# Supplementary material for: Haploblocks contribute to parallel climate adaptation following global invasion of a cosmopolitan plant
Source: Nat Ecol Evol. 2025 Jul 8;9(8):1441–55. doi: 10.1038/s41559-025-02751-2 (PMC12328208; doi:10.1038/s41559-025-02751-2)
Supplement: Supplementary file 6 — Population-genomic selection analysis and local PCA datasets. [file 41559_2025_2751_MOESM6_ESM.xlsx]

## Sheet: Outliers
chromosome	START	END	centre	wind	EU.xtx	EU.xtx.eaa	nAM.xtx	nAM.xtx.eaa	sAM.xtx	sAM.xtx.eaa	OC.xtx	OC.xtx.eaa	CN.xtx	CN.xtx.eaa	JP.xtx	JP.xtx.eaa	EU.nAM.contrast	EU.sAM.contrast	EU.OC.contrast	EU.CN.contrast	EU.JP.contrast
Chr01_Occ	10400001	10420000	10410000	Chr01_Occ:10400001-10420000	NA	NA	NA	NA	NA	NA	NA	NA	NA	NA	NA	NA	NA	NA	NA	NA	1
Chr01_Occ	10600001	10620000	10610000	Chr01_Occ:10600001-10620000	NA	NA	1	NA	NA	NA	NA	NA	NA	NA	NA	NA	NA	NA	NA	NA	NA
Chr01_Occ	10660001	10680000	10670000	Chr01_Occ:10660001-10680000	NA	NA	1	NA	NA	NA	NA	NA	NA	NA	NA	NA	NA	NA	NA	NA	NA
Chr01_Occ	10980001	11000000	10990000	Chr01_Occ:10980001-1.1e+07	NA	NA	NA	NA	NA	NA	NA	NA	NA	NA	NA	NA	NA	NA	NA	1	NA
Chr01_Occ	11040001	11060000	11050000	Chr01_Occ:11040001-11060000	NA	NA	NA	NA	NA	NA	NA	NA	NA	NA	NA	NA	NA	1	1	NA	NA
Chr01_Occ	11080001	11100000	11090000	Chr01_Occ:11080001-11100000	NA	NA	NA	NA	NA	NA	NA	NA	NA	NA	NA	NA	NA	1	NA	NA	NA
Chr01_Occ	11260001	11280000	11270000	Chr01_Occ:11260001-11280000	NA	NA	NA	NA	NA	NA	NA	NA	NA	NA	NA	NA	NA	NA	1	NA	NA
Chr01_Occ	11660001	11680000	11670000	Chr01_Occ:11660001-11680000	NA	NA	NA	NA	NA	NA	1	NA	NA	NA	NA	NA	NA	NA	NA	NA	NA
Chr01_Occ	11820001	11840000	11830000	Chr01_Occ:11820001-11840000	NA	NA	NA	NA	1	NA	NA	NA	NA	NA	NA	NA	NA	NA	NA	NA	NA
Chr01_Occ	12320001	12340000	12330000	Chr01_Occ:12320001-12340000	NA	NA	NA	NA	NA	NA	NA	NA	1	NA	NA	NA	NA	NA	NA	NA	NA
Chr01_Occ	12420001	12440000	12430000	Chr01_Occ:12420001-12440000	NA	NA	NA	NA	NA	NA	NA	NA	NA	NA	NA	NA	1	NA	NA	1	NA
Chr01_Occ	13120001	13140000	13130000	Chr01_Occ:13120001-13140000	NA	NA	NA	NA	NA	NA	1	NA	NA	NA	NA	NA	NA	NA	NA	NA	NA
Chr01_Occ	13560001	13580000	13570000	Chr01_Occ:13560001-13580000	NA	NA	NA	NA	NA	NA	NA	NA	NA	NA	NA	NA	NA	NA	NA	NA	1
Chr01_Occ	13880001	13900000	13890000	Chr01_Occ:13880001-13900000	NA	NA	NA	NA	1	NA	NA	NA	NA	NA	NA	NA	NA	NA	NA	NA	NA
Chr01_Occ	14020001	14040000	14030000	Chr01_Occ:14020001-14040000	NA	NA	NA	NA	NA	NA	NA	NA	NA	NA	NA	NA	NA	NA	NA	1	NA
Chr01_Occ	14340001	14360000	14350000	Chr01_Occ:14340001-14360000	NA	NA	NA	NA	NA	NA	NA	NA	NA	NA	NA	NA	NA	NA	NA	1	NA
Chr01_Occ	14560001	14580000	14570000	Chr01_Occ:14560001-14580000	NA	NA	NA	NA	1	1	NA	NA	NA	NA	NA	NA	NA	NA	NA	NA	NA
Chr01_Occ	15020001	15040000	15030000	Chr01_Occ:15020001-15040000	NA	NA	NA	NA	NA	NA	1	NA	NA	NA	NA	NA	NA	NA	NA	NA	NA
Chr01_Occ	15360001	15380000	15370000	Chr01_Occ:15360001-15380000	NA	NA	NA	NA	1	NA	NA	NA	NA	NA	NA	NA	NA	NA	NA	NA	NA
Chr01_Occ	16200001	16220000	16210000	Chr01_Occ:16200001-16220000	1	NA	NA	NA	NA	NA	NA	NA	NA	NA	NA	NA	NA	1	NA	NA	NA
Chr01_Occ	16520001	16540000	16530000	Chr01_Occ:16520001-16540000	NA	NA	NA	NA	NA	NA	NA	NA	NA	NA	1	1	NA	NA	NA	NA	NA
Chr01_Occ	16620001	16640000	16630000	Chr01_Occ:16620001-16640000	NA	NA	NA	NA	NA	NA	NA	NA	1	NA	NA	NA	NA	NA	NA	NA	NA
Chr01_Occ	16820001	16840000	16830000	Chr01_Occ:16820001-16840000	NA	NA	NA	NA	NA	NA	1	NA	NA	NA	NA	NA	NA	NA	NA	NA	NA
Chr01_Occ	17120001	17140000	17130000	Chr01_Occ:17120001-17140000	NA	NA	NA	NA	NA	NA	NA	NA	NA	NA	NA	NA	NA	NA	1	NA	NA
Chr01_Occ	17240001	17260000	17250000	Chr01_Occ:17240001-17260000	NA	NA	NA	NA	NA	NA	NA	NA	NA	NA	NA	NA	1	NA	NA	NA	NA
Chr01_Occ	17620001	17640000	17630000	Chr01_Occ:17620001-17640000	NA	NA	NA	NA	NA	NA	NA	NA	NA	NA	NA	NA	1	NA	NA	1	NA
Chr01_Occ	18120001	18140000	18130000	Chr01_Occ:18120001-18140000	NA	NA	NA	NA	NA	NA	NA	NA	NA	NA	1	1	NA	NA	NA	NA	NA
Chr01_Occ	18280001	18300000	18290000	Chr01_Occ:18280001-18300000	NA	NA	NA	NA	NA	NA	NA	NA	NA	NA	NA	NA	NA	NA	1	1	NA
Chr01_Occ	18380001	18400000	18390000	Chr01_Occ:18380001-18400000	NA	NA	NA	NA	NA	NA	NA	NA	NA	NA	1	NA	NA	NA	NA	NA	NA
Chr01_Occ	18740001	18760000	18750000	Chr01_Occ:18740001-18760000	NA	NA	NA	NA	NA	NA	1	1	NA	NA	NA	NA	NA	NA	NA	NA	NA
Chr01_Occ	19580001	19600000	19590000	Chr01_Occ:19580001-19600000	NA	NA	NA	NA	NA	NA	NA	NA	NA	NA	NA	NA	1	NA	NA	1	NA
Chr01_Occ	19620001	19640000	19630000	Chr01_Occ:19620001-19640000	NA	NA	NA	NA	NA	NA	NA	NA	NA	NA	NA	NA	NA	1	1	NA	NA
Chr01_Occ	19820001	19840000	19830000	Chr01_Occ:19820001-19840000	NA	NA	NA	NA	NA	NA	1	NA	NA	NA	NA	NA	NA	NA	NA	NA	NA
Chr01_Occ	19840001	19860000	19850000	Chr01_Occ:19840001-19860000	NA	NA	NA	NA	NA	NA	NA	NA	1	NA	NA	NA	NA	NA	NA	NA	NA
Chr01_Occ	19900001	19920000	19910000	Chr01_Occ:19900001-19920000	1	1	NA	NA	NA	NA	NA	NA	NA	NA	NA	NA	NA	NA	NA	NA	NA
Chr01_Occ	19980001	20000000	19990000	Chr01_Occ:19980001-2e+07	NA	NA	NA	NA	1	NA	NA	NA	NA	NA	NA	NA	NA	NA	NA	NA	NA
Chr01_Occ	20200001	20220000	20210000	Chr01_Occ:20200001-20220000	NA	NA	NA	NA	NA	NA	NA	NA	NA	NA	NA	NA	NA	NA	NA	NA	1
Chr01_Occ	20260001	20280000	20270000	Chr01_Occ:20260001-20280000	NA	NA	NA	NA	NA	NA	NA	NA	NA	NA	NA	NA	NA	NA	NA	NA	1
Chr01_Occ	20640001	20660000	20650000	Chr01_Occ:20640001-20660000	NA	NA	NA	NA	NA	NA	NA	NA	NA	NA	NA	NA	NA	NA	NA	1	NA
Chr01_Occ	20900001	20920000	20910000	Chr01_Occ:20900001-20920000	1	1	NA	NA	1	1	NA	NA	NA	NA	NA	NA	NA	NA	NA	NA	NA
Chr01_Occ	20920001	20940000	20930000	Chr01_Occ:20920001-20940000	NA	NA	NA	NA	1	1	NA	NA	NA	NA	NA	NA	NA	NA	NA	NA	NA
Chr01_Occ	22140001	22160000	22150000	Chr01_Occ:22140001-22160000	NA	NA	NA	NA	1	NA	NA	NA	NA	NA	NA	NA	NA	NA	NA	NA	NA
Chr01_Occ	22400001	22420000	22410000	Chr01_Occ:22400001-22420000	NA	NA	NA	NA	NA	NA	NA	NA	NA	NA	NA	NA	NA	NA	NA	1	NA
Chr01_Occ	22420001	22440000	22430000	Chr01_Occ:22420001-22440000	NA	NA	NA	NA	NA	NA	NA	NA	NA	NA	NA	NA	NA	NA	1	NA	NA
Chr01_Occ	22780001	22800000	22790000	Chr01_Occ:22780001-22800000	NA	NA	NA	NA	NA	NA	NA	NA	NA	NA	NA	NA	NA	1	NA	NA	NA
Chr01_Occ	22920001	22940000	22930000	Chr01_Occ:22920001-22940000	NA	NA	NA	NA	NA	NA	NA	NA	1	NA	NA	NA	1	NA	NA	NA	NA
Chr01_Occ	24660001	24680000	24670000	Chr01_Occ:24660001-24680000	NA	NA	1	NA	NA	NA	NA	NA	NA	NA	NA	NA	NA	NA	NA	NA	NA
Chr01_Occ	25200001	25220000	25210000	Chr01_Occ:25200001-25220000	NA	NA	NA	NA	NA	NA	NA	NA	NA	NA	NA	NA	1	NA	NA	NA	NA
Chr01_Occ	25980001	26000000	25990000	Chr01_Occ:25980001-2.6e+07	NA	NA	NA	NA	NA	NA	1	1	NA	NA	NA	NA	NA	1	NA	NA	NA
Chr01_Occ	27080001	27100000	27090000	Chr01_Occ:27080001-27100000	NA	NA	NA	NA	NA	NA	NA	NA	NA	NA	NA	NA	NA	NA	NA	1	NA
Chr01_Occ	27400001	27420000	27410000	Chr01_Occ:27400001-27420000	NA	NA	NA	NA	NA	NA	1	NA	NA	NA	NA	NA	NA	NA	NA	NA	NA
Chr01_Occ	27620001	27640000	27630000	Chr01_Occ:27620001-27640000	NA	NA	NA	NA	NA	NA	NA	NA	NA	NA	1	NA	NA	NA	NA	NA	NA
Chr01_Occ	27660001	27680000	27670000	Chr01_Occ:27660001-27680000	1	NA	NA	NA	NA	NA	NA	NA	NA	NA	NA	NA	NA	NA	NA	NA	NA
Chr01_Occ	27680001	27700000	27690000	Chr01_Occ:27680001-27700000	1	NA	NA	NA	NA	NA	NA	NA	NA	NA	NA	NA	NA	NA	NA	NA	NA
Chr01_Occ	27700001	27720000	27710000	Chr01_Occ:27700001-27720000	NA	NA	1	1	NA	NA	NA	NA	NA	NA	NA	NA	NA	NA	NA	NA	NA
Chr01_Occ	27720001	27740000	27730000	Chr01_Occ:27720001-27740000	1	1	1	1	NA	NA	NA	NA	NA	NA	1	NA	NA	NA	NA	NA	NA
Chr01_Occ	27880001	27900000	27890000	Chr01_Occ:27880001-27900000	1	1	NA	NA	NA	NA	NA	NA	NA	NA	NA	NA	NA	NA	NA	NA	NA
Chr01_Occ	28100001	28120000	28110000	Chr01_Occ:28100001-28120000	NA	NA	NA	NA	NA	NA	NA	NA	1	NA	NA	NA	NA	NA	NA	NA	NA
Chr01_Occ	28220001	28240000	28230000	Chr01_Occ:28220001-28240000	NA	NA	NA	NA	NA	NA	NA	NA	1	NA	NA	NA	NA	NA	NA	NA	NA
Chr01_Occ	28780001	28800000	28790000	Chr01_Occ:28780001-28800000	1	NA	NA	NA	NA	NA	NA	NA	NA	NA	NA	NA	NA	NA	NA	NA	NA
Chr01_Occ	28820001	28840000	28830000	Chr01_Occ:28820001-28840000	1	1	NA	NA	1	NA	NA	NA	1	1	NA	NA	NA	NA	NA	1	NA
Chr01_Occ	28900001	28920000	28910000	Chr01_Occ:28900001-28920000	NA	NA	NA	NA	NA	NA	NA	NA	NA	NA	NA	NA	NA	NA	NA	1	NA
Chr01_Occ	28960001	28980000	28970000	Chr01_Occ:28960001-28980000	NA	NA	NA	NA	NA	NA	NA	NA	NA	NA	NA	NA	NA	NA	NA	1	NA
Chr01_Occ	2900001	2920000	2910000	Chr01_Occ:2900001-2920000	NA	NA	NA	NA	NA	NA	NA	NA	NA	NA	NA	NA	NA	NA	1	NA	NA
Chr01_Occ	29100001	29120000	29110000	Chr01_Occ:29100001-29120000	NA	NA	NA	NA	NA	NA	NA	NA	NA	NA	1	NA	NA	NA	NA	NA	NA
Chr01_Occ	29440001	29460000	29450000	Chr01_Occ:29440001-29460000	NA	NA	NA	NA	NA	NA	NA	NA	1	NA	NA	NA	NA	NA	NA	NA	NA
Chr01_Occ	29560001	29580000	29570000	Chr01_Occ:29560001-29580000	1	NA	NA	NA	NA	NA	NA	NA	NA	NA	NA	NA	NA	NA	NA	NA	NA
Chr01_Occ	29700001	29720000	29710000	Chr01_Occ:29700001-29720000	NA	NA	NA	NA	NA	NA	NA	NA	NA	NA	NA	NA	NA	1	NA	1	NA
Chr01_Occ	2980001	3000000	2990000	Chr01_Occ:2980001-3e+06	1	NA	NA	NA	NA	NA	NA	NA	NA	NA	NA	NA	NA	NA	NA	NA	NA
Chr01_Occ	30020001	30040000	30030000	Chr01_Occ:30020001-30040000	NA	NA	NA	NA	NA	NA	1	NA	NA	NA	NA	NA	NA	NA	NA	NA	NA
Chr01_Occ	30140001	30160000	30150000	Chr01_Occ:30140001-30160000	1	NA	NA	NA	NA	NA	NA	NA	NA	NA	NA	NA	NA	NA	NA	NA	NA
Chr01_Occ	30340001	30360000	30350000	Chr01_Occ:30340001-30360000	NA	NA	NA	NA	NA	NA	NA	NA	NA	NA	1	NA	NA	NA	NA	NA	NA
Chr01_Occ	30520001	30540000	30530000	Chr01_Occ:30520001-30540000	NA	NA	NA	NA	NA	NA	NA	NA	NA	NA	1	NA	NA	NA	NA	NA	NA
Chr01_Occ	30640001	30660000	30650000	Chr01_Occ:30640001-30660000	1	NA	NA	NA	NA	NA	NA	NA	NA	NA	NA	NA	NA	NA	NA	NA	NA
Chr01_Occ	30680001	30700000	30690000	Chr01_Occ:30680001-30700000	1	NA	NA	NA	NA	NA	NA	NA	NA	NA	NA	NA	NA	NA	NA	NA	NA
Chr01_Occ	30740001	30760000	30750000	Chr01_Occ:30740001-30760000	NA	NA	NA	NA	1	NA	NA	NA	NA	NA	NA	NA	NA	NA	NA	NA	NA
Chr01_Occ	30880001	30900000	30890000	Chr01_Occ:30880001-30900000	1	NA	NA	NA	NA	NA	NA	NA	NA	NA	NA	NA	NA	NA	NA	NA	NA
Chr01_Occ	31240001	31260000	31250000	Chr01_Occ:31240001-31260000	1	1	NA	NA	1	NA	NA	NA	1	NA	NA	NA	NA	NA	NA	NA	NA
Chr01_Occ	31360001	31380000	31370000	Chr01_Occ:31360001-31380000	NA	NA	NA	NA	NA	NA	NA	NA	1	NA	NA	NA	NA	NA	NA	NA	NA
Chr01_Occ	31560001	31580000	31570000	Chr01_Occ:31560001-31580000	NA	NA	1	1	NA	NA	NA	NA	NA	NA	NA	NA	1	NA	1	NA	NA
Chr01_Occ	32000001	32020000	32010000	Chr01_Occ:32000001-32020000	NA	NA	NA	NA	NA	NA	1	NA	NA	NA	NA	NA	1	NA	NA	NA	NA
Chr01_Occ	32060001	32080000	32070000	Chr01_Occ:32060001-32080000	NA	NA	NA	NA	NA	NA	NA	NA	NA	NA	NA	NA	NA	NA	NA	NA	1
Chr01_Occ	32500001	32520000	32510000	Chr01_Occ:32500001-32520000	NA	NA	NA	NA	NA	NA	NA	NA	NA	NA	1	NA	NA	NA	NA	NA	NA
Chr01_Occ	33560001	33580000	33570000	Chr01_Occ:33560001-33580000	NA	NA	1	NA	NA	NA	NA	NA	NA	NA	NA	NA	NA	NA	NA	NA	NA
Chr01_Occ	33780001	33800000	33790000	Chr01_Occ:33780001-33800000	NA	NA	1	NA	NA	NA	NA	NA	NA	NA	NA	NA	NA	NA	NA	NA	NA
Chr01_Occ	33860001	33880000	33870000	Chr01_Occ:33860001-33880000	NA	NA	NA	NA	NA	NA	NA	NA	NA	NA	NA	NA	NA	NA	NA	1	NA
Chr01_Occ	35660001	35680000	35670000	Chr01_Occ:35660001-35680000	NA	NA	NA	NA	NA	NA	1	1	NA	NA	NA	NA	NA	NA	NA	NA	NA
Chr01_Occ	35820001	35840000	35830000	Chr01_Occ:35820001-35840000	NA	NA	NA	NA	NA	NA	NA	NA	1	NA	NA	NA	NA	NA	NA	NA	NA
Chr01_Occ	3600001	3620000	3610000	Chr01_Occ:3600001-3620000	NA	NA	NA	NA	NA	NA	NA	NA	NA	NA	1	NA	NA	NA	NA	NA	NA
Chr01_Occ	36380001	36400000	36390000	Chr01_Occ:36380001-36400000	1	NA	NA	NA	NA	NA	NA	NA	NA	NA	NA	NA	NA	NA	NA	NA	NA
Chr01_Occ	36820001	36840000	36830000	Chr01_Occ:36820001-36840000	NA	NA	NA	NA	NA	NA	NA	NA	NA	NA	NA	NA	1	NA	1	1	NA
Chr01_Occ	37040001	37060000	37050000	Chr01_Occ:37040001-37060000	1	1	NA	NA	NA	NA	NA	NA	NA	NA	NA	NA	1	NA	NA	NA	NA
Chr01_Occ	37140001	37160000	37150000	Chr01_Occ:37140001-37160000	1	1	NA	NA	NA	NA	NA	NA	NA	NA	NA	NA	NA	1	NA	NA	NA
Chr01_Occ	37400001	37420000	37410000	Chr01_Occ:37400001-37420000	NA	NA	NA	NA	NA	NA	NA	NA	NA	NA	NA	NA	1	NA	1	1	NA
Chr01_Occ	37560001	37580000	37570000	Chr01_Occ:37560001-37580000	NA	NA	NA	NA	NA	NA	NA	NA	NA	NA	NA	NA	NA	NA	1	NA	NA
Chr01_Occ	37620001	37640000	37630000	Chr01_Occ:37620001-37640000	1	1	NA	NA	1	1	NA	NA	1	NA	NA	NA	NA	NA	NA	NA	NA
Chr01_Occ	37720001	37740000	37730000	Chr01_Occ:37720001-37740000	NA	NA	1	NA	NA	NA	NA	NA	NA	NA	NA	NA	NA	NA	NA	NA	NA
Chr01_Occ	4140001	4160000	4150000	Chr01_Occ:4140001-4160000	NA	NA	NA	NA	NA	NA	1	1	NA	NA	NA	NA	NA	NA	NA	NA	NA
Chr01_Occ	41740001	41760000	41750000	Chr01_Occ:41740001-41760000	NA	NA	NA	NA	NA	NA	NA	NA	NA	NA	1	NA	NA	NA	NA	NA	NA
Chr01_Occ	41920001	41940000	41930000	Chr01_Occ:41920001-41940000	1	1	NA	NA	NA	NA	NA	NA	NA	NA	NA	NA	NA	NA	NA	NA	NA
Chr01_Occ	42140001	42160000	42150000	Chr01_Occ:42140001-42160000	1	1	NA	NA	NA	NA	NA	NA	NA	NA	NA	NA	1	NA	NA	NA	NA
Chr01_Occ	42440001	42460000	42450000	Chr01_Occ:42440001-42460000	NA	NA	NA	NA	1	1	NA	NA	NA	NA	NA	NA	NA	NA	NA	NA	NA
Chr01_Occ	42680001	42700000	42690000	Chr01_Occ:42680001-42700000	1	1	NA	NA	NA	NA	NA	NA	1	1	NA	NA	NA	NA	NA	NA	NA
Chr01_Occ	42700001	42720000	42710000	Chr01_Occ:42700001-42720000	1	1	NA	NA	NA	NA	NA	NA	NA	NA	NA	NA	NA	NA	NA	NA	NA
Chr01_Occ	43600001	43620000	43610000	Chr01_Occ:43600001-43620000	NA	NA	NA	NA	NA	NA	NA	NA	NA	NA	NA	NA	NA	1	NA	NA	NA
Chr01_Occ	43620001	43640000	43630000	Chr01_Occ:43620001-43640000	NA	NA	NA	NA	NA	NA	NA	NA	NA	NA	NA	NA	NA	1	NA	NA	NA
Chr01_Occ	43660001	43680000	43670000	Chr01_Occ:43660001-43680000	1	1	NA	NA	NA	NA	NA	NA	NA	NA	NA	NA	NA	NA	NA	NA	NA
Chr01_Occ	44160001	44180000	44170000	Chr01_Occ:44160001-44180000	NA	NA	NA	NA	NA	NA	NA	NA	NA	NA	NA	NA	NA	NA	NA	NA	1
Chr01_Occ	44180001	44200000	44190000	Chr01_Occ:44180001-44200000	NA	NA	NA	NA	NA	NA	NA	NA	NA	NA	NA	NA	NA	NA	NA	NA	1
Chr01_Occ	44240001	44260000	44250000	Chr01_Occ:44240001-44260000	NA	NA	NA	NA	NA	NA	NA	NA	NA	NA	NA	NA	NA	NA	NA	NA	1
Chr01_Occ	44420001	44440000	44430000	Chr01_Occ:44420001-44440000	1	NA	NA	NA	NA	NA	NA	NA	NA	NA	NA	NA	NA	NA	NA	NA	NA
Chr01_Occ	44460001	44480000	44470000	Chr01_Occ:44460001-44480000	NA	NA	NA	NA	NA	NA	NA	NA	NA	NA	NA	NA	NA	NA	NA	NA	1
Chr01_Occ	44520001	44540000	44530000	Chr01_Occ:44520001-44540000	1	NA	NA	NA	NA	NA	NA	NA	NA	NA	NA	NA	NA	NA	NA	NA	NA
Chr01_Occ	44780001	44800000	44790000	Chr01_Occ:44780001-44800000	NA	NA	NA	NA	NA	NA	NA	NA	NA	NA	NA	NA	NA	NA	NA	NA	1
Chr01_Occ	44880001	44900000	44890000	Chr01_Occ:44880001-44900000	NA	NA	NA	NA	NA	NA	NA	NA	1	NA	NA	NA	NA	NA	NA	NA	NA
Chr01_Occ	44940001	44960000	44950000	Chr01_Occ:44940001-44960000	NA	NA	NA	NA	1	NA	NA	NA	1	NA	NA	NA	NA	NA	NA	NA	NA
Chr01_Occ	44960001	44980000	44970000	Chr01_Occ:44960001-44980000	NA	NA	NA	NA	1	1	NA	NA	NA	NA	NA	NA	NA	NA	NA	NA	NA
Chr01_Occ	45000001	45020000	45010000	Chr01_Occ:45000001-45020000	NA	NA	NA	NA	NA	NA	NA	NA	1	NA	NA	NA	NA	NA	NA	NA	NA
Chr01_Occ	45020001	45040000	45030000	Chr01_Occ:45020001-45040000	NA	NA	1	NA	NA	NA	NA	NA	NA	NA	NA	NA	NA	NA	NA	NA	NA
Chr01_Occ	45040001	45060000	45050000	Chr01_Occ:45040001-45060000	NA	NA	NA	NA	NA	NA	NA	NA	NA	NA	NA	NA	NA	1	NA	NA	NA
Chr01_Occ	45220001	45240000	45230000	Chr01_Occ:45220001-45240000	NA	NA	NA	NA	NA	NA	NA	NA	NA	NA	NA	NA	NA	NA	1	NA	NA
Chr01_Occ	45260001	45280000	45270000	Chr01_Occ:45260001-45280000	NA	NA	NA	NA	NA	NA	NA	NA	NA	NA	NA	NA	NA	1	NA	NA	NA
Chr01_Occ	45300001	45320000	45310000	Chr01_Occ:45300001-45320000	NA	NA	NA	NA	NA	NA	NA	NA	NA	NA	NA	NA	NA	NA	NA	1	NA
Chr01_Occ	45480001	45500000	45490000	Chr01_Occ:45480001-45500000	NA	NA	NA	NA	NA	NA	NA	NA	NA	NA	NA	NA	NA	1	NA	NA	NA
Chr01_Occ	45620001	45640000	45630000	Chr01_Occ:45620001-45640000	NA	NA	NA	NA	NA	NA	NA	NA	NA	NA	NA	NA	NA	1	NA	NA	NA
Chr01_Occ	45840001	45860000	45850000	Chr01_Occ:45840001-45860000	NA	NA	NA	NA	NA	NA	NA	NA	NA	NA	NA	NA	NA	1	1	NA	NA
Chr01_Occ	45880001	45900000	45890000	Chr01_Occ:45880001-45900000	NA	NA	NA	NA	NA	NA	NA	NA	NA	NA	NA	NA	NA	1	NA	1	NA
Chr01_Occ	45900001	45920000	45910000	Chr01_Occ:45900001-45920000	NA	NA	NA	NA	NA	NA	NA	NA	NA	NA	NA	NA	NA	NA	1	NA	NA
Chr01_Occ	45920001	45940000	45930000	Chr01_Occ:45920001-45940000	NA	NA	NA	NA	NA	NA	NA	NA	NA	NA	NA	NA	NA	1	1	1	NA
Chr01_Occ	45940001	45960000	45950000	Chr01_Occ:45940001-45960000	NA	NA	NA	NA	NA	NA	NA	NA	NA	NA	NA	NA	NA	1	NA	NA	NA
Chr01_Occ	45960001	45980000	45970000	Chr01_Occ:45960001-45980000	NA	NA	NA	NA	NA	NA	NA	NA	NA	NA	1	NA	NA	NA	NA	NA	NA
Chr01_Occ	46740001	46760000	46750000	Chr01_Occ:46740001-46760000	NA	NA	NA	NA	NA	NA	NA	NA	1	1	NA	NA	NA	NA	NA	NA	NA
Chr01_Occ	46980001	47000000	46990000	Chr01_Occ:46980001-4.7e+07	NA	NA	NA	NA	NA	NA	NA	NA	NA	NA	NA	NA	NA	1	1	NA	NA
Chr01_Occ	47040001	47060000	47050000	Chr01_Occ:47040001-47060000	NA	NA	NA	NA	NA	NA	1	NA	NA	NA	NA	NA	NA	NA	NA	NA	NA
Chr01_Occ	47120001	47140000	47130000	Chr01_Occ:47120001-47140000	NA	NA	NA	NA	NA	NA	NA	NA	NA	NA	NA	NA	NA	NA	1	NA	NA
Chr01_Occ	48380001	48400000	48390000	Chr01_Occ:48380001-48400000	NA	NA	NA	NA	NA	NA	NA	NA	NA	NA	NA	NA	NA	NA	NA	NA	1
Chr01_Occ	48400001	48420000	48410000	Chr01_Occ:48400001-48420000	NA	NA	NA	NA	NA	NA	NA	NA	NA	NA	NA	NA	NA	NA	NA	NA	1
Chr01_Occ	48440001	48460000	48450000	Chr01_Occ:48440001-48460000	NA	NA	NA	NA	NA	NA	NA	NA	NA	NA	NA	NA	1	NA	1	NA	NA
Chr01_Occ	48460001	48480000	48470000	Chr01_Occ:48460001-48480000	NA	NA	NA	NA	NA	NA	NA	NA	NA	NA	NA	NA	1	1	1	NA	NA
Chr01_Occ	48480001	48500000	48490000	Chr01_Occ:48480001-48500000	NA	NA	NA	NA	NA	NA	NA	NA	NA	NA	NA	NA	1	1	1	1	NA
Chr01_Occ	48540001	48560000	48550000	Chr01_Occ:48540001-48560000	NA	NA	NA	NA	NA	NA	NA	NA	NA	NA	NA	NA	NA	NA	NA	NA	1
Chr01_Occ	48840001	48860000	48850000	Chr01_Occ:48840001-48860000	NA	NA	NA	NA	NA	NA	NA	NA	NA	NA	NA	NA	NA	NA	NA	NA	1
Chr01_Occ	49100001	49120000	49110000	Chr01_Occ:49100001-49120000	1	NA	NA	NA	NA	NA	NA	NA	NA	NA	NA	NA	1	1	NA	1	NA
Chr01_Occ	49120001	49140000	49130000	Chr01_Occ:49120001-49140000	NA	NA	NA	NA	NA	NA	NA	NA	NA	NA	NA	NA	1	1	NA	NA	NA
Chr01_Occ	49180001	49200000	49190000	Chr01_Occ:49180001-49200000	1	1	NA	NA	NA	NA	NA	NA	NA	NA	NA	NA	1	1	1	1	NA
Chr01_Occ	49320001	49340000	49330000	Chr01_Occ:49320001-49340000	NA	NA	NA	NA	NA	NA	1	NA	NA	NA	NA	NA	NA	NA	NA	NA	NA
Chr01_Occ	49360001	49380000	49370000	Chr01_Occ:49360001-49380000	1	NA	NA	NA	NA	NA	NA	NA	NA	NA	NA	NA	NA	NA	NA	NA	NA
Chr01_Occ	49380001	49400000	49390000	Chr01_Occ:49380001-49400000	1	NA	NA	NA	NA	NA	NA	NA	NA	NA	NA	NA	NA	NA	1	1	NA
Chr01_Occ	49680001	49700000	49690000	Chr01_Occ:49680001-49700000	NA	NA	NA	NA	NA	NA	NA	NA	NA	NA	NA	NA	NA	NA	NA	NA	1
Chr01_Occ	5000001	5020000	5010000	Chr01_Occ:5000001-5020000	1	NA	NA	NA	NA	NA	NA	NA	NA	NA	NA	NA	NA	NA	NA	NA	NA
Chr01_Occ	50020001	50040000	50030000	Chr01_Occ:50020001-50040000	1	NA	NA	NA	NA	NA	NA	NA	NA	NA	NA	NA	NA	NA	NA	NA	NA
Chr01_Occ	50060001	50080000	50070000	Chr01_Occ:50060001-50080000	1	1	NA	NA	NA	NA	NA	NA	NA	NA	NA	NA	NA	NA	NA	NA	NA
Chr01_Occ	50200001	50220000	50210000	Chr01_Occ:50200001-50220000	1	NA	NA	NA	NA	NA	NA	NA	NA	NA	NA	NA	NA	NA	NA	NA	NA
Chr01_Occ	50280001	50300000	50290000	Chr01_Occ:50280001-50300000	1	1	NA	NA	NA	NA	NA	NA	NA	NA	NA	NA	NA	1	NA	NA	NA
Chr01_Occ	50420001	50440000	50430000	Chr01_Occ:50420001-50440000	NA	NA	NA	NA	NA	NA	NA	NA	NA	NA	NA	NA	NA	NA	NA	1	NA
Chr01_Occ	50600001	50620000	50610000	Chr01_Occ:50600001-50620000	NA	NA	NA	NA	NA	NA	NA	NA	NA	NA	NA	NA	NA	NA	NA	NA	1
Chr01_Occ	50620001	50640000	50630000	Chr01_Occ:50620001-50640000	NA	NA	NA	NA	NA	NA	NA	NA	NA	NA	NA	NA	NA	NA	NA	NA	1
Chr01_Occ	50860001	50880000	50870000	Chr01_Occ:50860001-50880000	NA	NA	NA	NA	NA	NA	NA	NA	NA	NA	NA	NA	NA	NA	1	NA	NA
Chr01_Occ	51120001	51140000	51130000	Chr01_Occ:51120001-51140000	NA	NA	NA	NA	NA	NA	NA	NA	NA	NA	NA	NA	NA	NA	NA	NA	1
Chr01_Occ	51520001	51540000	51530000	Chr01_Occ:51520001-51540000	NA	NA	NA	NA	NA	NA	1	NA	NA	NA	NA	NA	NA	NA	NA	NA	NA
Chr01_Occ	51580001	51600000	51590000	Chr01_Occ:51580001-51600000	NA	NA	NA	NA	NA	NA	1	1	NA	NA	NA	NA	NA	NA	NA	NA	NA
Chr01_Occ	51780001	51800000	51790000	Chr01_Occ:51780001-51800000	NA	NA	NA	NA	NA	NA	NA	NA	NA	NA	1	1	NA	NA	NA	NA	NA
Chr01_Occ	52020001	52040000	52030000	Chr01_Occ:52020001-52040000	NA	NA	NA	NA	NA	NA	1	NA	1	NA	NA	NA	NA	NA	NA	1	NA
Chr01_Occ	52580001	52600000	52590000	Chr01_Occ:52580001-52600000	NA	NA	NA	NA	1	NA	NA	NA	NA	NA	NA	NA	NA	NA	NA	NA	NA
Chr01_Occ	52680001	52700000	52690000	Chr01_Occ:52680001-52700000	NA	NA	NA	NA	NA	NA	NA	NA	NA	NA	NA	NA	NA	NA	1	NA	NA
Chr01_Occ	52820001	52840000	52830000	Chr01_Occ:52820001-52840000	NA	NA	NA	NA	NA	NA	NA	NA	1	NA	NA	NA	NA	NA	NA	NA	NA
Chr01_Occ	53500001	53520000	53510000	Chr01_Occ:53500001-53520000	NA	NA	NA	NA	NA	NA	NA	NA	NA	NA	NA	NA	NA	NA	NA	NA	1
Chr01_Occ	53640001	53660000	53650000	Chr01_Occ:53640001-53660000	1	NA	NA	NA	NA	NA	NA	NA	NA	NA	NA	NA	NA	NA	NA	NA	NA
Chr01_Occ	53780001	53800000	53790000	Chr01_Occ:53780001-53800000	NA	NA	NA	NA	NA	NA	1	1	NA	NA	NA	NA	NA	NA	NA	NA	NA
Chr01_Occ	5380001	5400000	5390000	Chr01_Occ:5380001-5400000	1	1	NA	NA	NA	NA	NA	NA	NA	NA	NA	NA	NA	NA	1	NA	NA
Chr01_Occ	53880001	53900000	53890000	Chr01_Occ:53880001-53900000	NA	NA	NA	NA	NA	NA	NA	NA	NA	NA	1	NA	NA	NA	NA	NA	NA
Chr01_Occ	55360001	55380000	55370000	Chr01_Occ:55360001-55380000	NA	NA	NA	NA	NA	NA	NA	NA	NA	NA	NA	NA	1	NA	NA	NA	NA
Chr01_Occ	55400001	55420000	55410000	Chr01_Occ:55400001-55420000	NA	NA	NA	NA	NA	NA	1	NA	NA	NA	NA	NA	NA	NA	NA	NA	NA
Chr01_Occ	55640001	55660000	55650000	Chr01_Occ:55640001-55660000	NA	NA	NA	NA	NA	NA	NA	NA	NA	NA	1	1	NA	NA	NA	1	NA
Chr01_Occ	55860001	55880000	55870000	Chr01_Occ:55860001-55880000	NA	NA	1	NA	NA	NA	NA	NA	NA	NA	NA	NA	NA	NA	NA	NA	NA
Chr01_Occ	55900001	55920000	55910000	Chr01_Occ:55900001-55920000	NA	NA	NA	NA	NA	NA	1	NA	NA	NA	NA	NA	NA	NA	NA	NA	NA
Chr01_Occ	56060001	56080000	56070000	Chr01_Occ:56060001-56080000	NA	NA	NA	NA	NA	NA	1	NA	NA	NA	NA	NA	NA	NA	NA	NA	NA
Chr01_Occ	56240001	56260000	56250000	Chr01_Occ:56240001-56260000	NA	NA	NA	NA	NA	NA	NA	NA	NA	NA	NA	NA	NA	NA	NA	NA	1
Chr01_Occ	56300001	56320000	56310000	Chr01_Occ:56300001-56320000	NA	NA	NA	NA	NA	NA	1	NA	NA	NA	NA	NA	NA	NA	NA	NA	NA
Chr01_Occ	56320001	56340000	56330000	Chr01_Occ:56320001-56340000	NA	NA	NA	NA	NA	NA	1	1	NA	NA	NA	NA	NA	NA	NA	NA	NA
Chr01_Occ	56680001	56700000	56690000	Chr01_Occ:56680001-56700000	NA	NA	NA	NA	NA	NA	NA	NA	NA	NA	NA	NA	1	NA	NA	NA	NA
Chr01_Occ	57200001	57220000	57210000	Chr01_Occ:57200001-57220000	NA	NA	NA	NA	NA	NA	1	NA	NA	NA	NA	NA	NA	NA	NA	NA	NA
Chr01_Occ	57600001	57620000	57610000	Chr01_Occ:57600001-57620000	NA	NA	NA	NA	NA	NA	NA	NA	NA	NA	NA	NA	NA	NA	NA	1	NA
Chr01_Occ	57640001	57660000	57650000	Chr01_Occ:57640001-57660000	NA	NA	NA	NA	NA	NA	NA	NA	NA	NA	NA	NA	NA	1	NA	1	NA
Chr01_Occ	57680001	57700000	57690000	Chr01_Occ:57680001-57700000	NA	NA	NA	NA	NA	NA	NA	NA	NA	NA	NA	NA	NA	NA	1	NA	NA
Chr01_Occ	57720001	57740000	57730000	Chr01_Occ:57720001-57740000	NA	NA	NA	NA	NA	NA	1	NA	NA	NA	NA	NA	NA	NA	NA	NA	NA
Chr01_Occ	5780001	5800000	5790000	Chr01_Occ:5780001-5800000	NA	NA	NA	NA	NA	NA	NA	NA	NA	NA	NA	NA	NA	1	NA	NA	NA
Chr01_Occ	58000001	58020000	58010000	Chr01_Occ:58000001-58020000	NA	NA	NA	NA	NA	NA	1	NA	NA	NA	NA	NA	NA	NA	NA	NA	NA
Chr01_Occ	58060001	58080000	58070000	Chr01_Occ:58060001-58080000	NA	NA	NA	NA	NA	NA	1	NA	NA	NA	NA	NA	NA	NA	NA	NA	NA
Chr01_Occ	59000001	59020000	59010000	Chr01_Occ:59000001-59020000	NA	NA	NA	NA	NA	NA	NA	NA	NA	NA	NA	NA	NA	NA	NA	1	NA
Chr01_Occ	59480001	59500000	59490000	Chr01_Occ:59480001-59500000	NA	NA	NA	NA	NA	NA	NA	NA	NA	NA	NA	NA	NA	NA	NA	NA	1
Chr01_Occ	59920001	59940000	59930000	Chr01_Occ:59920001-59940000	NA	NA	NA	NA	NA	NA	NA	NA	NA	NA	NA	NA	NA	NA	NA	NA	1
Chr01_Occ	6020001	6040000	6030000	Chr01_Occ:6020001-6040000	NA	NA	NA	NA	NA	NA	NA	NA	NA	NA	NA	NA	NA	NA	NA	1	NA
Chr01_Occ	6040001	6060000	6050000	Chr01_Occ:6040001-6060000	NA	NA	NA	NA	NA	NA	NA	NA	NA	NA	NA	NA	NA	1	NA	NA	NA
Chr01_Occ	60580001	60600000	60590000	Chr01_Occ:60580001-60600000	NA	NA	NA	NA	NA	NA	NA	NA	NA	NA	NA	NA	NA	1	NA	NA	NA
Chr01_Occ	60760001	60780000	60770000	Chr01_Occ:60760001-60780000	NA	NA	NA	NA	NA	NA	1	NA	NA	NA	NA	NA	NA	NA	NA	NA	NA
Chr01_Occ	60780001	60800000	60790000	Chr01_Occ:60780001-60800000	NA	NA	NA	NA	NA	NA	NA	NA	1	NA	NA	NA	NA	NA	NA	NA	NA
Chr01_Occ	60880001	60900000	60890000	Chr01_Occ:60880001-60900000	NA	NA	NA	NA	NA	NA	NA	NA	NA	NA	NA	NA	NA	NA	NA	NA	1
Chr01_Occ	60980001	61000000	60990000	Chr01_Occ:60980001-6.1e+07	NA	NA	NA	NA	NA	NA	NA	NA	1	NA	NA	NA	NA	NA	NA	NA	NA
Chr01_Occ	61040001	61060000	61050000	Chr01_Occ:61040001-61060000	NA	NA	NA	NA	1	NA	NA	NA	NA	NA	NA	NA	NA	NA	NA	NA	NA
Chr01_Occ	61060001	61080000	61070000	Chr01_Occ:61060001-61080000	NA	NA	NA	NA	1	1	NA	NA	NA	NA	NA	NA	NA	NA	NA	NA	NA
Chr01_Occ	61420001	61440000	61430000	Chr01_Occ:61420001-61440000	NA	NA	NA	NA	NA	NA	NA	NA	NA	NA	NA	NA	NA	1	NA	1	NA
Chr01_Occ	61480001	61500000	61490000	Chr01_Occ:61480001-61500000	NA	NA	NA	NA	NA	NA	NA	NA	NA	NA	NA	NA	NA	NA	NA	1	NA
Chr01_Occ	61640001	61660000	61650000	Chr01_Occ:61640001-61660000	NA	NA	NA	NA	NA	NA	NA	NA	1	NA	NA	NA	NA	NA	NA	NA	NA
Chr01_Occ	6180001	6200000	6190000	Chr01_Occ:6180001-6200000	NA	NA	NA	NA	1	1	NA	NA	NA	NA	NA	NA	NA	NA	NA	NA	NA
Chr01_Occ	61960001	61980000	61970000	Chr01_Occ:61960001-61980000	NA	NA	NA	NA	NA	NA	NA	NA	NA	NA	NA	NA	NA	NA	1	NA	NA
Chr01_Occ	62620001	62640000	62630000	Chr01_Occ:62620001-62640000	NA	NA	NA	NA	1	NA	1	NA	1	NA	NA	NA	NA	NA	NA	NA	NA
Chr01_Occ	62780001	62800000	62790000	Chr01_Occ:62780001-62800000	NA	NA	NA	NA	NA	NA	1	NA	NA	NA	NA	NA	NA	NA	NA	NA	NA
Chr01_Occ	62800001	62820000	62810000	Chr01_Occ:62800001-62820000	NA	NA	NA	NA	NA	NA	1	NA	NA	NA	NA	NA	NA	NA	NA	NA	NA
Chr01_Occ	63040001	63060000	63050000	Chr01_Occ:63040001-63060000	NA	NA	NA	NA	NA	NA	1	NA	NA	NA	NA	NA	NA	NA	NA	NA	NA
Chr01_Occ	63460001	63480000	63470000	Chr01_Occ:63460001-63480000	NA	NA	NA	NA	NA	NA	NA	NA	NA	NA	NA	NA	NA	NA	1	NA	NA
Chr01_Occ	63820001	63840000	63830000	Chr01_Occ:63820001-63840000	NA	NA	1	1	NA	NA	NA	NA	NA	NA	NA	NA	NA	NA	NA	NA	NA
Chr01_Occ	63840001	63860000	63850000	Chr01_Occ:63840001-63860000	NA	NA	NA	NA	NA	NA	1	1	NA	NA	NA	NA	NA	NA	NA	NA	NA
Chr01_Occ	63940001	63960000	63950000	Chr01_Occ:63940001-63960000	NA	NA	NA	NA	NA	NA	NA	NA	1	1	NA	NA	NA	NA	NA	NA	NA
Chr01_Occ	64120001	64140000	64130000	Chr01_Occ:64120001-64140000	NA	NA	NA	NA	NA	NA	NA	NA	1	NA	NA	NA	NA	NA	NA	NA	NA
Chr01_Occ	64240001	64260000	64250000	Chr01_Occ:64240001-64260000	NA	NA	1	NA	NA	NA	NA	NA	NA	NA	NA	NA	NA	NA	NA	NA	NA
Chr01_Occ	64300001	64320000	64310000	Chr01_Occ:64300001-64320000	NA	NA	NA	NA	NA	NA	NA	NA	NA	NA	NA	NA	NA	NA	NA	NA	1
Chr01_Occ	64320001	64340000	64330000	Chr01_Occ:64320001-64340000	NA	NA	1	NA	NA	NA	NA	NA	NA	NA	NA	NA	NA	NA	NA	NA	NA
Chr01_Occ	64520001	64540000	64530000	Chr01_Occ:64520001-64540000	NA	NA	1	NA	NA	NA	NA	NA	NA	NA	NA	NA	1	1	NA	NA	NA
Chr01_Occ	64800001	64820000	64810000	Chr01_Occ:64800001-64820000	NA	NA	NA	NA	NA	NA	NA	NA	NA	NA	NA	NA	NA	1	NA	NA	NA
Chr01_Occ	64940001	64960000	64950000	Chr01_Occ:64940001-64960000	1	NA	NA	NA	NA	NA	NA	NA	NA	NA	NA	NA	NA	1	NA	NA	NA
Chr01_Occ	64960001	64980000	64970000	Chr01_Occ:64960001-64980000	NA	NA	NA	NA	NA	NA	NA	NA	NA	NA	NA	NA	NA	NA	1	NA	NA
Chr01_Occ	64980001	65000000	64990000	Chr01_Occ:64980001-6.5e+07	NA	NA	NA	NA	NA	NA	NA	NA	NA	NA	NA	NA	NA	NA	NA	1	NA
Chr01_Occ	65220001	65240000	65230000	Chr01_Occ:65220001-65240000	NA	NA	NA	NA	1	NA	NA	NA	NA	NA	NA	NA	NA	NA	NA	NA	NA
Chr01_Occ	65240001	65260000	65250000	Chr01_Occ:65240001-65260000	NA	NA	NA	NA	NA	NA	NA	NA	NA	NA	NA	NA	NA	NA	1	NA	NA
Chr01_Occ	65820001	65840000	65830000	Chr01_Occ:65820001-65840000	1	NA	NA	NA	NA	NA	NA	NA	NA	NA	NA	NA	NA	NA	NA	NA	NA
Chr01_Occ	65860001	65880000	65870000	Chr01_Occ:65860001-65880000	NA	NA	NA	NA	NA	NA	1	NA	NA	NA	NA	NA	NA	NA	NA	NA	NA
Chr01_Occ	65880001	65900000	65890000	Chr01_Occ:65880001-65900000	1	NA	NA	NA	NA	NA	NA	NA	NA	NA	NA	NA	NA	NA	NA	NA	NA
Chr01_Occ	66300001	66320000	66310000	Chr01_Occ:66300001-66320000	NA	NA	NA	NA	NA	NA	NA	NA	NA	NA	NA	NA	NA	NA	1	1	NA
Chr01_Occ	66700001	66720000	66710000	Chr01_Occ:66700001-66720000	1	1	NA	NA	1	1	NA	NA	NA	NA	NA	NA	NA	NA	NA	NA	NA
Chr01_Occ	67260001	67280000	67270000	Chr01_Occ:67260001-67280000	NA	NA	NA	NA	NA	NA	NA	NA	NA	NA	NA	NA	NA	1	NA	NA	NA
Chr01_Occ	7380001	7400000	7390000	Chr01_Occ:7380001-7400000	NA	NA	1	NA	NA	NA	NA	NA	NA	NA	NA	NA	NA	NA	NA	NA	NA
Chr01_Occ	7700001	7720000	7710000	Chr01_Occ:7700001-7720000	NA	NA	NA	NA	1	NA	NA	NA	NA	NA	NA	NA	NA	NA	NA	NA	NA
Chr01_Occ	8020001	8040000	8030000	Chr01_Occ:8020001-8040000	NA	NA	NA	NA	NA	NA	NA	NA	NA	NA	NA	NA	NA	NA	NA	1	NA
Chr01_Occ	8080001	8100000	8090000	Chr01_Occ:8080001-8100000	NA	NA	NA	NA	NA	NA	NA	NA	NA	NA	NA	NA	1	1	1	1	NA
Chr01_Occ	8120001	8140000	8130000	Chr01_Occ:8120001-8140000	NA	NA	NA	NA	NA	NA	NA	NA	1	NA	1	NA	NA	NA	NA	NA	NA
Chr01_Occ	8200001	8220000	8210000	Chr01_Occ:8200001-8220000	NA	NA	NA	NA	NA	NA	NA	NA	1	NA	NA	NA	NA	NA	NA	NA	NA
Chr01_Occ	8540001	8560000	8550000	Chr01_Occ:8540001-8560000	NA	NA	NA	NA	NA	NA	NA	NA	NA	NA	1	1	NA	NA	NA	NA	NA
Chr01_Occ	8900001	8920000	8910000	Chr01_Occ:8900001-8920000	NA	NA	NA	NA	NA	NA	1	NA	NA	NA	NA	NA	NA	NA	NA	NA	NA
Chr01_Occ	9260001	9280000	9270000	Chr01_Occ:9260001-9280000	NA	NA	NA	NA	NA	NA	NA	NA	NA	NA	NA	NA	NA	1	NA	NA	NA
Chr01_Occ	9760001	9780000	9770000	Chr01_Occ:9760001-9780000	1	NA	NA	NA	NA	NA	NA	NA	NA	NA	NA	NA	NA	NA	NA	NA	NA
Chr01_Pall	10400001	10420000	10410000	Chr01_Pall:10400001-10420000	NA	NA	NA	NA	1	1	NA	NA	NA	NA	NA	NA	NA	NA	NA	NA	NA
Chr01_Pall	10480001	10500000	10490000	Chr01_Pall:10480001-10500000	NA	NA	NA	NA	NA	NA	NA	NA	NA	NA	NA	NA	NA	1	NA	NA	NA
Chr01_Pall	10700001	10720000	10710000	Chr01_Pall:10700001-10720000	1	NA	NA	NA	NA	NA	NA	NA	NA	NA	NA	NA	NA	NA	NA	NA	NA
Chr01_Pall	11420001	11440000	11430000	Chr01_Pall:11420001-11440000	NA	NA	1	NA	NA	NA	NA	NA	NA	NA	NA	NA	NA	NA	NA	NA	NA
Chr01_Pall	11820001	11840000	11830000	Chr01_Pall:11820001-11840000	1	NA	NA	NA	NA	NA	NA	NA	NA	NA	NA	NA	NA	NA	NA	NA	NA
Chr01_Pall	12280001	12300000	12290000	Chr01_Pall:12280001-12300000	1	1	NA	NA	NA	NA	NA	NA	NA	NA	NA	NA	1	NA	NA	NA	NA
Chr01_Pall	12320001	12340000	12330000	Chr01_Pall:12320001-12340000	NA	NA	NA	NA	NA	NA	NA	NA	NA	NA	NA	NA	NA	NA	NA	NA	1
Chr01_Pall	12620001	12640000	12630000	Chr01_Pall:12620001-12640000	NA	NA	NA	NA	NA	NA	NA	NA	NA	NA	NA	NA	NA	NA	1	NA	NA
Chr01_Pall	13180001	13200000	13190000	Chr01_Pall:13180001-13200000	NA	NA	NA	NA	1	1	NA	NA	NA	NA	NA	NA	NA	NA	NA	NA	NA
Chr01_Pall	13300001	13320000	13310000	Chr01_Pall:13300001-13320000	NA	NA	NA	NA	NA	NA	1	NA	NA	NA	NA	NA	NA	NA	NA	NA	NA
Chr01_Pall	13640001	13660000	13650000	Chr01_Pall:13640001-13660000	NA	NA	NA	NA	NA	NA	1	NA	NA	NA	1	NA	NA	NA	NA	NA	NA
Chr01_Pall	13920001	13940000	13930000	Chr01_Pall:13920001-13940000	NA	NA	NA	NA	NA	NA	NA	NA	NA	NA	NA	NA	NA	NA	1	NA	NA
Chr01_Pall	13960001	13980000	13970000	Chr01_Pall:13960001-13980000	NA	NA	NA	NA	NA	NA	NA	NA	NA	NA	NA	NA	NA	NA	1	NA	NA
Chr01_Pall	1400001	1420000	1410000	Chr01_Pall:1400001-1420000	NA	NA	NA	NA	NA	NA	NA	NA	NA	NA	NA	NA	1	NA	NA	NA	NA
Chr01_Pall	14220001	14240000	14230000	Chr01_Pall:14220001-14240000	NA	NA	NA	NA	NA	NA	NA	NA	NA	NA	NA	NA	NA	NA	NA	NA	1
Chr01_Pall	15800001	15820000	15810000	Chr01_Pall:15800001-15820000	NA	NA	NA	NA	NA	NA	NA	NA	NA	NA	NA	NA	NA	1	NA	NA	NA
Chr01_Pall	15980001	16000000	15990000	Chr01_Pall:15980001-1.6e+07	NA	NA	NA	NA	NA	NA	NA	NA	NA	NA	NA	NA	NA	1	NA	NA	NA
Chr01_Pall	16180001	16200000	16190000	Chr01_Pall:16180001-16200000	NA	NA	NA	NA	NA	NA	1	1	NA	NA	NA	NA	NA	NA	NA	NA	NA
Chr01_Pall	1620001	1640000	1630000	Chr01_Pall:1620001-1640000	NA	NA	NA	NA	NA	NA	NA	NA	1	NA	NA	NA	1	NA	NA	NA	NA
Chr01_Pall	16400001	16420000	16410000	Chr01_Pall:16400001-16420000	NA	NA	1	NA	NA	NA	NA	NA	NA	NA	NA	NA	NA	NA	NA	NA	NA
Chr01_Pall	16580001	16600000	16590000	Chr01_Pall:16580001-16600000	NA	NA	NA	NA	NA	NA	NA	NA	NA	NA	1	NA	NA	NA	NA	NA	NA
Chr01_Pall	16700001	16720000	16710000	Chr01_Pall:16700001-16720000	NA	NA	NA	NA	NA	NA	1	NA	NA	NA	NA	NA	NA	NA	NA	NA	NA
Chr01_Pall	16780001	16800000	16790000	Chr01_Pall:16780001-16800000	NA	NA	NA	NA	NA	NA	NA	NA	NA	NA	NA	NA	1	NA	NA	NA	NA
Chr01_Pall	16860001	16880000	16870000	Chr01_Pall:16860001-16880000	NA	NA	NA	NA	NA	NA	NA	NA	1	NA	NA	NA	NA	NA	NA	NA	NA
Chr01_Pall	17260001	17280000	17270000	Chr01_Pall:17260001-17280000	NA	NA	NA	NA	NA	NA	NA	NA	NA	NA	NA	NA	NA	NA	NA	1	NA
Chr01_Pall	17640001	17660000	17650000	Chr01_Pall:17640001-17660000	NA	NA	NA	NA	1	NA	NA	NA	NA	NA	NA	NA	1	1	NA	NA	NA
Chr01_Pall	17840001	17860000	17850000	Chr01_Pall:17840001-17860000	NA	NA	NA	NA	NA	NA	NA	NA	NA	NA	NA	NA	1	NA	1	1	NA
Chr01_Pall	18000001	18020000	18010000	Chr01_Pall:18000001-18020000	NA	NA	NA	NA	NA	NA	NA	NA	NA	NA	NA	NA	NA	NA	NA	1	NA
Chr01_Pall	18200001	18220000	18210000	Chr01_Pall:18200001-18220000	NA	NA	NA	NA	1	NA	NA	NA	NA	NA	NA	NA	NA	NA	NA	NA	NA
Chr01_Pall	18540001	18560000	18550000	Chr01_Pall:18540001-18560000	NA	NA	NA	NA	NA	NA	NA	NA	NA	NA	1	NA	NA	NA	NA	NA	NA
Chr01_Pall	19120001	19140000	19130000	Chr01_Pall:19120001-19140000	NA	NA	NA	NA	NA	NA	NA	NA	NA	NA	1	NA	NA	NA	NA	NA	NA
Chr01_Pall	19160001	19180000	19170000	Chr01_Pall:19160001-19180000	NA	NA	NA	NA	NA	NA	NA	NA	NA	NA	NA	NA	NA	NA	1	NA	NA
Chr01_Pall	20520001	20540000	20530000	Chr01_Pall:20520001-20540000	NA	NA	NA	NA	NA	NA	NA	NA	1	1	NA	NA	NA	NA	NA	NA	NA
Chr01_Pall	20600001	20620000	20610000	Chr01_Pall:20600001-20620000	NA	NA	NA	NA	NA	NA	NA	NA	NA	NA	NA	NA	NA	NA	NA	NA	1
Chr01_Pall	20740001	20760000	20750000	Chr01_Pall:20740001-20760000	NA	NA	NA	NA	NA	NA	NA	NA	NA	NA	NA	NA	1	NA	NA	NA	NA
Chr01_Pall	20760001	20780000	20770000	Chr01_Pall:20760001-20780000	NA	NA	NA	NA	NA	NA	NA	NA	1	NA	NA	NA	1	1	NA	NA	NA
Chr01_Pall	21260001	21280000	21270000	Chr01_Pall:21260001-21280000	NA	NA	NA	NA	NA	NA	NA	NA	NA	NA	1	NA	NA	NA	NA	NA	NA
Chr01_Pall	21760001	21780000	21770000	Chr01_Pall:21760001-21780000	NA	NA	1	1	NA	NA	NA	NA	NA	NA	NA	NA	NA	NA	NA	NA	NA
Chr01_Pall	22020001	22040000	22030000	Chr01_Pall:22020001-22040000	NA	NA	NA	NA	NA	NA	1	NA	NA	NA	NA	NA	NA	NA	NA	NA	NA
Chr01_Pall	22180001	22200000	22190000	Chr01_Pall:22180001-22200000	NA	NA	NA	NA	NA	NA	NA	NA	NA	NA	NA	NA	NA	NA	NA	NA	1
Chr01_Pall	2220001	2240000	2230000	Chr01_Pall:2220001-2240000	NA	NA	NA	NA	NA	NA	1	1	NA	NA	NA	NA	NA	NA	NA	NA	NA
Chr01_Pall	22380001	22400000	22390000	Chr01_Pall:22380001-22400000	NA	NA	NA	NA	NA	NA	NA	NA	1	NA	NA	NA	NA	NA	NA	NA	NA
Chr01_Pall	22520001	22540000	22530000	Chr01_Pall:22520001-22540000	1	NA	NA	NA	1	NA	NA	NA	NA	NA	1	NA	NA	NA	NA	NA	NA
Chr01_Pall	22540001	22560000	22550000	Chr01_Pall:22540001-22560000	NA	NA	NA	NA	NA	NA	1	NA	NA	NA	NA	NA	NA	NA	NA	NA	NA
Chr01_Pall	22680001	22700000	22690000	Chr01_Pall:22680001-22700000	1	1	1	1	1	NA	NA	NA	NA	NA	1	1	NA	NA	NA	NA	NA
Chr01_Pall	22880001	22900000	22890000	Chr01_Pall:22880001-22900000	NA	NA	NA	NA	NA	NA	NA	NA	NA	NA	NA	NA	NA	NA	1	NA	NA
Chr01_Pall	23580001	23600000	23590000	Chr01_Pall:23580001-23600000	NA	NA	1	NA	NA	NA	NA	NA	NA	NA	1	NA	NA	NA	NA	NA	NA
Chr01_Pall	23980001	24000000	23990000	Chr01_Pall:23980001-2.4e+07	NA	NA	NA	NA	NA	NA	1	NA	1	1	NA	NA	1	NA	NA	NA	NA
Chr01_Pall	24000001	24020000	24010000	Chr01_Pall:24000001-24020000	NA	NA	NA	NA	NA	NA	NA	NA	1	NA	NA	NA	NA	NA	NA	NA	NA
Chr01_Pall	24460001	24480000	24470000	Chr01_Pall:24460001-24480000	NA	NA	NA	NA	NA	NA	1	NA	NA	NA	1	1	NA	NA	NA	NA	NA
Chr01_Pall	24580001	24600000	24590000	Chr01_Pall:24580001-24600000	NA	NA	NA	NA	NA	NA	NA	NA	1	NA	NA	NA	NA	NA	NA	NA	NA
Chr01_Pall	24660001	24680000	24670000	Chr01_Pall:24660001-24680000	NA	NA	NA	NA	1	1	NA	NA	NA	NA	NA	NA	NA	NA	NA	NA	NA
Chr01_Pall	24740001	24760000	24750000	Chr01_Pall:24740001-24760000	NA	NA	NA	NA	NA	NA	NA	NA	NA	NA	NA	NA	NA	NA	1	1	NA
Chr01_Pall	24820001	24840000	24830000	Chr01_Pall:24820001-24840000	NA	NA	NA	NA	NA	NA	1	1	NA	NA	NA	NA	NA	NA	NA	NA	NA
Chr01_Pall	24980001	25000000	24990000	Chr01_Pall:24980001-2.5e+07	NA	NA	NA	NA	NA	NA	NA	NA	NA	NA	NA	NA	NA	NA	NA	1	NA
Chr01_Pall	25020001	25040000	25030000	Chr01_Pall:25020001-25040000	NA	NA	NA	NA	NA	NA	NA	NA	1	NA	NA	NA	NA	NA	NA	NA	NA
Chr01_Pall	25100001	25120000	25110000	Chr01_Pall:25100001-25120000	NA	NA	NA	NA	NA	NA	NA	NA	1	NA	NA	NA	NA	NA	NA	NA	NA
Chr01_Pall	25120001	25140000	25130000	Chr01_Pall:25120001-25140000	NA	NA	NA	NA	NA	NA	NA	NA	1	NA	NA	NA	NA	NA	NA	NA	NA
Chr01_Pall	2520001	2540000	2530000	Chr01_Pall:2520001-2540000	NA	NA	NA	NA	1	NA	NA	NA	NA	NA	NA	NA	NA	NA	NA	NA	NA
Chr01_Pall	25640001	25660000	25650000	Chr01_Pall:25640001-25660000	NA	NA	NA	NA	NA	NA	NA	NA	1	NA	NA	NA	NA	NA	1	NA	NA
Chr01_Pall	25840001	25860000	25850000	Chr01_Pall:25840001-25860000	NA	NA	NA	NA	NA	NA	NA	NA	NA	NA	NA	NA	NA	NA	NA	NA	1
Chr01_Pall	26120001	26140000	26130000	Chr01_Pall:26120001-26140000	NA	NA	NA	NA	NA	NA	1	NA	NA	NA	NA	NA	NA	NA	NA	NA	NA
Chr01_Pall	26160001	26180000	26170000	Chr01_Pall:26160001-26180000	NA	NA	NA	NA	1	NA	1	NA	1	1	NA	NA	NA	NA	NA	NA	NA
Chr01_Pall	26380001	26400000	26390000	Chr01_Pall:26380001-26400000	NA	NA	1	1	NA	NA	NA	NA	1	NA	NA	NA	NA	NA	NA	NA	NA
Chr01_Pall	26580001	26600000	26590000	Chr01_Pall:26580001-26600000	NA	NA	NA	NA	NA	NA	NA	NA	NA	NA	NA	NA	NA	1	NA	NA	NA
Chr01_Pall	26780001	26800000	26790000	Chr01_Pall:26780001-26800000	NA	NA	NA	NA	1	NA	NA	NA	NA	NA	NA	NA	NA	NA	NA	NA	NA
Chr01_Pall	2680001	2700000	2690000	Chr01_Pall:2680001-2700000	NA	NA	NA	NA	1	NA	NA	NA	NA	NA	NA	NA	NA	1	NA	NA	NA
Chr01_Pall	27380001	27400000	27390000	Chr01_Pall:27380001-27400000	NA	NA	NA	NA	NA	NA	1	NA	NA	NA	NA	NA	NA	NA	NA	NA	NA
Chr01_Pall	27620001	27640000	27630000	Chr01_Pall:27620001-27640000	NA	NA	NA	NA	NA	NA	NA	NA	1	NA	NA	NA	NA	NA	NA	NA	NA
Chr01_Pall	280001	300000	290000	Chr01_Pall:280001-3e+05	1	1	NA	NA	NA	NA	NA	NA	NA	NA	NA	NA	NA	NA	NA	NA	NA
Chr01_Pall	2820001	2840000	2830000	Chr01_Pall:2820001-2840000	NA	NA	NA	NA	NA	NA	NA	NA	NA	NA	NA	NA	NA	NA	NA	NA	1
Chr01_Pall	28400001	28420000	28410000	Chr01_Pall:28400001-28420000	1	1	NA	NA	NA	NA	NA	NA	NA	NA	NA	NA	NA	NA	NA	NA	NA
Chr01_Pall	28580001	28600000	28590000	Chr01_Pall:28580001-28600000	NA	NA	NA	NA	1	NA	1	NA	NA	NA	NA	NA	NA	NA	NA	NA	NA
Chr01_Pall	29400001	29420000	29410000	Chr01_Pall:29400001-29420000	NA	NA	NA	NA	1	NA	NA	NA	NA	NA	NA	NA	NA	NA	NA	NA	NA
Chr01_Pall	29560001	29580000	29570000	Chr01_Pall:29560001-29580000	NA	NA	NA	NA	NA	NA	NA	NA	1	NA	NA	NA	NA	NA	NA	NA	NA
Chr01_Pall	29940001	29960000	29950000	Chr01_Pall:29940001-29960000	NA	NA	NA	NA	NA	NA	NA	NA	NA	NA	1	NA	NA	NA	NA	NA	NA
Chr01_Pall	31280001	31300000	31290000	Chr01_Pall:31280001-31300000	NA	NA	NA	NA	NA	NA	NA	NA	1	NA	NA	NA	NA	NA	NA	NA	NA
Chr01_Pall	31300001	31320000	31310000	Chr01_Pall:31300001-31320000	NA	NA	NA	NA	NA	NA	NA	NA	1	NA	NA	NA	NA	NA	NA	NA	NA
Chr01_Pall	31360001	31380000	31370000	Chr01_Pall:31360001-31380000	NA	NA	NA	NA	NA	NA	NA	NA	NA	NA	NA	NA	NA	NA	1	NA	NA
Chr01_Pall	31380001	31400000	31390000	Chr01_Pall:31380001-31400000	NA	NA	NA	NA	NA	NA	NA	NA	1	NA	NA	NA	NA	1	NA	NA	NA
Chr01_Pall	31900001	31920000	31910000	Chr01_Pall:31900001-31920000	NA	NA	1	NA	NA	NA	NA	NA	NA	NA	1	NA	NA	NA	NA	1	NA
Chr01_Pall	3280001	3300000	3290000	Chr01_Pall:3280001-3300000	NA	NA	NA	NA	NA	NA	NA	NA	NA	NA	NA	NA	NA	NA	1	NA	NA
Chr01_Pall	33020001	33040000	33030000	Chr01_Pall:33020001-33040000	NA	NA	NA	NA	1	NA	NA	NA	NA	NA	NA	NA	NA	NA	NA	NA	NA
Chr01_Pall	33160001	33180000	33170000	Chr01_Pall:33160001-33180000	NA	NA	NA	NA	1	NA	NA	NA	NA	NA	NA	NA	NA	NA	NA	NA	NA
Chr01_Pall	3360001	3380000	3370000	Chr01_Pall:3360001-3380000	NA	NA	NA	NA	NA	NA	NA	NA	NA	NA	NA	NA	NA	1	NA	NA	NA
Chr01_Pall	33700001	33720000	33710000	Chr01_Pall:33700001-33720000	1	NA	NA	NA	NA	NA	NA	NA	NA	NA	NA	NA	NA	NA	NA	NA	NA
Chr01_Pall	34460001	34480000	34470000	Chr01_Pall:34460001-34480000	NA	NA	NA	NA	NA	NA	NA	NA	NA	NA	NA	NA	NA	1	NA	NA	NA
Chr01_Pall	34480001	34500000	34490000	Chr01_Pall:34480001-34500000	NA	NA	NA	NA	NA	NA	NA	NA	NA	NA	NA	NA	NA	NA	1	NA	NA
Chr01_Pall	34600001	34620000	34610000	Chr01_Pall:34600001-34620000	NA	NA	NA	NA	NA	NA	NA	NA	NA	NA	1	1	NA	NA	NA	NA	NA
Chr01_Pall	34840001	34860000	34850000	Chr01_Pall:34840001-34860000	NA	NA	NA	NA	NA	NA	NA	NA	NA	NA	1	NA	NA	NA	NA	NA	NA
Chr01_Pall	34900001	34920000	34910000	Chr01_Pall:34900001-34920000	1	NA	1	1	1	1	NA	NA	NA	NA	1	1	1	NA	NA	NA	NA
Chr01_Pall	34920001	34940000	34930000	Chr01_Pall:34920001-34940000	1	NA	NA	NA	NA	NA	NA	NA	1	NA	1	NA	NA	NA	NA	NA	NA
Chr01_Pall	35400001	35420000	35410000	Chr01_Pall:35400001-35420000	NA	NA	NA	NA	NA	NA	NA	NA	1	NA	NA	NA	NA	NA	NA	NA	NA
Chr01_Pall	35520001	35540000	35530000	Chr01_Pall:35520001-35540000	NA	NA	NA	NA	NA	NA	NA	NA	NA	NA	NA	NA	NA	NA	NA	NA	1
Chr01_Pall	35600001	35620000	35610000	Chr01_Pall:35600001-35620000	NA	NA	NA	NA	NA	NA	NA	NA	NA	NA	1	1	NA	NA	NA	NA	NA
Chr01_Pall	36240001	36260000	36250000	Chr01_Pall:36240001-36260000	1	NA	NA	NA	NA	NA	NA	NA	NA	NA	NA	NA	NA	NA	NA	NA	NA
Chr01_Pall	36300001	36320000	36310000	Chr01_Pall:36300001-36320000	NA	NA	NA	NA	NA	NA	NA	NA	NA	NA	NA	NA	NA	1	NA	NA	NA
Chr01_Pall	36580001	36600000	36590000	Chr01_Pall:36580001-36600000	1	1	NA	NA	1	NA	NA	NA	NA	NA	NA	NA	NA	NA	NA	NA	NA
Chr01_Pall	36600001	36620000	36610000	Chr01_Pall:36600001-36620000	1	1	NA	NA	1	NA	NA	NA	NA	NA	NA	NA	NA	NA	NA	NA	NA
Chr01_Pall	36820001	36840000	36830000	Chr01_Pall:36820001-36840000	NA	NA	NA	NA	1	NA	NA	NA	NA	NA	NA	NA	NA	NA	NA	NA	NA
Chr01_Pall	3760001	3780000	3770000	Chr01_Pall:3760001-3780000	NA	NA	NA	NA	NA	NA	NA	NA	NA	NA	NA	NA	1	1	NA	NA	NA
Chr01_Pall	3840001	3860000	3850000	Chr01_Pall:3840001-3860000	NA	NA	NA	NA	NA	NA	NA	NA	NA	NA	NA	NA	1	NA	NA	NA	NA
Chr01_Pall	41160001	41180000	41170000	Chr01_Pall:41160001-41180000	NA	NA	NA	NA	NA	NA	NA	NA	1	NA	NA	NA	NA	NA	NA	NA	NA
Chr01_Pall	41320001	41340000	41330000	Chr01_Pall:41320001-41340000	NA	NA	NA	NA	1	NA	NA	NA	NA	NA	NA	NA	NA	NA	NA	NA	NA
Chr01_Pall	4280001	4300000	4290000	Chr01_Pall:4280001-4300000	NA	NA	NA	NA	NA	NA	NA	NA	NA	NA	1	NA	NA	NA	NA	NA	NA
Chr01_Pall	4500001	4520000	4510000	Chr01_Pall:4500001-4520000	NA	NA	NA	NA	NA	NA	NA	NA	NA	NA	NA	NA	1	NA	NA	NA	NA
Chr01_Pall	45040001	45060000	45050000	Chr01_Pall:45040001-45060000	NA	NA	NA	NA	1	NA	NA	NA	NA	NA	NA	NA	NA	NA	NA	NA	NA
Chr01_Pall	45200001	45220000	45210000	Chr01_Pall:45200001-45220000	NA	NA	1	NA	NA	NA	NA	NA	NA	NA	1	1	NA	NA	NA	NA	NA
Chr01_Pall	4520001	4540000	4530000	Chr01_Pall:4520001-4540000	NA	NA	NA	NA	NA	NA	NA	NA	NA	NA	NA	NA	1	1	NA	NA	NA
Chr01_Pall	4540001	4560000	4550000	Chr01_Pall:4540001-4560000	NA	NA	NA	NA	NA	NA	NA	NA	NA	NA	NA	NA	1	1	1	1	NA
Chr01_Pall	45640001	45660000	45650000	Chr01_Pall:45640001-45660000	NA	NA	1	NA	NA	NA	NA	NA	NA	NA	NA	NA	NA	NA	NA	NA	NA
Chr01_Pall	4600001	4620000	4610000	Chr01_Pall:4600001-4620000	1	NA	NA	NA	NA	NA	NA	NA	NA	NA	NA	NA	1	1	NA	1	NA
Chr01_Pall	4620001	4640000	4630000	Chr01_Pall:4620001-4640000	NA	NA	NA	NA	NA	NA	NA	NA	NA	NA	NA	NA	NA	NA	1	NA	NA
Chr01_Pall	46700001	46720000	46710000	Chr01_Pall:46700001-46720000	NA	NA	NA	NA	NA	NA	NA	NA	NA	NA	NA	NA	1	NA	NA	NA	NA
Chr01_Pall	47500001	47520000	47510000	Chr01_Pall:47500001-47520000	NA	NA	NA	NA	NA	NA	1	NA	NA	NA	NA	NA	1	NA	NA	NA	NA
Chr01_Pall	48340001	48360000	48350000	Chr01_Pall:48340001-48360000	NA	NA	1	NA	NA	NA	NA	NA	NA	NA	NA	NA	NA	NA	NA	NA	NA
Chr01_Pall	48480001	48500000	48490000	Chr01_Pall:48480001-48500000	NA	NA	NA	NA	NA	NA	NA	NA	NA	NA	1	1	NA	1	NA	1	NA
Chr01_Pall	4880001	4900000	4890000	Chr01_Pall:4880001-4900000	1	1	NA	NA	NA	NA	NA	NA	NA	NA	NA	NA	NA	NA	NA	NA	NA
Chr01_Pall	48960001	48980000	48970000	Chr01_Pall:48960001-48980000	NA	NA	NA	NA	NA	NA	NA	NA	NA	NA	NA	NA	NA	NA	NA	NA	1
Chr01_Pall	49060001	49080000	49070000	Chr01_Pall:49060001-49080000	NA	NA	NA	NA	NA	NA	NA	NA	NA	NA	NA	NA	NA	NA	NA	1	NA
Chr01_Pall	49080001	49100000	49090000	Chr01_Pall:49080001-49100000	NA	NA	NA	NA	NA	NA	NA	NA	NA	NA	1	NA	NA	NA	NA	NA	NA
Chr01_Pall	49160001	49180000	49170000	Chr01_Pall:49160001-49180000	NA	NA	NA	NA	NA	NA	NA	NA	NA	NA	NA	NA	NA	NA	1	1	NA
Chr01_Pall	49360001	49380000	49370000	Chr01_Pall:49360001-49380000	NA	NA	NA	NA	1	NA	NA	NA	NA	NA	NA	NA	NA	NA	NA	NA	NA
Chr01_Pall	4980001	5000000	4990000	Chr01_Pall:4980001-5e+06	NA	NA	NA	NA	NA	NA	NA	NA	NA	NA	NA	NA	NA	NA	1	NA	NA
Chr01_Pall	50000001	50020000	50010000	Chr01_Pall:50000001-50020000	NA	NA	NA	NA	NA	NA	1	1	NA	NA	NA	NA	NA	NA	NA	NA	NA
Chr01_Pall	50040001	50060000	50050000	Chr01_Pall:50040001-50060000	NA	NA	NA	NA	NA	NA	NA	NA	NA	NA	NA	NA	NA	1	NA	NA	NA
Chr01_Pall	50260001	50280000	50270000	Chr01_Pall:50260001-50280000	NA	NA	NA	NA	1	NA	NA	NA	NA	NA	NA	NA	NA	NA	NA	NA	NA
Chr01_Pall	50340001	50360000	50350000	Chr01_Pall:50340001-50360000	NA	NA	NA	NA	1	NA	NA	NA	NA	NA	NA	NA	NA	NA	NA	NA	NA
Chr01_Pall	50360001	50380000	50370000	Chr01_Pall:50360001-50380000	NA	NA	1	NA	NA	NA	NA	NA	NA	NA	NA	NA	NA	NA	NA	NA	NA
Chr01_Pall	5040001	5060000	5050000	Chr01_Pall:5040001-5060000	NA	NA	NA	NA	NA	NA	NA	NA	1	NA	NA	NA	NA	NA	NA	NA	NA
Chr01_Pall	50700001	50720000	50710000	Chr01_Pall:50700001-50720000	NA	NA	NA	NA	NA	NA	NA	NA	NA	NA	NA	NA	NA	NA	NA	1	NA
Chr01_Pall	50820001	50840000	50830000	Chr01_Pall:50820001-50840000	NA	NA	NA	NA	NA	NA	1	NA	NA	NA	NA	NA	NA	NA	NA	NA	NA
Chr01_Pall	50880001	50900000	50890000	Chr01_Pall:50880001-50900000	NA	NA	1	NA	NA	NA	NA	NA	NA	NA	NA	NA	NA	NA	NA	NA	NA
Chr01_Pall	50960001	50980000	50970000	Chr01_Pall:50960001-50980000	NA	NA	NA	NA	1	NA	NA	NA	NA	NA	1	1	NA	NA	NA	NA	NA
Chr01_Pall	51240001	51260000	51250000	Chr01_Pall:51240001-51260000	NA	NA	NA	NA	1	NA	NA	NA	NA	NA	NA	NA	NA	NA	NA	NA	NA
Chr01_Pall	520001	540000	530000	Chr01_Pall:520001-540000	NA	NA	NA	NA	NA	NA	NA	NA	NA	NA	1	NA	NA	NA	NA	NA	NA
Chr01_Pall	52120001	52140000	52130000	Chr01_Pall:52120001-52140000	NA	NA	NA	NA	NA	NA	NA	NA	1	NA	NA	NA	NA	NA	NA	NA	NA
Chr01_Pall	52340001	52360000	52350000	Chr01_Pall:52340001-52360000	NA	NA	NA	NA	NA	NA	NA	NA	NA	NA	NA	NA	NA	NA	1	1	NA
Chr01_Pall	52360001	52380000	52370000	Chr01_Pall:52360001-52380000	NA	NA	NA	NA	1	NA	NA	NA	NA	NA	NA	NA	NA	NA	NA	NA	NA
Chr01_Pall	52380001	52400000	52390000	Chr01_Pall:52380001-52400000	NA	NA	1	NA	NA	NA	NA	NA	NA	NA	NA	NA	NA	NA	NA	NA	NA
Chr01_Pall	52480001	52500000	52490000	Chr01_Pall:52480001-52500000	1	NA	NA	NA	NA	NA	NA	NA	NA	NA	NA	NA	NA	NA	NA	NA	NA
Chr01_Pall	52760001	52780000	52770000	Chr01_Pall:52760001-52780000	NA	NA	1	NA	1	NA	NA	NA	NA	NA	NA	NA	NA	NA	NA	NA	NA
Chr01_Pall	53620001	53640000	53630000	Chr01_Pall:53620001-53640000	NA	NA	1	NA	NA	NA	NA	NA	NA	NA	NA	NA	NA	NA	NA	NA	NA
Chr01_Pall	5400001	5420000	5410000	Chr01_Pall:5400001-5420000	NA	NA	NA	NA	NA	NA	NA	NA	1	NA	NA	NA	NA	NA	NA	NA	NA
Chr01_Pall	54200001	54220000	54210000	Chr01_Pall:54200001-54220000	1	NA	NA	NA	NA	NA	NA	NA	NA	NA	NA	NA	NA	NA	NA	NA	NA
Chr01_Pall	54320001	54340000	54330000	Chr01_Pall:54320001-54340000	NA	NA	1	NA	NA	NA	NA	NA	NA	NA	NA	NA	NA	NA	NA	1	NA
Chr01_Pall	54800001	54820000	54810000	Chr01_Pall:54800001-54820000	NA	NA	NA	NA	NA	NA	1	NA	NA	NA	NA	NA	NA	NA	NA	NA	NA
Chr01_Pall	54980001	55000000	54990000	Chr01_Pall:54980001-5.5e+07	NA	NA	NA	NA	1	NA	NA	NA	1	1	NA	NA	NA	NA	NA	NA	NA
Chr01_Pall	55700001	55720000	55710000	Chr01_Pall:55700001-55720000	1	NA	NA	NA	NA	NA	NA	NA	NA	NA	NA	NA	NA	NA	NA	NA	NA
Chr01_Pall	57080001	57100000	57090000	Chr01_Pall:57080001-57100000	NA	NA	NA	NA	NA	NA	NA	NA	1	NA	NA	NA	NA	NA	NA	NA	NA
Chr01_Pall	57520001	57540000	57530000	Chr01_Pall:57520001-57540000	NA	NA	NA	NA	NA	NA	NA	NA	NA	NA	NA	NA	NA	NA	1	NA	NA
Chr01_Pall	57640001	57660000	57650000	Chr01_Pall:57640001-57660000	NA	NA	NA	NA	NA	NA	NA	NA	NA	NA	NA	NA	NA	NA	NA	NA	1
Chr01_Pall	59980001	60000000	59990000	Chr01_Pall:59980001-6e+07	NA	NA	NA	NA	NA	NA	NA	NA	NA	NA	1	1	NA	NA	NA	NA	NA
Chr01_Pall	60700001	60720000	60710000	Chr01_Pall:60700001-60720000	NA	NA	NA	NA	NA	NA	NA	NA	NA	NA	NA	NA	1	1	NA	1	NA
Chr01_Pall	60720001	60740000	60730000	Chr01_Pall:60720001-60740000	NA	NA	NA	NA	NA	NA	NA	NA	NA	NA	NA	NA	1	1	NA	1	NA
Chr01_Pall	60740001	60760000	60750000	Chr01_Pall:60740001-60760000	NA	NA	NA	NA	NA	NA	NA	NA	NA	NA	NA	NA	NA	1	NA	NA	NA
Chr01_Pall	60840001	60860000	60850000	Chr01_Pall:60840001-60860000	NA	NA	NA	NA	NA	NA	NA	NA	1	NA	NA	NA	1	NA	NA	NA	NA
Chr01_Pall	61220001	61240000	61230000	Chr01_Pall:61220001-61240000	NA	NA	NA	NA	NA	NA	NA	NA	NA	NA	NA	NA	1	NA	1	NA	NA
Chr01_Pall	61260001	61280000	61270000	Chr01_Pall:61260001-61280000	NA	NA	NA	NA	NA	NA	NA	NA	NA	NA	1	1	NA	NA	NA	NA	NA
Chr01_Pall	6140001	6160000	6150000	Chr01_Pall:6140001-6160000	NA	NA	1	1	1	NA	NA	NA	NA	NA	1	1	NA	NA	NA	NA	NA
Chr01_Pall	61860001	61880000	61870000	Chr01_Pall:61860001-61880000	NA	NA	NA	NA	NA	NA	NA	NA	NA	NA	NA	NA	NA	NA	1	NA	NA
Chr01_Pall	62020001	62040000	62030000	Chr01_Pall:62020001-62040000	NA	NA	NA	NA	NA	NA	NA	NA	NA	NA	NA	NA	1	NA	NA	NA	NA
Chr01_Pall	62120001	62140000	62130000	Chr01_Pall:62120001-62140000	NA	NA	NA	NA	NA	NA	NA	NA	NA	NA	NA	NA	NA	NA	NA	NA	1
Chr01_Pall	62880001	62900000	62890000	Chr01_Pall:62880001-62900000	NA	NA	NA	NA	NA	NA	1	NA	NA	NA	NA	NA	NA	NA	NA	NA	NA
Chr01_Pall	63040001	63060000	63050000	Chr01_Pall:63040001-63060000	NA	NA	NA	NA	NA	NA	NA	NA	NA	NA	NA	NA	NA	1	NA	NA	NA
Chr01_Pall	63080001	63100000	63090000	Chr01_Pall:63080001-63100000	NA	NA	NA	NA	1	NA	NA	NA	NA	NA	1	1	NA	NA	NA	NA	NA
Chr01_Pall	6360001	6380000	6370000	Chr01_Pall:6360001-6380000	NA	NA	NA	NA	NA	NA	NA	NA	NA	NA	NA	NA	NA	NA	1	NA	NA
Chr01_Pall	64080001	64100000	64090000	Chr01_Pall:64080001-64100000	NA	NA	1	NA	NA	NA	NA	NA	NA	NA	NA	NA	NA	NA	NA	NA	NA
Chr01_Pall	64480001	64500000	64490000	Chr01_Pall:64480001-64500000	NA	NA	NA	NA	NA	NA	NA	NA	NA	NA	NA	NA	1	1	1	NA	NA
Chr01_Pall	64680001	64700000	64690000	Chr01_Pall:64680001-64700000	NA	NA	NA	NA	NA	NA	NA	NA	NA	NA	1	NA	NA	NA	NA	NA	NA
Chr01_Pall	64700001	64720000	64710000	Chr01_Pall:64700001-64720000	NA	NA	NA	NA	NA	NA	NA	NA	NA	NA	NA	NA	NA	NA	NA	NA	1
Chr01_Pall	64720001	64740000	64730000	Chr01_Pall:64720001-64740000	NA	NA	NA	NA	NA	NA	NA	NA	1	NA	NA	NA	NA	NA	NA	NA	NA
Chr01_Pall	64780001	64800000	64790000	Chr01_Pall:64780001-64800000	NA	NA	NA	NA	NA	NA	NA	NA	NA	NA	NA	NA	NA	1	NA	NA	NA
Chr01_Pall	64860001	64880000	64870000	Chr01_Pall:64860001-64880000	NA	NA	NA	NA	NA	NA	NA	NA	NA	NA	NA	NA	NA	1	NA	NA	NA
Chr01_Pall	64880001	64900000	64890000	Chr01_Pall:64880001-64900000	NA	NA	NA	NA	NA	NA	NA	NA	NA	NA	NA	NA	NA	1	NA	NA	NA
Chr01_Pall	64980001	65000000	64990000	Chr01_Pall:64980001-6.5e+07	NA	NA	NA	NA	NA	NA	NA	NA	NA	NA	NA	NA	NA	NA	1	NA	NA
Chr01_Pall	65100001	65120000	65110000	Chr01_Pall:65100001-65120000	NA	NA	NA	NA	NA	NA	NA	NA	NA	NA	NA	NA	1	NA	NA	NA	NA
Chr01_Pall	65140001	65160000	65150000	Chr01_Pall:65140001-65160000	NA	NA	NA	NA	NA	NA	NA	NA	NA	NA	NA	NA	NA	NA	1	NA	NA
Chr01_Pall	65640001	65660000	65650000	Chr01_Pall:65640001-65660000	NA	NA	NA	NA	NA	NA	NA	NA	NA	NA	1	1	NA	NA	NA	NA	NA
Chr01_Pall	65760001	65780000	65770000	Chr01_Pall:65760001-65780000	1	1	NA	NA	NA	NA	NA	NA	NA	NA	NA	NA	NA	NA	NA	NA	NA
Chr01_Pall	65920001	65940000	65930000	Chr01_Pall:65920001-65940000	NA	NA	NA	NA	NA	NA	NA	NA	NA	NA	NA	NA	NA	NA	1	NA	NA
Chr01_Pall	66200001	66220000	66210000	Chr01_Pall:66200001-66220000	NA	NA	NA	NA	NA	NA	NA	NA	NA	NA	NA	NA	1	NA	NA	NA	NA
Chr01_Pall	66440001	66460000	66450000	Chr01_Pall:66440001-66460000	NA	NA	NA	NA	NA	NA	NA	NA	NA	NA	1	NA	NA	NA	NA	NA	NA
Chr01_Pall	66460001	66480000	66470000	Chr01_Pall:66460001-66480000	NA	NA	NA	NA	NA	NA	1	NA	1	NA	1	NA	1	1	1	NA	NA
Chr01_Pall	66480001	66500000	66490000	Chr01_Pall:66480001-66500000	NA	NA	NA	NA	NA	NA	NA	NA	NA	NA	1	NA	NA	NA	NA	NA	NA
Chr01_Pall	66580001	66600000	66590000	Chr01_Pall:66580001-66600000	NA	NA	NA	NA	NA	NA	NA	NA	NA	NA	1	NA	NA	NA	NA	NA	NA
Chr01_Pall	700001	720000	710000	Chr01_Pall:700001-720000	NA	NA	NA	NA	NA	NA	1	NA	NA	NA	NA	NA	NA	NA	NA	NA	NA
Chr01_Pall	7040001	7060000	7050000	Chr01_Pall:7040001-7060000	NA	NA	NA	NA	NA	NA	NA	NA	NA	NA	NA	NA	NA	NA	NA	NA	1
Chr01_Pall	7220001	7240000	7230000	Chr01_Pall:7220001-7240000	NA	NA	NA	NA	NA	NA	NA	NA	NA	NA	NA	NA	NA	NA	1	NA	NA
Chr01_Pall	7340001	7360000	7350000	Chr01_Pall:7340001-7360000	NA	NA	NA	NA	NA	NA	NA	NA	NA	NA	1	NA	NA	NA	NA	NA	NA
Chr01_Pall	7860001	7880000	7870000	Chr01_Pall:7860001-7880000	NA	NA	NA	NA	NA	NA	NA	NA	1	NA	NA	NA	NA	NA	NA	NA	NA
Chr01_Pall	800001	820000	810000	Chr01_Pall:800001-820000	NA	NA	NA	NA	NA	NA	NA	NA	NA	NA	1	NA	NA	NA	NA	1	NA
Chr01_Pall	8400001	8420000	8410000	Chr01_Pall:8400001-8420000	NA	NA	NA	NA	NA	NA	NA	NA	NA	NA	1	NA	NA	NA	NA	NA	NA
Chr01_Pall	8920001	8940000	8930000	Chr01_Pall:8920001-8940000	NA	NA	NA	NA	NA	NA	NA	NA	1	NA	NA	NA	NA	NA	NA	NA	NA
Chr02_Occ	10180001	10200000	10190000	Chr02_Occ:10180001-10200000	NA	NA	NA	NA	NA	NA	NA	NA	NA	NA	NA	NA	NA	NA	NA	1	NA
Chr02_Occ	10240001	10260000	10250000	Chr02_Occ:10240001-10260000	NA	NA	NA	NA	NA	NA	NA	NA	NA	NA	1	NA	NA	NA	NA	NA	NA
Chr02_Occ	10720001	10740000	10730000	Chr02_Occ:10720001-10740000	NA	NA	NA	NA	NA	NA	NA	NA	NA	NA	NA	NA	1	NA	NA	NA	NA
Chr02_Occ	10740001	10760000	10750000	Chr02_Occ:10740001-10760000	NA	NA	NA	NA	NA	NA	NA	NA	NA	NA	NA	NA	NA	NA	1	NA	NA
Chr02_Occ	10760001	10780000	10770000	Chr02_Occ:10760001-10780000	NA	NA	NA	NA	NA	NA	NA	NA	NA	NA	NA	NA	1	1	NA	NA	NA
Chr02_Occ	1080001	1100000	1090000	Chr02_Occ:1080001-1100000	NA	NA	NA	NA	NA	NA	1	1	NA	NA	NA	NA	NA	NA	1	NA	NA
Chr02_Occ	1100001	1120000	1110000	Chr02_Occ:1100001-1120000	NA	NA	NA	NA	NA	NA	1	1	NA	NA	NA	NA	NA	NA	NA	NA	NA
Chr02_Occ	11100001	11120000	11110000	Chr02_Occ:11100001-11120000	NA	NA	NA	NA	NA	NA	1	NA	NA	NA	NA	NA	NA	1	1	NA	NA
Chr02_Occ	11140001	11160000	11150000	Chr02_Occ:11140001-11160000	NA	NA	NA	NA	NA	NA	NA	NA	NA	NA	NA	NA	NA	1	NA	NA	NA
Chr02_Occ	1120001	1140000	1130000	Chr02_Occ:1120001-1140000	NA	NA	NA	NA	NA	NA	1	NA	NA	NA	NA	NA	NA	NA	NA	NA	NA
Chr02_Occ	11280001	11300000	11290000	Chr02_Occ:11280001-11300000	NA	NA	NA	NA	NA	NA	1	NA	NA	NA	NA	NA	NA	NA	NA	NA	NA
Chr02_Occ	11300001	11320000	11310000	Chr02_Occ:11300001-11320000	NA	NA	NA	NA	1	NA	NA	NA	NA	NA	NA	NA	1	1	NA	NA	NA
Chr02_Occ	11340001	11360000	11350000	Chr02_Occ:11340001-11360000	NA	NA	NA	NA	NA	NA	NA	NA	NA	NA	NA	NA	1	NA	1	NA	NA
Chr02_Occ	11400001	11420000	11410000	Chr02_Occ:11400001-11420000	NA	NA	NA	NA	NA	NA	NA	NA	NA	NA	NA	NA	1	NA	NA	1	NA
Chr02_Occ	11440001	11460000	11450000	Chr02_Occ:11440001-11460000	NA	NA	NA	NA	NA	NA	NA	NA	NA	NA	NA	NA	NA	1	NA	NA	NA
Chr02_Occ	11460001	11480000	11470000	Chr02_Occ:11460001-11480000	NA	NA	NA	NA	NA	NA	NA	NA	NA	NA	NA	NA	NA	1	NA	NA	NA
Chr02_Occ	11480001	11500000	11490000	Chr02_Occ:11480001-11500000	1	1	NA	NA	NA	NA	NA	NA	1	NA	NA	NA	1	1	NA	NA	NA
Chr02_Occ	11500001	11520000	11510000	Chr02_Occ:11500001-11520000	NA	NA	NA	NA	NA	NA	NA	NA	NA	NA	NA	NA	1	1	1	NA	NA
Chr02_Occ	11560001	11580000	11570000	Chr02_Occ:11560001-11580000	NA	NA	NA	NA	NA	NA	NA	NA	NA	NA	NA	NA	1	1	NA	1	NA
Chr02_Occ	11600001	11620000	11610000	Chr02_Occ:11600001-11620000	1	1	NA	NA	NA	NA	NA	NA	NA	NA	NA	NA	NA	1	NA	NA	NA
Chr02_Occ	1200001	1220000	1210000	Chr02_Occ:1200001-1220000	NA	NA	NA	NA	NA	NA	NA	NA	1	NA	NA	NA	NA	NA	NA	NA	NA
Chr02_Occ	13160001	13180000	13170000	Chr02_Occ:13160001-13180000	NA	NA	NA	NA	NA	NA	NA	NA	1	NA	NA	NA	NA	NA	NA	NA	NA
Chr02_Occ	13280001	13300000	13290000	Chr02_Occ:13280001-13300000	NA	NA	NA	NA	NA	NA	NA	NA	1	NA	NA	NA	NA	NA	NA	NA	NA
Chr02_Occ	13560001	13580000	13570000	Chr02_Occ:13560001-13580000	NA	NA	NA	NA	NA	NA	NA	NA	NA	NA	NA	NA	1	NA	NA	NA	NA
Chr02_Occ	13880001	13900000	13890000	Chr02_Occ:13880001-13900000	NA	NA	1	NA	NA	NA	NA	NA	NA	NA	NA	NA	NA	NA	NA	NA	NA
Chr02_Occ	14000001	14020000	14010000	Chr02_Occ:14000001-14020000	NA	NA	NA	NA	NA	NA	NA	NA	1	NA	NA	NA	NA	NA	NA	NA	NA
Chr02_Occ	14240001	14260000	14250000	Chr02_Occ:14240001-14260000	1	1	1	1	NA	NA	NA	NA	NA	NA	NA	NA	NA	NA	1	NA	NA
Chr02_Occ	14320001	14340000	14330000	Chr02_Occ:14320001-14340000	1	NA	NA	NA	NA	NA	NA	NA	NA	NA	NA	NA	NA	NA	NA	NA	NA
Chr02_Occ	14540001	14560000	14550000	Chr02_Occ:14540001-14560000	NA	NA	1	NA	NA	NA	NA	NA	NA	NA	NA	NA	NA	NA	NA	NA	NA
Chr02_Occ	14580001	14600000	14590000	Chr02_Occ:14580001-14600000	NA	NA	NA	NA	NA	NA	NA	NA	NA	NA	NA	NA	NA	NA	1	NA	NA
Chr02_Occ	14860001	14880000	14870000	Chr02_Occ:14860001-14880000	NA	NA	NA	NA	NA	NA	NA	NA	NA	NA	NA	NA	1	NA	1	NA	NA
Chr02_Occ	15080001	15100000	15090000	Chr02_Occ:15080001-15100000	NA	NA	NA	NA	NA	NA	NA	NA	NA	NA	NA	NA	NA	NA	NA	NA	1
Chr02_Occ	15460001	15480000	15470000	Chr02_Occ:15460001-15480000	NA	NA	NA	NA	NA	NA	NA	NA	NA	NA	NA	NA	NA	NA	1	1	NA
Chr02_Occ	15600001	15620000	15610000	Chr02_Occ:15600001-15620000	NA	NA	NA	NA	NA	NA	NA	NA	NA	NA	NA	NA	NA	1	NA	1	NA
Chr02_Occ	15620001	15640000	15630000	Chr02_Occ:15620001-15640000	NA	NA	NA	NA	NA	NA	NA	NA	NA	NA	NA	NA	NA	NA	NA	1	NA
Chr02_Occ	15660001	15680000	15670000	Chr02_Occ:15660001-15680000	1	1	NA	NA	NA	NA	NA	NA	NA	NA	NA	NA	NA	1	1	1	NA
Chr02_Occ	16500001	16520000	16510000	Chr02_Occ:16500001-16520000	NA	NA	NA	NA	1	1	NA	NA	NA	NA	NA	NA	NA	NA	NA	NA	NA
Chr02_Occ	16520001	16540000	16530000	Chr02_Occ:16520001-16540000	NA	NA	1	1	1	NA	NA	NA	NA	NA	1	NA	NA	NA	NA	NA	NA
Chr02_Occ	16600001	16620000	16610000	Chr02_Occ:16600001-16620000	NA	NA	NA	NA	1	NA	NA	NA	NA	NA	NA	NA	NA	NA	NA	NA	NA
Chr02_Occ	16720001	16740000	16730000	Chr02_Occ:16720001-16740000	NA	NA	NA	NA	NA	NA	NA	NA	NA	NA	NA	NA	NA	NA	NA	1	NA
Chr02_Occ	16780001	16800000	16790000	Chr02_Occ:16780001-16800000	NA	NA	NA	NA	NA	NA	NA	NA	NA	NA	NA	NA	NA	NA	NA	1	NA
Chr02_Occ	16900001	16920000	16910000	Chr02_Occ:16900001-16920000	1	1	NA	NA	1	1	NA	NA	NA	NA	NA	NA	NA	NA	NA	1	NA
Chr02_Occ	16980001	17000000	16990000	Chr02_Occ:16980001-1.7e+07	NA	NA	1	1	1	1	NA	NA	NA	NA	NA	NA	NA	NA	1	NA	NA
Chr02_Occ	17000001	17020000	17010000	Chr02_Occ:17000001-17020000	NA	NA	NA	NA	1	NA	NA	NA	NA	NA	NA	NA	NA	NA	NA	NA	NA
Chr02_Occ	17300001	17320000	17310000	Chr02_Occ:17300001-17320000	NA	NA	NA	NA	1	1	NA	NA	NA	NA	NA	NA	NA	NA	NA	NA	NA
Chr02_Occ	17320001	17340000	17330000	Chr02_Occ:17320001-17340000	NA	NA	NA	NA	1	1	NA	NA	NA	NA	NA	NA	NA	NA	NA	NA	NA
Chr02_Occ	18600001	18620000	18610000	Chr02_Occ:18600001-18620000	NA	NA	1	1	NA	NA	NA	NA	NA	NA	NA	NA	NA	NA	NA	NA	NA
Chr02_Occ	19000001	19020000	19010000	Chr02_Occ:19000001-19020000	NA	NA	NA	NA	NA	NA	NA	NA	NA	NA	NA	NA	NA	NA	1	NA	NA
Chr02_Occ	19180001	19200000	19190000	Chr02_Occ:19180001-19200000	NA	NA	NA	NA	NA	NA	NA	NA	NA	NA	NA	NA	NA	NA	NA	NA	1
Chr02_Occ	19600001	19620000	19610000	Chr02_Occ:19600001-19620000	NA	NA	NA	NA	NA	NA	1	1	NA	NA	NA	NA	NA	NA	NA	NA	NA
Chr02_Occ	19800001	19820000	19810000	Chr02_Occ:19800001-19820000	NA	NA	NA	NA	NA	NA	NA	NA	NA	NA	NA	NA	NA	NA	1	NA	NA
Chr02_Occ	21380001	21400000	21390000	Chr02_Occ:21380001-21400000	NA	NA	NA	NA	NA	NA	NA	NA	1	1	NA	NA	NA	NA	NA	NA	NA
Chr02_Occ	21860001	21880000	21870000	Chr02_Occ:21860001-21880000	NA	NA	NA	NA	1	NA	NA	NA	NA	NA	NA	NA	NA	NA	NA	NA	NA
Chr02_Occ	22340001	22360000	22350000	Chr02_Occ:22340001-22360000	NA	NA	NA	NA	NA	NA	1	NA	NA	NA	NA	NA	NA	NA	NA	NA	NA
Chr02_Occ	22780001	22800000	22790000	Chr02_Occ:22780001-22800000	NA	NA	NA	NA	NA	NA	NA	NA	NA	NA	NA	NA	NA	NA	1	NA	NA
Chr02_Occ	22800001	22820000	22810000	Chr02_Occ:22800001-22820000	NA	NA	NA	NA	NA	NA	NA	NA	NA	NA	1	NA	NA	NA	NA	NA	NA
Chr02_Occ	2300001	2320000	2310000	Chr02_Occ:2300001-2320000	NA	NA	NA	NA	NA	NA	NA	NA	NA	NA	NA	NA	NA	NA	1	NA	NA
Chr02_Occ	2320001	2340000	2330000	Chr02_Occ:2320001-2340000	NA	NA	NA	NA	NA	NA	NA	NA	NA	NA	NA	NA	NA	NA	NA	NA	1
Chr02_Occ	23380001	23400000	23390000	Chr02_Occ:23380001-23400000	NA	NA	NA	NA	1	NA	NA	NA	NA	NA	NA	NA	NA	NA	NA	1	NA
Chr02_Occ	23400001	23420000	23410000	Chr02_Occ:23400001-23420000	NA	NA	NA	NA	1	NA	NA	NA	NA	NA	NA	NA	NA	NA	NA	NA	NA
Chr02_Occ	23520001	23540000	23530000	Chr02_Occ:23520001-23540000	NA	NA	NA	NA	NA	NA	NA	NA	NA	NA	1	NA	NA	NA	NA	NA	NA
Chr02_Occ	23540001	23560000	23550000	Chr02_Occ:23540001-23560000	NA	NA	NA	NA	NA	NA	NA	NA	NA	NA	1	1	NA	NA	NA	NA	NA
Chr02_Occ	23560001	23580000	23570000	Chr02_Occ:23560001-23580000	NA	NA	NA	NA	NA	NA	NA	NA	NA	NA	1	NA	NA	NA	NA	NA	NA
Chr02_Occ	23660001	23680000	23670000	Chr02_Occ:23660001-23680000	NA	NA	1	1	NA	NA	NA	NA	NA	NA	NA	NA	NA	NA	NA	NA	NA
Chr02_Occ	23900001	23920000	23910000	Chr02_Occ:23900001-23920000	NA	NA	NA	NA	NA	NA	1	NA	NA	NA	1	NA	NA	NA	1	NA	NA
Chr02_Occ	24120001	24140000	24130000	Chr02_Occ:24120001-24140000	NA	NA	NA	NA	NA	NA	NA	NA	1	NA	1	NA	NA	NA	NA	NA	NA
Chr02_Occ	24140001	24160000	24150000	Chr02_Occ:24140001-24160000	NA	NA	NA	NA	NA	NA	NA	NA	NA	NA	1	NA	NA	1	NA	1	NA
Chr02_Occ	24300001	24320000	24310000	Chr02_Occ:24300001-24320000	NA	NA	NA	NA	NA	NA	1	1	NA	NA	NA	NA	NA	NA	NA	NA	NA
Chr02_Occ	2440001	2460000	2450000	Chr02_Occ:2440001-2460000	NA	NA	NA	NA	NA	NA	NA	NA	NA	NA	NA	NA	NA	NA	NA	NA	1
Chr02_Occ	24800001	24820000	24810000	Chr02_Occ:24800001-24820000	NA	NA	NA	NA	1	NA	NA	NA	NA	NA	1	NA	NA	NA	NA	NA	NA
Chr02_Occ	25160001	25180000	25170000	Chr02_Occ:25160001-25180000	NA	NA	1	1	NA	NA	NA	NA	NA	NA	NA	NA	NA	NA	NA	NA	NA
Chr02_Occ	26420001	26440000	26430000	Chr02_Occ:26420001-26440000	NA	NA	NA	NA	NA	NA	1	NA	NA	NA	NA	NA	NA	NA	NA	NA	NA
Chr02_Occ	26740001	26760000	26750000	Chr02_Occ:26740001-26760000	NA	NA	NA	NA	NA	NA	NA	NA	NA	NA	NA	NA	NA	1	NA	NA	NA
Chr02_Occ	26940001	26960000	26950000	Chr02_Occ:26940001-26960000	1	NA	NA	NA	NA	NA	NA	NA	NA	NA	NA	NA	NA	NA	NA	NA	NA
Chr02_Occ	26980001	27000000	26990000	Chr02_Occ:26980001-2.7e+07	1	1	NA	NA	NA	NA	NA	NA	NA	NA	NA	NA	NA	NA	NA	NA	NA
Chr02_Occ	27240001	27260000	27250000	Chr02_Occ:27240001-27260000	1	NA	NA	NA	NA	NA	NA	NA	NA	NA	NA	NA	NA	NA	NA	NA	NA
Chr02_Occ	27380001	27400000	27390000	Chr02_Occ:27380001-27400000	NA	NA	NA	NA	1	NA	NA	NA	NA	NA	NA	NA	NA	NA	NA	NA	NA
Chr02_Occ	28000001	28020000	28010000	Chr02_Occ:28000001-28020000	NA	NA	NA	NA	NA	NA	1	NA	NA	NA	NA	NA	NA	NA	NA	NA	NA
Chr02_Occ	28360001	28380000	28370000	Chr02_Occ:28360001-28380000	NA	NA	NA	NA	NA	NA	NA	NA	1	NA	NA	NA	NA	NA	NA	NA	NA
Chr02_Occ	28380001	28400000	28390000	Chr02_Occ:28380001-28400000	NA	NA	NA	NA	1	NA	NA	NA	NA	NA	1	1	NA	NA	NA	NA	NA
Chr02_Occ	28540001	28560000	28550000	Chr02_Occ:28540001-28560000	NA	NA	NA	NA	1	NA	NA	NA	NA	NA	NA	NA	NA	NA	NA	NA	NA
Chr02_Occ	29500001	29520000	29510000	Chr02_Occ:29500001-29520000	NA	NA	NA	NA	NA	NA	NA	NA	NA	NA	NA	NA	NA	1	1	1	NA
Chr02_Occ	30300001	30320000	30310000	Chr02_Occ:30300001-30320000	NA	NA	NA	NA	1	NA	NA	NA	NA	NA	NA	NA	NA	NA	NA	NA	NA
Chr02_Occ	30900001	30920000	30910000	Chr02_Occ:30900001-30920000	1	NA	NA	NA	NA	NA	NA	NA	NA	NA	NA	NA	NA	NA	NA	NA	NA
Chr02_Occ	31120001	31140000	31130000	Chr02_Occ:31120001-31140000	NA	NA	NA	NA	NA	NA	NA	NA	NA	NA	NA	NA	NA	NA	1	1	NA
Chr02_Occ	32300001	32320000	32310000	Chr02_Occ:32300001-32320000	NA	NA	NA	NA	NA	NA	NA	NA	NA	NA	NA	NA	NA	NA	NA	1	NA
Chr02_Occ	32360001	32380000	32370000	Chr02_Occ:32360001-32380000	NA	NA	NA	NA	NA	NA	NA	NA	NA	NA	NA	NA	NA	NA	NA	NA	1
Chr02_Occ	32440001	32460000	32450000	Chr02_Occ:32440001-32460000	NA	NA	NA	NA	NA	NA	NA	NA	NA	NA	NA	NA	NA	NA	NA	1	NA
Chr02_Occ	32520001	32540000	32530000	Chr02_Occ:32520001-32540000	NA	NA	NA	NA	NA	NA	NA	NA	NA	NA	NA	NA	NA	1	NA	1	NA
Chr02_Occ	32580001	32600000	32590000	Chr02_Occ:32580001-32600000	NA	NA	NA	NA	NA	NA	NA	NA	NA	NA	NA	NA	NA	NA	NA	NA	1
Chr02_Occ	32700001	32720000	32710000	Chr02_Occ:32700001-32720000	NA	NA	NA	NA	NA	NA	NA	NA	NA	NA	NA	NA	NA	1	NA	1	NA
Chr02_Occ	32960001	32980000	32970000	Chr02_Occ:32960001-32980000	NA	NA	NA	NA	NA	NA	NA	NA	NA	NA	NA	NA	NA	NA	NA	NA	1
Chr02_Occ	33560001	33580000	33570000	Chr02_Occ:33560001-33580000	NA	NA	1	1	NA	NA	NA	NA	NA	NA	NA	NA	NA	NA	NA	NA	1
Chr02_Occ	33580001	33600000	33590000	Chr02_Occ:33580001-33600000	NA	NA	1	1	NA	NA	NA	NA	NA	NA	NA	NA	NA	NA	NA	NA	NA
Chr02_Occ	34760001	34780000	34770000	Chr02_Occ:34760001-34780000	NA	NA	NA	NA	NA	NA	NA	NA	NA	NA	NA	NA	NA	NA	NA	NA	1
Chr02_Occ	38800001	38820000	38810000	Chr02_Occ:38800001-38820000	NA	NA	NA	NA	NA	NA	NA	NA	NA	NA	NA	NA	NA	1	NA	NA	NA
Chr02_Occ	39300001	39320000	39310000	Chr02_Occ:39300001-39320000	1	1	NA	NA	NA	NA	NA	NA	NA	NA	NA	NA	NA	NA	NA	NA	NA
Chr02_Occ	39320001	39340000	39330000	Chr02_Occ:39320001-39340000	NA	NA	NA	NA	NA	NA	NA	NA	NA	NA	NA	NA	NA	1	NA	NA	NA
Chr02_Occ	39340001	39360000	39350000	Chr02_Occ:39340001-39360000	NA	NA	NA	NA	NA	NA	NA	NA	NA	NA	NA	NA	NA	1	NA	NA	NA
Chr02_Occ	39360001	39380000	39370000	Chr02_Occ:39360001-39380000	NA	NA	NA	NA	1	NA	NA	NA	NA	NA	NA	NA	NA	NA	NA	NA	NA
Chr02_Occ	39380001	39400000	39390000	Chr02_Occ:39380001-39400000	NA	NA	NA	NA	NA	NA	NA	NA	NA	NA	NA	NA	NA	1	NA	NA	NA
Chr02_Occ	39800001	39820000	39810000	Chr02_Occ:39800001-39820000	NA	NA	NA	NA	NA	NA	NA	NA	NA	NA	NA	NA	NA	1	NA	NA	NA
Chr02_Occ	39940001	39960000	39950000	Chr02_Occ:39940001-39960000	1	1	NA	NA	1	NA	1	1	NA	NA	NA	NA	1	1	NA	1	NA
Chr02_Occ	40000001	40020000	40010000	Chr02_Occ:40000001-40020000	NA	NA	NA	NA	NA	NA	NA	NA	1	1	NA	NA	NA	NA	NA	NA	NA
Chr02_Occ	40060001	40080000	40070000	Chr02_Occ:40060001-40080000	NA	NA	NA	NA	NA	NA	NA	NA	NA	NA	NA	NA	NA	NA	NA	NA	1
Chr02_Occ	40740001	40760000	40750000	Chr02_Occ:40740001-40760000	NA	NA	NA	NA	1	NA	NA	NA	NA	NA	NA	NA	NA	NA	NA	NA	NA
Chr02_Occ	41200001	41220000	41210000	Chr02_Occ:41200001-41220000	NA	NA	NA	NA	NA	NA	NA	NA	NA	NA	NA	NA	NA	NA	NA	1	NA
Chr02_Occ	41980001	42000000	41990000	Chr02_Occ:41980001-4.2e+07	NA	NA	NA	NA	NA	NA	NA	NA	NA	NA	NA	NA	NA	NA	NA	NA	1
Chr02_Occ	42040001	42060000	42050000	Chr02_Occ:42040001-42060000	NA	NA	NA	NA	NA	NA	1	NA	NA	NA	1	NA	NA	NA	NA	NA	NA
Chr02_Occ	42300001	42320000	42310000	Chr02_Occ:42300001-42320000	1	NA	NA	NA	NA	NA	NA	NA	NA	NA	NA	NA	NA	NA	NA	NA	NA
Chr02_Occ	42420001	42440000	42430000	Chr02_Occ:42420001-42440000	1	NA	NA	NA	NA	NA	NA	NA	NA	NA	NA	NA	NA	NA	1	NA	NA
Chr02_Occ	42460001	42480000	42470000	Chr02_Occ:42460001-42480000	NA	NA	NA	NA	NA	NA	NA	NA	NA	NA	NA	NA	NA	1	1	1	NA
Chr02_Occ	42520001	42540000	42530000	Chr02_Occ:42520001-42540000	NA	NA	NA	NA	NA	NA	NA	NA	NA	NA	NA	NA	1	NA	NA	NA	NA
Chr02_Occ	42580001	42600000	42590000	Chr02_Occ:42580001-42600000	NA	NA	NA	NA	NA	NA	NA	NA	NA	NA	NA	NA	NA	NA	1	NA	NA
Chr02_Occ	42760001	42780000	42770000	Chr02_Occ:42760001-42780000	NA	NA	NA	NA	NA	NA	NA	NA	NA	NA	NA	NA	NA	NA	1	1	NA
Chr02_Occ	42920001	42940000	42930000	Chr02_Occ:42920001-42940000	NA	NA	NA	NA	NA	NA	1	NA	NA	NA	NA	NA	NA	NA	NA	NA	NA
Chr02_Occ	43020001	43040000	43030000	Chr02_Occ:43020001-43040000	NA	NA	NA	NA	NA	NA	NA	NA	NA	NA	1	NA	NA	1	NA	NA	1
Chr02_Occ	43140001	43160000	43150000	Chr02_Occ:43140001-43160000	NA	NA	NA	NA	NA	NA	1	1	NA	NA	1	1	NA	NA	NA	NA	NA
Chr02_Occ	43220001	43240000	43230000	Chr02_Occ:43220001-43240000	NA	NA	NA	NA	NA	NA	NA	NA	1	1	NA	NA	NA	NA	NA	NA	NA
Chr02_Occ	43540001	43560000	43550000	Chr02_Occ:43540001-43560000	NA	NA	NA	NA	NA	NA	NA	NA	NA	NA	1	1	NA	NA	NA	NA	NA
Chr02_Occ	43560001	43580000	43570000	Chr02_Occ:43560001-43580000	NA	NA	NA	NA	NA	NA	1	NA	NA	NA	NA	NA	NA	NA	NA	NA	NA
Chr02_Occ	43620001	43640000	43630000	Chr02_Occ:43620001-43640000	NA	NA	NA	NA	NA	NA	1	NA	NA	NA	1	NA	NA	NA	NA	NA	NA
Chr02_Occ	43820001	43840000	43830000	Chr02_Occ:43820001-43840000	NA	NA	NA	NA	NA	NA	1	NA	NA	NA	1	NA	NA	NA	NA	NA	NA
Chr02_Occ	43880001	43900000	43890000	Chr02_Occ:43880001-43900000	NA	NA	NA	NA	NA	NA	NA	NA	NA	NA	NA	NA	NA	NA	NA	1	NA
Chr02_Occ	44520001	44540000	44530000	Chr02_Occ:44520001-44540000	NA	NA	NA	NA	1	NA	NA	NA	NA	NA	NA	NA	NA	NA	NA	NA	NA
Chr02_Occ	44560001	44580000	44570000	Chr02_Occ:44560001-44580000	NA	NA	NA	NA	NA	NA	NA	NA	NA	NA	1	NA	NA	NA	NA	NA	NA
Chr02_Occ	44860001	44880000	44870000	Chr02_Occ:44860001-44880000	NA	NA	NA	NA	NA	NA	NA	NA	NA	NA	1	NA	NA	NA	NA	NA	NA
Chr02_Occ	45200001	45220000	45210000	Chr02_Occ:45200001-45220000	NA	NA	NA	NA	NA	NA	NA	NA	NA	NA	NA	NA	NA	NA	NA	NA	1
Chr02_Occ	45300001	45320000	45310000	Chr02_Occ:45300001-45320000	NA	NA	NA	NA	NA	NA	NA	NA	1	NA	NA	NA	NA	NA	NA	NA	NA
Chr02_Occ	45540001	45560000	45550000	Chr02_Occ:45540001-45560000	NA	NA	NA	NA	NA	NA	NA	NA	NA	NA	NA	NA	NA	NA	NA	1	NA
Chr02_Occ	45560001	45580000	45570000	Chr02_Occ:45560001-45580000	NA	NA	NA	NA	NA	NA	1	NA	NA	NA	NA	NA	NA	NA	NA	NA	NA
Chr02_Occ	45960001	45980000	45970000	Chr02_Occ:45960001-45980000	NA	NA	NA	NA	NA	NA	NA	NA	1	NA	NA	NA	NA	NA	NA	NA	NA
Chr02_Occ	46060001	46080000	46070000	Chr02_Occ:46060001-46080000	NA	NA	NA	NA	NA	NA	NA	NA	NA	NA	1	NA	NA	NA	NA	NA	NA
Chr02_Occ	46400001	46420000	46410000	Chr02_Occ:46400001-46420000	NA	NA	NA	NA	NA	NA	NA	NA	1	NA	NA	NA	NA	NA	NA	NA	NA
Chr02_Occ	46960001	46980000	46970000	Chr02_Occ:46960001-46980000	NA	NA	NA	NA	NA	NA	NA	NA	1	NA	NA	NA	NA	NA	NA	NA	NA
Chr02_Occ	47040001	47060000	47050000	Chr02_Occ:47040001-47060000	NA	NA	NA	NA	NA	NA	NA	NA	NA	NA	NA	NA	NA	NA	NA	NA	1
Chr02_Occ	47500001	47520000	47510000	Chr02_Occ:47500001-47520000	NA	NA	NA	NA	NA	NA	NA	NA	NA	NA	NA	NA	1	NA	1	NA	NA
Chr02_Occ	47520001	47540000	47530000	Chr02_Occ:47520001-47540000	1	NA	NA	NA	NA	NA	NA	NA	NA	NA	NA	NA	NA	NA	1	1	NA
Chr02_Occ	47840001	47860000	47850000	Chr02_Occ:47840001-47860000	NA	NA	NA	NA	NA	NA	NA	NA	NA	NA	NA	NA	NA	NA	NA	NA	1
Chr02_Occ	48760001	48780000	48770000	Chr02_Occ:48760001-48780000	NA	NA	1	1	1	1	NA	NA	1	NA	NA	NA	NA	NA	NA	NA	NA
Chr02_Occ	49660001	49680000	49670000	Chr02_Occ:49660001-49680000	NA	NA	NA	NA	NA	NA	NA	NA	1	NA	NA	NA	NA	NA	NA	NA	NA
Chr02_Occ	49740001	49760000	49750000	Chr02_Occ:49740001-49760000	NA	NA	1	NA	1	NA	1	NA	NA	NA	1	1	NA	NA	1	NA	NA
Chr02_Occ	500001	520000	510000	Chr02_Occ:500001-520000	NA	NA	NA	NA	NA	NA	NA	NA	NA	NA	NA	NA	NA	NA	NA	1	NA
Chr02_Occ	50540001	50560000	50550000	Chr02_Occ:50540001-50560000	NA	NA	1	1	NA	NA	NA	NA	NA	NA	NA	NA	NA	NA	NA	NA	NA
Chr02_Occ	51140001	51160000	51150000	Chr02_Occ:51140001-51160000	NA	NA	NA	NA	NA	NA	NA	NA	NA	NA	NA	NA	NA	NA	NA	1	NA
Chr02_Occ	51180001	51200000	51190000	Chr02_Occ:51180001-51200000	NA	NA	NA	NA	NA	NA	1	NA	NA	NA	1	1	NA	NA	NA	NA	NA
Chr02_Occ	51300001	51320000	51310000	Chr02_Occ:51300001-51320000	NA	NA	1	1	NA	NA	NA	NA	1	NA	NA	NA	NA	1	NA	NA	NA
Chr02_Occ	51320001	51340000	51330000	Chr02_Occ:51320001-51340000	NA	NA	1	1	NA	NA	NA	NA	NA	NA	NA	NA	NA	1	1	1	NA
Chr02_Occ	51340001	51360000	51350000	Chr02_Occ:51340001-51360000	NA	NA	1	1	NA	NA	NA	NA	NA	NA	NA	NA	NA	NA	NA	1	NA
Chr02_Occ	51600001	51620000	51610000	Chr02_Occ:51600001-51620000	1	1	NA	NA	NA	NA	NA	NA	NA	NA	NA	NA	NA	NA	NA	NA	NA
Chr02_Occ	5220001	5240000	5230000	Chr02_Occ:5220001-5240000	NA	NA	NA	NA	NA	NA	1	NA	NA	NA	NA	NA	NA	NA	NA	NA	NA
Chr02_Occ	52480001	52500000	52490000	Chr02_Occ:52480001-52500000	NA	NA	NA	NA	NA	NA	NA	NA	NA	NA	1	1	NA	NA	NA	NA	NA
Chr02_Occ	53060001	53080000	53070000	Chr02_Occ:53060001-53080000	NA	NA	NA	NA	NA	NA	NA	NA	NA	NA	NA	NA	1	1	NA	NA	NA
Chr02_Occ	53840001	53860000	53850000	Chr02_Occ:53840001-53860000	NA	NA	1	NA	NA	NA	NA	NA	NA	NA	NA	NA	NA	NA	NA	NA	NA
Chr02_Occ	54240001	54260000	54250000	Chr02_Occ:54240001-54260000	NA	NA	1	NA	NA	NA	NA	NA	NA	NA	NA	NA	NA	NA	NA	NA	NA
Chr02_Occ	54340001	54360000	54350000	Chr02_Occ:54340001-54360000	NA	NA	NA	NA	NA	NA	NA	NA	NA	NA	NA	NA	NA	NA	NA	1	NA
Chr02_Occ	54360001	54380000	54370000	Chr02_Occ:54360001-54380000	1	NA	NA	NA	NA	NA	1	1	NA	NA	NA	NA	NA	NA	NA	1	NA
Chr02_Occ	54440001	54460000	54450000	Chr02_Occ:54440001-54460000	NA	NA	NA	NA	1	1	NA	NA	NA	NA	NA	NA	NA	1	NA	NA	NA
Chr02_Occ	54700001	54720000	54710000	Chr02_Occ:54700001-54720000	1	NA	1	1	1	NA	NA	NA	NA	NA	NA	NA	NA	1	NA	NA	NA
Chr02_Occ	54740001	54760000	54750000	Chr02_Occ:54740001-54760000	1	1	NA	NA	NA	NA	NA	NA	NA	NA	NA	NA	NA	NA	NA	NA	NA
Chr02_Occ	54780001	54800000	54790000	Chr02_Occ:54780001-54800000	1	1	1	1	1	1	NA	NA	NA	NA	NA	NA	NA	NA	NA	NA	NA
Chr02_Occ	5740001	5760000	5750000	Chr02_Occ:5740001-5760000	NA	NA	1	NA	NA	NA	NA	NA	NA	NA	NA	NA	NA	NA	NA	NA	NA
Chr02_Occ	6220001	6240000	6230000	Chr02_Occ:6220001-6240000	NA	NA	NA	NA	NA	NA	NA	NA	NA	NA	NA	NA	NA	NA	NA	NA	1
Chr02_Occ	6440001	6460000	6450000	Chr02_Occ:6440001-6460000	NA	NA	NA	NA	NA	NA	NA	NA	NA	NA	NA	NA	1	NA	NA	1	NA
Chr02_Occ	6760001	6780000	6770000	Chr02_Occ:6760001-6780000	NA	NA	NA	NA	NA	NA	NA	NA	NA	NA	NA	NA	NA	NA	NA	NA	1
Chr02_Occ	6840001	6860000	6850000	Chr02_Occ:6840001-6860000	NA	NA	NA	NA	NA	NA	NA	NA	NA	NA	NA	NA	NA	NA	NA	NA	1
Chr02_Occ	7180001	7200000	7190000	Chr02_Occ:7180001-7200000	NA	NA	NA	NA	NA	NA	NA	NA	1	NA	NA	NA	NA	NA	NA	NA	NA
Chr02_Occ	7240001	7260000	7250000	Chr02_Occ:7240001-7260000	1	NA	NA	NA	NA	NA	NA	NA	1	NA	NA	NA	NA	NA	NA	NA	NA
Chr02_Occ	7280001	7300000	7290000	Chr02_Occ:7280001-7300000	NA	NA	NA	NA	NA	NA	NA	NA	NA	NA	1	NA	NA	NA	NA	NA	NA
Chr02_Occ	7600001	7620000	7610000	Chr02_Occ:7600001-7620000	NA	NA	NA	NA	NA	NA	NA	NA	NA	NA	NA	NA	NA	NA	1	NA	NA
Chr02_Occ	7660001	7680000	7670000	Chr02_Occ:7660001-7680000	NA	NA	NA	NA	1	1	NA	NA	NA	NA	NA	NA	NA	NA	NA	NA	NA
Chr02_Occ	7820001	7840000	7830000	Chr02_Occ:7820001-7840000	1	1	NA	NA	NA	NA	NA	NA	NA	NA	NA	NA	NA	NA	NA	NA	NA
Chr02_Occ	7940001	7960000	7950000	Chr02_Occ:7940001-7960000	NA	NA	NA	NA	NA	NA	NA	NA	NA	NA	NA	NA	1	NA	NA	NA	NA
Chr02_Occ	8300001	8320000	8310000	Chr02_Occ:8300001-8320000	1	1	NA	NA	NA	NA	NA	NA	NA	NA	NA	NA	NA	NA	NA	NA	NA
Chr02_Occ	840001	860000	850000	Chr02_Occ:840001-860000	NA	NA	NA	NA	NA	NA	1	NA	NA	NA	NA	NA	NA	NA	NA	NA	NA
Chr02_Occ	860001	880000	870000	Chr02_Occ:860001-880000	NA	NA	NA	NA	NA	NA	NA	NA	NA	NA	NA	NA	NA	NA	NA	1	NA
Chr02_Occ	8740001	8760000	8750000	Chr02_Occ:8740001-8760000	NA	NA	NA	NA	NA	NA	NA	NA	NA	NA	NA	NA	1	NA	NA	NA	NA
Chr02_Occ	8780001	8800000	8790000	Chr02_Occ:8780001-8800000	NA	NA	NA	NA	1	NA	NA	NA	NA	NA	NA	NA	NA	NA	NA	NA	NA
Chr02_Occ	8820001	8840000	8830000	Chr02_Occ:8820001-8840000	1	1	NA	NA	NA	NA	NA	NA	NA	NA	NA	NA	NA	NA	NA	NA	NA
Chr02_Occ	8920001	8940000	8930000	Chr02_Occ:8920001-8940000	1	1	NA	NA	1	1	NA	NA	NA	NA	NA	NA	NA	NA	NA	NA	NA
Chr02_Occ	9560001	9580000	9570000	Chr02_Occ:9560001-9580000	NA	NA	NA	NA	1	1	NA	NA	NA	NA	NA	NA	NA	NA	NA	NA	NA
Chr02_Pall	10420001	10440000	10430000	Chr02_Pall:10420001-10440000	NA	NA	NA	NA	NA	NA	NA	NA	NA	NA	NA	NA	NA	NA	NA	NA	1
Chr02_Pall	10780001	10800000	10790000	Chr02_Pall:10780001-10800000	NA	NA	NA	NA	NA	NA	NA	NA	NA	NA	NA	NA	NA	NA	NA	NA	1
Chr02_Pall	11040001	11060000	11050000	Chr02_Pall:11040001-11060000	NA	NA	NA	NA	1	NA	NA	NA	1	NA	NA	NA	NA	NA	NA	NA	NA
Chr02_Pall	11060001	11080000	11070000	Chr02_Pall:11060001-11080000	NA	NA	NA	NA	NA	NA	NA	NA	NA	NA	NA	NA	NA	NA	NA	1	NA
Chr02_Pall	1120001	1140000	1130000	Chr02_Pall:1120001-1140000	NA	NA	1	NA	NA	NA	NA	NA	NA	NA	NA	NA	NA	NA	NA	NA	NA
Chr02_Pall	11620001	11640000	11630000	Chr02_Pall:11620001-11640000	NA	NA	NA	NA	1	NA	NA	NA	NA	NA	NA	NA	NA	NA	NA	NA	NA
Chr02_Pall	11880001	11900000	11890000	Chr02_Pall:11880001-11900000	NA	NA	NA	NA	NA	NA	NA	NA	NA	NA	NA	NA	NA	1	NA	NA	NA
Chr02_Pall	11980001	12000000	11990000	Chr02_Pall:11980001-1.2e+07	NA	NA	NA	NA	NA	NA	NA	NA	NA	NA	NA	NA	1	NA	NA	NA	NA
Chr02_Pall	12180001	12200000	12190000	Chr02_Pall:12180001-12200000	NA	NA	NA	NA	NA	NA	NA	NA	NA	NA	NA	NA	NA	1	NA	NA	NA
Chr02_Pall	12340001	12360000	12350000	Chr02_Pall:12340001-12360000	NA	NA	NA	NA	NA	NA	NA	NA	NA	NA	NA	NA	NA	NA	NA	NA	1
Chr02_Pall	12700001	12720000	12710000	Chr02_Pall:12700001-12720000	NA	NA	NA	NA	NA	NA	NA	NA	NA	NA	NA	NA	NA	NA	NA	NA	1
Chr02_Pall	12720001	12740000	12730000	Chr02_Pall:12720001-12740000	NA	NA	NA	NA	1	NA	NA	NA	NA	NA	NA	NA	NA	NA	NA	NA	NA
Chr02_Pall	12760001	12780000	12770000	Chr02_Pall:12760001-12780000	NA	NA	1	NA	NA	NA	NA	NA	NA	NA	NA	NA	NA	NA	NA	NA	NA
Chr02_Pall	12920001	12940000	12930000	Chr02_Pall:12920001-12940000	NA	NA	NA	NA	NA	NA	NA	NA	NA	NA	NA	NA	NA	NA	NA	1	NA
Chr02_Pall	13800001	13820000	13810000	Chr02_Pall:13800001-13820000	NA	NA	NA	NA	NA	NA	NA	NA	NA	NA	NA	NA	1	NA	1	NA	NA
Chr02_Pall	13980001	14000000	13990000	Chr02_Pall:13980001-1.4e+07	NA	NA	NA	NA	NA	NA	NA	NA	1	NA	NA	NA	NA	NA	NA	NA	NA
Chr02_Pall	1400001	1420000	1410000	Chr02_Pall:1400001-1420000	NA	NA	NA	NA	NA	NA	NA	NA	NA	NA	NA	NA	NA	NA	1	NA	NA
Chr02_Pall	14040001	14060000	14050000	Chr02_Pall:14040001-14060000	NA	NA	NA	NA	NA	NA	1	1	NA	NA	NA	NA	NA	NA	NA	NA	NA
Chr02_Pall	14180001	14200000	14190000	Chr02_Pall:14180001-14200000	1	1	NA	NA	NA	NA	NA	NA	NA	NA	NA	NA	NA	NA	NA	1	NA
Chr02_Pall	14720001	14740000	14730000	Chr02_Pall:14720001-14740000	NA	NA	NA	NA	NA	NA	NA	NA	NA	NA	NA	NA	NA	NA	NA	NA	1
Chr02_Pall	15200001	15220000	15210000	Chr02_Pall:15200001-15220000	NA	NA	NA	NA	NA	NA	1	NA	NA	NA	NA	NA	NA	NA	NA	NA	NA
Chr02_Pall	15380001	15400000	15390000	Chr02_Pall:15380001-15400000	NA	NA	NA	NA	NA	NA	NA	NA	NA	NA	NA	NA	NA	NA	NA	NA	1
Chr02_Pall	15520001	15540000	15530000	Chr02_Pall:15520001-15540000	1	NA	NA	NA	NA	NA	NA	NA	NA	NA	NA	NA	NA	NA	NA	NA	1
Chr02_Pall	15560001	15580000	15570000	Chr02_Pall:15560001-15580000	NA	NA	NA	NA	NA	NA	NA	NA	NA	NA	NA	NA	NA	NA	NA	NA	1
Chr02_Pall	15580001	15600000	15590000	Chr02_Pall:15580001-15600000	NA	NA	NA	NA	NA	NA	NA	NA	NA	NA	NA	NA	NA	NA	NA	NA	1
Chr02_Pall	15760001	15780000	15770000	Chr02_Pall:15760001-15780000	NA	NA	NA	NA	NA	NA	NA	NA	NA	NA	NA	NA	NA	NA	NA	1	NA
Chr02_Pall	1580001	1600000	1590000	Chr02_Pall:1580001-1600000	NA	NA	1	1	NA	NA	NA	NA	NA	NA	NA	NA	NA	NA	NA	NA	NA
Chr02_Pall	16100001	16120000	16110000	Chr02_Pall:16100001-16120000	NA	NA	NA	NA	NA	NA	NA	NA	NA	NA	NA	NA	NA	NA	NA	NA	1
Chr02_Pall	16460001	16480000	16470000	Chr02_Pall:16460001-16480000	NA	NA	NA	NA	NA	NA	NA	NA	NA	NA	NA	NA	NA	NA	NA	NA	1
Chr02_Pall	1700001	1720000	1710000	Chr02_Pall:1700001-1720000	NA	NA	NA	NA	NA	NA	NA	NA	NA	NA	1	NA	NA	NA	NA	NA	NA
Chr02_Pall	17560001	17580000	17570000	Chr02_Pall:17560001-17580000	NA	NA	NA	NA	NA	NA	1	NA	NA	NA	NA	NA	NA	NA	1	NA	NA
Chr02_Pall	17740001	17760000	17750000	Chr02_Pall:17740001-17760000	NA	NA	NA	NA	NA	NA	NA	NA	NA	NA	NA	NA	NA	NA	1	NA	NA
Chr02_Pall	1780001	1800000	1790000	Chr02_Pall:1780001-1800000	NA	NA	NA	NA	NA	NA	NA	NA	NA	NA	NA	NA	NA	NA	NA	NA	1
Chr02_Pall	17840001	17860000	17850000	Chr02_Pall:17840001-17860000	1	1	NA	NA	NA	NA	NA	NA	NA	NA	NA	NA	NA	NA	NA	NA	NA
Chr02_Pall	18420001	18440000	18430000	Chr02_Pall:18420001-18440000	NA	NA	1	1	NA	NA	NA	NA	NA	NA	NA	NA	NA	NA	NA	NA	NA
Chr02_Pall	18540001	18560000	18550000	Chr02_Pall:18540001-18560000	NA	NA	NA	NA	NA	NA	1	NA	NA	NA	NA	NA	NA	NA	NA	NA	NA
Chr02_Pall	18720001	18740000	18730000	Chr02_Pall:18720001-18740000	NA	NA	NA	NA	NA	NA	NA	NA	NA	NA	NA	NA	NA	NA	NA	NA	1
Chr02_Pall	1880001	1900000	1890000	Chr02_Pall:1880001-1900000	NA	NA	NA	NA	NA	NA	NA	NA	NA	NA	NA	NA	1	NA	NA	NA	NA
Chr02_Pall	18940001	18960000	18950000	Chr02_Pall:18940001-18960000	NA	NA	NA	NA	NA	NA	NA	NA	NA	NA	NA	NA	NA	NA	NA	1	NA
Chr02_Pall	18960001	18980000	18970000	Chr02_Pall:18960001-18980000	NA	NA	NA	NA	NA	NA	NA	NA	NA	NA	1	NA	NA	NA	NA	NA	NA
Chr02_Pall	19000001	19020000	19010000	Chr02_Pall:19000001-19020000	NA	NA	1	NA	NA	NA	NA	NA	NA	NA	NA	NA	NA	NA	NA	NA	NA
Chr02_Pall	19020001	19040000	19030000	Chr02_Pall:19020001-19040000	NA	NA	1	1	1	NA	NA	NA	NA	NA	NA	NA	NA	NA	1	1	NA
Chr02_Pall	19060001	19080000	19070000	Chr02_Pall:19060001-19080000	NA	NA	NA	NA	NA	NA	NA	NA	1	NA	NA	NA	NA	NA	NA	NA	NA
Chr02_Pall	19080001	19100000	19090000	Chr02_Pall:19080001-19100000	NA	NA	NA	NA	1	NA	NA	NA	NA	NA	NA	NA	NA	NA	NA	NA	NA
Chr02_Pall	1920001	1940000	1930000	Chr02_Pall:1920001-1940000	NA	NA	NA	NA	NA	NA	NA	NA	NA	NA	1	1	NA	NA	NA	NA	NA
Chr02_Pall	19440001	19460000	19450000	Chr02_Pall:19440001-19460000	NA	NA	NA	NA	NA	NA	1	1	NA	NA	NA	NA	NA	NA	NA	NA	NA
Chr02_Pall	21120001	21140000	21130000	Chr02_Pall:21120001-21140000	NA	NA	NA	NA	NA	NA	NA	NA	NA	NA	NA	NA	1	NA	NA	NA	NA
Chr02_Pall	21760001	21780000	21770000	Chr02_Pall:21760001-21780000	1	NA	NA	NA	NA	NA	NA	NA	NA	NA	NA	NA	NA	NA	NA	NA	NA
Chr02_Pall	21780001	21800000	21790000	Chr02_Pall:21780001-21800000	1	1	NA	NA	NA	NA	NA	NA	NA	NA	NA	NA	NA	NA	NA	NA	NA
Chr02_Pall	21800001	21820000	21810000	Chr02_Pall:21800001-21820000	1	1	1	1	NA	NA	NA	NA	NA	NA	NA	NA	NA	1	NA	NA	NA
Chr02_Pall	21940001	21960000	21950000	Chr02_Pall:21940001-21960000	NA	NA	1	1	NA	NA	NA	NA	NA	NA	NA	NA	NA	NA	NA	NA	NA
Chr02_Pall	21960001	21980000	21970000	Chr02_Pall:21960001-21980000	NA	NA	1	NA	NA	NA	NA	NA	NA	NA	1	NA	NA	NA	NA	NA	NA
Chr02_Pall	21980001	22000000	21990000	Chr02_Pall:21980001-2.2e+07	NA	NA	NA	NA	NA	NA	NA	NA	NA	NA	1	NA	NA	NA	NA	NA	NA
Chr02_Pall	22020001	22040000	22030000	Chr02_Pall:22020001-22040000	NA	NA	NA	NA	NA	NA	NA	NA	NA	NA	NA	NA	NA	NA	1	NA	NA
Chr02_Pall	23020001	23040000	23030000	Chr02_Pall:23020001-23040000	NA	NA	NA	NA	NA	NA	NA	NA	NA	NA	NA	NA	NA	NA	NA	1	NA
Chr02_Pall	23100001	23120000	23110000	Chr02_Pall:23100001-23120000	NA	NA	NA	NA	NA	NA	NA	NA	NA	NA	NA	NA	NA	NA	NA	1	NA
Chr02_Pall	23200001	23220000	23210000	Chr02_Pall:23200001-23220000	NA	NA	1	1	NA	NA	NA	NA	1	1	NA	NA	NA	NA	1	1	NA
Chr02_Pall	23660001	23680000	23670000	Chr02_Pall:23660001-23680000	NA	NA	NA	NA	NA	NA	NA	NA	NA	NA	NA	NA	NA	NA	NA	NA	1
Chr02_Pall	23680001	23700000	23690000	Chr02_Pall:23680001-23700000	NA	NA	1	1	1	1	NA	NA	NA	NA	NA	NA	NA	NA	NA	NA	NA
Chr02_Pall	23700001	23720000	23710000	Chr02_Pall:23700001-23720000	1	NA	1	1	NA	NA	NA	NA	NA	NA	NA	NA	NA	NA	NA	NA	NA
Chr02_Pall	23720001	23740000	23730000	Chr02_Pall:23720001-23740000	NA	NA	NA	NA	1	NA	NA	NA	1	NA	NA	NA	NA	NA	NA	NA	NA
Chr02_Pall	23780001	23800000	23790000	Chr02_Pall:23780001-23800000	NA	NA	NA	NA	1	NA	NA	NA	1	NA	1	NA	NA	NA	NA	NA	NA
Chr02_Pall	23840001	23860000	23850000	Chr02_Pall:23840001-23860000	NA	NA	NA	NA	NA	NA	NA	NA	NA	NA	NA	NA	NA	NA	NA	NA	1
Chr02_Pall	23860001	23880000	23870000	Chr02_Pall:23860001-23880000	NA	NA	1	NA	NA	NA	NA	NA	NA	NA	1	1	NA	NA	NA	NA	NA
Chr02_Pall	2400001	2420000	2410000	Chr02_Pall:2400001-2420000	NA	NA	NA	NA	NA	NA	NA	NA	NA	NA	NA	NA	NA	NA	1	NA	NA
Chr02_Pall	24280001	24300000	24290000	Chr02_Pall:24280001-24300000	NA	NA	NA	NA	NA	NA	1	1	NA	NA	NA	NA	NA	NA	NA	NA	NA
Chr02_Pall	24420001	24440000	24430000	Chr02_Pall:24420001-24440000	NA	NA	NA	NA	NA	NA	1	NA	NA	NA	NA	NA	NA	NA	NA	NA	NA
Chr02_Pall	24440001	24460000	24450000	Chr02_Pall:24440001-24460000	NA	NA	1	NA	NA	NA	1	1	NA	NA	NA	NA	1	NA	NA	1	NA
Chr02_Pall	24480001	24500000	24490000	Chr02_Pall:24480001-24500000	NA	NA	NA	NA	NA	NA	1	NA	NA	NA	NA	NA	NA	NA	NA	NA	NA
Chr02_Pall	24880001	24900000	24890000	Chr02_Pall:24880001-24900000	1	NA	1	1	NA	NA	1	1	NA	NA	1	1	NA	NA	NA	NA	NA
Chr02_Pall	24960001	24980000	24970000	Chr02_Pall:24960001-24980000	NA	NA	NA	NA	NA	NA	1	NA	NA	NA	NA	NA	NA	NA	NA	NA	NA
Chr02_Pall	25000001	25020000	25010000	Chr02_Pall:25000001-25020000	NA	NA	NA	NA	NA	NA	1	1	NA	NA	NA	NA	NA	NA	NA	NA	NA
Chr02_Pall	25400001	25420000	25410000	Chr02_Pall:25400001-25420000	NA	NA	NA	NA	NA	NA	NA	NA	NA	NA	NA	NA	NA	NA	NA	1	NA
Chr02_Pall	2540001	2560000	2550000	Chr02_Pall:2540001-2560000	1	NA	NA	NA	NA	NA	NA	NA	1	1	NA	NA	NA	NA	NA	NA	NA
Chr02_Pall	25660001	25680000	25670000	Chr02_Pall:25660001-25680000	NA	NA	NA	NA	NA	NA	NA	NA	NA	NA	1	NA	NA	NA	NA	NA	NA
Chr02_Pall	25720001	25740000	25730000	Chr02_Pall:25720001-25740000	NA	NA	NA	NA	NA	NA	NA	NA	NA	NA	1	NA	NA	NA	NA	NA	NA
Chr02_Pall	25940001	25960000	25950000	Chr02_Pall:25940001-25960000	NA	NA	NA	NA	NA	NA	NA	NA	1	1	NA	NA	NA	NA	NA	NA	NA
Chr02_Pall	25960001	25980000	25970000	Chr02_Pall:25960001-25980000	NA	NA	NA	NA	NA	NA	NA	NA	1	1	1	NA	NA	NA	NA	NA	NA
Chr02_Pall	25980001	26000000	25990000	Chr02_Pall:25980001-2.6e+07	1	1	1	1	NA	NA	NA	NA	NA	NA	NA	NA	NA	NA	NA	NA	NA
Chr02_Pall	26780001	26800000	26790000	Chr02_Pall:26780001-26800000	NA	NA	NA	NA	NA	NA	NA	NA	NA	NA	1	NA	NA	NA	NA	NA	NA
Chr02_Pall	27540001	27560000	27550000	Chr02_Pall:27540001-27560000	NA	NA	NA	NA	NA	NA	NA	NA	NA	NA	NA	NA	NA	NA	NA	NA	1
Chr02_Pall	2760001	2780000	2770000	Chr02_Pall:2760001-2780000	NA	NA	NA	NA	NA	NA	NA	NA	NA	NA	NA	NA	NA	NA	NA	1	NA
Chr02_Pall	27900001	27920000	27910000	Chr02_Pall:27900001-27920000	NA	NA	NA	NA	NA	NA	NA	NA	NA	NA	NA	NA	NA	NA	NA	NA	1
Chr02_Pall	28080001	28100000	28090000	Chr02_Pall:28080001-28100000	NA	NA	1	1	NA	NA	NA	NA	NA	NA	NA	NA	NA	NA	NA	NA	NA
Chr02_Pall	28600001	28620000	28610000	Chr02_Pall:28600001-28620000	NA	NA	NA	NA	NA	NA	NA	NA	NA	NA	NA	NA	NA	NA	1	NA	NA
Chr02_Pall	28840001	28860000	28850000	Chr02_Pall:28840001-28860000	NA	NA	1	NA	NA	NA	NA	NA	NA	NA	NA	NA	NA	NA	NA	NA	NA
Chr02_Pall	29160001	29180000	29170000	Chr02_Pall:29160001-29180000	NA	NA	NA	NA	NA	NA	NA	NA	NA	NA	NA	NA	NA	NA	NA	NA	1
Chr02_Pall	29260001	29280000	29270000	Chr02_Pall:29260001-29280000	NA	NA	NA	NA	NA	NA	NA	NA	1	NA	NA	NA	NA	NA	NA	NA	NA
Chr02_Pall	29300001	29320000	29310000	Chr02_Pall:29300001-29320000	NA	NA	NA	NA	NA	NA	NA	NA	1	NA	NA	NA	NA	NA	NA	NA	NA
Chr02_Pall	30520001	30540000	30530000	Chr02_Pall:30520001-30540000	NA	NA	1	1	NA	NA	NA	NA	NA	NA	NA	NA	NA	NA	NA	NA	NA
Chr02_Pall	3080001	3100000	3090000	Chr02_Pall:3080001-3100000	NA	NA	NA	NA	NA	NA	1	1	NA	NA	NA	NA	NA	NA	NA	NA	NA
Chr02_Pall	3260001	3280000	3270000	Chr02_Pall:3260001-3280000	NA	NA	NA	NA	NA	NA	NA	NA	NA	NA	NA	NA	NA	1	NA	1	NA
Chr02_Pall	35760001	35780000	35770000	Chr02_Pall:35760001-35780000	1	1	1	1	1	NA	1	1	NA	NA	1	1	NA	NA	NA	NA	NA
Chr02_Pall	35800001	35820000	35810000	Chr02_Pall:35800001-35820000	1	1	1	1	1	NA	1	1	NA	NA	NA	NA	NA	NA	NA	NA	NA
Chr02_Pall	35860001	35880000	35870000	Chr02_Pall:35860001-35880000	NA	NA	1	1	1	NA	NA	NA	NA	NA	NA	NA	NA	NA	NA	NA	NA
Chr02_Pall	36420001	36440000	36430000	Chr02_Pall:36420001-36440000	NA	NA	NA	NA	NA	NA	1	1	NA	NA	NA	NA	NA	NA	NA	NA	NA
Chr02_Pall	36480001	36500000	36490000	Chr02_Pall:36480001-36500000	NA	NA	NA	NA	NA	NA	NA	NA	NA	NA	1	NA	NA	NA	NA	NA	NA
Chr02_Pall	37680001	37700000	37690000	Chr02_Pall:37680001-37700000	NA	NA	NA	NA	NA	NA	NA	NA	NA	NA	NA	NA	NA	NA	NA	NA	1
Chr02_Pall	37740001	37760000	37750000	Chr02_Pall:37740001-37760000	NA	NA	1	NA	NA	NA	NA	NA	NA	NA	NA	NA	NA	NA	NA	NA	NA
Chr02_Pall	37760001	37780000	37770000	Chr02_Pall:37760001-37780000	NA	NA	1	NA	NA	NA	NA	NA	NA	NA	NA	NA	1	NA	NA	NA	NA
Chr02_Pall	380001	400000	390000	Chr02_Pall:380001-4e+05	NA	NA	NA	NA	NA	NA	NA	NA	NA	NA	NA	NA	NA	1	1	NA	NA
Chr02_Pall	3840001	3860000	3850000	Chr02_Pall:3840001-3860000	NA	NA	NA	NA	NA	NA	NA	NA	NA	NA	NA	NA	1	1	NA	NA	NA
Chr02_Pall	38800001	38820000	38810000	Chr02_Pall:38800001-38820000	NA	NA	1	1	NA	NA	NA	NA	NA	NA	NA	NA	NA	NA	NA	NA	NA
Chr02_Pall	38840001	38860000	38850000	Chr02_Pall:38840001-38860000	NA	NA	1	1	1	NA	NA	NA	NA	NA	NA	NA	NA	NA	NA	NA	NA
Chr02_Pall	38860001	38880000	38870000	Chr02_Pall:38860001-38880000	NA	NA	1	1	1	NA	NA	NA	NA	NA	NA	NA	1	NA	NA	NA	NA
Chr02_Pall	38880001	38900000	38890000	Chr02_Pall:38880001-38900000	NA	NA	1	1	1	NA	NA	NA	NA	NA	NA	NA	NA	NA	NA	NA	NA
Chr02_Pall	38900001	38920000	38910000	Chr02_Pall:38900001-38920000	NA	NA	1	1	1	NA	NA	NA	NA	NA	NA	NA	NA	NA	NA	NA	NA
Chr02_Pall	38920001	38940000	38930000	Chr02_Pall:38920001-38940000	NA	NA	1	1	NA	NA	NA	NA	NA	NA	NA	NA	NA	NA	NA	NA	NA
Chr02_Pall	38980001	39000000	38990000	Chr02_Pall:38980001-3.9e+07	NA	NA	NA	NA	NA	NA	NA	NA	NA	NA	NA	NA	NA	NA	NA	NA	1
Chr02_Pall	39600001	39620000	39610000	Chr02_Pall:39600001-39620000	NA	NA	NA	NA	NA	NA	NA	NA	NA	NA	NA	NA	NA	NA	NA	1	NA
Chr02_Pall	40000001	40020000	40010000	Chr02_Pall:40000001-40020000	NA	NA	NA	NA	NA	NA	NA	NA	1	NA	NA	NA	NA	NA	NA	NA	NA
Chr02_Pall	40120001	40140000	40130000	Chr02_Pall:40120001-40140000	NA	NA	1	1	NA	NA	NA	NA	1	NA	NA	NA	NA	NA	NA	NA	NA
Chr02_Pall	40140001	40160000	40150000	Chr02_Pall:40140001-40160000	NA	NA	NA	NA	NA	NA	NA	NA	1	NA	NA	NA	NA	NA	NA	NA	NA
Chr02_Pall	40220001	40240000	40230000	Chr02_Pall:40220001-40240000	1	1	NA	NA	NA	NA	NA	NA	NA	NA	NA	NA	NA	NA	NA	NA	NA
Chr02_Pall	40260001	40280000	40270000	Chr02_Pall:40260001-40280000	NA	NA	1	NA	NA	NA	NA	NA	NA	NA	NA	NA	NA	NA	NA	NA	NA
Chr02_Pall	40320001	40340000	40330000	Chr02_Pall:40320001-40340000	NA	NA	NA	NA	NA	NA	NA	NA	NA	NA	NA	NA	NA	1	NA	NA	NA
Chr02_Pall	40400001	40420000	40410000	Chr02_Pall:40400001-40420000	NA	NA	1	1	NA	NA	NA	NA	NA	NA	NA	NA	NA	NA	NA	NA	NA
Chr02_Pall	40420001	40440000	40430000	Chr02_Pall:40420001-40440000	NA	NA	NA	NA	NA	NA	NA	NA	1	NA	NA	NA	1	NA	NA	NA	NA
Chr02_Pall	40440001	40460000	40450000	Chr02_Pall:40440001-40460000	NA	NA	NA	NA	NA	NA	NA	NA	NA	NA	NA	NA	1	NA	NA	NA	NA
Chr02_Pall	40940001	40960000	40950000	Chr02_Pall:40940001-40960000	NA	NA	NA	NA	NA	NA	NA	NA	NA	NA	NA	NA	NA	1	NA	NA	NA
Chr02_Pall	40960001	40980000	40970000	Chr02_Pall:40960001-40980000	NA	NA	NA	NA	NA	NA	NA	NA	NA	NA	NA	NA	NA	1	NA	NA	NA
Chr02_Pall	41000001	41020000	41010000	Chr02_Pall:41000001-41020000	NA	NA	NA	NA	NA	NA	NA	NA	NA	NA	NA	NA	NA	1	NA	NA	NA
Chr02_Pall	41380001	41400000	41390000	Chr02_Pall:41380001-41400000	NA	NA	NA	NA	NA	NA	NA	NA	NA	NA	NA	NA	NA	NA	NA	NA	1
Chr02_Pall	41660001	41680000	41670000	Chr02_Pall:41660001-41680000	NA	NA	NA	NA	NA	NA	NA	NA	1	NA	NA	NA	NA	NA	NA	NA	NA
Chr02_Pall	41840001	41860000	41850000	Chr02_Pall:41840001-41860000	NA	NA	NA	NA	NA	NA	NA	NA	NA	NA	NA	NA	NA	NA	NA	NA	1
Chr02_Pall	41900001	41920000	41910000	Chr02_Pall:41900001-41920000	NA	NA	NA	NA	NA	NA	NA	NA	1	NA	NA	NA	NA	NA	NA	NA	NA
Chr02_Pall	41960001	41980000	41970000	Chr02_Pall:41960001-41980000	NA	NA	NA	NA	1	NA	1	1	NA	NA	NA	NA	NA	NA	NA	NA	NA
Chr02_Pall	42120001	42140000	42130000	Chr02_Pall:42120001-42140000	NA	NA	NA	NA	1	NA	NA	NA	NA	NA	NA	NA	NA	NA	NA	NA	NA
Chr02_Pall	42440001	42460000	42450000	Chr02_Pall:42440001-42460000	NA	NA	NA	NA	NA	NA	NA	NA	NA	NA	NA	NA	NA	NA	NA	NA	1
Chr02_Pall	42640001	42660000	42650000	Chr02_Pall:42640001-42660000	NA	NA	NA	NA	NA	NA	NA	NA	NA	NA	1	NA	NA	NA	NA	NA	NA
Chr02_Pall	42840001	42860000	42850000	Chr02_Pall:42840001-42860000	NA	NA	1	1	NA	NA	NA	NA	NA	NA	NA	NA	NA	NA	NA	NA	NA
Chr02_Pall	43360001	43380000	43370000	Chr02_Pall:43360001-43380000	NA	NA	NA	NA	NA	NA	NA	NA	NA	NA	NA	NA	NA	1	1	NA	NA
Chr02_Pall	43400001	43420000	43410000	Chr02_Pall:43400001-43420000	NA	NA	NA	NA	NA	NA	NA	NA	NA	NA	NA	NA	NA	1	NA	NA	NA
Chr02_Pall	4380001	4400000	4390000	Chr02_Pall:4380001-4400000	NA	NA	NA	NA	NA	NA	NA	NA	NA	NA	NA	NA	NA	1	NA	NA	NA
Chr02_Pall	43920001	43940000	43930000	Chr02_Pall:43920001-43940000	NA	NA	NA	NA	1	NA	NA	NA	NA	NA	NA	NA	NA	NA	NA	NA	NA
Chr02_Pall	44300001	44320000	44310000	Chr02_Pall:44300001-44320000	NA	NA	NA	NA	NA	NA	NA	NA	NA	NA	NA	NA	1	NA	NA	NA	NA
Chr02_Pall	44340001	44360000	44350000	Chr02_Pall:44340001-44360000	NA	NA	NA	NA	NA	NA	NA	NA	NA	NA	1	NA	NA	NA	NA	NA	NA
Chr02_Pall	44360001	44380000	44370000	Chr02_Pall:44360001-44380000	NA	NA	NA	NA	NA	NA	NA	NA	1	NA	NA	NA	NA	NA	NA	NA	NA
Chr02_Pall	44820001	44840000	44830000	Chr02_Pall:44820001-44840000	NA	NA	NA	NA	NA	NA	NA	NA	1	NA	NA	NA	NA	NA	NA	NA	NA
Chr02_Pall	44900001	44920000	44910000	Chr02_Pall:44900001-44920000	NA	NA	NA	NA	NA	NA	NA	NA	NA	NA	NA	NA	NA	NA	NA	1	NA
Chr02_Pall	44980001	45000000	44990000	Chr02_Pall:44980001-4.5e+07	NA	NA	NA	NA	1	1	NA	NA	1	NA	NA	NA	NA	NA	NA	NA	NA
Chr02_Pall	45040001	45060000	45050000	Chr02_Pall:45040001-45060000	NA	NA	NA	NA	NA	NA	1	NA	NA	NA	NA	NA	NA	NA	NA	NA	NA
Chr02_Pall	45820001	45840000	45830000	Chr02_Pall:45820001-45840000	1	NA	1	NA	NA	NA	1	NA	NA	NA	NA	NA	NA	NA	NA	1	NA
Chr02_Pall	45980001	46000000	45990000	Chr02_Pall:45980001-4.6e+07	NA	NA	NA	NA	NA	NA	NA	NA	1	NA	NA	NA	NA	NA	NA	NA	NA
Chr02_Pall	46000001	46020000	46010000	Chr02_Pall:46000001-46020000	NA	NA	NA	NA	NA	NA	NA	NA	NA	NA	NA	NA	NA	1	NA	1	NA
Chr02_Pall	46060001	46080000	46070000	Chr02_Pall:46060001-46080000	NA	NA	1	NA	NA	NA	NA	NA	NA	NA	NA	NA	NA	NA	NA	NA	NA
Chr02_Pall	46460001	46480000	46470000	Chr02_Pall:46460001-46480000	NA	NA	NA	NA	NA	NA	NA	NA	NA	NA	NA	NA	1	NA	NA	NA	NA
Chr02_Pall	46500001	46520000	46510000	Chr02_Pall:46500001-46520000	NA	NA	NA	NA	NA	NA	NA	NA	NA	NA	NA	NA	NA	NA	NA	NA	1
Chr02_Pall	46520001	46540000	46530000	Chr02_Pall:46520001-46540000	NA	NA	NA	NA	NA	NA	NA	NA	NA	NA	NA	NA	NA	NA	NA	NA	1
Chr02_Pall	46540001	46560000	46550000	Chr02_Pall:46540001-46560000	NA	NA	NA	NA	NA	NA	NA	NA	NA	NA	NA	NA	NA	NA	NA	NA	1
Chr02_Pall	46560001	46580000	46570000	Chr02_Pall:46560001-46580000	1	1	NA	NA	1	1	1	1	NA	NA	NA	NA	NA	NA	NA	NA	1
Chr02_Pall	46580001	46600000	46590000	Chr02_Pall:46580001-46600000	NA	NA	NA	NA	NA	NA	NA	NA	NA	NA	NA	NA	NA	NA	NA	NA	1
Chr02_Pall	46660001	46680000	46670000	Chr02_Pall:46660001-46680000	NA	NA	NA	NA	NA	NA	NA	NA	NA	NA	NA	NA	NA	NA	NA	NA	1
Chr02_Pall	46980001	47000000	46990000	Chr02_Pall:46980001-4.7e+07	NA	NA	1	NA	NA	NA	NA	NA	NA	NA	NA	NA	NA	NA	NA	NA	NA
Chr02_Pall	47460001	47480000	47470000	Chr02_Pall:47460001-47480000	NA	NA	NA	NA	NA	NA	NA	NA	NA	NA	NA	NA	NA	NA	NA	NA	1
Chr02_Pall	47540001	47560000	47550000	Chr02_Pall:47540001-47560000	NA	NA	NA	NA	NA	NA	1	NA	NA	NA	NA	NA	NA	NA	NA	NA	NA
Chr02_Pall	4800001	4820000	4810000	Chr02_Pall:4800001-4820000	NA	NA	NA	NA	NA	NA	NA	NA	NA	NA	NA	NA	NA	1	1	NA	NA
Chr02_Pall	48260001	48280000	48270000	Chr02_Pall:48260001-48280000	NA	NA	NA	NA	NA	NA	NA	NA	NA	NA	NA	NA	1	NA	NA	NA	NA
Chr02_Pall	48340001	48360000	48350000	Chr02_Pall:48340001-48360000	NA	NA	1	1	NA	NA	NA	NA	NA	NA	NA	NA	NA	NA	NA	NA	NA
Chr02_Pall	48420001	48440000	48430000	Chr02_Pall:48420001-48440000	NA	NA	NA	NA	NA	NA	NA	NA	NA	NA	NA	NA	NA	NA	NA	NA	1
Chr02_Pall	48860001	48880000	48870000	Chr02_Pall:48860001-48880000	NA	NA	NA	NA	NA	NA	NA	NA	1	NA	1	NA	NA	NA	NA	NA	NA
Chr02_Pall	4920001	4940000	4930000	Chr02_Pall:4920001-4940000	NA	NA	NA	NA	NA	NA	NA	NA	NA	NA	NA	NA	NA	NA	NA	1	NA
Chr02_Pall	49320001	49340000	49330000	Chr02_Pall:49320001-49340000	NA	NA	NA	NA	NA	NA	NA	NA	1	1	NA	NA	NA	1	NA	NA	NA
Chr02_Pall	49340001	49360000	49350000	Chr02_Pall:49340001-49360000	1	NA	NA	NA	NA	NA	NA	NA	1	NA	1	NA	NA	NA	NA	NA	NA
Chr02_Pall	49360001	49380000	49370000	Chr02_Pall:49360001-49380000	1	1	NA	NA	1	NA	NA	NA	NA	NA	NA	NA	NA	NA	NA	NA	NA
Chr02_Pall	49680001	49700000	49690000	Chr02_Pall:49680001-49700000	NA	NA	NA	NA	NA	NA	NA	NA	1	NA	NA	NA	NA	NA	NA	NA	NA
Chr02_Pall	49700001	49720000	49710000	Chr02_Pall:49700001-49720000	NA	NA	NA	NA	NA	NA	NA	NA	1	NA	NA	NA	NA	NA	NA	NA	NA
Chr02_Pall	49740001	49760000	49750000	Chr02_Pall:49740001-49760000	NA	NA	NA	NA	NA	NA	NA	NA	NA	NA	NA	NA	NA	NA	1	NA	NA
Chr02_Pall	50400001	50420000	50410000	Chr02_Pall:50400001-50420000	NA	NA	NA	NA	NA	NA	NA	NA	NA	NA	NA	NA	1	NA	NA	NA	NA
Chr02_Pall	50420001	50440000	50430000	Chr02_Pall:50420001-50440000	NA	NA	NA	NA	NA	NA	1	NA	NA	NA	NA	NA	NA	NA	NA	NA	NA
Chr02_Pall	50440001	50460000	50450000	Chr02_Pall:50440001-50460000	NA	NA	NA	NA	NA	NA	NA	NA	1	NA	NA	NA	NA	NA	NA	NA	NA
Chr02_Pall	50520001	50540000	50530000	Chr02_Pall:50520001-50540000	NA	NA	NA	NA	NA	NA	NA	NA	1	NA	NA	NA	NA	NA	NA	NA	NA
Chr02_Pall	50560001	50580000	50570000	Chr02_Pall:50560001-50580000	NA	NA	NA	NA	NA	NA	NA	NA	1	NA	NA	NA	NA	NA	NA	NA	NA
Chr02_Pall	5080001	5100000	5090000	Chr02_Pall:5080001-5100000	NA	NA	NA	NA	NA	NA	1	NA	NA	NA	NA	NA	NA	NA	NA	NA	NA
Chr02_Pall	51280001	51300000	51290000	Chr02_Pall:51280001-51300000	NA	NA	NA	NA	1	NA	NA	NA	NA	NA	NA	NA	NA	NA	NA	NA	NA
Chr02_Pall	51360001	51380000	51370000	Chr02_Pall:51360001-51380000	1	NA	NA	NA	NA	NA	NA	NA	NA	NA	NA	NA	NA	NA	NA	NA	NA
Chr02_Pall	51380001	51400000	51390000	Chr02_Pall:51380001-51400000	NA	NA	NA	NA	NA	NA	NA	NA	1	NA	NA	NA	NA	NA	NA	NA	NA
Chr02_Pall	51800001	51820000	51810000	Chr02_Pall:51800001-51820000	1	NA	NA	NA	NA	NA	NA	NA	1	NA	NA	NA	NA	NA	NA	NA	NA
Chr02_Pall	5240001	5260000	5250000	Chr02_Pall:5240001-5260000	NA	NA	NA	NA	NA	NA	NA	NA	NA	NA	1	NA	NA	NA	NA	NA	NA
Chr02_Pall	5260001	5280000	5270000	Chr02_Pall:5260001-5280000	NA	NA	1	NA	NA	NA	1	NA	NA	NA	1	NA	NA	NA	NA	NA	NA
Chr02_Pall	5360001	5380000	5370000	Chr02_Pall:5360001-5380000	NA	NA	NA	NA	NA	NA	NA	NA	NA	NA	1	NA	NA	NA	NA	NA	NA
Chr02_Pall	5880001	5900000	5890000	Chr02_Pall:5880001-5900000	NA	NA	NA	NA	NA	NA	NA	NA	NA	NA	1	NA	NA	NA	NA	NA	NA
Chr02_Pall	6060001	6080000	6070000	Chr02_Pall:6060001-6080000	NA	NA	NA	NA	NA	NA	1	NA	NA	NA	1	NA	NA	NA	NA	NA	NA
Chr02_Pall	680001	700000	690000	Chr02_Pall:680001-7e+05	NA	NA	NA	NA	NA	NA	NA	NA	NA	NA	NA	NA	1	1	NA	1	NA
Chr02_Pall	700001	720000	710000	Chr02_Pall:700001-720000	NA	NA	NA	NA	NA	NA	NA	NA	NA	NA	NA	NA	NA	1	NA	NA	NA
Chr02_Pall	7260001	7280000	7270000	Chr02_Pall:7260001-7280000	NA	NA	NA	NA	NA	NA	NA	NA	NA	NA	NA	NA	1	NA	1	NA	NA
Chr02_Pall	7760001	7780000	7770000	Chr02_Pall:7760001-7780000	NA	NA	NA	NA	NA	NA	NA	NA	1	NA	1	NA	NA	NA	NA	NA	NA
Chr02_Pall	800001	820000	810000	Chr02_Pall:800001-820000	NA	NA	NA	NA	NA	NA	NA	NA	NA	NA	NA	NA	NA	NA	1	NA	NA
Chr02_Pall	8820001	8840000	8830000	Chr02_Pall:8820001-8840000	NA	NA	NA	NA	1	NA	NA	NA	NA	NA	NA	NA	NA	NA	NA	NA	NA
Chr02_Pall	9160001	9180000	9170000	Chr02_Pall:9160001-9180000	NA	NA	NA	NA	NA	NA	NA	NA	NA	NA	NA	NA	1	NA	NA	NA	NA
Chr02_Pall	9300001	9320000	9310000	Chr02_Pall:9300001-9320000	NA	NA	NA	NA	NA	NA	NA	NA	NA	NA	NA	NA	1	NA	NA	NA	NA
Chr02_Pall	9820001	9840000	9830000	Chr02_Pall:9820001-9840000	NA	NA	1	NA	NA	NA	NA	NA	NA	NA	NA	NA	NA	NA	NA	NA	NA
Chr03_Occ	1	20000	10000	Chr03_Occ:1-20000	1	1	NA	NA	1	NA	1	NA	NA	NA	1	NA	NA	NA	NA	NA	NA
Chr03_Occ	10060001	10080000	10070000	Chr03_Occ:10060001-10080000	NA	NA	NA	NA	NA	NA	NA	NA	NA	NA	NA	NA	NA	NA	NA	1	NA
Chr03_Occ	10440001	10460000	10450000	Chr03_Occ:10440001-10460000	NA	NA	NA	NA	NA	NA	NA	NA	NA	NA	NA	NA	1	1	1	1	NA
Chr03_Occ	10580001	10600000	10590000	Chr03_Occ:10580001-10600000	NA	NA	NA	NA	NA	NA	NA	NA	NA	NA	NA	NA	NA	NA	NA	NA	1
Chr03_Occ	10620001	10640000	10630000	Chr03_Occ:10620001-10640000	NA	NA	NA	NA	NA	NA	NA	NA	NA	NA	NA	NA	NA	NA	NA	NA	1
Chr03_Occ	10860001	10880000	10870000	Chr03_Occ:10860001-10880000	NA	NA	NA	NA	1	NA	NA	NA	NA	NA	NA	NA	NA	NA	NA	NA	NA
Chr03_Occ	11400001	11420000	11410000	Chr03_Occ:11400001-11420000	NA	NA	NA	NA	NA	NA	NA	NA	NA	NA	NA	NA	1	NA	NA	NA	NA
Chr03_Occ	11540001	11560000	11550000	Chr03_Occ:11540001-11560000	NA	NA	NA	NA	NA	NA	NA	NA	NA	NA	NA	NA	1	NA	NA	NA	NA
Chr03_Occ	11580001	11600000	11590000	Chr03_Occ:11580001-11600000	NA	NA	NA	NA	NA	NA	NA	NA	NA	NA	NA	NA	1	NA	NA	NA	NA
Chr03_Occ	11640001	11660000	11650000	Chr03_Occ:11640001-11660000	NA	NA	NA	NA	NA	NA	NA	NA	NA	NA	NA	NA	1	NA	NA	NA	NA
Chr03_Occ	11660001	11680000	11670000	Chr03_Occ:11660001-11680000	NA	NA	NA	NA	NA	NA	NA	NA	NA	NA	NA	NA	1	NA	NA	NA	NA
Chr03_Occ	11680001	11700000	11690000	Chr03_Occ:11680001-11700000	NA	NA	NA	NA	NA	NA	NA	NA	NA	NA	NA	NA	1	NA	NA	NA	NA
Chr03_Occ	11700001	11720000	11710000	Chr03_Occ:11700001-11720000	NA	NA	NA	NA	1	1	NA	NA	NA	NA	NA	NA	1	NA	NA	NA	NA
Chr03_Occ	11720001	11740000	11730000	Chr03_Occ:11720001-11740000	NA	NA	NA	NA	NA	NA	NA	NA	NA	NA	NA	NA	1	1	NA	NA	NA
Chr03_Occ	11740001	11760000	11750000	Chr03_Occ:11740001-11760000	NA	NA	NA	NA	NA	NA	NA	NA	NA	NA	NA	NA	1	1	NA	NA	NA
Chr03_Occ	11760001	11780000	11770000	Chr03_Occ:11760001-11780000	NA	NA	NA	NA	NA	NA	NA	NA	NA	NA	NA	NA	1	1	NA	NA	NA
Chr03_Occ	11780001	11800000	11790000	Chr03_Occ:11780001-11800000	NA	NA	NA	NA	NA	NA	NA	NA	NA	NA	NA	NA	1	1	NA	NA	NA
Chr03_Occ	1220001	1240000	1230000	Chr03_Occ:1220001-1240000	NA	NA	NA	NA	NA	NA	NA	NA	NA	NA	NA	NA	NA	NA	NA	NA	1
Chr03_Occ	12560001	12580000	12570000	Chr03_Occ:12560001-12580000	NA	NA	NA	NA	NA	NA	NA	NA	NA	NA	NA	NA	NA	NA	NA	NA	1
Chr03_Occ	12920001	12940000	12930000	Chr03_Occ:12920001-12940000	NA	NA	NA	NA	NA	NA	NA	NA	NA	NA	NA	NA	NA	1	NA	NA	NA
Chr03_Occ	12980001	13000000	12990000	Chr03_Occ:12980001-1.3e+07	NA	NA	NA	NA	NA	NA	NA	NA	1	1	NA	NA	NA	NA	NA	NA	NA
Chr03_Occ	13260001	13280000	13270000	Chr03_Occ:13260001-13280000	NA	NA	NA	NA	NA	NA	NA	NA	NA	NA	NA	NA	NA	NA	1	NA	NA
Chr03_Occ	13420001	13440000	13430000	Chr03_Occ:13420001-13440000	NA	NA	NA	NA	NA	NA	NA	NA	NA	NA	NA	NA	NA	NA	1	NA	NA
Chr03_Occ	13760001	13780000	13770000	Chr03_Occ:13760001-13780000	NA	NA	NA	NA	NA	NA	1	NA	NA	NA	NA	NA	NA	NA	NA	NA	1
Chr03_Occ	14040001	14060000	14050000	Chr03_Occ:14040001-14060000	NA	NA	NA	NA	1	NA	NA	NA	NA	NA	NA	NA	NA	NA	NA	NA	NA
Chr03_Occ	14100001	14120000	14110000	Chr03_Occ:14100001-14120000	1	1	NA	NA	NA	NA	NA	NA	1	NA	NA	NA	NA	NA	NA	NA	NA
Chr03_Occ	14140001	14160000	14150000	Chr03_Occ:14140001-14160000	1	NA	NA	NA	NA	NA	NA	NA	1	NA	NA	NA	NA	NA	NA	NA	NA
Chr03_Occ	14420001	14440000	14430000	Chr03_Occ:14420001-14440000	1	NA	NA	NA	NA	NA	NA	NA	NA	NA	NA	NA	NA	NA	NA	NA	NA
Chr03_Occ	15480001	15500000	15490000	Chr03_Occ:15480001-15500000	NA	NA	NA	NA	NA	NA	NA	NA	1	NA	NA	NA	NA	NA	NA	NA	NA
Chr03_Occ	15620001	15640000	15630000	Chr03_Occ:15620001-15640000	NA	NA	NA	NA	NA	NA	NA	NA	NA	NA	NA	NA	NA	1	1	1	NA
Chr03_Occ	15800001	15820000	15810000	Chr03_Occ:15800001-15820000	NA	NA	1	1	NA	NA	NA	NA	1	NA	NA	NA	NA	NA	NA	NA	NA
Chr03_Occ	15920001	15940000	15930000	Chr03_Occ:15920001-15940000	1	NA	NA	NA	NA	NA	NA	NA	NA	NA	NA	NA	NA	NA	NA	NA	NA
Chr03_Occ	1600001	1620000	1610000	Chr03_Occ:1600001-1620000	NA	NA	NA	NA	NA	NA	NA	NA	NA	NA	NA	NA	NA	NA	NA	NA	1
Chr03_Occ	16320001	16340000	16330000	Chr03_Occ:16320001-16340000	NA	NA	NA	NA	NA	NA	NA	NA	1	NA	NA	NA	NA	1	NA	NA	NA
Chr03_Occ	16380001	16400000	16390000	Chr03_Occ:16380001-16400000	NA	NA	NA	NA	NA	NA	NA	NA	NA	NA	NA	NA	NA	1	NA	NA	NA
Chr03_Occ	16720001	16740000	16730000	Chr03_Occ:16720001-16740000	NA	NA	NA	NA	NA	NA	1	NA	NA	NA	NA	NA	NA	NA	NA	NA	NA
Chr03_Occ	16900001	16920000	16910000	Chr03_Occ:16900001-16920000	NA	NA	NA	NA	NA	NA	NA	NA	NA	NA	1	1	NA	NA	NA	NA	NA
Chr03_Occ	1760001	1780000	1770000	Chr03_Occ:1760001-1780000	NA	NA	NA	NA	NA	NA	NA	NA	NA	NA	NA	NA	NA	NA	NA	1	NA
Chr03_Occ	17640001	17660000	17650000	Chr03_Occ:17640001-17660000	NA	NA	1	1	NA	NA	NA	NA	NA	NA	NA	NA	NA	NA	NA	NA	NA
Chr03_Occ	17700001	17720000	17710000	Chr03_Occ:17700001-17720000	NA	NA	NA	NA	NA	NA	NA	NA	1	NA	NA	NA	NA	NA	NA	NA	NA
Chr03_Occ	17840001	17860000	17850000	Chr03_Occ:17840001-17860000	NA	NA	1	1	NA	NA	NA	NA	NA	NA	NA	NA	NA	NA	NA	NA	NA
Chr03_Occ	17880001	17900000	17890000	Chr03_Occ:17880001-17900000	NA	NA	NA	NA	NA	NA	NA	NA	NA	NA	1	NA	NA	NA	NA	NA	NA
Chr03_Occ	17920001	17940000	17930000	Chr03_Occ:17920001-17940000	NA	NA	NA	NA	NA	NA	NA	NA	NA	NA	NA	NA	1	NA	NA	NA	NA
Chr03_Occ	180001	200000	190000	Chr03_Occ:180001-2e+05	NA	NA	NA	NA	NA	NA	NA	NA	NA	NA	1	NA	NA	NA	NA	NA	NA
Chr03_Occ	18080001	18100000	18090000	Chr03_Occ:18080001-18100000	NA	NA	NA	NA	NA	NA	NA	NA	NA	NA	NA	NA	NA	NA	1	NA	NA
Chr03_Occ	18100001	18120000	18110000	Chr03_Occ:18100001-18120000	NA	NA	1	NA	NA	NA	NA	NA	NA	NA	NA	NA	NA	NA	NA	NA	NA
Chr03_Occ	18840001	18860000	18850000	Chr03_Occ:18840001-18860000	NA	NA	NA	NA	NA	NA	NA	NA	NA	NA	NA	NA	NA	NA	NA	NA	1
Chr03_Occ	18880001	18900000	18890000	Chr03_Occ:18880001-18900000	NA	NA	NA	NA	NA	NA	NA	NA	NA	NA	NA	NA	NA	NA	NA	NA	1
Chr03_Occ	18920001	18940000	18930000	Chr03_Occ:18920001-18940000	NA	NA	NA	NA	NA	NA	NA	NA	NA	NA	NA	NA	NA	NA	NA	1	NA
Chr03_Occ	18960001	18980000	18970000	Chr03_Occ:18960001-18980000	NA	NA	NA	NA	NA	NA	NA	NA	NA	NA	NA	NA	NA	NA	NA	NA	1
Chr03_Occ	19160001	19180000	19170000	Chr03_Occ:19160001-19180000	NA	NA	NA	NA	NA	NA	NA	NA	NA	NA	NA	NA	NA	NA	NA	NA	1
Chr03_Occ	19180001	19200000	19190000	Chr03_Occ:19180001-19200000	NA	NA	NA	NA	NA	NA	NA	NA	NA	NA	NA	NA	NA	NA	NA	NA	1
Chr03_Occ	19200001	19220000	19210000	Chr03_Occ:19200001-19220000	NA	NA	NA	NA	NA	NA	NA	NA	NA	NA	NA	NA	NA	NA	NA	NA	1
Chr03_Occ	19600001	19620000	19610000	Chr03_Occ:19600001-19620000	NA	NA	NA	NA	NA	NA	NA	NA	NA	NA	NA	NA	NA	NA	NA	1	NA
Chr03_Occ	19900001	19920000	19910000	Chr03_Occ:19900001-19920000	NA	NA	NA	NA	NA	NA	NA	NA	NA	NA	NA	NA	NA	NA	NA	NA	1
Chr03_Occ	200001	220000	210000	Chr03_Occ:200001-220000	NA	NA	NA	NA	NA	NA	NA	NA	NA	NA	1	NA	NA	NA	NA	NA	1
Chr03_Occ	20640001	20660000	20650000	Chr03_Occ:20640001-20660000	NA	NA	NA	NA	NA	NA	NA	NA	NA	NA	NA	NA	NA	NA	NA	1	NA
Chr03_Occ	21120001	21140000	21130000	Chr03_Occ:21120001-21140000	NA	NA	NA	NA	NA	NA	NA	NA	NA	NA	NA	NA	1	NA	NA	NA	NA
Chr03_Occ	21160001	21180000	21170000	Chr03_Occ:21160001-21180000	NA	NA	NA	NA	NA	NA	NA	NA	NA	NA	NA	NA	NA	NA	NA	1	NA
Chr03_Occ	22320001	22340000	22330000	Chr03_Occ:22320001-22340000	NA	NA	NA	NA	NA	NA	1	1	NA	NA	NA	NA	NA	NA	NA	NA	NA
Chr03_Occ	22520001	22540000	22530000	Chr03_Occ:22520001-22540000	1	1	NA	NA	NA	NA	NA	NA	NA	NA	NA	NA	NA	NA	NA	NA	NA
Chr03_Occ	22540001	22560000	22550000	Chr03_Occ:22540001-22560000	1	NA	NA	NA	NA	NA	NA	NA	NA	NA	NA	NA	NA	NA	NA	NA	NA
Chr03_Occ	22840001	22860000	22850000	Chr03_Occ:22840001-22860000	NA	NA	NA	NA	NA	NA	NA	NA	1	NA	NA	NA	NA	NA	NA	NA	NA
Chr03_Occ	23260001	23280000	23270000	Chr03_Occ:23260001-23280000	1	NA	NA	NA	NA	NA	NA	NA	NA	NA	NA	NA	NA	NA	NA	NA	NA
Chr03_Occ	23540001	23560000	23550000	Chr03_Occ:23540001-23560000	1	NA	NA	NA	1	NA	NA	NA	NA	NA	NA	NA	NA	NA	NA	NA	NA
Chr03_Occ	23680001	23700000	23690000	Chr03_Occ:23680001-23700000	NA	NA	NA	NA	NA	NA	NA	NA	NA	NA	NA	NA	NA	NA	NA	NA	1
Chr03_Occ	23980001	24000000	23990000	Chr03_Occ:23980001-2.4e+07	NA	NA	NA	NA	NA	NA	NA	NA	NA	NA	NA	NA	NA	NA	NA	1	NA
Chr03_Occ	24020001	24040000	24030000	Chr03_Occ:24020001-24040000	NA	NA	NA	NA	NA	NA	NA	NA	NA	NA	NA	NA	NA	NA	NA	NA	1
Chr03_Occ	24320001	24340000	24330000	Chr03_Occ:24320001-24340000	NA	NA	NA	NA	1	NA	NA	NA	1	NA	NA	NA	NA	NA	NA	NA	NA
Chr03_Occ	2460001	2480000	2470000	Chr03_Occ:2460001-2480000	NA	NA	NA	NA	NA	NA	NA	NA	NA	NA	1	NA	NA	NA	NA	NA	NA
Chr03_Occ	24620001	24640000	24630000	Chr03_Occ:24620001-24640000	NA	NA	NA	NA	NA	NA	NA	NA	NA	NA	1	1	NA	NA	NA	NA	NA
Chr03_Occ	24860001	24880000	24870000	Chr03_Occ:24860001-24880000	NA	NA	NA	NA	NA	NA	NA	NA	NA	NA	NA	NA	NA	NA	1	NA	NA
Chr03_Occ	25480001	25500000	25490000	Chr03_Occ:25480001-25500000	NA	NA	NA	NA	NA	NA	NA	NA	NA	NA	NA	NA	NA	NA	1	NA	NA
Chr03_Occ	2560001	2580000	2570000	Chr03_Occ:2560001-2580000	NA	NA	NA	NA	NA	NA	NA	NA	NA	NA	NA	NA	NA	NA	NA	NA	1
Chr03_Occ	25740001	25760000	25750000	Chr03_Occ:25740001-25760000	NA	NA	NA	NA	NA	NA	1	NA	NA	NA	NA	NA	NA	NA	NA	NA	NA
Chr03_Occ	25860001	25880000	25870000	Chr03_Occ:25860001-25880000	NA	NA	NA	NA	NA	NA	NA	NA	NA	NA	NA	NA	1	1	1	NA	NA
Chr03_Occ	26240001	26260000	26250000	Chr03_Occ:26240001-26260000	NA	NA	NA	NA	NA	NA	NA	NA	1	NA	NA	NA	NA	NA	NA	NA	NA
Chr03_Occ	26920001	26940000	26930000	Chr03_Occ:26920001-26940000	NA	NA	NA	NA	NA	NA	NA	NA	NA	NA	1	NA	NA	NA	NA	NA	NA
Chr03_Occ	27220001	27240000	27230000	Chr03_Occ:27220001-27240000	NA	NA	NA	NA	NA	NA	NA	NA	NA	NA	NA	NA	NA	NA	NA	1	NA
Chr03_Occ	27560001	27580000	27570000	Chr03_Occ:27560001-27580000	1	NA	NA	NA	NA	NA	NA	NA	NA	NA	NA	NA	NA	NA	NA	NA	NA
Chr03_Occ	27620001	27640000	27630000	Chr03_Occ:27620001-27640000	1	1	NA	NA	NA	NA	NA	NA	NA	NA	NA	NA	NA	NA	NA	NA	NA
Chr03_Occ	27800001	27820000	27810000	Chr03_Occ:27800001-27820000	NA	NA	1	NA	NA	NA	NA	NA	NA	NA	NA	NA	NA	NA	NA	NA	NA
Chr03_Occ	280001	300000	290000	Chr03_Occ:280001-3e+05	NA	NA	NA	NA	NA	NA	NA	NA	1	NA	NA	NA	NA	NA	NA	NA	NA
Chr03_Occ	28080001	28100000	28090000	Chr03_Occ:28080001-28100000	NA	NA	NA	NA	NA	NA	NA	NA	1	NA	NA	NA	NA	NA	NA	NA	NA
Chr03_Occ	28300001	28320000	28310000	Chr03_Occ:28300001-28320000	NA	NA	1	1	NA	NA	NA	NA	NA	NA	NA	NA	NA	NA	NA	NA	NA
Chr03_Occ	28340001	28360000	28350000	Chr03_Occ:28340001-28360000	NA	NA	NA	NA	NA	NA	NA	NA	NA	NA	NA	NA	NA	NA	1	1	NA
Chr03_Occ	29120001	29140000	29130000	Chr03_Occ:29120001-29140000	NA	NA	NA	NA	NA	NA	1	NA	NA	NA	NA	NA	NA	NA	NA	NA	NA
Chr03_Occ	29700001	29720000	29710000	Chr03_Occ:29700001-29720000	1	NA	NA	NA	NA	NA	NA	NA	NA	NA	NA	NA	NA	NA	NA	NA	NA
Chr03_Occ	29720001	29740000	29730000	Chr03_Occ:29720001-29740000	NA	NA	NA	NA	NA	NA	NA	NA	1	NA	NA	NA	NA	NA	NA	1	NA
Chr03_Occ	29740001	29760000	29750000	Chr03_Occ:29740001-29760000	NA	NA	NA	NA	NA	NA	NA	NA	1	NA	NA	NA	1	NA	NA	NA	NA
Chr03_Occ	29780001	29800000	29790000	Chr03_Occ:29780001-29800000	NA	NA	NA	NA	NA	NA	NA	NA	NA	NA	NA	NA	1	NA	NA	1	NA
Chr03_Occ	29940001	29960000	29950000	Chr03_Occ:29940001-29960000	NA	NA	NA	NA	NA	NA	NA	NA	1	NA	NA	NA	NA	NA	NA	NA	NA
Chr03_Occ	300001	320000	310000	Chr03_Occ:300001-320000	NA	NA	NA	NA	NA	NA	NA	NA	NA	NA	1	NA	NA	NA	NA	NA	NA
Chr03_Occ	30380001	30400000	30390000	Chr03_Occ:30380001-30400000	NA	NA	NA	NA	NA	NA	NA	NA	NA	NA	NA	NA	NA	NA	NA	1	NA
Chr03_Occ	30840001	30860000	30850000	Chr03_Occ:30840001-30860000	1	1	NA	NA	NA	NA	NA	NA	NA	NA	NA	NA	NA	NA	NA	NA	NA
Chr03_Occ	31340001	31360000	31350000	Chr03_Occ:31340001-31360000	NA	NA	NA	NA	NA	NA	NA	NA	NA	NA	NA	NA	NA	NA	1	NA	NA
Chr03_Occ	31640001	31660000	31650000	Chr03_Occ:31640001-31660000	NA	NA	NA	NA	NA	NA	1	NA	NA	NA	NA	NA	NA	NA	NA	NA	NA
Chr03_Occ	31700001	31720000	31710000	Chr03_Occ:31700001-31720000	NA	NA	1	NA	NA	NA	NA	NA	NA	NA	NA	NA	NA	NA	NA	NA	NA
Chr03_Occ	320001	340000	330000	Chr03_Occ:320001-340000	NA	NA	NA	NA	NA	NA	NA	NA	1	NA	1	NA	NA	NA	NA	NA	NA
Chr03_Occ	32120001	32140000	32130000	Chr03_Occ:32120001-32140000	NA	NA	NA	NA	NA	NA	NA	NA	NA	NA	NA	NA	NA	NA	NA	NA	1
Chr03_Occ	33280001	33300000	33290000	Chr03_Occ:33280001-33300000	NA	NA	NA	NA	1	NA	NA	NA	NA	NA	1	NA	NA	NA	NA	NA	NA
Chr03_Occ	33320001	33340000	33330000	Chr03_Occ:33320001-33340000	1	1	1	NA	NA	NA	NA	NA	NA	NA	1	NA	NA	NA	NA	NA	NA
Chr03_Occ	33420001	33440000	33430000	Chr03_Occ:33420001-33440000	NA	NA	NA	NA	NA	NA	NA	NA	NA	NA	1	NA	NA	NA	NA	NA	NA
Chr03_Occ	34000001	34020000	34010000	Chr03_Occ:34000001-34020000	NA	NA	NA	NA	NA	NA	NA	NA	NA	NA	1	NA	NA	NA	NA	NA	NA
Chr03_Occ	340001	360000	350000	Chr03_Occ:340001-360000	NA	NA	NA	NA	NA	NA	NA	NA	NA	NA	1	NA	NA	NA	NA	1	NA
Chr03_Occ	34020001	34040000	34030000	Chr03_Occ:34020001-34040000	1	NA	NA	NA	NA	NA	NA	NA	NA	NA	NA	NA	NA	NA	NA	NA	NA
Chr03_Occ	34100001	34120000	34110000	Chr03_Occ:34100001-34120000	NA	NA	NA	NA	NA	NA	NA	NA	NA	NA	1	NA	NA	NA	NA	NA	NA
Chr03_Occ	34120001	34140000	34130000	Chr03_Occ:34120001-34140000	NA	NA	NA	NA	NA	NA	NA	NA	NA	NA	1	NA	NA	NA	NA	NA	NA
Chr03_Occ	34280001	34300000	34290000	Chr03_Occ:34280001-34300000	NA	NA	NA	NA	NA	NA	NA	NA	NA	NA	NA	NA	NA	NA	NA	NA	1
Chr03_Occ	34320001	34340000	34330000	Chr03_Occ:34320001-34340000	NA	NA	NA	NA	1	NA	NA	NA	NA	NA	NA	NA	NA	NA	NA	NA	NA
Chr03_Occ	34360001	34380000	34370000	Chr03_Occ:34360001-34380000	NA	NA	1	1	1	NA	NA	NA	NA	NA	NA	NA	1	NA	NA	1	NA
Chr03_Occ	34380001	34400000	34390000	Chr03_Occ:34380001-34400000	NA	NA	NA	NA	1	NA	NA	NA	NA	NA	NA	NA	NA	NA	NA	1	NA
Chr03_Occ	34460001	34480000	34470000	Chr03_Occ:34460001-34480000	NA	NA	NA	NA	NA	NA	NA	NA	NA	NA	NA	NA	NA	NA	NA	NA	1
Chr03_Occ	34500001	34520000	34510000	Chr03_Occ:34500001-34520000	NA	NA	NA	NA	NA	NA	NA	NA	NA	NA	1	NA	NA	NA	NA	NA	NA
Chr03_Occ	34660001	34680000	34670000	Chr03_Occ:34660001-34680000	NA	NA	NA	NA	NA	NA	NA	NA	1	NA	NA	NA	NA	NA	NA	NA	NA
Chr03_Occ	34900001	34920000	34910000	Chr03_Occ:34900001-34920000	NA	NA	NA	NA	NA	NA	NA	NA	NA	NA	NA	NA	NA	NA	NA	NA	1
Chr03_Occ	34980001	35000000	34990000	Chr03_Occ:34980001-3.5e+07	NA	NA	NA	NA	NA	NA	NA	NA	NA	NA	NA	NA	1	NA	NA	1	NA
Chr03_Occ	35060001	35080000	35070000	Chr03_Occ:35060001-35080000	1	1	NA	NA	NA	NA	NA	NA	NA	NA	NA	NA	NA	NA	1	NA	NA
Chr03_Occ	35600001	35620000	35610000	Chr03_Occ:35600001-35620000	NA	NA	1	NA	NA	NA	NA	NA	NA	NA	NA	NA	NA	NA	NA	NA	NA
Chr03_Occ	36100001	36120000	36110000	Chr03_Occ:36100001-36120000	NA	NA	1	1	NA	NA	NA	NA	NA	NA	NA	NA	NA	NA	NA	NA	NA
Chr03_Occ	37040001	37060000	37050000	Chr03_Occ:37040001-37060000	NA	NA	NA	NA	NA	NA	NA	NA	NA	NA	NA	NA	NA	NA	NA	1	NA
Chr03_Occ	380001	400000	390000	Chr03_Occ:380001-4e+05	NA	NA	NA	NA	NA	NA	NA	NA	NA	NA	1	NA	NA	NA	NA	NA	NA
Chr03_Occ	38080001	38100000	38090000	Chr03_Occ:38080001-38100000	1	NA	NA	NA	NA	NA	NA	NA	NA	NA	NA	NA	NA	NA	NA	NA	NA
Chr03_Occ	38360001	38380000	38370000	Chr03_Occ:38360001-38380000	NA	NA	1	NA	NA	NA	NA	NA	NA	NA	NA	NA	NA	NA	NA	NA	NA
Chr03_Occ	38680001	38700000	38690000	Chr03_Occ:38680001-38700000	NA	NA	NA	NA	NA	NA	NA	NA	NA	NA	NA	NA	NA	NA	NA	NA	1
Chr03_Occ	38980001	39000000	38990000	Chr03_Occ:38980001-3.9e+07	NA	NA	NA	NA	NA	NA	NA	NA	NA	NA	NA	NA	1	NA	NA	NA	NA
Chr03_Occ	39520001	39540000	39530000	Chr03_Occ:39520001-39540000	1	1	NA	NA	NA	NA	NA	NA	NA	NA	NA	NA	NA	NA	NA	NA	NA
Chr03_Occ	39880001	39900000	39890000	Chr03_Occ:39880001-39900000	NA	NA	NA	NA	NA	NA	NA	NA	NA	NA	NA	NA	NA	NA	NA	NA	1
Chr03_Occ	40780001	40800000	40790000	Chr03_Occ:40780001-40800000	1	NA	NA	NA	NA	NA	NA	NA	NA	NA	NA	NA	NA	NA	NA	NA	NA
Chr03_Occ	40880001	40900000	40890000	Chr03_Occ:40880001-40900000	1	NA	NA	NA	NA	NA	NA	NA	NA	NA	NA	NA	NA	NA	NA	NA	NA
Chr03_Occ	4180001	4200000	4190000	Chr03_Occ:4180001-4200000	NA	NA	NA	NA	NA	NA	NA	NA	NA	NA	NA	NA	NA	NA	1	NA	NA
Chr03_Occ	42400001	42420000	42410000	Chr03_Occ:42400001-42420000	NA	NA	NA	NA	NA	NA	NA	NA	1	NA	NA	NA	NA	NA	NA	NA	NA
Chr03_Occ	42460001	42480000	42470000	Chr03_Occ:42460001-42480000	NA	NA	NA	NA	NA	NA	NA	NA	NA	NA	NA	NA	NA	NA	1	NA	NA
Chr03_Occ	42540001	42560000	42550000	Chr03_Occ:42540001-42560000	NA	NA	NA	NA	NA	NA	1	NA	NA	NA	NA	NA	NA	NA	NA	NA	NA
Chr03_Occ	42680001	42700000	42690000	Chr03_Occ:42680001-42700000	1	NA	NA	NA	NA	NA	NA	NA	NA	NA	NA	NA	NA	NA	NA	NA	NA
Chr03_Occ	43000001	43020000	43010000	Chr03_Occ:43000001-43020000	NA	NA	1	NA	NA	NA	NA	NA	NA	NA	NA	NA	NA	NA	NA	NA	NA
Chr03_Occ	43140001	43160000	43150000	Chr03_Occ:43140001-43160000	1	1	NA	NA	NA	NA	NA	NA	NA	NA	NA	NA	1	1	1	1	NA
Chr03_Occ	43540001	43560000	43550000	Chr03_Occ:43540001-43560000	NA	NA	NA	NA	NA	NA	NA	NA	NA	NA	1	NA	1	NA	NA	NA	NA
Chr03_Occ	43640001	43660000	43650000	Chr03_Occ:43640001-43660000	NA	NA	NA	NA	NA	NA	NA	NA	NA	NA	NA	NA	1	NA	NA	NA	NA
Chr03_Occ	43660001	43680000	43670000	Chr03_Occ:43660001-43680000	NA	NA	NA	NA	NA	NA	NA	NA	NA	NA	1	NA	NA	NA	NA	NA	NA
Chr03_Occ	43780001	43800000	43790000	Chr03_Occ:43780001-43800000	NA	NA	NA	NA	NA	NA	NA	NA	NA	NA	NA	NA	NA	NA	NA	NA	1
Chr03_Occ	44280001	44300000	44290000	Chr03_Occ:44280001-44300000	NA	NA	1	1	NA	NA	NA	NA	NA	NA	NA	NA	NA	NA	NA	NA	NA
Chr03_Occ	44460001	44480000	44470000	Chr03_Occ:44460001-44480000	NA	NA	NA	NA	NA	NA	NA	NA	NA	NA	NA	NA	NA	NA	NA	1	NA
Chr03_Occ	44580001	44600000	44590000	Chr03_Occ:44580001-44600000	NA	NA	NA	NA	NA	NA	1	NA	NA	NA	NA	NA	NA	NA	NA	NA	NA
Chr03_Occ	45380001	45400000	45390000	Chr03_Occ:45380001-45400000	NA	NA	NA	NA	NA	NA	1	NA	NA	NA	NA	NA	NA	NA	NA	NA	NA
Chr03_Occ	45540001	45560000	45550000	Chr03_Occ:45540001-45560000	1	NA	NA	NA	NA	NA	NA	NA	NA	NA	NA	NA	NA	NA	NA	NA	NA
Chr03_Occ	46180001	46200000	46190000	Chr03_Occ:46180001-46200000	NA	NA	1	NA	NA	NA	1	NA	NA	NA	NA	NA	NA	NA	NA	NA	NA
Chr03_Occ	46360001	46380000	46370000	Chr03_Occ:46360001-46380000	1	NA	NA	NA	NA	NA	NA	NA	NA	NA	NA	NA	NA	NA	NA	NA	NA
Chr03_Occ	46380001	46400000	46390000	Chr03_Occ:46380001-46400000	1	NA	NA	NA	NA	NA	NA	NA	NA	NA	NA	NA	NA	NA	NA	NA	NA
Chr03_Occ	46520001	46540000	46530000	Chr03_Occ:46520001-46540000	NA	NA	NA	NA	NA	NA	NA	NA	NA	NA	1	1	NA	NA	NA	NA	NA
Chr03_Occ	46560001	46580000	46570000	Chr03_Occ:46560001-46580000	NA	NA	NA	NA	NA	NA	NA	NA	NA	NA	1	1	NA	NA	NA	NA	NA
Chr03_Occ	46580001	46600000	46590000	Chr03_Occ:46580001-46600000	NA	NA	NA	NA	NA	NA	NA	NA	NA	NA	1	NA	NA	NA	NA	NA	NA
Chr03_Occ	46640001	46660000	46650000	Chr03_Occ:46640001-46660000	NA	NA	NA	NA	NA	NA	NA	NA	NA	NA	1	NA	NA	NA	NA	NA	NA
Chr03_Occ	46920001	46940000	46930000	Chr03_Occ:46920001-46940000	NA	NA	NA	NA	NA	NA	1	1	NA	NA	NA	NA	NA	NA	NA	NA	NA
Chr03_Occ	47060001	47080000	47070000	Chr03_Occ:47060001-47080000	NA	NA	NA	NA	NA	NA	NA	NA	1	1	NA	NA	NA	NA	NA	NA	NA
Chr03_Occ	47100001	47120000	47110000	Chr03_Occ:47100001-47120000	NA	NA	NA	NA	1	NA	NA	NA	NA	NA	NA	NA	NA	NA	NA	NA	NA
Chr03_Occ	47460001	47480000	47470000	Chr03_Occ:47460001-47480000	1	1	NA	NA	NA	NA	NA	NA	NA	NA	NA	NA	NA	NA	NA	NA	NA
Chr03_Occ	47500001	47520000	47510000	Chr03_Occ:47500001-47520000	NA	NA	NA	NA	NA	NA	1	NA	NA	NA	NA	NA	NA	NA	NA	NA	NA
Chr03_Occ	47700001	47720000	47710000	Chr03_Occ:47700001-47720000	NA	NA	NA	NA	NA	NA	NA	NA	1	NA	NA	NA	NA	NA	NA	NA	NA
Chr03_Occ	47880001	47900000	47890000	Chr03_Occ:47880001-47900000	NA	NA	NA	NA	NA	NA	NA	NA	NA	NA	NA	NA	NA	1	NA	1	NA
Chr03_Occ	47980001	48000000	47990000	Chr03_Occ:47980001-4.8e+07	NA	NA	NA	NA	NA	NA	NA	NA	NA	NA	NA	NA	NA	NA	1	NA	NA
Chr03_Occ	4860001	4880000	4870000	Chr03_Occ:4860001-4880000	NA	NA	NA	NA	NA	NA	NA	NA	NA	NA	NA	NA	NA	NA	NA	NA	1
Chr03_Occ	48620001	48640000	48630000	Chr03_Occ:48620001-48640000	NA	NA	NA	NA	NA	NA	NA	NA	NA	NA	1	NA	NA	NA	NA	NA	NA
Chr03_Occ	4880001	4900000	4890000	Chr03_Occ:4880001-4900000	NA	NA	NA	NA	NA	NA	NA	NA	NA	NA	NA	NA	NA	NA	1	NA	NA
Chr03_Occ	48820001	48840000	48830000	Chr03_Occ:48820001-48840000	NA	NA	NA	NA	NA	NA	NA	NA	1	NA	NA	NA	NA	NA	NA	NA	NA
Chr03_Occ	48840001	48860000	48850000	Chr03_Occ:48840001-48860000	NA	NA	NA	NA	NA	NA	1	1	NA	NA	NA	NA	NA	NA	NA	NA	NA
Chr03_Occ	49540001	49560000	49550000	Chr03_Occ:49540001-49560000	NA	NA	NA	NA	NA	NA	NA	NA	NA	NA	1	NA	NA	NA	NA	NA	NA
Chr03_Occ	50520001	50540000	50530000	Chr03_Occ:50520001-50540000	NA	NA	NA	NA	NA	NA	NA	NA	NA	NA	1	NA	NA	NA	NA	NA	NA
Chr03_Occ	50740001	50760000	50750000	Chr03_Occ:50740001-50760000	NA	NA	NA	NA	NA	NA	NA	NA	NA	NA	NA	NA	NA	NA	NA	NA	1
Chr03_Occ	50760001	50780000	50770000	Chr03_Occ:50760001-50780000	NA	NA	NA	NA	1	NA	NA	NA	1	NA	NA	NA	NA	NA	NA	NA	1
Chr03_Occ	50780001	50800000	50790000	Chr03_Occ:50780001-50800000	NA	NA	NA	NA	NA	NA	NA	NA	1	NA	1	NA	NA	NA	NA	NA	NA
Chr03_Occ	50800001	50820000	50810000	Chr03_Occ:50800001-50820000	NA	NA	NA	NA	NA	NA	NA	NA	1	NA	1	NA	NA	NA	NA	NA	1
Chr03_Occ	50900001	50920000	50910000	Chr03_Occ:50900001-50920000	NA	NA	NA	NA	NA	NA	NA	NA	NA	NA	NA	NA	NA	NA	NA	NA	1
Chr03_Occ	50940001	50960000	50950000	Chr03_Occ:50940001-50960000	NA	NA	NA	NA	NA	NA	1	NA	NA	NA	NA	NA	NA	NA	NA	1	NA
Chr03_Occ	51200001	51220000	51210000	Chr03_Occ:51200001-51220000	NA	NA	NA	NA	NA	NA	1	NA	NA	NA	1	NA	NA	NA	NA	NA	NA
Chr03_Occ	5120001	5140000	5130000	Chr03_Occ:5120001-5140000	NA	NA	NA	NA	NA	NA	NA	NA	1	NA	NA	NA	NA	NA	NA	NA	NA
Chr03_Occ	51220001	51240000	51230000	Chr03_Occ:51220001-51240000	NA	NA	NA	NA	NA	NA	NA	NA	NA	NA	NA	NA	NA	NA	1	NA	NA
Chr03_Occ	51240001	51260000	51250000	Chr03_Occ:51240001-51260000	NA	NA	NA	NA	NA	NA	NA	NA	NA	NA	NA	NA	NA	NA	1	NA	NA
Chr03_Occ	51340001	51360000	51350000	Chr03_Occ:51340001-51360000	NA	NA	NA	NA	NA	NA	NA	NA	NA	NA	NA	NA	NA	NA	1	NA	NA
Chr03_Occ	51380001	51400000	51390000	Chr03_Occ:51380001-51400000	NA	NA	NA	NA	NA	NA	NA	NA	NA	NA	NA	NA	NA	NA	1	NA	NA
Chr03_Occ	51480001	51500000	51490000	Chr03_Occ:51480001-51500000	NA	NA	NA	NA	NA	NA	NA	NA	NA	NA	NA	NA	NA	NA	NA	NA	1
Chr03_Occ	5180001	5200000	5190000	Chr03_Occ:5180001-5200000	NA	NA	NA	NA	NA	NA	NA	NA	NA	NA	NA	NA	NA	NA	NA	1	NA
Chr03_Occ	5220001	5240000	5230000	Chr03_Occ:5220001-5240000	NA	NA	NA	NA	NA	NA	NA	NA	NA	NA	NA	NA	NA	1	NA	1	NA
Chr03_Occ	52320001	52340000	52330000	Chr03_Occ:52320001-52340000	NA	NA	NA	NA	NA	NA	NA	NA	NA	NA	NA	NA	NA	NA	NA	NA	1
Chr03_Occ	5240001	5260000	5250000	Chr03_Occ:5240001-5260000	NA	NA	NA	NA	NA	NA	NA	NA	NA	NA	NA	NA	NA	1	1	1	NA
Chr03_Occ	52480001	52500000	52490000	Chr03_Occ:52480001-52500000	NA	NA	NA	NA	NA	NA	NA	NA	NA	NA	NA	NA	NA	NA	1	NA	NA
Chr03_Occ	5260001	5280000	5270000	Chr03_Occ:5260001-5280000	NA	NA	NA	NA	NA	NA	NA	NA	NA	NA	NA	NA	NA	NA	NA	1	NA
Chr03_Occ	5280001	5300000	5290000	Chr03_Occ:5280001-5300000	NA	NA	NA	NA	NA	NA	NA	NA	NA	NA	NA	NA	NA	1	1	1	NA
Chr03_Occ	5300001	5320000	5310000	Chr03_Occ:5300001-5320000	NA	NA	NA	NA	NA	NA	NA	NA	NA	NA	NA	NA	NA	1	1	1	NA
Chr03_Occ	5320001	5340000	5330000	Chr03_Occ:5320001-5340000	NA	NA	NA	NA	NA	NA	NA	NA	NA	NA	NA	NA	NA	NA	NA	1	NA
Chr03_Occ	53280001	53300000	53290000	Chr03_Occ:53280001-53300000	1	1	1	NA	NA	NA	NA	NA	NA	NA	NA	NA	NA	NA	NA	NA	NA
Chr03_Occ	53400001	53420000	53410000	Chr03_Occ:53400001-53420000	1	1	NA	NA	NA	NA	NA	NA	NA	NA	NA	NA	NA	NA	NA	NA	NA
Chr03_Occ	53560001	53580000	53570000	Chr03_Occ:53560001-53580000	NA	NA	NA	NA	NA	NA	NA	NA	NA	NA	NA	NA	NA	1	NA	NA	NA
Chr03_Occ	54660001	54680000	54670000	Chr03_Occ:54660001-54680000	NA	NA	NA	NA	1	NA	NA	NA	NA	NA	NA	NA	NA	NA	NA	NA	NA
Chr03_Occ	54820001	54840000	54830000	Chr03_Occ:54820001-54840000	NA	NA	NA	NA	1	NA	NA	NA	NA	NA	NA	NA	NA	NA	NA	NA	NA
Chr03_Occ	54920001	54940000	54930000	Chr03_Occ:54920001-54940000	NA	NA	NA	NA	NA	NA	NA	NA	1	NA	NA	NA	NA	NA	NA	NA	NA
Chr03_Occ	55120001	55140000	55130000	Chr03_Occ:55120001-55140000	NA	NA	1	NA	NA	NA	NA	NA	NA	NA	NA	NA	NA	NA	NA	NA	NA
Chr03_Occ	55360001	55380000	55370000	Chr03_Occ:55360001-55380000	NA	NA	NA	NA	1	NA	NA	NA	1	NA	NA	NA	NA	NA	NA	NA	NA
Chr03_Occ	5540001	5560000	5550000	Chr03_Occ:5540001-5560000	NA	NA	NA	NA	NA	NA	NA	NA	1	NA	NA	NA	NA	NA	NA	NA	NA
Chr03_Occ	55620001	55640000	55630000	Chr03_Occ:55620001-55640000	NA	NA	NA	NA	1	NA	1	NA	NA	NA	NA	NA	NA	NA	NA	NA	NA
Chr03_Occ	55640001	55660000	55650000	Chr03_Occ:55640001-55660000	NA	NA	NA	NA	NA	NA	NA	NA	NA	NA	NA	NA	NA	NA	NA	NA	1
Chr03_Occ	55740001	55760000	55750000	Chr03_Occ:55740001-55760000	NA	NA	NA	NA	NA	NA	NA	NA	1	NA	NA	NA	NA	NA	NA	NA	NA
Chr03_Occ	55760001	55780000	55770000	Chr03_Occ:55760001-55780000	NA	NA	NA	NA	NA	NA	NA	NA	1	NA	NA	NA	NA	NA	NA	NA	NA
Chr03_Occ	5600001	5620000	5610000	Chr03_Occ:5600001-5620000	NA	NA	NA	NA	NA	NA	NA	NA	NA	NA	NA	NA	NA	NA	NA	NA	1
Chr03_Occ	56140001	56160000	56150000	Chr03_Occ:56140001-56160000	NA	NA	NA	NA	NA	NA	NA	NA	NA	NA	NA	NA	NA	NA	NA	NA	1
Chr03_Occ	56160001	56180000	56170000	Chr03_Occ:56160001-56180000	NA	NA	NA	NA	NA	NA	NA	NA	NA	NA	NA	NA	NA	NA	NA	NA	1
Chr03_Occ	56960001	56980000	56970000	Chr03_Occ:56960001-56980000	NA	NA	1	1	NA	NA	NA	NA	NA	NA	NA	NA	NA	NA	NA	1	NA
Chr03_Occ	57660001	57680000	57670000	Chr03_Occ:57660001-57680000	NA	NA	NA	NA	NA	NA	NA	NA	NA	NA	NA	NA	NA	NA	NA	NA	1
Chr03_Occ	58140001	58160000	58150000	Chr03_Occ:58140001-58160000	NA	NA	NA	NA	NA	NA	NA	NA	NA	NA	NA	NA	NA	NA	1	NA	NA
Chr03_Occ	58540001	58560000	58550000	Chr03_Occ:58540001-58560000	NA	NA	NA	NA	NA	NA	NA	NA	NA	NA	NA	NA	NA	NA	1	NA	NA
Chr03_Occ	58600001	58620000	58610000	Chr03_Occ:58600001-58620000	NA	NA	NA	NA	NA	NA	NA	NA	NA	NA	NA	NA	1	NA	NA	NA	NA
Chr03_Occ	58640001	58660000	58650000	Chr03_Occ:58640001-58660000	NA	NA	NA	NA	1	1	NA	NA	NA	NA	NA	NA	NA	NA	NA	NA	NA
Chr03_Occ	58680001	58700000	58690000	Chr03_Occ:58680001-58700000	NA	NA	NA	NA	NA	NA	1	1	NA	NA	NA	NA	NA	NA	NA	NA	NA
Chr03_Occ	58780001	58800000	58790000	Chr03_Occ:58780001-58800000	1	1	NA	NA	NA	NA	NA	NA	NA	NA	NA	NA	NA	NA	NA	NA	NA
Chr03_Occ	58800001	58820000	58810000	Chr03_Occ:58800001-58820000	1	NA	NA	NA	NA	NA	NA	NA	NA	NA	NA	NA	NA	NA	1	NA	NA
Chr03_Occ	58940001	58960000	58950000	Chr03_Occ:58940001-58960000	NA	NA	NA	NA	NA	NA	NA	NA	NA	NA	NA	NA	1	NA	1	1	NA
Chr03_Occ	59020001	59040000	59030000	Chr03_Occ:59020001-59040000	NA	NA	NA	NA	NA	NA	NA	NA	1	NA	1	NA	NA	NA	NA	NA	NA
Chr03_Occ	60001	80000	70000	Chr03_Occ:60001-80000	NA	NA	NA	NA	NA	NA	NA	NA	1	NA	1	NA	NA	NA	NA	NA	NA
Chr03_Occ	6480001	6500000	6490000	Chr03_Occ:6480001-6500000	NA	NA	NA	NA	NA	NA	NA	NA	NA	NA	1	NA	NA	NA	NA	NA	1
Chr03_Occ	7120001	7140000	7130000	Chr03_Occ:7120001-7140000	NA	NA	NA	NA	NA	NA	NA	NA	NA	NA	1	NA	NA	NA	NA	NA	NA
Chr03_Occ	7140001	7160000	7150000	Chr03_Occ:7140001-7160000	NA	NA	NA	NA	NA	NA	NA	NA	NA	NA	1	NA	NA	NA	NA	NA	NA
Chr03_Occ	7260001	7280000	7270000	Chr03_Occ:7260001-7280000	NA	NA	NA	NA	NA	NA	NA	NA	NA	NA	NA	NA	NA	NA	NA	NA	1
Chr03_Occ	8080001	8100000	8090000	Chr03_Occ:8080001-8100000	NA	NA	NA	NA	NA	NA	NA	NA	1	NA	NA	NA	NA	NA	NA	NA	NA
Chr03_Occ	8180001	8200000	8190000	Chr03_Occ:8180001-8200000	NA	NA	NA	NA	NA	NA	NA	NA	NA	NA	NA	NA	NA	NA	NA	NA	1
Chr03_Occ	8540001	8560000	8550000	Chr03_Occ:8540001-8560000	NA	NA	NA	NA	NA	NA	NA	NA	NA	NA	NA	NA	NA	NA	NA	NA	1
Chr03_Occ	8680001	8700000	8690000	Chr03_Occ:8680001-8700000	NA	NA	NA	NA	NA	NA	NA	NA	NA	NA	NA	NA	NA	NA	NA	NA	1
Chr03_Occ	8720001	8740000	8730000	Chr03_Occ:8720001-8740000	NA	NA	NA	NA	NA	NA	NA	NA	NA	NA	NA	NA	NA	NA	NA	NA	1
Chr03_Occ	8800001	8820000	8810000	Chr03_Occ:8800001-8820000	NA	NA	NA	NA	NA	NA	NA	NA	NA	NA	NA	NA	1	NA	NA	NA	NA
Chr03_Occ	9360001	9380000	9370000	Chr03_Occ:9360001-9380000	NA	NA	NA	NA	NA	NA	NA	NA	NA	NA	NA	NA	NA	NA	NA	1	NA
Chr03_Occ	9460001	9480000	9470000	Chr03_Occ:9460001-9480000	NA	NA	NA	NA	NA	NA	NA	NA	NA	NA	NA	NA	NA	NA	NA	1	NA
Chr03_Occ	9740001	9760000	9750000	Chr03_Occ:9740001-9760000	NA	NA	NA	NA	NA	NA	NA	NA	NA	NA	NA	NA	NA	NA	NA	1	NA
Chr03_Occ	9760001	9780000	9770000	Chr03_Occ:9760001-9780000	NA	NA	NA	NA	NA	NA	NA	NA	NA	NA	NA	NA	NA	NA	NA	NA	1
Chr03_Pall	10420001	10440000	10430000	Chr03_Pall:10420001-10440000	NA	NA	NA	NA	NA	NA	1	NA	1	NA	NA	NA	NA	NA	NA	NA	NA
Chr03_Pall	11860001	11880000	11870000	Chr03_Pall:11860001-11880000	NA	NA	NA	NA	NA	NA	1	NA	NA	NA	NA	NA	NA	NA	NA	NA	NA
Chr03_Pall	12000001	12020000	12010000	Chr03_Pall:12000001-12020000	NA	NA	NA	NA	NA	NA	NA	NA	NA	NA	NA	NA	1	NA	NA	NA	NA
Chr03_Pall	12140001	12160000	12150000	Chr03_Pall:12140001-12160000	NA	NA	NA	NA	NA	NA	NA	NA	NA	NA	NA	NA	NA	NA	1	NA	NA
Chr03_Pall	12320001	12340000	12330000	Chr03_Pall:12320001-12340000	NA	NA	NA	NA	NA	NA	NA	NA	NA	NA	NA	NA	NA	NA	NA	NA	1
Chr03_Pall	12560001	12580000	12570000	Chr03_Pall:12560001-12580000	NA	NA	NA	NA	NA	NA	NA	NA	NA	NA	NA	NA	NA	NA	1	NA	NA
Chr03_Pall	12900001	12920000	12910000	Chr03_Pall:12900001-12920000	NA	NA	NA	NA	NA	NA	NA	NA	NA	NA	NA	NA	NA	NA	NA	1	NA
Chr03_Pall	13040001	13060000	13050000	Chr03_Pall:13040001-13060000	NA	NA	NA	NA	NA	NA	NA	NA	NA	NA	1	NA	NA	NA	NA	NA	NA
Chr03_Pall	13380001	13400000	13390000	Chr03_Pall:13380001-13400000	NA	NA	NA	NA	NA	NA	NA	NA	NA	NA	NA	NA	NA	NA	1	NA	NA
Chr03_Pall	13440001	13460000	13450000	Chr03_Pall:13440001-13460000	NA	NA	NA	NA	NA	NA	NA	NA	NA	NA	NA	NA	1	NA	NA	NA	NA
Chr03_Pall	13800001	13820000	13810000	Chr03_Pall:13800001-13820000	NA	NA	NA	NA	NA	NA	NA	NA	1	NA	NA	NA	NA	NA	NA	NA	NA
Chr03_Pall	14320001	14340000	14330000	Chr03_Pall:14320001-14340000	NA	NA	NA	NA	NA	NA	1	NA	NA	NA	NA	NA	NA	NA	NA	NA	NA
Chr03_Pall	15020001	15040000	15030000	Chr03_Pall:15020001-15040000	NA	NA	NA	NA	1	NA	NA	NA	NA	NA	NA	NA	NA	NA	NA	NA	NA
Chr03_Pall	15620001	15640000	15630000	Chr03_Pall:15620001-15640000	NA	NA	NA	NA	NA	NA	NA	NA	1	NA	NA	NA	NA	NA	NA	NA	NA
Chr03_Pall	15700001	15720000	15710000	Chr03_Pall:15700001-15720000	NA	NA	NA	NA	NA	NA	NA	NA	NA	NA	NA	NA	1	NA	NA	NA	NA
Chr03_Pall	15800001	15820000	15810000	Chr03_Pall:15800001-15820000	NA	NA	NA	NA	NA	NA	NA	NA	1	1	NA	NA	NA	NA	NA	NA	NA
Chr03_Pall	16060001	16080000	16070000	Chr03_Pall:16060001-16080000	NA	NA	1	NA	NA	NA	NA	NA	NA	NA	NA	NA	NA	NA	NA	NA	NA
Chr03_Pall	16180001	16200000	16190000	Chr03_Pall:16180001-16200000	NA	NA	NA	NA	NA	NA	1	1	NA	NA	NA	NA	NA	NA	NA	NA	NA
Chr03_Pall	16300001	16320000	16310000	Chr03_Pall:16300001-16320000	1	1	NA	NA	NA	NA	NA	NA	NA	NA	NA	NA	NA	NA	NA	NA	NA
Chr03_Pall	16620001	16640000	16630000	Chr03_Pall:16620001-16640000	NA	NA	NA	NA	NA	NA	NA	NA	NA	NA	NA	NA	NA	NA	1	NA	NA
Chr03_Pall	16640001	16660000	16650000	Chr03_Pall:16640001-16660000	NA	NA	NA	NA	NA	NA	NA	NA	NA	NA	NA	NA	NA	NA	1	NA	NA
Chr03_Pall	16880001	16900000	16890000	Chr03_Pall:16880001-16900000	NA	NA	NA	NA	NA	NA	NA	NA	NA	NA	NA	NA	NA	NA	NA	NA	1
Chr03_Pall	17740001	17760000	17750000	Chr03_Pall:17740001-17760000	NA	NA	NA	NA	NA	NA	NA	NA	NA	NA	NA	NA	NA	NA	1	NA	NA
Chr03_Pall	18240001	18260000	18250000	Chr03_Pall:18240001-18260000	NA	NA	1	NA	NA	NA	NA	NA	NA	NA	NA	NA	NA	NA	NA	NA	NA
Chr03_Pall	18340001	18360000	18350000	Chr03_Pall:18340001-18360000	NA	NA	NA	NA	NA	NA	NA	NA	NA	NA	NA	NA	NA	NA	NA	NA	1
Chr03_Pall	18360001	18380000	18370000	Chr03_Pall:18360001-18380000	NA	NA	NA	NA	NA	NA	NA	NA	NA	NA	NA	NA	NA	NA	NA	1	NA
Chr03_Pall	1840001	1860000	1850000	Chr03_Pall:1840001-1860000	NA	NA	NA	NA	NA	NA	NA	NA	1	NA	NA	NA	NA	NA	NA	NA	NA
Chr03_Pall	1880001	1900000	1890000	Chr03_Pall:1880001-1900000	NA	NA	NA	NA	NA	NA	1	NA	NA	NA	1	NA	NA	NA	NA	NA	NA
Chr03_Pall	19120001	19140000	19130000	Chr03_Pall:19120001-19140000	NA	NA	1	NA	NA	NA	NA	NA	NA	NA	NA	NA	NA	NA	NA	NA	NA
Chr03_Pall	19520001	19540000	19530000	Chr03_Pall:19520001-19540000	NA	NA	NA	NA	NA	NA	NA	NA	NA	NA	1	1	NA	NA	NA	1	NA
Chr03_Pall	20020001	20040000	20030000	Chr03_Pall:20020001-20040000	NA	NA	NA	NA	NA	NA	1	NA	NA	NA	NA	NA	NA	NA	NA	NA	NA
Chr03_Pall	20240001	20260000	20250000	Chr03_Pall:20240001-20260000	NA	NA	NA	NA	1	NA	NA	NA	NA	NA	NA	NA	NA	NA	NA	NA	NA
Chr03_Pall	20380001	20400000	20390000	Chr03_Pall:20380001-20400000	NA	NA	1	1	NA	NA	NA	NA	NA	NA	NA	NA	NA	NA	NA	NA	NA
Chr03_Pall	20480001	20500000	20490000	Chr03_Pall:20480001-20500000	1	NA	NA	NA	NA	NA	NA	NA	NA	NA	NA	NA	NA	NA	NA	NA	NA
Chr03_Pall	23100001	23120000	23110000	Chr03_Pall:23100001-23120000	NA	NA	NA	NA	NA	NA	NA	NA	NA	NA	NA	NA	NA	NA	NA	NA	1
Chr03_Pall	23560001	23580000	23570000	Chr03_Pall:23560001-23580000	NA	NA	NA	NA	NA	NA	NA	NA	NA	NA	NA	NA	NA	1	NA	NA	NA
Chr03_Pall	23800001	23820000	23810000	Chr03_Pall:23800001-23820000	NA	NA	NA	NA	NA	NA	NA	NA	NA	NA	1	NA	NA	NA	NA	NA	NA
Chr03_Pall	24920001	24940000	24930000	Chr03_Pall:24920001-24940000	NA	NA	1	NA	NA	NA	NA	NA	NA	NA	NA	NA	NA	NA	NA	NA	NA
Chr03_Pall	24940001	24960000	24950000	Chr03_Pall:24940001-24960000	NA	NA	NA	NA	NA	NA	NA	NA	NA	NA	NA	NA	NA	NA	NA	NA	1
Chr03_Pall	25140001	25160000	25150000	Chr03_Pall:25140001-25160000	NA	NA	NA	NA	NA	NA	1	NA	NA	NA	NA	NA	NA	NA	NA	NA	NA
Chr03_Pall	25380001	25400000	25390000	Chr03_Pall:25380001-25400000	NA	NA	NA	NA	NA	NA	1	NA	NA	NA	NA	NA	NA	NA	NA	NA	NA
Chr03_Pall	25440001	25460000	25450000	Chr03_Pall:25440001-25460000	NA	NA	NA	NA	NA	NA	NA	NA	NA	NA	NA	NA	NA	NA	1	NA	NA
Chr03_Pall	25560001	25580000	25570000	Chr03_Pall:25560001-25580000	NA	NA	NA	NA	NA	NA	NA	NA	1	NA	NA	NA	NA	NA	NA	NA	NA
Chr03_Pall	25580001	25600000	25590000	Chr03_Pall:25580001-25600000	NA	NA	NA	NA	NA	NA	NA	NA	1	NA	NA	NA	NA	NA	NA	NA	NA
Chr03_Pall	25740001	25760000	25750000	Chr03_Pall:25740001-25760000	NA	NA	NA	NA	NA	NA	NA	NA	NA	NA	NA	NA	NA	NA	NA	1	NA
Chr03_Pall	25960001	25980000	25970000	Chr03_Pall:25960001-25980000	NA	NA	NA	NA	NA	NA	NA	NA	NA	NA	NA	NA	NA	NA	NA	NA	1
Chr03_Pall	26100001	26120000	26110000	Chr03_Pall:26100001-26120000	NA	NA	NA	NA	NA	NA	NA	NA	1	NA	NA	NA	NA	NA	NA	NA	NA
Chr03_Pall	26140001	26160000	26150000	Chr03_Pall:26140001-26160000	NA	NA	1	NA	NA	NA	NA	NA	NA	NA	NA	NA	NA	NA	NA	NA	NA
Chr03_Pall	26860001	26880000	26870000	Chr03_Pall:26860001-26880000	NA	NA	NA	NA	1	NA	NA	NA	NA	NA	NA	NA	NA	NA	NA	NA	NA
Chr03_Pall	27240001	27260000	27250000	Chr03_Pall:27240001-27260000	NA	NA	NA	NA	NA	NA	NA	NA	NA	NA	NA	NA	1	NA	NA	NA	NA
Chr03_Pall	27900001	27920000	27910000	Chr03_Pall:27900001-27920000	NA	NA	1	NA	NA	NA	1	1	NA	NA	1	1	NA	NA	NA	NA	NA
Chr03_Pall	28460001	28480000	28470000	Chr03_Pall:28460001-28480000	NA	NA	NA	NA	1	NA	1	NA	NA	NA	NA	NA	NA	NA	NA	NA	NA
Chr03_Pall	28660001	28680000	28670000	Chr03_Pall:28660001-28680000	NA	NA	NA	NA	NA	NA	1	NA	NA	NA	NA	NA	NA	NA	NA	NA	NA
Chr03_Pall	28680001	28700000	28690000	Chr03_Pall:28680001-28700000	NA	NA	NA	NA	NA	NA	1	NA	NA	NA	NA	NA	NA	NA	NA	NA	NA
Chr03_Pall	28740001	28760000	28750000	Chr03_Pall:28740001-28760000	NA	NA	NA	NA	NA	NA	NA	NA	1	NA	NA	NA	NA	NA	NA	NA	NA
Chr03_Pall	28780001	28800000	28790000	Chr03_Pall:28780001-28800000	NA	NA	NA	NA	NA	NA	NA	NA	1	NA	NA	NA	NA	NA	NA	NA	NA
Chr03_Pall	2880001	2900000	2890000	Chr03_Pall:2880001-2900000	1	NA	NA	NA	1	NA	NA	NA	NA	NA	NA	NA	NA	NA	NA	NA	NA
Chr03_Pall	28900001	28920000	28910000	Chr03_Pall:28900001-28920000	NA	NA	NA	NA	NA	NA	NA	NA	1	NA	1	NA	NA	NA	NA	NA	NA
Chr03_Pall	28940001	28960000	28950000	Chr03_Pall:28940001-28960000	NA	NA	NA	NA	NA	NA	NA	NA	1	NA	NA	NA	NA	NA	NA	NA	NA
Chr03_Pall	29960001	29980000	29970000	Chr03_Pall:29960001-29980000	NA	NA	NA	NA	NA	NA	NA	NA	NA	NA	NA	NA	NA	NA	NA	1	NA
Chr03_Pall	30400001	30420000	30410000	Chr03_Pall:30400001-30420000	NA	NA	NA	NA	NA	NA	NA	NA	NA	NA	NA	NA	NA	NA	NA	NA	1
Chr03_Pall	31200001	31220000	31210000	Chr03_Pall:31200001-31220000	NA	NA	NA	NA	NA	NA	NA	NA	1	NA	NA	NA	NA	NA	NA	NA	NA
Chr03_Pall	31800001	31820000	31810000	Chr03_Pall:31800001-31820000	NA	NA	NA	NA	1	NA	NA	NA	NA	NA	NA	NA	NA	NA	NA	NA	NA
Chr03_Pall	32060001	32080000	32070000	Chr03_Pall:32060001-32080000	NA	NA	NA	NA	NA	NA	NA	NA	NA	NA	NA	NA	1	NA	NA	1	NA
Chr03_Pall	33360001	33380000	33370000	Chr03_Pall:33360001-33380000	1	NA	1	NA	NA	NA	NA	NA	NA	NA	NA	NA	1	NA	NA	1	NA
Chr03_Pall	33520001	33540000	33530000	Chr03_Pall:33520001-33540000	NA	NA	NA	NA	NA	NA	1	1	NA	NA	NA	NA	NA	NA	NA	NA	NA
Chr03_Pall	33640001	33660000	33650000	Chr03_Pall:33640001-33660000	1	1	NA	NA	NA	NA	NA	NA	NA	NA	NA	NA	NA	NA	NA	NA	NA
Chr03_Pall	33780001	33800000	33790000	Chr03_Pall:33780001-33800000	NA	NA	NA	NA	NA	NA	NA	NA	1	NA	NA	NA	NA	NA	NA	NA	NA
Chr03_Pall	34700001	34720000	34710000	Chr03_Pall:34700001-34720000	NA	NA	NA	NA	1	1	NA	NA	NA	NA	NA	NA	NA	NA	NA	NA	NA
Chr03_Pall	35140001	35160000	35150000	Chr03_Pall:35140001-35160000	NA	NA	NA	NA	NA	NA	NA	NA	NA	NA	NA	NA	NA	NA	NA	NA	1
Chr03_Pall	38260001	38280000	38270000	Chr03_Pall:38260001-38280000	NA	NA	NA	NA	NA	NA	NA	NA	1	NA	1	1	NA	NA	NA	NA	NA
Chr03_Pall	3940001	3960000	3950000	Chr03_Pall:3940001-3960000	1	NA	1	1	NA	NA	NA	NA	NA	NA	NA	NA	NA	NA	NA	NA	NA
Chr03_Pall	39440001	39460000	39450000	Chr03_Pall:39440001-39460000	NA	NA	NA	NA	1	NA	NA	NA	NA	NA	NA	NA	NA	NA	NA	NA	NA
Chr03_Pall	41040001	41060000	41050000	Chr03_Pall:41040001-41060000	NA	NA	NA	NA	NA	NA	1	1	NA	NA	NA	NA	NA	NA	NA	NA	NA
Chr03_Pall	41880001	41900000	41890000	Chr03_Pall:41880001-41900000	NA	NA	NA	NA	NA	NA	NA	NA	NA	NA	NA	NA	NA	NA	NA	NA	1
Chr03_Pall	42200001	42220000	42210000	Chr03_Pall:42200001-42220000	NA	NA	NA	NA	NA	NA	NA	NA	NA	NA	NA	NA	NA	NA	NA	NA	1
Chr03_Pall	42260001	42280000	42270000	Chr03_Pall:42260001-42280000	NA	NA	NA	NA	NA	NA	NA	NA	NA	NA	1	NA	1	NA	NA	1	NA
Chr03_Pall	42280001	42300000	42290000	Chr03_Pall:42280001-42300000	NA	NA	NA	NA	NA	NA	NA	NA	NA	NA	NA	NA	NA	NA	NA	1	NA
Chr03_Pall	42400001	42420000	42410000	Chr03_Pall:42400001-42420000	NA	NA	NA	NA	NA	NA	1	NA	NA	NA	NA	NA	NA	NA	1	NA	NA
Chr03_Pall	42420001	42440000	42430000	Chr03_Pall:42420001-42440000	NA	NA	NA	NA	NA	NA	NA	NA	NA	NA	NA	NA	NA	NA	NA	1	NA
Chr03_Pall	42600001	42620000	42610000	Chr03_Pall:42600001-42620000	NA	NA	NA	NA	1	1	NA	NA	NA	NA	NA	NA	NA	NA	NA	NA	NA
Chr03_Pall	43060001	43080000	43070000	Chr03_Pall:43060001-43080000	1	NA	NA	NA	1	NA	NA	NA	NA	NA	NA	NA	NA	NA	NA	NA	NA
Chr03_Pall	43120001	43140000	43130000	Chr03_Pall:43120001-43140000	NA	NA	1	NA	NA	NA	NA	NA	NA	NA	NA	NA	NA	NA	NA	NA	NA
Chr03_Pall	43140001	43160000	43150000	Chr03_Pall:43140001-43160000	NA	NA	NA	NA	NA	NA	NA	NA	NA	NA	1	1	NA	NA	NA	NA	NA
Chr03_Pall	43200001	43220000	43210000	Chr03_Pall:43200001-43220000	NA	NA	NA	NA	NA	NA	NA	NA	NA	NA	NA	NA	NA	NA	NA	NA	1
Chr03_Pall	43300001	43320000	43310000	Chr03_Pall:43300001-43320000	NA	NA	NA	NA	NA	NA	NA	NA	NA	NA	1	NA	NA	NA	NA	NA	NA
Chr03_Pall	43580001	43600000	43590000	Chr03_Pall:43580001-43600000	NA	NA	NA	NA	NA	NA	NA	NA	NA	NA	NA	NA	NA	NA	NA	NA	1
Chr03_Pall	43660001	43680000	43670000	Chr03_Pall:43660001-43680000	NA	NA	NA	NA	NA	NA	NA	NA	NA	NA	NA	NA	NA	NA	NA	NA	1
Chr03_Pall	44700001	44720000	44710000	Chr03_Pall:44700001-44720000	1	NA	NA	NA	NA	NA	NA	NA	NA	NA	NA	NA	1	NA	NA	NA	NA
Chr03_Pall	4500001	4520000	4510000	Chr03_Pall:4500001-4520000	NA	NA	NA	NA	NA	NA	NA	NA	NA	NA	1	NA	NA	NA	NA	NA	NA
Chr03_Pall	45060001	45080000	45070000	Chr03_Pall:45060001-45080000	NA	NA	NA	NA	1	NA	1	NA	NA	NA	NA	NA	NA	NA	1	NA	NA
Chr03_Pall	45100001	45120000	45110000	Chr03_Pall:45100001-45120000	NA	NA	NA	NA	1	NA	NA	NA	NA	NA	1	NA	NA	NA	NA	NA	NA
Chr03_Pall	45420001	45440000	45430000	Chr03_Pall:45420001-45440000	1	1	NA	NA	NA	NA	NA	NA	NA	NA	NA	NA	NA	NA	NA	NA	NA
Chr03_Pall	45540001	45560000	45550000	Chr03_Pall:45540001-45560000	NA	NA	NA	NA	1	NA	NA	NA	NA	NA	NA	NA	NA	NA	NA	NA	NA
Chr03_Pall	46180001	46200000	46190000	Chr03_Pall:46180001-46200000	NA	NA	NA	NA	NA	NA	NA	NA	NA	NA	NA	NA	NA	NA	1	NA	NA
Chr03_Pall	46280001	46300000	46290000	Chr03_Pall:46280001-46300000	NA	NA	1	NA	NA	NA	NA	NA	NA	NA	NA	NA	NA	NA	NA	NA	NA
Chr03_Pall	46820001	46840000	46830000	Chr03_Pall:46820001-46840000	NA	NA	NA	NA	NA	NA	NA	NA	NA	NA	NA	NA	NA	NA	NA	NA	1
Chr03_Pall	46980001	47000000	46990000	Chr03_Pall:46980001-4.7e+07	NA	NA	NA	NA	NA	NA	NA	NA	1	NA	NA	NA	NA	NA	NA	NA	NA
Chr03_Pall	47020001	47040000	47030000	Chr03_Pall:47020001-47040000	NA	NA	NA	NA	1	1	NA	NA	NA	NA	NA	NA	NA	NA	NA	NA	NA
Chr03_Pall	47040001	47060000	47050000	Chr03_Pall:47040001-47060000	NA	NA	NA	NA	1	NA	NA	NA	NA	NA	NA	NA	NA	NA	NA	NA	NA
Chr03_Pall	47220001	47240000	47230000	Chr03_Pall:47220001-47240000	NA	NA	NA	NA	NA	NA	NA	NA	1	NA	NA	NA	NA	NA	NA	NA	NA
Chr03_Pall	47320001	47340000	47330000	Chr03_Pall:47320001-47340000	NA	NA	NA	NA	1	NA	NA	NA	NA	NA	NA	NA	NA	NA	NA	NA	1
Chr03_Pall	47580001	47600000	47590000	Chr03_Pall:47580001-47600000	NA	NA	NA	NA	NA	NA	NA	NA	NA	NA	NA	NA	NA	NA	NA	1	NA
Chr03_Pall	48660001	48680000	48670000	Chr03_Pall:48660001-48680000	NA	NA	NA	NA	1	NA	NA	NA	NA	NA	NA	NA	NA	NA	NA	NA	NA
Chr03_Pall	49300001	49320000	49310000	Chr03_Pall:49300001-49320000	NA	NA	NA	NA	NA	NA	NA	NA	NA	NA	NA	NA	NA	NA	NA	NA	1
Chr03_Pall	49600001	49620000	49610000	Chr03_Pall:49600001-49620000	1	1	NA	NA	NA	NA	NA	NA	NA	NA	NA	NA	NA	NA	NA	NA	NA
Chr03_Pall	49960001	49980000	49970000	Chr03_Pall:49960001-49980000	NA	NA	NA	NA	NA	NA	NA	NA	NA	NA	NA	NA	NA	NA	NA	NA	1
Chr03_Pall	49980001	50000000	49990000	Chr03_Pall:49980001-5e+07	NA	NA	NA	NA	NA	NA	NA	NA	NA	NA	NA	NA	NA	NA	NA	1	NA
Chr03_Pall	50320001	50340000	50330000	Chr03_Pall:50320001-50340000	NA	NA	NA	NA	NA	NA	NA	NA	NA	NA	NA	NA	NA	NA	NA	NA	1
Chr03_Pall	50360001	50380000	50370000	Chr03_Pall:50360001-50380000	NA	NA	NA	NA	NA	NA	NA	NA	NA	NA	NA	NA	NA	NA	NA	NA	1
Chr03_Pall	50800001	50820000	50810000	Chr03_Pall:50800001-50820000	NA	NA	NA	NA	NA	NA	1	NA	NA	NA	NA	NA	NA	NA	NA	NA	NA
Chr03_Pall	51020001	51040000	51030000	Chr03_Pall:51020001-51040000	NA	NA	NA	NA	NA	NA	1	NA	NA	NA	NA	NA	NA	NA	NA	NA	NA
Chr03_Pall	51300001	51320000	51310000	Chr03_Pall:51300001-51320000	NA	NA	NA	NA	NA	NA	NA	NA	1	NA	NA	NA	NA	NA	NA	NA	NA
Chr03_Pall	5140001	5160000	5150000	Chr03_Pall:5140001-5160000	1	NA	NA	NA	NA	NA	1	NA	NA	NA	1	NA	1	1	1	1	NA
Chr03_Pall	51420001	51440000	51430000	Chr03_Pall:51420001-51440000	NA	NA	NA	NA	NA	NA	1	NA	NA	NA	NA	NA	NA	NA	NA	NA	NA
Chr03_Pall	51580001	51600000	51590000	Chr03_Pall:51580001-51600000	NA	NA	NA	NA	NA	NA	NA	NA	1	NA	NA	NA	NA	NA	NA	NA	NA
Chr03_Pall	5160001	5180000	5170000	Chr03_Pall:5160001-5180000	1	1	NA	NA	NA	NA	NA	NA	NA	NA	NA	NA	NA	1	1	1	NA
Chr03_Pall	51660001	51680000	51670000	Chr03_Pall:51660001-51680000	NA	NA	NA	NA	NA	NA	1	NA	1	NA	NA	NA	NA	NA	NA	NA	NA
Chr03_Pall	51720001	51740000	51730000	Chr03_Pall:51720001-51740000	1	NA	NA	NA	NA	NA	1	NA	1	NA	NA	NA	NA	NA	NA	NA	NA
Chr03_Pall	5180001	5200000	5190000	Chr03_Pall:5180001-5200000	1	1	NA	NA	NA	NA	NA	NA	NA	NA	NA	NA	NA	1	NA	1	NA
Chr03_Pall	51900001	51920000	51910000	Chr03_Pall:51900001-51920000	NA	NA	NA	NA	NA	NA	NA	NA	NA	NA	1	NA	NA	NA	NA	NA	NA
Chr03_Pall	5200001	5220000	5210000	Chr03_Pall:5200001-5220000	1	1	NA	NA	NA	NA	NA	NA	NA	NA	NA	NA	1	1	1	1	NA
Chr03_Pall	5240001	5260000	5250000	Chr03_Pall:5240001-5260000	1	1	NA	NA	NA	NA	NA	NA	1	1	NA	NA	1	1	1	1	NA
Chr03_Pall	52560001	52580000	52570000	Chr03_Pall:52560001-52580000	NA	NA	NA	NA	NA	NA	1	NA	NA	NA	NA	NA	NA	NA	NA	NA	NA
Chr03_Pall	52900001	52920000	52910000	Chr03_Pall:52900001-52920000	NA	NA	NA	NA	1	1	NA	NA	NA	NA	NA	NA	NA	NA	NA	NA	NA
Chr03_Pall	5300001	5320000	5310000	Chr03_Pall:5300001-5320000	NA	NA	NA	NA	NA	NA	NA	NA	NA	NA	NA	NA	NA	1	NA	NA	NA
Chr03_Pall	5340001	5360000	5350000	Chr03_Pall:5340001-5360000	1	1	NA	NA	NA	NA	NA	NA	NA	NA	NA	NA	NA	NA	1	NA	NA
Chr03_Pall	5360001	5380000	5370000	Chr03_Pall:5360001-5380000	1	1	NA	NA	NA	NA	NA	NA	NA	NA	NA	NA	NA	1	NA	1	NA
Chr03_Pall	53720001	53740000	53730000	Chr03_Pall:53720001-53740000	NA	NA	1	NA	NA	NA	NA	NA	1	NA	NA	NA	NA	NA	NA	NA	NA
Chr03_Pall	54220001	54240000	54230000	Chr03_Pall:54220001-54240000	NA	NA	NA	NA	NA	NA	NA	NA	NA	NA	NA	NA	1	NA	NA	NA	1
Chr03_Pall	54620001	54640000	54630000	Chr03_Pall:54620001-54640000	NA	NA	NA	NA	NA	NA	NA	NA	NA	NA	NA	NA	NA	1	NA	NA	NA
Chr03_Pall	55060001	55080000	55070000	Chr03_Pall:55060001-55080000	NA	NA	1	NA	1	NA	NA	NA	1	NA	NA	NA	NA	NA	NA	NA	NA
Chr03_Pall	55140001	55160000	55150000	Chr03_Pall:55140001-55160000	NA	NA	NA	NA	NA	NA	NA	NA	1	1	NA	NA	NA	NA	NA	NA	NA
Chr03_Pall	55480001	55500000	55490000	Chr03_Pall:55480001-55500000	NA	NA	NA	NA	NA	NA	NA	NA	NA	NA	NA	NA	1	NA	NA	NA	NA
Chr03_Pall	55680001	55700000	55690000	Chr03_Pall:55680001-55700000	NA	NA	NA	NA	NA	NA	NA	NA	NA	NA	NA	NA	NA	1	NA	1	NA
Chr03_Pall	55780001	55800000	55790000	Chr03_Pall:55780001-55800000	NA	NA	1	NA	NA	NA	NA	NA	NA	NA	NA	NA	NA	NA	NA	NA	NA
Chr03_Pall	55960001	55980000	55970000	Chr03_Pall:55960001-55980000	NA	NA	NA	NA	NA	NA	NA	NA	1	1	NA	NA	NA	NA	NA	NA	NA
Chr03_Pall	56580001	56600000	56590000	Chr03_Pall:56580001-56600000	NA	NA	NA	NA	NA	NA	NA	NA	NA	NA	NA	NA	NA	NA	NA	NA	1
Chr03_Pall	56840001	56860000	56850000	Chr03_Pall:56840001-56860000	NA	NA	NA	NA	NA	NA	NA	NA	NA	NA	NA	NA	NA	NA	NA	NA	1
Chr03_Pall	56940001	56960000	56950000	Chr03_Pall:56940001-56960000	NA	NA	NA	NA	NA	NA	NA	NA	NA	NA	NA	NA	NA	NA	NA	1	NA
Chr03_Pall	57320001	57340000	57330000	Chr03_Pall:57320001-57340000	NA	NA	1	1	NA	NA	NA	NA	NA	NA	NA	NA	NA	NA	NA	NA	NA
Chr03_Pall	57340001	57360000	57350000	Chr03_Pall:57340001-57360000	NA	NA	1	1	NA	NA	NA	NA	NA	NA	NA	NA	NA	NA	NA	NA	NA
Chr03_Pall	57380001	57400000	57390000	Chr03_Pall:57380001-57400000	1	NA	NA	NA	NA	NA	NA	NA	NA	NA	NA	NA	NA	NA	NA	NA	NA
Chr03_Pall	58820001	58840000	58830000	Chr03_Pall:58820001-58840000	NA	NA	NA	NA	1	NA	NA	NA	NA	NA	NA	NA	NA	NA	NA	NA	NA
Chr03_Pall	58840001	58860000	58850000	Chr03_Pall:58840001-58860000	NA	NA	NA	NA	1	NA	NA	NA	NA	NA	NA	NA	1	NA	NA	NA	NA
Chr03_Pall	59140001	59160000	59150000	Chr03_Pall:59140001-59160000	NA	NA	NA	NA	NA	NA	NA	NA	NA	NA	NA	NA	NA	NA	NA	NA	1
Chr03_Pall	60200001	60220000	60210000	Chr03_Pall:60200001-60220000	NA	NA	NA	NA	NA	NA	NA	NA	NA	NA	NA	NA	NA	NA	NA	NA	1
Chr03_Pall	60320001	60340000	60330000	Chr03_Pall:60320001-60340000	NA	NA	NA	NA	NA	NA	NA	NA	NA	NA	NA	NA	NA	NA	1	NA	NA
Chr03_Pall	61440001	61460000	61450000	Chr03_Pall:61440001-61460000	1	1	NA	NA	NA	NA	NA	NA	NA	NA	NA	NA	NA	NA	NA	NA	NA
Chr03_Pall	6300001	6320000	6310000	Chr03_Pall:6300001-6320000	NA	NA	NA	NA	1	NA	NA	NA	NA	NA	NA	NA	NA	NA	NA	NA	NA
Chr03_Pall	6320001	6340000	6330000	Chr03_Pall:6320001-6340000	NA	NA	NA	NA	1	NA	NA	NA	NA	NA	NA	NA	NA	NA	NA	NA	NA
Chr03_Pall	6580001	6600000	6590000	Chr03_Pall:6580001-6600000	NA	NA	NA	NA	NA	NA	NA	NA	NA	NA	1	NA	NA	NA	NA	NA	NA
Chr03_Pall	7380001	7400000	7390000	Chr03_Pall:7380001-7400000	NA	NA	NA	NA	NA	NA	NA	NA	NA	NA	1	NA	NA	NA	NA	NA	NA
Chr03_Pall	7440001	7460000	7450000	Chr03_Pall:7440001-7460000	NA	NA	NA	NA	NA	NA	NA	NA	NA	NA	1	NA	NA	NA	NA	NA	NA
Chr03_Pall	7580001	7600000	7590000	Chr03_Pall:7580001-7600000	NA	NA	NA	NA	NA	NA	1	1	NA	NA	NA	NA	NA	NA	NA	NA	NA
Chr03_Pall	7800001	7820000	7810000	Chr03_Pall:7800001-7820000	NA	NA	NA	NA	NA	NA	NA	NA	NA	NA	NA	NA	NA	NA	1	NA	NA
Chr03_Pall	8080001	8100000	8090000	Chr03_Pall:8080001-8100000	NA	NA	NA	NA	NA	NA	NA	NA	NA	NA	NA	NA	NA	NA	1	NA	NA
Chr03_Pall	8140001	8160000	8150000	Chr03_Pall:8140001-8160000	NA	NA	NA	NA	NA	NA	NA	NA	NA	NA	1	1	NA	NA	NA	NA	NA
Chr03_Pall	8260001	8280000	8270000	Chr03_Pall:8260001-8280000	NA	NA	NA	NA	NA	NA	NA	NA	1	NA	NA	NA	NA	NA	NA	NA	NA
Chr03_Pall	8600001	8620000	8610000	Chr03_Pall:8600001-8620000	NA	NA	NA	NA	NA	NA	NA	NA	NA	NA	NA	NA	NA	NA	NA	NA	1
Chr03_Pall	8660001	8680000	8670000	Chr03_Pall:8660001-8680000	NA	NA	NA	NA	NA	NA	NA	NA	NA	NA	NA	NA	NA	NA	NA	NA	1
Chr03_Pall	8720001	8740000	8730000	Chr03_Pall:8720001-8740000	NA	NA	NA	NA	NA	NA	NA	NA	NA	NA	NA	NA	NA	NA	1	NA	NA
Chr03_Pall	8900001	8920000	8910000	Chr03_Pall:8900001-8920000	NA	NA	NA	NA	NA	NA	NA	NA	NA	NA	1	NA	NA	NA	NA	NA	NA
Chr03_Pall	9200001	9220000	9210000	Chr03_Pall:9200001-9220000	NA	NA	NA	NA	NA	NA	1	NA	NA	NA	NA	NA	NA	NA	NA	NA	NA
Chr03_Pall	9380001	9400000	9390000	Chr03_Pall:9380001-9400000	1	1	NA	NA	NA	NA	NA	NA	NA	NA	NA	NA	NA	NA	NA	NA	NA
Chr03_Pall	9480001	9500000	9490000	Chr03_Pall:9480001-9500000	NA	NA	NA	NA	1	1	NA	NA	NA	NA	NA	NA	NA	NA	NA	NA	NA
Chr03_Pall	9540001	9560000	9550000	Chr03_Pall:9540001-9560000	NA	NA	1	NA	NA	NA	NA	NA	NA	NA	NA	NA	NA	NA	NA	NA	NA
Chr04_Occ	10340001	10360000	10350000	Chr04_Occ:10340001-10360000	NA	NA	NA	NA	NA	NA	NA	NA	NA	NA	1	NA	NA	NA	NA	NA	NA
Chr04_Occ	10580001	10600000	10590000	Chr04_Occ:10580001-10600000	NA	NA	NA	NA	NA	NA	NA	NA	NA	NA	NA	NA	NA	1	NA	NA	NA
Chr04_Occ	10660001	10680000	10670000	Chr04_Occ:10660001-10680000	NA	NA	NA	NA	1	NA	NA	NA	NA	NA	NA	NA	NA	NA	NA	NA	NA
Chr04_Occ	10720001	10740000	10730000	Chr04_Occ:10720001-10740000	NA	NA	NA	NA	1	1	NA	NA	NA	NA	NA	NA	NA	NA	NA	NA	NA
Chr04_Occ	10740001	10760000	10750000	Chr04_Occ:10740001-10760000	1	1	NA	NA	NA	NA	NA	NA	NA	NA	NA	NA	NA	NA	NA	NA	NA
Chr04_Occ	1100001	1120000	1110000	Chr04_Occ:1100001-1120000	NA	NA	NA	NA	NA	NA	NA	NA	NA	NA	1	NA	NA	NA	NA	NA	NA
Chr04_Occ	1120001	1140000	1130000	Chr04_Occ:1120001-1140000	NA	NA	NA	NA	NA	NA	1	1	NA	NA	NA	NA	NA	NA	NA	NA	NA
Chr04_Occ	11500001	11520000	11510000	Chr04_Occ:11500001-11520000	NA	NA	NA	NA	NA	NA	NA	NA	NA	NA	1	1	NA	NA	NA	NA	NA
Chr04_Occ	1160001	1180000	1170000	Chr04_Occ:1160001-1180000	NA	NA	1	1	NA	NA	NA	NA	NA	NA	NA	NA	NA	NA	NA	NA	NA
Chr04_Occ	11780001	11800000	11790000	Chr04_Occ:11780001-11800000	NA	NA	NA	NA	NA	NA	1	NA	NA	NA	NA	NA	NA	NA	NA	NA	NA
Chr04_Occ	1180001	1200000	1190000	Chr04_Occ:1180001-1200000	NA	NA	NA	NA	1	1	NA	NA	NA	NA	NA	NA	NA	NA	NA	NA	NA
Chr04_Occ	11860001	11880000	11870000	Chr04_Occ:11860001-11880000	NA	NA	NA	NA	NA	NA	NA	NA	NA	NA	NA	NA	1	NA	NA	NA	NA
Chr04_Occ	1200001	1220000	1210000	Chr04_Occ:1200001-1220000	NA	NA	1	1	1	1	NA	NA	1	NA	NA	NA	NA	NA	NA	NA	NA
Chr04_Occ	12160001	12180000	12170000	Chr04_Occ:12160001-12180000	NA	NA	NA	NA	NA	NA	NA	NA	NA	NA	NA	NA	NA	NA	1	NA	NA
Chr04_Occ	12400001	12420000	12410000	Chr04_Occ:12400001-12420000	NA	NA	NA	NA	NA	NA	NA	NA	NA	NA	NA	NA	NA	1	NA	NA	NA
Chr04_Occ	1240001	1260000	1250000	Chr04_Occ:1240001-1260000	NA	NA	1	1	NA	NA	NA	NA	NA	NA	NA	NA	NA	NA	NA	NA	NA
Chr04_Occ	1280001	1300000	1290000	Chr04_Occ:1280001-1300000	NA	NA	NA	NA	1	1	NA	NA	NA	NA	NA	NA	NA	NA	NA	NA	NA
Chr04_Occ	1300001	1320000	1310000	Chr04_Occ:1300001-1320000	1	NA	1	1	1	1	1	1	NA	NA	NA	NA	NA	NA	NA	NA	NA
Chr04_Occ	13060001	13080000	13070000	Chr04_Occ:13060001-13080000	NA	NA	NA	NA	NA	NA	NA	NA	NA	NA	NA	NA	NA	1	NA	NA	NA
Chr04_Occ	13080001	13100000	13090000	Chr04_Occ:13080001-13100000	1	1	NA	NA	NA	NA	NA	NA	NA	NA	NA	NA	NA	NA	NA	NA	NA
Chr04_Occ	13120001	13140000	13130000	Chr04_Occ:13120001-13140000	NA	NA	NA	NA	1	NA	NA	NA	NA	NA	NA	NA	NA	NA	NA	NA	NA
Chr04_Occ	13160001	13180000	13170000	Chr04_Occ:13160001-13180000	NA	NA	NA	NA	NA	NA	NA	NA	NA	NA	NA	NA	NA	NA	1	NA	NA
Chr04_Occ	1320001	1340000	1330000	Chr04_Occ:1320001-1340000	1	1	1	NA	1	1	1	1	NA	NA	1	1	NA	NA	NA	NA	NA
Chr04_Occ	13240001	13260000	13250000	Chr04_Occ:13240001-13260000	NA	NA	NA	NA	1	NA	NA	NA	NA	NA	NA	NA	NA	NA	NA	NA	NA
Chr04_Occ	13440001	13460000	13450000	Chr04_Occ:13440001-13460000	NA	NA	NA	NA	NA	NA	NA	NA	1	NA	NA	NA	NA	NA	NA	NA	NA
Chr04_Occ	13500001	13520000	13510000	Chr04_Occ:13500001-13520000	NA	NA	NA	NA	NA	NA	NA	NA	1	NA	NA	NA	NA	NA	NA	NA	NA
Chr04_Occ	13580001	13600000	13590000	Chr04_Occ:13580001-13600000	NA	NA	NA	NA	NA	NA	NA	NA	1	NA	NA	NA	NA	NA	1	1	NA
Chr04_Occ	13760001	13780000	13770000	Chr04_Occ:13760001-13780000	NA	NA	NA	NA	NA	NA	1	NA	NA	NA	NA	NA	NA	NA	NA	NA	NA
Chr04_Occ	13880001	13900000	13890000	Chr04_Occ:13880001-13900000	NA	NA	NA	NA	1	NA	NA	NA	NA	NA	NA	NA	NA	NA	1	1	NA
Chr04_Occ	13960001	13980000	13970000	Chr04_Occ:13960001-13980000	NA	NA	NA	NA	NA	NA	NA	NA	NA	NA	NA	NA	NA	NA	1	1	NA
Chr04_Occ	1400001	1420000	1410000	Chr04_Occ:1400001-1420000	NA	NA	NA	NA	NA	NA	1	1	NA	NA	NA	NA	NA	NA	NA	NA	NA
Chr04_Occ	140001	160000	150000	Chr04_Occ:140001-160000	NA	NA	NA	NA	1	NA	NA	NA	NA	NA	NA	NA	NA	NA	NA	1	NA
Chr04_Occ	1420001	1440000	1430000	Chr04_Occ:1420001-1440000	NA	NA	1	1	NA	NA	1	1	NA	NA	NA	NA	NA	NA	NA	NA	NA
Chr04_Occ	1440001	1460000	1450000	Chr04_Occ:1440001-1460000	1	1	1	1	NA	NA	1	1	NA	NA	1	1	NA	NA	NA	NA	NA
Chr04_Occ	1460001	1480000	1470000	Chr04_Occ:1460001-1480000	NA	NA	NA	NA	NA	NA	1	1	NA	NA	NA	NA	NA	NA	NA	NA	NA
Chr04_Occ	14660001	14680000	14670000	Chr04_Occ:14660001-14680000	NA	NA	NA	NA	NA	NA	NA	NA	NA	NA	1	NA	NA	NA	NA	NA	NA
Chr04_Occ	14780001	14800000	14790000	Chr04_Occ:14780001-14800000	NA	NA	NA	NA	NA	NA	NA	NA	NA	NA	NA	NA	NA	1	NA	NA	NA
Chr04_Occ	14940001	14960000	14950000	Chr04_Occ:14940001-14960000	NA	NA	NA	NA	NA	NA	NA	NA	NA	NA	NA	NA	NA	NA	1	NA	NA
Chr04_Occ	1500001	1520000	1510000	Chr04_Occ:1500001-1520000	1	1	1	1	1	1	1	1	1	NA	1	1	NA	NA	NA	NA	NA
Chr04_Occ	1520001	1540000	1530000	Chr04_Occ:1520001-1540000	1	1	1	1	1	1	NA	NA	NA	NA	1	1	NA	NA	NA	NA	NA
Chr04_Occ	1540001	1560000	1550000	Chr04_Occ:1540001-1560000	1	1	1	NA	1	1	1	1	NA	NA	1	1	NA	NA	NA	NA	NA
Chr04_Occ	15520001	15540000	15530000	Chr04_Occ:15520001-15540000	NA	NA	1	NA	NA	NA	NA	NA	NA	NA	NA	NA	NA	NA	NA	NA	NA
Chr04_Occ	1580001	1600000	1590000	Chr04_Occ:1580001-1600000	1	1	NA	NA	NA	NA	NA	NA	NA	NA	NA	NA	NA	NA	NA	NA	NA
Chr04_Occ	15880001	15900000	15890000	Chr04_Occ:15880001-15900000	NA	NA	NA	NA	NA	NA	NA	NA	1	NA	NA	NA	NA	NA	NA	NA	NA
Chr04_Occ	15960001	15980000	15970000	Chr04_Occ:15960001-15980000	NA	NA	NA	NA	NA	NA	NA	NA	NA	NA	NA	NA	NA	NA	NA	NA	1
Chr04_Occ	1600001	1620000	1610000	Chr04_Occ:1600001-1620000	NA	NA	NA	NA	NA	NA	NA	NA	NA	NA	1	NA	NA	NA	NA	NA	NA
Chr04_Occ	160001	180000	170000	Chr04_Occ:160001-180000	NA	NA	NA	NA	NA	NA	1	1	NA	NA	NA	NA	NA	NA	NA	NA	NA
Chr04_Occ	1620001	1640000	1630000	Chr04_Occ:1620001-1640000	NA	NA	NA	NA	NA	NA	NA	NA	NA	NA	1	1	NA	NA	NA	NA	NA
Chr04_Occ	1640001	1660000	1650000	Chr04_Occ:1640001-1660000	NA	NA	NA	NA	NA	NA	NA	NA	NA	NA	1	1	NA	NA	NA	NA	NA
Chr04_Occ	1700001	1720000	1710000	Chr04_Occ:1700001-1720000	NA	NA	1	1	NA	NA	NA	NA	NA	NA	1	NA	1	1	NA	NA	NA
Chr04_Occ	17280001	17300000	17290000	Chr04_Occ:17280001-17300000	NA	NA	NA	NA	NA	NA	NA	NA	1	NA	NA	NA	NA	NA	NA	NA	NA
Chr04_Occ	1740001	1760000	1750000	Chr04_Occ:1740001-1760000	1	NA	1	NA	1	1	NA	NA	NA	NA	1	NA	NA	1	NA	NA	NA
Chr04_Occ	17420001	17440000	17430000	Chr04_Occ:17420001-17440000	NA	NA	NA	NA	NA	NA	NA	NA	NA	NA	NA	NA	NA	NA	1	NA	NA
Chr04_Occ	1760001	1780000	1770000	Chr04_Occ:1760001-1780000	1	NA	1	NA	NA	NA	1	1	1	NA	NA	NA	NA	NA	NA	NA	NA
Chr04_Occ	17720001	17740000	17730000	Chr04_Occ:17720001-17740000	NA	NA	NA	NA	NA	NA	NA	NA	NA	NA	NA	NA	NA	NA	NA	NA	1
Chr04_Occ	17800001	17820000	17810000	Chr04_Occ:17800001-17820000	NA	NA	NA	NA	NA	NA	NA	NA	NA	NA	NA	NA	NA	1	NA	NA	NA
Chr04_Occ	1820001	1840000	1830000	Chr04_Occ:1820001-1840000	1	NA	NA	NA	NA	NA	NA	NA	NA	NA	NA	NA	NA	NA	NA	NA	NA
Chr04_Occ	18280001	18300000	18290000	Chr04_Occ:18280001-18300000	NA	NA	NA	NA	NA	NA	1	NA	NA	NA	NA	NA	NA	NA	NA	NA	NA
Chr04_Occ	1860001	1880000	1870000	Chr04_Occ:1860001-1880000	1	NA	NA	NA	1	1	NA	NA	NA	NA	NA	NA	NA	NA	NA	NA	NA
Chr04_Occ	1880001	1900000	1890000	Chr04_Occ:1880001-1900000	NA	NA	1	1	NA	NA	NA	NA	NA	NA	NA	NA	NA	NA	NA	NA	NA
Chr04_Occ	1900001	1920000	1910000	Chr04_Occ:1900001-1920000	NA	NA	NA	NA	1	1	NA	NA	NA	NA	NA	NA	NA	NA	NA	NA	NA
Chr04_Occ	19200001	19220000	19210000	Chr04_Occ:19200001-19220000	NA	NA	NA	NA	NA	NA	NA	NA	1	NA	NA	NA	NA	NA	NA	NA	NA
Chr04_Occ	1920001	1940000	1930000	Chr04_Occ:1920001-1940000	NA	NA	1	1	1	1	NA	NA	NA	NA	NA	NA	NA	NA	NA	NA	NA
Chr04_Occ	1940001	1960000	1950000	Chr04_Occ:1940001-1960000	NA	NA	1	1	NA	NA	NA	NA	NA	NA	NA	NA	NA	NA	NA	NA	NA
Chr04_Occ	1960001	1980000	1970000	Chr04_Occ:1960001-1980000	NA	NA	1	NA	NA	NA	1	1	NA	NA	NA	NA	NA	NA	NA	NA	NA
Chr04_Occ	1980001	2000000	1990000	Chr04_Occ:1980001-2e+06	NA	NA	NA	NA	1	1	NA	NA	NA	NA	1	NA	NA	1	NA	NA	NA
Chr04_Occ	2000001	2020000	2010000	Chr04_Occ:2000001-2020000	NA	NA	NA	NA	1	1	NA	NA	NA	NA	1	NA	NA	NA	NA	NA	NA
Chr04_Occ	200001	220000	210000	Chr04_Occ:200001-220000	NA	NA	NA	NA	NA	NA	1	1	NA	NA	NA	NA	NA	NA	NA	NA	NA
Chr04_Occ	20001	40000	30000	Chr04_Occ:20001-40000	NA	NA	NA	NA	1	NA	1	1	NA	NA	NA	NA	NA	NA	NA	NA	NA
Chr04_Occ	2120001	2140000	2130000	Chr04_Occ:2120001-2140000	NA	NA	1	1	NA	NA	1	NA	NA	NA	NA	NA	NA	NA	NA	NA	NA
Chr04_Occ	2140001	2160000	2150000	Chr04_Occ:2140001-2160000	NA	NA	NA	NA	1	1	NA	NA	NA	NA	NA	NA	NA	NA	NA	NA	NA
Chr04_Occ	21480001	21500000	21490000	Chr04_Occ:21480001-21500000	NA	NA	NA	NA	NA	NA	NA	NA	NA	NA	NA	NA	NA	NA	NA	NA	1
Chr04_Occ	21500001	21520000	21510000	Chr04_Occ:21500001-21520000	NA	NA	NA	NA	NA	NA	NA	NA	1	1	NA	NA	NA	NA	NA	NA	NA
Chr04_Occ	21540001	21560000	21550000	Chr04_Occ:21540001-21560000	1	1	NA	NA	NA	NA	NA	NA	NA	NA	1	1	NA	1	NA	NA	NA
Chr04_Occ	21560001	21580000	21570000	Chr04_Occ:21560001-21580000	NA	NA	NA	NA	NA	NA	NA	NA	NA	NA	NA	NA	NA	1	NA	NA	NA
Chr04_Occ	21800001	21820000	21810000	Chr04_Occ:21800001-21820000	1	NA	1	1	NA	NA	NA	NA	NA	NA	NA	NA	1	NA	NA	NA	NA
Chr04_Occ	2180001	2200000	2190000	Chr04_Occ:2180001-2200000	NA	NA	NA	NA	NA	NA	NA	NA	NA	NA	1	1	NA	NA	NA	NA	NA
Chr04_Occ	21900001	21920000	21910000	Chr04_Occ:21900001-21920000	NA	NA	NA	NA	NA	NA	NA	NA	1	NA	NA	NA	NA	NA	NA	NA	NA
Chr04_Occ	2200001	2220000	2210000	Chr04_Occ:2200001-2220000	NA	NA	NA	NA	1	1	NA	NA	NA	NA	NA	NA	NA	NA	NA	NA	NA
Chr04_Occ	220001	240000	230000	Chr04_Occ:220001-240000	NA	NA	NA	NA	NA	NA	NA	NA	NA	NA	1	NA	NA	NA	NA	NA	NA
Chr04_Occ	22060001	22080000	22070000	Chr04_Occ:22060001-22080000	1	1	NA	NA	NA	NA	NA	NA	NA	NA	NA	NA	1	NA	NA	NA	NA
Chr04_Occ	2220001	2240000	2230000	Chr04_Occ:2220001-2240000	NA	NA	1	1	NA	NA	NA	NA	NA	NA	NA	NA	NA	NA	NA	NA	NA
Chr04_Occ	2240001	2260000	2250000	Chr04_Occ:2240001-2260000	NA	NA	NA	NA	NA	NA	NA	NA	NA	NA	1	1	NA	NA	NA	NA	NA
Chr04_Occ	22600001	22620000	22610000	Chr04_Occ:22600001-22620000	NA	NA	NA	NA	NA	NA	1	NA	NA	NA	NA	NA	NA	NA	NA	NA	NA
Chr04_Occ	22840001	22860000	22850000	Chr04_Occ:22840001-22860000	NA	NA	NA	NA	NA	NA	1	1	NA	NA	NA	NA	NA	NA	NA	NA	NA
Chr04_Occ	23120001	23140000	23130000	Chr04_Occ:23120001-23140000	NA	NA	NA	NA	NA	NA	NA	NA	1	NA	NA	NA	NA	NA	NA	NA	NA
Chr04_Occ	23200001	23220000	23210000	Chr04_Occ:23200001-23220000	NA	NA	NA	NA	1	1	NA	NA	NA	NA	NA	NA	NA	NA	NA	NA	NA
Chr04_Occ	2320001	2340000	2330000	Chr04_Occ:2320001-2340000	NA	NA	NA	NA	1	1	NA	NA	NA	NA	NA	NA	1	NA	NA	NA	NA
Chr04_Occ	23460001	23480000	23470000	Chr04_Occ:23460001-23480000	NA	NA	NA	NA	NA	NA	NA	NA	NA	NA	NA	NA	NA	NA	NA	1	NA
Chr04_Occ	2360001	2380000	2370000	Chr04_Occ:2360001-2380000	NA	NA	1	NA	1	1	NA	NA	NA	NA	NA	NA	NA	NA	NA	NA	NA
Chr04_Occ	2380001	2400000	2390000	Chr04_Occ:2380001-2400000	1	NA	NA	NA	NA	NA	NA	NA	NA	NA	NA	NA	NA	NA	NA	NA	NA
Chr04_Occ	23980001	24000000	23990000	Chr04_Occ:23980001-2.4e+07	NA	NA	NA	NA	NA	NA	NA	NA	NA	NA	NA	NA	NA	NA	NA	NA	1
Chr04_Occ	24360001	24380000	24370000	Chr04_Occ:24360001-24380000	NA	NA	NA	NA	1	NA	NA	NA	NA	NA	NA	NA	NA	NA	NA	NA	NA
Chr04_Occ	2480001	2500000	2490000	Chr04_Occ:2480001-2500000	NA	NA	NA	NA	1	1	NA	NA	NA	NA	1	1	NA	1	NA	NA	NA
Chr04_Occ	2520001	2540000	2530000	Chr04_Occ:2520001-2540000	NA	NA	NA	NA	NA	NA	1	1	NA	NA	1	1	NA	NA	NA	NA	NA
Chr04_Occ	25420001	25440000	25430000	Chr04_Occ:25420001-25440000	NA	NA	NA	NA	NA	NA	NA	NA	NA	NA	NA	NA	NA	NA	NA	1	NA
Chr04_Occ	25960001	25980000	25970000	Chr04_Occ:25960001-25980000	NA	NA	NA	NA	NA	NA	NA	NA	1	NA	NA	NA	NA	NA	NA	NA	NA
Chr04_Occ	2600001	2620000	2610000	Chr04_Occ:2600001-2620000	NA	NA	NA	NA	NA	NA	NA	NA	NA	NA	NA	NA	NA	NA	NA	NA	1
Chr04_Occ	26260001	26280000	26270000	Chr04_Occ:26260001-26280000	NA	NA	NA	NA	NA	NA	NA	NA	NA	NA	1	1	NA	NA	NA	NA	NA
Chr04_Occ	2640001	2660000	2650000	Chr04_Occ:2640001-2660000	NA	NA	NA	NA	NA	NA	NA	NA	NA	NA	NA	NA	NA	NA	NA	NA	1
Chr04_Occ	2660001	2680000	2670000	Chr04_Occ:2660001-2680000	NA	NA	NA	NA	NA	NA	NA	NA	NA	NA	NA	NA	1	1	NA	NA	NA
Chr04_Occ	26860001	26880000	26870000	Chr04_Occ:26860001-26880000	NA	NA	NA	NA	NA	NA	NA	NA	NA	NA	1	NA	NA	NA	NA	NA	NA
Chr04_Occ	27600001	27620000	27610000	Chr04_Occ:27600001-27620000	NA	NA	1	NA	NA	NA	NA	NA	NA	NA	NA	NA	NA	NA	NA	NA	NA
Chr04_Occ	2780001	2800000	2790000	Chr04_Occ:2780001-2800000	NA	NA	1	1	1	1	1	NA	NA	NA	NA	NA	1	1	NA	1	NA
Chr04_Occ	280001	300000	290000	Chr04_Occ:280001-3e+05	NA	NA	NA	NA	NA	NA	NA	NA	NA	NA	1	NA	NA	NA	NA	NA	NA
Chr04_Occ	2820001	2840000	2830000	Chr04_Occ:2820001-2840000	NA	NA	NA	NA	1	NA	NA	NA	NA	NA	NA	NA	NA	1	NA	NA	NA
Chr04_Occ	28720001	28740000	28730000	Chr04_Occ:28720001-28740000	NA	NA	NA	NA	NA	NA	NA	NA	1	NA	NA	NA	NA	NA	NA	NA	NA
Chr04_Occ	29040001	29060000	29050000	Chr04_Occ:29040001-29060000	NA	NA	NA	NA	NA	NA	NA	NA	1	NA	NA	NA	NA	NA	NA	NA	NA
Chr04_Occ	29160001	29180000	29170000	Chr04_Occ:29160001-29180000	NA	NA	NA	NA	NA	NA	NA	NA	NA	NA	NA	NA	NA	1	NA	NA	NA
Chr04_Occ	29380001	29400000	29390000	Chr04_Occ:29380001-29400000	NA	NA	NA	NA	NA	NA	NA	NA	NA	NA	1	1	NA	NA	NA	NA	NA
Chr04_Occ	29640001	29660000	29650000	Chr04_Occ:29640001-29660000	NA	NA	1	1	NA	NA	NA	NA	NA	NA	NA	NA	NA	NA	NA	NA	NA
Chr04_Occ	2980001	3000000	2990000	Chr04_Occ:2980001-3e+06	NA	NA	NA	NA	NA	NA	NA	NA	NA	NA	NA	NA	NA	1	NA	NA	NA
Chr04_Occ	29860001	29880000	29870000	Chr04_Occ:29860001-29880000	NA	NA	NA	NA	1	NA	NA	NA	NA	NA	NA	NA	NA	NA	NA	NA	NA
Chr04_Occ	29920001	29940000	29930000	Chr04_Occ:29920001-29940000	NA	NA	NA	NA	NA	NA	NA	NA	NA	NA	1	1	NA	NA	NA	NA	NA
Chr04_Occ	3000001	3020000	3010000	Chr04_Occ:3000001-3020000	NA	NA	NA	NA	1	NA	NA	NA	NA	NA	NA	NA	1	NA	NA	NA	NA
Chr04_Occ	300001	320000	310000	Chr04_Occ:300001-320000	NA	NA	NA	NA	1	NA	NA	NA	NA	NA	NA	NA	NA	NA	NA	NA	NA
Chr04_Occ	3020001	3040000	3030000	Chr04_Occ:3020001-3040000	NA	NA	NA	NA	NA	NA	NA	NA	NA	NA	1	NA	1	NA	NA	NA	NA
Chr04_Occ	3040001	3060000	3050000	Chr04_Occ:3040001-3060000	NA	NA	NA	NA	NA	NA	NA	NA	NA	NA	NA	NA	NA	1	NA	NA	NA
Chr04_Occ	30720001	30740000	30730000	Chr04_Occ:30720001-30740000	NA	NA	NA	NA	NA	NA	NA	NA	NA	NA	1	1	NA	NA	NA	NA	NA
Chr04_Occ	30840001	30860000	30850000	Chr04_Occ:30840001-30860000	1	1	NA	NA	NA	NA	NA	NA	NA	NA	NA	NA	NA	NA	NA	NA	NA
Chr04_Occ	30920001	30940000	30930000	Chr04_Occ:30920001-30940000	NA	NA	NA	NA	NA	NA	NA	NA	1	1	NA	NA	NA	NA	NA	NA	NA
Chr04_Occ	30980001	31000000	30990000	Chr04_Occ:30980001-3.1e+07	1	1	NA	NA	NA	NA	NA	NA	NA	NA	NA	NA	NA	NA	NA	NA	NA
Chr04_Occ	31180001	31200000	31190000	Chr04_Occ:31180001-31200000	1	1	NA	NA	NA	NA	NA	NA	NA	NA	1	NA	NA	NA	NA	NA	NA
Chr04_Occ	3120001	3140000	3130000	Chr04_Occ:3120001-3140000	NA	NA	NA	NA	NA	NA	NA	NA	NA	NA	NA	NA	1	1	NA	NA	NA
Chr04_Occ	31320001	31340000	31330000	Chr04_Occ:31320001-31340000	1	1	NA	NA	NA	NA	NA	NA	NA	NA	NA	NA	NA	NA	NA	NA	NA
Chr04_Occ	31400001	31420000	31410000	Chr04_Occ:31400001-31420000	1	NA	1	NA	1	NA	NA	NA	NA	NA	NA	NA	NA	NA	NA	NA	NA
Chr04_Occ	3160001	3180000	3170000	Chr04_Occ:3160001-3180000	NA	NA	1	1	NA	NA	NA	NA	NA	NA	NA	NA	NA	NA	NA	NA	NA
Chr04_Occ	31660001	31680000	31670000	Chr04_Occ:31660001-31680000	1	1	NA	NA	NA	NA	NA	NA	NA	NA	NA	NA	NA	NA	NA	NA	NA
Chr04_Occ	31680001	31700000	31690000	Chr04_Occ:31680001-31700000	NA	NA	1	1	1	NA	NA	NA	NA	NA	NA	NA	NA	NA	NA	NA	NA
Chr04_Occ	31820001	31840000	31830000	Chr04_Occ:31820001-31840000	1	1	NA	NA	NA	NA	NA	NA	NA	NA	NA	NA	NA	NA	NA	NA	NA
Chr04_Occ	31980001	32000000	31990000	Chr04_Occ:31980001-3.2e+07	1	1	NA	NA	NA	NA	NA	NA	NA	NA	NA	NA	NA	NA	NA	NA	NA
Chr04_Occ	32040001	32060000	32050000	Chr04_Occ:32040001-32060000	1	1	NA	NA	NA	NA	NA	NA	NA	NA	NA	NA	NA	NA	NA	NA	NA
Chr04_Occ	32320001	32340000	32330000	Chr04_Occ:32320001-32340000	1	1	NA	NA	NA	NA	NA	NA	NA	NA	NA	NA	NA	NA	NA	NA	NA
Chr04_Occ	32440001	32460000	32450000	Chr04_Occ:32440001-32460000	1	1	NA	NA	NA	NA	NA	NA	NA	NA	NA	NA	NA	NA	NA	NA	NA
Chr04_Occ	32560001	32580000	32570000	Chr04_Occ:32560001-32580000	1	1	NA	NA	NA	NA	NA	NA	NA	NA	NA	NA	NA	NA	NA	NA	NA
Chr04_Occ	32580001	32600000	32590000	Chr04_Occ:32580001-32600000	1	NA	NA	NA	NA	NA	NA	NA	NA	NA	NA	NA	NA	NA	NA	NA	NA
Chr04_Occ	32780001	32800000	32790000	Chr04_Occ:32780001-32800000	NA	NA	NA	NA	NA	NA	NA	NA	NA	NA	NA	NA	NA	NA	NA	NA	1
Chr04_Occ	3280001	3300000	3290000	Chr04_Occ:3280001-3300000	NA	NA	NA	NA	NA	NA	NA	NA	NA	NA	NA	NA	1	1	NA	NA	NA
Chr04_Occ	32840001	32860000	32850000	Chr04_Occ:32840001-32860000	NA	NA	NA	NA	NA	NA	NA	NA	NA	NA	1	NA	NA	NA	NA	NA	NA
Chr04_Occ	32920001	32940000	32930000	Chr04_Occ:32920001-32940000	NA	NA	NA	NA	NA	NA	NA	NA	NA	NA	NA	NA	NA	NA	NA	NA	1
Chr04_Occ	32940001	32960000	32950000	Chr04_Occ:32940001-32960000	NA	NA	NA	NA	NA	NA	NA	NA	NA	NA	NA	NA	NA	NA	NA	NA	1
Chr04_Occ	33100001	33120000	33110000	Chr04_Occ:33100001-33120000	1	1	NA	NA	NA	NA	NA	NA	NA	NA	NA	NA	NA	NA	NA	NA	1
Chr04_Occ	3320001	3340000	3330000	Chr04_Occ:3320001-3340000	NA	NA	NA	NA	NA	NA	NA	NA	NA	NA	NA	NA	1	NA	NA	NA	NA
Chr04_Occ	340001	360000	350000	Chr04_Occ:340001-360000	NA	NA	NA	NA	NA	NA	1	NA	NA	NA	NA	NA	NA	NA	NA	NA	NA
Chr04_Occ	3460001	3480000	3470000	Chr04_Occ:3460001-3480000	NA	NA	1	1	NA	NA	NA	NA	NA	NA	NA	NA	1	NA	NA	NA	NA
Chr04_Occ	3580001	3600000	3590000	Chr04_Occ:3580001-3600000	NA	NA	NA	NA	NA	NA	NA	NA	NA	NA	NA	NA	1	NA	NA	NA	NA
Chr04_Occ	38220001	38240000	38230000	Chr04_Occ:38220001-38240000	1	1	NA	NA	NA	NA	NA	NA	NA	NA	NA	NA	NA	NA	NA	NA	NA
Chr04_Occ	38260001	38280000	38270000	Chr04_Occ:38260001-38280000	1	NA	NA	NA	NA	NA	NA	NA	NA	NA	NA	NA	NA	NA	NA	NA	NA
Chr04_Occ	3980001	4000000	3990000	Chr04_Occ:3980001-4e+06	NA	NA	NA	NA	NA	NA	NA	NA	NA	NA	NA	NA	1	1	NA	NA	NA
Chr04_Occ	4000001	4020000	4010000	Chr04_Occ:4000001-4020000	NA	NA	NA	NA	NA	NA	NA	NA	NA	NA	NA	NA	1	NA	NA	NA	NA
Chr04_Occ	40001	60000	50000	Chr04_Occ:40001-60000	NA	NA	NA	NA	1	NA	NA	NA	NA	NA	NA	NA	NA	NA	NA	NA	NA
Chr04_Occ	40280001	40300000	40290000	Chr04_Occ:40280001-40300000	NA	NA	NA	NA	NA	NA	1	1	NA	NA	NA	NA	NA	NA	NA	NA	NA
Chr04_Occ	40300001	40320000	40310000	Chr04_Occ:40300001-40320000	NA	NA	NA	NA	NA	NA	1	NA	NA	NA	NA	NA	NA	NA	NA	NA	NA
Chr04_Occ	40760001	40780000	40770000	Chr04_Occ:40760001-40780000	NA	NA	NA	NA	1	NA	NA	NA	NA	NA	NA	NA	NA	NA	NA	NA	NA
Chr04_Occ	41220001	41240000	41230000	Chr04_Occ:41220001-41240000	NA	NA	1	NA	1	1	NA	NA	NA	NA	NA	NA	NA	NA	NA	NA	NA
Chr04_Occ	41280001	41300000	41290000	Chr04_Occ:41280001-41300000	NA	NA	1	NA	NA	NA	NA	NA	NA	NA	NA	NA	NA	NA	NA	NA	NA
Chr04_Occ	4140001	4160000	4150000	Chr04_Occ:4140001-4160000	NA	NA	NA	NA	NA	NA	NA	NA	NA	NA	NA	NA	1	NA	NA	NA	NA
Chr04_Occ	41520001	41540000	41530000	Chr04_Occ:41520001-41540000	NA	NA	NA	NA	1	NA	NA	NA	NA	NA	NA	NA	NA	1	NA	NA	NA
Chr04_Occ	41540001	41560000	41550000	Chr04_Occ:41540001-41560000	1	NA	NA	NA	1	NA	NA	NA	NA	NA	NA	NA	NA	NA	1	NA	NA
Chr04_Occ	4160001	4180000	4170000	Chr04_Occ:4160001-4180000	NA	NA	NA	NA	NA	NA	NA	NA	NA	NA	NA	NA	NA	1	NA	NA	NA
Chr04_Occ	41700001	41720000	41710000	Chr04_Occ:41700001-41720000	NA	NA	NA	NA	NA	NA	NA	NA	1	NA	NA	NA	NA	NA	NA	NA	NA
Chr04_Occ	4200001	4220000	4210000	Chr04_Occ:4200001-4220000	NA	NA	NA	NA	NA	NA	NA	NA	NA	NA	NA	NA	NA	1	NA	NA	NA
Chr04_Occ	420001	440000	430000	Chr04_Occ:420001-440000	NA	NA	NA	NA	NA	NA	1	1	NA	NA	NA	NA	NA	NA	NA	NA	NA
Chr04_Occ	42120001	42140000	42130000	Chr04_Occ:42120001-42140000	NA	NA	1	1	NA	NA	NA	NA	NA	NA	NA	NA	NA	NA	NA	NA	NA
Chr04_Occ	4220001	4240000	4230000	Chr04_Occ:4220001-4240000	NA	NA	NA	NA	NA	NA	NA	NA	NA	NA	NA	NA	1	1	NA	NA	NA
Chr04_Occ	42220001	42240000	42230000	Chr04_Occ:42220001-42240000	NA	NA	NA	NA	1	NA	NA	NA	NA	NA	NA	NA	NA	NA	NA	NA	NA
Chr04_Occ	42280001	42300000	42290000	Chr04_Occ:42280001-42300000	NA	NA	NA	NA	NA	NA	1	NA	1	1	1	NA	NA	NA	NA	NA	NA
Chr04_Occ	42360001	42380000	42370000	Chr04_Occ:42360001-42380000	1	1	1	NA	1	NA	NA	NA	1	NA	NA	NA	NA	NA	NA	NA	NA
Chr04_Occ	42380001	42400000	42390000	Chr04_Occ:42380001-42400000	NA	NA	NA	NA	1	NA	NA	NA	NA	NA	NA	NA	NA	NA	NA	NA	NA
Chr04_Occ	42400001	42420000	42410000	Chr04_Occ:42400001-42420000	NA	NA	NA	NA	NA	NA	NA	NA	1	NA	NA	NA	NA	NA	NA	NA	NA
Chr04_Occ	42440001	42460000	42450000	Chr04_Occ:42440001-42460000	NA	NA	NA	NA	NA	NA	NA	NA	NA	NA	NA	NA	NA	NA	1	NA	NA
Chr04_Occ	42600001	42620000	42610000	Chr04_Occ:42600001-42620000	1	NA	NA	NA	NA	NA	NA	NA	NA	NA	NA	NA	NA	NA	NA	NA	NA
Chr04_Occ	42800001	42820000	42810000	Chr04_Occ:42800001-42820000	NA	NA	NA	NA	NA	NA	1	1	NA	NA	NA	NA	NA	NA	NA	NA	NA
Chr04_Occ	43760001	43780000	43770000	Chr04_Occ:43760001-43780000	NA	NA	NA	NA	NA	NA	NA	NA	NA	NA	1	NA	NA	NA	NA	NA	NA
Chr04_Occ	43960001	43980000	43970000	Chr04_Occ:43960001-43980000	NA	NA	1	NA	NA	NA	NA	NA	NA	NA	NA	NA	NA	NA	NA	NA	NA
Chr04_Occ	43980001	44000000	43990000	Chr04_Occ:43980001-4.4e+07	NA	NA	NA	NA	1	NA	NA	NA	NA	NA	NA	NA	NA	NA	NA	NA	NA
Chr04_Occ	44280001	44300000	44290000	Chr04_Occ:44280001-44300000	NA	NA	NA	NA	NA	NA	NA	NA	1	NA	NA	NA	NA	NA	NA	NA	NA
Chr04_Occ	44400001	44420000	44410000	Chr04_Occ:44400001-44420000	1	NA	NA	NA	NA	NA	NA	NA	NA	NA	NA	NA	NA	NA	NA	NA	NA
Chr04_Occ	44620001	44640000	44630000	Chr04_Occ:44620001-44640000	NA	NA	NA	NA	NA	NA	NA	NA	NA	NA	1	NA	NA	NA	NA	NA	NA
Chr04_Occ	44660001	44680000	44670000	Chr04_Occ:44660001-44680000	NA	NA	NA	NA	1	NA	NA	NA	NA	NA	NA	NA	NA	NA	NA	NA	NA
Chr04_Occ	4520001	4540000	4530000	Chr04_Occ:4520001-4540000	NA	NA	NA	NA	NA	NA	NA	NA	NA	NA	NA	NA	NA	NA	NA	NA	1
Chr04_Occ	45300001	45320000	45310000	Chr04_Occ:45300001-45320000	NA	NA	NA	NA	NA	NA	NA	NA	1	1	NA	NA	NA	NA	NA	NA	NA
Chr04_Occ	4560001	4580000	4570000	Chr04_Occ:4560001-4580000	NA	NA	NA	NA	NA	NA	NA	NA	NA	NA	NA	NA	1	1	NA	NA	NA
Chr04_Occ	46140001	46160000	46150000	Chr04_Occ:46140001-46160000	NA	NA	NA	NA	NA	NA	NA	NA	NA	NA	1	NA	NA	NA	NA	NA	NA
Chr04_Occ	46280001	46300000	46290000	Chr04_Occ:46280001-46300000	NA	NA	NA	NA	NA	NA	NA	NA	NA	NA	1	NA	NA	NA	NA	NA	NA
Chr04_Occ	46360001	46380000	46370000	Chr04_Occ:46360001-46380000	NA	NA	NA	NA	NA	NA	1	NA	NA	NA	NA	NA	NA	NA	NA	NA	NA
Chr04_Occ	46680001	46700000	46690000	Chr04_Occ:46680001-46700000	NA	NA	NA	NA	1	1	NA	NA	NA	NA	NA	NA	NA	NA	NA	NA	NA
Chr04_Occ	4700001	4720000	4710000	Chr04_Occ:4700001-4720000	NA	NA	NA	NA	NA	NA	NA	NA	NA	NA	NA	NA	NA	1	NA	NA	NA
Chr04_Occ	47180001	47200000	47190000	Chr04_Occ:47180001-47200000	1	1	NA	NA	NA	NA	NA	NA	NA	NA	NA	NA	NA	NA	NA	NA	NA
Chr04_Occ	4720001	4740000	4730000	Chr04_Occ:4720001-4740000	NA	NA	NA	NA	NA	NA	NA	NA	NA	NA	NA	NA	1	1	NA	NA	NA
Chr04_Occ	4760001	4780000	4770000	Chr04_Occ:4760001-4780000	NA	NA	NA	NA	NA	NA	NA	NA	NA	NA	NA	NA	1	NA	NA	NA	NA
Chr04_Occ	4800001	4820000	4810000	Chr04_Occ:4800001-4820000	NA	NA	NA	NA	NA	NA	NA	NA	NA	NA	NA	NA	1	1	NA	NA	NA
Chr04_Occ	48060001	48080000	48070000	Chr04_Occ:48060001-48080000	NA	NA	NA	NA	NA	NA	NA	NA	NA	NA	NA	NA	NA	NA	NA	NA	1
Chr04_Occ	48160001	48180000	48170000	Chr04_Occ:48160001-48180000	NA	NA	NA	NA	NA	NA	NA	NA	NA	NA	NA	NA	NA	1	1	NA	NA
Chr04_Occ	48480001	48500000	48490000	Chr04_Occ:48480001-48500000	NA	NA	NA	NA	NA	NA	NA	NA	NA	NA	1	NA	NA	NA	NA	NA	NA
Chr04_Occ	4860001	4880000	4870000	Chr04_Occ:4860001-4880000	NA	NA	NA	NA	NA	NA	NA	NA	NA	NA	NA	NA	1	NA	NA	NA	NA
Chr04_Occ	48780001	48800000	48790000	Chr04_Occ:48780001-48800000	NA	NA	NA	NA	1	1	NA	NA	NA	NA	NA	NA	NA	NA	NA	NA	NA
Chr04_Occ	49160001	49180000	49170000	Chr04_Occ:49160001-49180000	NA	NA	NA	NA	1	NA	NA	NA	NA	NA	NA	NA	NA	NA	NA	NA	NA
Chr04_Occ	4940001	4960000	4950000	Chr04_Occ:4940001-4960000	NA	NA	NA	NA	NA	NA	NA	NA	NA	NA	NA	NA	1	1	NA	NA	NA
Chr04_Occ	500001	520000	510000	Chr04_Occ:500001-520000	NA	NA	NA	NA	NA	NA	NA	NA	NA	NA	1	NA	1	1	1	NA	NA
Chr04_Occ	50160001	50180000	50170000	Chr04_Occ:50160001-50180000	NA	NA	NA	NA	NA	NA	NA	NA	NA	NA	NA	NA	NA	NA	NA	NA	1
Chr04_Occ	50380001	50400000	50390000	Chr04_Occ:50380001-50400000	NA	NA	NA	NA	NA	NA	NA	NA	NA	NA	1	NA	NA	NA	NA	NA	NA
Chr04_Occ	50400001	50420000	50410000	Chr04_Occ:50400001-50420000	NA	NA	NA	NA	NA	NA	1	NA	NA	NA	NA	NA	NA	1	NA	NA	NA
Chr04_Occ	5040001	5060000	5050000	Chr04_Occ:5040001-5060000	NA	NA	NA	NA	NA	NA	NA	NA	NA	NA	NA	NA	1	NA	NA	NA	NA
Chr04_Occ	50880001	50900000	50890000	Chr04_Occ:50880001-50900000	NA	NA	NA	NA	NA	NA	1	NA	NA	NA	NA	NA	NA	NA	NA	NA	NA
Chr04_Occ	5100001	5120000	5110000	Chr04_Occ:5100001-5120000	NA	NA	NA	NA	NA	NA	NA	NA	NA	NA	NA	NA	1	1	NA	NA	NA
Chr04_Occ	51140001	51160000	51150000	Chr04_Occ:51140001-51160000	NA	NA	NA	NA	NA	NA	NA	NA	NA	NA	NA	NA	NA	NA	1	NA	NA
Chr04_Occ	51180001	51200000	51190000	Chr04_Occ:51180001-51200000	NA	NA	NA	NA	NA	NA	NA	NA	NA	NA	NA	NA	1	NA	NA	NA	NA
Chr04_Occ	51200001	51220000	51210000	Chr04_Occ:51200001-51220000	NA	NA	NA	NA	NA	NA	NA	NA	NA	NA	NA	NA	NA	NA	NA	1	NA
Chr04_Occ	5120001	5140000	5130000	Chr04_Occ:5120001-5140000	NA	NA	NA	NA	NA	NA	NA	NA	NA	NA	NA	NA	1	1	NA	NA	NA
Chr04_Occ	5160001	5180000	5170000	Chr04_Occ:5160001-5180000	NA	NA	NA	NA	NA	NA	NA	NA	NA	NA	NA	NA	1	1	NA	NA	NA
Chr04_Occ	51900001	51920000	51910000	Chr04_Occ:51900001-51920000	NA	NA	NA	NA	NA	NA	NA	NA	NA	NA	NA	NA	NA	NA	NA	NA	1
Chr04_Occ	51980001	52000000	51990000	Chr04_Occ:51980001-5.2e+07	NA	NA	NA	NA	NA	NA	NA	NA	NA	NA	NA	NA	NA	NA	1	NA	NA
Chr04_Occ	5220001	5240000	5230000	Chr04_Occ:5220001-5240000	NA	NA	1	1	NA	NA	NA	NA	NA	NA	NA	NA	1	1	NA	1	NA
Chr04_Occ	52280001	52300000	52290000	Chr04_Occ:52280001-52300000	NA	NA	NA	NA	NA	NA	NA	NA	NA	NA	NA	NA	NA	NA	NA	1	1
Chr04_Occ	52300001	52320000	52310000	Chr04_Occ:52300001-52320000	NA	NA	1	NA	NA	NA	NA	NA	NA	NA	NA	NA	NA	NA	NA	NA	NA
Chr04_Occ	5240001	5260000	5250000	Chr04_Occ:5240001-5260000	NA	NA	1	NA	NA	NA	NA	NA	NA	NA	NA	NA	1	1	NA	NA	NA
Chr04_Occ	5280001	5300000	5290000	Chr04_Occ:5280001-5300000	NA	NA	NA	NA	NA	NA	NA	NA	NA	NA	NA	NA	1	1	NA	NA	NA
Chr04_Occ	52860001	52880000	52870000	Chr04_Occ:52860001-52880000	NA	NA	NA	NA	NA	NA	NA	NA	NA	NA	NA	NA	NA	NA	1	NA	NA
Chr04_Occ	5300001	5320000	5310000	Chr04_Occ:5300001-5320000	NA	NA	NA	NA	NA	NA	NA	NA	NA	NA	NA	NA	1	1	NA	NA	NA
Chr04_Occ	5320001	5340000	5330000	Chr04_Occ:5320001-5340000	NA	NA	NA	NA	NA	NA	NA	NA	NA	NA	NA	NA	NA	1	NA	NA	NA
Chr04_Occ	5360001	5380000	5370000	Chr04_Occ:5360001-5380000	NA	NA	1	1	NA	NA	NA	NA	NA	NA	NA	NA	NA	1	NA	NA	NA
Chr04_Occ	53660001	53680000	53670000	Chr04_Occ:53660001-53680000	NA	NA	NA	NA	NA	NA	1	1	NA	NA	NA	NA	NA	NA	NA	NA	NA
Chr04_Occ	53740001	53760000	53750000	Chr04_Occ:53740001-53760000	NA	NA	NA	NA	NA	NA	NA	NA	NA	NA	NA	NA	NA	1	NA	1	NA
Chr04_Occ	53760001	53780000	53770000	Chr04_Occ:53760001-53780000	NA	NA	NA	NA	NA	NA	NA	NA	NA	NA	NA	NA	NA	1	1	NA	NA
Chr04_Occ	53780001	53800000	53790000	Chr04_Occ:53780001-53800000	NA	NA	NA	NA	NA	NA	NA	NA	1	NA	NA	NA	NA	NA	NA	NA	NA
Chr04_Occ	5380001	5400000	5390000	Chr04_Occ:5380001-5400000	NA	NA	NA	NA	NA	NA	NA	NA	NA	NA	NA	NA	1	1	NA	NA	NA
Chr04_Occ	54040001	54060000	54050000	Chr04_Occ:54040001-54060000	NA	NA	NA	NA	NA	NA	NA	NA	1	NA	NA	NA	1	NA	NA	NA	NA
Chr04_Occ	54060001	54080000	54070000	Chr04_Occ:54060001-54080000	NA	NA	NA	NA	NA	NA	NA	NA	NA	NA	NA	NA	1	NA	NA	NA	NA
Chr04_Occ	54080001	54100000	54090000	Chr04_Occ:54080001-54100000	NA	NA	NA	NA	NA	NA	NA	NA	NA	NA	NA	NA	1	1	NA	NA	NA
Chr04_Occ	5420001	5440000	5430000	Chr04_Occ:5420001-5440000	NA	NA	1	1	1	NA	NA	NA	NA	NA	NA	NA	1	1	NA	NA	NA
Chr04_Occ	5440001	5460000	5450000	Chr04_Occ:5440001-5460000	NA	NA	1	1	NA	NA	NA	NA	NA	NA	NA	NA	1	NA	NA	NA	NA
Chr04_Occ	5480001	5500000	5490000	Chr04_Occ:5480001-5500000	NA	NA	NA	NA	1	NA	NA	NA	NA	NA	NA	NA	1	1	NA	NA	NA
Chr04_Occ	5500001	5520000	5510000	Chr04_Occ:5500001-5520000	NA	NA	NA	NA	NA	NA	NA	NA	NA	NA	NA	NA	1	1	NA	NA	NA
Chr04_Occ	5580001	5600000	5590000	Chr04_Occ:5580001-5600000	NA	NA	NA	NA	NA	NA	NA	NA	NA	NA	NA	NA	1	NA	NA	NA	NA
Chr04_Occ	560001	580000	570000	Chr04_Occ:560001-580000	NA	NA	NA	NA	NA	NA	1	1	NA	NA	NA	NA	NA	NA	NA	NA	NA
Chr04_Occ	5620001	5640000	5630000	Chr04_Occ:5620001-5640000	NA	NA	NA	NA	NA	NA	NA	NA	NA	NA	NA	NA	1	1	NA	NA	NA
Chr04_Occ	56600001	56620000	56610000	Chr04_Occ:56600001-56620000	NA	NA	NA	NA	NA	NA	NA	NA	NA	NA	1	NA	NA	NA	NA	NA	NA
Chr04_Occ	56680001	56700000	56690000	Chr04_Occ:56680001-56700000	NA	NA	1	1	NA	NA	NA	NA	NA	NA	NA	NA	NA	NA	NA	NA	NA
Chr04_Occ	5720001	5740000	5730000	Chr04_Occ:5720001-5740000	NA	NA	NA	NA	NA	NA	NA	NA	NA	NA	NA	NA	NA	1	NA	NA	NA
Chr04_Occ	57300001	57320000	57310000	Chr04_Occ:57300001-57320000	NA	NA	NA	NA	1	NA	NA	NA	NA	NA	NA	NA	NA	NA	NA	NA	NA
Chr04_Occ	5740001	5760000	5750000	Chr04_Occ:5740001-5760000	NA	NA	1	NA	NA	NA	NA	NA	NA	NA	NA	NA	1	NA	NA	NA	NA
Chr04_Occ	5760001	5780000	5770000	Chr04_Occ:5760001-5780000	NA	NA	1	NA	NA	NA	NA	NA	NA	NA	NA	NA	1	NA	NA	NA	NA
Chr04_Occ	57720001	57740000	57730000	Chr04_Occ:57720001-57740000	NA	NA	NA	NA	NA	NA	NA	NA	NA	NA	NA	NA	NA	1	NA	NA	NA
Chr04_Occ	57740001	57760000	57750000	Chr04_Occ:57740001-57760000	NA	NA	NA	NA	NA	NA	NA	NA	NA	NA	NA	NA	NA	1	NA	NA	NA
Chr04_Occ	57760001	57780000	57770000	Chr04_Occ:57760001-57780000	NA	NA	NA	NA	NA	NA	NA	NA	NA	NA	NA	NA	NA	1	NA	NA	NA
Chr04_Occ	5780001	5800000	5790000	Chr04_Occ:5780001-5800000	1	1	NA	NA	NA	NA	NA	NA	NA	NA	NA	NA	1	NA	NA	NA	NA
Chr04_Occ	58060001	58080000	58070000	Chr04_Occ:58060001-58080000	NA	NA	NA	NA	NA	NA	NA	NA	1	NA	NA	NA	NA	NA	NA	NA	NA
Chr04_Occ	58120001	58140000	58130000	Chr04_Occ:58120001-58140000	NA	NA	NA	NA	NA	NA	NA	NA	NA	NA	NA	NA	NA	NA	NA	NA	1
Chr04_Occ	58360001	58380000	58370000	Chr04_Occ:58360001-58380000	NA	NA	NA	NA	NA	NA	NA	NA	NA	NA	NA	NA	NA	NA	1	NA	NA
Chr04_Occ	5900001	5920000	5910000	Chr04_Occ:5900001-5920000	NA	NA	NA	NA	NA	NA	NA	NA	NA	NA	NA	NA	1	NA	NA	NA	NA
Chr04_Occ	59340001	59360000	59350000	Chr04_Occ:59340001-59360000	1	1	NA	NA	NA	NA	NA	NA	NA	NA	NA	NA	NA	NA	NA	NA	NA
Chr04_Occ	5940001	5960000	5950000	Chr04_Occ:5940001-5960000	NA	NA	1	NA	NA	NA	NA	NA	NA	NA	NA	NA	1	NA	NA	NA	NA
Chr04_Occ	59440001	59460000	59450000	Chr04_Occ:59440001-59460000	1	NA	NA	NA	NA	NA	NA	NA	NA	NA	NA	NA	NA	NA	NA	NA	NA
Chr04_Occ	5960001	5980000	5970000	Chr04_Occ:5960001-5980000	NA	NA	1	NA	1	NA	NA	NA	NA	NA	NA	NA	1	1	NA	NA	NA
Chr04_Occ	59620001	59640000	59630000	Chr04_Occ:59620001-59640000	NA	NA	NA	NA	NA	NA	NA	NA	NA	NA	NA	NA	1	NA	NA	NA	NA
Chr04_Occ	59760001	59780000	59770000	Chr04_Occ:59760001-59780000	NA	NA	NA	NA	1	NA	NA	NA	NA	NA	NA	NA	NA	NA	NA	NA	NA
Chr04_Occ	59840001	59860000	59850000	Chr04_Occ:59840001-59860000	NA	NA	NA	NA	1	NA	NA	NA	NA	NA	NA	NA	NA	NA	NA	NA	NA
Chr04_Occ	59860001	59880000	59870000	Chr04_Occ:59860001-59880000	NA	NA	NA	NA	1	1	NA	NA	NA	NA	NA	NA	NA	NA	NA	NA	NA
Chr04_Occ	6020001	6040000	6030000	Chr04_Occ:6020001-6040000	NA	NA	1	NA	NA	NA	NA	NA	NA	NA	NA	NA	NA	NA	NA	NA	NA
Chr04_Occ	6040001	6060000	6050000	Chr04_Occ:6040001-6060000	NA	NA	NA	NA	NA	NA	NA	NA	NA	NA	NA	NA	NA	NA	NA	NA	1
Chr04_Occ	60440001	60460000	60450000	Chr04_Occ:60440001-60460000	NA	NA	NA	NA	NA	NA	1	NA	NA	NA	NA	NA	NA	NA	NA	NA	NA
Chr04_Occ	60460001	60480000	60470000	Chr04_Occ:60460001-60480000	NA	NA	1	1	NA	NA	1	NA	NA	NA	NA	NA	NA	NA	NA	NA	NA
Chr04_Occ	60500001	60520000	60510000	Chr04_Occ:60500001-60520000	NA	NA	1	NA	NA	NA	NA	NA	NA	NA	NA	NA	NA	NA	NA	NA	NA
Chr04_Occ	6060001	6080000	6070000	Chr04_Occ:6060001-6080000	NA	NA	NA	NA	NA	NA	NA	NA	NA	NA	NA	NA	1	NA	NA	NA	NA
Chr04_Occ	60620001	60640000	60630000	Chr04_Occ:60620001-60640000	NA	NA	1	NA	NA	NA	NA	NA	NA	NA	NA	NA	NA	NA	NA	NA	NA
Chr04_Occ	60820001	60840000	60830000	Chr04_Occ:60820001-60840000	NA	NA	NA	NA	1	NA	NA	NA	1	NA	NA	NA	NA	NA	NA	NA	NA
Chr04_Occ	60920001	60940000	60930000	Chr04_Occ:60920001-60940000	NA	NA	NA	NA	NA	NA	NA	NA	NA	NA	NA	NA	1	NA	NA	NA	NA
Chr04_Occ	6160001	6180000	6170000	Chr04_Occ:6160001-6180000	NA	NA	NA	NA	1	NA	NA	NA	NA	NA	NA	NA	NA	NA	NA	NA	NA
Chr04_Occ	6200001	6220000	6210000	Chr04_Occ:6200001-6220000	NA	NA	1	NA	NA	NA	NA	NA	NA	NA	NA	NA	1	NA	NA	NA	NA
Chr04_Occ	620001	640000	630000	Chr04_Occ:620001-640000	NA	NA	NA	NA	1	1	NA	NA	NA	NA	NA	NA	NA	NA	NA	NA	NA
Chr04_Occ	62120001	62140000	62130000	Chr04_Occ:62120001-62140000	NA	NA	NA	NA	NA	NA	NA	NA	NA	NA	NA	NA	NA	NA	1	NA	NA
Chr04_Occ	6220001	6240000	6230000	Chr04_Occ:6220001-6240000	NA	NA	NA	NA	1	NA	NA	NA	NA	NA	NA	NA	NA	NA	NA	NA	NA
Chr04_Occ	62400001	62420000	62410000	Chr04_Occ:62400001-62420000	NA	NA	NA	NA	NA	NA	1	NA	NA	NA	NA	NA	NA	NA	NA	NA	NA
Chr04_Occ	6240001	6260000	6250000	Chr04_Occ:6240001-6260000	NA	NA	1	NA	NA	NA	1	NA	NA	NA	NA	NA	NA	NA	NA	NA	NA
Chr04_Occ	62660001	62680000	62670000	Chr04_Occ:62660001-62680000	NA	NA	NA	NA	NA	NA	1	NA	NA	NA	NA	NA	NA	NA	NA	NA	NA
Chr04_Occ	6300001	6320000	6310000	Chr04_Occ:6300001-6320000	1	1	NA	NA	1	1	NA	NA	NA	NA	NA	NA	1	NA	NA	NA	NA
Chr04_Occ	63320001	63340000	63330000	Chr04_Occ:63320001-63340000	NA	NA	NA	NA	NA	NA	NA	NA	NA	NA	NA	NA	NA	NA	NA	NA	1
Chr04_Occ	63420001	63440000	63430000	Chr04_Occ:63420001-63440000	NA	NA	NA	NA	NA	NA	1	NA	NA	NA	1	NA	NA	NA	NA	1	NA
Chr04_Occ	63520001	63540000	63530000	Chr04_Occ:63520001-63540000	NA	NA	NA	NA	NA	NA	NA	NA	NA	NA	NA	NA	NA	NA	NA	NA	1
Chr04_Occ	63540001	63560000	63550000	Chr04_Occ:63540001-63560000	NA	NA	NA	NA	NA	NA	NA	NA	NA	NA	NA	NA	NA	1	NA	NA	NA
Chr04_Occ	63860001	63880000	63870000	Chr04_Occ:63860001-63880000	NA	NA	NA	NA	NA	NA	NA	NA	NA	NA	NA	NA	NA	1	NA	1	NA
Chr04_Occ	6400001	6420000	6410000	Chr04_Occ:6400001-6420000	NA	NA	1	NA	NA	NA	NA	NA	NA	NA	NA	NA	NA	NA	NA	NA	NA
Chr04_Occ	6420001	6440000	6430000	Chr04_Occ:6420001-6440000	NA	NA	NA	NA	1	NA	NA	NA	NA	NA	NA	NA	NA	NA	NA	NA	NA
Chr04_Occ	6460001	6480000	6470000	Chr04_Occ:6460001-6480000	NA	NA	1	NA	1	1	NA	NA	NA	NA	NA	NA	1	1	NA	NA	NA
Chr04_Occ	6480001	6500000	6490000	Chr04_Occ:6480001-6500000	1	1	1	1	1	1	NA	NA	NA	NA	NA	NA	NA	NA	NA	NA	NA
Chr04_Occ	6500001	6520000	6510000	Chr04_Occ:6500001-6520000	NA	NA	1	NA	NA	NA	NA	NA	NA	NA	NA	NA	NA	NA	NA	NA	NA
Chr04_Occ	6520001	6540000	6530000	Chr04_Occ:6520001-6540000	NA	NA	1	1	1	1	NA	NA	NA	NA	NA	NA	NA	NA	NA	NA	NA
Chr04_Occ	6580001	6600000	6590000	Chr04_Occ:6580001-6600000	1	1	1	1	1	NA	NA	NA	NA	NA	NA	NA	NA	NA	NA	NA	NA
Chr04_Occ	6600001	6620000	6610000	Chr04_Occ:6600001-6620000	NA	NA	1	NA	NA	NA	1	1	NA	NA	NA	NA	NA	NA	NA	NA	NA
Chr04_Occ	6620001	6640000	6630000	Chr04_Occ:6620001-6640000	NA	NA	1	NA	1	NA	NA	NA	NA	NA	NA	NA	NA	NA	NA	NA	NA
Chr04_Occ	6700001	6720000	6710000	Chr04_Occ:6700001-6720000	NA	NA	NA	NA	NA	NA	NA	NA	NA	NA	NA	NA	1	NA	NA	NA	NA
Chr04_Occ	6920001	6940000	6930000	Chr04_Occ:6920001-6940000	1	1	1	1	NA	NA	NA	NA	NA	NA	NA	NA	NA	NA	NA	NA	NA
Chr04_Occ	6940001	6960000	6950000	Chr04_Occ:6940001-6960000	1	1	NA	NA	NA	NA	NA	NA	NA	NA	NA	NA	NA	NA	NA	NA	NA
Chr04_Occ	6980001	7000000	6990000	Chr04_Occ:6980001-7e+06	1	1	1	1	NA	NA	NA	NA	NA	NA	NA	NA	NA	NA	NA	NA	NA
Chr04_Occ	7020001	7040000	7030000	Chr04_Occ:7020001-7040000	1	1	NA	NA	NA	NA	NA	NA	NA	NA	NA	NA	NA	NA	NA	NA	NA
Chr04_Occ	7080001	7100000	7090000	Chr04_Occ:7080001-7100000	1	NA	NA	NA	NA	NA	NA	NA	NA	NA	NA	NA	NA	NA	NA	NA	NA
Chr04_Occ	7120001	7140000	7130000	Chr04_Occ:7120001-7140000	1	1	NA	NA	NA	NA	NA	NA	NA	NA	NA	NA	NA	NA	NA	NA	NA
Chr04_Occ	7140001	7160000	7150000	Chr04_Occ:7140001-7160000	1	1	1	1	NA	NA	NA	NA	NA	NA	NA	NA	NA	NA	NA	NA	NA
Chr04_Occ	7360001	7380000	7370000	Chr04_Occ:7360001-7380000	NA	NA	NA	NA	NA	NA	NA	NA	NA	NA	NA	NA	NA	NA	1	NA	NA
Chr04_Occ	7380001	7400000	7390000	Chr04_Occ:7380001-7400000	1	1	NA	NA	NA	NA	NA	NA	NA	NA	NA	NA	NA	NA	NA	NA	NA
Chr04_Occ	7420001	7440000	7430000	Chr04_Occ:7420001-7440000	1	NA	NA	NA	NA	NA	NA	NA	NA	NA	NA	NA	1	NA	NA	NA	NA
Chr04_Occ	7440001	7460000	7450000	Chr04_Occ:7440001-7460000	1	NA	NA	NA	NA	NA	NA	NA	NA	NA	NA	NA	NA	NA	NA	NA	NA
Chr04_Occ	7540001	7560000	7550000	Chr04_Occ:7540001-7560000	NA	NA	NA	NA	NA	NA	NA	NA	NA	NA	NA	NA	1	NA	NA	NA	NA
Chr04_Occ	7560001	7580000	7570000	Chr04_Occ:7560001-7580000	NA	NA	NA	NA	NA	NA	NA	NA	NA	NA	NA	NA	1	NA	NA	NA	NA
Chr04_Occ	7580001	7600000	7590000	Chr04_Occ:7580001-7600000	NA	NA	NA	NA	NA	NA	NA	NA	NA	NA	NA	NA	1	NA	NA	NA	NA
Chr04_Occ	7640001	7660000	7650000	Chr04_Occ:7640001-7660000	NA	NA	NA	NA	NA	NA	NA	NA	NA	NA	NA	NA	1	NA	NA	NA	NA
Chr04_Occ	80001	100000	90000	Chr04_Occ:80001-1e+05	NA	NA	NA	NA	1	NA	NA	NA	NA	NA	NA	NA	NA	NA	NA	NA	NA
Chr04_Occ	8100001	8120000	8110000	Chr04_Occ:8100001-8120000	1	1	NA	NA	NA	NA	1	NA	NA	NA	1	NA	NA	NA	NA	NA	NA
Chr04_Occ	8140001	8160000	8150000	Chr04_Occ:8140001-8160000	NA	NA	NA	NA	NA	NA	NA	NA	NA	NA	1	1	NA	NA	NA	NA	NA
Chr04_Occ	8160001	8180000	8170000	Chr04_Occ:8160001-8180000	NA	NA	NA	NA	NA	NA	NA	NA	NA	NA	1	NA	NA	NA	NA	NA	NA
Chr04_Occ	840001	860000	850000	Chr04_Occ:840001-860000	NA	NA	NA	NA	NA	NA	1	1	NA	NA	NA	NA	NA	NA	NA	NA	NA
Chr04_Occ	8520001	8540000	8530000	Chr04_Occ:8520001-8540000	NA	NA	NA	NA	NA	NA	NA	NA	NA	NA	NA	NA	1	NA	NA	NA	NA
Chr04_Occ	8580001	8600000	8590000	Chr04_Occ:8580001-8600000	NA	NA	NA	NA	NA	NA	NA	NA	NA	NA	1	NA	NA	NA	NA	NA	NA
Chr04_Occ	8940001	8960000	8950000	Chr04_Occ:8940001-8960000	NA	NA	NA	NA	NA	NA	NA	NA	NA	NA	NA	NA	NA	NA	NA	NA	1
Chr04_Occ	9000001	9020000	9010000	Chr04_Occ:9000001-9020000	NA	NA	NA	NA	NA	NA	NA	NA	NA	NA	NA	NA	NA	NA	NA	NA	1
Chr04_Occ	9080001	9100000	9090000	Chr04_Occ:9080001-9100000	NA	NA	NA	NA	NA	NA	NA	NA	NA	NA	NA	NA	NA	NA	1	NA	NA
Chr04_Occ	9140001	9160000	9150000	Chr04_Occ:9140001-9160000	NA	NA	NA	NA	NA	NA	1	1	1	NA	NA	NA	NA	NA	NA	NA	NA
Chr04_Occ	9280001	9300000	9290000	Chr04_Occ:9280001-9300000	NA	NA	NA	NA	NA	NA	NA	NA	NA	NA	NA	NA	NA	NA	NA	NA	1
Chr04_Occ	960001	980000	970000	Chr04_Occ:960001-980000	NA	NA	NA	NA	NA	NA	1	NA	NA	NA	NA	NA	NA	NA	NA	NA	NA
Chr04_Occ	9640001	9660000	9650000	Chr04_Occ:9640001-9660000	NA	NA	NA	NA	NA	NA	NA	NA	NA	NA	NA	NA	NA	NA	1	NA	NA
Chr04_Occ	9860001	9880000	9870000	Chr04_Occ:9860001-9880000	NA	NA	NA	NA	NA	NA	NA	NA	NA	NA	1	1	NA	NA	NA	NA	NA
Chr04_Pall	10260001	10280000	10270000	Chr04_Pall:10260001-10280000	NA	NA	NA	NA	NA	NA	NA	NA	NA	NA	NA	NA	NA	NA	1	NA	NA
Chr04_Pall	10880001	10900000	10890000	Chr04_Pall:10880001-10900000	NA	NA	NA	NA	NA	NA	NA	NA	NA	NA	1	NA	NA	NA	NA	NA	NA
Chr04_Pall	11040001	11060000	11050000	Chr04_Pall:11040001-11060000	1	NA	NA	NA	NA	NA	NA	NA	NA	NA	NA	NA	NA	NA	NA	NA	NA
Chr04_Pall	11240001	11260000	11250000	Chr04_Pall:11240001-11260000	NA	NA	NA	NA	NA	NA	NA	NA	NA	NA	NA	NA	NA	NA	NA	NA	1
Chr04_Pall	11260001	11280000	11270000	Chr04_Pall:11260001-11280000	NA	NA	NA	NA	NA	NA	NA	NA	1	NA	NA	NA	NA	NA	NA	NA	NA
Chr04_Pall	11340001	11360000	11350000	Chr04_Pall:11340001-11360000	NA	NA	NA	NA	NA	NA	NA	NA	NA	NA	NA	NA	NA	NA	NA	NA	1
Chr04_Pall	12020001	12040000	12030000	Chr04_Pall:12020001-12040000	NA	NA	NA	NA	1	NA	NA	NA	NA	NA	NA	NA	NA	NA	1	NA	NA
Chr04_Pall	12080001	12100000	12090000	Chr04_Pall:12080001-12100000	1	NA	NA	NA	NA	NA	NA	NA	NA	NA	1	NA	NA	NA	NA	NA	NA
Chr04_Pall	12300001	12320000	12310000	Chr04_Pall:12300001-12320000	NA	NA	NA	NA	1	NA	NA	NA	NA	NA	NA	NA	NA	NA	NA	NA	NA
Chr04_Pall	12700001	12720000	12710000	Chr04_Pall:12700001-12720000	NA	NA	1	NA	NA	NA	NA	NA	NA	NA	NA	NA	NA	NA	NA	NA	NA
Chr04_Pall	12900001	12920000	12910000	Chr04_Pall:12900001-12920000	NA	NA	NA	NA	NA	NA	1	NA	NA	NA	NA	NA	NA	NA	NA	NA	NA
Chr04_Pall	13120001	13140000	13130000	Chr04_Pall:13120001-13140000	NA	NA	NA	NA	NA	NA	NA	NA	NA	NA	NA	NA	NA	NA	1	NA	NA
Chr04_Pall	13160001	13180000	13170000	Chr04_Pall:13160001-13180000	NA	NA	NA	NA	NA	NA	NA	NA	1	NA	NA	NA	NA	NA	NA	NA	NA
Chr04_Pall	13300001	13320000	13310000	Chr04_Pall:13300001-13320000	NA	NA	NA	NA	NA	NA	NA	NA	NA	NA	NA	NA	NA	NA	NA	NA	1
Chr04_Pall	13340001	13360000	13350000	Chr04_Pall:13340001-13360000	NA	NA	NA	NA	NA	NA	NA	NA	NA	NA	NA	NA	NA	NA	NA	NA	1
Chr04_Pall	13900001	13920000	13910000	Chr04_Pall:13900001-13920000	NA	NA	NA	NA	NA	NA	NA	NA	NA	NA	NA	NA	1	NA	NA	NA	NA
Chr04_Pall	14260001	14280000	14270000	Chr04_Pall:14260001-14280000	NA	NA	NA	NA	NA	NA	NA	NA	NA	NA	NA	NA	NA	NA	NA	1	NA
Chr04_Pall	15040001	15060000	15050000	Chr04_Pall:15040001-15060000	NA	NA	NA	NA	NA	NA	NA	NA	NA	NA	1	NA	NA	NA	NA	NA	NA
Chr04_Pall	15500001	15520000	15510000	Chr04_Pall:15500001-15520000	NA	NA	NA	NA	NA	NA	NA	NA	NA	NA	NA	NA	1	NA	1	NA	NA
Chr04_Pall	15840001	15860000	15850000	Chr04_Pall:15840001-15860000	NA	NA	NA	NA	NA	NA	NA	NA	NA	NA	NA	NA	1	NA	NA	NA	NA
Chr04_Pall	16300001	16320000	16310000	Chr04_Pall:16300001-16320000	1	NA	NA	NA	NA	NA	NA	NA	NA	NA	NA	NA	NA	NA	NA	NA	NA
Chr04_Pall	16380001	16400000	16390000	Chr04_Pall:16380001-16400000	NA	NA	1	1	1	NA	NA	NA	NA	NA	NA	NA	NA	NA	NA	NA	NA
Chr04_Pall	16640001	16660000	16650000	Chr04_Pall:16640001-16660000	NA	NA	NA	NA	NA	NA	NA	NA	NA	NA	1	1	NA	NA	NA	NA	NA
Chr04_Pall	16720001	16740000	16730000	Chr04_Pall:16720001-16740000	NA	NA	NA	NA	NA	NA	NA	NA	NA	NA	NA	NA	NA	NA	1	NA	NA
Chr04_Pall	16740001	16760000	16750000	Chr04_Pall:16740001-16760000	NA	NA	NA	NA	NA	NA	NA	NA	NA	NA	1	NA	NA	NA	NA	NA	NA
Chr04_Pall	16840001	16860000	16850000	Chr04_Pall:16840001-16860000	NA	NA	1	1	NA	NA	NA	NA	NA	NA	NA	NA	NA	NA	NA	NA	NA
Chr04_Pall	17100001	17120000	17110000	Chr04_Pall:17100001-17120000	NA	NA	NA	NA	NA	NA	NA	NA	NA	NA	NA	NA	NA	NA	1	NA	NA
Chr04_Pall	17160001	17180000	17170000	Chr04_Pall:17160001-17180000	NA	NA	NA	NA	NA	NA	NA	NA	NA	NA	NA	NA	NA	NA	1	NA	NA
Chr04_Pall	17180001	17200000	17190000	Chr04_Pall:17180001-17200000	NA	NA	NA	NA	1	NA	NA	NA	NA	NA	NA	NA	NA	NA	NA	NA	NA
Chr04_Pall	17240001	17260000	17250000	Chr04_Pall:17240001-17260000	NA	NA	NA	NA	1	1	NA	NA	NA	NA	1	1	NA	NA	NA	NA	NA
Chr04_Pall	17440001	17460000	17450000	Chr04_Pall:17440001-17460000	NA	NA	NA	NA	NA	NA	NA	NA	NA	NA	1	NA	NA	NA	NA	NA	NA
Chr04_Pall	17500001	17520000	17510000	Chr04_Pall:17500001-17520000	NA	NA	NA	NA	NA	NA	NA	NA	NA	NA	1	NA	NA	NA	NA	NA	NA
Chr04_Pall	17660001	17680000	17670000	Chr04_Pall:17660001-17680000	NA	NA	NA	NA	NA	NA	NA	NA	NA	NA	NA	NA	NA	NA	1	NA	NA
Chr04_Pall	18360001	18380000	18370000	Chr04_Pall:18360001-18380000	NA	NA	NA	NA	NA	NA	NA	NA	NA	NA	NA	NA	1	NA	NA	NA	NA
Chr04_Pall	18860001	18880000	18870000	Chr04_Pall:18860001-18880000	NA	NA	1	NA	NA	NA	NA	NA	NA	NA	NA	NA	NA	NA	NA	NA	NA
Chr04_Pall	19720001	19740000	19730000	Chr04_Pall:19720001-19740000	1	1	NA	NA	NA	NA	NA	NA	NA	NA	NA	NA	NA	NA	NA	NA	NA
Chr04_Pall	19740001	19760000	19750000	Chr04_Pall:19740001-19760000	NA	NA	NA	NA	1	NA	NA	NA	NA	NA	NA	NA	NA	NA	NA	NA	NA
Chr04_Pall	19780001	19800000	19790000	Chr04_Pall:19780001-19800000	NA	NA	NA	NA	1	NA	NA	NA	NA	NA	NA	NA	NA	NA	NA	NA	NA
Chr04_Pall	19900001	19920000	19910000	Chr04_Pall:19900001-19920000	NA	NA	NA	NA	NA	NA	NA	NA	1	NA	NA	NA	NA	NA	NA	NA	NA
Chr04_Pall	19920001	19940000	19930000	Chr04_Pall:19920001-19940000	NA	NA	NA	NA	NA	NA	NA	NA	1	NA	NA	NA	NA	NA	NA	NA	NA
Chr04_Pall	20040001	20060000	20050000	Chr04_Pall:20040001-20060000	NA	NA	1	NA	1	NA	NA	NA	NA	NA	NA	NA	NA	NA	NA	NA	NA
Chr04_Pall	20620001	20640000	20630000	Chr04_Pall:20620001-20640000	1	NA	NA	NA	NA	NA	NA	NA	NA	NA	NA	NA	NA	NA	1	NA	NA
Chr04_Pall	2080001	2100000	2090000	Chr04_Pall:2080001-2100000	NA	NA	NA	NA	NA	NA	NA	NA	1	NA	NA	NA	NA	NA	NA	NA	NA
Chr04_Pall	20840001	20860000	20850000	Chr04_Pall:20840001-20860000	1	1	NA	NA	NA	NA	NA	NA	NA	NA	NA	NA	NA	NA	NA	NA	NA
Chr04_Pall	20980001	21000000	20990000	Chr04_Pall:20980001-2.1e+07	NA	NA	1	NA	NA	NA	NA	NA	NA	NA	NA	NA	NA	NA	NA	NA	NA
Chr04_Pall	21000001	21020000	21010000	Chr04_Pall:21000001-21020000	NA	NA	NA	NA	NA	NA	NA	NA	NA	NA	NA	NA	NA	NA	NA	1	NA
Chr04_Pall	21240001	21260000	21250000	Chr04_Pall:21240001-21260000	NA	NA	NA	NA	NA	NA	NA	NA	1	NA	NA	NA	NA	NA	NA	NA	NA
Chr04_Pall	21860001	21880000	21870000	Chr04_Pall:21860001-21880000	NA	NA	NA	NA	NA	NA	NA	NA	NA	NA	NA	NA	NA	NA	NA	1	NA
Chr04_Pall	22160001	22180000	22170000	Chr04_Pall:22160001-22180000	NA	NA	NA	NA	NA	NA	NA	NA	NA	NA	NA	NA	NA	NA	NA	1	NA
Chr04_Pall	22220001	22240000	22230000	Chr04_Pall:22220001-22240000	NA	NA	NA	NA	NA	NA	NA	NA	NA	NA	NA	NA	NA	NA	NA	NA	1
Chr04_Pall	22240001	22260000	22250000	Chr04_Pall:22240001-22260000	NA	NA	NA	NA	NA	NA	NA	NA	NA	NA	NA	NA	NA	NA	NA	NA	1
Chr04_Pall	22800001	22820000	22810000	Chr04_Pall:22800001-22820000	NA	NA	NA	NA	NA	NA	NA	NA	NA	NA	NA	NA	NA	NA	NA	1	NA
Chr04_Pall	2320001	2340000	2330000	Chr04_Pall:2320001-2340000	NA	NA	NA	NA	NA	NA	NA	NA	NA	NA	NA	NA	NA	NA	NA	NA	1
Chr04_Pall	23800001	23820000	23810000	Chr04_Pall:23800001-23820000	NA	NA	NA	NA	NA	NA	NA	NA	NA	NA	NA	NA	1	NA	NA	NA	NA
Chr04_Pall	24020001	24040000	24030000	Chr04_Pall:24020001-24040000	1	1	NA	NA	NA	NA	NA	NA	NA	NA	NA	NA	NA	NA	NA	NA	NA
Chr04_Pall	24100001	24120000	24110000	Chr04_Pall:24100001-24120000	NA	NA	NA	NA	NA	NA	NA	NA	NA	NA	NA	NA	NA	1	1	NA	NA
Chr04_Pall	24180001	24200000	24190000	Chr04_Pall:24180001-24200000	NA	NA	NA	NA	NA	NA	NA	NA	NA	NA	NA	NA	NA	NA	1	NA	NA
Chr04_Pall	24780001	24800000	24790000	Chr04_Pall:24780001-24800000	NA	NA	NA	NA	NA	NA	NA	NA	1	NA	1	NA	NA	NA	NA	NA	NA
Chr04_Pall	24800001	24820000	24810000	Chr04_Pall:24800001-24820000	NA	NA	NA	NA	NA	NA	1	NA	NA	NA	1	NA	NA	NA	NA	NA	NA
Chr04_Pall	25180001	25200000	25190000	Chr04_Pall:25180001-25200000	1	NA	NA	NA	NA	NA	NA	NA	NA	NA	NA	NA	NA	NA	NA	NA	NA
Chr04_Pall	25240001	25260000	25250000	Chr04_Pall:25240001-25260000	NA	NA	NA	NA	NA	NA	NA	NA	NA	NA	NA	NA	NA	NA	1	NA	NA
Chr04_Pall	25340001	25360000	25350000	Chr04_Pall:25340001-25360000	NA	NA	NA	NA	1	NA	NA	NA	NA	NA	NA	NA	NA	NA	NA	NA	NA
Chr04_Pall	2540001	2560000	2550000	Chr04_Pall:2540001-2560000	NA	NA	NA	NA	NA	NA	NA	NA	NA	NA	NA	NA	NA	1	NA	1	NA
Chr04_Pall	26020001	26040000	26030000	Chr04_Pall:26020001-26040000	NA	NA	NA	NA	NA	NA	NA	NA	NA	NA	NA	NA	NA	NA	NA	1	NA
Chr04_Pall	2620001	2640000	2630000	Chr04_Pall:2620001-2640000	NA	NA	NA	NA	NA	NA	NA	NA	NA	NA	1	NA	NA	NA	NA	NA	NA
Chr04_Pall	26500001	26520000	26510000	Chr04_Pall:26500001-26520000	NA	NA	NA	NA	NA	NA	NA	NA	NA	NA	NA	NA	NA	NA	1	1	NA
Chr04_Pall	2700001	2720000	2710000	Chr04_Pall:2700001-2720000	NA	NA	NA	NA	NA	NA	1	NA	NA	NA	NA	NA	NA	NA	NA	NA	NA
Chr04_Pall	27060001	27080000	27070000	Chr04_Pall:27060001-27080000	NA	NA	NA	NA	NA	NA	NA	NA	NA	NA	NA	NA	NA	1	1	1	NA
Chr04_Pall	27180001	27200000	27190000	Chr04_Pall:27180001-27200000	NA	NA	NA	NA	NA	NA	NA	NA	NA	NA	NA	NA	NA	NA	1	NA	NA
Chr04_Pall	27200001	27220000	27210000	Chr04_Pall:27200001-27220000	NA	NA	NA	NA	NA	NA	NA	NA	NA	NA	NA	NA	NA	NA	1	NA	NA
Chr04_Pall	27340001	27360000	27350000	Chr04_Pall:27340001-27360000	NA	NA	NA	NA	NA	NA	NA	NA	NA	NA	NA	NA	NA	NA	NA	1	NA
Chr04_Pall	27420001	27440000	27430000	Chr04_Pall:27420001-27440000	NA	NA	NA	NA	NA	NA	NA	NA	NA	NA	NA	NA	NA	NA	NA	NA	1
Chr04_Pall	27980001	28000000	27990000	Chr04_Pall:27980001-2.8e+07	NA	NA	NA	NA	NA	NA	NA	NA	NA	NA	NA	NA	NA	NA	NA	NA	1
Chr04_Pall	28120001	28140000	28130000	Chr04_Pall:28120001-28140000	NA	NA	1	1	NA	NA	NA	NA	NA	NA	NA	NA	NA	NA	NA	NA	NA
Chr04_Pall	28180001	28200000	28190000	Chr04_Pall:28180001-28200000	NA	NA	NA	NA	NA	NA	NA	NA	NA	NA	NA	NA	NA	NA	NA	NA	1
Chr04_Pall	28240001	28260000	28250000	Chr04_Pall:28240001-28260000	1	1	1	1	1	1	NA	NA	NA	NA	NA	NA	NA	NA	NA	1	NA
Chr04_Pall	28780001	28800000	28790000	Chr04_Pall:28780001-28800000	NA	NA	NA	NA	NA	NA	NA	NA	NA	NA	NA	NA	1	NA	NA	NA	NA
Chr04_Pall	29020001	29040000	29030000	Chr04_Pall:29020001-29040000	1	NA	NA	NA	NA	NA	NA	NA	NA	NA	NA	NA	NA	NA	NA	NA	NA
Chr04_Pall	29100001	29120000	29110000	Chr04_Pall:29100001-29120000	NA	NA	NA	NA	NA	NA	NA	NA	NA	NA	NA	NA	NA	NA	NA	1	NA
Chr04_Pall	30600001	30620000	30610000	Chr04_Pall:30600001-30620000	NA	NA	NA	NA	NA	NA	NA	NA	1	1	NA	NA	NA	NA	NA	1	NA
Chr04_Pall	30920001	30940000	30930000	Chr04_Pall:30920001-30940000	NA	NA	NA	NA	NA	NA	NA	NA	NA	NA	NA	NA	NA	NA	NA	NA	1
Chr04_Pall	31760001	31780000	31770000	Chr04_Pall:31760001-31780000	1	NA	NA	NA	NA	NA	NA	NA	NA	NA	NA	NA	NA	NA	NA	NA	NA
Chr04_Pall	35960001	35980000	35970000	Chr04_Pall:35960001-35980000	NA	NA	NA	NA	NA	NA	NA	NA	NA	NA	NA	NA	NA	NA	1	NA	NA
Chr04_Pall	36720001	36740000	36730000	Chr04_Pall:36720001-36740000	NA	NA	NA	NA	NA	NA	NA	NA	NA	NA	NA	NA	NA	NA	1	NA	NA
Chr04_Pall	3740001	3760000	3750000	Chr04_Pall:3740001-3760000	NA	NA	NA	NA	NA	NA	NA	NA	NA	NA	NA	NA	NA	NA	NA	NA	1
Chr04_Pall	37500001	37520000	37510000	Chr04_Pall:37500001-37520000	NA	NA	NA	NA	NA	NA	NA	NA	NA	NA	NA	NA	NA	NA	1	NA	NA
Chr04_Pall	3760001	3780000	3770000	Chr04_Pall:3760001-3780000	NA	NA	NA	NA	NA	NA	NA	NA	NA	NA	NA	NA	NA	1	NA	NA	1
Chr04_Pall	37860001	37880000	37870000	Chr04_Pall:37860001-37880000	NA	NA	1	1	NA	NA	NA	NA	NA	NA	NA	NA	NA	NA	NA	NA	NA
Chr04_Pall	3800001	3820000	3810000	Chr04_Pall:3800001-3820000	NA	NA	NA	NA	NA	NA	NA	NA	NA	NA	NA	NA	NA	NA	NA	NA	1
Chr04_Pall	3820001	3840000	3830000	Chr04_Pall:3820001-3840000	NA	NA	NA	NA	NA	NA	NA	NA	NA	NA	NA	NA	NA	NA	NA	NA	1
Chr04_Pall	3980001	4000000	3990000	Chr04_Pall:3980001-4e+06	NA	NA	NA	NA	NA	NA	NA	NA	NA	NA	NA	NA	NA	NA	NA	NA	1
Chr04_Pall	39900001	39920000	39910000	Chr04_Pall:39900001-39920000	NA	NA	NA	NA	NA	NA	1	NA	NA	NA	NA	NA	NA	NA	NA	NA	NA
Chr04_Pall	40400001	40420000	40410000	Chr04_Pall:40400001-40420000	NA	NA	NA	NA	NA	NA	NA	NA	NA	NA	1	NA	NA	NA	NA	NA	NA
Chr04_Pall	40460001	40480000	40470000	Chr04_Pall:40460001-40480000	NA	NA	NA	NA	NA	NA	NA	NA	NA	NA	1	NA	NA	NA	NA	NA	NA
Chr04_Pall	40680001	40700000	40690000	Chr04_Pall:40680001-40700000	NA	NA	NA	NA	NA	NA	NA	NA	NA	NA	NA	NA	NA	NA	NA	NA	1
Chr04_Pall	40900001	40920000	40910000	Chr04_Pall:40900001-40920000	NA	NA	NA	NA	NA	NA	NA	NA	1	NA	NA	NA	NA	NA	1	1	NA
Chr04_Pall	41260001	41280000	41270000	Chr04_Pall:41260001-41280000	NA	NA	NA	NA	NA	NA	NA	NA	NA	NA	NA	NA	1	NA	1	1	NA
Chr04_Pall	41320001	41340000	41330000	Chr04_Pall:41320001-41340000	NA	NA	NA	NA	NA	NA	1	NA	NA	NA	1	1	NA	NA	NA	NA	NA
Chr04_Pall	41480001	41500000	41490000	Chr04_Pall:41480001-41500000	NA	NA	NA	NA	NA	NA	NA	NA	NA	NA	1	NA	NA	NA	NA	NA	NA
Chr04_Pall	42080001	42100000	42090000	Chr04_Pall:42080001-42100000	NA	NA	NA	NA	NA	NA	NA	NA	NA	NA	NA	NA	NA	NA	NA	NA	1
Chr04_Pall	42320001	42340000	42330000	Chr04_Pall:42320001-42340000	NA	NA	NA	NA	NA	NA	NA	NA	NA	NA	NA	NA	NA	NA	NA	NA	1
Chr04_Pall	42600001	42620000	42610000	Chr04_Pall:42600001-42620000	NA	NA	NA	NA	NA	NA	NA	NA	NA	NA	1	NA	NA	NA	NA	NA	NA
Chr04_Pall	42820001	42840000	42830000	Chr04_Pall:42820001-42840000	NA	NA	NA	NA	NA	NA	1	NA	NA	NA	NA	NA	NA	NA	NA	NA	NA
Chr04_Pall	42940001	42960000	42950000	Chr04_Pall:42940001-42960000	NA	NA	NA	NA	NA	NA	NA	NA	1	NA	NA	NA	NA	NA	NA	NA	NA
Chr04_Pall	43720001	43740000	43730000	Chr04_Pall:43720001-43740000	NA	NA	NA	NA	1	1	NA	NA	NA	NA	NA	NA	NA	1	NA	NA	NA
Chr04_Pall	44240001	44260000	44250000	Chr04_Pall:44240001-44260000	NA	NA	NA	NA	NA	NA	NA	NA	NA	NA	NA	NA	NA	1	NA	NA	NA
Chr04_Pall	44260001	44280000	44270000	Chr04_Pall:44260001-44280000	NA	NA	NA	NA	NA	NA	NA	NA	1	1	NA	NA	NA	NA	NA	NA	NA
Chr04_Pall	44640001	44660000	44650000	Chr04_Pall:44640001-44660000	NA	NA	NA	NA	NA	NA	NA	NA	NA	NA	NA	NA	NA	NA	1	NA	NA
Chr04_Pall	45040001	45060000	45050000	Chr04_Pall:45040001-45060000	1	1	NA	NA	NA	NA	NA	NA	1	NA	NA	NA	NA	NA	NA	NA	NA
Chr04_Pall	45280001	45300000	45290000	Chr04_Pall:45280001-45300000	NA	NA	NA	NA	NA	NA	NA	NA	NA	NA	1	1	NA	NA	NA	NA	NA
Chr04_Pall	46040001	46060000	46050000	Chr04_Pall:46040001-46060000	1	1	NA	NA	NA	NA	NA	NA	NA	NA	NA	NA	NA	NA	NA	NA	NA
Chr04_Pall	46080001	46100000	46090000	Chr04_Pall:46080001-46100000	1	NA	NA	NA	NA	NA	NA	NA	NA	NA	NA	NA	NA	1	NA	NA	NA
Chr04_Pall	46420001	46440000	46430000	Chr04_Pall:46420001-46440000	NA	NA	NA	NA	1	NA	NA	NA	NA	NA	NA	NA	NA	NA	NA	NA	NA
Chr04_Pall	46480001	46500000	46490000	Chr04_Pall:46480001-46500000	NA	NA	NA	NA	NA	NA	1	NA	NA	NA	NA	NA	NA	NA	NA	NA	NA
Chr04_Pall	46660001	46680000	46670000	Chr04_Pall:46660001-46680000	NA	NA	NA	NA	NA	NA	1	NA	NA	NA	NA	NA	NA	NA	NA	NA	NA
Chr04_Pall	46840001	46860000	46850000	Chr04_Pall:46840001-46860000	NA	NA	NA	NA	NA	NA	NA	NA	NA	NA	NA	NA	NA	NA	1	NA	NA
Chr04_Pall	46960001	46980000	46970000	Chr04_Pall:46960001-46980000	NA	NA	1	NA	NA	NA	NA	NA	1	NA	NA	NA	1	1	1	1	NA
Chr04_Pall	47060001	47080000	47070000	Chr04_Pall:47060001-47080000	1	NA	NA	NA	NA	NA	NA	NA	NA	NA	NA	NA	1	NA	NA	NA	NA
Chr04_Pall	47080001	47100000	47090000	Chr04_Pall:47080001-47100000	NA	NA	NA	NA	NA	NA	1	NA	NA	NA	NA	NA	NA	NA	NA	NA	NA
Chr04_Pall	47100001	47120000	47110000	Chr04_Pall:47100001-47120000	NA	NA	NA	NA	NA	NA	1	NA	NA	NA	NA	NA	NA	NA	NA	NA	NA
Chr04_Pall	47140001	47160000	47150000	Chr04_Pall:47140001-47160000	1	1	NA	NA	NA	NA	NA	NA	NA	NA	NA	NA	NA	NA	NA	NA	NA
Chr04_Pall	47180001	47200000	47190000	Chr04_Pall:47180001-47200000	NA	NA	NA	NA	NA	NA	NA	NA	NA	NA	NA	NA	NA	NA	NA	1	NA
Chr04_Pall	47600001	47620000	47610000	Chr04_Pall:47600001-47620000	NA	NA	NA	NA	NA	NA	NA	NA	NA	NA	NA	NA	NA	NA	NA	NA	1
Chr04_Pall	47640001	47660000	47650000	Chr04_Pall:47640001-47660000	NA	NA	NA	NA	NA	NA	1	NA	NA	NA	NA	NA	NA	NA	NA	NA	NA
Chr04_Pall	47720001	47740000	47730000	Chr04_Pall:47720001-47740000	NA	NA	NA	NA	NA	NA	NA	NA	NA	NA	NA	NA	NA	NA	NA	NA	1
Chr04_Pall	4800001	4820000	4810000	Chr04_Pall:4800001-4820000	NA	NA	NA	NA	NA	NA	NA	NA	NA	NA	NA	NA	1	1	NA	NA	NA
Chr04_Pall	48040001	48060000	48050000	Chr04_Pall:48040001-48060000	NA	NA	NA	NA	NA	NA	NA	NA	NA	NA	NA	NA	NA	NA	NA	1	NA
Chr04_Pall	4880001	4900000	4890000	Chr04_Pall:4880001-4900000	NA	NA	NA	NA	NA	NA	NA	NA	1	NA	NA	NA	NA	NA	NA	NA	NA
Chr04_Pall	49260001	49280000	49270000	Chr04_Pall:49260001-49280000	NA	NA	NA	NA	NA	NA	NA	NA	NA	NA	NA	NA	NA	NA	NA	NA	1
Chr04_Pall	49280001	49300000	49290000	Chr04_Pall:49280001-49300000	NA	NA	NA	NA	NA	NA	NA	NA	NA	NA	NA	NA	NA	NA	NA	NA	1
Chr04_Pall	49300001	49320000	49310000	Chr04_Pall:49300001-49320000	NA	NA	NA	NA	NA	NA	NA	NA	NA	NA	NA	NA	NA	NA	1	NA	1
Chr04_Pall	49640001	49660000	49650000	Chr04_Pall:49640001-49660000	NA	NA	NA	NA	NA	NA	NA	NA	NA	NA	NA	NA	NA	1	NA	NA	NA
Chr04_Pall	49660001	49680000	49670000	Chr04_Pall:49660001-49680000	NA	NA	NA	NA	NA	NA	NA	NA	NA	NA	NA	NA	NA	1	NA	NA	NA
Chr04_Pall	49800001	49820000	49810000	Chr04_Pall:49800001-49820000	NA	NA	1	NA	NA	NA	NA	NA	NA	NA	NA	NA	NA	NA	NA	NA	NA
Chr04_Pall	49840001	49860000	49850000	Chr04_Pall:49840001-49860000	NA	NA	NA	NA	NA	NA	NA	NA	NA	NA	NA	NA	1	NA	NA	NA	NA
Chr04_Pall	49940001	49960000	49950000	Chr04_Pall:49940001-49960000	NA	NA	NA	NA	NA	NA	NA	NA	NA	NA	NA	NA	NA	1	NA	1	NA
Chr04_Pall	50020001	50040000	50030000	Chr04_Pall:50020001-50040000	NA	NA	NA	NA	NA	NA	NA	NA	NA	NA	NA	NA	NA	NA	NA	NA	1
Chr04_Pall	50200001	50220000	50210000	Chr04_Pall:50200001-50220000	NA	NA	NA	NA	NA	NA	NA	NA	NA	NA	NA	NA	1	NA	NA	NA	NA
Chr04_Pall	50240001	50260000	50250000	Chr04_Pall:50240001-50260000	NA	NA	1	NA	NA	NA	NA	NA	NA	NA	NA	NA	NA	NA	NA	NA	NA
Chr04_Pall	50420001	50440000	50430000	Chr04_Pall:50420001-50440000	NA	NA	NA	NA	NA	NA	NA	NA	NA	NA	NA	NA	1	NA	NA	NA	NA
Chr04_Pall	50480001	50500000	50490000	Chr04_Pall:50480001-50500000	NA	NA	NA	NA	NA	NA	NA	NA	NA	NA	1	NA	NA	NA	NA	NA	NA
Chr04_Pall	50580001	50600000	50590000	Chr04_Pall:50580001-50600000	NA	NA	NA	NA	NA	NA	NA	NA	NA	NA	NA	NA	NA	NA	1	1	NA
Chr04_Pall	50960001	50980000	50970000	Chr04_Pall:50960001-50980000	NA	NA	NA	NA	NA	NA	NA	NA	NA	NA	NA	NA	NA	NA	1	1	NA
Chr04_Pall	51020001	51040000	51030000	Chr04_Pall:51020001-51040000	NA	NA	NA	NA	NA	NA	NA	NA	NA	NA	NA	NA	NA	1	NA	NA	NA
Chr04_Pall	51140001	51160000	51150000	Chr04_Pall:51140001-51160000	1	NA	1	1	NA	NA	NA	NA	NA	NA	NA	NA	NA	NA	1	NA	NA
Chr04_Pall	51500001	51520000	51510000	Chr04_Pall:51500001-51520000	NA	NA	NA	NA	NA	NA	NA	NA	NA	NA	NA	NA	NA	NA	1	NA	NA
Chr04_Pall	52160001	52180000	52170000	Chr04_Pall:52160001-52180000	NA	NA	NA	NA	NA	NA	1	1	NA	NA	NA	NA	NA	NA	1	NA	NA
Chr04_Pall	52380001	52400000	52390000	Chr04_Pall:52380001-52400000	1	1	1	1	1	1	NA	NA	NA	NA	NA	NA	NA	NA	NA	NA	NA
Chr04_Pall	52620001	52640000	52630000	Chr04_Pall:52620001-52640000	NA	NA	NA	NA	NA	NA	NA	NA	NA	NA	NA	NA	NA	NA	NA	NA	1
Chr04_Pall	52640001	52660000	52650000	Chr04_Pall:52640001-52660000	NA	NA	NA	NA	NA	NA	NA	NA	NA	NA	1	1	NA	NA	NA	NA	NA
Chr04_Pall	52880001	52900000	52890000	Chr04_Pall:52880001-52900000	NA	NA	NA	NA	NA	NA	NA	NA	NA	NA	NA	NA	NA	NA	NA	NA	1
Chr04_Pall	55000001	55020000	55010000	Chr04_Pall:55000001-55020000	NA	NA	NA	NA	NA	NA	NA	NA	1	NA	NA	NA	NA	NA	NA	NA	NA
Chr04_Pall	55020001	55040000	55030000	Chr04_Pall:55020001-55040000	NA	NA	NA	NA	NA	NA	1	NA	NA	NA	NA	NA	NA	NA	NA	NA	NA
Chr04_Pall	55160001	55180000	55170000	Chr04_Pall:55160001-55180000	1	1	NA	NA	NA	NA	1	NA	NA	NA	NA	NA	NA	NA	NA	NA	NA
Chr04_Pall	5560001	5580000	5570000	Chr04_Pall:5560001-5580000	NA	NA	NA	NA	NA	NA	NA	NA	NA	NA	NA	NA	NA	NA	NA	NA	1
Chr04_Pall	55760001	55780000	55770000	Chr04_Pall:55760001-55780000	NA	NA	NA	NA	NA	NA	NA	NA	NA	NA	NA	NA	NA	NA	1	NA	NA
Chr04_Pall	5640001	5660000	5650000	Chr04_Pall:5640001-5660000	NA	NA	NA	NA	1	NA	NA	NA	NA	NA	NA	NA	NA	1	NA	NA	NA
Chr04_Pall	56880001	56900000	56890000	Chr04_Pall:56880001-56900000	NA	NA	NA	NA	NA	NA	NA	NA	NA	NA	NA	NA	NA	NA	1	NA	NA
Chr04_Pall	57100001	57120000	57110000	Chr04_Pall:57100001-57120000	NA	NA	1	1	1	NA	1	NA	NA	NA	NA	NA	NA	NA	NA	NA	NA
Chr04_Pall	57280001	57300000	57290000	Chr04_Pall:57280001-57300000	NA	NA	NA	NA	NA	NA	1	NA	NA	NA	NA	NA	NA	NA	NA	NA	NA
Chr04_Pall	57700001	57720000	57710000	Chr04_Pall:57700001-57720000	NA	NA	NA	NA	NA	NA	NA	NA	NA	NA	NA	NA	NA	NA	1	NA	NA
Chr04_Pall	57940001	57960000	57950000	Chr04_Pall:57940001-57960000	NA	NA	NA	NA	NA	NA	1	NA	NA	NA	NA	NA	NA	NA	NA	NA	NA
Chr04_Pall	58280001	58300000	58290000	Chr04_Pall:58280001-58300000	NA	NA	NA	NA	NA	NA	1	NA	NA	NA	NA	NA	NA	NA	NA	NA	NA
Chr04_Pall	58380001	58400000	58390000	Chr04_Pall:58380001-58400000	NA	NA	NA	NA	NA	NA	1	NA	NA	NA	NA	NA	NA	NA	NA	NA	NA
Chr04_Pall	58680001	58700000	58690000	Chr04_Pall:58680001-58700000	1	NA	NA	NA	NA	NA	NA	NA	NA	NA	NA	NA	NA	NA	NA	NA	NA
Chr04_Pall	58880001	58900000	58890000	Chr04_Pall:58880001-58900000	NA	NA	NA	NA	NA	NA	NA	NA	NA	NA	NA	NA	NA	NA	NA	NA	1
Chr04_Pall	5900001	5920000	5910000	Chr04_Pall:5900001-5920000	NA	NA	NA	NA	NA	NA	NA	NA	NA	NA	NA	NA	NA	NA	NA	NA	1
Chr04_Pall	59240001	59260000	59250000	Chr04_Pall:59240001-59260000	NA	NA	NA	NA	NA	NA	NA	NA	NA	NA	NA	NA	NA	1	NA	NA	NA
Chr04_Pall	59580001	59600000	59590000	Chr04_Pall:59580001-59600000	1	1	NA	NA	NA	NA	NA	NA	NA	NA	NA	NA	NA	1	NA	NA	NA
Chr04_Pall	59660001	59680000	59670000	Chr04_Pall:59660001-59680000	1	1	NA	NA	NA	NA	NA	NA	NA	NA	NA	NA	1	NA	NA	1	NA
Chr04_Pall	59700001	59720000	59710000	Chr04_Pall:59700001-59720000	1	1	NA	NA	NA	NA	NA	NA	NA	NA	NA	NA	NA	NA	NA	NA	NA
Chr04_Pall	59720001	59740000	59730000	Chr04_Pall:59720001-59740000	1	1	NA	NA	NA	NA	NA	NA	NA	NA	NA	NA	1	1	NA	NA	NA
Chr04_Pall	59740001	59760000	59750000	Chr04_Pall:59740001-59760000	1	1	NA	NA	NA	NA	NA	NA	NA	NA	NA	NA	NA	NA	NA	NA	NA
Chr04_Pall	59760001	59780000	59770000	Chr04_Pall:59760001-59780000	1	1	NA	NA	NA	NA	NA	NA	NA	NA	NA	NA	1	1	NA	NA	NA
Chr04_Pall	6360001	6380000	6370000	Chr04_Pall:6360001-6380000	NA	NA	NA	NA	NA	NA	NA	NA	1	NA	NA	NA	NA	NA	NA	NA	NA
Chr04_Pall	6740001	6760000	6750000	Chr04_Pall:6740001-6760000	NA	NA	NA	NA	NA	NA	NA	NA	NA	NA	NA	NA	NA	1	NA	NA	NA
Chr04_Pall	7020001	7040000	7030000	Chr04_Pall:7020001-7040000	NA	NA	NA	NA	NA	NA	NA	NA	NA	NA	NA	NA	NA	NA	NA	NA	1
Chr04_Pall	7820001	7840000	7830000	Chr04_Pall:7820001-7840000	NA	NA	NA	NA	NA	NA	NA	NA	NA	NA	1	NA	NA	NA	NA	NA	NA
Chr04_Pall	8060001	8080000	8070000	Chr04_Pall:8060001-8080000	NA	NA	NA	NA	NA	NA	NA	NA	NA	NA	NA	NA	NA	NA	NA	NA	1
Chr04_Pall	8080001	8100000	8090000	Chr04_Pall:8080001-8100000	NA	NA	NA	NA	NA	NA	NA	NA	NA	NA	NA	NA	NA	NA	NA	NA	1
Chr04_Pall	8240001	8260000	8250000	Chr04_Pall:8240001-8260000	NA	NA	NA	NA	NA	NA	NA	NA	NA	NA	1	NA	NA	NA	NA	NA	NA
Chr04_Pall	8540001	8560000	8550000	Chr04_Pall:8540001-8560000	NA	NA	NA	NA	NA	NA	NA	NA	NA	NA	NA	NA	NA	NA	NA	NA	1
Chr04_Pall	860001	880000	870000	Chr04_Pall:860001-880000	NA	NA	NA	NA	NA	NA	NA	NA	NA	NA	NA	NA	NA	NA	NA	NA	1
Chr04_Pall	8940001	8960000	8950000	Chr04_Pall:8940001-8960000	NA	NA	NA	NA	NA	NA	NA	NA	NA	NA	NA	NA	NA	NA	NA	NA	1
Chr04_Pall	8960001	8980000	8970000	Chr04_Pall:8960001-8980000	NA	NA	NA	NA	NA	NA	NA	NA	NA	NA	NA	NA	NA	NA	NA	NA	1
Chr04_Pall	9160001	9180000	9170000	Chr04_Pall:9160001-9180000	NA	NA	NA	NA	NA	NA	NA	NA	NA	NA	NA	NA	NA	NA	NA	1	NA
Chr04_Pall	9180001	9200000	9190000	Chr04_Pall:9180001-9200000	NA	NA	1	NA	NA	NA	NA	NA	NA	NA	NA	NA	NA	NA	NA	NA	1
Chr04_Pall	9400001	9420000	9410000	Chr04_Pall:9400001-9420000	NA	NA	NA	NA	NA	NA	NA	NA	1	1	NA	NA	NA	NA	NA	NA	NA
Chr04_Pall	9580001	9600000	9590000	Chr04_Pall:9580001-9600000	NA	NA	NA	NA	NA	NA	NA	NA	NA	NA	NA	NA	NA	NA	NA	1	NA
Chr04_Pall	9640001	9660000	9650000	Chr04_Pall:9640001-9660000	NA	NA	NA	NA	NA	NA	NA	NA	NA	NA	1	NA	NA	NA	NA	NA	NA
Chr05_Occ	10020001	10040000	10030000	Chr05_Occ:10020001-10040000	NA	NA	NA	NA	NA	NA	NA	NA	NA	NA	NA	NA	1	1	1	1	NA
Chr05_Occ	10300001	10320000	10310000	Chr05_Occ:10300001-10320000	NA	NA	NA	NA	NA	NA	NA	NA	NA	NA	NA	NA	1	NA	1	1	NA
Chr05_Occ	10320001	10340000	10330000	Chr05_Occ:10320001-10340000	NA	NA	NA	NA	NA	NA	NA	NA	NA	NA	NA	NA	1	1	NA	1	NA
Chr05_Occ	10640001	10660000	10650000	Chr05_Occ:10640001-10660000	NA	NA	NA	NA	NA	NA	NA	NA	NA	NA	NA	NA	NA	NA	NA	NA	1
Chr05_Occ	10700001	10720000	10710000	Chr05_Occ:10700001-10720000	NA	NA	NA	NA	NA	NA	NA	NA	NA	NA	1	NA	NA	NA	NA	NA	NA
Chr05_Occ	10720001	10740000	10730000	Chr05_Occ:10720001-10740000	NA	NA	NA	NA	NA	NA	NA	NA	1	1	NA	NA	NA	NA	NA	NA	NA
Chr05_Occ	10780001	10800000	10790000	Chr05_Occ:10780001-10800000	NA	NA	NA	NA	NA	NA	NA	NA	NA	NA	NA	NA	NA	NA	NA	NA	1
Chr05_Occ	11160001	11180000	11170000	Chr05_Occ:11160001-11180000	NA	NA	NA	NA	NA	NA	NA	NA	NA	NA	NA	NA	NA	NA	NA	1	NA
Chr05_Occ	11260001	11280000	11270000	Chr05_Occ:11260001-11280000	1	1	NA	NA	NA	NA	NA	NA	1	NA	NA	NA	NA	NA	NA	NA	NA
Chr05_Occ	11660001	11680000	11670000	Chr05_Occ:11660001-11680000	NA	NA	NA	NA	NA	NA	NA	NA	NA	NA	NA	NA	1	1	1	1	NA
Chr05_Occ	12400001	12420000	12410000	Chr05_Occ:12400001-12420000	NA	NA	NA	NA	NA	NA	NA	NA	1	NA	NA	NA	NA	NA	NA	NA	NA
Chr05_Occ	1280001	1300000	1290000	Chr05_Occ:1280001-1300000	NA	NA	NA	NA	NA	NA	NA	NA	NA	NA	NA	NA	NA	NA	NA	NA	1
Chr05_Occ	12880001	12900000	12890000	Chr05_Occ:12880001-12900000	NA	NA	NA	NA	1	NA	NA	NA	NA	NA	1	NA	NA	NA	NA	NA	NA
Chr05_Occ	13080001	13100000	13090000	Chr05_Occ:13080001-13100000	NA	NA	NA	NA	1	NA	NA	NA	NA	NA	NA	NA	NA	NA	NA	NA	NA
Chr05_Occ	13180001	13200000	13190000	Chr05_Occ:13180001-13200000	NA	NA	NA	NA	NA	NA	1	NA	NA	NA	NA	NA	NA	NA	NA	NA	NA
Chr05_Occ	13380001	13400000	13390000	Chr05_Occ:13380001-13400000	1	NA	NA	NA	NA	NA	NA	NA	NA	NA	NA	NA	NA	1	NA	NA	NA
Chr05_Occ	1420001	1440000	1430000	Chr05_Occ:1420001-1440000	NA	NA	NA	NA	NA	NA	NA	NA	NA	NA	NA	NA	NA	NA	NA	NA	1
Chr05_Occ	14400001	14420000	14410000	Chr05_Occ:14400001-14420000	1	NA	NA	NA	NA	NA	NA	NA	NA	NA	NA	NA	NA	NA	NA	NA	NA
Chr05_Occ	14520001	14540000	14530000	Chr05_Occ:14520001-14540000	NA	NA	NA	NA	NA	NA	NA	NA	NA	NA	NA	NA	NA	1	NA	NA	NA
Chr05_Occ	14600001	14620000	14610000	Chr05_Occ:14600001-14620000	NA	NA	NA	NA	1	1	NA	NA	NA	NA	NA	NA	NA	NA	NA	NA	NA
Chr05_Occ	14760001	14780000	14770000	Chr05_Occ:14760001-14780000	NA	NA	NA	NA	NA	NA	NA	NA	NA	NA	NA	NA	NA	NA	NA	NA	1
Chr05_Occ	15000001	15020000	15010000	Chr05_Occ:15000001-15020000	NA	NA	NA	NA	NA	NA	NA	NA	NA	NA	NA	NA	NA	1	NA	NA	NA
Chr05_Occ	15100001	15120000	15110000	Chr05_Occ:15100001-15120000	NA	NA	NA	NA	1	NA	NA	NA	NA	NA	NA	NA	NA	NA	NA	NA	NA
Chr05_Occ	15400001	15420000	15410000	Chr05_Occ:15400001-15420000	NA	NA	NA	NA	NA	NA	1	NA	NA	NA	NA	NA	NA	NA	1	NA	NA
Chr05_Occ	15720001	15740000	15730000	Chr05_Occ:15720001-15740000	NA	NA	NA	NA	NA	NA	NA	NA	NA	NA	NA	NA	NA	NA	NA	NA	1
Chr05_Occ	1600001	1620000	1610000	Chr05_Occ:1600001-1620000	NA	NA	NA	NA	NA	NA	NA	NA	NA	NA	NA	NA	NA	NA	1	NA	1
Chr05_Occ	16200001	16220000	16210000	Chr05_Occ:16200001-16220000	NA	NA	NA	NA	NA	NA	NA	NA	NA	NA	NA	NA	NA	NA	1	NA	NA
Chr05_Occ	16340001	16360000	16350000	Chr05_Occ:16340001-16360000	NA	NA	NA	NA	NA	NA	NA	NA	NA	NA	NA	NA	NA	NA	NA	NA	1
Chr05_Occ	16380001	16400000	16390000	Chr05_Occ:16380001-16400000	NA	NA	NA	NA	NA	NA	NA	NA	1	NA	NA	NA	NA	NA	NA	NA	NA
Chr05_Occ	16420001	16440000	16430000	Chr05_Occ:16420001-16440000	NA	NA	NA	NA	NA	NA	NA	NA	NA	NA	1	NA	NA	NA	NA	NA	NA
Chr05_Occ	16660001	16680000	16670000	Chr05_Occ:16660001-16680000	NA	NA	NA	NA	1	NA	NA	NA	NA	NA	NA	NA	NA	NA	NA	NA	NA
Chr05_Occ	17300001	17320000	17310000	Chr05_Occ:17300001-17320000	NA	NA	NA	NA	NA	NA	NA	NA	NA	NA	NA	NA	NA	NA	NA	1	NA
Chr05_Occ	17380001	17400000	17390000	Chr05_Occ:17380001-17400000	NA	NA	NA	NA	NA	NA	NA	NA	NA	NA	NA	NA	NA	NA	NA	NA	1
Chr05_Occ	17400001	17420000	17410000	Chr05_Occ:17400001-17420000	NA	NA	NA	NA	NA	NA	NA	NA	NA	NA	NA	NA	NA	NA	NA	NA	1
Chr05_Occ	18040001	18060000	18050000	Chr05_Occ:18040001-18060000	NA	NA	NA	NA	NA	NA	NA	NA	NA	NA	NA	NA	NA	NA	NA	NA	1
Chr05_Occ	18420001	18440000	18430000	Chr05_Occ:18420001-18440000	NA	NA	NA	NA	NA	NA	NA	NA	NA	NA	NA	NA	NA	NA	NA	NA	1
Chr05_Occ	18780001	18800000	18790000	Chr05_Occ:18780001-18800000	NA	NA	NA	NA	NA	NA	NA	NA	NA	NA	NA	NA	NA	NA	1	NA	NA
Chr05_Occ	19220001	19240000	19230000	Chr05_Occ:19220001-19240000	NA	NA	NA	NA	NA	NA	NA	NA	NA	NA	NA	NA	NA	NA	1	NA	NA
Chr05_Occ	19320001	19340000	19330000	Chr05_Occ:19320001-19340000	NA	NA	NA	NA	NA	NA	NA	NA	NA	NA	NA	NA	NA	NA	NA	NA	1
Chr05_Occ	19420001	19440000	19430000	Chr05_Occ:19420001-19440000	NA	NA	NA	NA	NA	NA	NA	NA	NA	NA	NA	NA	NA	NA	1	NA	NA
Chr05_Occ	19620001	19640000	19630000	Chr05_Occ:19620001-19640000	NA	NA	1	1	NA	NA	NA	NA	NA	NA	NA	NA	NA	NA	NA	NA	NA
Chr05_Occ	19800001	19820000	19810000	Chr05_Occ:19800001-19820000	1	NA	NA	NA	1	NA	NA	NA	NA	NA	NA	NA	NA	NA	1	NA	NA
Chr05_Occ	19860001	19880000	19870000	Chr05_Occ:19860001-19880000	1	NA	NA	NA	NA	NA	NA	NA	NA	NA	NA	NA	NA	NA	NA	NA	NA
Chr05_Occ	19900001	19920000	19910000	Chr05_Occ:19900001-19920000	NA	NA	NA	NA	1	NA	NA	NA	NA	NA	NA	NA	NA	NA	NA	NA	NA
Chr05_Occ	19940001	19960000	19950000	Chr05_Occ:19940001-19960000	NA	NA	NA	NA	NA	NA	NA	NA	NA	NA	1	1	NA	NA	NA	NA	NA
Chr05_Occ	20001	40000	30000	Chr05_Occ:20001-40000	NA	NA	NA	NA	NA	NA	NA	NA	NA	NA	NA	NA	NA	NA	NA	NA	1
Chr05_Occ	20060001	20080000	20070000	Chr05_Occ:20060001-20080000	NA	NA	1	NA	NA	NA	NA	NA	NA	NA	NA	NA	NA	NA	NA	NA	NA
Chr05_Occ	20180001	20200000	20190000	Chr05_Occ:20180001-20200000	NA	NA	NA	NA	NA	NA	NA	NA	NA	NA	1	NA	NA	NA	NA	NA	NA
Chr05_Occ	20980001	21000000	20990000	Chr05_Occ:20980001-2.1e+07	NA	NA	NA	NA	NA	NA	NA	NA	NA	NA	NA	NA	NA	NA	NA	NA	1
Chr05_Occ	21180001	21200000	21190000	Chr05_Occ:21180001-21200000	NA	NA	NA	NA	NA	NA	NA	NA	NA	NA	1	NA	NA	NA	NA	NA	NA
Chr05_Occ	21520001	21540000	21530000	Chr05_Occ:21520001-21540000	NA	NA	NA	NA	NA	NA	NA	NA	NA	NA	NA	NA	NA	NA	NA	NA	1
Chr05_Occ	21700001	21720000	21710000	Chr05_Occ:21700001-21720000	NA	NA	1	1	NA	NA	NA	NA	NA	NA	NA	NA	NA	1	NA	1	NA
Chr05_Occ	2180001	2200000	2190000	Chr05_Occ:2180001-2200000	NA	NA	NA	NA	1	NA	NA	NA	NA	NA	NA	NA	NA	NA	NA	NA	NA
Chr05_Occ	21820001	21840000	21830000	Chr05_Occ:21820001-21840000	NA	NA	NA	NA	NA	NA	NA	NA	NA	NA	NA	NA	NA	NA	NA	NA	1
Chr05_Occ	220001	240000	230000	Chr05_Occ:220001-240000	NA	NA	NA	NA	NA	NA	NA	NA	NA	NA	NA	NA	NA	NA	1	NA	NA
Chr05_Occ	22280001	22300000	22290000	Chr05_Occ:22280001-22300000	NA	NA	NA	NA	NA	NA	1	1	NA	NA	NA	NA	NA	NA	NA	NA	NA
Chr05_Occ	22300001	22320000	22310000	Chr05_Occ:22300001-22320000	NA	NA	NA	NA	1	1	1	1	1	1	NA	NA	NA	1	1	1	NA
Chr05_Occ	2260001	2280000	2270000	Chr05_Occ:2260001-2280000	NA	NA	NA	NA	NA	NA	1	1	NA	NA	NA	NA	NA	NA	NA	NA	NA
Chr05_Occ	23400001	23420000	23410000	Chr05_Occ:23400001-23420000	NA	NA	NA	NA	NA	NA	NA	NA	NA	NA	1	1	NA	NA	NA	NA	NA
Chr05_Occ	23520001	23540000	23530000	Chr05_Occ:23520001-23540000	1	NA	NA	NA	NA	NA	NA	NA	NA	NA	NA	NA	NA	NA	NA	NA	NA
Chr05_Occ	23540001	23560000	23550000	Chr05_Occ:23540001-23560000	NA	NA	NA	NA	NA	NA	NA	NA	1	NA	NA	NA	NA	NA	NA	NA	NA
Chr05_Occ	23940001	23960000	23950000	Chr05_Occ:23940001-23960000	NA	NA	1	1	NA	NA	NA	NA	NA	NA	NA	NA	NA	NA	NA	NA	NA
Chr05_Occ	23980001	24000000	23990000	Chr05_Occ:23980001-2.4e+07	1	1	1	1	NA	NA	NA	NA	NA	NA	NA	NA	NA	NA	NA	NA	NA
Chr05_Occ	24040001	24060000	24050000	Chr05_Occ:24040001-24060000	NA	NA	NA	NA	NA	NA	NA	NA	NA	NA	NA	NA	NA	NA	NA	NA	1
Chr05_Occ	24480001	24500000	24490000	Chr05_Occ:24480001-24500000	NA	NA	NA	NA	NA	NA	NA	NA	NA	NA	NA	NA	1	NA	NA	NA	NA
Chr05_Occ	24520001	24540000	24530000	Chr05_Occ:24520001-24540000	NA	NA	NA	NA	NA	NA	NA	NA	NA	NA	NA	NA	NA	NA	NA	NA	1
Chr05_Occ	25120001	25140000	25130000	Chr05_Occ:25120001-25140000	NA	NA	NA	NA	NA	NA	NA	NA	NA	NA	NA	NA	NA	NA	1	NA	NA
Chr05_Occ	25620001	25640000	25630000	Chr05_Occ:25620001-25640000	NA	NA	NA	NA	NA	NA	NA	NA	NA	NA	NA	NA	NA	NA	NA	NA	1
Chr05_Occ	25640001	25660000	25650000	Chr05_Occ:25640001-25660000	NA	NA	NA	NA	NA	NA	NA	NA	NA	NA	NA	NA	NA	NA	NA	NA	1
Chr05_Occ	26060001	26080000	26070000	Chr05_Occ:26060001-26080000	NA	NA	NA	NA	NA	NA	NA	NA	NA	NA	NA	NA	NA	NA	NA	NA	1
Chr05_Occ	26160001	26180000	26170000	Chr05_Occ:26160001-26180000	NA	NA	NA	NA	NA	NA	NA	NA	NA	NA	NA	NA	NA	NA	NA	NA	1
Chr05_Occ	26200001	26220000	26210000	Chr05_Occ:26200001-26220000	NA	NA	NA	NA	NA	NA	NA	NA	NA	NA	NA	NA	1	NA	NA	NA	NA
Chr05_Occ	26540001	26560000	26550000	Chr05_Occ:26540001-26560000	NA	NA	NA	NA	NA	NA	NA	NA	NA	NA	NA	NA	NA	NA	NA	1	NA
Chr05_Occ	26640001	26660000	26650000	Chr05_Occ:26640001-26660000	NA	NA	NA	NA	NA	NA	NA	NA	NA	NA	NA	NA	NA	NA	NA	NA	1
Chr05_Occ	26880001	26900000	26890000	Chr05_Occ:26880001-26900000	NA	NA	NA	NA	1	NA	NA	NA	NA	NA	NA	NA	NA	NA	NA	NA	NA
Chr05_Occ	26960001	26980000	26970000	Chr05_Occ:26960001-26980000	NA	NA	NA	NA	NA	NA	NA	NA	1	NA	NA	NA	NA	NA	NA	NA	NA
Chr05_Occ	27720001	27740000	27730000	Chr05_Occ:27720001-27740000	NA	NA	1	NA	NA	NA	NA	NA	NA	NA	NA	NA	NA	NA	NA	NA	NA
Chr05_Occ	2860001	2880000	2870000	Chr05_Occ:2860001-2880000	1	1	NA	NA	NA	NA	1	1	NA	NA	NA	NA	NA	NA	NA	NA	NA
Chr05_Occ	2880001	2900000	2890000	Chr05_Occ:2880001-2900000	NA	NA	NA	NA	NA	NA	NA	NA	NA	NA	NA	NA	NA	1	1	NA	NA
Chr05_Occ	2900001	2920000	2910000	Chr05_Occ:2900001-2920000	NA	NA	NA	NA	NA	NA	NA	NA	NA	NA	NA	NA	1	1	1	1	NA
Chr05_Occ	2940001	2960000	2950000	Chr05_Occ:2940001-2960000	NA	NA	NA	NA	NA	NA	NA	NA	NA	NA	NA	NA	NA	1	NA	1	NA
Chr05_Occ	29680001	29700000	29690000	Chr05_Occ:29680001-29700000	NA	NA	1	NA	NA	NA	NA	NA	NA	NA	NA	NA	NA	NA	NA	NA	NA
Chr05_Occ	2980001	3000000	2990000	Chr05_Occ:2980001-3e+06	NA	NA	NA	NA	NA	NA	NA	NA	NA	NA	NA	NA	NA	NA	1	NA	NA
Chr05_Occ	29980001	30000000	29990000	Chr05_Occ:29980001-3e+07	NA	NA	NA	NA	NA	NA	NA	NA	NA	NA	NA	NA	NA	NA	NA	1	NA
Chr05_Occ	30540001	30560000	30550000	Chr05_Occ:30540001-30560000	NA	NA	NA	NA	NA	NA	NA	NA	1	NA	NA	NA	NA	NA	NA	NA	NA
Chr05_Occ	30660001	30680000	30670000	Chr05_Occ:30660001-30680000	NA	NA	NA	NA	NA	NA	NA	NA	NA	NA	NA	NA	NA	1	NA	1	NA
Chr05_Occ	30860001	30880000	30870000	Chr05_Occ:30860001-30880000	NA	NA	NA	NA	NA	NA	NA	NA	1	NA	NA	NA	NA	NA	NA	NA	NA
Chr05_Occ	31620001	31640000	31630000	Chr05_Occ:31620001-31640000	NA	NA	NA	NA	1	1	NA	NA	NA	NA	NA	NA	NA	1	NA	NA	NA
Chr05_Occ	31700001	31720000	31710000	Chr05_Occ:31700001-31720000	NA	NA	NA	NA	1	1	1	NA	NA	NA	NA	NA	NA	1	NA	NA	NA
Chr05_Occ	31720001	31740000	31730000	Chr05_Occ:31720001-31740000	NA	NA	NA	NA	1	NA	1	NA	NA	NA	NA	NA	NA	NA	NA	NA	NA
Chr05_Occ	31820001	31840000	31830000	Chr05_Occ:31820001-31840000	NA	NA	NA	NA	1	NA	NA	NA	NA	NA	NA	NA	NA	NA	NA	NA	NA
Chr05_Occ	31840001	31860000	31850000	Chr05_Occ:31840001-31860000	NA	NA	NA	NA	1	NA	NA	NA	NA	NA	NA	NA	NA	1	NA	NA	NA
Chr05_Occ	31860001	31880000	31870000	Chr05_Occ:31860001-31880000	NA	NA	NA	NA	1	NA	NA	NA	NA	NA	NA	NA	NA	1	NA	NA	NA
Chr05_Occ	320001	340000	330000	Chr05_Occ:320001-340000	NA	NA	NA	NA	NA	NA	NA	NA	NA	NA	NA	NA	NA	NA	1	NA	NA
Chr05_Occ	32180001	32200000	32190000	Chr05_Occ:32180001-32200000	NA	NA	NA	NA	NA	NA	NA	NA	1	NA	NA	NA	NA	NA	NA	NA	NA
Chr05_Occ	32440001	32460000	32450000	Chr05_Occ:32440001-32460000	NA	NA	NA	NA	NA	NA	NA	NA	NA	NA	NA	NA	NA	NA	NA	NA	1
Chr05_Occ	32980001	33000000	32990000	Chr05_Occ:32980001-3.3e+07	NA	NA	NA	NA	NA	NA	NA	NA	1	NA	NA	NA	NA	NA	NA	NA	NA
Chr05_Occ	33040001	33060000	33050000	Chr05_Occ:33040001-33060000	NA	NA	NA	NA	1	NA	NA	NA	NA	NA	NA	NA	NA	NA	NA	NA	NA
Chr05_Occ	33080001	33100000	33090000	Chr05_Occ:33080001-33100000	NA	NA	NA	NA	NA	NA	NA	NA	NA	NA	NA	NA	NA	NA	NA	NA	1
Chr05_Occ	33120001	33140000	33130000	Chr05_Occ:33120001-33140000	NA	NA	NA	NA	1	NA	NA	NA	NA	NA	NA	NA	NA	NA	NA	NA	NA
Chr05_Occ	33500001	33520000	33510000	Chr05_Occ:33500001-33520000	NA	NA	NA	NA	NA	NA	NA	NA	1	NA	NA	NA	NA	NA	NA	NA	NA
Chr05_Occ	33600001	33620000	33610000	Chr05_Occ:33600001-33620000	NA	NA	NA	NA	NA	NA	NA	NA	NA	NA	NA	NA	NA	NA	NA	NA	1
Chr05_Occ	34020001	34040000	34030000	Chr05_Occ:34020001-34040000	NA	NA	NA	NA	NA	NA	NA	NA	1	NA	NA	NA	NA	NA	NA	NA	NA
Chr05_Occ	34200001	34220000	34210000	Chr05_Occ:34200001-34220000	NA	NA	NA	NA	NA	NA	NA	NA	NA	NA	NA	NA	NA	1	1	NA	NA
Chr05_Occ	34300001	34320000	34310000	Chr05_Occ:34300001-34320000	NA	NA	NA	NA	NA	NA	NA	NA	1	NA	NA	NA	NA	NA	NA	NA	NA
Chr05_Occ	34380001	34400000	34390000	Chr05_Occ:34380001-34400000	NA	NA	NA	NA	NA	NA	NA	NA	1	NA	NA	NA	NA	NA	NA	NA	NA
Chr05_Occ	34660001	34680000	34670000	Chr05_Occ:34660001-34680000	NA	NA	1	NA	NA	NA	NA	NA	NA	NA	NA	NA	NA	NA	NA	NA	NA
Chr05_Occ	34740001	34760000	34750000	Chr05_Occ:34740001-34760000	NA	NA	NA	NA	NA	NA	NA	NA	1	NA	NA	NA	NA	NA	NA	NA	NA
Chr05_Occ	34760001	34780000	34770000	Chr05_Occ:34760001-34780000	NA	NA	NA	NA	NA	NA	NA	NA	1	1	1	NA	NA	NA	NA	NA	NA
Chr05_Occ	3480001	3500000	3490000	Chr05_Occ:3480001-3500000	NA	NA	NA	NA	NA	NA	NA	NA	NA	NA	NA	NA	1	1	NA	1	NA
Chr05_Occ	34840001	34860000	34850000	Chr05_Occ:34840001-34860000	NA	NA	NA	NA	NA	NA	NA	NA	1	NA	NA	NA	NA	NA	NA	NA	NA
Chr05_Occ	35000001	35020000	35010000	Chr05_Occ:35000001-35020000	NA	NA	NA	NA	NA	NA	NA	NA	NA	NA	1	NA	NA	NA	NA	NA	NA
Chr05_Occ	35140001	35160000	35150000	Chr05_Occ:35140001-35160000	NA	NA	NA	NA	NA	NA	NA	NA	NA	NA	NA	NA	1	NA	NA	NA	NA
Chr05_Occ	35360001	35380000	35370000	Chr05_Occ:35360001-35380000	NA	NA	NA	NA	NA	NA	NA	NA	1	NA	NA	NA	NA	NA	NA	1	NA
Chr05_Occ	3540001	3560000	3550000	Chr05_Occ:3540001-3560000	NA	NA	NA	NA	NA	NA	NA	NA	NA	NA	NA	NA	1	1	NA	NA	NA
Chr05_Occ	35420001	35440000	35430000	Chr05_Occ:35420001-35440000	NA	NA	NA	NA	NA	NA	NA	NA	1	NA	NA	NA	NA	NA	NA	NA	NA
Chr05_Occ	35460001	35480000	35470000	Chr05_Occ:35460001-35480000	NA	NA	NA	NA	NA	NA	NA	NA	NA	NA	NA	NA	NA	NA	NA	NA	1
Chr05_Occ	36120001	36140000	36130000	Chr05_Occ:36120001-36140000	NA	NA	1	1	NA	NA	NA	NA	NA	NA	NA	NA	NA	NA	NA	NA	NA
Chr05_Occ	36140001	36160000	36150000	Chr05_Occ:36140001-36160000	NA	NA	NA	NA	NA	NA	1	NA	NA	NA	NA	NA	NA	NA	NA	NA	NA
Chr05_Occ	3620001	3640000	3630000	Chr05_Occ:3620001-3640000	NA	NA	NA	NA	NA	NA	NA	NA	NA	NA	NA	NA	NA	NA	NA	1	NA
Chr05_Occ	36640001	36660000	36650000	Chr05_Occ:36640001-36660000	NA	NA	1	NA	NA	NA	NA	NA	NA	NA	NA	NA	NA	NA	NA	NA	NA
Chr05_Occ	3700001	3720000	3710000	Chr05_Occ:3700001-3720000	NA	NA	NA	NA	NA	NA	NA	NA	NA	NA	NA	NA	NA	1	NA	NA	NA
Chr05_Occ	37080001	37100000	37090000	Chr05_Occ:37080001-37100000	NA	NA	NA	NA	NA	NA	NA	NA	NA	NA	NA	NA	NA	1	NA	1	NA
Chr05_Occ	37100001	37120000	37110000	Chr05_Occ:37100001-37120000	NA	NA	NA	NA	NA	NA	NA	NA	NA	NA	NA	NA	NA	1	NA	NA	NA
Chr05_Occ	37600001	37620000	37610000	Chr05_Occ:37600001-37620000	NA	NA	NA	NA	NA	NA	NA	NA	NA	NA	1	NA	NA	NA	NA	NA	NA
Chr05_Occ	37980001	38000000	37990000	Chr05_Occ:37980001-3.8e+07	1	1	NA	NA	1	1	NA	NA	NA	NA	NA	NA	NA	NA	NA	NA	NA
Chr05_Occ	38080001	38100000	38090000	Chr05_Occ:38080001-38100000	1	1	NA	NA	NA	NA	NA	NA	NA	NA	NA	NA	NA	NA	1	NA	NA
Chr05_Occ	38400001	38420000	38410000	Chr05_Occ:38400001-38420000	NA	NA	1	1	1	NA	NA	NA	NA	NA	NA	NA	NA	NA	NA	NA	NA
Chr05_Occ	38480001	38500000	38490000	Chr05_Occ:38480001-38500000	NA	NA	NA	NA	NA	NA	NA	NA	NA	NA	1	1	NA	NA	NA	NA	NA
Chr05_Occ	38520001	38540000	38530000	Chr05_Occ:38520001-38540000	1	NA	NA	NA	NA	NA	NA	NA	NA	NA	NA	NA	NA	NA	NA	NA	NA
Chr05_Occ	38600001	38620000	38610000	Chr05_Occ:38600001-38620000	NA	NA	NA	NA	1	NA	NA	NA	NA	NA	NA	NA	NA	NA	NA	NA	NA
Chr05_Occ	38800001	38820000	38810000	Chr05_Occ:38800001-38820000	NA	NA	NA	NA	NA	NA	NA	NA	NA	NA	NA	NA	NA	NA	NA	NA	1
Chr05_Occ	38840001	38860000	38850000	Chr05_Occ:38840001-38860000	NA	NA	1	1	NA	NA	NA	NA	NA	NA	NA	NA	NA	NA	NA	NA	NA
Chr05_Occ	39600001	39620000	39610000	Chr05_Occ:39600001-39620000	1	1	NA	NA	NA	NA	NA	NA	NA	NA	NA	NA	NA	NA	NA	NA	NA
Chr05_Occ	39640001	39660000	39650000	Chr05_Occ:39640001-39660000	NA	NA	NA	NA	NA	NA	NA	NA	NA	NA	NA	NA	NA	NA	1	NA	NA
Chr05_Occ	39780001	39800000	39790000	Chr05_Occ:39780001-39800000	NA	NA	NA	NA	NA	NA	NA	NA	NA	NA	NA	NA	NA	1	NA	NA	NA
Chr05_Occ	39820001	39840000	39830000	Chr05_Occ:39820001-39840000	NA	NA	1	1	NA	NA	NA	NA	NA	NA	NA	NA	NA	NA	NA	NA	NA
Chr05_Occ	39940001	39960000	39950000	Chr05_Occ:39940001-39960000	1	NA	NA	NA	NA	NA	NA	NA	NA	NA	NA	NA	NA	NA	NA	NA	NA
Chr05_Occ	40160001	40180000	40170000	Chr05_Occ:40160001-40180000	1	NA	NA	NA	NA	NA	NA	NA	NA	NA	NA	NA	NA	NA	NA	NA	NA
Chr05_Occ	40180001	40200000	40190000	Chr05_Occ:40180001-40200000	1	1	NA	NA	NA	NA	NA	NA	NA	NA	NA	NA	NA	NA	NA	NA	NA
Chr05_Occ	40540001	40560000	40550000	Chr05_Occ:40540001-40560000	NA	NA	NA	NA	NA	NA	NA	NA	NA	NA	NA	NA	1	NA	NA	NA	NA
Chr05_Occ	40600001	40620000	40610000	Chr05_Occ:40600001-40620000	NA	NA	NA	NA	NA	NA	NA	NA	NA	NA	NA	NA	NA	1	NA	NA	NA
Chr05_Occ	40760001	40780000	40770000	Chr05_Occ:40760001-40780000	NA	NA	NA	NA	NA	NA	NA	NA	NA	NA	NA	NA	1	1	1	NA	NA
Chr05_Occ	41020001	41040000	41030000	Chr05_Occ:41020001-41040000	NA	NA	NA	NA	NA	NA	NA	NA	NA	NA	NA	NA	1	NA	NA	NA	NA
Chr05_Occ	41100001	41120000	41110000	Chr05_Occ:41100001-41120000	NA	NA	NA	NA	NA	NA	NA	NA	1	1	NA	NA	1	NA	NA	NA	NA
Chr05_Occ	41140001	41160000	41150000	Chr05_Occ:41140001-41160000	NA	NA	NA	NA	NA	NA	1	NA	NA	NA	NA	NA	NA	NA	NA	NA	NA
Chr05_Occ	41200001	41220000	41210000	Chr05_Occ:41200001-41220000	NA	NA	NA	NA	NA	NA	NA	NA	NA	NA	1	NA	NA	NA	NA	1	NA
Chr05_Occ	41660001	41680000	41670000	Chr05_Occ:41660001-41680000	NA	NA	NA	NA	NA	NA	1	1	1	NA	NA	NA	NA	NA	NA	NA	NA
Chr05_Occ	41680001	41700000	41690000	Chr05_Occ:41680001-41700000	NA	NA	NA	NA	NA	NA	NA	NA	1	1	NA	NA	NA	NA	NA	NA	NA
Chr05_Occ	41820001	41840000	41830000	Chr05_Occ:41820001-41840000	1	NA	NA	NA	NA	NA	NA	NA	NA	NA	NA	NA	NA	NA	NA	NA	NA
Chr05_Occ	42080001	42100000	42090000	Chr05_Occ:42080001-42100000	1	NA	NA	NA	NA	NA	NA	NA	1	NA	NA	NA	NA	NA	NA	NA	NA
Chr05_Occ	42140001	42160000	42150000	Chr05_Occ:42140001-42160000	NA	NA	NA	NA	NA	NA	NA	NA	NA	NA	NA	NA	NA	NA	NA	NA	1
Chr05_Occ	42160001	42180000	42170000	Chr05_Occ:42160001-42180000	NA	NA	NA	NA	NA	NA	NA	NA	NA	NA	NA	NA	NA	NA	NA	NA	1
Chr05_Occ	42420001	42440000	42430000	Chr05_Occ:42420001-42440000	NA	NA	NA	NA	NA	NA	NA	NA	NA	NA	NA	NA	NA	NA	NA	NA	1
Chr05_Occ	42500001	42520000	42510000	Chr05_Occ:42500001-42520000	NA	NA	NA	NA	NA	NA	NA	NA	1	NA	NA	NA	1	1	NA	NA	NA
Chr05_Occ	42520001	42540000	42530000	Chr05_Occ:42520001-42540000	NA	NA	NA	NA	NA	NA	NA	NA	NA	NA	NA	NA	1	1	NA	NA	NA
Chr05_Occ	42580001	42600000	42590000	Chr05_Occ:42580001-42600000	NA	NA	NA	NA	NA	NA	NA	NA	NA	NA	NA	NA	1	NA	NA	NA	NA
Chr05_Occ	42820001	42840000	42830000	Chr05_Occ:42820001-42840000	NA	NA	NA	NA	NA	NA	NA	NA	NA	NA	NA	NA	NA	NA	NA	NA	1
Chr05_Occ	42860001	42880000	42870000	Chr05_Occ:42860001-42880000	NA	NA	NA	NA	NA	NA	NA	NA	NA	NA	NA	NA	NA	NA	NA	NA	1
Chr05_Occ	43320001	43340000	43330000	Chr05_Occ:43320001-43340000	NA	NA	NA	NA	NA	NA	NA	NA	NA	NA	NA	NA	NA	NA	NA	1	NA
Chr05_Occ	43340001	43360000	43350000	Chr05_Occ:43340001-43360000	NA	NA	NA	NA	NA	NA	NA	NA	NA	NA	NA	NA	1	NA	NA	NA	NA
Chr05_Occ	4340001	4360000	4350000	Chr05_Occ:4340001-4360000	1	1	NA	NA	NA	NA	NA	NA	NA	NA	NA	NA	NA	NA	NA	NA	NA
Chr05_Occ	43640001	43660000	43650000	Chr05_Occ:43640001-43660000	NA	NA	NA	NA	NA	NA	1	NA	NA	NA	NA	NA	NA	NA	NA	NA	NA
Chr05_Occ	43660001	43680000	43670000	Chr05_Occ:43660001-43680000	NA	NA	NA	NA	1	NA	NA	NA	NA	NA	NA	NA	NA	NA	NA	NA	NA
Chr05_Occ	43760001	43780000	43770000	Chr05_Occ:43760001-43780000	NA	NA	NA	NA	NA	NA	NA	NA	NA	NA	NA	NA	NA	NA	NA	NA	1
Chr05_Occ	44040001	44060000	44050000	Chr05_Occ:44040001-44060000	NA	NA	NA	NA	NA	NA	NA	NA	NA	NA	1	1	NA	NA	NA	NA	NA
Chr05_Occ	44060001	44080000	44070000	Chr05_Occ:44060001-44080000	NA	NA	1	NA	NA	NA	NA	NA	NA	NA	NA	NA	NA	NA	NA	NA	NA
Chr05_Occ	44140001	44160000	44150000	Chr05_Occ:44140001-44160000	NA	NA	NA	NA	NA	NA	NA	NA	1	NA	NA	NA	NA	NA	NA	NA	NA
Chr05_Occ	44260001	44280000	44270000	Chr05_Occ:44260001-44280000	NA	NA	NA	NA	NA	NA	NA	NA	NA	NA	NA	NA	1	NA	NA	NA	NA
Chr05_Occ	44300001	44320000	44310000	Chr05_Occ:44300001-44320000	NA	NA	NA	NA	NA	NA	NA	NA	NA	NA	1	NA	NA	NA	NA	NA	NA
Chr05_Occ	44340001	44360000	44350000	Chr05_Occ:44340001-44360000	NA	NA	NA	NA	NA	NA	1	1	NA	NA	NA	NA	NA	NA	NA	NA	NA
Chr05_Occ	44380001	44400000	44390000	Chr05_Occ:44380001-44400000	NA	NA	NA	NA	NA	NA	NA	NA	NA	NA	1	NA	NA	NA	NA	NA	NA
Chr05_Occ	44400001	44420000	44410000	Chr05_Occ:44400001-44420000	NA	NA	NA	NA	NA	NA	NA	NA	NA	NA	1	NA	NA	NA	NA	NA	NA
Chr05_Occ	44440001	44460000	44450000	Chr05_Occ:44440001-44460000	NA	NA	NA	NA	NA	NA	NA	NA	NA	NA	1	NA	NA	NA	NA	NA	NA
Chr05_Occ	44520001	44540000	44530000	Chr05_Occ:44520001-44540000	NA	NA	NA	NA	NA	NA	1	NA	NA	NA	NA	NA	NA	NA	NA	NA	NA
Chr05_Occ	44620001	44640000	44630000	Chr05_Occ:44620001-44640000	NA	NA	NA	NA	NA	NA	NA	NA	NA	NA	NA	NA	NA	NA	NA	NA	1
Chr05_Occ	44640001	44660000	44650000	Chr05_Occ:44640001-44660000	NA	NA	NA	NA	NA	NA	NA	NA	NA	NA	NA	NA	NA	NA	NA	NA	1
Chr05_Occ	4480001	4500000	4490000	Chr05_Occ:4480001-4500000	1	1	NA	NA	NA	NA	NA	NA	NA	NA	NA	NA	NA	NA	NA	NA	NA
Chr05_Occ	44880001	44900000	44890000	Chr05_Occ:44880001-44900000	NA	NA	1	1	NA	NA	NA	NA	NA	NA	1	NA	NA	NA	NA	NA	NA
Chr05_Occ	44900001	44920000	44910000	Chr05_Occ:44900001-44920000	NA	NA	1	1	NA	NA	NA	NA	NA	NA	NA	NA	NA	NA	NA	NA	NA
Chr05_Occ	45120001	45140000	45130000	Chr05_Occ:45120001-45140000	NA	NA	1	NA	NA	NA	NA	NA	1	NA	NA	NA	1	1	NA	NA	NA
Chr05_Occ	4520001	4540000	4530000	Chr05_Occ:4520001-4540000	1	1	NA	NA	NA	NA	NA	NA	1	NA	NA	NA	NA	NA	NA	NA	NA
Chr05_Occ	45220001	45240000	45230000	Chr05_Occ:45220001-45240000	NA	NA	NA	NA	NA	NA	NA	NA	NA	NA	1	NA	NA	NA	NA	NA	NA
Chr05_Occ	45240001	45260000	45250000	Chr05_Occ:45240001-45260000	NA	NA	NA	NA	NA	NA	NA	NA	NA	NA	1	NA	NA	NA	NA	NA	NA
Chr05_Occ	45400001	45420000	45410000	Chr05_Occ:45400001-45420000	NA	NA	NA	NA	NA	NA	NA	NA	NA	NA	1	NA	NA	NA	NA	1	NA
Chr05_Occ	4540001	4560000	4550000	Chr05_Occ:4540001-4560000	1	1	NA	NA	NA	NA	1	NA	NA	NA	NA	NA	NA	NA	NA	NA	NA
Chr05_Occ	45440001	45460000	45450000	Chr05_Occ:45440001-45460000	NA	NA	NA	NA	NA	NA	1	NA	NA	NA	1	1	NA	NA	1	1	NA
Chr05_Occ	45460001	45480000	45470000	Chr05_Occ:45460001-45480000	NA	NA	NA	NA	NA	NA	NA	NA	NA	NA	NA	NA	NA	NA	NA	1	NA
Chr05_Occ	45480001	45500000	45490000	Chr05_Occ:45480001-45500000	NA	NA	NA	NA	NA	NA	NA	NA	NA	NA	1	NA	NA	NA	NA	NA	NA
Chr05_Occ	45580001	45600000	45590000	Chr05_Occ:45580001-45600000	NA	NA	NA	NA	NA	NA	1	NA	NA	NA	NA	NA	NA	NA	NA	NA	NA
Chr05_Occ	4560001	4580000	4570000	Chr05_Occ:4560001-4580000	1	1	NA	NA	NA	NA	NA	NA	NA	NA	NA	NA	NA	NA	NA	NA	NA
Chr05_Occ	45620001	45640000	45630000	Chr05_Occ:45620001-45640000	NA	NA	NA	NA	NA	NA	1	NA	NA	NA	NA	NA	NA	NA	NA	NA	NA
Chr05_Occ	45640001	45660000	45650000	Chr05_Occ:45640001-45660000	NA	NA	NA	NA	NA	NA	NA	NA	NA	NA	1	1	NA	NA	NA	NA	NA
Chr05_Occ	4580001	4600000	4590000	Chr05_Occ:4580001-4600000	1	1	NA	NA	NA	NA	NA	NA	NA	NA	NA	NA	NA	NA	NA	NA	NA
Chr05_Occ	45880001	45900000	45890000	Chr05_Occ:45880001-45900000	NA	NA	NA	NA	NA	NA	NA	NA	1	1	NA	NA	NA	NA	NA	NA	NA
Chr05_Occ	4600001	4620000	4610000	Chr05_Occ:4600001-4620000	1	1	NA	NA	NA	NA	NA	NA	1	NA	NA	NA	NA	NA	NA	NA	NA
Chr05_Occ	46400001	46420000	46410000	Chr05_Occ:46400001-46420000	NA	NA	NA	NA	NA	NA	NA	NA	NA	NA	NA	NA	NA	1	NA	NA	NA
Chr05_Occ	46700001	46720000	46710000	Chr05_Occ:46700001-46720000	NA	NA	1	1	NA	NA	NA	NA	NA	NA	NA	NA	NA	NA	NA	NA	NA
Chr05_Occ	46760001	46780000	46770000	Chr05_Occ:46760001-46780000	NA	NA	1	NA	NA	NA	NA	NA	NA	NA	NA	NA	NA	NA	NA	NA	NA
Chr05_Occ	4700001	4720000	4710000	Chr05_Occ:4700001-4720000	1	1	NA	NA	NA	NA	NA	NA	NA	NA	NA	NA	NA	NA	NA	NA	NA
Chr05_Occ	47160001	47180000	47170000	Chr05_Occ:47160001-47180000	NA	NA	NA	NA	NA	NA	NA	NA	1	NA	NA	NA	NA	NA	NA	NA	NA
Chr05_Occ	47280001	47300000	47290000	Chr05_Occ:47280001-47300000	NA	NA	NA	NA	NA	NA	NA	NA	NA	NA	NA	NA	NA	NA	NA	1	NA
Chr05_Occ	47400001	47420000	47410000	Chr05_Occ:47400001-47420000	NA	NA	NA	NA	NA	NA	1	NA	NA	NA	NA	NA	NA	NA	NA	NA	NA
Chr05_Occ	4800001	4820000	4810000	Chr05_Occ:4800001-4820000	1	1	NA	NA	NA	NA	NA	NA	NA	NA	NA	NA	NA	NA	NA	NA	NA
Chr05_Occ	4840001	4860000	4850000	Chr05_Occ:4840001-4860000	1	1	NA	NA	NA	NA	NA	NA	NA	NA	NA	NA	NA	NA	NA	NA	NA
Chr05_Occ	4880001	4900000	4890000	Chr05_Occ:4880001-4900000	1	1	NA	NA	NA	NA	NA	NA	NA	NA	NA	NA	NA	NA	NA	NA	NA
Chr05_Occ	48880001	48900000	48890000	Chr05_Occ:48880001-48900000	NA	NA	NA	NA	NA	NA	NA	NA	NA	NA	NA	NA	NA	NA	NA	NA	1
Chr05_Occ	49040001	49060000	49050000	Chr05_Occ:49040001-49060000	NA	NA	NA	NA	NA	NA	NA	NA	NA	NA	NA	NA	NA	NA	NA	NA	1
Chr05_Occ	49500001	49520000	49510000	Chr05_Occ:49500001-49520000	NA	NA	NA	NA	NA	NA	NA	NA	NA	NA	NA	NA	NA	NA	NA	NA	1
Chr05_Occ	49560001	49580000	49570000	Chr05_Occ:49560001-49580000	NA	NA	NA	NA	NA	NA	NA	NA	1	NA	NA	NA	NA	NA	NA	NA	NA
Chr05_Occ	49580001	49600000	49590000	Chr05_Occ:49580001-49600000	NA	NA	NA	NA	NA	NA	1	NA	NA	NA	NA	NA	NA	NA	NA	NA	NA
Chr05_Occ	49900001	49920000	49910000	Chr05_Occ:49900001-49920000	NA	NA	NA	NA	NA	NA	NA	NA	1	NA	1	NA	NA	NA	NA	NA	NA
Chr05_Occ	50120001	50140000	50130000	Chr05_Occ:50120001-50140000	NA	NA	NA	NA	NA	NA	NA	NA	1	1	NA	NA	NA	NA	NA	NA	NA
Chr05_Occ	5020001	5040000	5030000	Chr05_Occ:5020001-5040000	NA	NA	1	NA	NA	NA	NA	NA	NA	NA	NA	NA	NA	1	NA	NA	NA
Chr05_Occ	50640001	50660000	50650000	Chr05_Occ:50640001-50660000	NA	NA	NA	NA	NA	NA	NA	NA	NA	NA	NA	NA	NA	NA	NA	1	NA
Chr05_Occ	50960001	50980000	50970000	Chr05_Occ:50960001-50980000	NA	NA	NA	NA	1	1	NA	NA	NA	NA	NA	NA	NA	NA	NA	NA	NA
Chr05_Occ	50980001	51000000	50990000	Chr05_Occ:50980001-5.1e+07	NA	NA	NA	NA	NA	NA	NA	NA	NA	NA	NA	NA	NA	NA	NA	NA	1
Chr05_Occ	5160001	5180000	5170000	Chr05_Occ:5160001-5180000	NA	NA	NA	NA	1	NA	NA	NA	NA	NA	NA	NA	NA	NA	NA	NA	NA
Chr05_Occ	51660001	51680000	51670000	Chr05_Occ:51660001-51680000	NA	NA	NA	NA	NA	NA	NA	NA	NA	NA	NA	NA	NA	NA	NA	NA	1
Chr05_Occ	51780001	51800000	51790000	Chr05_Occ:51780001-51800000	NA	NA	NA	NA	1	NA	1	NA	NA	NA	NA	NA	NA	NA	NA	NA	NA
Chr05_Occ	5180001	5200000	5190000	Chr05_Occ:5180001-5200000	1	1	NA	NA	NA	NA	NA	NA	NA	NA	NA	NA	NA	NA	NA	NA	NA
Chr05_Occ	5220001	5240000	5230000	Chr05_Occ:5220001-5240000	NA	NA	NA	NA	1	NA	NA	NA	NA	NA	NA	NA	NA	NA	NA	NA	NA
Chr05_Occ	52280001	52300000	52290000	Chr05_Occ:52280001-52300000	NA	NA	NA	NA	NA	NA	NA	NA	NA	NA	NA	NA	1	NA	NA	NA	NA
Chr05_Occ	52420001	52440000	52430000	Chr05_Occ:52420001-52440000	NA	NA	NA	NA	NA	NA	NA	NA	1	NA	NA	NA	NA	NA	NA	NA	NA
Chr05_Occ	52500001	52520000	52510000	Chr05_Occ:52500001-52520000	NA	NA	NA	NA	NA	NA	NA	NA	1	NA	NA	NA	NA	NA	NA	NA	NA
Chr05_Occ	52820001	52840000	52830000	Chr05_Occ:52820001-52840000	NA	NA	NA	NA	NA	NA	1	NA	NA	NA	NA	NA	NA	NA	NA	NA	NA
Chr05_Occ	5340001	5360000	5350000	Chr05_Occ:5340001-5360000	NA	NA	NA	NA	1	NA	NA	NA	NA	NA	NA	NA	NA	NA	NA	NA	NA
Chr05_Occ	5360001	5380000	5370000	Chr05_Occ:5360001-5380000	NA	NA	NA	NA	1	1	NA	NA	NA	NA	NA	NA	NA	NA	NA	NA	NA
Chr05_Occ	53740001	53760000	53750000	Chr05_Occ:53740001-53760000	NA	NA	NA	NA	1	NA	NA	NA	NA	NA	NA	NA	NA	NA	NA	NA	NA
Chr05_Occ	5380001	5400000	5390000	Chr05_Occ:5380001-5400000	NA	NA	NA	NA	1	1	NA	NA	NA	NA	NA	NA	NA	NA	NA	NA	NA
Chr05_Occ	53840001	53860000	53850000	Chr05_Occ:53840001-53860000	NA	NA	NA	NA	NA	NA	NA	NA	NA	NA	NA	NA	NA	NA	NA	NA	1
Chr05_Occ	53860001	53880000	53870000	Chr05_Occ:53860001-53880000	NA	NA	NA	NA	NA	NA	NA	NA	NA	NA	NA	NA	NA	1	NA	NA	NA
Chr05_Occ	5420001	5440000	5430000	Chr05_Occ:5420001-5440000	NA	NA	NA	NA	1	NA	NA	NA	NA	NA	NA	NA	NA	NA	NA	NA	NA
Chr05_Occ	54220001	54240000	54230000	Chr05_Occ:54220001-54240000	NA	NA	NA	NA	NA	NA	NA	NA	NA	NA	NA	NA	NA	NA	NA	1	NA
Chr05_Occ	54240001	54260000	54250000	Chr05_Occ:54240001-54260000	NA	NA	NA	NA	1	NA	NA	NA	NA	NA	NA	NA	NA	NA	NA	NA	NA
Chr05_Occ	54260001	54280000	54270000	Chr05_Occ:54260001-54280000	1	1	NA	NA	NA	NA	NA	NA	NA	NA	NA	NA	NA	NA	NA	NA	NA
Chr05_Occ	5440001	5460000	5450000	Chr05_Occ:5440001-5460000	NA	NA	NA	NA	1	NA	NA	NA	NA	NA	NA	NA	NA	NA	NA	NA	NA
Chr05_Occ	5460001	5480000	5470000	Chr05_Occ:5460001-5480000	NA	NA	NA	NA	1	NA	NA	NA	NA	NA	NA	NA	NA	NA	NA	NA	NA
Chr05_Occ	54680001	54700000	54690000	Chr05_Occ:54680001-54700000	1	1	NA	NA	NA	NA	NA	NA	NA	NA	NA	NA	NA	1	NA	1	NA
Chr05_Occ	5480001	5500000	5490000	Chr05_Occ:5480001-5500000	NA	NA	NA	NA	1	NA	NA	NA	NA	NA	NA	NA	NA	1	NA	NA	NA
Chr05_Occ	5500001	5520000	5510000	Chr05_Occ:5500001-5520000	NA	NA	NA	NA	1	NA	NA	NA	NA	NA	NA	NA	NA	NA	NA	NA	NA
Chr05_Occ	55420001	55440000	55430000	Chr05_Occ:55420001-55440000	NA	NA	NA	NA	NA	NA	NA	NA	NA	NA	NA	NA	NA	NA	NA	NA	1
Chr05_Occ	56220001	56240000	56230000	Chr05_Occ:56220001-56240000	NA	NA	1	NA	1	1	NA	NA	NA	NA	NA	NA	NA	NA	NA	NA	NA
Chr05_Occ	56500001	56520000	56510000	Chr05_Occ:56500001-56520000	NA	NA	1	NA	NA	NA	NA	NA	NA	NA	NA	NA	NA	1	1	NA	NA
Chr05_Occ	56600001	56620000	56610000	Chr05_Occ:56600001-56620000	NA	NA	NA	NA	NA	NA	NA	NA	NA	NA	NA	NA	NA	NA	1	1	NA
Chr05_Occ	57280001	57300000	57290000	Chr05_Occ:57280001-57300000	NA	NA	NA	NA	1	1	NA	NA	NA	NA	NA	NA	NA	NA	NA	NA	NA
Chr05_Occ	57300001	57320000	57310000	Chr05_Occ:57300001-57320000	NA	NA	NA	NA	NA	NA	NA	NA	NA	NA	NA	NA	NA	NA	1	NA	NA
Chr05_Occ	5780001	5800000	5790000	Chr05_Occ:5780001-5800000	NA	NA	NA	NA	1	NA	NA	NA	NA	NA	NA	NA	NA	1	NA	NA	NA
Chr05_Occ	58580001	58600000	58590000	Chr05_Occ:58580001-58600000	1	NA	NA	NA	NA	NA	NA	NA	NA	NA	NA	NA	NA	NA	NA	1	NA
Chr05_Occ	5920001	5940000	5930000	Chr05_Occ:5920001-5940000	NA	NA	NA	NA	1	NA	NA	NA	NA	NA	NA	NA	NA	NA	NA	NA	NA
Chr05_Occ	6080001	6100000	6090000	Chr05_Occ:6080001-6100000	NA	NA	NA	NA	NA	NA	1	NA	NA	NA	NA	NA	NA	1	NA	NA	NA
Chr05_Occ	6200001	6220000	6210000	Chr05_Occ:6200001-6220000	NA	NA	NA	NA	1	NA	NA	NA	NA	NA	NA	NA	NA	NA	NA	NA	NA
Chr05_Occ	6220001	6240000	6230000	Chr05_Occ:6220001-6240000	NA	NA	NA	NA	1	1	NA	NA	NA	NA	NA	NA	NA	1	NA	NA	NA
Chr05_Occ	6240001	6260000	6250000	Chr05_Occ:6240001-6260000	NA	NA	NA	NA	NA	NA	NA	NA	NA	NA	1	NA	NA	NA	NA	NA	NA
Chr05_Occ	6380001	6400000	6390000	Chr05_Occ:6380001-6400000	NA	NA	NA	NA	NA	NA	NA	NA	NA	NA	NA	NA	NA	1	NA	NA	NA
Chr05_Occ	640001	660000	650000	Chr05_Occ:640001-660000	NA	NA	NA	NA	NA	NA	NA	NA	NA	NA	NA	NA	NA	NA	NA	NA	1
Chr05_Occ	6460001	6480000	6470000	Chr05_Occ:6460001-6480000	NA	NA	NA	NA	1	NA	1	1	NA	NA	NA	NA	NA	NA	NA	NA	NA
Chr05_Occ	6560001	6580000	6570000	Chr05_Occ:6560001-6580000	NA	NA	NA	NA	NA	NA	NA	NA	NA	NA	1	NA	NA	NA	NA	NA	NA
Chr05_Occ	6940001	6960000	6950000	Chr05_Occ:6940001-6960000	NA	NA	NA	NA	NA	NA	NA	NA	NA	NA	NA	NA	NA	1	NA	NA	NA
Chr05_Occ	6960001	6980000	6970000	Chr05_Occ:6960001-6980000	NA	NA	NA	NA	NA	NA	NA	NA	NA	NA	NA	NA	NA	1	NA	NA	NA
Chr05_Occ	7000001	7020000	7010000	Chr05_Occ:7000001-7020000	NA	NA	NA	NA	1	NA	NA	NA	NA	NA	NA	NA	NA	NA	NA	NA	NA
Chr05_Occ	7080001	7100000	7090000	Chr05_Occ:7080001-7100000	NA	NA	NA	NA	1	NA	NA	NA	NA	NA	NA	NA	NA	NA	NA	NA	NA
Chr05_Occ	7200001	7220000	7210000	Chr05_Occ:7200001-7220000	NA	NA	NA	NA	NA	NA	NA	NA	NA	NA	NA	NA	NA	1	NA	NA	NA
Chr05_Occ	7280001	7300000	7290000	Chr05_Occ:7280001-7300000	NA	NA	NA	NA	NA	NA	NA	NA	NA	NA	NA	NA	NA	NA	1	NA	NA
Chr05_Occ	7580001	7600000	7590000	Chr05_Occ:7580001-7600000	NA	NA	1	1	1	NA	NA	NA	NA	NA	1	1	NA	NA	NA	NA	NA
Chr05_Occ	7780001	7800000	7790000	Chr05_Occ:7780001-7800000	NA	NA	NA	NA	NA	NA	NA	NA	NA	NA	NA	NA	NA	NA	NA	1	NA
Chr05_Occ	7880001	7900000	7890000	Chr05_Occ:7880001-7900000	NA	NA	NA	NA	NA	NA	NA	NA	NA	NA	NA	NA	1	NA	NA	NA	NA
Chr05_Occ	8020001	8040000	8030000	Chr05_Occ:8020001-8040000	NA	NA	NA	NA	NA	NA	NA	NA	NA	NA	NA	NA	NA	NA	1	1	NA
Chr05_Occ	8160001	8180000	8170000	Chr05_Occ:8160001-8180000	NA	NA	1	NA	NA	NA	NA	NA	NA	NA	NA	NA	NA	NA	NA	NA	NA
Chr05_Occ	8180001	8200000	8190000	Chr05_Occ:8180001-8200000	NA	NA	1	1	NA	NA	NA	NA	NA	NA	NA	NA	NA	NA	NA	NA	NA
Chr05_Occ	8240001	8260000	8250000	Chr05_Occ:8240001-8260000	NA	NA	NA	NA	NA	NA	NA	NA	NA	NA	1	NA	NA	NA	NA	NA	NA
Chr05_Occ	8260001	8280000	8270000	Chr05_Occ:8260001-8280000	NA	NA	NA	NA	NA	NA	NA	NA	NA	NA	1	NA	NA	NA	NA	NA	NA
Chr05_Occ	8400001	8420000	8410000	Chr05_Occ:8400001-8420000	NA	NA	NA	NA	1	NA	NA	NA	NA	NA	NA	NA	NA	NA	NA	NA	NA
Chr05_Occ	8840001	8860000	8850000	Chr05_Occ:8840001-8860000	NA	NA	NA	NA	NA	NA	NA	NA	1	NA	NA	NA	NA	NA	NA	NA	NA
Chr05_Occ	8960001	8980000	8970000	Chr05_Occ:8960001-8980000	NA	NA	NA	NA	NA	NA	NA	NA	NA	NA	NA	NA	NA	1	NA	1	NA
Chr05_Occ	960001	980000	970000	Chr05_Occ:960001-980000	NA	NA	NA	NA	NA	NA	1	NA	NA	NA	NA	NA	NA	NA	NA	NA	NA
Chr05_Occ	9800001	9820000	9810000	Chr05_Occ:9800001-9820000	NA	NA	NA	NA	NA	NA	NA	NA	1	NA	NA	NA	NA	NA	NA	NA	NA
Chr05_Pall	10080001	10100000	10090000	Chr05_Pall:10080001-10100000	NA	NA	1	NA	NA	NA	NA	NA	NA	NA	NA	NA	NA	NA	NA	NA	NA
Chr05_Pall	10200001	10220000	10210000	Chr05_Pall:10200001-10220000	NA	NA	NA	NA	NA	NA	NA	NA	NA	NA	NA	NA	NA	NA	1	NA	NA
Chr05_Pall	10280001	10300000	10290000	Chr05_Pall:10280001-10300000	NA	NA	NA	NA	NA	NA	1	NA	NA	NA	NA	NA	NA	NA	NA	NA	NA
[truncated: 1,526 more rows]

## Sheet: MDS
CHR	WIND	MDS1	MDS2	MDS3	MDS4	MDS5
Chr04_Occ	50000	-0.0179875	0.0293084	0.0850637	-0.489584	-0.0363378
Chr04_Occ	150000	-0.0277864	0.027583	0.0860929	-0.524686	-0.0407607
Chr04_Occ	250000	-0.0211164	0.0362039	0.0757574	-0.526877	-0.0378422
Chr04_Occ	350000	-0.01366	0.021619	0.0781951	-0.439777	-0.0329032
Chr04_Occ	450000	-0.0122903	0.0290105	0.082555	-0.467741	-0.0336884
Chr04_Occ	550000	-0.0286775	0.0331443	0.0660939	-0.490842	-0.0345249
Chr04_Occ	650000	-0.0325133	0.0262265	0.0841891	-0.54446	-0.0424571
Chr04_Occ	750000	-0.0116723	0.0265534	0.0726354	-0.390702	-0.0290492
Chr04_Occ	850000	-0.0185779	0.024533	0.0740029	-0.409278	-0.0308489
Chr04_Occ	950000	-0.0572501	0.0276137	0.0907543	-0.598481	-0.0521266
Chr04_Occ	1050000	-0.018668	0.0233359	0.0654474	-0.378991	-0.0271214
Chr04_Occ	1150000	-0.0941403	0.0222669	0.0490751	-0.370676	-0.0283011
Chr04_Occ	1250000	-0.337775	-0.0093735	0.0112814	-0.213182	-0.0258787
Chr04_Occ	1350000	-0.0705672	0.0199067	0.0367131	-0.214355	-0.0135119
Chr04_Occ	1450000	-0.264126	0.00329	0.0308918	-0.308906	-0.030288
Chr04_Occ	1550000	-0.333866	-0.00155	0.0205197	-0.349413	-0.0416091
Chr04_Occ	1650000	-0.346184	-0.0023186	0.0112337	-0.290322	-0.0350048
Chr04_Occ	1750000	-0.464627	-0.0147857	-0.0075245	-0.215974	-0.0325175
Chr04_Occ	1850000	-0.431384	-0.0135649	-0.009053	-0.169211	-0.0289059
Chr04_Occ	1950000	-0.503616	-0.0176977	-0.014527	-0.213151	-0.0353425
Chr04_Occ	2050000	-0.447739	-0.0120858	-0.0006219	-0.269111	-0.0386393
Chr04_Occ	2150000	-0.477866	-0.0135288	-0.0073803	-0.239657	-0.0370846
Chr04_Occ	2250000	-0.291131	0.00298374	0.00405899	-0.176936	-0.0227412
Chr04_Occ	2350000	-0.373028	-0.0057617	0.00650815	-0.246637	-0.0323991
Chr04_Occ	2450000	-0.424637	-0.0090756	-0.006399	-0.184378	-0.0298759
Chr04_Occ	2550000	-0.0716955	0.01637	0.0467424	-0.248039	-0.0179492
Chr04_Occ	2650000	-0.463325	-0.0163638	-0.0110467	-0.163294	-0.0276871
Chr04_Occ	2750000	-0.534376	-0.0233015	-0.0253848	-0.112611	-0.0265312
Chr04_Occ	2850000	-0.609752	-0.0339815	-0.0445718	0.0329327	-0.0130696
Chr04_Occ	2950000	-0.496267	-0.0270458	-0.032701	0.0722838	-0.004395
Chr04_Occ	3050000	-0.503731	-0.0259876	-0.0371	0.0638804	-0.0048692
Chr04_Occ	3150000	-0.511845	-0.0232882	-0.0427485	0.0496098	-0.0058728
Chr04_Occ	3250000	-0.397757	-0.0148692	-0.0217988	0.0531937	0.0012708
Chr04_Occ	3350000	-0.44391	-0.0172774	-0.0366322	0.0688301	0.00037601
Chr04_Occ	3450000	-0.356725	-0.0188734	-0.0120456	0.0646365	0.00273705
Chr04_Occ	3550000	-0.631888	-0.0386329	-0.0521598	0.0978291	-0.0099741
Chr04_Occ	3650000	-0.25293	-0.0101944	-0.0004767	0.0516037	0.00394375
Chr04_Occ	3750000	-0.335303	-0.0107307	-0.0115263	0.065203	-4.043e-05
Chr04_Occ	3850000	-0.388353	-0.0210164	-0.0186133	0.0814353	0.00054386
Chr04_Occ	3950000	-0.514354	-0.0301075	-0.0370513	0.0836212	-0.0025765
Chr04_Occ	4050000	-0.437505	-0.0222555	-0.0274089	0.0788579	0.00087505
Chr04_Occ	4150000	-0.580052	-0.0328563	-0.0442787	0.0933302	-0.0042131
Chr04_Occ	4250000	-0.594162	-0.0352176	-0.0466414	0.0928066	-0.0045556
Chr04_Occ	4350000	-0.439636	-0.0158142	-0.033606	0.0562404	0.00222254
Chr04_Occ	4450000	-0.242701	-0.0093216	3.9986e-06	0.0424948	0.0061922
Chr04_Occ	4550000	-0.537688	-0.0313617	-0.04076	0.0835468	-0.0040592
Chr04_Occ	4650000	-0.537925	-0.0335424	-0.0396504	0.0905475	-0.0029141
Chr04_Occ	4750000	-0.641934	-0.0367997	-0.0573507	0.0959725	-0.0073925
Chr04_Occ	4850000	-0.481516	-0.0266264	-0.0344504	0.07779	-0.0015578
Chr04_Occ	4950000	-0.590207	-0.0360289	-0.0471354	0.0905591	-0.0057703
Chr04_Occ	5050000	-0.48117	-0.0247777	-0.0344201	0.0853737	0.00038743
Chr04_Occ	5150000	-0.566225	-0.0339344	-0.0434173	0.0931064	-0.0031848
Chr04_Occ	5250000	-0.570221	-0.0339746	-0.043713	0.10353	-0.0013211
Chr04_Occ	5350000	-0.506078	-0.0231863	-0.0416121	0.0911712	0.00493056
Chr04_Occ	5450000	-0.559024	-0.0348669	-0.0411593	0.106151	-0.0002056
Chr04_Occ	5550000	-0.446525	-0.0228759	-0.0265963	0.08896	0.00461982
Chr04_Occ	5650000	-0.407863	-0.0218094	-0.0222939	0.0888806	0.00523409
Chr04_Occ	5750000	-0.391479	-0.0183112	-0.021771	0.100724	0.0108571
Chr04_Occ	5850000	-0.0577597	0.008839	0.0237981	0.0657956	0.0236954
Chr04_Occ	5950000	-0.335527	-0.0135575	-0.015227	0.114984	0.0188766
Chr04_Occ	6050000	-0.246552	-0.0058458	-0.0046697	0.0760757	0.0142029
Chr04_Occ	6150000	-0.444453	-0.0211392	-0.0317982	0.11642	0.0136342
Chr04_Occ	6250000	-0.420087	-0.017039	-0.0312006	0.120411	0.0173088
Chr04_Occ	6350000	-0.358052	-0.0113654	-0.021613	0.113447	0.0206489
Chr04_Occ	6450000	-0.409243	-0.0168198	-0.0252609	0.125112	0.0197607
Chr04_Occ	6550000	-0.345056	-0.0116247	-0.0184679	0.120371	0.0228787
Chr04_Occ	6650000	-0.339267	-0.0110708	-0.0171865	0.112932	0.0216628
Chr04_Occ	6750000	-0.332028	-0.0130926	-0.0147117	0.0981466	0.0184443
Chr04_Occ	6850000	-0.277207	-0.0116731	-0.0057822	0.0884608	0.018926
Chr04_Occ	6950000	-0.286396	0.0129581	-0.0354609	0.0705808	0.0366869
Chr04_Occ	7050000	0.00032842	0.0597737	-0.0216213	0.0229894	0.0623303
Chr04_Occ	7150000	-0.155388	0.0365084	-0.0306806	0.0473037	0.0508776
Chr04_Occ	7250000	-0.115926	0.0281198	-0.0120629	0.0315793	0.0424418
Chr04_Occ	7350000	-0.102363	0.0211675	-0.001741	0.0305613	0.0396676
Chr04_Occ	7450000	-0.209704	-0.0026999	0.00148224	0.0514221	0.0285566
Chr04_Occ	7550000	-0.0433204	0.0182723	0.0197241	0.0298692	0.0427886
Chr04_Occ	7650000	-0.193642	-0.0005664	0.00653458	0.0512504	0.0300113
Chr04_Occ	7750000	-0.0811576	0.011743	0.0221439	0.0364049	0.0352892
Chr04_Occ	7850000	0.0386833	0.0155991	0.0422825	0.0130392	0.0157938
Chr04_Occ	7950000	0.0447547	0.00199454	0.0416613	0.0156154	0.015535
Chr04_Occ	8050000	0.0436773	0.0171372	0.0440214	0.017499	0.0186142
Chr04_Occ	8150000	0.0338036	0.0144563	0.0419369	0.0150895	0.0177714
Chr04_Occ	8250000	0.0366719	0.0143706	0.0409099	0.0116264	0.015331
Chr04_Occ	8350000	0.0353663	0.0201547	0.0348769	0.0107194	0.0195743
Chr04_Occ	8450000	-0.130964	0.00187171	0.0180297	0.0469726	0.029024
Chr04_Occ	8550000	0.0346085	0.0133549	0.0419841	0.0142578	0.0162912
Chr04_Occ	8650000	0.0397004	0.0365668	0.0185581	0.00713587	0.031159
Chr04_Occ	8750000	0.0250959	0.0225429	0.0320857	0.0163827	0.0218934
Chr04_Occ	8850000	0.00437207	0.00947588	0.0373112	0.0218706	0.0168809
Chr04_Occ	8950000	0.0425699	0.0199009	0.0434212	0.0159475	0.0159684
Chr04_Occ	9050000	0.038539	0.0210178	0.0393141	0.012304	0.0223342
Chr04_Occ	9150000	0.0402752	0.0217894	0.0337857	0.0105006	0.0218431
Chr04_Occ	9250000	0.0418426	0.0253307	0.0311164	0.0118907	0.0234485
Chr04_Occ	9350000	0.0448346	0.0174086	0.0453855	0.0151877	0.0162867
Chr04_Occ	9450000	0.0466347	0.0217122	0.0382253	0.0162024	0.0176725
Chr04_Occ	9550000	0.0444202	0.0424014	0.0159579	-0.0017506	0.0349091
Chr04_Occ	9650000	0.0430735	0.019888	0.0434055	0.00876859	0.017821
Chr04_Occ	9750000	0.0417682	0.0305764	0.018537	-0.001815	0.0225144
Chr04_Occ	9850000	0.041944	0.0351932	0.021486	-0.0001817	0.0313223
Chr04_Occ	9950000	0.040334	0.0309591	0.0262307	0.0135261	0.0296322
Chr04_Occ	10050000	0.0426734	0.0199577	0.0373894	0.00972264	0.0169337
Chr04_Occ	10150000	0.045982	0.0279119	0.02627	0.0112566	0.0210252
Chr04_Occ	10250000	0.040023	0.0296087	0.0337962	0.0109731	0.02972
Chr04_Occ	10350000	0.042133	0.0318476	0.0357622	0.0138342	0.0383872
Chr04_Occ	10450000	0.0444807	0.0311809	0.0364672	0.0149102	0.0342899
Chr04_Occ	10550000	0.042048	0.0160649	0.0194469	0.00080292	0.0205755
Chr04_Occ	10650000	0.0490432	0.0308125	0.0290574	0.00924193	0.0282627
Chr04_Occ	10750000	0.0378349	0.0343364	0.0184523	0.00040567	0.0287141
Chr04_Occ	10850000	0.0393921	0.0249536	0.0330405	0.0121812	0.0244753
Chr04_Occ	10950000	0.0407224	0.0254765	0.0376599	0.00532647	0.0268583
Chr04_Occ	11050000	0.0471472	0.0245474	0.044348	0.017817	0.0306539
Chr04_Occ	11150000	0.0416645	0.0241128	0.0348555	0.00159201	0.0235801
Chr04_Occ	11250000	0.041907	0.0169961	0.0404511	0.0103083	0.015946
Chr04_Occ	11350000	0.0425328	0.0238993	0.0343746	0.0135011	0.0266862
Chr04_Occ	11450000	0.0389336	0.0236287	0.0305894	0.00599677	0.022463
Chr04_Occ	11550000	0.0444361	0.0293835	0.0333538	0.0131206	0.0236547
Chr04_Occ	11650000	0.0407708	0.0214885	0.0372688	0.0115806	0.0177782
Chr04_Occ	11750000	0.0416361	0.0272223	0.0346546	0.0121943	0.0264096
Chr04_Occ	11850000	-0.327994	-0.006646	-0.0170723	0.0554886	0.00946908
Chr04_Occ	11950000	0.039859	0.0166345	0.0402175	0.0106522	0.0214029
Chr04_Occ	12050000	0.0376739	0.0191599	0.0426538	0.0108222	0.0208084
Chr04_Occ	12150000	0.0435296	0.025974	0.022302	0.00660474	0.0190854
Chr04_Occ	12250000	0.044717	0.0292746	0.0240831	0.00518789	0.0240523
Chr04_Occ	12350000	0.0419177	0.0215697	0.0298898	0.00634185	0.0189783
Chr04_Occ	12450000	0.041349	0.0214432	0.0465357	0.0112055	0.023547
Chr04_Occ	12550000	0.0413891	0.0243443	0.0381059	0.0196733	0.0256897
Chr04_Occ	12650000	0.0704186	0.108383	-0.237934	-0.0107693	-0.0114513
Chr04_Occ	12750000	0.0373516	0.0167818	0.0367146	0.00956847	0.0145519
Chr04_Occ	12850000	0.0365711	0.0305831	0.0104509	-0.0010616	0.0213347
Chr04_Occ	12950000	0.031196	0.0270269	0.023475	0.0128148	0.025871
Chr04_Occ	13050000	0.0402564	0.0246592	0.0396405	0.0171411	0.0263547
Chr04_Occ	13150000	0.0369789	0.0258993	0.0292354	0.00686569	0.0251881
Chr04_Occ	13250000	0.0479796	0.0190201	0.0513203	0.0208799	0.0207995
Chr04_Occ	13350000	0.0440544	0.0160815	0.0477167	0.0166449	0.0199472
Chr04_Occ	13450000	0.0386305	0.0242666	0.0392594	0.00885502	0.0287289
Chr04_Occ	13550000	0.040938	0.0243887	0.0370661	0.0087535	0.0247226
Chr04_Occ	13650000	0.0478373	0.0205215	0.0464336	0.0184889	0.0220022
Chr04_Occ	13750000	0.0420901	0.0242341	0.0334162	0.0119096	0.0206369
Chr04_Occ	13850000	0.0475073	0.0292752	0.0327973	0.0130885	0.0258804
Chr04_Occ	13950000	0.0424694	0.025524	0.0292825	0.0102569	0.0222512
Chr04_Occ	14050000	0.0403033	0.0168005	0.0378948	0.0116227	0.0134981
Chr04_Occ	14150000	0.041209	0.0229206	0.0348828	0.0139461	0.0239951
Chr04_Occ	14250000	0.0418591	0.0248277	0.0337449	0.0148142	0.0241368
Chr04_Occ	14350000	0.0442135	0.0286898	0.0284631	0.0113384	0.030145
Chr04_Occ	14450000	0.0401356	0.0187043	0.0413611	0.0148136	0.0207971
Chr04_Occ	14550000	0.0456194	0.0209209	0.0286607	0.0129951	0.0209655
Chr04_Occ	14650000	0.0441347	0.0250421	0.0321572	0.0100202	0.023096
Chr04_Occ	14750000	0.0426311	0.0324347	0.00971132	0.00076473	0.0215398
Chr04_Occ	14850000	0.0421464	0.0189008	0.0408526	0.0123168	0.0208673
Chr04_Occ	14950000	0.0385403	0.0182592	0.038312	0.0132516	0.0161285
Chr04_Occ	15050000	0.0347213	0.0149843	0.0383827	0.0119373	0.0151269
Chr04_Occ	15150000	0.0385111	0.0222383	0.0323133	0.0059834	0.0187532
Chr04_Occ	15250000	0.042935	0.0273935	0.0294955	0.00541193	0.0240278
Chr04_Occ	15350000	0.0450271	0.028134	0.0253318	0.00914387	0.0247367
Chr04_Occ	15450000	0.0389764	0.0135513	0.0416926	0.0120473	0.015437
Chr04_Occ	15550000	0.0408732	0.0216762	0.0285992	0.0120166	0.025908
Chr04_Occ	15650000	0.0414554	0.0215952	0.0288339	0.0152648	0.0184815
Chr04_Occ	15750000	0.0372283	0.0177436	0.0426121	0.0162561	0.0207587
Chr04_Occ	15850000	0.0362841	0.0179478	0.0400371	0.0143856	0.0153823
Chr04_Occ	15950000	0.0405742	0.0189558	0.038436	0.0154994	0.0216407
Chr04_Occ	16050000	0.0573254	0.0580386	-0.0746839	0.00740975	0.00798213
Chr04_Occ	16150000	0.0458831	0.0249888	0.0343197	0.0150683	0.0140957
Chr04_Occ	16250000	0.0421906	0.0168823	0.0460135	0.0152223	0.0190906
Chr04_Occ	16350000	0.0396591	0.019073	0.0325618	0.0081217	0.01362
Chr04_Occ	16450000	0.0464095	0.0172291	0.0471235	0.0183917	0.0198685
Chr04_Occ	16550000	0.0442206	0.0193332	0.0427465	0.0146112	0.0151929
Chr04_Occ	16650000	0.0420138	0.0179369	0.0419355	0.012831	0.0182469
Chr04_Occ	16750000	0.0433576	0.020569	0.0449748	0.0166078	0.0198012
Chr04_Occ	16850000	0.0462016	0.0179501	0.0441675	0.0175677	0.0162293
Chr04_Occ	16950000	0.0416723	0.0180151	0.0441246	0.0117796	0.018804
Chr04_Occ	17050000	0.0393993	0.0138888	0.0394566	0.0101481	0.0152905
Chr04_Occ	17150000	0.04149	0.0172805	0.0434971	0.0083033	0.0165018
Chr04_Occ	17250000	0.0465052	0.0183168	0.0494269	0.0169186	0.0219897
Chr04_Occ	17350000	0.0412433	0.0168825	0.0416206	0.0114251	0.0169428
Chr04_Occ	17450000	0.0425065	0.0167608	0.0480387	0.0101217	0.0187241
Chr04_Occ	17550000	0.0409076	0.013252	0.044375	0.00764864	0.0199818
Chr04_Occ	17650000	0.0463426	0.0175336	0.0514146	0.0148561	0.0226685
Chr04_Occ	17750000	0.045099	0.0165875	0.0480603	0.0160224	0.0194005
Chr04_Occ	17850000	0.0415839	0.0153746	0.0472838	0.0125409	0.019764
Chr04_Occ	17950000	0.038705	0.0191451	0.0391196	0.0140533	0.0173504
Chr04_Occ	18050000	0.046688	0.0185179	0.0411576	0.016237	0.0189529
Chr04_Occ	18150000	0.0426289	0.016546	0.0432378	0.0132529	0.0174358
Chr04_Occ	18250000	0.0447972	0.0204503	0.0379418	0.0116916	0.019163
Chr04_Occ	18350000	0.0463374	0.0282792	0.0331185	0.0134357	0.0238415
Chr04_Occ	18450000	0.0416962	0.0167955	0.0467011	0.0151923	0.02149
Chr04_Occ	18550000	0.0397278	0.0172003	0.0391917	0.0108094	0.0177652
Chr04_Occ	18650000	0.0395649	0.0177594	0.0362451	0.00698525	0.0144191
Chr04_Occ	18750000	0.0377152	0.0179872	0.0329934	0.0106016	0.016531
Chr04_Occ	18850000	0.0437883	0.0124234	0.0388616	0.0137905	0.0175895
Chr04_Occ	18950000	0.0412058	0.0164057	0.0438369	0.0132071	0.0163179
Chr04_Occ	19050000	0.0377658	0.0156499	0.0389329	0.0105206	0.0147128
Chr04_Occ	19150000	0.0380659	0.0187847	0.0358586	0.0113565	0.0186468
Chr04_Occ	19250000	0.0396465	0.0160568	0.040276	0.0100677	0.0160005
Chr04_Occ	19350000	0.0439402	0.0192709	0.0417851	0.0159373	0.0159633
Chr04_Occ	19450000	0.0403484	0.0168505	0.0411217	0.0121716	0.0205512
Chr04_Occ	19550000	0.0422618	0.0170581	0.0442717	0.0156573	0.0168587
Chr04_Occ	19650000	0.0460198	0.0255035	0.0266894	0.00900999	0.0165639
Chr04_Occ	19750000	0.046289	0.0249167	0.0365507	0.0117141	0.0207088
Chr04_Occ	19850000	0.0394284	0.0200959	0.0403235	0.0173103	0.0193858
Chr04_Occ	19950000	0.0435673	0.0171421	0.0450588	0.0145018	0.0151889
Chr04_Occ	20050000	0.0399849	0.0184773	0.0354837	0.00990694	0.0155668
Chr04_Occ	20150000	0.0402491	0.0242212	0.0331359	0.0167232	0.0221984
Chr04_Occ	20250000	0.0402112	0.0134152	0.0409715	0.0111791	0.0163965
Chr04_Occ	20350000	0.0423389	0.0185226	0.0398139	0.0147983	0.0167234
Chr04_Occ	20450000	0.0426288	0.0208347	0.0377095	0.0126998	0.0194564
Chr04_Occ	20550000	0.0363956	0.0156735	0.0372273	0.00120591	0.0152332
Chr04_Occ	20650000	0.0390308	0.0188644	0.0368458	0.00411996	0.0171223
Chr04_Occ	20750000	0.0447566	0.0197173	0.0427249	0.0147005	0.019973
Chr04_Occ	20850000	0.0409537	0.0169405	0.044623	0.013439	0.0194192
Chr04_Occ	20950000	0.0474184	0.0246389	0.0369528	0.0140554	0.0181044
Chr04_Occ	21050000	0.046079	0.0240385	0.0349905	0.0134711	0.021283
Chr04_Occ	21150000	0.041736	0.0153697	0.0420525	0.0129557	0.0150849
Chr04_Occ	21250000	0.0408095	0.0189079	0.0376866	0.0126307	0.0181683
Chr04_Occ	21350000	0.0507501	0.0251207	0.0396943	0.0203792	0.0209609
Chr04_Occ	21450000	0.0435013	0.0212672	0.037059	0.00996375	0.0173586
Chr04_Occ	21550000	0.0354554	0.01027	0.0378155	0.00993837	0.014091
Chr04_Occ	21650000	0.0443513	0.0204141	0.042419	0.015517	0.019418
Chr04_Occ	21750000	0.0392072	0.0167631	0.0442111	0.015701	0.0189852
Chr04_Occ	21850000	0.0380613	0.0191992	0.0387717	0.00974418	0.0228759
Chr04_Occ	21950000	0.0414999	0.0237453	0.0267986	0.0157573	0.0199774
Chr04_Occ	22050000	0.0387453	0.0112148	0.0470197	0.0233164	0.0225895
Chr04_Occ	22150000	0.0438065	0.0168353	0.0508722	0.0260198	0.0264378
Chr04_Occ	22250000	0.0436938	0.0216052	0.0460122	0.0282643	0.0270359
Chr04_Occ	22350000	0.0445537	0.0194581	0.0453959	0.0182092	0.0234445
Chr04_Occ	22450000	0.0435073	0.0199105	0.0494111	0.014585	0.0239929
Chr04_Occ	22550000	0.0457818	0.0235998	0.039598	0.0144466	0.0260625
Chr04_Occ	22650000	0.0459092	0.0208804	0.0472325	0.014311	0.0259788
Chr04_Occ	22750000	0.0434852	0.0184888	0.0469152	0.0137415	0.022575
Chr04_Occ	22850000	0.0341158	0.013357	0.0381025	0.0112631	0.0158571
Chr04_Occ	22950000	0.04381	0.0216336	0.0361026	0.0130128	0.0190174
Chr04_Occ	23050000	0.0417877	0.0223997	0.0337039	0.0108883	0.0190118
Chr04_Occ	23150000	0.0429117	0.0184094	0.041664	0.0137483	0.0182842
Chr04_Occ	23250000	0.0380994	0.0160197	0.038266	0.00609763	0.0167531
Chr04_Occ	23350000	0.0378017	0.0165719	0.0376585	0.00764219	0.0178527
Chr04_Occ	23450000	0.039917	0.0165747	0.0385339	0.011148	0.0162481
Chr04_Occ	23550000	0.0392655	0.0148631	0.0395755	0.010417	0.0155573
Chr04_Occ	23650000	0.0423884	0.0249071	0.0165922	0.00479127	0.0210052
Chr04_Occ	23750000	0.0372818	0.0164896	0.0462967	0.0174725	0.0197299
Chr04_Occ	23850000	0.033949	0.0193085	0.0466163	0.0117586	0.0248556
Chr04_Occ	23950000	0.040628	0.0165844	0.0400773	0.0133479	0.0180993
Chr04_Occ	24050000	0.0415425	0.0294163	0.0373219	0.0017562	0.0285354
Chr04_Occ	24150000	0.0410224	0.0240236	0.0450796	0.0157281	0.0278966
Chr04_Occ	24250000	0.0484584	0.0317856	0.0390765	0.0202766	0.0324213
Chr04_Occ	24350000	0.047048	0.0213896	0.0451143	0.0187099	0.0216501
Chr04_Occ	24450000	0.0475873	0.0273594	0.0343377	0.0140388	0.0252236
Chr04_Occ	24550000	0.0473508	0.0238134	0.0562475	0.016495	0.0328958
Chr04_Occ	24650000	0.045739	0.021632	0.0494998	0.0196937	0.0332752
Chr04_Occ	24750000	0.05041	0.023436	0.053205	0.0214233	0.0280419
Chr04_Occ	24850000	0.0458688	0.0233243	0.0557244	0.020965	0.032204
Chr04_Occ	24950000	0.0378927	0.0175875	0.0393684	0.0135653	0.0175546
Chr04_Occ	25050000	0.044439	0.0205172	0.0480235	0.0152503	0.0267037
Chr04_Occ	25150000	0.0425311	0.0191607	0.0476245	0.0166555	0.0241881
Chr04_Occ	25250000	0.0405522	0.0160347	0.0453482	0.0145709	0.0194027
Chr04_Occ	25350000	0.042598	0.0163405	0.0385744	0.0124268	0.0203324
Chr04_Occ	25450000	0.0388177	0.0242235	0.03258	0.00037961	0.0221314
Chr04_Occ	25550000	0.0435196	0.0185706	0.0439616	0.00865911	0.0235621
Chr04_Occ	25650000	0.0408907	0.0144921	0.042378	0.0136406	0.0156648
Chr04_Occ	25750000	0.0490983	0.0315783	0.0288131	0.00864015	0.0240453
Chr04_Occ	25850000	0.0466255	0.0253266	0.0418212	0.0131359	0.0276898
Chr04_Occ	25950000	0.0421523	0.017629	0.0422176	0.0153282	0.0210305
Chr04_Occ	26050000	0.0452285	0.0215383	0.048482	0.0149139	0.0260624
Chr04_Occ	26150000	0.0452522	0.0204264	0.0409748	0.0172756	0.0193735
Chr04_Occ	26250000	0.0383942	0.0171505	0.0404414	0.0144724	0.017171
Chr04_Occ	26350000	0.0447029	0.0207361	0.0545784	0.0181624	0.0279646
Chr04_Occ	26450000	0.043208	0.0240981	0.0425926	0.017972	0.0264761
Chr04_Occ	26550000	0.0458229	0.0234712	0.0483196	0.0174402	0.0286532
Chr04_Occ	26650000	0.0412013	0.0180232	0.0454195	0.0142225	0.019517
Chr04_Occ	26750000	0.0488561	0.0265821	0.0334417	0.0163176	0.0225776
Chr04_Occ	26850000	0.046389	0.0214343	0.0394707	0.0164396	0.0172884
Chr04_Occ	26950000	0.0457538	0.0196946	0.0539324	0.0190995	0.0238972
Chr04_Occ	27050000	0.0465585	0.0196786	0.0425427	0.0166653	0.0225187
Chr04_Occ	27150000	0.043072	0.0190451	0.0464447	0.0145378	0.0234369
Chr04_Occ	27250000	0.0436255	0.0200431	0.0484953	0.0126259	0.0234978
Chr04_Occ	27350000	0.0429501	0.020525	0.0377453	0.0110575	0.0213439
Chr04_Occ	27450000	0.0466773	0.0220951	0.0403698	0.0150846	0.0236047
Chr04_Occ	27550000	0.0474171	0.0252142	0.032519	0.0156132	0.0227089
Chr04_Occ	27650000	0.0465368	0.0265409	0.022619	0.00903269	0.02213
Chr04_Occ	27750000	0.0360029	0.0176545	0.0465171	0.0162995	0.0192806
Chr04_Occ	27850000	0.0416874	0.0196646	0.031355	0.00845821	0.0152591
Chr04_Occ	27950000	0.0437665	0.0228061	0.0352714	0.0130084	0.0213433
Chr04_Occ	28050000	0.048313	0.021205	0.0439866	0.0174198	0.018279
Chr04_Occ	28150000	0.0420699	0.0184536	0.0384426	0.0121038	0.0183144
Chr04_Occ	28250000	0.0519055	0.033792	0.0218124	0.0140989	0.0249556
Chr04_Occ	28350000	0.0412069	0.0219252	0.0346322	0.0145857	0.0202403
Chr04_Occ	28450000	0.0451922	0.0283811	0.0130431	0.0104609	0.0194788
Chr04_Occ	28550000	0.0473069	0.0255999	0.0114633	0.0126058	0.0191378
Chr04_Occ	28650000	0.0471545	0.0297426	0.0264969	0.0158923	0.0228475
Chr04_Occ	28750000	0.0395402	0.0162922	0.0424981	0.0163832	0.012869
Chr04_Occ	28850000	0.0435509	0.0253198	0.021928	0.00863382	0.017517
Chr04_Occ	28950000	0.0392466	0.0162679	0.0399646	0.0149534	0.0173348
Chr04_Occ	29050000	0.0454116	0.031259	0.0098133	0.00205869	0.0186269
Chr04_Occ	29150000	0.0379068	0.0166901	0.0310989	0.0102501	0.0132682
Chr04_Occ	29250000	0.0436224	0.027189	0.0236742	0.0108103	0.0215806
Chr04_Occ	29350000	0.044332	0.0230103	0.0293231	0.0113566	0.0165456
Chr04_Occ	29450000	0.0568215	0.0594448	-0.0465738	-0.0020727	0.025909
Chr04_Occ	29550000	0.0514158	0.0383939	-0.0036133	0.0126923	0.0219561
Chr04_Occ	29650000	0.0449814	0.0174976	0.0422986	0.0178225	0.0201609
Chr04_Occ	29750000	0.0446808	0.017369	0.04058	0.0159915	0.0139367
Chr04_Occ	29850000	0.0450934	0.0334306	0.00254219	0.0108779	0.0185054
Chr04_Occ	29950000	0.0430582	0.0195973	0.0388312	0.0152719	0.0181261
Chr04_Occ	30050000	0.0471493	0.0345488	-0.002237	0.0067819	0.0172114
Chr04_Occ	30150000	0.0475119	0.031297	-0.0014471	0.00944566	0.0164435
Chr04_Occ	30250000	0.0463504	0.0343528	-0.0016883	0.0111511	0.0150225
Chr04_Occ	30350000	0.0392536	0.0152866	0.0410214	0.0152371	0.017003
Chr04_Occ	30450000	0.0496598	0.0309485	1.4508e-05	0.0146374	0.01709
Chr04_Occ	30550000	0.0456883	0.0259996	0.0193166	0.0145821	0.0169357
Chr04_Occ	30650000	0.0415107	0.0220843	0.0253837	0.0126909	0.0185892
Chr04_Occ	30750000	0.0445373	0.0234118	0.0314929	0.0110876	0.0184585
Chr04_Occ	30850000	0.0594202	0.0776684	-0.135649	-0.0057915	0.00562882
Chr04_Occ	30950000	0.0588533	0.0777233	-0.135354	-0.0099211	0.0058774
Chr04_Occ	31050000	0.0661864	0.0964717	-0.189662	-0.0115002	0.00023942
Chr04_Occ	31150000	0.0565306	0.0640561	-0.0993518	-0.0009054	0.00445757
Chr04_Occ	31250000	0.05479	0.0574798	-0.0847313	0.00227845	0.00347898
Chr04_Occ	31350000	0.0657618	0.0960289	-0.197404	-0.0119295	-0.0054054
Chr04_Occ	31450000	0.0711381	0.125225	-0.270563	-0.0112503	-0.0068645
Chr04_Occ	31550000	0.0700481	0.106913	-0.208248	-0.0040023	-0.001097
Chr04_Occ	31650000	0.0765265	0.132365	-0.286536	-0.0162198	-0.0069865
Chr04_Occ	31750000	0.0499006	0.030824	0.0165606	0.0159058	0.0159295
Chr04_Occ	31850000	0.0825308	0.145018	-0.336599	-0.0239316	-0.0185528
Chr04_Occ	31950000	0.0890207	0.173647	-0.43447	-0.0345064	-0.035026
Chr04_Occ	32050000	0.0929035	0.186722	-0.468893	-0.0427099	-0.0305463
Chr04_Occ	32150000	0.0888695	0.171219	-0.411009	-0.0349697	-0.0275891
Chr04_Occ	32250000	0.0887158	0.17399	-0.428062	-0.0383346	-0.0252389
Chr04_Occ	32350000	0.0826525	0.151878	-0.36551	-0.0296601	-0.0224582
Chr04_Occ	32450000	0.0935104	0.185964	-0.464502	-0.0370104	-0.0320418
Chr04_Occ	32550000	0.0920262	0.176869	-0.422638	-0.0340881	-0.0221723
Chr04_Occ	32650000	0.0648	0.0911047	-0.181481	-0.0052475	-0.0032574
Chr04_Occ	32750000	0.069759	0.0977339	-0.192063	-0.0023384	-0.0131787
Chr04_Occ	32850000	0.0774375	0.134827	-0.313204	-0.0115525	-0.0305031
Chr04_Occ	32950000	0.0845212	0.163073	-0.387995	-0.0115802	-0.0361828
Chr04_Occ	33050000	0.0811541	0.139522	-0.329831	-0.0134431	-0.0322289
Chr04_Occ	33150000	0.0858239	0.16106	-0.399892	-0.0188959	-0.0424786
Chr04_Occ	33250000	0.0754452	0.125453	-0.290898	-0.0085969	-0.0403734
Chr04_Occ	33350000	0.0854322	0.156993	-0.372385	-0.0224518	-0.0359738
Chr04_Occ	33450000	0.0459602	0.0280465	0.00832551	0.0126396	0.0128747
Chr04_Occ	33650000	0.0449773	0.0247742	0.0231864	0.0131253	0.0145068
Chr04_Occ	33850000	0.0407631	0.0184344	0.0319663	0.00917193	0.0143588
Chr04_Occ	34350000	0.0420408	0.0165269	0.0381653	0.015566	0.0157603
Chr04_Occ	34550000	0.0407334	0.0159803	0.034561	0.0111592	0.0156049
Chr04_Occ	34650000	0.0449061	0.033279	-0.018102	0.00593042	0.00830284
Chr04_Occ	36750000	0.0394133	0.0168001	0.0351315	0.00995915	0.0145518
Chr04_Occ	36950000	0.0412343	0.0152336	0.0292506	0.0123269	0.0147633
Chr04_Occ	37250000	0.0408009	0.0174408	0.0404205	0.0162942	0.0182928
Chr04_Occ	37350000	0.041633	0.0194657	0.0373725	0.0119647	0.016851
Chr04_Occ	37650000	0.0400021	0.0201332	0.0234904	0.00820545	0.0149743
Chr04_Occ	37750000	0.0535574	0.0633439	-0.105542	-0.0050654	0.0008879
Chr04_Occ	37850000	0.0404299	0.0207709	0.0204433	0.0101797	0.0120202
Chr04_Occ	37950000	0.0703687	0.104968	-0.223843	-0.0091274	-0.0147303
Chr04_Occ	38050000	0.0733931	0.110282	-0.222642	-0.0090899	-0.0095101
Chr04_Occ	38150000	0.0699852	0.1082	-0.235387	-0.0060244	-0.0221524
Chr04_Occ	38250000	0.0766206	0.124444	-0.276102	-0.0095827	-0.0203511
Chr04_Occ	38350000	0.0507077	0.0499427	-0.0690165	0.00576947	-0.0122886
Chr04_Occ	38450000	0.073085	0.129091	-0.332252	-0.0128511	-0.0590855
Chr04_Occ	38550000	0.0793015	0.145139	-0.376169	-0.0154457	-0.063789
Chr04_Occ	38650000	0.0811592	0.153541	-0.414159	-0.0147468	-0.0792143
Chr04_Occ	38750000	0.0793693	0.15178	-0.407515	-0.016686	-0.078028
Chr04_Occ	38850000	0.0821156	0.15682	-0.412181	-0.0184665	-0.0688001
Chr04_Occ	38950000	0.0825327	0.16165	-0.439912	-0.0180058	-0.081952
Chr04_Occ	39050000	0.0745749	0.126062	-0.319258	-0.0093836	-0.0627334
Chr04_Occ	39150000	0.0597557	0.0800788	-0.17439	0.00132161	-0.034323
Chr04_Occ	39250000	0.0635206	0.0972557	-0.213009	-0.0157917	-0.0223671
Chr04_Occ	39350000	0.0674499	0.109971	-0.240397	-0.0241594	-0.0160591
Chr04_Occ	39450000	0.0646621	0.0925356	-0.174728	-0.0207786	-0.0034342
Chr04_Occ	39550000	0.053258	0.0637935	-0.10797	-0.0148453	0.00055719
Chr04_Occ	39650000	0.0616384	0.0721812	-0.104863	-0.0034754	0.011904
Chr04_Occ	39750000	0.0527364	0.0468882	-0.0282668	0.00229695	0.0190228
Chr04_Occ	39850000	0.0564505	0.0650256	-0.100198	0.00023064	0.00428022
Chr04_Occ	39950000	0.0537738	0.0572209	-0.071242	0.00456079	0.0079154
Chr04_Occ	40050000	0.0436522	0.026704	0.00739595	0.00863869	0.0107968
Chr04_Occ	40150000	0.0462966	0.0194608	0.00623175	0.0121633	0.0132421
Chr04_Occ	40250000	0.0491511	0.0409397	-0.0185922	0.0103956	0.0137865
Chr04_Occ	40350000	0.0544421	0.0560562	-0.0615944	0.00203525	0.013255
Chr04_Occ	40450000	0.0560337	0.0611301	-0.0690885	0.00043955	0.0151829
Chr04_Occ	40550000	0.0454216	0.0232312	0.0305299	0.0147407	0.0181017
Chr04_Occ	40650000	0.0509801	0.0415172	-0.0126543	0.00877383	0.016945
Chr04_Occ	40750000	0.044869	0.0238834	0.0321499	0.0128969	0.0199731
Chr04_Occ	40850000	0.044891	0.0223397	0.0260276	0.0124994	0.0171893
Chr04_Occ	40950000	0.0420582	0.0205548	0.0355905	0.0106356	0.0181694
Chr04_Occ	41050000	0.0437753	0.0211747	0.0328962	0.0141665	0.0168504
Chr04_Occ	41150000	0.0477537	0.039588	-0.0113613	0.00831814	0.0210768
Chr04_Occ	41250000	0.0487911	0.0331831	0.0143625	0.0109756	0.023282
Chr04_Occ	41350000	0.0455528	0.0260769	0.0232447	0.0122612	0.0199258
Chr04_Occ	41450000	0.0460885	0.0216226	0.0345352	0.0151337	0.0233063
Chr04_Occ	41550000	0.0413164	0.0178355	0.0411363	0.0151186	0.0264658
Chr04_Occ	41650000	0.0411898	0.0181656	0.0405743	0.0142644	0.0255472
Chr04_Occ	41750000	0.0419793	0.0174034	0.0344189	0.00778001	0.0163407
Chr04_Occ	41850000	0.0464555	0.0195552	0.0440646	0.0179444	0.0192228
Chr04_Occ	41950000	0.0432184	0.0176868	0.0391021	0.0158197	0.0172532
Chr04_Occ	42050000	0.0460792	0.0194314	0.0427998	0.0168129	0.0196417
Chr04_Occ	42150000	0.0479458	0.0214845	0.0121615	0.00927258	0.0191563
Chr04_Occ	42250000	0.0420714	0.0172131	0.039551	0.0132499	0.0163542
Chr04_Occ	42350000	0.0524204	0.0388528	0.00139478	0.0105105	0.0229759
Chr04_Occ	42450000	0.044036	0.0208632	0.0306766	0.0124731	0.01913
Chr04_Occ	42550000	0.0496595	0.0424324	-0.0390248	0.00588362	0.00889225
Chr04_Occ	42650000	0.0435759	0.0208725	0.0374712	0.0123359	0.0162419
Chr04_Occ	42750000	0.0402902	0.0150317	0.0396412	0.00900217	0.0157316
Chr04_Occ	42850000	0.0415372	0.0197575	0.032892	0.011784	0.0174992
Chr04_Occ	42950000	0.0444586	0.0164501	0.0416769	0.0164458	0.0197762
Chr04_Occ	43050000	0.0431505	0.0154407	0.0434483	0.0152942	0.0165209
Chr04_Occ	43150000	0.0465585	0.0220186	0.0332485	0.0162812	0.0156712
Chr04_Occ	43250000	0.0430918	0.0193823	0.03629	0.0122479	0.0198274
Chr04_Occ	43350000	0.0441068	0.0276591	0.0122673	0.00701122	0.0166501
Chr04_Occ	43450000	0.04134	0.0148881	0.0457343	0.0136693	0.0178249
Chr04_Occ	43550000	0.0402966	0.0323164	0.0128223	0.00560551	0.0215298
Chr04_Occ	43650000	0.0467149	0.0237349	0.0338383	0.0132565	0.0214255
Chr04_Occ	43750000	0.041922	0.0248739	0.0207088	0.00541828	0.0182433
Chr04_Occ	43850000	0.0394824	0.0185138	0.0345781	0.00955569	0.0150933
Chr04_Occ	43950000	0.0442833	0.0179083	0.0421801	0.0168796	0.0151508
Chr04_Occ	44050000	0.0397987	0.0164891	0.0369486	0.0125554	0.0167121
Chr04_Occ	44150000	0.043049	0.019992	0.0360555	0.0115851	0.0178779
Chr04_Occ	44250000	0.0390893	0.0160606	0.0342212	0.0119536	0.0172796
Chr04_Occ	44350000	0.0458284	0.0216218	0.0434021	0.016657	0.0211727
Chr04_Occ	44450000	0.0414396	0.016866	0.0432252	0.0127578	0.0176983
Chr04_Occ	44550000	0.0429588	0.0160381	0.0463214	0.0153646	0.0182831
Chr04_Occ	44650000	0.0413036	0.0112038	0.0433899	0.012948	0.0163719
Chr04_Occ	44750000	0.0427919	0.0236852	0.0211231	0.00843686	0.0155634
Chr04_Occ	44850000	0.0397955	0.0142974	0.036582	0.0100638	0.0151985
Chr04_Occ	44950000	0.0413554	0.0211153	0.0288935	0.00839925	0.0167415
Chr04_Occ	45050000	0.0406512	0.0189374	0.0353864	0.011626	0.0162249
Chr04_Occ	45150000	0.0394096	0.01536	0.0383635	0.0117451	0.0150544
Chr04_Occ	45250000	0.0394205	0.0153291	0.0392592	0.0131861	0.0154625
Chr04_Occ	45350000	0.0416535	0.0159269	0.044291	0.0102935	0.0183454
Chr04_Occ	45450000	0.0440313	0.0240138	0.0276972	0.0100729	0.0216075
Chr04_Occ	45550000	0.0411546	0.018338	0.0348429	0.00973501	0.0172161
Chr04_Occ	45650000	0.0459606	0.0268502	0.0249035	0.0146078	0.0142052
Chr04_Occ	45750000	0.0408103	0.0152368	0.0440786	0.0126801	0.0107854
Chr04_Occ	45850000	0.04253	0.0157859	0.0400404	0.0139151	0.0173138
Chr04_Occ	45950000	0.0419503	0.0151276	0.0354062	0.0113495	0.0175222
Chr04_Occ	46050000	0.0458655	0.0303634	0.0100905	0.00615437	0.0182834
Chr04_Occ	46150000	0.0391421	0.0139217	0.0377931	0.011981	0.0147811
Chr04_Occ	46250000	0.0377236	0.0213251	0.0223597	0.00335707	0.0166987
Chr04_Occ	46350000	0.0465459	0.0265071	0.0214256	0.00841291	0.0186959
Chr04_Occ	46450000	0.0422359	0.0160853	0.0384657	0.014253	0.0165367
Chr04_Occ	46550000	0.0409286	0.0177613	0.0377855	0.0138389	0.0173389
Chr04_Occ	46650000	0.0431614	0.0173734	0.0377205	0.0132985	0.0179094
Chr04_Occ	46750000	0.040772	0.0168159	0.0397244	0.0117729	0.016186
Chr04_Occ	46850000	0.0434701	0.0188835	0.0399922	0.0144582	0.0194524
Chr04_Occ	46950000	0.0430427	0.0173596	0.0418673	0.0150127	0.0176395
Chr04_Occ	47050000	0.0394861	0.0200497	0.0279787	0.00585209	0.0167174
Chr04_Occ	47150000	0.0457311	0.0234435	0.0252264	0.014305	0.0132125
Chr04_Occ	47250000	0.0460943	0.0224823	0.035991	0.0184235	0.0219142
Chr04_Occ	47350000	0.0399312	0.0164173	0.0396577	0.011198	0.0165977
Chr04_Occ	47450000	0.0442242	0.0179969	0.0380236	0.018259	0.0235911
Chr04_Occ	47550000	0.0443181	0.0112159	0.0451347	0.0164132	0.0181567
Chr04_Occ	47650000	0.0370556	0.0170909	0.0346551	0.011298	0.0158545
Chr04_Occ	47750000	0.039759	0.0161171	0.0331947	0.0101006	0.0149034
Chr04_Occ	47850000	0.0408791	0.0147785	0.0413108	0.0143413	0.0140223
Chr04_Occ	47950000	0.0434426	0.0220809	0.0387346	0.0173035	0.0211683
Chr04_Occ	48050000	0.0436272	0.0139592	0.0342496	0.013659	0.0193101
Chr04_Occ	48150000	0.0343875	0.0198129	0.0299603	0.00928775	0.0148162
Chr04_Occ	48250000	0.0439695	0.0252085	0.0236627	0.00705746	0.018579
Chr04_Occ	48350000	0.0428203	0.0188224	0.0383879	0.011758	0.0175812
Chr04_Occ	48450000	0.0451036	0.0319711	0.02257	0.00994253	0.0266774
Chr04_Occ	48550000	0.0389828	0.0228767	0.0332865	0.0146833	0.0221784
Chr04_Occ	48650000	0.0417736	0.0218241	0.0299864	0.00644819	0.015619
Chr04_Occ	48750000	0.0399374	0.0221926	0.0312803	0.00537793	0.0188383
Chr04_Occ	48850000	0.0418221	0.0126805	0.0297571	0.00803353	0.0153459
Chr04_Occ	48950000	0.0467141	0.0187697	0.0420763	0.0163773	0.018804
Chr04_Occ	49050000	0.0405025	0.0138696	0.0385837	0.0104689	0.0144879
Chr04_Occ	49150000	0.0457531	0.0245117	0.0164352	0.00287711	0.0205478
Chr04_Occ	49250000	0.0425881	0.0177327	0.0397233	0.0124378	0.0199072
Chr04_Occ	49350000	0.039682	0.0171807	0.0345664	0.00722187	0.013866
Chr04_Occ	49450000	0.0430101	0.0160247	0.0381262	0.0158193	0.0118162
Chr04_Occ	49550000	0.037755	0.0184573	0.0337074	0.0113795	0.0161354
Chr04_Occ	49650000	0.0467303	0.016661	0.0351221	0.0132494	0.0243516
Chr04_Occ	49750000	0.0420432	0.0202363	0.0330645	0.00884224	0.0167129
Chr04_Occ	49850000	0.0433803	0.0110425	0.0337005	0.0160876	0.0213031
Chr04_Occ	49950000	0.0451686	0.0180832	0.0244949	0.0138736	0.0224921
Chr04_Occ	50050000	0.0402827	0.0159147	0.0301667	0.0103768	0.0159001
Chr04_Occ	50150000	0.0398115	0.0173997	0.0338264	0.0113337	0.0151933
Chr04_Occ	50250000	0.0564605	-0.134866	-0.0129659	0.00189804	0.00836148
Chr04_Occ	50350000	0.0416322	0.0128415	0.0427478	0.0125463	0.0170963
Chr04_Occ	50450000	0.0479393	-0.0117171	0.0329373	0.0133551	0.0119747
Chr04_Occ	50550000	0.0425991	-0.0011193	0.0406192	0.011037	0.0153741
Chr04_Occ	50650000	0.0580323	-0.130392	-0.0075861	0.00467859	0.00509465
Chr04_Occ	50750000	0.0698568	-0.261267	-0.0426104	-0.0034348	-4.2e-05
Chr04_Occ	50850000	0.061582	-0.154359	-0.0054233	0.00706782	0.00169589
Chr04_Occ	50950000	0.0957778	-0.482665	-0.113525	-0.0146312	-0.0101399
Chr04_Occ	51050000	0.0911668	-0.431985	-0.0970119	-0.0125618	-0.0106459
Chr04_Occ	51150000	0.0810343	-0.366354	-0.0775447	-0.0104521	-0.0077579
Chr04_Occ	51250000	0.0816806	-0.379964	-0.0834326	-0.0099914	-0.0046759
Chr04_Occ	51350000	0.0411691	-0.0460586	0.0193378	0.0110685	0.0132888
Chr04_Occ	51450000	0.101989	-0.513538	-0.13655	-0.0219529	-0.013153
Chr04_Occ	51550000	0.0881299	-0.389238	-0.0787274	-0.0070156	-0.0054269
Chr04_Occ	51650000	0.0827065	-0.360256	-0.0734361	-0.0099163	-0.0037853
Chr04_Occ	51750000	0.0979179	-0.500317	-0.117321	-0.0177562	-0.0149037
Chr04_Occ	51850000	0.109961	-0.57724	-0.141731	-0.0200478	-0.0200924
Chr04_Occ	51950000	0.0856902	-0.308736	-0.0718353	-0.0029812	0.00184345
Chr04_Occ	52050000	0.0912714	-0.457728	-0.106761	-0.0132723	-0.0100472
Chr04_Occ	52150000	0.0929175	-0.431433	-0.0986784	-0.0129681	-0.0106977
Chr04_Occ	52250000	0.0761508	-0.297576	-0.0549191	-0.003279	-0.0045504
Chr04_Occ	52350000	0.106984	-0.580947	-0.143775	-0.0204813	-0.0192288
Chr04_Occ	52450000	0.0413263	0.0149283	0.0264963	0.00653691	0.0163697
Chr04_Occ	52550000	0.107824	-0.572164	-0.139333	-0.020768	-0.0177104
Chr04_Occ	52650000	0.0871573	-0.40844	-0.0895149	-0.0129526	-0.0075964
Chr04_Occ	52750000	0.102821	-0.504883	-0.117768	-0.0149817	-0.0112182
Chr04_Occ	52850000	0.102913	-0.512987	-0.118649	-0.0162748	-0.0126749
Chr04_Occ	52950000	0.0916634	-0.410461	-0.0888249	-0.0109916	-0.0061541
Chr04_Occ	53050000	0.0718416	-0.254308	-0.0378971	-0.0027058	0.0004001
Chr04_Occ	53150000	0.102308	-0.508651	-0.118103	-0.0155263	-0.013947
Chr04_Occ	53250000	0.0972357	-0.497678	-0.116182	-0.0194825	-0.0137358
Chr04_Occ	53350000	0.0941372	-0.434858	-0.0951193	-0.0119651	-0.0106915
Chr04_Occ	53450000	0.0506646	-0.076425	0.014659	0.0117541	0.010822
Chr04_Occ	53550000	0.10511	-0.527253	-0.127972	-0.0189369	-0.0134494
Chr04_Occ	53650000	0.0821075	-0.359344	-0.0739978	-0.0087881	-0.0078329
Chr04_Occ	53750000	0.0959855	-0.447455	-0.103228	-0.0125305	-0.0067888
Chr04_Occ	53850000	0.0759672	-0.276271	-0.0474206	-0.0048511	0.00248844
Chr04_Occ	53950000	0.0397409	0.0145844	0.0365361	0.00791249	0.0148789
Chr04_Occ	54050000	0.0868853	-0.403483	-0.0952875	-0.011546	-0.00766
Chr04_Occ	54150000	0.076427	-0.255037	-0.043356	0.00205473	0.0049502
Chr04_Occ	54250000	0.0863581	-0.391328	-0.0882793	-0.0163065	-0.007305
Chr04_Occ	54350000	0.0796043	-0.336479	-0.0664746	-0.0116346	-0.0027387
Chr04_Occ	54450000	0.0787542	-0.333498	-0.0638474	-0.0047979	-0.0042059
Chr04_Occ	54550000	0.0465079	0.0056536	0.029449	0.0131305	0.0104046
Chr04_Occ	54650000	0.0418921	0.0108927	0.0426894	0.0126335	0.0183062
Chr04_Occ	54750000	0.0437679	0.0117291	0.0417897	0.0156725	0.0160506
Chr04_Occ	54850000	0.048706	0.0001156	0.0246357	0.0167376	0.00856412
Chr04_Occ	54950000	0.0472902	0.0194768	0.0455483	0.0204659	0.0190903
Chr04_Occ	55050000	0.0409236	0.0100013	0.0406096	0.0120625	0.0129886
Chr04_Occ	55150000	0.0469268	0.0125492	0.0418398	0.0145141	0.0142401
Chr04_Occ	55250000	0.0455863	0.00879862	0.0271439	0.0120474	0.0123408
Chr04_Occ	55350000	0.0472517	0.022854	0.0283989	0.0119511	0.0191459
Chr04_Occ	55450000	0.0388841	0.0122927	0.0362344	0.00929522	0.0145615
Chr04_Occ	55550000	0.0427175	0.0163844	0.0384551	0.0156761	0.013318
Chr04_Occ	55650000	0.0440268	0.0209223	0.0372215	0.0161589	0.013672
Chr04_Occ	55750000	0.0458378	0.0185688	0.0291488	0.0117476	0.016152
Chr04_Occ	55850000	0.0417182	0.0173333	0.0402908	0.0134138	0.0140682
Chr04_Occ	55950000	0.0441848	0.0217335	0.0362818	0.0101434	0.0128267
Chr04_Occ	56050000	0.0409211	0.00877953	0.0439652	0.0100874	0.0107874
Chr04_Occ	56150000	0.0356346	0.00822188	0.042158	0.014563	0.0126696
Chr04_Occ	56250000	0.0422325	0.0157379	0.0337517	0.0127612	0.0132751
Chr04_Occ	56350000	0.041432	0.0155656	0.0430071	0.0138153	0.0160947
Chr04_Occ	56550000	0.0441775	0.0148585	0.0499844	0.0191995	0.016539
Chr04_Occ	56650000	0.0423781	0.0159425	0.0449072	0.0146952	0.0172883
Chr04_Occ	56750000	0.040858	0.0165628	0.0415178	0.00680645	0.014084
Chr04_Occ	56850000	0.0432793	0.0223621	0.0275946	0.0117362	0.0174799
Chr04_Occ	56950000	0.0430668	0.0152664	0.0461422	0.0110344	0.0155637
Chr04_Occ	57050000	0.0406243	0.0158694	0.0419863	0.00911092	0.0145689
Chr04_Occ	57150000	0.0449954	0.0209002	0.0423377	0.0141928	0.019802
Chr04_Occ	57250000	0.0425801	0.0175744	0.0384071	0.0132339	0.0138655
Chr04_Occ	57350000	0.0438043	0.0104459	0.0450193	0.0148242	0.00712344
Chr04_Occ	57450000	0.0371284	0.0153199	0.0413976	0.0101211	0.0117739
Chr04_Occ	57550000	0.0439242	0.0197692	0.0325216	0.0125222	0.0175839
Chr04_Occ	57650000	0.0379167	0.0163711	0.043768	0.0139539	0.0116693
Chr04_Occ	57750000	0.0412729	0.0187541	0.037768	0.00954184	0.0166376
Chr04_Occ	57850000	0.044382	0.0200126	0.0404593	0.0125318	0.0183629
Chr04_Occ	57950000	0.0408025	0.0148543	0.0399785	0.0119148	0.0153823
Chr04_Occ	58050000	0.0407645	0.0161396	0.0402971	0.011871	0.0156138
Chr04_Occ	58150000	0.045255	0.0280093	0.0220701	0.00581305	0.0217687
Chr04_Occ	58250000	0.0424935	0.0157004	0.0444884	0.0141144	0.0128248
Chr04_Occ	58350000	0.0453209	0.0284702	0.0138225	0.00543166	0.0156148
Chr04_Occ	58450000	0.0490754	0.0342737	0.00823298	0.0141716	0.0129639
Chr04_Occ	58550000	0.0407646	0.0122681	0.0406202	0.0104306	0.00811778
Chr04_Occ	58650000	0.0403075	0.012599	0.0309804	0.00515525	0.0152427
Chr04_Occ	58750000	0.0470679	0.0231928	0.0389922	0.0165613	0.0181919
Chr04_Occ	58850000	0.04761	0.0205321	0.0477089	0.0137132	0.015451
Chr04_Occ	58950000	0.0461608	0.0231231	0.0402443	0.0168113	0.00255145
Chr04_Occ	59050000	0.0458736	0.0151052	0.0705515	0.0391185	-0.199088
Chr04_Occ	59150000	0.0393404	0.0257221	0.0247064	0.00238297	0.0121748
Chr04_Occ	59250000	0.0534241	0.0207764	0.0965593	0.0654657	-0.37743
Chr04_Occ	59350000	0.0522364	0.0185778	0.0984584	0.0699256	-0.429036
Chr04_Occ	59450000	0.0369934	0.0167558	0.099371	0.0640726	-0.459168
Chr04_Occ	59550000	0.0564177	0.0204841	0.113032	0.078889	-0.530728
Chr04_Occ	59650000	0.0555844	0.0126145	0.110603	0.0802097	-0.545326
Chr04_Occ	59750000	0.058854	0.0290149	0.112013	0.0858346	-0.571207
Chr04_Occ	59850000	0.0491719	0.0228976	0.0963168	0.0636089	-0.412437
Chr04_Occ	59950000	0.0575993	0.0262736	0.115719	0.0860142	-0.576661
Chr04_Occ	60050000	0.0543365	0.0249881	0.116774	0.0849673	-0.584937
Chr04_Occ	60150000	0.0569009	0.0275528	0.10087	0.0767141	-0.50425
Chr04_Occ	60250000	0.0511437	0.0210873	0.0979369	0.068736	-0.454961
Chr04_Occ	60350000	0.0535969	0.0239802	0.101329	0.0776051	-0.511298
Chr04_Occ	60450000	0.0474648	0.0164199	0.0789815	0.0515691	-0.27999
Chr04_Occ	60550000	0.0440843	0.0209178	0.0385684	0.018585	-0.0206375
Chr04_Occ	60650000	0.0426529	0.0182747	0.0499741	0.0178827	0.0174039
Chr04_Occ	60750000	0.0396126	0.0163671	0.0436492	0.0135169	0.0158731
Chr04_Occ	60850000	0.0450339	0.0211628	0.0425083	0.0165812	0.0136949
Chr04_Occ	60950000	0.0415397	0.0174297	0.0365525	0.0118217	0.016
Chr04_Occ	61050000	0.0433968	0.0231229	0.0255662	0.00746791	0.00908993
Chr04_Occ	61150000	0.0410264	0.0178829	0.0432001	0.014397	0.0158061
Chr04_Occ	61250000	0.0386225	0.0149707	0.0371533	0.0111943	0.0156232
Chr04_Occ	61350000	0.044406	0.0165384	0.0391229	0.0127409	0.0157621
Chr04_Occ	61450000	0.0412052	0.0173638	0.0320977	0.00623127	0.0152376
Chr04_Occ	61550000	0.0453571	0.0200753	0.0422277	0.0170657	0.0164829
Chr04_Occ	61650000	0.0416607	0.0159152	0.0436261	0.0153818	0.0165057
Chr04_Occ	61750000	0.0430816	0.0165289	0.0380816	0.0142633	0.0119139
Chr04_Occ	61850000	0.0404398	0.0199196	0.0334685	0.0158372	0.0165153
Chr04_Occ	61950000	0.044131	0.0285633	0.0290199	0.0128477	0.0188003
Chr04_Occ	62050000	0.0463057	0.0290387	0.0262339	0.00937969	0.0180445
Chr04_Occ	62150000	0.0413306	0.0203153	0.0317166	0.00870522	0.0160682
Chr04_Occ	62250000	0.0439503	0.0216834	0.032301	0.0101031	0.0177407
Chr04_Occ	62350000	0.0435823	0.0208222	0.0401833	0.0163864	0.0180548
Chr04_Occ	62450000	0.0424081	0.0249571	0.0198273	0.00855929	0.0156822
Chr04_Occ	62550000	0.0456661	0.0287144	0.014709	0.0074897	0.0150087
Chr04_Occ	62650000	0.0413982	0.0186616	0.0370007	0.0162867	0.0129822
Chr04_Occ	62750000	0.0395659	0.0171124	0.0381262	0.0121539	0.0160807
Chr04_Occ	62850000	0.0411486	0.019821	0.029126	0.00740425	0.0139379
Chr04_Occ	62950000	0.0475028	0.0273595	0.0341823	0.018332	0.0200091
Chr04_Occ	63050000	0.0447353	0.0238895	0.0219716	0.0078665	0.0170906
Chr04_Occ	63150000	0.0468063	0.0243385	0.0354037	0.0194721	0.0207618
Chr04_Occ	63250000	0.0444868	0.0213121	0.0386579	0.0155513	0.0192434
Chr04_Occ	63350000	0.0463045	0.021603	0.0413581	0.0170589	0.0174219
Chr04_Occ	63450000	0.0429464	0.0180585	0.0410272	0.014432	0.015232
Chr04_Occ	63550000	0.0542317	-0.114882	0.00110412	0.00599926	0.0113059
Chr04_Occ	63650000	0.0431616	0.0195723	0.0394667	0.0171095	0.0176381
Chr04_Occ	63750000	0.044858	0.017272	0.0466879	0.0174825	0.0170272
Chr04_Occ	63850000	0.0406974	0.0213306	0.0339072	0.0115636	0.0163718
Chr04_Occ	63950000	0.0436699	0.0195145	0.0298225	0.0120842	0.0184323
Chr04_Occ	64050000	0.0419418	0.0262875	0.0229687	0.00977562	0.0187361
Chr04_Occ	64150000	0.0403133	0.0225759	0.0303456	0.0134933	0.0175055
Chr04_Occ	64250000	0.0431611	0.0227997	0.0324982	0.0140172	0.0194044
Chr04_Occ	64350000	0.040024	0.0142323	0.0369767	0.0137348	0.0164073
Chr05_Occ	50000	-0.0190294	0.00739891	-0.0104619	-0.00190586	-0.00745294
Chr05_Occ	150000	-0.0152352	0.0110978	-0.0353277	0.0203001	0.0147952
Chr05_Occ	250000	-0.0152134	0.0090088	-0.0209997	0.0117513	0.00267908
Chr05_Occ	350000	-0.0197485	0.00589104	-0.0415181	0.0203791	0.0220606
Chr05_Occ	450000	-0.0233713	0.00611668	-0.0151089	-0.00768507	-0.0138726
Chr05_Occ	550000	-0.0089276	0.00686861	0.000110201	-0.018861	-0.0276096
Chr05_Occ	650000	-0.0233762	0.0126914	-0.0228908	-0.00460949	-0.00573098
Chr05_Occ	750000	-0.0177193	-0.000613727	0.0074816	-0.0327469	-0.0460727
Chr05_Occ	850000	-0.01422	-0.0023899	-0.00317956	-0.0043028	-0.00953872
Chr05_Occ	950000	-0.0191167	0.00628459	-0.0140196	0.00234042	0.0020831
Chr05_Occ	1050000	-0.0219609	0.00120493	-0.0124173	-0.0269835	-0.0246052
Chr05_Occ	1150000	-0.0219698	0.00258557	-0.0217813	0.00813886	0.00864311
Chr05_Occ	1250000	-0.0135534	0.00807105	-0.00285345	-0.00407591	-0.00471658
Chr05_Occ	1350000	-0.0255402	0.0179756	0.00691519	-0.044602	-0.0563894
Chr05_Occ	1450000	-0.012912	-0.00793066	-0.0312747	0.0151386	0.0129223
Chr05_Occ	1550000	-0.017836	-0.00773052	-0.0227639	0.000847797	-0.003695
Chr05_Occ	1650000	-0.0232208	0.004937	-0.0369614	0.020852	0.0212948
Chr05_Occ	1750000	-0.0112921	0.00694234	-0.0130471	-0.00139081	0.00122595
Chr05_Occ	1850000	-0.0239384	-0.0050265	-0.0234258	-0.000418622	0.000179826
Chr05_Occ	1950000	-0.0192048	-0.00319525	-0.0230582	0.00248876	-0.0021166
Chr05_Occ	2050000	-0.0238083	0.00987742	-0.00278678	-0.0208806	-0.0250601
Chr05_Occ	2150000	-0.0193907	0.00233119	-0.0192194	-0.00581661	-0.0117586
Chr05_Occ	2250000	-0.0141894	0.0123524	-0.00915806	-0.0125746	-0.0133696
Chr05_Occ	2350000	-0.0243668	0.00310545	0.0117652	-0.0293566	-0.0394446
Chr05_Occ	2450000	-0.0157835	0.00951523	-0.002301	-0.00182541	-0.00527637
Chr05_Occ	2550000	-0.0197696	0.0139687	-0.0366731	0.0192615	0.024038
Chr05_Occ	2650000	-0.0220075	0.00799231	0.0093582	-0.0284836	-0.0379336
Chr05_Occ	2750000	-0.0158549	0.00228768	-0.00155911	-0.00362694	-0.00664496
Chr05_Occ	2850000	-0.0133971	-0.042653	-0.0067901	-0.00539416	-0.017213
Chr05_Occ	2950000	-0.0212893	0.00504553	-0.0334662	0.0173973	0.0231819
Chr05_Occ	3050000	-0.0117618	0.00347337	-0.00233226	-0.00614486	-0.00165187
Chr05_Occ	3150000	-0.0204924	0.00168158	-0.0200031	0.00876088	0.00744611
Chr05_Occ	3250000	-0.0162192	0.012061	0.00175236	-0.0342561	-0.0314931
Chr05_Occ	3350000	-0.0207228	0.0116564	0.00386337	-0.026839	-0.0348417
Chr05_Occ	3450000	-0.0238655	-0.0013981	-0.0134427	-0.0229063	-0.0260314
Chr05_Occ	3550000	-0.00759533	0.00837386	0.00689421	-0.0234593	-0.0270583
Chr05_Occ	3650000	-0.0206773	0.00658578	-0.0363608	0.0109446	0.0167035
Chr05_Occ	3750000	-0.0144052	-0.00183178	-0.0150683	0.00159542	0.00318245
Chr05_Occ	3850000	-0.0133699	0.000358483	-0.0175245	0.00343574	-0.00317356
Chr05_Occ	3950000	-0.0163673	-0.00841182	0.00317944	-0.0361754	-0.0390773
Chr05_Occ	4050000	0.00021087	-0.0207697	-0.0229269	0.00284139	0.0189992
Chr05_Occ	4150000	-0.00729688	-0.0667781	0.00851067	-0.0166605	-0.00896494
Chr05_Occ	4250000	0.00699444	-0.472696	-0.00115369	0.0561735	-0.034395
Chr05_Occ	4350000	0.0254695	-0.714078	-0.00680479	0.0955874	-0.0225277
Chr05_Occ	4450000	0.016947	-0.615171	-0.0158488	0.0910851	-0.00965137
Chr05_Occ	4550000	0.0270023	-0.83669	-0.00768262	0.109601	-0.0297092
Chr05_Occ	4650000	0.0162678	-0.602217	-0.00464609	0.0825872	-0.0233447
Chr05_Occ	4750000	0.00853201	-0.484756	-0.00242965	0.0544781	-0.0261592
Chr05_Occ	4850000	0.068456	-0.492163	0.000479341	-0.0137296	0.0370666
Chr05_Occ	4950000	0.120253	-0.292221	0.00894421	-0.119529	0.0865992
Chr05_Occ	5050000	0.289094	-0.141492	0.0077362	-0.2362	0.182301
Chr05_Occ	5150000	0.258511	-0.0299996	0.00855139	-0.222106	0.153598
Chr05_Occ	5250000	0.432671	-0.0220534	0.0164763	-0.34185	0.244355
Chr05_Occ	5350000	0.544708	-0.0240849	0.0152096	-0.359084	0.278302
Chr05_Occ	5450000	0.580117	-0.0285998	0.0179247	-0.370891	0.292086
Chr05_Occ	5550000	0.397414	-0.0172235	0.0124274	-0.249315	0.195411
Chr05_Occ	5650000	0.391372	-0.0063554	0.0122023	-0.197476	0.154656
Chr05_Occ	5750000	0.411739	0.00265428	0.00579748	-0.15512	0.119019
Chr05_Occ	5850000	0.462837	0.0164948	0.00407818	-0.0799755	0.0743562
Chr05_Occ	5950000	0.587025	0.0225271	0.0030937	-0.0777826	0.0819698
Chr05_Occ	6050000	0.427158	0.0247921	0.00302983	-0.00326461	0.0182083
Chr05_Occ	6150000	0.578917	0.0478896	-0.00227659	0.12578	-0.0699718
Chr05_Occ	6250000	0.647185	0.0650927	-0.00202126	0.198526	-0.131601
Chr05_Occ	6350000	0.558027	0.0605202	-0.0109571	0.216829	-0.131309
Chr05_Occ	6450000	0.0362638	0.0205728	-0.00143392	-0.0147208	-0.0462665
Chr05_Occ	6550000	0.379115	0.0435377	-0.00174693	0.169987	-0.121979
Chr05_Occ	6650000	0.488996	0.0684947	-0.00346616	0.277596	-0.202806
Chr05_Occ	6750000	0.46238	0.0736146	0.000996353	0.253069	-0.209864
Chr05_Occ	6850000	0.468575	0.0751665	-0.00236576	0.28186	-0.224768
Chr05_Occ	6950000	0.478257	0.0699235	-0.000746309	0.304714	-0.229563
Chr05_Occ	7050000	0.272142	0.03955	0.00196246	0.192997	-0.152906
Chr05_Occ	7150000	0.323528	0.0449547	-0.00771504	0.21112	-0.144841
Chr05_Occ	7250000	0.109698	0.0117515	-0.00826543	0.083512	-0.062997
Chr05_Occ	7350000	0.0281597	-0.00192719	-0.003963	0.0201835	-0.0228077
Chr05_Occ	7450000	-0.0161096	-0.00124459	0.0101025	-0.0110313	-0.019821
Chr05_Occ	7550000	-0.00741348	-0.00614502	0.0048109	-0.00933733	-0.0110456
Chr05_Occ	7650000	-0.0164238	0.00309686	-0.00350406	-0.0125396	-0.018655
Chr05_Occ	7750000	-0.0192367	0.00585261	0.00697106	-0.0401288	-0.055724
Chr05_Occ	7850000	-0.0148533	0.00245901	0.00326515	-0.0263958	-0.0356517
Chr05_Occ	7950000	-0.0173244	-0.00761245	-6.34395e-05	-0.00645855	-0.0125191
Chr05_Occ	8050000	-0.00629822	0.0051076	-4.66687e-05	-0.00810759	-0.0205032
Chr05_Occ	8150000	-0.00838934	0.00736301	0.00199861	-0.0067287	-0.0218712
Chr05_Occ	8250000	-0.0191239	0.0108951	0.00337171	-0.02241	-0.0273025
Chr05_Occ	8350000	-0.0224786	0.0108183	-0.0139908	-0.0150438	-0.0147731
Chr05_Occ	8450000	-0.010555	0.00405314	0.00536355	-0.0078141	-0.0106461
Chr05_Occ	8550000	-0.0192791	0.00116927	0.00763185	-0.0157713	-0.0219987
Chr05_Occ	8650000	-0.0128633	0.0061052	0.00384082	-0.00831789	-0.016534
Chr05_Occ	8750000	-0.0188195	0.00368318	-0.00166217	-0.00863681	-0.0154051
Chr05_Occ	8850000	-0.0135687	0.00600181	-0.0175821	0.010332	0.00965355
Chr05_Occ	8950000	-0.0236312	0.00384103	0.00925936	-0.0453541	-0.0527181
Chr05_Occ	9050000	-0.0107392	0.0173395	-0.010304	-0.020808	-0.0282183
Chr05_Occ	9150000	-0.010048	0.00893153	-0.00084127	-0.00709856	-0.0148007
Chr05_Occ	9250000	-0.0178961	0.0176426	-0.0220069	-0.0100681	-0.0164694
Chr05_Occ	9350000	-0.014753	0.00832996	-0.00980423	0.00246986	-0.000352307
Chr05_Occ	9450000	-0.0154834	0.0118927	-0.00863517	-0.0150681	-0.0204068
Chr05_Occ	9550000	-0.0206632	0.00390984	0.0139245	-0.0457797	-0.0572718
Chr05_Occ	9650000	-0.010442	0.00610222	-0.00766816	-0.0287199	-0.0239348
Chr05_Occ	9750000	-0.0127075	0.00325648	-0.00596996	-0.00860724	-0.00960679
Chr05_Occ	9850000	-0.0163154	0.00168605	0.00836854	-0.0133971	-0.0194152
Chr05_Occ	9950000	-0.0134029	0.00474278	0.00601618	-0.00890604	-0.0122247
Chr05_Occ	10050000	-0.0164678	0.00218784	0.0087261	-0.014213	-0.0203044
Chr05_Occ	10150000	-0.022141	0.00646725	0.0055234	-0.0334521	-0.0395941
Chr05_Occ	10250000	-0.0236815	0.00674192	0.0114035	-0.0395562	-0.0520842
Chr05_Occ	10350000	-0.0239814	0.00499842	0.0106077	-0.0364018	-0.0469549
Chr05_Occ	10450000	-0.0168817	-0.00622663	-0.000326984	-0.004302	-0.0103794
Chr05_Occ	10550000	-0.0193207	0.00603994	0.00984162	-0.0270739	-0.0341585
Chr05_Occ	10650000	-0.0147251	0.00381225	-0.00764547	0.00342005	-0.00113353
Chr05_Occ	10750000	-0.0154832	0.004021	0.00775311	-0.0131229	-0.0191166
Chr05_Occ	10850000	-0.00583823	0.00109652	0.00863436	-0.00997795	-0.0201575
Chr05_Occ	10950000	-0.0200626	0.0202141	-0.0543275	0.0235915	0.0331353
Chr05_Occ	11050000	-0.016673	0.00465673	0.00432383	-0.00861115	-0.0128286
Chr05_Occ	11150000	-0.0238194	-0.00468134	-0.0264194	0.00545248	0.00756564
Chr05_Occ	11250000	-0.0150834	0.00594128	-0.0124973	0.00125382	0.000673481
Chr05_Occ	11350000	-0.0175262	0.00590121	-0.0113128	0.00685556	0.00765708
Chr05_Occ	11450000	-0.0168296	0.00449849	-0.0246323	0.019204	0.0147759
Chr05_Occ	11550000	-0.0127188	0.0158599	-0.0337148	0.0114343	0.0078832
Chr05_Occ	11650000	-0.0193175	0.00464503	-0.00177215	-0.00978986	-0.0173863
Chr05_Occ	11750000	-0.0193212	-0.00171442	-0.00255527	-0.0167593	-0.0234292
Chr05_Occ	11850000	-0.0145867	-0.00310627	0.00359796	-0.00422308	-0.0107421
Chr05_Occ	11950000	-0.0234283	0.000827981	0.00772437	-0.0422498	-0.0545877
Chr05_Occ	12050000	-0.0208557	0.00743053	-0.00440712	-0.0069556	-0.0117862
Chr05_Occ	12150000	-0.0183194	0.00247296	0.00593029	-0.0190559	-0.0227438
Chr05_Occ	12250000	-0.0130665	0.0119216	-0.0137185	-0.00995169	-0.0081996
Chr05_Occ	12350000	-0.0185666	0.011151	0.00680173	-0.0304576	-0.034975
Chr05_Occ	12450000	-0.0109551	0.0107399	-0.0207557	0.000735668	-0.00148082
Chr05_Occ	12550000	-0.0153373	-0.0117199	0.00202199	-0.0302495	-0.0322765
Chr05_Occ	12650000	-0.018729	0.00993974	0.00691413	-0.0208663	-0.0223333
Chr05_Occ	12750000	-0.0114287	-0.00356654	0.0064505	-0.0180801	-0.0170513
Chr05_Occ	12850000	-0.0144784	0.0125701	-0.0186693	0.00838324	0.00342059
Chr05_Occ	12950000	-0.0106077	0.0174619	-0.00976634	-0.0106948	-0.0272013
Chr05_Occ	13050000	-0.0156885	0.0100716	-0.0230278	-0.000713878	-0.0025738
Chr05_Occ	13150000	-0.0173084	0.0107163	-0.0344167	0.0254472	0.0275102
Chr05_Occ	13250000	-0.0167853	0.00474769	0.00965752	-0.00909612	-0.0137772
Chr05_Occ	13350000	-0.0107694	0.00541809	-0.0122673	0.00900919	0.00647995
Chr05_Occ	13450000	-0.0134912	0.00182638	-0.00107635	-0.00176151	-0.0106983
Chr05_Occ	13550000	-0.0165111	0.0042743	0.00945415	-0.0306293	-0.0362441
Chr05_Occ	13650000	-0.0161463	0.00263326	0.00657602	-0.02517	-0.0326613
Chr05_Occ	13750000	-0.0194173	0.00890165	0.00953889	-0.0345942	-0.0432006
Chr05_Occ	13850000	-0.0168005	0.00863302	0.00869182	-0.0301555	-0.0358123
Chr05_Occ	13950000	-0.0156889	0.00703481	0.00970315	-0.0204255	-0.0271876
Chr05_Occ	14050000	-0.0158021	0.00348658	0.00975245	-0.0221213	-0.029709
Chr05_Occ	14150000	-0.0165653	0.00581409	0.00346827	-0.0266942	-0.0291396
Chr05_Occ	14250000	-0.0156148	-0.000253827	0.00171397	-0.00948027	-0.0136432
Chr05_Occ	14350000	-0.0147512	0.012251	0.0127658	-0.0378897	-0.0406119
Chr05_Occ	14450000	-0.0146285	0.0142668	-0.0265714	0.00379054	0.00672554
Chr05_Occ	14550000	-0.017353	0.00148433	0.000310191	-0.0148881	-0.0193527
Chr05_Occ	14650000	-0.0120815	-0.0059735	0.00569572	-0.0101242	-0.0153262
Chr05_Occ	14750000	-0.0168922	0.00820514	-0.0424692	0.0125119	0.0277267
Chr05_Occ	14850000	-0.0205967	0.0131793	-0.0529854	0.0219962	0.0437929
Chr05_Occ	14950000	-0.023405	0.00491835	-0.0483477	0.00904645	0.0224435
Chr05_Occ	15050000	-0.014086	0.00658747	-0.00343879	0.000651558	-0.00119373
Chr05_Occ	15150000	-0.020337	-0.000837378	-0.0183344	0.000137434	-0.00149401
Chr05_Occ	15250000	-0.0144387	0.00175067	0.00783868	-0.0118951	-0.0175793
Chr05_Occ	15350000	-0.015438	0.00793248	-0.0030805	-0.0059932	-0.00985365
Chr05_Occ	15450000	-0.0167996	0.011898	-0.0199404	-0.00741764	-0.00734157
Chr05_Occ	15550000	-0.0187547	0.0121036	0.00718503	-0.0482245	-0.0590172
Chr05_Occ	15650000	-0.0156347	0.00956335	-0.00131887	-0.0275532	-0.0325162
Chr05_Occ	15750000	-0.0153398	0.00260049	0.00589051	-0.0109837	-0.015243
Chr05_Occ	15850000	-0.0178441	0.00553408	-0.00790269	-0.0128305	-0.0172354
Chr05_Occ	15950000	-0.0177505	0.00508399	0.00298339	-0.0199021	-0.0224766
Chr05_Occ	16050000	-0.0152479	0.0102498	0.000911397	-0.0251334	-0.02949
Chr05_Occ	16150000	-0.0133032	0.00442091	-0.0113128	-0.00821102	-0.00775739
Chr05_Occ	16250000	-0.0146798	0.0147031	-0.00145229	-0.0351651	-0.0404405
Chr05_Occ	16350000	-0.02284	3.45628e-05	-0.0135634	-0.0026314	-0.00352087
Chr05_Occ	16450000	-0.0191924	0.00507659	0.00565477	-0.0170098	-0.0229365
Chr05_Occ	16550000	-0.0180947	0.00683335	0.000795281	-0.0195454	-0.0221194
Chr05_Occ	16650000	-0.0234567	0.00596331	0.00590543	-0.0276831	-0.0357144
Chr05_Occ	16750000	-0.0201209	0.0116933	0.0121671	-0.0368386	-0.0421094
Chr05_Occ	16850000	-0.0181655	0.0155863	0.00747052	-0.0389219	-0.0401829
Chr05_Occ	16950000	-0.0148172	0.00648164	0.00348544	-0.0240262	-0.029159
Chr05_Occ	17050000	-0.0236759	0.00542979	-0.016494	-0.00105963	-0.00221164
Chr05_Occ	17150000	-0.0220574	0.0160574	-0.00369229	-0.030112	-0.0387331
Chr05_Occ	17250000	-0.0193917	0.00771154	0.00165142	-0.0205806	-0.0259052
Chr05_Occ	17350000	-0.0138332	0.00936353	-0.00665463	-0.0159376	-0.0119903
Chr05_Occ	17450000	-0.0141354	0.0105714	-0.00682898	-0.00676183	-0.00827137
Chr05_Occ	17550000	-0.0183689	0.0067917	0.00823356	-0.0170465	-0.0225485
Chr05_Occ	17650000	-0.0215132	0.0127025	-0.0373447	0.00642904	0.0239784
Chr05_Occ	17750000	-0.00894826	0.0106124	0.00340568	-0.0252296	-0.0228561
Chr05_Occ	17850000	-0.0165512	0.0160149	0.00388468	-0.038629	-0.0401927
Chr05_Occ	17950000	-0.0162808	-0.00480974	0.00358691	-0.00859517	-0.0140363
Chr05_Occ	18050000	0.00928722	0.0127881	0.000858425	-0.0213759	-0.0230641
Chr05_Occ	18150000	-0.0125617	0.00439784	0.00769617	-0.00998508	-0.0222782
Chr05_Occ	18250000	-0.0164873	0.00361092	0.0104106	-0.0171591	-0.0212898
Chr05_Occ	18350000	-0.0110877	0.00485606	-0.00519943	-0.00034166	-0.00446812
Chr05_Occ	18450000	-0.0148845	0.00704032	-0.00673883	-0.00655326	-0.0036308
Chr05_Occ	18550000	-0.00864501	0.00606517	0.000619787	-0.0130734	-0.0166232
Chr05_Occ	18650000	-0.00958381	-0.00525315	0.00548133	-0.00141514	-0.015223
Chr05_Occ	18750000	-0.0189854	0.00259848	-0.0175763	0.00492367	0.00911556
Chr05_Occ	18850000	-0.0180507	0.00773343	0.0077538	-0.0328861	-0.0320395
Chr05_Occ	18950000	-0.0185991	0.010674	-0.00577773	-0.00614989	-0.0050483
Chr05_Occ	19050000	-0.0206185	0.00377927	0.00585321	-0.0267901	-0.0310348
Chr05_Occ	19150000	-0.0160507	0.00909474	0.0116373	-0.0204902	-0.0304499
Chr05_Occ	19250000	-0.0179166	0.0133068	-0.0585327	0.023065	0.0393718
Chr05_Occ	19350000	-0.0210283	0.0073382	0.0121066	-0.0236129	-0.0320239
Chr05_Occ	19450000	-0.0172004	0.00628088	-0.00649361	-0.00012015	0.00238983
Chr05_Occ	19550000	-0.0125196	0.00465343	0.00108507	-0.00945594	-0.00411967
Chr05_Occ	19650000	-0.00551751	-0.000128324	-0.0334426	0.0325723	0.0274704
Chr05_Occ	19750000	-0.0196711	0.0146846	-0.0515078	0.0303622	0.0450383
Chr05_Occ	19850000	-0.0266573	0.0138811	-0.0803564	0.0620886	0.0845022
Chr05_Occ	19950000	-0.0227439	0.00768823	-0.0132514	-0.0169989	-0.0175202
Chr05_Occ	20050000	-0.0195785	0.0104373	-0.00440118	-0.0219057	-0.0275865
Chr05_Occ	20150000	-0.0161958	0.0155142	0.00432549	-0.0323498	-0.0328649
Chr05_Occ	20250000	-0.018355	0.0200166	-0.0117483	-0.0287907	-0.0353765
Chr05_Occ	20350000	-0.0175928	0.00757677	-0.0152718	0.00844535	0.0128769
Chr05_Occ	20450000	-0.0205837	-0.00238293	-0.00699948	-0.00763448	-0.012091
Chr05_Occ	20550000	-0.0185936	0.0106789	0.00619932	-0.00130911	0.00700528
Chr05_Occ	20650000	-0.0153014	0.00348093	0.00735348	-0.0117529	-0.0137938
Chr05_Occ	20750000	-0.016529	0.00157138	0.00490844	-0.00839309	-0.0120488
Chr05_Occ	20850000	-0.0237915	0.0075148	-0.0398229	0.0187315	0.029119
Chr05_Occ	20950000	-0.0145817	0.0100623	-8.91036e-05	-0.0226473	-0.030462
Chr05_Occ	21050000	-0.0186588	0.00341693	-0.00943427	0.000778076	0.000220885
Chr05_Occ	21150000	-0.0255962	0.0169398	-0.0617257	0.0396155	0.0586195
Chr05_Occ	21250000	-0.0245985	0.0177613	-0.0711784	0.0532323	0.0750961
Chr05_Occ	21350000	-0.0237253	0.0173252	-0.0689088	0.0504423	0.0706907
Chr05_Occ	21450000	-0.0306079	0.0178883	-0.0994937	0.0737759	0.107003
Chr05_Occ	21550000	-0.0201815	0.00881549	-0.0200824	0.00427466	0.00669863
Chr05_Occ	21650000	-0.0212392	0.0166288	-4.35713e-05	-0.0186225	-0.0213021
Chr05_Occ	21750000	-0.0159024	0.00394297	0.00803993	-0.0253742	-0.0353656
Chr05_Occ	21850000	-0.0169482	0.00462039	0.0109254	-0.0261442	-0.0334415
Chr05_Occ	21950000	-0.0250784	0.016853	-0.0617928	0.0447964	0.0627473
Chr05_Occ	22050000	-0.0252248	0.0184814	-0.0696342	0.052365	0.06866
Chr05_Occ	22150000	-0.0219737	0.0120563	0.0127742	-0.0370106	-0.0471973
Chr05_Occ	22250000	-0.0165323	-0.00431557	-0.00930209	-0.000253349	0.00187148
Chr05_Occ	22350000	-0.0162819	0.00443819	0.00349304	-0.0110942	-0.0104135
Chr05_Occ	22450000	-0.0199376	0.00880444	-0.00395269	-0.0247171	-0.0406324
Chr05_Occ	22550000	-0.0154075	0.00361879	0.00438961	-0.0123466	-0.0236019
Chr05_Occ	22650000	-0.0277901	0.0132227	-0.0408781	0.0118449	0.0190505
Chr05_Occ	22750000	-0.0181757	0.0168024	0.00832482	-0.0426766	-0.0513926
Chr05_Occ	22850000	-0.0220615	0.0119623	0.00892263	-0.0328891	-0.041193
Chr05_Occ	22950000	-0.0140272	0.00673157	-0.00503601	-0.00219909	-0.00425225
Chr05_Occ	23050000	-0.021181	0.00700935	-0.0318428	0.0244987	0.033112
Chr05_Occ	23150000	-0.0203567	0.0133128	-0.0408031	0.0352321	0.044027
Chr05_Occ	23250000	-0.0146672	0.0104237	0.000175194	-0.0114164	-0.0207119
Chr05_Occ	23350000	-0.0171461	0.00425509	0.00304586	-0.0100854	-0.0175234
Chr05_Occ	23450000	-0.0176562	0.0101437	-0.0204278	0.0147151	0.0122734
Chr05_Occ	23550000	-0.018871	0.00978405	-0.0345491	0.0251337	0.0333883
Chr05_Occ	23650000	-0.0150193	0.0129995	-0.0614656	0.0595745	0.08484
Chr05_Occ	23750000	-0.0217	0.0104503	-0.0666131	0.0628506	0.0838012
Chr05_Occ	23850000	-0.0200288	0.0171853	-0.0848989	0.0771237	0.109932
Chr05_Occ	23950000	-0.0232439	0.0259003	-0.0741651	0.0379945	0.0734407
Chr05_Occ	24050000	-0.0226938	0.0255175	-0.0909539	0.0780084	0.116368
Chr05_Occ	24150000	-0.0302669	0.0319924	-0.160396	0.149225	0.210822
Chr05_Occ	24250000	-0.0288625	0.0250022	-0.140215	0.13888	0.19325
Chr05_Occ	24350000	-0.0277332	0.0258225	-0.11405	0.0961802	0.137985
Chr05_Occ	24450000	-0.0305672	0.0227562	-0.117918	0.112785	0.158411
Chr05_Occ	24550000	-0.0217959	0.0348607	-0.186999	0.17171	0.24584
Chr05_Occ	24650000	-0.0186112	0.00848848	0.00784685	-0.0253456	-0.0325257
Chr05_Occ	24750000	-0.0217153	0.0084363	-0.0017978	-0.0219874	-0.0248115
Chr05_Occ	24850000	-0.014311	0.0030121	-0.0290402	0.00809096	0.0107765
Chr05_Occ	24950000	-0.0318577	0.0353	-0.222227	0.222931	0.30836
Chr05_Occ	25050000	-0.0292031	0.0241881	-0.107689	0.0970069	0.13205
Chr05_Occ	25150000	-0.0208849	0.0175309	-0.116633	0.122789	0.170076
Chr05_Occ	25250000	-0.027856	0.0304434	-0.164459	0.155714	0.218428
Chr05_Occ	25350000	-0.020048	0.0130203	-0.02666	0.0147189	0.025763
Chr05_Occ	25450000	-0.0319845	0.0366927	-0.223277	0.219053	0.312151
Chr05_Occ	25550000	-0.0184579	0.0109553	-0.00155563	-0.0268304	-0.0249629
Chr05_Occ	25650000	-0.031018	0.0345877	-0.202297	0.198643	0.283744
Chr05_Occ	25750000	-0.0237575	0.0267679	-0.101494	0.073801	0.112171
Chr05_Occ	25850000	-0.0219039	0.0356728	-0.118236	0.0823672	0.130166
Chr05_Occ	25950000	-0.0218638	0.0257522	-0.104828	0.0939203	0.138367
Chr05_Occ	26050000	-0.0165202	0.00477234	-0.000193519	-0.00648081	-0.0108355
Chr05_Occ	26150000	-0.025278	0.0128364	0.0142423	-0.0474304	-0.056936
Chr05_Occ	26250000	-0.0265686	0.00258938	-0.0171045	0.00171369	0.00126266
Chr05_Occ	26350000	-0.0263148	0.00382327	-0.00653016	-0.00841006	-0.0123736
Chr05_Occ	26450000	-0.0261168	0.00359843	-0.0134152	-0.00510856	-0.00573093
Chr05_Occ	26550000	-0.0215723	0.0091139	0.00116365	-0.0186912	-0.0250963
Chr05_Occ	26650000	-0.0220081	0.00293327	0.013246	-0.0407593	-0.0495979
Chr05_Occ	26750000	-0.0144204	0.00688744	-0.00345701	-0.0131045	-0.0226626
Chr05_Occ	26850000	-0.0192964	0.00124567	0.00265933	-0.0115413	-0.0190824
Chr05_Occ	26950000	-0.0226555	0.00948355	-0.0252225	0.0178542	0.0226934
Chr05_Occ	27050000	-0.0227689	0.0114421	-0.0223366	0.0126932	0.0167056
Chr05_Occ	27150000	-0.0151027	0.00370102	0.00375062	-0.00626554	-0.00685357
Chr05_Occ	27250000	-0.0179918	0.00564174	-0.00329897	-0.0209867	-0.0230941
Chr05_Occ	27350000	-0.0235683	0.00292823	-0.0222849	0.0161018	0.0206376
Chr05_Occ	27450000	-0.023837	0.0111928	-0.00206627	-0.0240127	-0.0298744
Chr05_Occ	27550000	-0.0253976	0.0104162	-0.0296543	0.0216217	0.0288048
Chr05_Occ	27650000	-0.0208141	0.017029	-0.00615944	-0.0297278	-0.0306753
Chr05_Occ	27750000	-0.0254128	0.0085832	-0.0586872	0.0489545	0.0671711
Chr05_Occ	27850000	-0.0270148	0.0178077	-0.0804329	0.0498659	0.0704278
Chr05_Occ	27950000	-0.0112703	0.00742537	-0.000428506	-0.00205283	-0.00441417
Chr05_Occ	28050000	-0.0153758	0.00395127	0.00421203	-0.00637678	-0.00769395
Chr05_Occ	28150000	-0.0177707	0.00823369	-0.0123438	0.0130887	0.0139182
Chr05_Occ	28250000	-0.0162051	2.47654e-06	0.00473163	-0.00411982	-0.00590862
Chr05_Occ	28350000	-0.0201461	0.00913512	-0.0228182	0.0159033	0.0211146
Chr05_Occ	28450000	-0.0180941	0.00746557	-0.0139585	0.00749468	0.0110339
Chr05_Occ	28550000	-0.0184657	0.00276147	2.27822e-05	-0.00422233	-0.00653715
Chr05_Occ	28650000	-0.0164459	0.00421282	-0.000541225	-0.00465291	-0.00479751
Chr05_Occ	28750000	-0.0184244	0.00513274	0.00170775	-0.00646764	-0.00933849
Chr05_Occ	28850000	-0.0188207	0.00543917	0.00362542	-0.0112782	-0.0143215
Chr05_Occ	28950000	-0.015631	-0.00137525	0.00644843	-0.00743588	-0.0111736
Chr05_Occ	29050000	-0.0165484	0.00724041	-0.0202315	0.00348256	0.00671815
Chr05_Occ	29150000	-0.0163316	0.00458714	-0.00886424	0.00345213	0.00315383
Chr05_Occ	29250000	-0.018637	0.0120235	-0.0376851	0.0272663	0.0317495
Chr05_Occ	29350000	-0.0200414	0.00834522	0.0091888	-0.0357087	-0.0432347
Chr05_Occ	29450000	-0.0209074	-0.000567377	-0.00505023	-0.00390145	-0.007403
Chr05_Occ	29550000	-0.0168725	0.00344371	0.00176683	-0.00599121	-0.00828498
Chr05_Occ	29650000	-0.0162255	0.0128649	-0.0502439	0.0439133	0.0504067
Chr05_Occ	29750000	-0.0255721	-0.00134438	0.0020896	-0.0250018	-0.0346028
Chr05_Occ	29850000	-0.0268969	-0.00557797	0.00708747	-0.0381821	-0.0519375
Chr05_Occ	29950000	-0.0254496	0.00580716	-0.0122536	-0.0180634	-0.0215243
Chr05_Occ	30050000	-0.0210471	0.00711674	-0.00371618	-0.00581676	-0.00900881
Chr05_Occ	30150000	-0.00825059	0.00274806	0.00117951	-0.00520485	-0.0106851
Chr05_Occ	30250000	-0.0148645	0.0138794	-0.0237943	0.00573671	0.00597718
Chr05_Occ	30350000	-0.0147429	0.00488497	-0.0250838	0.00760153	0.00328866
Chr05_Occ	30450000	-0.0176913	0.00179044	-0.00331151	-0.0110001	-0.0191815
Chr05_Occ	30550000	-0.0122125	-0.00472111	0.00483391	-0.00962604	-0.0215893
Chr05_Occ	30650000	-0.0146559	0.00134738	0.00853904	-0.0205044	-0.0264925
Chr05_Occ	30750000	-0.0165397	0.0155054	0.00608918	-0.0516859	-0.0574187
Chr05_Occ	30850000	-0.0160602	-0.0014383	-0.00158493	-0.00210566	-0.0070537
Chr05_Occ	30950000	-0.0140333	-0.0026226	0.00507591	-0.00579608	-0.0122753
Chr05_Occ	31050000	-0.0182229	0.00283965	-0.0117272	0.00490422	0.00423418
Chr05_Occ	31150000	-0.0116628	-0.00938167	-0.00507934	-0.00252742	-0.0090138
Chr05_Occ	31250000	-0.019966	0.00725703	-0.00334017	-0.0128439	-0.0163878
Chr05_Occ	31350000	-0.01023	0.00299137	-0.0185354	0.0125927	0.0108367
Chr05_Occ	31450000	-0.0104621	0.0130432	-0.0261165	0.0103259	0.0112262
Chr05_Occ	31550000	-0.0116898	0.023092	-0.0227138	-0.0182101	-0.00981546
Chr05_Occ	31650000	-0.00376043	0.0163974	-0.0402331	0.0114951	0.0290825
Chr05_Occ	31750000	-0.00340958	0.0111191	-0.0459008	0.0268429	0.0386522
Chr05_Occ	31850000	-0.000711529	0.0144035	-0.0597002	0.034664	0.0525533
Chr05_Occ	31950000	-0.00448273	0.00854218	-0.0240381	0.0107026	0.0140776
Chr05_Occ	32050000	-0.0119254	0.00486866	-0.000743857	0.0027183	-0.00284385
Chr05_Occ	32150000	-0.0191224	0.00576653	0.00115231	-0.0135575	-0.0195011
Chr05_Occ	32250000	-0.0128537	0.0191904	-0.0264315	0.006891	0.0126185
Chr05_Occ	32350000	-0.0169042	0.0149795	-0.0101115	-0.0107339	-0.0113065
Chr05_Occ	32450000	-0.0107932	0.0174322	-0.0281986	0.00387565	0.0100801
Chr05_Occ	32550000	-0.00105336	0.0198759	-0.0629311	0.0398478	0.0498209
Chr05_Occ	32650000	-0.00546005	0.0199433	-0.0647361	0.0481381	0.0572756
Chr05_Occ	32750000	-0.0196915	0.0197029	-0.0486282	0.0205836	0.0337829
Chr05_Occ	32850000	-0.0147627	0.0228044	-0.0609857	0.0320238	0.0452989
Chr05_Occ	32950000	-0.0127692	0.00502366	-0.00914754	0.000331262	-3.92481e-05
Chr05_Occ	33050000	-0.00847651	4.07972e-05	-0.00430781	-0.000908856	-0.00550485
Chr05_Occ	33150000	-0.00722872	0.00299067	-0.010911	0.00428354	0.00293789
Chr05_Occ	33250000	-0.0148488	0.00747532	0.00331713	-0.0163618	-0.0209364
Chr05_Occ	33350000	-0.0143959	0.00842247	0.00174406	-0.0174328	-0.0219893
Chr05_Occ	33450000	-0.0158788	0.0150755	-0.0346473	0.016355	0.0268502
Chr05_Occ	33550000	-0.0225533	0.00789483	-0.00101767	-0.0250655	-0.0306616
Chr05_Occ	33650000	-0.0108899	0.0145279	0.00957726	-0.0334585	-0.0365725
Chr05_Occ	33750000	-0.0222124	0.0015079	-0.0107321	-0.00596776	-0.00712735
Chr05_Occ	33850000	-0.0193796	0.00918976	0.0103885	-0.0332722	-0.040912
Chr05_Occ	33950000	-0.0170732	0.00364872	0.00907774	-0.0189737	-0.0248907
Chr05_Occ	34050000	-0.0163467	-0.0146536	-0.00683051	-0.010502	-0.0179588
Chr05_Occ	34150000	-0.0215787	-0.00593281	-0.000449642	-0.0154632	-0.0250987
Chr05_Occ	34250000	-0.0190475	0.00453327	-0.00660536	-0.00212463	-0.00396943
Chr05_Occ	34350000	-0.0135622	0.00368835	0.00837893	-0.0129085	-0.0216541
Chr05_Occ	34450000	-0.0127993	0.00600149	-0.000426328	-0.00424833	-0.00730497
Chr05_Occ	34550000	-0.0136804	0.00375341	-0.000271222	-0.00893276	-0.0109284
Chr05_Occ	34650000	-0.0182206	0.0087881	0.00787917	-0.0178322	-0.0258992
Chr05_Occ	34750000	-0.0115823	-0.0052003	0.00195292	-0.00839174	-0.00780927
Chr05_Occ	34850000	-0.01608	0.00556633	-0.00445003	-0.00344814	-0.00157643
Chr05_Occ	34950000	-0.0150568	0.0194525	-0.015456	-0.0236861	-0.0175137
Chr05_Occ	35050000	-0.0178661	0.00807273	-0.00576333	-0.0126588	-0.0162658
Chr05_Occ	35150000	-0.0109883	0.00967651	0.0105206	-0.0304305	-0.031776
Chr05_Occ	35250000	-0.0192847	0.00719691	0.00797654	-0.0311973	-0.0367626
Chr05_Occ	35350000	-0.0180826	0.0082997	0.00594343	-0.0174987	-0.0262914
Chr05_Occ	35450000	-0.0185528	0.00225455	0.00414074	-0.0155873	-0.0233744
Chr05_Occ	35550000	-0.0155716	0.00122018	0.00525272	-0.0228422	-0.0298331
Chr05_Occ	35650000	-0.0115111	0.00443973	0.00994948	-0.00765529	-0.014067
Chr05_Occ	35750000	-0.0166336	0.00705913	0.00403722	-0.0232544	-0.0279133
Chr05_Occ	35850000	-0.0167673	0.0113211	0.0132155	-0.0436322	-0.0437649
Chr05_Occ	35950000	-0.0150352	0.0011621	0.00777347	-0.0130896	-0.0203571
Chr05_Occ	36050000	-0.0100245	-0.00163063	-0.0176518	0.00786242	0.0118127
Chr05_Occ	36150000	-0.0186575	0.0244089	-0.0303547	-0.00823023	-0.000917781
Chr05_Occ	36250000	-0.00595624	0.00458373	-0.0263558	0.0178707	0.0264441
Chr05_Occ	36350000	-0.016199	0.000974812	-0.00468905	-0.00258783	-0.00123202
Chr05_Occ	36450000	-0.0166282	0.000644924	0.00684408	-0.0181175	-0.0230329
Chr05_Occ	36550000	-0.0111927	0.0124892	-0.0173624	0.00186081	-0.00340142
Chr05_Occ	36650000	-0.0105411	0.00759416	-0.0103692	0.00536194	0.00769681
Chr05_Occ	36750000	-0.0177677	0.0125315	-0.00946537	-0.0164518	-0.0193956
Chr05_Occ	36850000	-0.0148352	0.00436157	0.00299046	-0.0053516	-0.00969481
Chr05_Occ	36950000	-0.0252207	0.0126184	-0.00737104	-0.0172456	-0.0227512
Chr05_Occ	37050000	-0.0184353	0.00527573	-0.00581307	0.000210282	0.000815869
Chr05_Occ	37150000	-0.0159861	0.00395418	-0.00583418	0.000415574	0.00169332
Chr05_Occ	37250000	-0.0117219	-0.00104925	0.00108654	-0.00786086	-0.0181298
Chr05_Occ	37350000	-0.0190425	0.0017933	-0.0172347	0.0110187	0.00643393
Chr05_Occ	37450000	-0.024915	0.00633657	-0.00159509	-0.0194173	-0.0283924
Chr05_Occ	37550000	-0.0218962	0.00221514	-0.00233125	-0.0152947	-0.0230473
Chr05_Occ	37650000	-0.0188397	0.0102401	0.0117004	-0.0399476	-0.0497354
Chr05_Occ	37750000	-0.0186225	0.00384261	0.00980599	-0.0229018	-0.0324461
Chr05_Occ	37850000	-0.0171944	0.00467939	-0.0161808	0.00275416	0.00938591
Chr05_Occ	37950000	-0.013137	0.0144967	-0.0342853	0.0102161	0.0156386
Chr05_Occ	38050000	-0.0208133	0.00264683	-0.0510689	0.0311881	0.0415578
Chr05_Occ	38150000	-0.0114169	0.00310368	0.0108057	-0.0121649	-0.0142675
Chr05_Occ	38250000	-0.0146577	0.0152748	-0.00288168	-0.0243009	-0.0267108
Chr05_Occ	38350000	-0.0158659	0.010704	-0.0448349	0.00710498	0.0175859
Chr05_Occ	38450000	-0.0139334	0.00939163	-0.0204513	0.0069562	0.0125634
Chr05_Occ	38550000	-0.0138469	-0.00121638	-0.0061067	-0.00485652	-0.002907
Chr05_Occ	38650000	-0.0184454	0.0108972	-0.00196092	-0.0178617	-0.0209619
Chr05_Occ	38750000	-0.0201504	0.0176853	-0.0455997	0.0223226	0.0326857
Chr05_Occ	38850000	-0.018796	0.0061299	-0.0324595	0.0231355	0.0284106
Chr05_Occ	38950000	-0.0139274	0.00539011	0.00643677	-0.01209	-0.0129453
Chr05_Occ	39050000	-0.015409	0.00856132	0.000893078	-0.00930781	-0.0127709
Chr05_Occ	39150000	-0.0153784	0.00157223	0.00786796	-0.00953027	-0.0148974
Chr05_Occ	39250000	-0.0189364	-0.00718532	-0.0114354	-0.00398805	-0.0132948
Chr05_Occ	39350000	-0.0167996	0.0101694	-0.0117319	-0.000943381	-0.00266613
Chr05_Occ	39450000	-0.0134665	0.00826306	0.00024661	-0.0137144	-0.00990044
Chr05_Occ	39550000	-0.0183842	0.00126654	0.00342249	-0.0131574	-0.0184765
Chr05_Occ	39650000	-0.0226446	0.0029761	-0.0344424	0.016604	0.0233935
Chr05_Occ	39750000	-0.0275855	0.0061254	-0.0441535	0.0182268	0.0281381
Chr05_Occ	39850000	-0.0211964	0.0123729	-0.0232237	0.0027192	0.00862116
Chr05_Occ	39950000	-0.0152025	0.00676539	-0.00829181	-0.0116158	-0.0129175
Chr05_Occ	40050000	-0.0154675	0.00226964	-0.0079726	0.00303151	0.00366967
Chr05_Occ	40150000	-0.018094	0.0132246	-0.0383512	-0.00473305	0.0036447
Chr05_Occ	40250000	-0.0207094	0.00419081	-0.00380697	-0.0149464	-0.0198145
Chr05_Occ	40350000	-0.0136421	0.00522103	0.00446738	-0.00963282	-0.0174081
Chr05_Occ	40450000	-0.0177105	0.00382003	0.00544861	-0.0136749	-0.0193594
Chr05_Occ	40550000	-0.0152346	0.00578026	-0.000740081	-0.0169854	-0.0204336
Chr05_Occ	40650000	-0.0183738	-0.000193307	0.0046962	-0.0195707	-0.0250631
Chr05_Occ	40750000	-0.0166321	0.00531523	0.00105401	-0.00788732	-0.0106507
Chr05_Occ	40850000	-0.015261	0.00378857	-0.00365086	-0.0117087	-0.00866808
Chr05_Occ	40950000	-0.0140072	0.00599781	-0.0120101	-0.000304907	-0.00391746
Chr05_Occ	41050000	-0.0154016	0.00187958	-0.00427103	0.000765595	-0.000323008
Chr05_Occ	41150000	-0.0197634	0.00221607	-0.00200794	-0.0109094	-0.0141743
Chr05_Occ	41250000	-0.0207899	0.00749772	-0.0108314	-0.00194848	-0.00770514
Chr05_Occ	41350000	-0.0216717	0.0162918	-0.0357225	0.00566768	0.00957377
Chr05_Occ	41450000	-0.016376	0.000715431	-0.0114328	0.000694875	0.00157122
Chr05_Occ	41550000	-0.0126563	0.00174824	0.0063365	-0.00796503	-0.0127638
Chr05_Occ	41650000	-0.0206993	0.0038863	-0.0101786	-0.000881868	-0.000816834
Chr05_Occ	41750000	-0.0186255	-0.00293035	0.00363743	-0.00855991	-0.014276
Chr05_Occ	41850000	-0.0152713	-0.00840905	-0.00355288	-0.00566069	-0.0136669
Chr05_Occ	41950000	-0.0180257	0.0064581	-0.0282763	0.0116744	0.0140071
Chr05_Occ	42050000	-0.0134245	0.00260625	-0.000703954	-0.00996153	-0.00987004
Chr05_Occ	42150000	-0.0184421	-0.00566883	-0.0152329	0.00088098	-0.00605126
Chr05_Occ	42250000	-0.0158419	0.0044743	-0.00264836	-0.0085992	-0.0167892
Chr05_Occ	42350000	-0.0110928	0.00841322	-0.0124869	0.00376645	0.000236056
Chr05_Occ	42450000	-0.0144366	0.0086263	0.0077617	-0.0224319	-0.0246935
Chr05_Occ	42550000	-0.0200195	0.00037186	0.0048662	-0.0190275	-0.0238219
Chr05_Occ	42650000	-0.0169947	-0.00845799	0.00574447	-0.0192335	-0.0233696
Chr05_Occ	42750000	-0.0218874	0.00862137	-0.000372981	-0.0256981	-0.0299436
Chr05_Occ	42850000	-0.0157125	0.0038	0.00651443	-0.00961514	-0.0151065
Chr05_Occ	42950000	-0.015491	0.00163613	0.00710033	-0.0104652	-0.0137391
Chr05_Occ	43050000	-0.0217379	0.0108536	0.0107504	-0.0369852	-0.0437382
Chr05_Occ	43150000	-0.00872694	-0.0094899	0.00159491	-0.00341515	-0.00551274
Chr05_Occ	43250000	-0.0150821	0.00282557	0.00490183	-0.00541325	-0.00937781
Chr05_Occ	43350000	-0.0168595	0.00557584	-0.00533409	-0.0025052	-0.00198328
Chr05_Occ	43450000	-0.0158039	0.00733002	-0.0125067	0.00552968	0.00787105
Chr05_Occ	43550000	-0.0157468	0.00586233	0.00742965	-0.0131043	-0.0173197
Chr05_Occ	43650000	-0.0233175	-0.00179504	-0.00761095	-0.0168186	-0.0184599
Chr05_Occ	43750000	-0.0176605	0.00720764	-0.00445197	-0.00589193	-0.00917798
Chr05_Occ	43850000	-0.0124369	0.00211119	0.0107812	-0.0303697	-0.0297071
Chr05_Occ	43950000	-0.0186842	0.00619265	0.00702859	-0.0177736	-0.0244444
Chr05_Occ	44050000	-0.0174853	0.00632178	0.0054179	-0.0169555	-0.0207569
Chr05_Occ	44150000	-0.0200094	0.00168463	0.00682657	-0.0173419	-0.0248819
Chr05_Occ	44250000	-0.0195485	0.00587772	0.00942162	-0.0286934	-0.0330818
Chr05_Occ	44350000	-0.0206189	0.00518306	0.0141232	-0.0342828	-0.0426922
Chr05_Occ	44450000	-0.0184236	0.00949161	0.0165096	-0.0388579	-0.0475978
Chr05_Occ	44550000	-0.0192465	0.0127954	0.0114151	-0.0308855	-0.0413997
Chr05_Occ	44650000	-0.0183089	0.00905707	0.0103966	-0.0260097	-0.0317501
Chr05_Occ	44750000	-0.0280525	0.00801437	-0.0136186	-0.020261	-0.0219057
Chr05_Occ	44850000	-0.0271989	0.0129437	-0.0228998	-9.91764e-05	0.00156276
Chr05_Occ	44950000	-0.0250441	0.0102808	-0.0220622	0.00726791	0.00780856
Chr05_Occ	45050000	-0.0226284	0.00944353	-0.0159523	0.00702691	0.00700497
Chr05_Occ	45150000	-0.0131793	0.00344458	0.00487703	-0.0106901	-0.00975762
Chr05_Occ	45250000	-0.0168371	0.00514016	0.0221344	-0.00750045	-0.0100192
Chr05_Occ	45350000	-0.0207661	0.0128308	0.0055447	-0.0402177	-0.0436388
Chr05_Occ	45450000	-0.0207146	0.00554793	0.00391764	-0.00963916	-0.0154702
Chr05_Occ	45550000	-0.0219187	0.00289286	0.00980396	-0.0315568	-0.0373647
Chr05_Occ	45650000	-0.0183953	0.00254038	0.0185375	-0.00986066	-0.0173743
Chr05_Occ	45750000	-0.0255943	0.00444609	0.0053618	-0.0282385	-0.0387383
Chr05_Occ	45850000	-0.0192969	0.00696196	0.00551297	-0.00487778	-0.00611844
Chr05_Occ	45950000	-0.0162048	0.0088409	0.00068712	-0.00945401	-0.0114048
Chr05_Occ	46050000	-0.0242397	0.00530906	0.00690088	-0.0103007	-0.018274
Chr05_Occ	46150000	-0.0226483	0.00875854	0.0988413	0.0166528	0.0222498
Chr05_Occ	46250000	-0.0237953	0.0117333	0.0516132	0.0172683	0.0215031
Chr05_Occ	46350000	-0.0162133	0.00217831	0.00838379	-0.00930461	-0.00929569
Chr05_Occ	46450000	-0.0278827	0.0160052	0.254584	0.0723109	0.0911648
Chr05_Occ	46550000	-0.0214396	0.0133579	0.135815	0.0260823	0.0371507
Chr05_Occ	46650000	-0.0164802	0.0116865	0.059907	-0.000880521	-0.00284461
Chr05_Occ	46750000	-0.0230319	0.00479531	0.0123637	-0.0330906	-0.0355944
Chr05_Occ	46850000	-0.0176801	0.0118314	0.103116	0.0317597	0.0367722
Chr05_Occ	46950000	-0.0308721	0.0221598	0.360988	0.105879	0.137996
Chr05_Occ	47050000	-0.0295795	0.0207407	0.293312	0.079	0.101669
Chr05_Occ	47150000	-0.0291764	0.0208517	0.341287	0.102779	0.133004
Chr05_Occ	47250000	-0.0249015	0.0159449	0.233704	0.0588107	0.077486
Chr05_Occ	47350000	-0.0310286	0.0247457	0.421605	0.135565	0.175073
Chr05_Occ	47450000	-0.0241145	0.0142104	0.197766	0.0575165	0.0756757
Chr05_Occ	47550000	-0.017949	0.00155633	0.0092326	-0.0122203	-0.0178183
Chr05_Occ	47650000	-0.0250174	0.0214511	0.286653	0.0792057	0.104429
Chr05_Occ	47750000	-0.0324156	0.0228502	0.398617	0.123325	0.15636
Chr05_Occ	47850000	-0.0333999	0.0207915	0.295195	0.0712561	0.0900325
Chr05_Occ	47950000	-0.0331581	0.0199186	0.401481	0.130286	0.160345
Chr05_Occ	48050000	-0.0235205	0.0114364	0.192688	0.0549239	0.0661347
Chr05_Occ	48150000	-0.0296666	0.013219	0.288281	0.0983709	0.117787
Chr05_Occ	48250000	-0.0265868	0.0111575	0.213956	0.0676048	0.0778211
Chr05_Occ	48350000	-0.0298837	0.0124458	0.258955	0.0798772	0.0907693
Chr05_Occ	48450000	-0.0230226	0.00538247	0.115601	0.0411522	0.0455199
Chr05_Occ	48550000	-0.021939	0.0035099	0.114999	0.0196325	0.0174194
Chr05_Occ	48650000	-0.026236	0.00880128	0.215472	0.0692691	0.0763772
Chr05_Occ	48750000	-0.0254893	0.007959	0.203085	0.0643204	0.0713069
Chr05_Occ	48850000	-0.0249488	0.00950465	0.252225	0.0880392	0.0944066
Chr05_Occ	48950000	-0.0223059	0.0065755	0.125607	0.0376083	0.0396828
Chr05_Occ	49050000	-0.0158709	0.00720132	0.04415	0.00580154	0.00521192
Chr05_Occ	49150000	-0.0162163	0.00657659	0.0373399	-0.00495318	-0.00567666
Chr05_Occ	49250000	-0.0153128	0.00608738	0.0197262	-0.00210347	-4.81513e-05
Chr05_Occ	49350000	-0.0146443	0.00876627	0.0178423	-0.0257821	-0.0333749
Chr05_Occ	49450000	-0.0143389	0.00758692	0.00466275	-0.0191442	-0.020868
Chr05_Occ	49550000	-0.0175849	0.00322195	-0.00205533	-0.00347405	-0.00936854
Chr05_Occ	49650000	-0.0207748	0.00346884	-0.00523195	-0.00237604	-0.00486142
Chr05_Occ	49750000	-0.0186171	0.00689422	0.00685796	-0.0235826	-0.0326233
Chr05_Occ	49850000	-0.0199591	0.00860689	-0.00796077	-0.00415824	-0.00616043
Chr05_Occ	49950000	-0.0242697	0.0141787	-0.021161	-0.00644066	-0.0063821
Chr05_Occ	50050000	-0.0232385	0.0107927	-0.0182048	0.000655513	-0.00114765
Chr05_Occ	50150000	-0.0221874	0.0152334	-0.00960673	-0.00901801	-0.0126319
Chr05_Occ	50250000	-0.0231779	0.0132413	-0.0124512	-0.00913021	-0.0138246
Chr05_Occ	50350000	-0.0197019	0.00959504	-0.00205019	-0.0225536	-0.0273295
Chr05_Occ	50450000	-0.0228334	0.0142157	-0.0146407	-0.0108806	-0.0123301
Chr05_Occ	50550000	-0.0220821	0.0107954	-0.00799549	-0.0166977	-0.0202185
Chr05_Occ	50650000	-0.0160673	0.00861695	-0.0120681	-0.00533601	-0.00495341
Chr05_Occ	50750000	-0.0227695	0.00424351	0.00898303	-0.033439	-0.03934
Chr05_Occ	50850000	-0.0121185	0.00717728	-0.00177384	-0.00384033	-0.0066915
Chr05_Occ	50950000	-0.0190413	0.0102249	0.00393033	-0.0261368	-0.0333834
Chr05_Occ	51050000	-0.0143732	0.011342	0.00507357	-0.0240246	-0.0262349
Chr05_Occ	51150000	-0.0126246	0.00799617	0.00848158	-0.0202061	-0.0241817
Chr05_Occ	51250000	-0.0193881	0.0139008	-0.00211231	-0.0189403	-0.0229527
Chr05_Occ	51350000	-0.0151832	0.00202684	0.00825304	-0.00922087	-0.0127493
Chr05_Occ	51450000	-0.0188325	0.0124558	-0.00113486	-0.0260375	-0.0257187
Chr05_Occ	51550000	-0.0221883	0.0101246	0.0109422	-0.0392318	-0.0499683
Chr05_Occ	51650000	-0.00958783	0.00586065	0.00987413	-0.0137606	-0.0155456
Chr05_Occ	51750000	-0.0206652	0.0199349	0.000331712	-0.049277	-0.053017
Chr05_Occ	51850000	-0.0207717	0.00694623	0.00344646	-0.0153434	-0.0221988
Chr05_Occ	51950000	-0.0160674	0.00543914	0.00688791	-0.0175971	-0.0177581
Chr05_Occ	52050000	-0.018932	0.00689342	0.00165046	-0.0178073	-0.0236256
Chr05_Occ	52150000	-0.0149396	0.00733573	0.00222808	-0.0294972	-0.0280689
Chr05_Occ	52250000	-0.0158974	0.00391879	0.00647513	-0.00963171	-0.0130452
Chr05_Occ	52350000	-0.0212998	0.00362641	0.0122725	-0.0236139	-0.0351173
Chr05_Occ	52450000	-0.0142004	0.00303983	0.00608924	-0.00776802	-0.00955201
Chr05_Occ	52550000	-0.0171505	-0.000337853	-0.000143113	-0.00468784	-0.00907859
Chr05_Occ	52650000	-0.0155481	0.00769516	0.00291449	-0.0100717	-0.0166786
Chr05_Occ	52750000	-0.0201678	0.00870009	0.00752103	-0.0271885	-0.0323371
Chr05_Occ	52850000	-0.00896727	0.00187207	-7.14791e-05	-0.00562149	-0.00870802
Chr05_Occ	52950000	-0.0162759	0.0111925	0.0110561	-0.0382361	-0.0360719
Chr05_Occ	53050000	-0.010729	-0.00349747	-0.0106627	0.00188186	-0.00277118
Chr05_Occ	53150000	-0.0170439	0.00647177	-0.00231457	-0.00670384	-0.0148411
Chr05_Occ	53250000	-0.00787896	0.00736183	-0.00093017	0.00063151	-0.0133885
Chr05_Occ	53350000	-0.0229159	0.00646576	-0.00594796	-0.0110038	-0.0167707
Chr05_Occ	53450000	-0.017778	0.00722333	0.0099026	-0.0242391	-0.0334011
Chr05_Occ	53550000	-0.0161399	0.00517211	-0.0014034	-0.0155183	-0.0176703
Chr05_Occ	53650000	-0.0161056	0.00786923	0.00169884	-0.0149969	-0.014517
Chr05_Occ	53750000	-0.0237539	0.0120749	-0.0253917	0.000378876	-0.000589126
Chr05_Occ	53850000	-0.0150468	0.0145072	-0.00819182	-0.0184228	-0.00855108
Chr05_Occ	53950000	-0.0196514	0.0120393	0.00172465	-0.0210456	-0.0267365
Chr05_Occ	54050000	-0.0251569	0.00380111	0.00338955	-0.0372466	-0.0462026
Chr05_Occ	54150000	-0.0202129	0.00758056	-0.00158906	-0.00972421	-0.0140295
Chr05_Occ	54250000	-0.0237506	0.00744512	-0.0056442	-0.00703068	-0.0109266
Chr05_Occ	54350000	-0.0142938	0.0144864	-0.00329751	-0.0164487	-0.0148889
Chr05_Occ	54450000	-0.0225948	0.0122989	-0.00844142	0.00515571	0.00779346
Chr05_Occ	54550000	-0.010106	0.00466111	0.00973064	-0.0113969	-0.0191043
Chr05_Occ	54650000	-0.00295319	0.00344533	-0.00904063	0.00110669	0.00605956
Chr05_Occ	54750000	-0.0156786	0.00698613	-0.000674757	-0.0071109	-0.0101882
Chr05_Occ	54850000	-0.00652249	0.00302758	0.00567772	-0.0108731	-0.0120061
Chr05_Occ	54950000	-0.0169109	0.00638377	0.00308653	-0.0151974	-0.0171662
Chr05_Occ	55050000	-0.0216524	0.00829377	-0.00441899	-0.0112565	-0.0160011
Chr05_Occ	55150000	-0.0164422	0.00570515	0.0121628	-0.0260545	-0.03848
Chr05_Occ	55250000	-0.0111746	0.00881798	0.00437447	-0.0151476	-0.0184691
Chr05_Occ	55350000	-0.0143879	0.0154241	-0.0148197	-0.0171822	-0.0184804
Chr05_Occ	55450000	-0.0156774	0.00426122	0.00303044	-0.00631441	-0.00885419
Chr05_Occ	55550000	-0.021914	-0.000190079	-0.00712989	-0.0148268	-0.0174411
Chr05_Occ	55650000	-0.0182326	0.00431584	-0.0102852	-0.000278369	-0.00333025
Chr05_Occ	55750000	-0.0214944	0.0047705	-0.0237354	-0.00340515	-3.1146e-05
Chr05_Occ	55850000	-0.0168796	0.00666493	0.00352856	-0.0138032	-0.0181992
Chr05_Occ	55950000	-0.015249	-0.00169557	0.00603516	-0.0123347	-0.014868
Chr05_Occ	56050000	-0.0135555	-0.0076852	0.00357733	-0.00599884	-0.0137736
Chr05_Occ	56150000	-0.0109906	0.000875861	-0.00906402	-0.0148181	-0.0100647
Chr05_Occ	56250000	-0.0030774	-0.00755259	-0.0111015	0.00621384	7.57991e-05
Chr05_Occ	56350000	-0.0148316	0.00882902	-0.00466439	-0.0172955	-0.0140549
Chr05_Occ	56450000	-0.0181105	0.0208584	-0.030062	-0.0145168	-0.00911058
Chr05_Occ	56550000	-0.0149772	0.0215002	-0.030579	-0.0192852	0.00185335
Chr05_Occ	56650000	-0.018742	0.0159589	-0.0276713	-0.00692605	0.00610862
Chr05_Occ	56750000	-0.0175227	0.0144433	-0.000271396	-0.0344051	-0.0379122
Chr05_Occ	56850000	-0.0151897	0.00508356	0.00614316	-0.0152466	-0.018351
Chr05_Occ	56950000	-0.0278577	0.0209738	-0.041272	0.00568452	0.0109015
Chr05_Occ	57050000	-0.0217268	0.020028	-0.0561014	0.0307212	0.0396285
Chr05_Occ	57150000	-0.022392	0.00931074	-0.0111869	-0.00270809	-0.00677605
Chr05_Occ	57250000	-0.0204669	0.0138106	-0.0305611	0.00726998	0.0103131
Chr05_Occ	57350000	-0.0219229	0.00839492	-0.017893	0.00227357	0.0047284
Chr05_Occ	57450000	-0.0161627	0.00745055	-0.0102375	0.000962986	0.00123965
Chr05_Occ	57550000	-0.0222388	0.0111366	-0.00475002	-0.014418	-0.0166978
Chr05_Occ	57650000	-0.0145377	0.00213723	0.000425668	-0.00300392	-0.00704217
Chr05_Occ	57750000	-0.0162453	0.00367342	0.00769293	-0.0189291	-0.0229601
Chr05_Occ	57850000	-0.017632	0.00507685	0.00815875	-0.0201394	-0.0258411
Chr05_Occ	57950000	-0.0164394	0.0147891	-0.00486542	-0.0279387	-0.0246326
Chr05_Occ	58050000	-0.0193673	0.00857282	0.00825003	-0.0289576	-0.0387553
Chr05_Occ	58150000	-0.0126613	0.0144366	0.010021	-0.0409402	-0.0476238
Chr05_Occ	58250000	-0.0138561	0.00370911	0.00637988	-0.0118249	-0.0160035
Chr05_Occ	58350000	-0.0173383	0.00474249	-0.00836795	-0.00161968	-0.000438509
Chr05_Occ	58450000	-0.017115	0.00332492	0.00205113	-0.0162742	-0.0191792
Chr05_Occ	58550000	-0.0173533	0.00262358	0.0037147	-0.0152192	-0.0199475
Chr05_Occ	58650000	-0.017637	0.00398299	0.00573803	-0.0137327	-0.0196597
Chr07_Occ	50000	-0.00330883	0.0215797	0.0110781	-0.00565857	9.78493e-05
Chr07_Occ	150000	-0.486462	-0.198974	-0.0276041	-0.0259485	-0.00733028
Chr07_Occ	250000	-0.366645	-0.139798	-0.00908098	-0.0241844	-0.00310832
Chr07_Occ	350000	-0.538496	-0.22086	-0.0237936	-0.027865	-0.00208659
Chr07_Occ	450000	-0.504886	-0.204493	-0.0214071	-0.025947	-0.00222655
Chr07_Occ	550000	-0.702802	-0.311042	-0.0474545	-0.0352014	0.00234136
Chr07_Occ	650000	-0.511139	-0.229186	-0.0333713	-0.0315625	0.00537354
Chr07_Occ	750000	-0.717903	-0.318036	-0.0459312	-0.0360125	0.00342512
Chr07_Occ	850000	-0.678358	-0.291652	-0.042234	-0.0335447	-0.00359046
Chr07_Occ	950000	-0.666406	-0.28621	-0.0386207	-0.0312921	-0.00237297
Chr07_Occ	1050000	-0.363419	-0.141602	-0.015434	-0.0213963	0.00675918
Chr07_Occ	1150000	-0.0972167	-0.0297177	-0.00395044	-0.0143687	-0.00852342
Chr07_Occ	1250000	-0.275104	-0.0995696	0.0233887	0.0235544	0.0251789
Chr07_Occ	1350000	-0.173647	-0.0543773	0.00774938	0.00242298	0.00947862
Chr07_Occ	1450000	-0.37757	-0.13794	0.0422783	0.0444636	0.0441817
Chr07_Occ	1550000	-0.385965	-0.142447	0.0387969	0.0444782	0.0465266
Chr07_Occ	1650000	-0.328365	-0.11638	0.0467413	0.0630923	0.0449323
Chr07_Occ	1750000	-0.154065	-0.0414072	0.0531537	0.0820428	0.0412931
Chr07_Occ	1850000	-0.119947	-0.0222273	0.0518119	0.0780059	0.0363105
Chr07_Occ	1950000	-0.153485	-0.0447287	0.0428837	0.0559036	0.0314006
Chr07_Occ	2050000	-0.129282	-0.034312	0.0470165	0.0687025	0.032569
Chr07_Occ	2150000	-0.0277579	0.0234366	0.0983823	0.260183	0.0184554
Chr07_Occ	2250000	-2.35949e-05	0.0361783	0.09738	0.247101	0.0078878
Chr07_Occ	2350000	-0.000339339	0.038156	0.141131	0.400661	0.00995451
Chr07_Occ	2450000	-0.0286623	0.0217793	0.115074	0.338004	0.0117339
Chr07_Occ	2550000	-0.00441014	0.036992	0.12237	0.344891	0.0113157
Chr07_Occ	2650000	-0.0122102	0.0286834	0.0931293	0.255319	0.0062585
Chr07_Occ	2750000	-0.00385078	0.0362286	0.135943	0.400737	0.00884123
Chr07_Occ	2850000	-0.0199108	0.0236177	0.105838	0.318032	0.00786218
Chr07_Occ	2950000	-0.00437943	0.0442514	0.140117	0.371453	0.0103666
Chr07_Occ	3050000	-0.00265537	0.0349825	0.127051	0.381257	0.00969061
Chr07_Occ	3150000	-0.00226104	0.0361001	0.116873	0.321573	0.00629201
Chr07_Occ	3250000	-0.00582987	0.0348483	0.124911	0.332472	0.00465122
Chr07_Occ	3350000	-0.0191785	0.028852	0.114872	0.299306	0.00994563
Chr07_Occ	3450000	-0.022567	0.0265742	0.122031	0.330063	0.0134392
Chr07_Occ	3550000	-0.0151796	0.0295058	0.10057	0.233733	0.00703561
Chr07_Occ	3650000	-0.0345337	0.0187401	0.118645	0.317982	0.0110127
Chr07_Occ	3750000	-0.0300025	0.0215885	0.0900562	0.203742	-9.92048e-06
Chr07_Occ	3850000	-0.0050197	0.0261679	0.0456554	0.0715723	-0.000857207
Chr07_Occ	3950000	0.0075407	0.0304	0.0219512	-0.019379	0.00127108
Chr07_Occ	4050000	0.00420847	0.0280265	0.0216332	-0.01144	-0.00113546
Chr07_Occ	4150000	0.00814722	0.0256849	0.0199179	-0.0189335	-0.00243849
Chr07_Occ	4250000	0.00916225	0.0272444	0.00770395	-0.0145001	0.00127456
Chr07_Occ	4350000	0.00744489	0.0217327	0.0217141	-0.0115207	-0.00176182
Chr07_Occ	4450000	0.00262254	0.0159715	0.000840565	-0.0221523	0.00602145
Chr07_Occ	4550000	0.00394983	0.0250464	0.0296816	-0.0224298	-0.00357797
Chr07_Occ	4650000	0.00668211	0.0229402	0.0145719	-0.010981	-0.00804853
Chr07_Occ	4750000	0.00874005	0.0190225	0.0163502	-0.00641837	-0.00486871
Chr07_Occ	4850000	0.00237469	0.0296336	0.0291907	-0.0180794	-0.00261748
Chr07_Occ	4950000	0.00723097	0.0195714	0.0105455	-0.00757825	-0.00232746
Chr07_Occ	5050000	-0.00230082	0.0274013	0.0356228	-0.0194675	-0.00163167
Chr07_Occ	5150000	0.00347705	0.0246688	0.0138573	-0.0128237	-0.00365633
Chr07_Occ	5250000	0.00398959	0.0200752	0.0183922	-0.0121845	-0.00213212
Chr07_Occ	5350000	0.0052349	0.0114755	0.00748399	-0.00644418	-0.00216735
Chr07_Occ	5450000	0.00187868	0.0204484	0.0117611	-0.00869626	-0.000573192
Chr07_Occ	5550000	-0.0310646	0.0063135	0.00267299	-0.00858904	0.00412796
Chr07_Occ	5650000	-0.0899179	-0.0116042	0.0236187	0.00166213	0.0127485
Chr07_Occ	5750000	0.00709814	0.023604	0.0134536	-0.0178963	0.00118909
Chr07_Occ	5850000	-0.0100542	0.016034	0.00727126	-0.0223865	0.00951501
Chr07_Occ	5950000	-0.00603863	0.0225262	0.0252833	-0.0231325	0.00168168
Chr07_Occ	6050000	-0.00172173	0.0230836	-0.00936249	-0.0119587	0.0105999
Chr07_Occ	6150000	-0.00322161	0.0229114	0.0179109	-0.0140285	-0.00264366
Chr07_Occ	6250000	0.00260376	0.0321721	0.0227241	-0.0224801	-0.00454274
Chr07_Occ	6350000	0.00218085	0.0366784	0.0136368	-0.0189346	-0.00586206
Chr07_Occ	6450000	-0.0036929	0.0303767	0.0164024	-0.0149682	-0.00881818
Chr07_Occ	6550000	0.00271428	0.0353525	0.0177757	-0.0144158	-0.0112608
Chr07_Occ	6650000	0.00292296	0.03111	0.0182724	-0.0173754	-0.00826452
Chr07_Occ	6750000	-0.00147377	0.0222163	0.0177725	-0.014124	-0.00746639
Chr07_Occ	6850000	0.00777402	0.0286143	0.0104532	-0.0132459	0.00468315
Chr07_Occ	6950000	0.00638068	0.0278137	0.00509536	-0.00754063	0.00344864
Chr07_Occ	7050000	0.00419306	0.0226454	0.00969809	-0.0132116	0.000319081
Chr07_Occ	7150000	0.00837468	0.02363	0.00969531	-0.0129825	0.00214876
Chr07_Occ	7250000	0.00649491	0.0207565	0.00944094	-0.00624784	-0.00334098
Chr07_Occ	7350000	0.00370932	0.0301885	0.0313945	-0.0149604	0.00229719
Chr07_Occ	7450000	0.0054404	0.0246021	0.0164911	-0.00521464	-0.00743383
Chr07_Occ	7550000	0.00556836	0.0195409	0.0152742	-0.00763118	-0.00566564
Chr07_Occ	7650000	0.00548036	0.0214229	0.0109321	-0.00993578	-0.00183073
Chr07_Occ	7750000	-0.00743309	0.0152838	0.0148439	-0.0104766	-0.0081258
Chr07_Occ	7850000	0.00246466	0.016216	0.0116459	-0.00805263	-0.00492515
Chr07_Occ	7950000	0.00716116	0.0268465	0.0245123	-0.0175705	-0.00161738
Chr07_Occ	8050000	0.00608113	0.0237805	0.00793095	-0.00285813	-0.00100849
Chr07_Occ	8150000	0.00382993	0.0296271	0.0144892	-0.00709863	0.00697221
Chr07_Occ	8250000	0.00450365	0.0204216	0.0150741	-0.0136843	-0.0013182
Chr07_Occ	8350000	0.00152463	0.0182459	0.0190923	-0.0131853	-0.00626752
Chr07_Occ	8450000	0.00295738	0.0213142	0.0184886	-0.010069	-0.00725835
Chr07_Occ	8550000	0.0085089	0.0230345	0.0204446	-0.00780561	-0.00152228
Chr07_Occ	8650000	0.00878582	0.0225129	0.00889932	-0.0115732	-0.00230767
Chr07_Occ	8750000	0.00347204	0.0253502	0.0128909	-0.0154977	0.00346649
Chr07_Occ	8850000	0.00795919	0.0245981	0.00275914	-0.0072946	0.00373183
Chr07_Occ	8950000	-0.00774638	0.0231653	0.0178549	-0.0177698	-0.0079385
Chr07_Occ	9050000	-0.00975007	0.0223205	0.0238058	-0.0188005	-0.00993319
Chr07_Occ	9150000	-0.00233459	0.0324426	0.0337509	-0.0188851	-0.000115026
Chr07_Occ	9250000	-0.0140588	0.0202785	0.0233004	-0.020722	-0.0125622
Chr07_Occ	9350000	-0.00239964	0.0213867	0.0193913	-0.0179625	-0.0102558
Chr07_Occ	9450000	-0.00789525	0.0195004	0.0148949	-0.00828979	-0.00763884
Chr07_Occ	9550000	0.00374897	0.0256253	0.0191272	-0.00738946	-0.00251724
Chr07_Occ	9650000	-0.0017875	0.0239264	0.0199366	-0.00985397	-0.00579003
Chr07_Occ	9750000	0.00493419	0.0186393	0.00655266	-0.00688348	-0.00373303
Chr07_Occ	9850000	0.00714222	0.0258811	0.0145843	-0.0118908	-0.00118532
Chr07_Occ	9950000	0.00217477	0.0249071	0.0163858	-0.0124974	-0.000989533
Chr07_Occ	10050000	0.00651858	0.0232563	0.0115615	-0.00658742	-0.00316749
Chr07_Occ	10150000	0.00254045	0.0249948	0.0198834	-0.0115492	-0.00586939
Chr07_Occ	10250000	0.00239707	0.0303135	0.00958201	-0.00499339	0.00517387
Chr07_Occ	10350000	0.00620329	0.0290074	0.022084	-0.0139678	-0.00554356
Chr07_Occ	10450000	0.00476873	0.0249654	0.0185744	-0.0144614	-0.0126514
Chr07_Occ	10550000	0.0060763	0.0253614	0.0203813	-0.0128061	-0.00456408
Chr07_Occ	10650000	0.00341892	0.0304374	0.0236243	-0.0111663	-0.00628596
Chr07_Occ	10750000	0.00402293	0.0260032	0.0184528	-0.0111066	-0.000809087
Chr07_Occ	10850000	0.00575171	0.0176468	0.0102172	-0.0100361	-0.00417875
Chr07_Occ	10950000	-0.00390543	0.0250163	0.0214168	-0.00972117	0.00184767
Chr07_Occ	11050000	0.00944663	0.0190391	0.00539554	-0.0051799	-0.00392387
Chr07_Occ	11150000	0.00203771	0.0271793	0.0136209	-0.00942486	0.00245802
Chr07_Occ	11250000	0.00855795	0.0193807	0.00947476	-0.0135148	0.000951621
Chr07_Occ	11350000	0.00531661	0.02177	0.0199681	-0.0128026	-0.00366163
Chr07_Occ	11450000	0.00182071	0.0226781	0.0146026	-0.00748633	-0.00370181
Chr07_Occ	11550000	0.00775692	0.0258246	0.00914331	-0.00934494	0.00599777
Chr07_Occ	11650000	0.00601472	0.0229271	0.0112169	-0.00423626	-0.00257978
Chr07_Occ	11750000	0.000595378	0.0147267	0.00523682	-0.00512106	-0.00294438
Chr07_Occ	11850000	0.00463873	0.0205222	0.0202718	-0.00994831	-0.00133754
Chr07_Occ	11950000	0.00306966	0.0297016	0.0193378	-0.00756188	-0.000187098
Chr07_Occ	12050000	0.0048382	0.023575	0.0163152	-0.00386103	-0.00394897
Chr07_Occ	12150000	0.00829139	0.0242425	0.00905534	-0.0118442	0.0039005
Chr07_Occ	12250000	0.000202545	0.0193705	0.0139	-0.0107142	-0.00516609
Chr07_Occ	12350000	0.0108543	0.0253595	0.00390851	-0.0164348	0.00753789
Chr07_Occ	12450000	0.00738743	0.0143978	0.0115034	-0.00553097	-0.00508254
Chr07_Occ	12550000	0.00934753	0.0174456	0.0152878	-0.0170434	-0.00278471
Chr07_Occ	12650000	0.00716798	0.0231088	0.00844314	-0.00548762	-0.00270447
Chr07_Occ	12750000	0.00237128	0.018837	0.00932246	-0.0056525	-0.0029245
Chr07_Occ	12850000	0.00563539	0.025617	0.0148449	-0.00797476	-0.00367565
Chr07_Occ	12950000	0.00415811	0.0257432	0.0242407	-0.0174084	-0.00647914
Chr07_Occ	13050000	0.00412039	0.0232224	0.0151456	-0.0105318	-0.00281717
Chr07_Occ	13150000	0.0104603	0.0131608	0.0102471	-0.0106924	-0.00376602
Chr07_Occ	13250000	0.00986678	0.0180099	0.0108061	-0.014554	-0.000379374
Chr07_Occ	13350000	0.00730012	0.0247789	0.0149808	-0.0106624	0.00468839
Chr07_Occ	13450000	0.00293689	0.0303857	0.0210356	-0.00605063	-0.000559642
Chr07_Occ	13550000	0.007726	0.0217996	0.0114772	-0.00940679	-0.00275777
Chr07_Occ	13650000	0.00868998	0.0205701	0.0221207	-0.0171533	-0.00704531
Chr07_Occ	13750000	0.00036938	0.0229638	0.021133	-0.0132833	-0.00105127
Chr07_Occ	13850000	0.00631273	0.0208478	0.00999013	-0.0103282	-0.000752083
Chr07_Occ	13950000	0.00508357	0.0206838	0.00868047	-0.0126154	0.00243983
Chr07_Occ	14050000	0.00970554	0.0237827	0.0147116	-0.0156358	0.00084408
Chr07_Occ	14150000	5.25976e-05	0.0247765	0.027553	-0.0138395	-0.00128853
Chr07_Occ	14250000	0.00723827	0.0266088	0.00892733	-0.00958074	0.0048975
Chr07_Occ	14350000	-0.00516718	0.0242403	0.0112041	-0.00597012	0.000738351
Chr07_Occ	14450000	0.00641404	0.0200215	0.0154339	-0.00628166	-0.000954363
Chr07_Occ	14550000	0.00922825	0.0249371	0.0299853	-0.0180649	-0.000319786
Chr07_Occ	14650000	0.00717083	0.0195556	0.0207632	-0.022317	-0.000851732
Chr07_Occ	14750000	-1.51782e-05	0.0208791	0.0175187	-0.0178187	-0.00768577
Chr07_Occ	14850000	0.00759325	0.0249227	0.00707019	-0.00927129	0.00186148
Chr07_Occ	14950000	0.00646878	0.0229793	0.0123868	-0.0147696	0.0001749
Chr07_Occ	15050000	0.00845591	0.0199452	0.0103852	-0.00823879	-0.00275757
Chr07_Occ	15150000	0.00882666	0.017103	0.00891504	-0.00637809	-0.0031424
Chr07_Occ	15250000	0.00831114	0.0214725	0.0102798	-0.0080524	-0.00316504
Chr07_Occ	15350000	0.0117623	0.0124176	0.0131251	-0.0152763	-0.0022741
Chr07_Occ	15450000	0.00606877	0.0250944	0.0211616	-0.00926252	-0.0015602
Chr07_Occ	15550000	0.00772882	0.0229438	0.0154514	-0.0162706	-0.00370444
Chr07_Occ	15650000	0.00997788	0.0222418	0.0229497	-0.0240793	0.000395934
Chr07_Occ	15750000	0.00910878	0.0253328	0.00653025	-0.0187617	0.00596689
Chr07_Occ	15850000	0.00460219	0.0218213	0.0141432	-0.00855115	-0.00303136
Chr07_Occ	15950000	0.0178129	0.0194609	0.00364141	-0.0280472	0.00599495
Chr07_Occ	16050000	0.0104188	0.0180378	0.0125236	-0.0187568	-0.00316812
Chr07_Occ	16150000	0.00305846	0.0285414	0.0303342	-0.0199524	-0.00136056
Chr07_Occ	16250000	0.0110181	0.0254908	0.00641567	-0.0141729	0.00587183
Chr07_Occ	16350000	0.00528016	0.0341676	0.0132635	-0.0110643	0.0143625
Chr07_Occ	16450000	0.00806711	0.0199917	-0.00775261	-0.0128126	0.00338361
Chr07_Occ	16550000	0.0129314	0.023332	0.0173943	-0.0265596	-0.00144271
Chr07_Occ	16650000	-0.00671562	0.010788	0.00148758	-0.0205572	-0.0187327
Chr07_Occ	16750000	0.00628568	0.0231234	0.0111118	-0.00794951	-0.000391514
Chr07_Occ	16850000	-0.00129512	0.0241457	0.0208988	-0.0105404	-0.00211282
Chr07_Occ	16950000	0.0142112	0.0123268	0.000543765	-0.0135112	0.00710429
Chr07_Occ	17050000	0.00262982	0.0278548	0.022559	-0.00978717	0.00160027
Chr07_Occ	17150000	0.0118627	0.0248793	0.0136952	-0.0300402	0.00515485
Chr07_Occ	17250000	0.00712587	0.0234832	0.0136293	-0.0147416	-0.00425989
Chr07_Occ	17350000	-0.00132384	0.0331565	0.0260902	-0.0113708	0.00323755
Chr07_Occ	17450000	0.00557494	0.0256087	0.0115337	-0.00436302	-0.00373323
Chr07_Occ	17550000	0.00688403	0.019089	0.0058096	-0.00487437	-0.00108664
Chr07_Occ	17650000	0.00132548	0.0292372	0.0274603	-0.00945045	-0.000998815
Chr07_Occ	17750000	0.00699725	0.0263091	0.0188693	-0.0185176	-0.00530699
Chr07_Occ	17850000	0.00600009	0.0207248	-0.00835562	-0.00648053	0.00522502
Chr07_Occ	17950000	0.00549561	0.0252958	0.0186957	-0.0102731	-0.00481177
Chr07_Occ	18050000	0.00448886	0.0180869	0.0135861	-0.0238784	-0.000465086
Chr07_Occ	18150000	0.00837362	0.0153074	0.0101922	-0.00974392	-0.00580882
Chr07_Occ	18250000	0.00171058	0.0188152	0.0146854	-0.00854093	-0.0019376
Chr07_Occ	18350000	-0.00274906	0.0242139	0.00792682	-0.00564467	0.00656845
Chr07_Occ	18450000	0.0115011	0.0188779	0.00174459	-0.0157486	0.000181099
Chr07_Occ	18550000	0.00732609	0.0172552	0.0108523	-0.0114125	-0.00405732
Chr07_Occ	18650000	0.0134102	0.0171255	0.00862664	-0.0166235	-0.00107222
Chr07_Occ	18750000	0.00210089	0.020598	0.0150929	-0.010708	-0.00244338
Chr07_Occ	18850000	0.00129037	0.0182985	0.00619329	-0.008024	-0.00153398
Chr07_Occ	18950000	0.00490876	0.0204214	0.013281	-0.0114004	-0.0135429
Chr07_Occ	19050000	0.021377	-0.00847456	0.015175	-0.00756921	-0.00301245
Chr07_Occ	19150000	0.00654656	0.0259449	0.010144	-0.0118074	0.00255584
Chr07_Occ	19250000	0.00316576	0.0258658	0.0318705	-0.0239808	-0.00205444
Chr07_Occ	19350000	0.0103332	0.0253429	0.0169679	-0.0221421	0.00266214
Chr07_Occ	19450000	0.00573247	0.0271978	0.0247064	-0.0076052	0.000177704
Chr07_Occ	19550000	0.00375993	0.0271698	0.0112704	-0.00994085	0.00204585
Chr07_Occ	19650000	0.00578751	0.0157908	0.0155624	-0.0109127	0.000245187
Chr07_Occ	19750000	0.00466171	0.0275072	0.0195054	-0.0125962	0.00214487
Chr07_Occ	19850000	0.000265169	0.0250848	0.0239149	-0.0089045	-0.00148505
Chr07_Occ	19950000	0.00621226	0.0221581	0.0121573	-0.00771627	-0.00148979
Chr07_Occ	20050000	0.00906803	0.0206821	0.0191194	-0.0195774	-0.00288738
Chr07_Occ	20150000	0.00666813	0.0198547	0.0112597	-0.0108936	-0.004635
Chr07_Occ	20250000	3.17117e-05	0.0241574	0.0187032	-0.0108464	0.00130366
Chr07_Occ	20350000	0.000784664	0.0287029	0.0306015	-0.0121978	0.00447881
Chr07_Occ	20450000	0.003786	0.0267213	0.0183467	-0.012579	0.000935563
Chr07_Occ	20550000	0.00508278	0.0258188	0.0244772	-0.0137742	-0.00491399
Chr07_Occ	20650000	0.00676834	0.0218361	0.0112783	-0.00918842	-0.00622203
Chr07_Occ	20750000	0.00809457	0.0263316	0.0302128	-0.0312919	-0.00371235
Chr07_Occ	20850000	0.00782255	0.0265857	0.0307115	-0.0213734	-0.00168671
Chr07_Occ	20950000	0.00253599	0.0185396	0.00796831	-0.00686501	-0.00588755
Chr07_Occ	21050000	0.00862757	0.0116056	0.0117373	-0.0150831	-0.0058884
Chr07_Occ	21150000	0.00915023	0.0223978	-0.00582463	-0.0139187	0.00995811
Chr07_Occ	21250000	0.0135252	0.0199775	0.0011372	-0.0174769	0.00749698
Chr07_Occ	21350000	0.000667071	0.0205056	0.0228305	-0.0133768	-0.00346485
Chr07_Occ	21450000	0.0157508	0.0264389	-0.0100649	-0.0254148	0.0164216
Chr07_Occ	21550000	0.0143093	0.009327	0.0111464	-0.0112027	-0.00229131
Chr07_Occ	21650000	-0.00275334	0.0239067	0.00274996	-0.00611933	0.00405175
Chr07_Occ	21750000	0.00218682	0.0282767	0.0192402	-0.0102281	0.00540501
Chr07_Occ	21850000	0.00248648	0.0181232	0.00856042	-0.0134475	-0.00447087
Chr07_Occ	21950000	0.0214858	0.0117003	0.0143082	-0.0330913	-0.00151052
Chr07_Occ	22050000	0.0121448	0.00901283	0.0105926	-0.0136941	-0.00268415
Chr07_Occ	22150000	0.0100132	0.0219473	0.0176269	-0.0190437	-0.00554576
Chr07_Occ	22250000	0.016883	0.00989556	0.025084	-0.0276205	-0.00273461
Chr07_Occ	22350000	0.0145728	0.019244	0.0286675	-0.025496	-0.000824769
Chr07_Occ	22450000	0.0120053	0.0202839	0.02365	-0.0174691	-0.0016933
Chr07_Occ	22550000	0.000931377	0.0255077	0.0219598	-0.00986915	-0.00353606
Chr07_Occ	22650000	0.0166128	0.0212767	0.0124981	-0.0350281	0.00579774
Chr07_Occ	22750000	0.000491669	0.0317993	0.0146909	-0.0128513	0.00936306
Chr07_Occ	22850000	-0.00136692	0.0233993	0.0194254	-0.0233484	-0.000242112
Chr07_Occ	22950000	0.0104855	0.0147276	0.00245359	-0.00663111	-0.0065816
Chr07_Occ	23050000	0.00851434	0.0113847	0.0112526	-0.0127901	-0.00993107
Chr07_Occ	23150000	0.0077564	0.020447	0.00244985	-0.00711758	0.00131268
Chr07_Occ	23250000	0.0173781	0.00277877	0.0155071	-0.012657	-0.00242179
Chr07_Occ	23350000	0.00643885	0.0135768	0.00899691	-0.0092243	-0.000281187
Chr07_Occ	23450000	0.0108241	0.0203201	0.0101729	-0.0162792	0.00136259
Chr07_Occ	23550000	-0.0057562	0.0169835	0.0229662	-0.00474802	-0.00954806
Chr07_Occ	23650000	0.00360728	0.0178164	0.0289582	-0.013156	-0.00189537
Chr07_Occ	23750000	0.00679652	0.0239374	0.0180205	-0.00944902	0.000227334
Chr07_Occ	23850000	0.00594386	0.00478624	0.00291236	-0.0054065	-0.00172785
Chr07_Occ	23950000	0.000333075	0.022632	0.019116	-0.0105516	-0.00232519
Chr07_Occ	24050000	0.0130248	0.0150812	0.011798	-0.0118059	-0.00130708
Chr07_Occ	24150000	0.00387311	0.0253999	0.0103509	-0.00835568	-0.00809554
Chr07_Occ	24250000	0.00870891	0.0129964	0.0101327	-0.00948748	-0.00314767
Chr07_Occ	24350000	0.00322815	0.0273887	0.0223319	-0.00678615	-0.00119088
Chr07_Occ	24450000	0.0039896	0.0238398	0.00676005	-0.00996405	0.00358802
Chr07_Occ	24550000	0.00797941	0.0174267	-0.00133993	-0.0175893	0.00445961
Chr07_Occ	24650000	0.0023355	0.0253444	0.0214961	-0.00791278	-0.00115043
Chr07_Occ	24750000	0.00497684	0.0174446	0.00923032	-0.00544766	-0.00371847
Chr07_Occ	24850000	0.00688723	0.0185238	0.0055368	-0.0140342	-0.00394246
Chr07_Occ	24950000	0.0137734	0.018417	0.0108517	-0.0253991	-0.00406306
Chr07_Occ	25050000	0.00366714	0.00823704	0.0143744	-0.0203561	-0.0128913
Chr07_Occ	25150000	0.00421195	0.024068	0.020903	-0.0217161	-0.00821119
Chr07_Occ	25250000	0.0128352	0.0111076	0.0163875	-0.0427327	-0.00925498
Chr07_Occ	25350000	0.0305875	-0.00565477	0.023891	-0.0657427	-0.000952871
Chr07_Occ	25450000	0.0431351	-0.0142308	0.00849473	-0.0716961	0.00818302
Chr07_Occ	25550000	0.0118735	0.00711865	0.0235304	-0.0269355	-0.00391596
Chr07_Occ	25650000	0.00911952	0.0250313	0.0148153	-0.0216601	0.00366921
Chr07_Occ	25750000	0.0112492	0.0152946	0.00482232	-0.0119218	-0.00114538
Chr07_Occ	25850000	0.00958535	0.0182728	0.0196195	-0.0378739	-0.00532057
Chr07_Occ	25950000	0.0152276	0.0139191	0.0207398	-0.054255	-0.00680747
Chr07_Occ	26050000	0.0115933	0.0169287	0.0296489	-0.0577613	-0.00803976
Chr07_Occ	26150000	0.0131527	0.0189021	0.00513936	-0.0421071	0.00400711
Chr07_Occ	26250000	0.0188369	-0.0032127	0.0103885	-0.0214201	-0.0111731
Chr07_Occ	26350000	0.0198	0.00157647	0.0307782	-0.0318645	-0.0170564
Chr07_Occ	26450000	0.0131719	0.0134559	0.0221942	-0.0326638	-0.0118491
Chr07_Occ	26550000	0.00753539	0.0223741	0.0206556	-0.0133428	-0.00145199
Chr07_Occ	26650000	0.0103205	0.0162073	0.0100754	-0.011001	-0.00284727
Chr07_Occ	26750000	0.0126304	0.0103013	0.00611147	-0.00773928	-0.0011272
Chr07_Occ	26850000	0.00902904	0.0177117	0.0151378	-0.021357	-0.00621366
Chr07_Occ	26950000	0.00708666	0.0220797	0.00182188	-0.013145	0.00954665
Chr07_Occ	27050000	0.0029653	0.0247058	0.0236801	-0.0142064	-0.000904001
Chr07_Occ	27150000	0.0232813	0.0120127	0.00924948	-0.0434324	0.0059539
Chr07_Occ	27250000	0.0212397	0.0104262	0.0212106	-0.0455282	0.00439109
Chr07_Occ	27350000	0.0308298	0.00291257	0.0121389	-0.0504564	0.00637878
Chr07_Occ	27450000	0.00805794	0.0160599	0.00855853	-0.00366601	-0.00353682
Chr07_Occ	27550000	0.0176889	0.0159617	0.0121045	-0.0317369	0.00527975
Chr07_Occ	27650000	0.00322087	0.0305083	0.00452568	-0.0204648	0.0139759
Chr07_Occ	27750000	0.00634014	0.0190863	0.0116277	-0.0102489	-0.00282782
Chr07_Occ	27850000	0.0148736	0.0169568	-0.00897217	-0.0156369	0.000621997
Chr07_Occ	27950000	0.00980748	0.0212528	-0.00254366	-0.0281619	0.0108527
Chr07_Occ	28050000	0.0108639	0.0220847	0.00441232	-0.0353886	0.00717458
Chr07_Occ	28150000	0.00823081	0.0240478	-0.0114358	-0.0226231	0.0149841
Chr07_Occ	28250000	0.010655	0.0139726	0.0132695	-0.00886016	-0.00829378
Chr07_Occ	28350000	0.00834265	0.0185882	0.0154534	-0.0106672	0.00322116
Chr07_Occ	28450000	0.00342584	0.0274528	0.0292121	-0.0174589	-0.00733551
Chr07_Occ	28550000	0.0125938	0.012534	0.00834604	-0.0101703	-0.00241159
Chr07_Occ	28650000	0.0119662	0.0161383	0.0236408	-0.0301868	-0.00351778
Chr07_Occ	28750000	0.0181359	-0.00323036	0.020977	-0.0238327	-0.00141
Chr07_Occ	28850000	0.00621791	0.0162949	0.00687752	-0.0185606	-0.00338202
Chr07_Occ	28950000	0.0026911	0.0207612	0.00835509	-0.00997245	-0.00665923
Chr07_Occ	29050000	0.00224208	0.0165373	0.0110503	-0.0158394	0.00873142
Chr07_Occ	29150000	0.00610004	0.02686	0.0271662	-0.0146333	0.00254763
Chr07_Occ	29250000	0.0104872	0.0214176	0.0260453	-0.0326281	0.00110833
Chr07_Occ	29350000	0.0072367	0.0195912	0.0244373	-0.0320427	-0.00764678
Chr07_Occ	29450000	1.9406e-05	0.020131	0.0245625	-0.0138619	0.00135508
Chr07_Occ	29550000	0.0213109	0.00443314	0.0160525	-0.0386029	-0.00225798
Chr07_Occ	29650000	0.0250915	-0.00995257	0.0134379	-0.0235136	-0.000197627
Chr07_Occ	29750000	0.0151943	0.00657819	0.00634583	-0.00769017	-0.00523887
Chr07_Occ	29850000	0.01795	-0.012828	0.00235466	-0.00927775	-0.00417288
Chr07_Occ	29950000	0.0488458	-0.0492655	0.00127762	-0.0305669	0.00772166
Chr07_Occ	30050000	0.0336468	-0.028877	0.0146562	-0.0229678	-0.00105155
Chr07_Occ	30150000	0.00836839	0.0238301	0.0258132	-0.0180408	-0.00278498
Chr07_Occ	30250000	0.0356957	-0.0370142	0.0100246	-0.0179881	-0.00263406
Chr07_Occ	30350000	0.0466531	-0.0434328	0.00246589	-0.0493611	0.00645922
Chr07_Occ	30450000	0.0250845	-0.00445167	0.0101251	-0.0204938	0.00112191
Chr07_Occ	30550000	0.0167619	0.0108557	0.000199732	-0.015267	0.00665424
Chr07_Occ	30650000	0.0602195	-0.0930154	0.000702546	-0.00206754	-0.000965082
Chr07_Occ	30750000	0.0679785	-0.109138	-0.0110153	-0.002485	0.0126225
Chr07_Occ	30850000	0.0469125	-0.0710578	0.0047837	-0.0160981	0.00117095
Chr07_Occ	30950000	0.0305037	-0.0127314	-0.00885691	-0.0315348	0.0114594
Chr07_Occ	31050000	0.0665479	-0.113246	0.013018	-0.00335719	-0.000955836
Chr07_Occ	31150000	0.123121	-0.232046	-0.00307475	0.00268415	0.000572719
Chr07_Occ	31250000	0.136253	-0.272387	-0.0101371	0.0121248	0.00312404
Chr07_Occ	31350000	0.0756324	-0.136189	0.00427957	0.00332111	0.00112536
Chr07_Occ	31450000	0.0337039	-0.0443788	0.0123841	-0.00621638	-0.00824883
Chr07_Occ	31550000	0.209598	-0.42408	-0.0136441	0.00531963	0.00465419
Chr07_Occ	31650000	0.213324	-0.436165	-0.00935522	0.00964568	0.00142887
Chr07_Occ	31750000	0.0749574	-0.128993	0.0130562	-0.0135089	-0.00248058
Chr07_Occ	31850000	0.0298273	-0.0231793	0.0188743	-0.0226654	0.00132608
Chr07_Occ	31950000	0.0488208	-0.0655268	0.0187763	-0.0306988	-0.00133399
Chr07_Occ	32050000	0.204162	-0.400522	0.00210439	-0.0116502	-0.000572678
Chr07_Occ	32150000	0.0121941	0.00684228	0.00778167	-0.0071057	-0.00137064
Chr07_Occ	32350000	0.00636819	0.0243016	0.0221863	-0.0079482	1.86889e-05
Chr07_Occ	32450000	0.00621536	0.0182239	0.0206021	-0.0145845	-0.00128081
Chr07_Occ	32650000	0.00999372	0.0134968	0.0105383	-0.0124306	-0.00256988
Chr07_Occ	35250000	0.0053724	0.0235114	0.0131242	-0.0068476	-0.00426297
Chr07_Occ	35450000	0.00324123	0.024948	0.0228495	-0.0110975	-0.00375718
Chr07_Occ	35550000	0.00449928	0.0253919	0.0128281	-0.0094943	-0.00858873
Chr07_Occ	35650000	0.005775	0.0269181	0.0253662	-0.0138637	0.00275981
Chr07_Occ	35750000	0.00776711	0.0207494	0.0199024	-0.014	-0.00467015
Chr07_Occ	35850000	0.00402152	0.0237778	0.00991499	-0.00658839	0.00334975
Chr07_Occ	35950000	0.00900489	0.0208586	0.0101901	-0.0116787	-0.00252889
Chr07_Occ	36050000	0.283307	-0.617277	-0.0255298	0.0436693	-0.00261203
Chr07_Occ	36150000	0.290146	-0.637701	-0.0244936	0.0413444	-0.000121142
Chr07_Occ	36250000	0.232519	-0.503459	-0.0165211	0.0362266	-0.00211634
Chr07_Occ	36350000	0.252907	-0.523664	-0.021358	0.0228748	0.00100695
Chr07_Occ	36450000	0.24508	-0.528125	-0.0164488	0.0343452	-0.00336663
Chr07_Occ	36550000	0.265871	-0.559408	-0.0221367	0.0277309	0.00155778
Chr07_Occ	36650000	0.227953	-0.489674	-0.0116172	0.0348322	-0.00121141
Chr07_Occ	36750000	0.165094	-0.329288	-0.000711741	0.00917908	-0.00548188
Chr07_Occ	36850000	0.221227	-0.4713	-0.0132522	0.0305541	-0.00161303
Chr07_Occ	36950000	0.198915	-0.416672	-0.0154607	0.0227828	-5.96222e-05
Chr07_Occ	37050000	0.0695851	-0.0993008	0.0179965	-0.0217208	-0.00296794
Chr07_Occ	37150000	0.0426055	-0.0516492	0.0271996	-0.0177176	-0.00374176
Chr07_Occ	37250000	0.0674394	-0.107846	0.00804312	-0.0059638	-0.00244325
Chr07_Occ	37350000	0.0443171	-0.0602452	0.0149607	-0.0292435	-0.000895503
Chr07_Occ	37450000	0.0443413	-0.0657842	-0.0107725	-0.00206556	0.00722462
Chr07_Occ	37550000	0.0308422	-0.0208204	-0.00103561	-0.0111886	0.00489476
Chr07_Occ	37650000	0.0346652	-0.0262242	0.00999967	-0.0196555	-0.000256416
Chr07_Occ	37750000	0.0172471	0.0152234	-0.0041074	-0.0256791	0.00990878
Chr07_Occ	37850000	0.0200034	-0.00449774	0.0143935	-0.0115004	-0.00458149
Chr07_Occ	37950000	0.0151141	0.0095806	0.0175064	-0.0326047	-0.000570412
Chr07_Occ	38050000	0.00924977	0.0128665	0.0168261	-0.0200992	-0.00645349
Chr07_Occ	38150000	0.0150427	0.019142	0.0131784	-0.0256855	0.00145411
Chr07_Occ	38250000	0.022233	0.00567758	0.0142165	-0.0383495	0.00325181
Chr07_Occ	38350000	0.017588	-0.00343603	-0.00202302	-0.0113242	0.00214745
Chr07_Occ	38450000	0.0069744	0.0176448	0.00830542	-0.0141473	0.000431975
Chr07_Occ	38550000	0.00715408	0.0209902	0.00995678	-0.00618554	-0.00323579
Chr07_Occ	38650000	0.00663136	0.0192404	0.0170972	-0.0119896	-0.00356127
Chr07_Occ	38750000	0.0139901	0.0142037	0.0118268	-0.022583	0.00478622
Chr07_Occ	38850000	0.00149783	0.02082	0.0217073	-0.00914837	-0.00759424
Chr07_Occ	38950000	0.012336	0.0214035	0.0180269	-0.0241356	-0.00671518
Chr07_Occ	39050000	0.00496762	0.0228887	0.0078262	-0.0156101	0.00225861
Chr07_Occ	39150000	0.0196259	0.0182764	0.00531463	-0.0355831	0.00622061
Chr07_Occ	39250000	0.0142639	0.0185955	0.00322987	-0.0243886	0.00414158
Chr07_Occ	39350000	0.00946988	0.0224733	-0.00404467	-0.0116289	0.00365625
Chr07_Occ	39450000	0.0127756	0.0165514	0.0191304	-0.0248122	-0.00189558
Chr07_Occ	39550000	0.0153323	0.0156597	0.0149815	-0.0267513	-0.000218865
Chr07_Occ	39650000	0.00305311	0.0186141	0.00473264	-0.00908636	-0.00160404
Chr07_Occ	39750000	0.00583638	0.0267849	0.0182331	-0.0122275	-0.00577747
Chr07_Occ	39850000	-0.00126063	0.0242407	0.0268084	-0.0162313	-0.0144789
Chr07_Occ	39950000	0.00391969	0.022545	0.0275488	-0.022394	-0.0108031
Chr07_Occ	40050000	0.00933662	0.02289	0.0180981	-0.0177859	-0.0110026
Chr07_Occ	40150000	0.00778401	0.0211088	0.0120092	-0.00817387	-0.00374219
Chr07_Occ	40250000	0.00416183	0.0256221	0.0276415	-0.0134438	-0.00407237
Chr07_Occ	40350000	0.0158533	0.0143315	-0.0167439	-0.0150641	0.0147438
Chr07_Occ	40450000	-4.22739e-05	0.019272	0.0121192	-0.00898131	-0.00185948
Chr07_Occ	40550000	0.0149375	0.0202205	0.00260133	-0.0239898	0.0104752
Chr07_Occ	40650000	0.011113	0.0204983	-0.00741492	-0.0105698	0.00935054
Chr07_Occ	40750000	0.0104624	0.0241095	-0.00159554	-0.0174751	0.00497862
Chr07_Occ	40850000	0.00897445	0.0222443	0.0117983	-0.0126959	-0.00463131
Chr07_Occ	40950000	0.0137541	0.0216282	0.00113667	-0.021357	0.00493691
Chr07_Occ	41050000	0.00585708	0.0247627	-0.00145666	-0.00481598	0.00548466
Chr07_Occ	41150000	0.0164312	0.0183794	-0.00273307	-0.0272485	0.0105211
Chr07_Occ	41250000	0.0091771	0.0263539	-0.00425715	-0.0113186	0.0194508
Chr07_Occ	41350000	0.00769214	0.0220333	0.0140906	-0.0142196	0.00914215
Chr07_Occ	41450000	0.00549914	0.0191123	0.00933749	-0.00494617	-0.00341762
Chr07_Occ	41550000	-0.000212749	0.0230839	0.021938	-0.0137364	0.00141715
Chr07_Occ	41650000	0.0136828	0.0215282	-0.00183599	-0.0181978	0.00423215
Chr07_Occ	41750000	0.0107146	0.0197795	0.00697696	-0.023127	-0.000300341
Chr07_Occ	41850000	0.000806552	0.0219612	0.0195221	-0.0112813	-0.00729021
Chr07_Occ	41950000	0.00474614	0.0293734	-0.000403714	-0.00689576	0.0126013
Chr07_Occ	42050000	0.00536416	0.0233974	0.0172828	-0.00455663	-0.0054694
Chr07_Occ	42150000	0.00745379	0.0202259	0.0144658	-0.0136245	-0.00265265
Chr07_Occ	42250000	0.00439803	0.0201652	0.00482636	-0.0055665	-0.00195334
Chr07_Occ	42350000	0.0157538	0.0120374	0.00945517	-0.0223778	-0.00470257
Chr07_Occ	42450000	0.0163592	0.0163941	0.0144595	-0.0347216	-0.000956102
Chr07_Occ	42550000	0.0114512	0.0222668	0.00983923	-0.0258021	0.00191449
Chr07_Occ	42650000	0.0100476	0.0185869	0.0102897	-0.0171687	-0.000305464
Chr07_Occ	42750000	0.00870833	0.0164497	0.00423492	-0.0126594	0.000936431
Chr07_Occ	42850000	0.00190748	0.0249103	0.0202303	-0.00894026	-0.00721556
Chr07_Occ	42950000	0.009083	0.0164666	0.01098	-0.0165429	0.00156203
Chr07_Occ	43050000	0.00749336	0.0223246	0.0139672	-0.0140812	-0.00517303
Chr07_Occ	43150000	0.0124011	0.0248931	0.0121891	-0.0318503	0.000225707
Chr07_Occ	43250000	0.013704	0.0143407	0.0238053	-0.028055	-0.00689777
Chr07_Occ	43350000	0.0150011	0.0217608	0.00694303	-0.0284156	0.00652235
Chr07_Occ	43450000	0.0187045	0.0197773	0.0061437	-0.0380599	0.00759728
Chr07_Occ	43550000	0.00729667	0.0320185	-0.0335904	0.000154949	0.0236654
Chr07_Occ	43650000	0.00379456	0.0314683	-0.0126513	-0.00551169	0.0100307
Chr07_Occ	43750000	0.0076376	0.0286341	0.0292357	-0.0251096	-0.000878481
Chr07_Occ	43850000	0.0136474	0.0147914	0.0107112	-0.0113162	-0.00639168
Chr07_Occ	43950000	0.00795485	0.0221792	-0.00121372	-0.00373249	-0.00644535
Chr07_Occ	44050000	0.00953486	0.0249511	0.0194714	-0.015001	-0.00228431
Chr07_Occ	44150000	0.00581361	0.022414	0.022488	-0.0209567	-3.45495e-05
Chr07_Occ	44250000	0.012026	0.0203694	0.0122371	-0.0211456	-0.00127682
Chr07_Occ	44350000	0.00834041	0.0243082	0.0204363	-0.023274	-0.00960614
Chr07_Occ	44450000	0.0154469	0.0126348	0.0165488	-0.0174993	-0.00676246
Chr07_Occ	44550000	0.00958008	0.021381	0.0123261	-0.0205414	-0.0112131
Chr07_Occ	44650000	0.00985205	0.0211155	0.0115916	-0.0215599	0.00456982
Chr07_Occ	44750000	0.0159108	0.0226121	-0.0510939	-0.00376233	0.0373241
Chr07_Occ	44850000	0.00563513	0.0251468	-0.00265396	-0.00519988	0.0086112
Chr07_Occ	44950000	0.00642816	0.025237	-0.000227611	-0.00588257	0.00409398
Chr07_Occ	45050000	0.00315213	0.0216091	-0.00775482	-0.00355015	0.00485646
Chr07_Occ	45150000	0.00204922	0.0257344	0.011474	-0.00806668	-0.000504803
Chr07_Occ	45250000	0.00551407	0.0181401	0.00985937	-0.015407	-0.00028557
Chr07_Occ	45350000	0.00332703	0.0256877	0.0158641	-0.0073852	0.0010729
Chr07_Occ	45450000	0.00687031	0.021833	0.00958625	-0.0112827	-0.001773
Chr07_Occ	45550000	0.0182922	0.0456418	-0.235011	0.0504282	0.176743
Chr07_Occ	45650000	0.0254173	0.0421383	-0.221588	0.0287997	0.17802
Chr07_Occ	45750000	0.0182527	0.0308432	-0.0800183	-0.00386464	0.0776852
Chr07_Occ	45850000	0.00951392	0.032729	-0.0257033	-0.0065992	0.0428361
Chr07_Occ	45950000	0.015698	0.0488478	-0.278841	0.0728727	0.222637
Chr07_Occ	46050000	0.0179193	0.0521577	-0.33293	0.0866033	0.252433
Chr07_Occ	46150000	0.0165468	0.0366364	-0.16935	0.0346668	0.14192
Chr07_Occ	46250000	0.0111544	0.0240022	-0.0341333	-0.00236326	0.0298107
Chr07_Occ	46350000	0.0144229	0.0360945	-0.144106	0.0263384	0.122374
Chr07_Occ	46450000	0.00568527	0.0447873	-0.237088	0.0672365	0.191154
Chr07_Occ	46550000	-0.0273702	0.0106204	-0.00959443	-0.00029781	0.0265884
Chr07_Occ	46650000	0.0223263	0.0564678	-0.406339	0.104193	0.306054
Chr07_Occ	46750000	0.0138338	0.0267226	-0.068935	0.00335587	0.0571891
Chr07_Occ	46850000	0.012282	0.0204178	-0.0584015	0.00868828	0.0405512
Chr07_Occ	46950000	0.0043731	0.0345846	-0.0783809	0.0175888	0.0697776
Chr07_Occ	47050000	0.00399872	0.0385993	-0.120663	0.0304961	0.101663
Chr07_Occ	47150000	0.0185382	0.0370706	-0.143335	0.00763844	0.108794
Chr07_Occ	47250000	0.0234389	0.0467533	-0.336293	0.0817853	0.23921
Chr07_Occ	47350000	0.0128444	0.0353251	-0.174894	0.0460053	0.127997
Chr07_Occ	47450000	0.012838	0.0447597	-0.241408	0.0644944	0.1808
Chr07_Occ	47550000	0.0162247	0.0283797	0.00777758	-0.0312821	0.0264515
Chr07_Occ	47650000	0.0190574	0.0539631	-0.351231	0.0878636	0.245502
Chr07_Occ	47750000	0.0165755	0.0518964	-0.33179	0.0864341	0.232066
Chr07_Occ	47850000	0.0117523	0.0349037	-0.130707	0.0309943	0.0877191
Chr07_Occ	47950000	0.00528069	0.0216977	-0.0118122	0.00189739	0.00479093
Chr07_Occ	48050000	0.00971034	0.0298148	-0.176944	0.0467229	0.00883364
Chr07_Occ	48150000	0.0105557	0.0505684	-0.375605	0.113779	-0.0297266
Chr07_Occ	48250000	0.00951624	0.0498212	-0.371514	0.113067	-0.0484525
Chr07_Occ	48350000	0.00980941	0.037635	-0.265772	0.0806649	-0.052129
Chr07_Occ	48450000	0.0121838	0.0500817	-0.387406	0.118376	-0.0821591
Chr07_Occ	48550000	-0.00890019	0.0343677	-0.251214	0.0867663	-0.287149
Chr07_Occ	48650000	-0.0151184	0.036577	-0.28632	0.0990108	-0.355566
Chr07_Occ	48750000	-0.0132832	0.0338979	-0.168218	0.0615648	-0.375803
Chr07_Occ	48850000	0.000809567	0.0273405	-0.107528	0.0367909	-0.246743
Chr07_Occ	48950000	-0.00965314	0.0370808	-0.265445	0.0877661	-0.445919
Chr07_Occ	49050000	-0.00487353	0.0352643	-0.219614	0.0668492	-0.389816
Chr07_Occ	49150000	-0.00334864	0.0346201	-0.21234	0.0676425	-0.437288
Chr07_Occ	49250000	-0.00625034	0.0401133	-0.263832	0.0800486	-0.470153
Chr07_Occ	49350000	0.00122948	0.0246182	-0.0177652	0.00024303	-0.0705934
Chr07_Occ	49450000	-0.00644934	0.0252103	-0.114318	0.0331181	-0.263396
Chr07_Occ	49550000	0.00801934	0.0250395	-0.0479003	-0.00850682	-0.0965385
Chr07_Occ	49650000	0.0160404	0.0182975	-0.011826	-0.0268114	-0.00519311
Chr07_Occ	49750000	0.0225044	0.0204712	-0.0159951	-0.0583705	-0.0087112
Chr07_Occ	49850000	0.00799426	0.00426289	-0.0108859	-0.0778167	0.00298086
Chr07_Occ	49950000	0.00367494	0.0174704	0.0124735	-0.0552037	0.00697942
Chr07_Occ	50050000	0.00739131	0.00898237	0.0025628	-0.0753736	0.0103112
Chr07_Occ	50150000	0.00652235	0.0295068	0.0150183	-0.00948035	-0.000262293
Chr07_Occ	50250000	-0.000967426	0.015056	0.0194484	-0.0214015	-0.0093625
Chr07_Occ	50350000	0.00718286	0.0130057	-0.0028154	-0.00610674	-0.000543751
Chr07_Occ	50450000	0.0184271	0.0231071	-0.0164168	-0.0292134	0.015341
Chr07_Occ	50550000	0.00474295	0.0252723	0.0180883	-0.00408288	0.000677884
Chr07_Occ	50650000	0.0116278	0.0310963	-0.0244387	-0.0118704	0.0249225
Chr07_Occ	50750000	0.00622841	0.0242225	0.0188361	-0.0195051	-0.000843494
Chr07_Occ	50850000	0.0137917	0.0239766	0.0140397	-0.0277557	0.0015309
Chr07_Occ	50950000	0.00838283	0.0283911	-0.012675	-0.000888284	0.0163419
Chr07_Occ	51050000	0.00682668	0.0183646	0.0121886	-0.0291376	0.00532222
Chr07_Occ	51150000	0.017586	0.0133967	0.00856729	-0.0294489	0.000414844
Chr07_Occ	51250000	0.000524359	0.0181222	0.0169235	-0.0101471	-0.00946253
Chr07_Occ	51350000	0.00831918	0.015569	0.0113353	-0.0122551	0.000563412
Chr07_Occ	51450000	0.0130231	0.0201465	0.00232014	-0.0185706	0.00789525
Chr07_Occ	51550000	0.0121618	0.0218084	0.00996808	-0.0292056	0.00696802
Chr07_Occ	51650000	0.00787986	0.013845	0.00853207	-0.0106327	-0.00273694
Chr07_Occ	51750000	0.00472647	0.0166655	0.0125378	-0.0112601	-0.0100921
Chr07_Occ	51850000	0.00353579	0.025539	0.021631	-0.00929772	-0.00545845
Chr07_Occ	51950000	0.0159403	0.0169608	0.0135119	-0.0374259	0.00381142
Chr07_Occ	52050000	0.0022663	0.0227922	0.0122881	-0.00994597	-0.016815
Chr07_Occ	52150000	0.013538	0.0243652	0.00984998	-0.0233335	0.00390481
Chr07_Occ	52250000	0.00830314	0.0215672	0.00779737	-0.0197985	-0.00283199
Chr07_Occ	52350000	0.0169326	0.0273098	-0.0125005	-0.0204845	0.0174524
Chr07_Occ	52450000	0.0065087	0.020773	0.0107411	-0.00958124	-0.00337625
Chr07_Occ	52550000	-0.00172466	0.0190736	0.0159265	-0.0134174	-0.0120331
Chr07_Occ	52650000	0.00850154	0.023711	0.0135076	-0.0117815	-0.00567019
Chr07_Occ	52750000	0.0105084	0.0180459	0.00697276	-0.00966825	-0.00288574
Chr07_Occ	52850000	0.00818985	0.0181271	0.00827884	-0.0164991	-0.00537808
Chr07_Occ	52950000	0.0111634	0.0255055	0.0201087	-0.0260899	0.00223184
Chr07_Occ	53050000	0.00499735	0.0214752	0.011375	-0.00677069	-0.00301975
Chr07_Occ	53150000	0.00275306	0.0256434	0.0238771	-0.00989351	-0.00353548
Chr07_Occ	53250000	0.00651838	0.0169465	0.0109334	-0.0137417	-0.000277878
Chr07_Occ	53350000	-0.000876885	0.0262714	0.0198658	-0.0102256	0.00312343
Chr07_Occ	53450000	0.00689196	0.0183392	0.0168418	-0.0137959	-0.00228605
Chr07_Occ	53550000	0.0175613	0.0272853	-0.00181983	-0.0354649	0.0158905
Chr07_Occ	53650000	0.00239622	0.0304222	0.024183	-0.0181814	0.00708822
Chr07_Occ	53750000	0.006815	0.0178515	0.0148398	-0.00806617	-0.00819345
Chr07_Occ	53850000	0.0219188	0.0216639	0.0138407	-0.0477858	0.00889771
Chr07_Occ	53950000	0.00628722	0.0237772	0.0225266	-0.0259925	-0.00557721
Chr07_Occ	54050000	0.00659497	0.0256713	0.00812319	-0.0100185	0.0025674
Chr07_Occ	54150000	0.0119536	0.016746	0.00201627	-0.0330642	0.00314729
Chr07_Occ	54250000	0.0160895	0.0226812	0.0118472	-0.0359597	0.00309804
Chr07_Occ	54350000	0.00110233	0.0276196	0.0223909	-0.0125956	0.00426298
Chr07_Occ	54450000	0.00406836	0.0273379	0.0164781	-0.0146414	0.00359381
Chr07_Occ	54550000	0.0114719	0.0255352	0.00173268	-0.015863	0.0103631
Chr07_Occ	54650000	0.00946757	0.0271083	0.0133801	-0.0248556	-0.000819845
Chr07_Occ	54750000	0.00586	0.0269746	0.0195742	-0.0145785	-0.00431782
Chr07_Occ	54850000	0.00582293	0.0220085	0.0205169	-0.0151558	0.00184929
Chr07_Occ	54950000	0.00773094	0.0228095	0.0119137	-0.010881	-0.00473547
Chr07_Occ	55050000	0.00962978	0.0229724	0.0149086	-0.0202083	-0.0040842
Chr07_Occ	55150000	-0.000973488	0.0281025	0.0131978	-0.00908058	0.00225266
Chr07_Occ	55250000	0.0180865	0.0118974	0.017133	-0.0252528	0.000322411
Chr07_Occ	55350000	0.00329224	0.0226486	0.0156727	-0.00957782	0.00111986
Chr07_Occ	55450000	0.0180351	0.022226	-0.00312803	-0.0299671	0.0115682
Chr07_Occ	55550000	0.0118104	0.022862	0.00471067	-0.0182586	0.00558928
Chr07_Occ	55650000	0.00616885	0.0246765	-0.00113222	-0.00853494	0.00570014
Chr07_Occ	55750000	0.00984742	0.0238161	0.0125898	-0.0294114	0.00377997
Chr07_Occ	55850000	0.0104479	0.0212385	0.0255409	-0.0214162	0.00105435
Chr07_Occ	55950000	0.0139193	0.0145525	0.0116074	-0.0172883	-0.00417742
Chr07_Occ	56050000	0.00896598	0.0222338	0.0254423	-0.0309507	0.00122247
Chr07_Occ	56150000	0.00343136	0.0194764	0.0100082	-0.0101126	0.000454878
Chr07_Occ	56250000	0.0129606	0.020445	0.0108872	-0.0204559	0.00212439
Chr07_Occ	56350000	0.00667245	0.0250786	0.0212928	-0.0132497	-0.00313552
Chr07_Occ	56450000	0.0138869	0.0223991	0.0198255	-0.0276484	0.00201775
Chr07_Occ	56550000	0.0219366	0.0213232	0.00629252	-0.0433526	0.00490986
Chr07_Occ	56650000	0.0125512	0.0251188	-0.000340245	-0.018827	0.00744604
Chr07_Occ	56750000	0.0206212	0.02348	-0.00121377	-0.0417931	0.0169636
Chr07_Occ	56850000	0.0138849	0.0218167	0.00308165	-0.0230082	0.00494479
Chr07_Occ	56950000	0.00427832	0.0295743	0.00509438	-0.010824	0.0117335
Chr07_Occ	57050000	0.00412451	0.0255654	0.0214824	-0.0133297	-0.00938697
Chr07_Occ	57150000	0.0127293	0.0239344	0.0181068	-0.0288419	-0.000610568
Chr07_Occ	57250000	0.00816561	0.0249389	-0.000816535	-0.00615559	0.0113175
Chr07_Occ	57350000	0.0103165	0.0219326	0.0208729	-0.0250264	-0.0059108
Chr07_Occ	57450000	0.00484896	0.0251285	0.0165703	-0.0070031	-0.00183513
Chr07_Occ	57550000	0.00101815	0.0220105	0.00729254	-0.00667154	0.00138955
Chr07_Occ	57650000	0.0125829	0.0137893	0.0112753	-0.0170049	-0.00247685
Chr07_Occ	57750000	0.00420136	0.0242323	0.0140629	-0.00480692	-0.00749374
Chr07_Occ	57850000	0.0135258	0.022518	0.0212985	-0.0301886	0.00747066
Chr07_Occ	57950000	0.00516759	0.0267163	0.0277291	-0.0228699	-0.00197338
Chr07_Occ	58050000	0.00788302	0.0251402	0.0162387	-0.0195674	0.00440107
Chr07_Occ	58150000	0.0156673	0.0245898	0.0251756	-0.0377979	0.0115202
Chr07_Occ	58250000	0.0153011	0.0192742	0.015886	-0.0331113	0.00378089
Chr07_Occ	58350000	0.0224425	0.0129925	-0.000818361	-0.0367889	0.0129536
Chr07_Occ	58450000	0.0188543	0.0208542	0.0129805	-0.0429554	0.00643983
Chr07_Occ	58550000	0.00830371	0.0220491	0.00675497	-0.0114797	-0.0007033
Chr07_Occ	58650000	0.010633	0.021866	0.0176149	-0.0205416	0.000862123
Chr07_Occ	58750000	0.0122518	0.0199422	0.0116894	-0.0213155	0.00156109
Chr07_Occ	58850000	0.0133288	0.0256377	0.0296728	-0.0341803	0.000212164
Chr07_Occ	58950000	0.0109871	0.019328	0.0196615	-0.0385829	0.00501268
Chr07_Occ	59050000	0.00515699	0.0217921	0.033283	-0.0334041	0.00331867
Chr07_Occ	59150000	0.00576651	0.0257366	0.0183994	-0.0100326	-0.00314099
