# Supplementary material for: Haploblocks contribute to parallel climate adaptation following global invasion of a cosmopolitan plant
Source: Nat Ecol Evol. 2025 Jul 8;9(8):1441–55. doi: 10.1038/s41559-025-02751-2 (PMC12328208; doi:10.1038/s41559-025-02751-2)
Supplement: Supplementary file 9 — Differential expression and GWAS study dataset. [file 41559_2025_2751_MOESM9_ESM.csv]

	locus_gene	Name.x	baseMean	log2FoldChange	lfcSE	stat	pvalue	padj	Test	Transcript	CHR.x	start.x	end.x	gene	CHR.y	BANK	region	start.y	end.y	V1	V2	V3	function	N	Garden	Fitness	Haploblock	Name.y	Position	Hit.Location	Distance	Major	Minor	LRT	Beta	p_GWAS	p_corrected	X	Gene.Start	Gene.End
4	1CYS	ACLI19_g33596	275.4077324	-0.777426486	2.933784632	-0.264990987	0.791016405	0.999930722	range	ACLI19_g33596.t1	Chr04_Occ	50797448	50798521	1CYS	CP125843.1	Genbank	gene	46668791	46669490	.	-	.	ID=gene-P8452_38848;Name=1CYS;gbkey=Gene;gene=1CYS;gene_biotype=protein_coding;locus_tag=P8452_38848	355	North America	Survival to Flower	HB7b	ACLI19_g33596	50798317	Within_Gene	NA	C	G	19.269624	-1.023346	1.13e-05	2.51e-05	NA	50797448	50798521
5	1CYS	ACLI19_g33596	275.4077324	-0.777426486	2.933784632	-0.264990987	0.791016405	0.999930722	range	ACLI19_g33596.t1	Chr04_Occ	50797448	50798521	1CYS	CP125843.1	Genbank	gene	46668791	46669490	.	-	.	ID=gene-P8452_38848;Name=1CYS;gbkey=Gene;gene=1CYS;gene_biotype=protein_coding;locus_tag=P8452_38848	341	North America	Survival to Flower	HB7b	ACLI19_g33596	50798315	Within_Gene	NA	G	A	18.71087	-1.010536	1.52e-05	2.51e-05	NA	50797448	50798521
6	1CYS	ACLI19_g33596	275.4077324	-0.777426486	2.933784632	-0.264990987	0.791016405	0.999930722	range	ACLI19_g33596.t1	Chr04_Occ	50797448	50798521	1CYS	CP125843.1	Genbank	gene	46668791	46669490	.	-	.	ID=gene-P8452_38848;Name=1CYS;gbkey=Gene;gene=1CYS;gene_biotype=protein_coding;locus_tag=P8452_38848	226	Canada	Survival to Flower	HB7b	ACLI19_g33596	50798354	Within_Gene	NA	C	A	15.228294	-0.957689	9.53e-05	0.000120192	NA	50797448	50798521
7	1CYS	ACLI19_g38848	160.8777963	-30	8.254632007	-3.634323126	0.000278711	0.003388163	condition	ACLI19_g38848.t1	Chr04_Pall	46668791	46669490	1CYS	CP125843.1	Genbank	gene	46668791	46669490	.	-	.	ID=gene-P8452_38848;Name=1CYS;gbkey=Gene;gene=1CYS;gene_biotype=protein_coding;locus_tag=P8452_38848	355	North America	Survival to Flower	HB7b	ACLI19_g33596	50798317	Within_Gene	NA	C	G	19.269624	-1.023346	1.13e-05	2.51e-05	NA	50797448	50798521
8	1CYS	ACLI19_g38848	160.8777963	-30	8.254632007	-3.634323126	0.000278711	0.003388163	condition	ACLI19_g38848.t1	Chr04_Pall	46668791	46669490	1CYS	CP125843.1	Genbank	gene	46668791	46669490	.	-	.	ID=gene-P8452_38848;Name=1CYS;gbkey=Gene;gene=1CYS;gene_biotype=protein_coding;locus_tag=P8452_38848	341	North America	Survival to Flower	HB7b	ACLI19_g33596	50798315	Within_Gene	NA	G	A	18.71087	-1.010536	1.52e-05	2.51e-05	NA	50797448	50798521
9	1CYS	ACLI19_g38848	160.8777963	-30	8.254632007	-3.634323126	0.000278711	0.003388163	condition	ACLI19_g38848.t1	Chr04_Pall	46668791	46669490	1CYS	CP125843.1	Genbank	gene	46668791	46669490	.	-	.	ID=gene-P8452_38848;Name=1CYS;gbkey=Gene;gene=1CYS;gene_biotype=protein_coding;locus_tag=P8452_38848	226	Canada	Survival to Flower	HB7b	ACLI19_g33596	50798354	Within_Gene	NA	C	A	15.228294	-0.957689	9.53e-05	0.000120192	NA	50797448	50798521
10	1CYS	ACLI19_g38848	160.8777963	-28.19403941	2.96824593	-9.498552368	2.13e-21	2.49e-20	latitude	ACLI19_g38848.t1	Chr04_Pall	46668791	46669490	1CYS	CP125843.1	Genbank	gene	46668791	46669490	.	-	.	ID=gene-P8452_38848;Name=1CYS;gbkey=Gene;gene=1CYS;gene_biotype=protein_coding;locus_tag=P8452_38848	355	North America	Survival to Flower	HB7b	ACLI19_g33596	50798317	Within_Gene	NA	C	G	19.269624	-1.023346	1.13e-05	2.51e-05	NA	50797448	50798521
11	1CYS	ACLI19_g38848	160.8777963	-28.19403941	2.96824593	-9.498552368	2.13e-21	2.49e-20	latitude	ACLI19_g38848.t1	Chr04_Pall	46668791	46669490	1CYS	CP125843.1	Genbank	gene	46668791	46669490	.	-	.	ID=gene-P8452_38848;Name=1CYS;gbkey=Gene;gene=1CYS;gene_biotype=protein_coding;locus_tag=P8452_38848	341	North America	Survival to Flower	HB7b	ACLI19_g33596	50798315	Within_Gene	NA	G	A	18.71087	-1.010536	1.52e-05	2.51e-05	NA	50797448	50798521
12	1CYS	ACLI19_g38848	160.8777963	-28.19403941	2.96824593	-9.498552368	2.13e-21	2.49e-20	latitude	ACLI19_g38848.t1	Chr04_Pall	46668791	46669490	1CYS	CP125843.1	Genbank	gene	46668791	46669490	.	-	.	ID=gene-P8452_38848;Name=1CYS;gbkey=Gene;gene=1CYS;gene_biotype=protein_coding;locus_tag=P8452_38848	226	Canada	Survival to Flower	HB7b	ACLI19_g33596	50798354	Within_Gene	NA	C	A	15.228294	-0.957689	9.53e-05	0.000120192	NA	50797448	50798521
13	1CYS	ACLI19_g33596	275.4077324	-0.753093657	2.951972507	-0.255115403	0.798633968	0.999880144	latitude	ACLI19_g33596.t1	Chr04_Occ	50797448	50798521	1CYS	CP125843.1	Genbank	gene	46668791	46669490	.	-	.	ID=gene-P8452_38848;Name=1CYS;gbkey=Gene;gene=1CYS;gene_biotype=protein_coding;locus_tag=P8452_38848	355	North America	Survival to Flower	HB7b	ACLI19_g33596	50798317	Within_Gene	NA	C	G	19.269624	-1.023346	1.13e-05	2.51e-05	NA	50797448	50798521
14	1CYS	ACLI19_g33596	275.4077324	-0.753093657	2.951972507	-0.255115403	0.798633968	0.999880144	latitude	ACLI19_g33596.t1	Chr04_Occ	50797448	50798521	1CYS	CP125843.1	Genbank	gene	46668791	46669490	.	-	.	ID=gene-P8452_38848;Name=1CYS;gbkey=Gene;gene=1CYS;gene_biotype=protein_coding;locus_tag=P8452_38848	341	North America	Survival to Flower	HB7b	ACLI19_g33596	50798315	Within_Gene	NA	G	A	18.71087	-1.010536	1.52e-05	2.51e-05	NA	50797448	50798521
15	1CYS	ACLI19_g33596	275.4077324	-0.753093657	2.951972507	-0.255115403	0.798633968	0.999880144	latitude	ACLI19_g33596.t1	Chr04_Occ	50797448	50798521	1CYS	CP125843.1	Genbank	gene	46668791	46669490	.	-	.	ID=gene-P8452_38848;Name=1CYS;gbkey=Gene;gene=1CYS;gene_biotype=protein_coding;locus_tag=P8452_38848	226	Canada	Survival to Flower	HB7b	ACLI19_g33596	50798354	Within_Gene	NA	C	A	15.228294	-0.957689	9.53e-05	0.000120192	NA	50797448	50798521
19	1CYS	ACLI19_g38848	160.8777963	-28.19403941	2.96824593	-9.498552368	2.13e-21	2.49e-20	latitude	ACLI19_g38848.t1	Chr04_Pall	46668791	46669490	1CYS	CP125842.1	Genbank	gene	50797448	50798521	.	-	.	ID=gene-P8452_33596;Name=1CYS;gbkey=Gene;gene=1CYS;gene_biotype=protein_coding;locus_tag=P8452_33596	355	North America	Survival to Flower	HB7b	ACLI19_g33596	50798317	Within_Gene	NA	C	G	19.269624	-1.023346	1.13e-05	2.51e-05	NA	50797448	50798521
20	1CYS	ACLI19_g38848	160.8777963	-28.19403941	2.96824593	-9.498552368	2.13e-21	2.49e-20	latitude	ACLI19_g38848.t1	Chr04_Pall	46668791	46669490	1CYS	CP125842.1	Genbank	gene	50797448	50798521	.	-	.	ID=gene-P8452_33596;Name=1CYS;gbkey=Gene;gene=1CYS;gene_biotype=protein_coding;locus_tag=P8452_33596	341	North America	Survival to Flower	HB7b	ACLI19_g33596	50798315	Within_Gene	NA	G	A	18.71087	-1.010536	1.52e-05	2.51e-05	NA	50797448	50798521
21	1CYS	ACLI19_g38848	160.8777963	-28.19403941	2.96824593	-9.498552368	2.13e-21	2.49e-20	latitude	ACLI19_g38848.t1	Chr04_Pall	46668791	46669490	1CYS	CP125842.1	Genbank	gene	50797448	50798521	.	-	.	ID=gene-P8452_33596;Name=1CYS;gbkey=Gene;gene=1CYS;gene_biotype=protein_coding;locus_tag=P8452_33596	226	Canada	Survival to Flower	HB7b	ACLI19_g33596	50798354	Within_Gene	NA	C	A	15.228294	-0.957689	9.53e-05	0.000120192	NA	50797448	50798521
25	1CYS	ACLI19_g33596	275.4077324	-30	8.254483113	-3.634388682	0.000278641	0.003388163	condition	ACLI19_g33596.t1	Chr04_Occ	50797448	50798521	1CYS	CP125842.1	Genbank	gene	50797448	50798521	.	-	.	ID=gene-P8452_33596;Name=1CYS;gbkey=Gene;gene=1CYS;gene_biotype=protein_coding;locus_tag=P8452_33596	355	North America	Survival to Flower	HB7b	ACLI19_g33596	50798317	Within_Gene	NA	C	G	19.269624	-1.023346	1.13e-05	2.51e-05	NA	50797448	50798521
26	1CYS	ACLI19_g33596	275.4077324	-30	8.254483113	-3.634388682	0.000278641	0.003388163	condition	ACLI19_g33596.t1	Chr04_Occ	50797448	50798521	1CYS	CP125842.1	Genbank	gene	50797448	50798521	.	-	.	ID=gene-P8452_33596;Name=1CYS;gbkey=Gene;gene=1CYS;gene_biotype=protein_coding;locus_tag=P8452_33596	341	North America	Survival to Flower	HB7b	ACLI19_g33596	50798315	Within_Gene	NA	G	A	18.71087	-1.010536	1.52e-05	2.51e-05	NA	50797448	50798521
27	1CYS	ACLI19_g33596	275.4077324	-30	8.254483113	-3.634388682	0.000278641	0.003388163	condition	ACLI19_g33596.t1	Chr04_Occ	50797448	50798521	1CYS	CP125842.1	Genbank	gene	50797448	50798521	.	-	.	ID=gene-P8452_33596;Name=1CYS;gbkey=Gene;gene=1CYS;gene_biotype=protein_coding;locus_tag=P8452_33596	226	Canada	Survival to Flower	HB7b	ACLI19_g33596	50798354	Within_Gene	NA	C	A	15.228294	-0.957689	9.53e-05	0.000120192	NA	50797448	50798521
28	1CYS	ACLI19_g38848	160.8777963	-29.32459076	2.949217215	-9.943177671	2.7e-23	3.91e-22	range	ACLI19_g38848.t1	Chr04_Pall	46668791	46669490	1CYS	CP125843.1	Genbank	gene	46668791	46669490	.	-	.	ID=gene-P8452_38848;Name=1CYS;gbkey=Gene;gene=1CYS;gene_biotype=protein_coding;locus_tag=P8452_38848	355	North America	Survival to Flower	HB7b	ACLI19_g33596	50798317	Within_Gene	NA	C	G	19.269624	-1.023346	1.13e-05	2.51e-05	NA	50797448	50798521
29	1CYS	ACLI19_g38848	160.8777963	-29.32459076	2.949217215	-9.943177671	2.7e-23	3.91e-22	range	ACLI19_g38848.t1	Chr04_Pall	46668791	46669490	1CYS	CP125843.1	Genbank	gene	46668791	46669490	.	-	.	ID=gene-P8452_38848;Name=1CYS;gbkey=Gene;gene=1CYS;gene_biotype=protein_coding;locus_tag=P8452_38848	341	North America	Survival to Flower	HB7b	ACLI19_g33596	50798315	Within_Gene	NA	G	A	18.71087	-1.010536	1.52e-05	2.51e-05	NA	50797448	50798521
30	1CYS	ACLI19_g38848	160.8777963	-29.32459076	2.949217215	-9.943177671	2.7e-23	3.91e-22	range	ACLI19_g38848.t1	Chr04_Pall	46668791	46669490	1CYS	CP125843.1	Genbank	gene	46668791	46669490	.	-	.	ID=gene-P8452_38848;Name=1CYS;gbkey=Gene;gene=1CYS;gene_biotype=protein_coding;locus_tag=P8452_38848	226	Canada	Survival to Flower	HB7b	ACLI19_g33596	50798354	Within_Gene	NA	C	A	15.228294	-0.957689	9.53e-05	0.000120192	NA	50797448	50798521
40	1CYS	ACLI19_g33596	275.4077324	-0.753093657	2.951972507	-0.255115403	0.798633968	0.999880144	latitude	ACLI19_g33596.t1	Chr04_Occ	50797448	50798521	1CYS	CP125842.1	Genbank	gene	50797448	50798521	.	-	.	ID=gene-P8452_33596;Name=1CYS;gbkey=Gene;gene=1CYS;gene_biotype=protein_coding;locus_tag=P8452_33596	355	North America	Survival to Flower	HB7b	ACLI19_g33596	50798317	Within_Gene	NA	C	G	19.269624	-1.023346	1.13e-05	2.51e-05	NA	50797448	50798521
41	1CYS	ACLI19_g33596	275.4077324	-0.753093657	2.951972507	-0.255115403	0.798633968	0.999880144	latitude	ACLI19_g33596.t1	Chr04_Occ	50797448	50798521	1CYS	CP125842.1	Genbank	gene	50797448	50798521	.	-	.	ID=gene-P8452_33596;Name=1CYS;gbkey=Gene;gene=1CYS;gene_biotype=protein_coding;locus_tag=P8452_33596	341	North America	Survival to Flower	HB7b	ACLI19_g33596	50798315	Within_Gene	NA	G	A	18.71087	-1.010536	1.52e-05	2.51e-05	NA	50797448	50798521
42	1CYS	ACLI19_g33596	275.4077324	-0.753093657	2.951972507	-0.255115403	0.798633968	0.999880144	latitude	ACLI19_g33596.t1	Chr04_Occ	50797448	50798521	1CYS	CP125842.1	Genbank	gene	50797448	50798521	.	-	.	ID=gene-P8452_33596;Name=1CYS;gbkey=Gene;gene=1CYS;gene_biotype=protein_coding;locus_tag=P8452_33596	226	Canada	Survival to Flower	HB7b	ACLI19_g33596	50798354	Within_Gene	NA	C	A	15.228294	-0.957689	9.53e-05	0.000120192	NA	50797448	50798521
49	1CYS	ACLI19_g38848	160.8777963	-29.32459076	2.949217215	-9.943177671	2.7e-23	3.91e-22	range	ACLI19_g38848.t1	Chr04_Pall	46668791	46669490	1CYS	CP125842.1	Genbank	gene	50797448	50798521	.	-	.	ID=gene-P8452_33596;Name=1CYS;gbkey=Gene;gene=1CYS;gene_biotype=protein_coding;locus_tag=P8452_33596	355	North America	Survival to Flower	HB7b	ACLI19_g33596	50798317	Within_Gene	NA	C	G	19.269624	-1.023346	1.13e-05	2.51e-05	NA	50797448	50798521
50	1CYS	ACLI19_g38848	160.8777963	-29.32459076	2.949217215	-9.943177671	2.7e-23	3.91e-22	range	ACLI19_g38848.t1	Chr04_Pall	46668791	46669490	1CYS	CP125842.1	Genbank	gene	50797448	50798521	.	-	.	ID=gene-P8452_33596;Name=1CYS;gbkey=Gene;gene=1CYS;gene_biotype=protein_coding;locus_tag=P8452_33596	341	North America	Survival to Flower	HB7b	ACLI19_g33596	50798315	Within_Gene	NA	G	A	18.71087	-1.010536	1.52e-05	2.51e-05	NA	50797448	50798521
51	1CYS	ACLI19_g38848	160.8777963	-29.32459076	2.949217215	-9.943177671	2.7e-23	3.91e-22	range	ACLI19_g38848.t1	Chr04_Pall	46668791	46669490	1CYS	CP125842.1	Genbank	gene	50797448	50798521	.	-	.	ID=gene-P8452_33596;Name=1CYS;gbkey=Gene;gene=1CYS;gene_biotype=protein_coding;locus_tag=P8452_33596	226	Canada	Survival to Flower	HB7b	ACLI19_g33596	50798354	Within_Gene	NA	C	A	15.228294	-0.957689	9.53e-05	0.000120192	NA	50797448	50798521
52	1CYS	ACLI19_g33596	275.4077324	-0.777426486	2.933784632	-0.264990987	0.791016405	0.999930722	range	ACLI19_g33596.t1	Chr04_Occ	50797448	50798521	1CYS	CP125842.1	Genbank	gene	50797448	50798521	.	-	.	ID=gene-P8452_33596;Name=1CYS;gbkey=Gene;gene=1CYS;gene_biotype=protein_coding;locus_tag=P8452_33596	355	North America	Survival to Flower	HB7b	ACLI19_g33596	50798317	Within_Gene	NA	C	G	19.269624	-1.023346	1.13e-05	2.51e-05	NA	50797448	50798521
53	1CYS	ACLI19_g33596	275.4077324	-0.777426486	2.933784632	-0.264990987	0.791016405	0.999930722	range	ACLI19_g33596.t1	Chr04_Occ	50797448	50798521	1CYS	CP125842.1	Genbank	gene	50797448	50798521	.	-	.	ID=gene-P8452_33596;Name=1CYS;gbkey=Gene;gene=1CYS;gene_biotype=protein_coding;locus_tag=P8452_33596	341	North America	Survival to Flower	HB7b	ACLI19_g33596	50798315	Within_Gene	NA	G	A	18.71087	-1.010536	1.52e-05	2.51e-05	NA	50797448	50798521
54	1CYS	ACLI19_g33596	275.4077324	-0.777426486	2.933784632	-0.264990987	0.791016405	0.999930722	range	ACLI19_g33596.t1	Chr04_Occ	50797448	50798521	1CYS	CP125842.1	Genbank	gene	50797448	50798521	.	-	.	ID=gene-P8452_33596;Name=1CYS;gbkey=Gene;gene=1CYS;gene_biotype=protein_coding;locus_tag=P8452_33596	226	Canada	Survival to Flower	HB7b	ACLI19_g33596	50798354	Within_Gene	NA	C	A	15.228294	-0.957689	9.53e-05	0.000120192	NA	50797448	50798521
67	1CYS	ACLI19_g33596	275.4077324	-30	8.254483113	-3.634388682	0.000278641	0.003388163	condition	ACLI19_g33596.t1	Chr04_Occ	50797448	50798521	1CYS	CP125843.1	Genbank	gene	46668791	46669490	.	-	.	ID=gene-P8452_38848;Name=1CYS;gbkey=Gene;gene=1CYS;gene_biotype=protein_coding;locus_tag=P8452_38848	355	North America	Survival to Flower	HB7b	ACLI19_g33596	50798317	Within_Gene	NA	C	G	19.269624	-1.023346	1.13e-05	2.51e-05	NA	50797448	50798521
68	1CYS	ACLI19_g33596	275.4077324	-30	8.254483113	-3.634388682	0.000278641	0.003388163	condition	ACLI19_g33596.t1	Chr04_Occ	50797448	50798521	1CYS	CP125843.1	Genbank	gene	46668791	46669490	.	-	.	ID=gene-P8452_38848;Name=1CYS;gbkey=Gene;gene=1CYS;gene_biotype=protein_coding;locus_tag=P8452_38848	341	North America	Survival to Flower	HB7b	ACLI19_g33596	50798315	Within_Gene	NA	G	A	18.71087	-1.010536	1.52e-05	2.51e-05	NA	50797448	50798521
69	1CYS	ACLI19_g33596	275.4077324	-30	8.254483113	-3.634388682	0.000278641	0.003388163	condition	ACLI19_g33596.t1	Chr04_Occ	50797448	50798521	1CYS	CP125843.1	Genbank	gene	46668791	46669490	.	-	.	ID=gene-P8452_38848;Name=1CYS;gbkey=Gene;gene=1CYS;gene_biotype=protein_coding;locus_tag=P8452_38848	226	Canada	Survival to Flower	HB7b	ACLI19_g33596	50798354	Within_Gene	NA	C	A	15.228294	-0.957689	9.53e-05	0.000120192	NA	50797448	50798521
70	1CYS	ACLI19_g38848	160.8777963	-30	8.254632007	-3.634323126	0.000278711	0.003388163	condition	ACLI19_g38848.t1	Chr04_Pall	46668791	46669490	1CYS	CP125842.1	Genbank	gene	50797448	50798521	.	-	.	ID=gene-P8452_33596;Name=1CYS;gbkey=Gene;gene=1CYS;gene_biotype=protein_coding;locus_tag=P8452_33596	355	North America	Survival to Flower	HB7b	ACLI19_g33596	50798317	Within_Gene	NA	C	G	19.269624	-1.023346	1.13e-05	2.51e-05	NA	50797448	50798521
71	1CYS	ACLI19_g38848	160.8777963	-30	8.254632007	-3.634323126	0.000278711	0.003388163	condition	ACLI19_g38848.t1	Chr04_Pall	46668791	46669490	1CYS	CP125842.1	Genbank	gene	50797448	50798521	.	-	.	ID=gene-P8452_33596;Name=1CYS;gbkey=Gene;gene=1CYS;gene_biotype=protein_coding;locus_tag=P8452_33596	341	North America	Survival to Flower	HB7b	ACLI19_g33596	50798315	Within_Gene	NA	G	A	18.71087	-1.010536	1.52e-05	2.51e-05	NA	50797448	50798521
72	1CYS	ACLI19_g38848	160.8777963	-30	8.254632007	-3.634323126	0.000278711	0.003388163	condition	ACLI19_g38848.t1	Chr04_Pall	46668791	46669490	1CYS	CP125842.1	Genbank	gene	50797448	50798521	.	-	.	ID=gene-P8452_33596;Name=1CYS;gbkey=Gene;gene=1CYS;gene_biotype=protein_coding;locus_tag=P8452_33596	226	Canada	Survival to Flower	HB7b	ACLI19_g33596	50798354	Within_Gene	NA	C	A	15.228294	-0.957689	9.53e-05	0.000120192	NA	50797448	50798521
73	26S	ACLI19_g19620	18481.45695	0.104764362	0.702132736	0.14920877	0.8813889	0.999880144	latitude	ACLI19_g19620.t1	Chr03_Occ	5492373	5498843	26S	CP125841.1	Genbank	gene	5583214	5588388	.	+	.	ID=gene-P8452_24883;Name=26S;gbkey=Gene;gene=26S;gene_biotype=protein_coding;locus_tag=P8452_24883	NA	NA	NA	NA	NA	NA	NA	NA	NA	NA	NA	NA	NA	NA	NA	NA	NA
74	26S	ACLI19_g19620	18481.45695	0.104764362	0.702132736	0.14920877	0.8813889	0.999880144	latitude	ACLI19_g19620.t1	Chr03_Occ	5492373	5498843	26S	CP125840.1	Genbank	gene	5492373	5498843	.	+	.	ID=gene-P8452_19620;Name=26S;gbkey=Gene;gene=26S;gene_biotype=protein_coding;locus_tag=P8452_19620	NA	NA	NA	NA	NA	NA	NA	NA	NA	NA	NA	NA	NA	NA	NA	NA	NA
75	26S	ACLI19_g19620	18481.45695	0.104764362	0.702132736	0.14920877	0.8813889	0.999880144	latitude	ACLI19_g19620.t1	Chr03_Occ	5492373	5498843	26S	CP125851.1	Genbank	gene	46565155	46569172	.	-	.	ID=gene-P8452_76947;Name=26S;gbkey=Gene;gene=26S;gene_biotype=protein_coding;locus_tag=P8452_76947	NA	NA	NA	NA	NA	NA	NA	NA	NA	NA	NA	NA	NA	NA	NA	NA	NA
76	26S	ACLI19_g19620	18481.45695	0.104764362	0.702132736	0.14920877	0.8813889	0.999880144	latitude	ACLI19_g19620.t1	Chr03_Occ	5492373	5498843	26S	CP125850.1	Genbank	gene	54048539	54052741	.	-	.	ID=gene-P8452_72075;Name=26S;gbkey=Gene;gene=26S;gene_biotype=protein_coding;locus_tag=P8452_72075	NA	NA	NA	NA	NA	NA	NA	NA	NA	NA	NA	NA	NA	NA	NA	NA	NA
81	26S	ACLI19_g19620	18481.45695	-0.055348381	0.697915335	-0.079305294	0.936789795	0.999930722	range	ACLI19_g19620.t1	Chr03_Occ	5492373	5498843	26S	CP125841.1	Genbank	gene	5583214	5588388	.	+	.	ID=gene-P8452_24883;Name=26S;gbkey=Gene;gene=26S;gene_biotype=protein_coding;locus_tag=P8452_24883	NA	NA	NA	NA	NA	NA	NA	NA	NA	NA	NA	NA	NA	NA	NA	NA	NA
82	26S	ACLI19_g19620	18481.45695	-0.055348381	0.697915335	-0.079305294	0.936789795	0.999930722	range	ACLI19_g19620.t1	Chr03_Occ	5492373	5498843	26S	CP125840.1	Genbank	gene	5492373	5498843	.	+	.	ID=gene-P8452_19620;Name=26S;gbkey=Gene;gene=26S;gene_biotype=protein_coding;locus_tag=P8452_19620	NA	NA	NA	NA	NA	NA	NA	NA	NA	NA	NA	NA	NA	NA	NA	NA	NA
83	26S	ACLI19_g19620	18481.45695	-0.055348381	0.697915335	-0.079305294	0.936789795	0.999930722	range	ACLI19_g19620.t1	Chr03_Occ	5492373	5498843	26S	CP125851.1	Genbank	gene	46565155	46569172	.	-	.	ID=gene-P8452_76947;Name=26S;gbkey=Gene;gene=26S;gene_biotype=protein_coding;locus_tag=P8452_76947	NA	NA	NA	NA	NA	NA	NA	NA	NA	NA	NA	NA	NA	NA	NA	NA	NA
84	26S	ACLI19_g19620	18481.45695	-0.055348381	0.697915335	-0.079305294	0.936789795	0.999930722	range	ACLI19_g19620.t1	Chr03_Occ	5492373	5498843	26S	CP125850.1	Genbank	gene	54048539	54052741	.	-	.	ID=gene-P8452_72075;Name=26S;gbkey=Gene;gene=26S;gene_biotype=protein_coding;locus_tag=P8452_72075	NA	NA	NA	NA	NA	NA	NA	NA	NA	NA	NA	NA	NA	NA	NA	NA	NA
89	26S	ACLI19_g24883	15143.335	-0.273070382	0.708679736	-0.38532269	0.699998353	0.999930722	range	ACLI19_g24883.t1	Chr03_Pall	5583214	5588388	26S	CP125841.1	Genbank	gene	5583214	5588388	.	+	.	ID=gene-P8452_24883;Name=26S;gbkey=Gene;gene=26S;gene_biotype=protein_coding;locus_tag=P8452_24883	NA	NA	NA	NA	NA	NA	NA	NA	NA	NA	NA	NA	NA	NA	NA	NA	NA
90	26S	ACLI19_g24883	15143.335	-0.273070382	0.708679736	-0.38532269	0.699998353	0.999930722	range	ACLI19_g24883.t1	Chr03_Pall	5583214	5588388	26S	CP125840.1	Genbank	gene	5492373	5498843	.	+	.	ID=gene-P8452_19620;Name=26S;gbkey=Gene;gene=26S;gene_biotype=protein_coding;locus_tag=P8452_19620	NA	NA	NA	NA	NA	NA	NA	NA	NA	NA	NA	NA	NA	NA	NA	NA	NA
91	26S	ACLI19_g24883	15143.335	-0.273070382	0.708679736	-0.38532269	0.699998353	0.999930722	range	ACLI19_g24883.t1	Chr03_Pall	5583214	5588388	26S	CP125851.1	Genbank	gene	46565155	46569172	.	-	.	ID=gene-P8452_76947;Name=26S;gbkey=Gene;gene=26S;gene_biotype=protein_coding;locus_tag=P8452_76947	NA	NA	NA	NA	NA	NA	NA	NA	NA	NA	NA	NA	NA	NA	NA	NA	NA
92	26S	ACLI19_g24883	15143.335	-0.273070382	0.708679736	-0.38532269	0.699998353	0.999930722	range	ACLI19_g24883.t1	Chr03_Pall	5583214	5588388	26S	CP125850.1	Genbank	gene	54048539	54052741	.	-	.	ID=gene-P8452_72075;Name=26S;gbkey=Gene;gene=26S;gene_biotype=protein_coding;locus_tag=P8452_72075	NA	NA	NA	NA	NA	NA	NA	NA	NA	NA	NA	NA	NA	NA	NA	NA	NA
93	26S	ACLI19_g24883	15143.335	0.02398394	0.714059331	0.033588162	0.973205562	0.999880144	latitude	ACLI19_g24883.t1	Chr03_Pall	5583214	5588388	26S	CP125841.1	Genbank	gene	5583214	5588388	.	+	.	ID=gene-P8452_24883;Name=26S;gbkey=Gene;gene=26S;gene_biotype=protein_coding;locus_tag=P8452_24883	NA	NA	NA	NA	NA	NA	NA	NA	NA	NA	NA	NA	NA	NA	NA	NA	NA
94	26S	ACLI19_g24883	15143.335	0.02398394	0.714059331	0.033588162	0.973205562	0.999880144	latitude	ACLI19_g24883.t1	Chr03_Pall	5583214	5588388	26S	CP125840.1	Genbank	gene	5492373	5498843	.	+	.	ID=gene-P8452_19620;Name=26S;gbkey=Gene;gene=26S;gene_biotype=protein_coding;locus_tag=P8452_19620	NA	NA	NA	NA	NA	NA	NA	NA	NA	NA	NA	NA	NA	NA	NA	NA	NA
95	26S	ACLI19_g24883	15143.335	0.02398394	0.714059331	0.033588162	0.973205562	0.999880144	latitude	ACLI19_g24883.t1	Chr03_Pall	5583214	5588388	26S	CP125851.1	Genbank	gene	46565155	46569172	.	-	.	ID=gene-P8452_76947;Name=26S;gbkey=Gene;gene=26S;gene_biotype=protein_coding;locus_tag=P8452_76947	NA	NA	NA	NA	NA	NA	NA	NA	NA	NA	NA	NA	NA	NA	NA	NA	NA
96	26S	ACLI19_g24883	15143.335	0.02398394	0.714059331	0.033588162	0.973205562	0.999880144	latitude	ACLI19_g24883.t1	Chr03_Pall	5583214	5588388	26S	CP125850.1	Genbank	gene	54048539	54052741	.	-	.	ID=gene-P8452_72075;Name=26S;gbkey=Gene;gene=26S;gene_biotype=protein_coding;locus_tag=P8452_72075	NA	NA	NA	NA	NA	NA	NA	NA	NA	NA	NA	NA	NA	NA	NA	NA	NA
97	26S	ACLI19_g19620	18481.45695	-0.134274281	1.95568181	-0.068658552	0.945261411	0.999958117	condition	ACLI19_g19620.t1	Chr03_Occ	5492373	5498843	26S	CP125841.1	Genbank	gene	5583214	5588388	.	+	.	ID=gene-P8452_24883;Name=26S;gbkey=Gene;gene=26S;gene_biotype=protein_coding;locus_tag=P8452_24883	NA	NA	NA	NA	NA	NA	NA	NA	NA	NA	NA	NA	NA	NA	NA	NA	NA
98	26S	ACLI19_g19620	18481.45695	-0.134274281	1.95568181	-0.068658552	0.945261411	0.999958117	condition	ACLI19_g19620.t1	Chr03_Occ	5492373	5498843	26S	CP125840.1	Genbank	gene	5492373	5498843	.	+	.	ID=gene-P8452_19620;Name=26S;gbkey=Gene;gene=26S;gene_biotype=protein_coding;locus_tag=P8452_19620	NA	NA	NA	NA	NA	NA	NA	NA	NA	NA	NA	NA	NA	NA	NA	NA	NA
99	26S	ACLI19_g19620	18481.45695	-0.134274281	1.95568181	-0.068658552	0.945261411	0.999958117	condition	ACLI19_g19620.t1	Chr03_Occ	5492373	5498843	26S	CP125851.1	Genbank	gene	46565155	46569172	.	-	.	ID=gene-P8452_76947;Name=26S;gbkey=Gene;gene=26S;gene_biotype=protein_coding;locus_tag=P8452_76947	NA	NA	NA	NA	NA	NA	NA	NA	NA	NA	NA	NA	NA	NA	NA	NA	NA
100	26S	ACLI19_g19620	18481.45695	-0.134274281	1.95568181	-0.068658552	0.945261411	0.999958117	condition	ACLI19_g19620.t1	Chr03_Occ	5492373	5498843	26S	CP125850.1	Genbank	gene	54048539	54052741	.	-	.	ID=gene-P8452_72075;Name=26S;gbkey=Gene;gene=26S;gene_biotype=protein_coding;locus_tag=P8452_72075	NA	NA	NA	NA	NA	NA	NA	NA	NA	NA	NA	NA	NA	NA	NA	NA	NA
105	26S	ACLI19_g24883	15143.335	-1.245380367	1.981519465	-0.62849767	0.529677972	0.999958117	condition	ACLI19_g24883.t1	Chr03_Pall	5583214	5588388	26S	CP125841.1	Genbank	gene	5583214	5588388	.	+	.	ID=gene-P8452_24883;Name=26S;gbkey=Gene;gene=26S;gene_biotype=protein_coding;locus_tag=P8452_24883	NA	NA	NA	NA	NA	NA	NA	NA	NA	NA	NA	NA	NA	NA	NA	NA	NA
106	26S	ACLI19_g24883	15143.335	-1.245380367	1.981519465	-0.62849767	0.529677972	0.999958117	condition	ACLI19_g24883.t1	Chr03_Pall	5583214	5588388	26S	CP125840.1	Genbank	gene	5492373	5498843	.	+	.	ID=gene-P8452_19620;Name=26S;gbkey=Gene;gene=26S;gene_biotype=protein_coding;locus_tag=P8452_19620	NA	NA	NA	NA	NA	NA	NA	NA	NA	NA	NA	NA	NA	NA	NA	NA	NA
107	26S	ACLI19_g24883	15143.335	-1.245380367	1.981519465	-0.62849767	0.529677972	0.999958117	condition	ACLI19_g24883.t1	Chr03_Pall	5583214	5588388	26S	CP125851.1	Genbank	gene	46565155	46569172	.	-	.	ID=gene-P8452_76947;Name=26S;gbkey=Gene;gene=26S;gene_biotype=protein_coding;locus_tag=P8452_76947	NA	NA	NA	NA	NA	NA	NA	NA	NA	NA	NA	NA	NA	NA	NA	NA	NA
108	26S	ACLI19_g24883	15143.335	-1.245380367	1.981519465	-0.62849767	0.529677972	0.999958117	condition	ACLI19_g24883.t1	Chr03_Pall	5583214	5588388	26S	CP125850.1	Genbank	gene	54048539	54052741	.	-	.	ID=gene-P8452_72075;Name=26S;gbkey=Gene;gene=26S;gene_biotype=protein_coding;locus_tag=P8452_72075	NA	NA	NA	NA	NA	NA	NA	NA	NA	NA	NA	NA	NA	NA	NA	NA	NA
121	26S	ACLI19_g72075	70.74386895	-11.59983061	2.947169905	-3.935921912	8.29e-05	0.00036355	latitude	ACLI19_g72075.t2	Chr08_Occ	54048539	54052741	26S	CP125841.1	Genbank	gene	5583214	5588388	.	+	.	ID=gene-P8452_24883;Name=26S;gbkey=Gene;gene=26S;gene_biotype=protein_coding;locus_tag=P8452_24883	NA	NA	NA	NA	NA	NA	NA	NA	NA	NA	NA	NA	NA	NA	NA	NA	NA
122	26S	ACLI19_g72075	70.74386895	-11.59983061	2.947169905	-3.935921912	8.29e-05	0.00036355	latitude	ACLI19_g72075.t2	Chr08_Occ	54048539	54052741	26S	CP125840.1	Genbank	gene	5492373	5498843	.	+	.	ID=gene-P8452_19620;Name=26S;gbkey=Gene;gene=26S;gene_biotype=protein_coding;locus_tag=P8452_19620	NA	NA	NA	NA	NA	NA	NA	NA	NA	NA	NA	NA	NA	NA	NA	NA	NA
123	26S	ACLI19_g72075	70.74386895	-11.59983061	2.947169905	-3.935921912	8.29e-05	0.00036355	latitude	ACLI19_g72075.t2	Chr08_Occ	54048539	54052741	26S	CP125851.1	Genbank	gene	46565155	46569172	.	-	.	ID=gene-P8452_76947;Name=26S;gbkey=Gene;gene=26S;gene_biotype=protein_coding;locus_tag=P8452_76947	NA	NA	NA	NA	NA	NA	NA	NA	NA	NA	NA	NA	NA	NA	NA	NA	NA
124	26S	ACLI19_g72075	70.74386895	-11.59983061	2.947169905	-3.935921912	8.29e-05	0.00036355	latitude	ACLI19_g72075.t2	Chr08_Occ	54048539	54052741	26S	CP125850.1	Genbank	gene	54048539	54052741	.	-	.	ID=gene-P8452_72075;Name=26S;gbkey=Gene;gene=26S;gene_biotype=protein_coding;locus_tag=P8452_72075	NA	NA	NA	NA	NA	NA	NA	NA	NA	NA	NA	NA	NA	NA	NA	NA	NA
133	26S	ACLI19_g72075	70.74386895	11.70578389	8.151997452	1.435940573	0.151019252	0.533946262	condition	ACLI19_g72075.t2	Chr08_Occ	54048539	54052741	26S	CP125841.1	Genbank	gene	5583214	5588388	.	+	.	ID=gene-P8452_24883;Name=26S;gbkey=Gene;gene=26S;gene_biotype=protein_coding;locus_tag=P8452_24883	NA	NA	NA	NA	NA	NA	NA	NA	NA	NA	NA	NA	NA	NA	NA	NA	NA
134	26S	ACLI19_g72075	70.74386895	11.70578389	8.151997452	1.435940573	0.151019252	0.533946262	condition	ACLI19_g72075.t2	Chr08_Occ	54048539	54052741	26S	CP125840.1	Genbank	gene	5492373	5498843	.	+	.	ID=gene-P8452_19620;Name=26S;gbkey=Gene;gene=26S;gene_biotype=protein_coding;locus_tag=P8452_19620	NA	NA	NA	NA	NA	NA	NA	NA	NA	NA	NA	NA	NA	NA	NA	NA	NA
135	26S	ACLI19_g72075	70.74386895	11.70578389	8.151997452	1.435940573	0.151019252	0.533946262	condition	ACLI19_g72075.t2	Chr08_Occ	54048539	54052741	26S	CP125851.1	Genbank	gene	46565155	46569172	.	-	.	ID=gene-P8452_76947;Name=26S;gbkey=Gene;gene=26S;gene_biotype=protein_coding;locus_tag=P8452_76947	NA	NA	NA	NA	NA	NA	NA	NA	NA	NA	NA	NA	NA	NA	NA	NA	NA
136	26S	ACLI19_g72075	70.74386895	11.70578389	8.151997452	1.435940573	0.151019252	0.533946262	condition	ACLI19_g72075.t2	Chr08_Occ	54048539	54052741	26S	CP125850.1	Genbank	gene	54048539	54052741	.	-	.	ID=gene-P8452_72075;Name=26S;gbkey=Gene;gene=26S;gene_biotype=protein_coding;locus_tag=P8452_72075	NA	NA	NA	NA	NA	NA	NA	NA	NA	NA	NA	NA	NA	NA	NA	NA	NA
137	26S	ACLI19_g72075	40.3319828	23.63392219	8.20312388	2.881088051	0.003963049	0.025439937	condition	ACLI19_g72075.t1	Chr08_Occ	54048539	54052741	26S	CP125841.1	Genbank	gene	5583214	5588388	.	+	.	ID=gene-P8452_24883;Name=26S;gbkey=Gene;gene=26S;gene_biotype=protein_coding;locus_tag=P8452_24883	NA	NA	NA	NA	NA	NA	NA	NA	NA	NA	NA	NA	NA	NA	NA	NA	NA
138	26S	ACLI19_g72075	40.3319828	23.63392219	8.20312388	2.881088051	0.003963049	0.025439937	condition	ACLI19_g72075.t1	Chr08_Occ	54048539	54052741	26S	CP125840.1	Genbank	gene	5492373	5498843	.	+	.	ID=gene-P8452_19620;Name=26S;gbkey=Gene;gene=26S;gene_biotype=protein_coding;locus_tag=P8452_19620	NA	NA	NA	NA	NA	NA	NA	NA	NA	NA	NA	NA	NA	NA	NA	NA	NA
139	26S	ACLI19_g72075	40.3319828	23.63392219	8.20312388	2.881088051	0.003963049	0.025439937	condition	ACLI19_g72075.t1	Chr08_Occ	54048539	54052741	26S	CP125851.1	Genbank	gene	46565155	46569172	.	-	.	ID=gene-P8452_76947;Name=26S;gbkey=Gene;gene=26S;gene_biotype=protein_coding;locus_tag=P8452_76947	NA	NA	NA	NA	NA	NA	NA	NA	NA	NA	NA	NA	NA	NA	NA	NA	NA
140	26S	ACLI19_g72075	40.3319828	23.63392219	8.20312388	2.881088051	0.003963049	0.025439937	condition	ACLI19_g72075.t1	Chr08_Occ	54048539	54052741	26S	CP125850.1	Genbank	gene	54048539	54052741	.	-	.	ID=gene-P8452_72075;Name=26S;gbkey=Gene;gene=26S;gene_biotype=protein_coding;locus_tag=P8452_72075	NA	NA	NA	NA	NA	NA	NA	NA	NA	NA	NA	NA	NA	NA	NA	NA	NA
141	26S	ACLI19_g72075	70.74386895	-11.34309372	2.926716239	-3.875706692	0.000106316	0.000460344	range	ACLI19_g72075.t2	Chr08_Occ	54048539	54052741	26S	CP125841.1	Genbank	gene	5583214	5588388	.	+	.	ID=gene-P8452_24883;Name=26S;gbkey=Gene;gene=26S;gene_biotype=protein_coding;locus_tag=P8452_24883	NA	NA	NA	NA	NA	NA	NA	NA	NA	NA	NA	NA	NA	NA	NA	NA	NA
142	26S	ACLI19_g72075	70.74386895	-11.34309372	2.926716239	-3.875706692	0.000106316	0.000460344	range	ACLI19_g72075.t2	Chr08_Occ	54048539	54052741	26S	CP125840.1	Genbank	gene	5492373	5498843	.	+	.	ID=gene-P8452_19620;Name=26S;gbkey=Gene;gene=26S;gene_biotype=protein_coding;locus_tag=P8452_19620	NA	NA	NA	NA	NA	NA	NA	NA	NA	NA	NA	NA	NA	NA	NA	NA	NA
143	26S	ACLI19_g72075	70.74386895	-11.34309372	2.926716239	-3.875706692	0.000106316	0.000460344	range	ACLI19_g72075.t2	Chr08_Occ	54048539	54052741	26S	CP125851.1	Genbank	gene	46565155	46569172	.	-	.	ID=gene-P8452_76947;Name=26S;gbkey=Gene;gene=26S;gene_biotype=protein_coding;locus_tag=P8452_76947	NA	NA	NA	NA	NA	NA	NA	NA	NA	NA	NA	NA	NA	NA	NA	NA	NA
144	26S	ACLI19_g72075	70.74386895	-11.34309372	2.926716239	-3.875706692	0.000106316	0.000460344	range	ACLI19_g72075.t2	Chr08_Occ	54048539	54052741	26S	CP125850.1	Genbank	gene	54048539	54052741	.	-	.	ID=gene-P8452_72075;Name=26S;gbkey=Gene;gene=26S;gene_biotype=protein_coding;locus_tag=P8452_72075	NA	NA	NA	NA	NA	NA	NA	NA	NA	NA	NA	NA	NA	NA	NA	NA	NA
145	26S	ACLI19_g72075	40.3319828	6.37175812	2.936170904	2.170091023	0.029999951	0.107463498	range	ACLI19_g72075.t1	Chr08_Occ	54048539	54052741	26S	CP125841.1	Genbank	gene	5583214	5588388	.	+	.	ID=gene-P8452_24883;Name=26S;gbkey=Gene;gene=26S;gene_biotype=protein_coding;locus_tag=P8452_24883	NA	NA	NA	NA	NA	NA	NA	NA	NA	NA	NA	NA	NA	NA	NA	NA	NA
146	26S	ACLI19_g72075	40.3319828	6.37175812	2.936170904	2.170091023	0.029999951	0.107463498	range	ACLI19_g72075.t1	Chr08_Occ	54048539	54052741	26S	CP125840.1	Genbank	gene	5492373	5498843	.	+	.	ID=gene-P8452_19620;Name=26S;gbkey=Gene;gene=26S;gene_biotype=protein_coding;locus_tag=P8452_19620	NA	NA	NA	NA	NA	NA	NA	NA	NA	NA	NA	NA	NA	NA	NA	NA	NA
147	26S	ACLI19_g72075	40.3319828	6.37175812	2.936170904	2.170091023	0.029999951	0.107463498	range	ACLI19_g72075.t1	Chr08_Occ	54048539	54052741	26S	CP125851.1	Genbank	gene	46565155	46569172	.	-	.	ID=gene-P8452_76947;Name=26S;gbkey=Gene;gene=26S;gene_biotype=protein_coding;locus_tag=P8452_76947	NA	NA	NA	NA	NA	NA	NA	NA	NA	NA	NA	NA	NA	NA	NA	NA	NA
148	26S	ACLI19_g72075	40.3319828	6.37175812	2.936170904	2.170091023	0.029999951	0.107463498	range	ACLI19_g72075.t1	Chr08_Occ	54048539	54052741	26S	CP125850.1	Genbank	gene	54048539	54052741	.	-	.	ID=gene-P8452_72075;Name=26S;gbkey=Gene;gene=26S;gene_biotype=protein_coding;locus_tag=P8452_72075	NA	NA	NA	NA	NA	NA	NA	NA	NA	NA	NA	NA	NA	NA	NA	NA	NA
157	26S	ACLI19_g72075	40.3319828	6.472211833	2.95416444	2.190877307	0.028460672	0.099463204	latitude	ACLI19_g72075.t1	Chr08_Occ	54048539	54052741	26S	CP125841.1	Genbank	gene	5583214	5588388	.	+	.	ID=gene-P8452_24883;Name=26S;gbkey=Gene;gene=26S;gene_biotype=protein_coding;locus_tag=P8452_24883	NA	NA	NA	NA	NA	NA	NA	NA	NA	NA	NA	NA	NA	NA	NA	NA	NA
158	26S	ACLI19_g72075	40.3319828	6.472211833	2.95416444	2.190877307	0.028460672	0.099463204	latitude	ACLI19_g72075.t1	Chr08_Occ	54048539	54052741	26S	CP125840.1	Genbank	gene	5492373	5498843	.	+	.	ID=gene-P8452_19620;Name=26S;gbkey=Gene;gene=26S;gene_biotype=protein_coding;locus_tag=P8452_19620	NA	NA	NA	NA	NA	NA	NA	NA	NA	NA	NA	NA	NA	NA	NA	NA	NA
159	26S	ACLI19_g72075	40.3319828	6.472211833	2.95416444	2.190877307	0.028460672	0.099463204	latitude	ACLI19_g72075.t1	Chr08_Occ	54048539	54052741	26S	CP125851.1	Genbank	gene	46565155	46569172	.	-	.	ID=gene-P8452_76947;Name=26S;gbkey=Gene;gene=26S;gene_biotype=protein_coding;locus_tag=P8452_76947	NA	NA	NA	NA	NA	NA	NA	NA	NA	NA	NA	NA	NA	NA	NA	NA	NA
160	26S	ACLI19_g72075	40.3319828	6.472211833	2.95416444	2.190877307	0.028460672	0.099463204	latitude	ACLI19_g72075.t1	Chr08_Occ	54048539	54052741	26S	CP125850.1	Genbank	gene	54048539	54052741	.	-	.	ID=gene-P8452_72075;Name=26S;gbkey=Gene;gene=26S;gene_biotype=protein_coding;locus_tag=P8452_72075	NA	NA	NA	NA	NA	NA	NA	NA	NA	NA	NA	NA	NA	NA	NA	NA	NA
161	26S	ACLI19_g76947	220.1152158	0.846058419	8.142758576	0.103903169	0.917246192	0.999958117	condition	ACLI19_g76947.t2	Chr08_Pall	46565155	46569172	26S	CP125841.1	Genbank	gene	5583214	5588388	.	+	.	ID=gene-P8452_24883;Name=26S;gbkey=Gene;gene=26S;gene_biotype=protein_coding;locus_tag=P8452_24883	NA	NA	NA	NA	NA	NA	NA	NA	NA	NA	NA	NA	NA	NA	NA	NA	NA
162	26S	ACLI19_g76947	220.1152158	0.846058419	8.142758576	0.103903169	0.917246192	0.999958117	condition	ACLI19_g76947.t2	Chr08_Pall	46565155	46569172	26S	CP125840.1	Genbank	gene	5492373	5498843	.	+	.	ID=gene-P8452_19620;Name=26S;gbkey=Gene;gene=26S;gene_biotype=protein_coding;locus_tag=P8452_19620	NA	NA	NA	NA	NA	NA	NA	NA	NA	NA	NA	NA	NA	NA	NA	NA	NA
163	26S	ACLI19_g76947	220.1152158	0.846058419	8.142758576	0.103903169	0.917246192	0.999958117	condition	ACLI19_g76947.t2	Chr08_Pall	46565155	46569172	26S	CP125851.1	Genbank	gene	46565155	46569172	.	-	.	ID=gene-P8452_76947;Name=26S;gbkey=Gene;gene=26S;gene_biotype=protein_coding;locus_tag=P8452_76947	NA	NA	NA	NA	NA	NA	NA	NA	NA	NA	NA	NA	NA	NA	NA	NA	NA
164	26S	ACLI19_g76947	220.1152158	0.846058419	8.142758576	0.103903169	0.917246192	0.999958117	condition	ACLI19_g76947.t2	Chr08_Pall	46565155	46569172	26S	CP125850.1	Genbank	gene	54048539	54052741	.	-	.	ID=gene-P8452_72075;Name=26S;gbkey=Gene;gene=26S;gene_biotype=protein_coding;locus_tag=P8452_72075	NA	NA	NA	NA	NA	NA	NA	NA	NA	NA	NA	NA	NA	NA	NA	NA	NA
165	26S	ACLI19_g76947	56.70839757	17.86463994	2.960147307	6.035050991	1.59e-09	8e-09	range	ACLI19_g76947.t1	Chr08_Pall	46565155	46569172	26S	CP125841.1	Genbank	gene	5583214	5588388	.	+	.	ID=gene-P8452_24883;Name=26S;gbkey=Gene;gene=26S;gene_biotype=protein_coding;locus_tag=P8452_24883	NA	NA	NA	NA	NA	NA	NA	NA	NA	NA	NA	NA	NA	NA	NA	NA	NA
166	26S	ACLI19_g76947	56.70839757	17.86463994	2.960147307	6.035050991	1.59e-09	8e-09	range	ACLI19_g76947.t1	Chr08_Pall	46565155	46569172	26S	CP125840.1	Genbank	gene	5492373	5498843	.	+	.	ID=gene-P8452_19620;Name=26S;gbkey=Gene;gene=26S;gene_biotype=protein_coding;locus_tag=P8452_19620	NA	NA	NA	NA	NA	NA	NA	NA	NA	NA	NA	NA	NA	NA	NA	NA	NA
167	26S	ACLI19_g76947	56.70839757	17.86463994	2.960147307	6.035050991	1.59e-09	8e-09	range	ACLI19_g76947.t1	Chr08_Pall	46565155	46569172	26S	CP125851.1	Genbank	gene	46565155	46569172	.	-	.	ID=gene-P8452_76947;Name=26S;gbkey=Gene;gene=26S;gene_biotype=protein_coding;locus_tag=P8452_76947	NA	NA	NA	NA	NA	NA	NA	NA	NA	NA	NA	NA	NA	NA	NA	NA	NA
168	26S	ACLI19_g76947	56.70839757	17.86463994	2.960147307	6.035050991	1.59e-09	8e-09	range	ACLI19_g76947.t1	Chr08_Pall	46565155	46569172	26S	CP125850.1	Genbank	gene	54048539	54052741	.	-	.	ID=gene-P8452_72075;Name=26S;gbkey=Gene;gene=26S;gene_biotype=protein_coding;locus_tag=P8452_72075	NA	NA	NA	NA	NA	NA	NA	NA	NA	NA	NA	NA	NA	NA	NA	NA	NA
177	26S	ACLI19_g76947	220.1152158	-3.10697085	2.92619342	-1.061779043	0.288336006	0.723985599	latitude	ACLI19_g76947.t2	Chr08_Pall	46565155	46569172	26S	CP125841.1	Genbank	gene	5583214	5588388	.	+	.	ID=gene-P8452_24883;Name=26S;gbkey=Gene;gene=26S;gene_biotype=protein_coding;locus_tag=P8452_24883	NA	NA	NA	NA	NA	NA	NA	NA	NA	NA	NA	NA	NA	NA	NA	NA	NA
178	26S	ACLI19_g76947	220.1152158	-3.10697085	2.92619342	-1.061779043	0.288336006	0.723985599	latitude	ACLI19_g76947.t2	Chr08_Pall	46565155	46569172	26S	CP125840.1	Genbank	gene	5492373	5498843	.	+	.	ID=gene-P8452_19620;Name=26S;gbkey=Gene;gene=26S;gene_biotype=protein_coding;locus_tag=P8452_19620	NA	NA	NA	NA	NA	NA	NA	NA	NA	NA	NA	NA	NA	NA	NA	NA	NA
179	26S	ACLI19_g76947	220.1152158	-3.10697085	2.92619342	-1.061779043	0.288336006	0.723985599	latitude	ACLI19_g76947.t2	Chr08_Pall	46565155	46569172	26S	CP125851.1	Genbank	gene	46565155	46569172	.	-	.	ID=gene-P8452_76947;Name=26S;gbkey=Gene;gene=26S;gene_biotype=protein_coding;locus_tag=P8452_76947	NA	NA	NA	NA	NA	NA	NA	NA	NA	NA	NA	NA	NA	NA	NA	NA	NA
180	26S	ACLI19_g76947	220.1152158	-3.10697085	2.92619342	-1.061779043	0.288336006	0.723985599	latitude	ACLI19_g76947.t2	Chr08_Pall	46565155	46569172	26S	CP125850.1	Genbank	gene	54048539	54052741	.	-	.	ID=gene-P8452_72075;Name=26S;gbkey=Gene;gene=26S;gene_biotype=protein_coding;locus_tag=P8452_72075	NA	NA	NA	NA	NA	NA	NA	NA	NA	NA	NA	NA	NA	NA	NA	NA	NA
185	26S	ACLI19_g76947	56.70839757	-24.51223311	2.971848363	-8.248143958	1.61e-16	1.09e-15	latitude	ACLI19_g76947.t1	Chr08_Pall	46565155	46569172	26S	CP125841.1	Genbank	gene	5583214	5588388	.	+	.	ID=gene-P8452_24883;Name=26S;gbkey=Gene;gene=26S;gene_biotype=protein_coding;locus_tag=P8452_24883	NA	NA	NA	NA	NA	NA	NA	NA	NA	NA	NA	NA	NA	NA	NA	NA	NA
186	26S	ACLI19_g76947	56.70839757	-24.51223311	2.971848363	-8.248143958	1.61e-16	1.09e-15	latitude	ACLI19_g76947.t1	Chr08_Pall	46565155	46569172	26S	CP125840.1	Genbank	gene	5492373	5498843	.	+	.	ID=gene-P8452_19620;Name=26S;gbkey=Gene;gene=26S;gene_biotype=protein_coding;locus_tag=P8452_19620	NA	NA	NA	NA	NA	NA	NA	NA	NA	NA	NA	NA	NA	NA	NA	NA	NA
187	26S	ACLI19_g76947	56.70839757	-24.51223311	2.971848363	-8.248143958	1.61e-16	1.09e-15	latitude	ACLI19_g76947.t1	Chr08_Pall	46565155	46569172	26S	CP125851.1	Genbank	gene	46565155	46569172	.	-	.	ID=gene-P8452_76947;Name=26S;gbkey=Gene;gene=26S;gene_biotype=protein_coding;locus_tag=P8452_76947	NA	NA	NA	NA	NA	NA	NA	NA	NA	NA	NA	NA	NA	NA	NA	NA	NA
188	26S	ACLI19_g76947	56.70839757	-24.51223311	2.971848363	-8.248143958	1.61e-16	1.09e-15	latitude	ACLI19_g76947.t1	Chr08_Pall	46565155	46569172	26S	CP125850.1	Genbank	gene	54048539	54052741	.	-	.	ID=gene-P8452_72075;Name=26S;gbkey=Gene;gene=26S;gene_biotype=protein_coding;locus_tag=P8452_72075	NA	NA	NA	NA	NA	NA	NA	NA	NA	NA	NA	NA	NA	NA	NA	NA	NA
189	26S	ACLI19_g76947	220.1152158	-4.827155407	2.91091938	-1.658292373	0.097258468	0.316128004	range	ACLI19_g76947.t2	Chr08_Pall	46565155	46569172	26S	CP125841.1	Genbank	gene	5583214	5588388	.	+	.	ID=gene-P8452_24883;Name=26S;gbkey=Gene;gene=26S;gene_biotype=protein_coding;locus_tag=P8452_24883	NA	NA	NA	NA	NA	NA	NA	NA	NA	NA	NA	NA	NA	NA	NA	NA	NA
190	26S	ACLI19_g76947	220.1152158	-4.827155407	2.91091938	-1.658292373	0.097258468	0.316128004	range	ACLI19_g76947.t2	Chr08_Pall	46565155	46569172	26S	CP125840.1	Genbank	gene	5492373	5498843	.	+	.	ID=gene-P8452_19620;Name=26S;gbkey=Gene;gene=26S;gene_biotype=protein_coding;locus_tag=P8452_19620	NA	NA	NA	NA	NA	NA	NA	NA	NA	NA	NA	NA	NA	NA	NA	NA	NA
191	26S	ACLI19_g76947	220.1152158	-4.827155407	2.91091938	-1.658292373	0.097258468	0.316128004	range	ACLI19_g76947.t2	Chr08_Pall	46565155	46569172	26S	CP125851.1	Genbank	gene	46565155	46569172	.	-	.	ID=gene-P8452_76947;Name=26S;gbkey=Gene;gene=26S;gene_biotype=protein_coding;locus_tag=P8452_76947	NA	NA	NA	NA	NA	NA	NA	NA	NA	NA	NA	NA	NA	NA	NA	NA	NA
192	26S	ACLI19_g76947	220.1152158	-4.827155407	2.91091938	-1.658292373	0.097258468	0.316128004	range	ACLI19_g76947.t2	Chr08_Pall	46565155	46569172	26S	CP125850.1	Genbank	gene	54048539	54052741	.	-	.	ID=gene-P8452_72075;Name=26S;gbkey=Gene;gene=26S;gene_biotype=protein_coding;locus_tag=P8452_72075	NA	NA	NA	NA	NA	NA	NA	NA	NA	NA	NA	NA	NA	NA	NA	NA	NA
193	26S	ACLI19_g76947	56.70839757	-16.34066114	8.261755494	-1.977867919	0.047943609	0.223141979	condition	ACLI19_g76947.t1	Chr08_Pall	46565155	46569172	26S	CP125841.1	Genbank	gene	5583214	5588388	.	+	.	ID=gene-P8452_24883;Name=26S;gbkey=Gene;gene=26S;gene_biotype=protein_coding;locus_tag=P8452_24883	NA	NA	NA	NA	NA	NA	NA	NA	NA	NA	NA	NA	NA	NA	NA	NA	NA
194	26S	ACLI19_g76947	56.70839757	-16.34066114	8.261755494	-1.977867919	0.047943609	0.223141979	condition	ACLI19_g76947.t1	Chr08_Pall	46565155	46569172	26S	CP125840.1	Genbank	gene	5492373	5498843	.	+	.	ID=gene-P8452_19620;Name=26S;gbkey=Gene;gene=26S;gene_biotype=protein_coding;locus_tag=P8452_19620	NA	NA	NA	NA	NA	NA	NA	NA	NA	NA	NA	NA	NA	NA	NA	NA	NA
195	26S	ACLI19_g76947	56.70839757	-16.34066114	8.261755494	-1.977867919	0.047943609	0.223141979	condition	ACLI19_g76947.t1	Chr08_Pall	46565155	46569172	26S	CP125851.1	Genbank	gene	46565155	46569172	.	-	.	ID=gene-P8452_76947;Name=26S;gbkey=Gene;gene=26S;gene_biotype=protein_coding;locus_tag=P8452_76947	NA	NA	NA	NA	NA	NA	NA	NA	NA	NA	NA	NA	NA	NA	NA	NA	NA
196	26S	ACLI19_g76947	56.70839757	-16.34066114	8.261755494	-1.977867919	0.047943609	0.223141979	condition	ACLI19_g76947.t1	Chr08_Pall	46565155	46569172	26S	CP125850.1	Genbank	gene	54048539	54052741	.	-	.	ID=gene-P8452_72075;Name=26S;gbkey=Gene;gene=26S;gene_biotype=protein_coding;locus_tag=P8452_72075	NA	NA	NA	NA	NA	NA	NA	NA	NA	NA	NA	NA	NA	NA	NA	NA	NA
229	2KGR	ACLI19_g30060	86.98173427	23.63251815	8.202748057	2.881048886	0.003963542	0.025439937	condition	ACLI19_g30060.t1	Chr04_Occ	2093281	2095296	2KGR	CP125842.1	Genbank	gene	2093281	2095296	.	-	.	ID=gene-P8452_30060;Name=2KGR;gbkey=Gene;gene=2KGR;gene_biotype=protein_coding;locus_tag=P8452_30060	NA	NA	NA	NA	NA	NA	NA	NA	NA	NA	NA	NA	NA	NA	NA	NA	NA
230	2KGR	ACLI19_g30060	86.98173427	23.63251815	8.202748057	2.881048886	0.003963542	0.025439937	condition	ACLI19_g30060.t1	Chr04_Occ	2093281	2095296	2KGR	CP125847.1	Genbank	gene	60278210	60279979	.	+	.	ID=gene-P8452_58388;Name=2KGR;gbkey=Gene;gene=2KGR;gene_biotype=protein_coding;locus_tag=P8452_58388	NA	NA	NA	NA	NA	NA	NA	NA	NA	NA	NA	NA	NA	NA	NA	NA	NA
231	2KGR	ACLI19_g30060	86.98173427	23.63251815	8.202748057	2.881048886	0.003963542	0.025439937	condition	ACLI19_g30060.t1	Chr04_Occ	2093281	2095296	2KGR	CP125843.1	Genbank	gene	2404695	2407363	.	-	.	ID=gene-P8452_35404;Name=2KGR;gbkey=Gene;gene=2KGR;gene_biotype=protein_coding;locus_tag=P8452_35404	NA	NA	NA	NA	NA	NA	NA	NA	NA	NA	NA	NA	NA	NA	NA	NA	NA
232	2KGR	ACLI19_g30060	86.98173427	23.63251815	8.202748057	2.881048886	0.003963542	0.025439937	condition	ACLI19_g30060.t1	Chr04_Occ	2093281	2095296	2KGR	CP125842.1	Genbank	gene	2096737	2099400	.	-	.	ID=gene-P8452_30061;Name=2KGR;gbkey=Gene;gene=2KGR;gene_biotype=protein_coding;locus_tag=P8452_30061	NA	NA	NA	NA	NA	NA	NA	NA	NA	NA	NA	NA	NA	NA	NA	NA	NA
233	2KGR	ACLI19_g30060	86.98173427	23.63251815	8.202748057	2.881048886	0.003963542	0.025439937	condition	ACLI19_g30060.t1	Chr04_Occ	2093281	2095296	2KGR	CP125846.1	Genbank	gene	58841493	58843357	.	+	.	ID=gene-P8452_54081;Name=2KGR;gbkey=Gene;gene=2KGR;gene_biotype=protein_coding;locus_tag=P8452_54081	NA	NA	NA	NA	NA	NA	NA	NA	NA	NA	NA	NA	NA	NA	NA	NA	NA
234	2KGR	ACLI19_g30060	86.98173427	23.63251815	8.202748057	2.881048886	0.003963542	0.025439937	condition	ACLI19_g30060.t1	Chr04_Occ	2093281	2095296	2KGR	CP125843.1	Genbank	gene	2401419	2403569	.	-	.	ID=gene-P8452_35403;Name=2KGR;gbkey=Gene;gene=2KGR;gene_biotype=protein_coding;locus_tag=P8452_35403	NA	NA	NA	NA	NA	NA	NA	NA	NA	NA	NA	NA	NA	NA	NA	NA	NA
235	2KGR	ACLI19_g30060	86.98173427	2.863363977	2.933846314	0.975976132	0.329076292	0.825420989	range	ACLI19_g30060.t1	Chr04_Occ	2093281	2095296	2KGR	CP125842.1	Genbank	gene	2093281	2095296	.	-	.	ID=gene-P8452_30060;Name=2KGR;gbkey=Gene;gene=2KGR;gene_biotype=protein_coding;locus_tag=P8452_30060	NA	NA	NA	NA	NA	NA	NA	NA	NA	NA	NA	NA	NA	NA	NA	NA	NA
236	2KGR	ACLI19_g30060	86.98173427	2.863363977	2.933846314	0.975976132	0.329076292	0.825420989	range	ACLI19_g30060.t1	Chr04_Occ	2093281	2095296	2KGR	CP125847.1	Genbank	gene	60278210	60279979	.	+	.	ID=gene-P8452_58388;Name=2KGR;gbkey=Gene;gene=2KGR;gene_biotype=protein_coding;locus_tag=P8452_58388	NA	NA	NA	NA	NA	NA	NA	NA	NA	NA	NA	NA	NA	NA	NA	NA	NA
237	2KGR	ACLI19_g30060	86.98173427	2.863363977	2.933846314	0.975976132	0.329076292	0.825420989	range	ACLI19_g30060.t1	Chr04_Occ	2093281	2095296	2KGR	CP125843.1	Genbank	gene	2404695	2407363	.	-	.	ID=gene-P8452_35404;Name=2KGR;gbkey=Gene;gene=2KGR;gene_biotype=protein_coding;locus_tag=P8452_35404	NA	NA	NA	NA	NA	NA	NA	NA	NA	NA	NA	NA	NA	NA	NA	NA	NA
238	2KGR	ACLI19_g30060	86.98173427	2.863363977	2.933846314	0.975976132	0.329076292	0.825420989	range	ACLI19_g30060.t1	Chr04_Occ	2093281	2095296	2KGR	CP125842.1	Genbank	gene	2096737	2099400	.	-	.	ID=gene-P8452_30061;Name=2KGR;gbkey=Gene;gene=2KGR;gene_biotype=protein_coding;locus_tag=P8452_30061	NA	NA	NA	NA	NA	NA	NA	NA	NA	NA	NA	NA	NA	NA	NA	NA	NA
239	2KGR	ACLI19_g30060	86.98173427	2.863363977	2.933846314	0.975976132	0.329076292	0.825420989	range	ACLI19_g30060.t1	Chr04_Occ	2093281	2095296	2KGR	CP125846.1	Genbank	gene	58841493	58843357	.	+	.	ID=gene-P8452_54081;Name=2KGR;gbkey=Gene;gene=2KGR;gene_biotype=protein_coding;locus_tag=P8452_54081	NA	NA	NA	NA	NA	NA	NA	NA	NA	NA	NA	NA	NA	NA	NA	NA	NA
240	2KGR	ACLI19_g30060	86.98173427	2.863363977	2.933846314	0.975976132	0.329076292	0.825420989	range	ACLI19_g30060.t1	Chr04_Occ	2093281	2095296	2KGR	CP125843.1	Genbank	gene	2401419	2403569	.	-	.	ID=gene-P8452_35403;Name=2KGR;gbkey=Gene;gene=2KGR;gene_biotype=protein_coding;locus_tag=P8452_35403	NA	NA	NA	NA	NA	NA	NA	NA	NA	NA	NA	NA	NA	NA	NA	NA	NA
241	2KGR	ACLI19_g30061	4771.222308	-1.266435791	1.263915788	-1.001993806	0.316346585	0.805467589	range	ACLI19_g30061.t1	Chr04_Occ	2096737	2099400	2KGR	CP125842.1	Genbank	gene	2093281	2095296	.	-	.	ID=gene-P8452_30060;Name=2KGR;gbkey=Gene;gene=2KGR;gene_biotype=protein_coding;locus_tag=P8452_30060	NA	NA	NA	NA	NA	NA	NA	NA	NA	NA	NA	NA	NA	NA	NA	NA	NA
242	2KGR	ACLI19_g30061	4771.222308	-1.266435791	1.263915788	-1.001993806	0.316346585	0.805467589	range	ACLI19_g30061.t1	Chr04_Occ	2096737	2099400	2KGR	CP125847.1	Genbank	gene	60278210	60279979	.	+	.	ID=gene-P8452_58388;Name=2KGR;gbkey=Gene;gene=2KGR;gene_biotype=protein_coding;locus_tag=P8452_58388	NA	NA	NA	NA	NA	NA	NA	NA	NA	NA	NA	NA	NA	NA	NA	NA	NA
243	2KGR	ACLI19_g30061	4771.222308	-1.266435791	1.263915788	-1.001993806	0.316346585	0.805467589	range	ACLI19_g30061.t1	Chr04_Occ	2096737	2099400	2KGR	CP125843.1	Genbank	gene	2404695	2407363	.	-	.	ID=gene-P8452_35404;Name=2KGR;gbkey=Gene;gene=2KGR;gene_biotype=protein_coding;locus_tag=P8452_35404	NA	NA	NA	NA	NA	NA	NA	NA	NA	NA	NA	NA	NA	NA	NA	NA	NA
244	2KGR	ACLI19_g30061	4771.222308	-1.266435791	1.263915788	-1.001993806	0.316346585	0.805467589	range	ACLI19_g30061.t1	Chr04_Occ	2096737	2099400	2KGR	CP125842.1	Genbank	gene	2096737	2099400	.	-	.	ID=gene-P8452_30061;Name=2KGR;gbkey=Gene;gene=2KGR;gene_biotype=protein_coding;locus_tag=P8452_30061	NA	NA	NA	NA	NA	NA	NA	NA	NA	NA	NA	NA	NA	NA	NA	NA	NA
245	2KGR	ACLI19_g30061	4771.222308	-1.266435791	1.263915788	-1.001993806	0.316346585	0.805467589	range	ACLI19_g30061.t1	Chr04_Occ	2096737	2099400	2KGR	CP125846.1	Genbank	gene	58841493	58843357	.	+	.	ID=gene-P8452_54081;Name=2KGR;gbkey=Gene;gene=2KGR;gene_biotype=protein_coding;locus_tag=P8452_54081	NA	NA	NA	NA	NA	NA	NA	NA	NA	NA	NA	NA	NA	NA	NA	NA	NA
246	2KGR	ACLI19_g30061	4771.222308	-1.266435791	1.263915788	-1.001993806	0.316346585	0.805467589	range	ACLI19_g30061.t1	Chr04_Occ	2096737	2099400	2KGR	CP125843.1	Genbank	gene	2401419	2403569	.	-	.	ID=gene-P8452_35403;Name=2KGR;gbkey=Gene;gene=2KGR;gene_biotype=protein_coding;locus_tag=P8452_35403	NA	NA	NA	NA	NA	NA	NA	NA	NA	NA	NA	NA	NA	NA	NA	NA	NA
259	2KGR	ACLI19_g30061	4771.222308	-0.532256752	3.578538427	-0.148735793	0.881762116	0.999958117	condition	ACLI19_g30061.t1	Chr04_Occ	2096737	2099400	2KGR	CP125842.1	Genbank	gene	2093281	2095296	.	-	.	ID=gene-P8452_30060;Name=2KGR;gbkey=Gene;gene=2KGR;gene_biotype=protein_coding;locus_tag=P8452_30060	NA	NA	NA	NA	NA	NA	NA	NA	NA	NA	NA	NA	NA	NA	NA	NA	NA
260	2KGR	ACLI19_g30061	4771.222308	-0.532256752	3.578538427	-0.148735793	0.881762116	0.999958117	condition	ACLI19_g30061.t1	Chr04_Occ	2096737	2099400	2KGR	CP125847.1	Genbank	gene	60278210	60279979	.	+	.	ID=gene-P8452_58388;Name=2KGR;gbkey=Gene;gene=2KGR;gene_biotype=protein_coding;locus_tag=P8452_58388	NA	NA	NA	NA	NA	NA	NA	NA	NA	NA	NA	NA	NA	NA	NA	NA	NA
261	2KGR	ACLI19_g30061	4771.222308	-0.532256752	3.578538427	-0.148735793	0.881762116	0.999958117	condition	ACLI19_g30061.t1	Chr04_Occ	2096737	2099400	2KGR	CP125843.1	Genbank	gene	2404695	2407363	.	-	.	ID=gene-P8452_35404;Name=2KGR;gbkey=Gene;gene=2KGR;gene_biotype=protein_coding;locus_tag=P8452_35404	NA	NA	NA	NA	NA	NA	NA	NA	NA	NA	NA	NA	NA	NA	NA	NA	NA
262	2KGR	ACLI19_g30061	4771.222308	-0.532256752	3.578538427	-0.148735793	0.881762116	0.999958117	condition	ACLI19_g30061.t1	Chr04_Occ	2096737	2099400	2KGR	CP125842.1	Genbank	gene	2096737	2099400	.	-	.	ID=gene-P8452_30061;Name=2KGR;gbkey=Gene;gene=2KGR;gene_biotype=protein_coding;locus_tag=P8452_30061	NA	NA	NA	NA	NA	NA	NA	NA	NA	NA	NA	NA	NA	NA	NA	NA	NA
263	2KGR	ACLI19_g30061	4771.222308	-0.532256752	3.578538427	-0.148735793	0.881762116	0.999958117	condition	ACLI19_g30061.t1	Chr04_Occ	2096737	2099400	2KGR	CP125846.1	Genbank	gene	58841493	58843357	.	+	.	ID=gene-P8452_54081;Name=2KGR;gbkey=Gene;gene=2KGR;gene_biotype=protein_coding;locus_tag=P8452_54081	NA	NA	NA	NA	NA	NA	NA	NA	NA	NA	NA	NA	NA	NA	NA	NA	NA
264	2KGR	ACLI19_g30061	4771.222308	-0.532256752	3.578538427	-0.148735793	0.881762116	0.999958117	condition	ACLI19_g30061.t1	Chr04_Occ	2096737	2099400	2KGR	CP125843.1	Genbank	gene	2401419	2403569	.	-	.	ID=gene-P8452_35403;Name=2KGR;gbkey=Gene;gene=2KGR;gene_biotype=protein_coding;locus_tag=P8452_35403	NA	NA	NA	NA	NA	NA	NA	NA	NA	NA	NA	NA	NA	NA	NA	NA	NA
271	2KGR	ACLI19_g30061	4771.222308	-0.198724035	1.285125257	-0.154633981	0.877109879	0.999880144	latitude	ACLI19_g30061.t1	Chr04_Occ	2096737	2099400	2KGR	CP125842.1	Genbank	gene	2093281	2095296	.	-	.	ID=gene-P8452_30060;Name=2KGR;gbkey=Gene;gene=2KGR;gene_biotype=protein_coding;locus_tag=P8452_30060	NA	NA	NA	NA	NA	NA	NA	NA	NA	NA	NA	NA	NA	NA	NA	NA	NA
272	2KGR	ACLI19_g30061	4771.222308	-0.198724035	1.285125257	-0.154633981	0.877109879	0.999880144	latitude	ACLI19_g30061.t1	Chr04_Occ	2096737	2099400	2KGR	CP125847.1	Genbank	gene	60278210	60279979	.	+	.	ID=gene-P8452_58388;Name=2KGR;gbkey=Gene;gene=2KGR;gene_biotype=protein_coding;locus_tag=P8452_58388	NA	NA	NA	NA	NA	NA	NA	NA	NA	NA	NA	NA	NA	NA	NA	NA	NA
273	2KGR	ACLI19_g30061	4771.222308	-0.198724035	1.285125257	-0.154633981	0.877109879	0.999880144	latitude	ACLI19_g30061.t1	Chr04_Occ	2096737	2099400	2KGR	CP125843.1	Genbank	gene	2404695	2407363	.	-	.	ID=gene-P8452_35404;Name=2KGR;gbkey=Gene;gene=2KGR;gene_biotype=protein_coding;locus_tag=P8452_35404	NA	NA	NA	NA	NA	NA	NA	NA	NA	NA	NA	NA	NA	NA	NA	NA	NA
274	2KGR	ACLI19_g30061	4771.222308	-0.198724035	1.285125257	-0.154633981	0.877109879	0.999880144	latitude	ACLI19_g30061.t1	Chr04_Occ	2096737	2099400	2KGR	CP125842.1	Genbank	gene	2096737	2099400	.	-	.	ID=gene-P8452_30061;Name=2KGR;gbkey=Gene;gene=2KGR;gene_biotype=protein_coding;locus_tag=P8452_30061	NA	NA	NA	NA	NA	NA	NA	NA	NA	NA	NA	NA	NA	NA	NA	NA	NA
275	2KGR	ACLI19_g30061	4771.222308	-0.198724035	1.285125257	-0.154633981	0.877109879	0.999880144	latitude	ACLI19_g30061.t1	Chr04_Occ	2096737	2099400	2KGR	CP125846.1	Genbank	gene	58841493	58843357	.	+	.	ID=gene-P8452_54081;Name=2KGR;gbkey=Gene;gene=2KGR;gene_biotype=protein_coding;locus_tag=P8452_54081	NA	NA	NA	NA	NA	NA	NA	NA	NA	NA	NA	NA	NA	NA	NA	NA	NA
276	2KGR	ACLI19_g30061	4771.222308	-0.198724035	1.285125257	-0.154633981	0.877109879	0.999880144	latitude	ACLI19_g30061.t1	Chr04_Occ	2096737	2099400	2KGR	CP125843.1	Genbank	gene	2401419	2403569	.	-	.	ID=gene-P8452_35403;Name=2KGR;gbkey=Gene;gene=2KGR;gene_biotype=protein_coding;locus_tag=P8452_35403	NA	NA	NA	NA	NA	NA	NA	NA	NA	NA	NA	NA	NA	NA	NA	NA	NA
289	2KGR	ACLI19_g35403	4009.389402	1.422225375	3.373720491	0.42155993	0.673346259	0.999958117	condition	ACLI19_g35403.t1	Chr04_Pall	2401419	2403569	2KGR	CP125842.1	Genbank	gene	2093281	2095296	.	-	.	ID=gene-P8452_30060;Name=2KGR;gbkey=Gene;gene=2KGR;gene_biotype=protein_coding;locus_tag=P8452_30060	NA	NA	NA	NA	NA	NA	NA	NA	NA	NA	NA	NA	NA	NA	NA	NA	NA
290	2KGR	ACLI19_g35403	4009.389402	1.422225375	3.373720491	0.42155993	0.673346259	0.999958117	condition	ACLI19_g35403.t1	Chr04_Pall	2401419	2403569	2KGR	CP125847.1	Genbank	gene	60278210	60279979	.	+	.	ID=gene-P8452_58388;Name=2KGR;gbkey=Gene;gene=2KGR;gene_biotype=protein_coding;locus_tag=P8452_58388	NA	NA	NA	NA	NA	NA	NA	NA	NA	NA	NA	NA	NA	NA	NA	NA	NA
291	2KGR	ACLI19_g35403	4009.389402	1.422225375	3.373720491	0.42155993	0.673346259	0.999958117	condition	ACLI19_g35403.t1	Chr04_Pall	2401419	2403569	2KGR	CP125843.1	Genbank	gene	2404695	2407363	.	-	.	ID=gene-P8452_35404;Name=2KGR;gbkey=Gene;gene=2KGR;gene_biotype=protein_coding;locus_tag=P8452_35404	NA	NA	NA	NA	NA	NA	NA	NA	NA	NA	NA	NA	NA	NA	NA	NA	NA
292	2KGR	ACLI19_g35403	4009.389402	1.422225375	3.373720491	0.42155993	0.673346259	0.999958117	condition	ACLI19_g35403.t1	Chr04_Pall	2401419	2403569	2KGR	CP125842.1	Genbank	gene	2096737	2099400	.	-	.	ID=gene-P8452_30061;Name=2KGR;gbkey=Gene;gene=2KGR;gene_biotype=protein_coding;locus_tag=P8452_30061	NA	NA	NA	NA	NA	NA	NA	NA	NA	NA	NA	NA	NA	NA	NA	NA	NA
293	2KGR	ACLI19_g35403	4009.389402	1.422225375	3.373720491	0.42155993	0.673346259	0.999958117	condition	ACLI19_g35403.t1	Chr04_Pall	2401419	2403569	2KGR	CP125846.1	Genbank	gene	58841493	58843357	.	+	.	ID=gene-P8452_54081;Name=2KGR;gbkey=Gene;gene=2KGR;gene_biotype=protein_coding;locus_tag=P8452_54081	NA	NA	NA	NA	NA	NA	NA	NA	NA	NA	NA	NA	NA	NA	NA	NA	NA
294	2KGR	ACLI19_g35403	4009.389402	1.422225375	3.373720491	0.42155993	0.673346259	0.999958117	condition	ACLI19_g35403.t1	Chr04_Pall	2401419	2403569	2KGR	CP125843.1	Genbank	gene	2401419	2403569	.	-	.	ID=gene-P8452_35403;Name=2KGR;gbkey=Gene;gene=2KGR;gene_biotype=protein_coding;locus_tag=P8452_35403	NA	NA	NA	NA	NA	NA	NA	NA	NA	NA	NA	NA	NA	NA	NA	NA	NA
295	2KGR	ACLI19_g35403	4009.389402	0.642936796	1.209982119	0.531360576	0.595168936	0.999880144	latitude	ACLI19_g35403.t1	Chr04_Pall	2401419	2403569	2KGR	CP125842.1	Genbank	gene	2093281	2095296	.	-	.	ID=gene-P8452_30060;Name=2KGR;gbkey=Gene;gene=2KGR;gene_biotype=protein_coding;locus_tag=P8452_30060	NA	NA	NA	NA	NA	NA	NA	NA	NA	NA	NA	NA	NA	NA	NA	NA	NA
296	2KGR	ACLI19_g35403	4009.389402	0.642936796	1.209982119	0.531360576	0.595168936	0.999880144	latitude	ACLI19_g35403.t1	Chr04_Pall	2401419	2403569	2KGR	CP125847.1	Genbank	gene	60278210	60279979	.	+	.	ID=gene-P8452_58388;Name=2KGR;gbkey=Gene;gene=2KGR;gene_biotype=protein_coding;locus_tag=P8452_58388	NA	NA	NA	NA	NA	NA	NA	NA	NA	NA	NA	NA	NA	NA	NA	NA	NA
297	2KGR	ACLI19_g35403	4009.389402	0.642936796	1.209982119	0.531360576	0.595168936	0.999880144	latitude	ACLI19_g35403.t1	Chr04_Pall	2401419	2403569	2KGR	CP125843.1	Genbank	gene	2404695	2407363	.	-	.	ID=gene-P8452_35404;Name=2KGR;gbkey=Gene;gene=2KGR;gene_biotype=protein_coding;locus_tag=P8452_35404	NA	NA	NA	NA	NA	NA	NA	NA	NA	NA	NA	NA	NA	NA	NA	NA	NA
298	2KGR	ACLI19_g35403	4009.389402	0.642936796	1.209982119	0.531360576	0.595168936	0.999880144	latitude	ACLI19_g35403.t1	Chr04_Pall	2401419	2403569	2KGR	CP125842.1	Genbank	gene	2096737	2099400	.	-	.	ID=gene-P8452_30061;Name=2KGR;gbkey=Gene;gene=2KGR;gene_biotype=protein_coding;locus_tag=P8452_30061	NA	NA	NA	NA	NA	NA	NA	NA	NA	NA	NA	NA	NA	NA	NA	NA	NA
299	2KGR	ACLI19_g35403	4009.389402	0.642936796	1.209982119	0.531360576	0.595168936	0.999880144	latitude	ACLI19_g35403.t1	Chr04_Pall	2401419	2403569	2KGR	CP125846.1	Genbank	gene	58841493	58843357	.	+	.	ID=gene-P8452_54081;Name=2KGR;gbkey=Gene;gene=2KGR;gene_biotype=protein_coding;locus_tag=P8452_54081	NA	NA	NA	NA	NA	NA	NA	NA	NA	NA	NA	NA	NA	NA	NA	NA	NA
300	2KGR	ACLI19_g35403	4009.389402	0.642936796	1.209982119	0.531360576	0.595168936	0.999880144	latitude	ACLI19_g35403.t1	Chr04_Pall	2401419	2403569	2KGR	CP125843.1	Genbank	gene	2401419	2403569	.	-	.	ID=gene-P8452_35403;Name=2KGR;gbkey=Gene;gene=2KGR;gene_biotype=protein_coding;locus_tag=P8452_35403	NA	NA	NA	NA	NA	NA	NA	NA	NA	NA	NA	NA	NA	NA	NA	NA	NA
307	2KGR	ACLI19_g35403	4009.389402	-0.43661587	1.204308736	-0.3625448	0.716944952	0.999930722	range	ACLI19_g35403.t1	Chr04_Pall	2401419	2403569	2KGR	CP125842.1	Genbank	gene	2093281	2095296	.	-	.	ID=gene-P8452_30060;Name=2KGR;gbkey=Gene;gene=2KGR;gene_biotype=protein_coding;locus_tag=P8452_30060	NA	NA	NA	NA	NA	NA	NA	NA	NA	NA	NA	NA	NA	NA	NA	NA	NA
308	2KGR	ACLI19_g35403	4009.389402	-0.43661587	1.204308736	-0.3625448	0.716944952	0.999930722	range	ACLI19_g35403.t1	Chr04_Pall	2401419	2403569	2KGR	CP125847.1	Genbank	gene	60278210	60279979	.	+	.	ID=gene-P8452_58388;Name=2KGR;gbkey=Gene;gene=2KGR;gene_biotype=protein_coding;locus_tag=P8452_58388	NA	NA	NA	NA	NA	NA	NA	NA	NA	NA	NA	NA	NA	NA	NA	NA	NA
309	2KGR	ACLI19_g35403	4009.389402	-0.43661587	1.204308736	-0.3625448	0.716944952	0.999930722	range	ACLI19_g35403.t1	Chr04_Pall	2401419	2403569	2KGR	CP125843.1	Genbank	gene	2404695	2407363	.	-	.	ID=gene-P8452_35404;Name=2KGR;gbkey=Gene;gene=2KGR;gene_biotype=protein_coding;locus_tag=P8452_35404	NA	NA	NA	NA	NA	NA	NA	NA	NA	NA	NA	NA	NA	NA	NA	NA	NA
310	2KGR	ACLI19_g35403	4009.389402	-0.43661587	1.204308736	-0.3625448	0.716944952	0.999930722	range	ACLI19_g35403.t1	Chr04_Pall	2401419	2403569	2KGR	CP125842.1	Genbank	gene	2096737	2099400	.	-	.	ID=gene-P8452_30061;Name=2KGR;gbkey=Gene;gene=2KGR;gene_biotype=protein_coding;locus_tag=P8452_30061	NA	NA	NA	NA	NA	NA	NA	NA	NA	NA	NA	NA	NA	NA	NA	NA	NA
311	2KGR	ACLI19_g35403	4009.389402	-0.43661587	1.204308736	-0.3625448	0.716944952	0.999930722	range	ACLI19_g35403.t1	Chr04_Pall	2401419	2403569	2KGR	CP125846.1	Genbank	gene	58841493	58843357	.	+	.	ID=gene-P8452_54081;Name=2KGR;gbkey=Gene;gene=2KGR;gene_biotype=protein_coding;locus_tag=P8452_54081	NA	NA	NA	NA	NA	NA	NA	NA	NA	NA	NA	NA	NA	NA	NA	NA	NA
312	2KGR	ACLI19_g35403	4009.389402	-0.43661587	1.204308736	-0.3625448	0.716944952	0.999930722	range	ACLI19_g35403.t1	Chr04_Pall	2401419	2403569	2KGR	CP125843.1	Genbank	gene	2401419	2403569	.	-	.	ID=gene-P8452_35403;Name=2KGR;gbkey=Gene;gene=2KGR;gene_biotype=protein_coding;locus_tag=P8452_35403	NA	NA	NA	NA	NA	NA	NA	NA	NA	NA	NA	NA	NA	NA	NA	NA	NA
313	2KGR	ACLI19_g35404	2372.610799	-0.870337383	1.717098346	-0.506865192	0.61224941	0.999880144	latitude	ACLI19_g35404.t1	Chr04_Pall	2404695	2407363	2KGR	CP125842.1	Genbank	gene	2093281	2095296	.	-	.	ID=gene-P8452_30060;Name=2KGR;gbkey=Gene;gene=2KGR;gene_biotype=protein_coding;locus_tag=P8452_30060	NA	NA	NA	NA	NA	NA	NA	NA	NA	NA	NA	NA	NA	NA	NA	NA	NA
314	2KGR	ACLI19_g35404	2372.610799	-0.870337383	1.717098346	-0.506865192	0.61224941	0.999880144	latitude	ACLI19_g35404.t1	Chr04_Pall	2404695	2407363	2KGR	CP125847.1	Genbank	gene	60278210	60279979	.	+	.	ID=gene-P8452_58388;Name=2KGR;gbkey=Gene;gene=2KGR;gene_biotype=protein_coding;locus_tag=P8452_58388	NA	NA	NA	NA	NA	NA	NA	NA	NA	NA	NA	NA	NA	NA	NA	NA	NA
315	2KGR	ACLI19_g35404	2372.610799	-0.870337383	1.717098346	-0.506865192	0.61224941	0.999880144	latitude	ACLI19_g35404.t1	Chr04_Pall	2404695	2407363	2KGR	CP125843.1	Genbank	gene	2404695	2407363	.	-	.	ID=gene-P8452_35404;Name=2KGR;gbkey=Gene;gene=2KGR;gene_biotype=protein_coding;locus_tag=P8452_35404	NA	NA	NA	NA	NA	NA	NA	NA	NA	NA	NA	NA	NA	NA	NA	NA	NA
316	2KGR	ACLI19_g35404	2372.610799	-0.870337383	1.717098346	-0.506865192	0.61224941	0.999880144	latitude	ACLI19_g35404.t1	Chr04_Pall	2404695	2407363	2KGR	CP125842.1	Genbank	gene	2096737	2099400	.	-	.	ID=gene-P8452_30061;Name=2KGR;gbkey=Gene;gene=2KGR;gene_biotype=protein_coding;locus_tag=P8452_30061	NA	NA	NA	NA	NA	NA	NA	NA	NA	NA	NA	NA	NA	NA	NA	NA	NA
317	2KGR	ACLI19_g35404	2372.610799	-0.870337383	1.717098346	-0.506865192	0.61224941	0.999880144	latitude	ACLI19_g35404.t1	Chr04_Pall	2404695	2407363	2KGR	CP125846.1	Genbank	gene	58841493	58843357	.	+	.	ID=gene-P8452_54081;Name=2KGR;gbkey=Gene;gene=2KGR;gene_biotype=protein_coding;locus_tag=P8452_54081	NA	NA	NA	NA	NA	NA	NA	NA	NA	NA	NA	NA	NA	NA	NA	NA	NA
318	2KGR	ACLI19_g35404	2372.610799	-0.870337383	1.717098346	-0.506865192	0.61224941	0.999880144	latitude	ACLI19_g35404.t1	Chr04_Pall	2404695	2407363	2KGR	CP125843.1	Genbank	gene	2401419	2403569	.	-	.	ID=gene-P8452_35403;Name=2KGR;gbkey=Gene;gene=2KGR;gene_biotype=protein_coding;locus_tag=P8452_35403	NA	NA	NA	NA	NA	NA	NA	NA	NA	NA	NA	NA	NA	NA	NA	NA	NA
319	2KGR	ACLI19_g35404	2372.610799	0.46943455	4.797154676	0.097856872	0.922045947	0.999958117	condition	ACLI19_g35404.t1	Chr04_Pall	2404695	2407363	2KGR	CP125842.1	Genbank	gene	2093281	2095296	.	-	.	ID=gene-P8452_30060;Name=2KGR;gbkey=Gene;gene=2KGR;gene_biotype=protein_coding;locus_tag=P8452_30060	NA	NA	NA	NA	NA	NA	NA	NA	NA	NA	NA	NA	NA	NA	NA	NA	NA
320	2KGR	ACLI19_g35404	2372.610799	0.46943455	4.797154676	0.097856872	0.922045947	0.999958117	condition	ACLI19_g35404.t1	Chr04_Pall	2404695	2407363	2KGR	CP125847.1	Genbank	gene	60278210	60279979	.	+	.	ID=gene-P8452_58388;Name=2KGR;gbkey=Gene;gene=2KGR;gene_biotype=protein_coding;locus_tag=P8452_58388	NA	NA	NA	NA	NA	NA	NA	NA	NA	NA	NA	NA	NA	NA	NA	NA	NA
321	2KGR	ACLI19_g35404	2372.610799	0.46943455	4.797154676	0.097856872	0.922045947	0.999958117	condition	ACLI19_g35404.t1	Chr04_Pall	2404695	2407363	2KGR	CP125843.1	Genbank	gene	2404695	2407363	.	-	.	ID=gene-P8452_35404;Name=2KGR;gbkey=Gene;gene=2KGR;gene_biotype=protein_coding;locus_tag=P8452_35404	NA	NA	NA	NA	NA	NA	NA	NA	NA	NA	NA	NA	NA	NA	NA	NA	NA
322	2KGR	ACLI19_g35404	2372.610799	0.46943455	4.797154676	0.097856872	0.922045947	0.999958117	condition	ACLI19_g35404.t1	Chr04_Pall	2404695	2407363	2KGR	CP125842.1	Genbank	gene	2096737	2099400	.	-	.	ID=gene-P8452_30061;Name=2KGR;gbkey=Gene;gene=2KGR;gene_biotype=protein_coding;locus_tag=P8452_30061	NA	NA	NA	NA	NA	NA	NA	NA	NA	NA	NA	NA	NA	NA	NA	NA	NA
323	2KGR	ACLI19_g35404	2372.610799	0.46943455	4.797154676	0.097856872	0.922045947	0.999958117	condition	ACLI19_g35404.t1	Chr04_Pall	2404695	2407363	2KGR	CP125846.1	Genbank	gene	58841493	58843357	.	+	.	ID=gene-P8452_54081;Name=2KGR;gbkey=Gene;gene=2KGR;gene_biotype=protein_coding;locus_tag=P8452_54081	NA	NA	NA	NA	NA	NA	NA	NA	NA	NA	NA	NA	NA	NA	NA	NA	NA
324	2KGR	ACLI19_g35404	2372.610799	0.46943455	4.797154676	0.097856872	0.922045947	0.999958117	condition	ACLI19_g35404.t1	Chr04_Pall	2404695	2407363	2KGR	CP125843.1	Genbank	gene	2401419	2403569	.	-	.	ID=gene-P8452_35403;Name=2KGR;gbkey=Gene;gene=2KGR;gene_biotype=protein_coding;locus_tag=P8452_35403	NA	NA	NA	NA	NA	NA	NA	NA	NA	NA	NA	NA	NA	NA	NA	NA	NA
343	2KGR	ACLI19_g35404	2372.610799	0.803904384	1.708950592	0.470408207	0.638063402	0.999930722	range	ACLI19_g35404.t1	Chr04_Pall	2404695	2407363	2KGR	CP125842.1	Genbank	gene	2093281	2095296	.	-	.	ID=gene-P8452_30060;Name=2KGR;gbkey=Gene;gene=2KGR;gene_biotype=protein_coding;locus_tag=P8452_30060	NA	NA	NA	NA	NA	NA	NA	NA	NA	NA	NA	NA	NA	NA	NA	NA	NA
344	2KGR	ACLI19_g35404	2372.610799	0.803904384	1.708950592	0.470408207	0.638063402	0.999930722	range	ACLI19_g35404.t1	Chr04_Pall	2404695	2407363	2KGR	CP125847.1	Genbank	gene	60278210	60279979	.	+	.	ID=gene-P8452_58388;Name=2KGR;gbkey=Gene;gene=2KGR;gene_biotype=protein_coding;locus_tag=P8452_58388	NA	NA	NA	NA	NA	NA	NA	NA	NA	NA	NA	NA	NA	NA	NA	NA	NA
345	2KGR	ACLI19_g35404	2372.610799	0.803904384	1.708950592	0.470408207	0.638063402	0.999930722	range	ACLI19_g35404.t1	Chr04_Pall	2404695	2407363	2KGR	CP125843.1	Genbank	gene	2404695	2407363	.	-	.	ID=gene-P8452_35404;Name=2KGR;gbkey=Gene;gene=2KGR;gene_biotype=protein_coding;locus_tag=P8452_35404	NA	NA	NA	NA	NA	NA	NA	NA	NA	NA	NA	NA	NA	NA	NA	NA	NA
346	2KGR	ACLI19_g35404	2372.610799	0.803904384	1.708950592	0.470408207	0.638063402	0.999930722	range	ACLI19_g35404.t1	Chr04_Pall	2404695	2407363	2KGR	CP125842.1	Genbank	gene	2096737	2099400	.	-	.	ID=gene-P8452_30061;Name=2KGR;gbkey=Gene;gene=2KGR;gene_biotype=protein_coding;locus_tag=P8452_30061	NA	NA	NA	NA	NA	NA	NA	NA	NA	NA	NA	NA	NA	NA	NA	NA	NA
347	2KGR	ACLI19_g35404	2372.610799	0.803904384	1.708950592	0.470408207	0.638063402	0.999930722	range	ACLI19_g35404.t1	Chr04_Pall	2404695	2407363	2KGR	CP125846.1	Genbank	gene	58841493	58843357	.	+	.	ID=gene-P8452_54081;Name=2KGR;gbkey=Gene;gene=2KGR;gene_biotype=protein_coding;locus_tag=P8452_54081	NA	NA	NA	NA	NA	NA	NA	NA	NA	NA	NA	NA	NA	NA	NA	NA	NA
348	2KGR	ACLI19_g35404	2372.610799	0.803904384	1.708950592	0.470408207	0.638063402	0.999930722	range	ACLI19_g35404.t1	Chr04_Pall	2404695	2407363	2KGR	CP125843.1	Genbank	gene	2401419	2403569	.	-	.	ID=gene-P8452_35403;Name=2KGR;gbkey=Gene;gene=2KGR;gene_biotype=protein_coding;locus_tag=P8452_35403	NA	NA	NA	NA	NA	NA	NA	NA	NA	NA	NA	NA	NA	NA	NA	NA	NA
355	2KGR	ACLI19_g54081	122.2746699	7.322756797	2.940714752	2.490128222	0.012769702	0.04682284	latitude	ACLI19_g54081.t1	Chr06_Occ	58841493	58843357	2KGR	CP125842.1	Genbank	gene	2093281	2095296	.	-	.	ID=gene-P8452_30060;Name=2KGR;gbkey=Gene;gene=2KGR;gene_biotype=protein_coding;locus_tag=P8452_30060	NA	NA	NA	NA	NA	NA	NA	NA	NA	NA	NA	NA	NA	NA	NA	NA	NA
356	2KGR	ACLI19_g54081	122.2746699	7.322756797	2.940714752	2.490128222	0.012769702	0.04682284	latitude	ACLI19_g54081.t1	Chr06_Occ	58841493	58843357	2KGR	CP125847.1	Genbank	gene	60278210	60279979	.	+	.	ID=gene-P8452_58388;Name=2KGR;gbkey=Gene;gene=2KGR;gene_biotype=protein_coding;locus_tag=P8452_58388	NA	NA	NA	NA	NA	NA	NA	NA	NA	NA	NA	NA	NA	NA	NA	NA	NA
357	2KGR	ACLI19_g54081	122.2746699	7.322756797	2.940714752	2.490128222	0.012769702	0.04682284	latitude	ACLI19_g54081.t1	Chr06_Occ	58841493	58843357	2KGR	CP125843.1	Genbank	gene	2404695	2407363	.	-	.	ID=gene-P8452_35404;Name=2KGR;gbkey=Gene;gene=2KGR;gene_biotype=protein_coding;locus_tag=P8452_35404	NA	NA	NA	NA	NA	NA	NA	NA	NA	NA	NA	NA	NA	NA	NA	NA	NA
358	2KGR	ACLI19_g54081	122.2746699	7.322756797	2.940714752	2.490128222	0.012769702	0.04682284	latitude	ACLI19_g54081.t1	Chr06_Occ	58841493	58843357	2KGR	CP125842.1	Genbank	gene	2096737	2099400	.	-	.	ID=gene-P8452_30061;Name=2KGR;gbkey=Gene;gene=2KGR;gene_biotype=protein_coding;locus_tag=P8452_30061	NA	NA	NA	NA	NA	NA	NA	NA	NA	NA	NA	NA	NA	NA	NA	NA	NA
359	2KGR	ACLI19_g54081	122.2746699	7.322756797	2.940714752	2.490128222	0.012769702	0.04682284	latitude	ACLI19_g54081.t1	Chr06_Occ	58841493	58843357	2KGR	CP125846.1	Genbank	gene	58841493	58843357	.	+	.	ID=gene-P8452_54081;Name=2KGR;gbkey=Gene;gene=2KGR;gene_biotype=protein_coding;locus_tag=P8452_54081	NA	NA	NA	NA	NA	NA	NA	NA	NA	NA	NA	NA	NA	NA	NA	NA	NA
360	2KGR	ACLI19_g54081	122.2746699	7.322756797	2.940714752	2.490128222	0.012769702	0.04682284	latitude	ACLI19_g54081.t1	Chr06_Occ	58841493	58843357	2KGR	CP125843.1	Genbank	gene	2401419	2403569	.	-	.	ID=gene-P8452_35403;Name=2KGR;gbkey=Gene;gene=2KGR;gene_biotype=protein_coding;locus_tag=P8452_35403	NA	NA	NA	NA	NA	NA	NA	NA	NA	NA	NA	NA	NA	NA	NA	NA	NA
361	2KGR	ACLI19_g54081	122.2746699	6.606320804	2.919492106	2.26283222	0.023646034	0.085682487	range	ACLI19_g54081.t1	Chr06_Occ	58841493	58843357	2KGR	CP125842.1	Genbank	gene	2093281	2095296	.	-	.	ID=gene-P8452_30060;Name=2KGR;gbkey=Gene;gene=2KGR;gene_biotype=protein_coding;locus_tag=P8452_30060	NA	NA	NA	NA	NA	NA	NA	NA	NA	NA	NA	NA	NA	NA	NA	NA	NA
362	2KGR	ACLI19_g54081	122.2746699	6.606320804	2.919492106	2.26283222	0.023646034	0.085682487	range	ACLI19_g54081.t1	Chr06_Occ	58841493	58843357	2KGR	CP125847.1	Genbank	gene	60278210	60279979	.	+	.	ID=gene-P8452_58388;Name=2KGR;gbkey=Gene;gene=2KGR;gene_biotype=protein_coding;locus_tag=P8452_58388	NA	NA	NA	NA	NA	NA	NA	NA	NA	NA	NA	NA	NA	NA	NA	NA	NA
363	2KGR	ACLI19_g54081	122.2746699	6.606320804	2.919492106	2.26283222	0.023646034	0.085682487	range	ACLI19_g54081.t1	Chr06_Occ	58841493	58843357	2KGR	CP125843.1	Genbank	gene	2404695	2407363	.	-	.	ID=gene-P8452_35404;Name=2KGR;gbkey=Gene;gene=2KGR;gene_biotype=protein_coding;locus_tag=P8452_35404	NA	NA	NA	NA	NA	NA	NA	NA	NA	NA	NA	NA	NA	NA	NA	NA	NA
364	2KGR	ACLI19_g54081	122.2746699	6.606320804	2.919492106	2.26283222	0.023646034	0.085682487	range	ACLI19_g54081.t1	Chr06_Occ	58841493	58843357	2KGR	CP125842.1	Genbank	gene	2096737	2099400	.	-	.	ID=gene-P8452_30061;Name=2KGR;gbkey=Gene;gene=2KGR;gene_biotype=protein_coding;locus_tag=P8452_30061	NA	NA	NA	NA	NA	NA	NA	NA	NA	NA	NA	NA	NA	NA	NA	NA	NA
365	2KGR	ACLI19_g54081	122.2746699	6.606320804	2.919492106	2.26283222	0.023646034	0.085682487	range	ACLI19_g54081.t1	Chr06_Occ	58841493	58843357	2KGR	CP125846.1	Genbank	gene	58841493	58843357	.	+	.	ID=gene-P8452_54081;Name=2KGR;gbkey=Gene;gene=2KGR;gene_biotype=protein_coding;locus_tag=P8452_54081	NA	NA	NA	NA	NA	NA	NA	NA	NA	NA	NA	NA	NA	NA	NA	NA	NA
366	2KGR	ACLI19_g54081	122.2746699	6.606320804	2.919492106	2.26283222	0.023646034	0.085682487	range	ACLI19_g54081.t1	Chr06_Occ	58841493	58843357	2KGR	CP125843.1	Genbank	gene	2401419	2403569	.	-	.	ID=gene-P8452_35403;Name=2KGR;gbkey=Gene;gene=2KGR;gene_biotype=protein_coding;locus_tag=P8452_35403	NA	NA	NA	NA	NA	NA	NA	NA	NA	NA	NA	NA	NA	NA	NA	NA	NA
367	2KGR	ACLI19_g54081	122.2746699	6.573620455	8.144251176	0.807148541	0.419580909	0.999958117	condition	ACLI19_g54081.t1	Chr06_Occ	58841493	58843357	2KGR	CP125842.1	Genbank	gene	2093281	2095296	.	-	.	ID=gene-P8452_30060;Name=2KGR;gbkey=Gene;gene=2KGR;gene_biotype=protein_coding;locus_tag=P8452_30060	NA	NA	NA	NA	NA	NA	NA	NA	NA	NA	NA	NA	NA	NA	NA	NA	NA
368	2KGR	ACLI19_g54081	122.2746699	6.573620455	8.144251176	0.807148541	0.419580909	0.999958117	condition	ACLI19_g54081.t1	Chr06_Occ	58841493	58843357	2KGR	CP125847.1	Genbank	gene	60278210	60279979	.	+	.	ID=gene-P8452_58388;Name=2KGR;gbkey=Gene;gene=2KGR;gene_biotype=protein_coding;locus_tag=P8452_58388	NA	NA	NA	NA	NA	NA	NA	NA	NA	NA	NA	NA	NA	NA	NA	NA	NA
369	2KGR	ACLI19_g54081	122.2746699	6.573620455	8.144251176	0.807148541	0.419580909	0.999958117	condition	ACLI19_g54081.t1	Chr06_Occ	58841493	58843357	2KGR	CP125843.1	Genbank	gene	2404695	2407363	.	-	.	ID=gene-P8452_35404;Name=2KGR;gbkey=Gene;gene=2KGR;gene_biotype=protein_coding;locus_tag=P8452_35404	NA	NA	NA	NA	NA	NA	NA	NA	NA	NA	NA	NA	NA	NA	NA	NA	NA
370	2KGR	ACLI19_g54081	122.2746699	6.573620455	8.144251176	0.807148541	0.419580909	0.999958117	condition	ACLI19_g54081.t1	Chr06_Occ	58841493	58843357	2KGR	CP125842.1	Genbank	gene	2096737	2099400	.	-	.	ID=gene-P8452_30061;Name=2KGR;gbkey=Gene;gene=2KGR;gene_biotype=protein_coding;locus_tag=P8452_30061	NA	NA	NA	NA	NA	NA	NA	NA	NA	NA	NA	NA	NA	NA	NA	NA	NA
371	2KGR	ACLI19_g54081	122.2746699	6.573620455	8.144251176	0.807148541	0.419580909	0.999958117	condition	ACLI19_g54081.t1	Chr06_Occ	58841493	58843357	2KGR	CP125846.1	Genbank	gene	58841493	58843357	.	+	.	ID=gene-P8452_54081;Name=2KGR;gbkey=Gene;gene=2KGR;gene_biotype=protein_coding;locus_tag=P8452_54081	NA	NA	NA	NA	NA	NA	NA	NA	NA	NA	NA	NA	NA	NA	NA	NA	NA
372	2KGR	ACLI19_g54081	122.2746699	6.573620455	8.144251176	0.807148541	0.419580909	0.999958117	condition	ACLI19_g54081.t1	Chr06_Occ	58841493	58843357	2KGR	CP125843.1	Genbank	gene	2401419	2403569	.	-	.	ID=gene-P8452_35403;Name=2KGR;gbkey=Gene;gene=2KGR;gene_biotype=protein_coding;locus_tag=P8452_35403	NA	NA	NA	NA	NA	NA	NA	NA	NA	NA	NA	NA	NA	NA	NA	NA	NA
391	2KGR	ACLI19_g58388	118.4116026	-4.335967612	8.143186518	-0.532465713	0.594403483	0.999958117	condition	ACLI19_g58388.t1	Chr06_Pall	60278210	60279979	2KGR	CP125842.1	Genbank	gene	2093281	2095296	.	-	.	ID=gene-P8452_30060;Name=2KGR;gbkey=Gene;gene=2KGR;gene_biotype=protein_coding;locus_tag=P8452_30060	NA	NA	NA	NA	NA	NA	NA	NA	NA	NA	NA	NA	NA	NA	NA	NA	NA
392	2KGR	ACLI19_g58388	118.4116026	-4.335967612	8.143186518	-0.532465713	0.594403483	0.999958117	condition	ACLI19_g58388.t1	Chr06_Pall	60278210	60279979	2KGR	CP125847.1	Genbank	gene	60278210	60279979	.	+	.	ID=gene-P8452_58388;Name=2KGR;gbkey=Gene;gene=2KGR;gene_biotype=protein_coding;locus_tag=P8452_58388	NA	NA	NA	NA	NA	NA	NA	NA	NA	NA	NA	NA	NA	NA	NA	NA	NA
393	2KGR	ACLI19_g58388	118.4116026	-4.335967612	8.143186518	-0.532465713	0.594403483	0.999958117	condition	ACLI19_g58388.t1	Chr06_Pall	60278210	60279979	2KGR	CP125843.1	Genbank	gene	2404695	2407363	.	-	.	ID=gene-P8452_35404;Name=2KGR;gbkey=Gene;gene=2KGR;gene_biotype=protein_coding;locus_tag=P8452_35404	NA	NA	NA	NA	NA	NA	NA	NA	NA	NA	NA	NA	NA	NA	NA	NA	NA
394	2KGR	ACLI19_g58388	118.4116026	-4.335967612	8.143186518	-0.532465713	0.594403483	0.999958117	condition	ACLI19_g58388.t1	Chr06_Pall	60278210	60279979	2KGR	CP125842.1	Genbank	gene	2096737	2099400	.	-	.	ID=gene-P8452_30061;Name=2KGR;gbkey=Gene;gene=2KGR;gene_biotype=protein_coding;locus_tag=P8452_30061	NA	NA	NA	NA	NA	NA	NA	NA	NA	NA	NA	NA	NA	NA	NA	NA	NA
395	2KGR	ACLI19_g58388	118.4116026	-4.335967612	8.143186518	-0.532465713	0.594403483	0.999958117	condition	ACLI19_g58388.t1	Chr06_Pall	60278210	60279979	2KGR	CP125846.1	Genbank	gene	58841493	58843357	.	+	.	ID=gene-P8452_54081;Name=2KGR;gbkey=Gene;gene=2KGR;gene_biotype=protein_coding;locus_tag=P8452_54081	NA	NA	NA	NA	NA	NA	NA	NA	NA	NA	NA	NA	NA	NA	NA	NA	NA
396	2KGR	ACLI19_g58388	118.4116026	-4.335967612	8.143186518	-0.532465713	0.594403483	0.999958117	condition	ACLI19_g58388.t1	Chr06_Pall	60278210	60279979	2KGR	CP125843.1	Genbank	gene	2401419	2403569	.	-	.	ID=gene-P8452_35403;Name=2KGR;gbkey=Gene;gene=2KGR;gene_biotype=protein_coding;locus_tag=P8452_35403	NA	NA	NA	NA	NA	NA	NA	NA	NA	NA	NA	NA	NA	NA	NA	NA	NA
403	2KGR	ACLI19_g58388	118.4116026	9.678796692	2.92454531	3.309504783	0.000934612	0.003799512	range	ACLI19_g58388.t1	Chr06_Pall	60278210	60279979	2KGR	CP125842.1	Genbank	gene	2093281	2095296	.	-	.	ID=gene-P8452_30060;Name=2KGR;gbkey=Gene;gene=2KGR;gene_biotype=protein_coding;locus_tag=P8452_30060	NA	NA	NA	NA	NA	NA	NA	NA	NA	NA	NA	NA	NA	NA	NA	NA	NA
404	2KGR	ACLI19_g58388	118.4116026	9.678796692	2.92454531	3.309504783	0.000934612	0.003799512	range	ACLI19_g58388.t1	Chr06_Pall	60278210	60279979	2KGR	CP125847.1	Genbank	gene	60278210	60279979	.	+	.	ID=gene-P8452_58388;Name=2KGR;gbkey=Gene;gene=2KGR;gene_biotype=protein_coding;locus_tag=P8452_58388	NA	NA	NA	NA	NA	NA	NA	NA	NA	NA	NA	NA	NA	NA	NA	NA	NA
405	2KGR	ACLI19_g58388	118.4116026	9.678796692	2.92454531	3.309504783	0.000934612	0.003799512	range	ACLI19_g58388.t1	Chr06_Pall	60278210	60279979	2KGR	CP125843.1	Genbank	gene	2404695	2407363	.	-	.	ID=gene-P8452_35404;Name=2KGR;gbkey=Gene;gene=2KGR;gene_biotype=protein_coding;locus_tag=P8452_35404	NA	NA	NA	NA	NA	NA	NA	NA	NA	NA	NA	NA	NA	NA	NA	NA	NA
406	2KGR	ACLI19_g58388	118.4116026	9.678796692	2.92454531	3.309504783	0.000934612	0.003799512	range	ACLI19_g58388.t1	Chr06_Pall	60278210	60279979	2KGR	CP125842.1	Genbank	gene	2096737	2099400	.	-	.	ID=gene-P8452_30061;Name=2KGR;gbkey=Gene;gene=2KGR;gene_biotype=protein_coding;locus_tag=P8452_30061	NA	NA	NA	NA	NA	NA	NA	NA	NA	NA	NA	NA	NA	NA	NA	NA	NA
407	2KGR	ACLI19_g58388	118.4116026	9.678796692	2.92454531	3.309504783	0.000934612	0.003799512	range	ACLI19_g58388.t1	Chr06_Pall	60278210	60279979	2KGR	CP125846.1	Genbank	gene	58841493	58843357	.	+	.	ID=gene-P8452_54081;Name=2KGR;gbkey=Gene;gene=2KGR;gene_biotype=protein_coding;locus_tag=P8452_54081	NA	NA	NA	NA	NA	NA	NA	NA	NA	NA	NA	NA	NA	NA	NA	NA	NA
408	2KGR	ACLI19_g58388	118.4116026	9.678796692	2.92454531	3.309504783	0.000934612	0.003799512	range	ACLI19_g58388.t1	Chr06_Pall	60278210	60279979	2KGR	CP125843.1	Genbank	gene	2401419	2403569	.	-	.	ID=gene-P8452_35403;Name=2KGR;gbkey=Gene;gene=2KGR;gene_biotype=protein_coding;locus_tag=P8452_35403	NA	NA	NA	NA	NA	NA	NA	NA	NA	NA	NA	NA	NA	NA	NA	NA	NA
415	2KGR	ACLI19_g58388	118.4116026	10.09454187	2.944589867	3.42816566	0.000607675	0.002516824	latitude	ACLI19_g58388.t1	Chr06_Pall	60278210	60279979	2KGR	CP125842.1	Genbank	gene	2093281	2095296	.	-	.	ID=gene-P8452_30060;Name=2KGR;gbkey=Gene;gene=2KGR;gene_biotype=protein_coding;locus_tag=P8452_30060	NA	NA	NA	NA	NA	NA	NA	NA	NA	NA	NA	NA	NA	NA	NA	NA	NA
416	2KGR	ACLI19_g58388	118.4116026	10.09454187	2.944589867	3.42816566	0.000607675	0.002516824	latitude	ACLI19_g58388.t1	Chr06_Pall	60278210	60279979	2KGR	CP125847.1	Genbank	gene	60278210	60279979	.	+	.	ID=gene-P8452_58388;Name=2KGR;gbkey=Gene;gene=2KGR;gene_biotype=protein_coding;locus_tag=P8452_58388	NA	NA	NA	NA	NA	NA	NA	NA	NA	NA	NA	NA	NA	NA	NA	NA	NA
417	2KGR	ACLI19_g58388	118.4116026	10.09454187	2.944589867	3.42816566	0.000607675	0.002516824	latitude	ACLI19_g58388.t1	Chr06_Pall	60278210	60279979	2KGR	CP125843.1	Genbank	gene	2404695	2407363	.	-	.	ID=gene-P8452_35404;Name=2KGR;gbkey=Gene;gene=2KGR;gene_biotype=protein_coding;locus_tag=P8452_35404	NA	NA	NA	NA	NA	NA	NA	NA	NA	NA	NA	NA	NA	NA	NA	NA	NA
418	2KGR	ACLI19_g58388	118.4116026	10.09454187	2.944589867	3.42816566	0.000607675	0.002516824	latitude	ACLI19_g58388.t1	Chr06_Pall	60278210	60279979	2KGR	CP125842.1	Genbank	gene	2096737	2099400	.	-	.	ID=gene-P8452_30061;Name=2KGR;gbkey=Gene;gene=2KGR;gene_biotype=protein_coding;locus_tag=P8452_30061	NA	NA	NA	NA	NA	NA	NA	NA	NA	NA	NA	NA	NA	NA	NA	NA	NA
419	2KGR	ACLI19_g58388	118.4116026	10.09454187	2.944589867	3.42816566	0.000607675	0.002516824	latitude	ACLI19_g58388.t1	Chr06_Pall	60278210	60279979	2KGR	CP125846.1	Genbank	gene	58841493	58843357	.	+	.	ID=gene-P8452_54081;Name=2KGR;gbkey=Gene;gene=2KGR;gene_biotype=protein_coding;locus_tag=P8452_54081	NA	NA	NA	NA	NA	NA	NA	NA	NA	NA	NA	NA	NA	NA	NA	NA	NA
420	2KGR	ACLI19_g58388	118.4116026	10.09454187	2.944589867	3.42816566	0.000607675	0.002516824	latitude	ACLI19_g58388.t1	Chr06_Pall	60278210	60279979	2KGR	CP125843.1	Genbank	gene	2401419	2403569	.	-	.	ID=gene-P8452_35403;Name=2KGR;gbkey=Gene;gene=2KGR;gene_biotype=protein_coding;locus_tag=P8452_35403	NA	NA	NA	NA	NA	NA	NA	NA	NA	NA	NA	NA	NA	NA	NA	NA	NA
427	2KGR	ACLI19_g30060	86.98173427	2.733725577	2.953059116	0.925726668	0.354588045	0.821131322	latitude	ACLI19_g30060.t1	Chr04_Occ	2093281	2095296	2KGR	CP125842.1	Genbank	gene	2093281	2095296	.	-	.	ID=gene-P8452_30060;Name=2KGR;gbkey=Gene;gene=2KGR;gene_biotype=protein_coding;locus_tag=P8452_30060	NA	NA	NA	NA	NA	NA	NA	NA	NA	NA	NA	NA	NA	NA	NA	NA	NA
428	2KGR	ACLI19_g30060	86.98173427	2.733725577	2.953059116	0.925726668	0.354588045	0.821131322	latitude	ACLI19_g30060.t1	Chr04_Occ	2093281	2095296	2KGR	CP125847.1	Genbank	gene	60278210	60279979	.	+	.	ID=gene-P8452_58388;Name=2KGR;gbkey=Gene;gene=2KGR;gene_biotype=protein_coding;locus_tag=P8452_58388	NA	NA	NA	NA	NA	NA	NA	NA	NA	NA	NA	NA	NA	NA	NA	NA	NA
429	2KGR	ACLI19_g30060	86.98173427	2.733725577	2.953059116	0.925726668	0.354588045	0.821131322	latitude	ACLI19_g30060.t1	Chr04_Occ	2093281	2095296	2KGR	CP125843.1	Genbank	gene	2404695	2407363	.	-	.	ID=gene-P8452_35404;Name=2KGR;gbkey=Gene;gene=2KGR;gene_biotype=protein_coding;locus_tag=P8452_35404	NA	NA	NA	NA	NA	NA	NA	NA	NA	NA	NA	NA	NA	NA	NA	NA	NA
430	2KGR	ACLI19_g30060	86.98173427	2.733725577	2.953059116	0.925726668	0.354588045	0.821131322	latitude	ACLI19_g30060.t1	Chr04_Occ	2093281	2095296	2KGR	CP125842.1	Genbank	gene	2096737	2099400	.	-	.	ID=gene-P8452_30061;Name=2KGR;gbkey=Gene;gene=2KGR;gene_biotype=protein_coding;locus_tag=P8452_30061	NA	NA	NA	NA	NA	NA	NA	NA	NA	NA	NA	NA	NA	NA	NA	NA	NA
431	2KGR	ACLI19_g30060	86.98173427	2.733725577	2.953059116	0.925726668	0.354588045	0.821131322	latitude	ACLI19_g30060.t1	Chr04_Occ	2093281	2095296	2KGR	CP125846.1	Genbank	gene	58841493	58843357	.	+	.	ID=gene-P8452_54081;Name=2KGR;gbkey=Gene;gene=2KGR;gene_biotype=protein_coding;locus_tag=P8452_54081	NA	NA	NA	NA	NA	NA	NA	NA	NA	NA	NA	NA	NA	NA	NA	NA	NA
432	2KGR	ACLI19_g30060	86.98173427	2.733725577	2.953059116	0.925726668	0.354588045	0.821131322	latitude	ACLI19_g30060.t1	Chr04_Occ	2093281	2095296	2KGR	CP125843.1	Genbank	gene	2401419	2403569	.	-	.	ID=gene-P8452_35403;Name=2KGR;gbkey=Gene;gene=2KGR;gene_biotype=protein_coding;locus_tag=P8452_35403	NA	NA	NA	NA	NA	NA	NA	NA	NA	NA	NA	NA	NA	NA	NA	NA	NA
435	3PCR	ACLI19_g52744	21430.98068	0.940384102	2.619822846	0.358949501	0.719632868	0.999958117	condition	ACLI19_g52744.t1	Chr06_Occ	43634216	43636384	3PCR	CP125847.1	Genbank	gene	46998597	47000879	.	-	.	ID=gene-P8452_57161;Name=3PCR;gbkey=Gene;gene=3PCR;gene_biotype=protein_coding;locus_tag=P8452_57161	NA	NA	NA	NA	NA	NA	NA	NA	NA	NA	NA	NA	NA	NA	NA	NA	NA
436	3PCR	ACLI19_g52744	21430.98068	0.940384102	2.619822846	0.358949501	0.719632868	0.999958117	condition	ACLI19_g52744.t1	Chr06_Occ	43634216	43636384	3PCR	CP125846.1	Genbank	gene	43634216	43636384	.	+	.	ID=gene-P8452_52744;Name=3PCR;gbkey=Gene;gene=3PCR;gene_biotype=protein_coding;locus_tag=P8452_52744	NA	NA	NA	NA	NA	NA	NA	NA	NA	NA	NA	NA	NA	NA	NA	NA	NA
437	3PCR	ACLI19_g52744	21430.98068	0.588211428	0.932590493	0.630728527	0.528218043	0.999930722	range	ACLI19_g52744.t1	Chr06_Occ	43634216	43636384	3PCR	CP125847.1	Genbank	gene	46998597	47000879	.	-	.	ID=gene-P8452_57161;Name=3PCR;gbkey=Gene;gene=3PCR;gene_biotype=protein_coding;locus_tag=P8452_57161	NA	NA	NA	NA	NA	NA	NA	NA	NA	NA	NA	NA	NA	NA	NA	NA	NA
438	3PCR	ACLI19_g52744	21430.98068	0.588211428	0.932590493	0.630728527	0.528218043	0.999930722	range	ACLI19_g52744.t1	Chr06_Occ	43634216	43636384	3PCR	CP125846.1	Genbank	gene	43634216	43636384	.	+	.	ID=gene-P8452_52744;Name=3PCR;gbkey=Gene;gene=3PCR;gene_biotype=protein_coding;locus_tag=P8452_52744	NA	NA	NA	NA	NA	NA	NA	NA	NA	NA	NA	NA	NA	NA	NA	NA	NA
447	3PCR	ACLI19_g57161	9506.782253	0.393057828	1.111850502	0.353516797	0.723701039	0.999880144	latitude	ACLI19_g57161.t1	Chr06_Pall	46998597	47000879	3PCR	CP125847.1	Genbank	gene	46998597	47000879	.	-	.	ID=gene-P8452_57161;Name=3PCR;gbkey=Gene;gene=3PCR;gene_biotype=protein_coding;locus_tag=P8452_57161	NA	NA	NA	NA	NA	NA	NA	NA	NA	NA	NA	NA	NA	NA	NA	NA	NA
448	3PCR	ACLI19_g57161	9506.782253	0.393057828	1.111850502	0.353516797	0.723701039	0.999880144	latitude	ACLI19_g57161.t1	Chr06_Pall	46998597	47000879	3PCR	CP125846.1	Genbank	gene	43634216	43636384	.	+	.	ID=gene-P8452_52744;Name=3PCR;gbkey=Gene;gene=3PCR;gene_biotype=protein_coding;locus_tag=P8452_52744	NA	NA	NA	NA	NA	NA	NA	NA	NA	NA	NA	NA	NA	NA	NA	NA	NA
449	3PCR	ACLI19_g57161	9506.782253	0.20978123	1.105937396	0.189686352	0.849554916	0.999930722	range	ACLI19_g57161.t1	Chr06_Pall	46998597	47000879	3PCR	CP125847.1	Genbank	gene	46998597	47000879	.	-	.	ID=gene-P8452_57161;Name=3PCR;gbkey=Gene;gene=3PCR;gene_biotype=protein_coding;locus_tag=P8452_57161	NA	NA	NA	NA	NA	NA	NA	NA	NA	NA	NA	NA	NA	NA	NA	NA	NA
450	3PCR	ACLI19_g57161	9506.782253	0.20978123	1.105937396	0.189686352	0.849554916	0.999930722	range	ACLI19_g57161.t1	Chr06_Pall	46998597	47000879	3PCR	CP125846.1	Genbank	gene	43634216	43636384	.	+	.	ID=gene-P8452_52744;Name=3PCR;gbkey=Gene;gene=3PCR;gene_biotype=protein_coding;locus_tag=P8452_52744	NA	NA	NA	NA	NA	NA	NA	NA	NA	NA	NA	NA	NA	NA	NA	NA	NA
451	3PCR	ACLI19_g57161	9506.782253	1.07890805	3.096852326	0.348388601	0.727548362	0.999958117	condition	ACLI19_g57161.t1	Chr06_Pall	46998597	47000879	3PCR	CP125847.1	Genbank	gene	46998597	47000879	.	-	.	ID=gene-P8452_57161;Name=3PCR;gbkey=Gene;gene=3PCR;gene_biotype=protein_coding;locus_tag=P8452_57161	NA	NA	NA	NA	NA	NA	NA	NA	NA	NA	NA	NA	NA	NA	NA	NA	NA
452	3PCR	ACLI19_g57161	9506.782253	1.07890805	3.096852326	0.348388601	0.727548362	0.999958117	condition	ACLI19_g57161.t1	Chr06_Pall	46998597	47000879	3PCR	CP125846.1	Genbank	gene	43634216	43636384	.	+	.	ID=gene-P8452_52744;Name=3PCR;gbkey=Gene;gene=3PCR;gene_biotype=protein_coding;locus_tag=P8452_52744	NA	NA	NA	NA	NA	NA	NA	NA	NA	NA	NA	NA	NA	NA	NA	NA	NA
453	3PCR	ACLI19_g52744	21430.98068	0.963422723	0.932830468	1.032795086	0.301699804	0.744638688	latitude	ACLI19_g52744.t1	Chr06_Occ	43634216	43636384	3PCR	CP125847.1	Genbank	gene	46998597	47000879	.	-	.	ID=gene-P8452_57161;Name=3PCR;gbkey=Gene;gene=3PCR;gene_biotype=protein_coding;locus_tag=P8452_57161	NA	NA	NA	NA	NA	NA	NA	NA	NA	NA	NA	NA	NA	NA	NA	NA	NA
454	3PCR	ACLI19_g52744	21430.98068	0.963422723	0.932830468	1.032795086	0.301699804	0.744638688	latitude	ACLI19_g52744.t1	Chr06_Occ	43634216	43636384	3PCR	CP125846.1	Genbank	gene	43634216	43636384	.	+	.	ID=gene-P8452_52744;Name=3PCR;gbkey=Gene;gene=3PCR;gene_biotype=protein_coding;locus_tag=P8452_52744	NA	NA	NA	NA	NA	NA	NA	NA	NA	NA	NA	NA	NA	NA	NA	NA	NA
457	40S	ACLI19_g10393	13373.22951	-0.115633239	1.012598269	-0.114194585	0.909083545	0.999930722	range	ACLI19_g10393.t1	Chr01_Pall	60120346	60122558	40S	CP125837.1	Genbank	gene	60120346	60122558	.	+	.	ID=gene-P8452_10393;Name=40S;gbkey=Gene;gene=40S;gene_biotype=protein_coding;locus_tag=P8452_10393	NA	NA	NA	NA	NA	NA	NA	NA	NA	NA	NA	NA	NA	NA	NA	NA	NA
458	40S	ACLI19_g10393	13373.22951	-0.115633239	1.012598269	-0.114194585	0.909083545	0.999930722	range	ACLI19_g10393.t1	Chr01_Pall	60120346	60122558	40S	CP125836.1	Genbank	gene	64606440	64607260	.	+	.	ID=gene-P8452_05335;Name=40S;gbkey=Gene;gene=40S;gene_biotype=protein_coding;locus_tag=P8452_05335	NA	NA	NA	NA	NA	NA	NA	NA	NA	NA	NA	NA	NA	NA	NA	NA	NA
459	40S	ACLI19_g10393	13373.22951	-0.115633239	1.012598269	-0.114194585	0.909083545	0.999930722	range	ACLI19_g10393.t1	Chr01_Pall	60120346	60122558	40S	CP125836.1	Genbank	gene	60922880	60925086	.	+	.	ID=gene-P8452_04903;Name=40S;gbkey=Gene;gene=40S;gene_biotype=protein_coding;locus_tag=P8452_04903	NA	NA	NA	NA	NA	NA	NA	NA	NA	NA	NA	NA	NA	NA	NA	NA	NA
460	40S	ACLI19_g10393	13373.22951	-0.115633239	1.012598269	-0.114194585	0.909083545	0.999930722	range	ACLI19_g10393.t1	Chr01_Pall	60120346	60122558	40S	CP125844.1	Genbank	gene	1022337	1024035	.	+	.	ID=gene-P8452_40494;Name=40S;gbkey=Gene;gene=40S;gene_biotype=protein_coding;locus_tag=P8452_40494	NA	NA	NA	NA	NA	NA	NA	NA	NA	NA	NA	NA	NA	NA	NA	NA	NA
461	40S	ACLI19_g10393	13373.22951	-0.115633239	1.012598269	-0.114194585	0.909083545	0.999930722	range	ACLI19_g10393.t1	Chr01_Pall	60120346	60122558	40S	CP125845.1	Genbank	gene	848175	849982	.	+	.	ID=gene-P8452_45282;Name=40S;gbkey=Gene;gene=40S;gene_biotype=protein_coding;locus_tag=P8452_45282	NA	NA	NA	NA	NA	NA	NA	NA	NA	NA	NA	NA	NA	NA	NA	NA	NA
487	40S	ACLI19_g40494	22215.66792	0.389828033	0.815182228	0.47820968	0.632500973	0.999930722	range	ACLI19_g40494.t1	Chr05_Occ	1022337	1024035	40S	CP125837.1	Genbank	gene	60120346	60122558	.	+	.	ID=gene-P8452_10393;Name=40S;gbkey=Gene;gene=40S;gene_biotype=protein_coding;locus_tag=P8452_10393	NA	NA	NA	NA	NA	NA	NA	NA	NA	NA	NA	NA	NA	NA	NA	NA	NA
488	40S	ACLI19_g40494	22215.66792	0.389828033	0.815182228	0.47820968	0.632500973	0.999930722	range	ACLI19_g40494.t1	Chr05_Occ	1022337	1024035	40S	CP125836.1	Genbank	gene	64606440	64607260	.	+	.	ID=gene-P8452_05335;Name=40S;gbkey=Gene;gene=40S;gene_biotype=protein_coding;locus_tag=P8452_05335	NA	NA	NA	NA	NA	NA	NA	NA	NA	NA	NA	NA	NA	NA	NA	NA	NA
489	40S	ACLI19_g40494	22215.66792	0.389828033	0.815182228	0.47820968	0.632500973	0.999930722	range	ACLI19_g40494.t1	Chr05_Occ	1022337	1024035	40S	CP125836.1	Genbank	gene	60922880	60925086	.	+	.	ID=gene-P8452_04903;Name=40S;gbkey=Gene;gene=40S;gene_biotype=protein_coding;locus_tag=P8452_04903	NA	NA	NA	NA	NA	NA	NA	NA	NA	NA	NA	NA	NA	NA	NA	NA	NA
490	40S	ACLI19_g40494	22215.66792	0.389828033	0.815182228	0.47820968	0.632500973	0.999930722	range	ACLI19_g40494.t1	Chr05_Occ	1022337	1024035	40S	CP125844.1	Genbank	gene	1022337	1024035	.	+	.	ID=gene-P8452_40494;Name=40S;gbkey=Gene;gene=40S;gene_biotype=protein_coding;locus_tag=P8452_40494	NA	NA	NA	NA	NA	NA	NA	NA	NA	NA	NA	NA	NA	NA	NA	NA	NA
491	40S	ACLI19_g40494	22215.66792	0.389828033	0.815182228	0.47820968	0.632500973	0.999930722	range	ACLI19_g40494.t1	Chr05_Occ	1022337	1024035	40S	CP125845.1	Genbank	gene	848175	849982	.	+	.	ID=gene-P8452_45282;Name=40S;gbkey=Gene;gene=40S;gene_biotype=protein_coding;locus_tag=P8452_45282	NA	NA	NA	NA	NA	NA	NA	NA	NA	NA	NA	NA	NA	NA	NA	NA	NA
497	40S	ACLI19_g40494	22215.66792	-0.011862251	0.821943061	-0.014431962	0.98848536	0.999880144	latitude	ACLI19_g40494.t1	Chr05_Occ	1022337	1024035	40S	CP125837.1	Genbank	gene	60120346	60122558	.	+	.	ID=gene-P8452_10393;Name=40S;gbkey=Gene;gene=40S;gene_biotype=protein_coding;locus_tag=P8452_10393	NA	NA	NA	NA	NA	NA	NA	NA	NA	NA	NA	NA	NA	NA	NA	NA	NA
498	40S	ACLI19_g40494	22215.66792	-0.011862251	0.821943061	-0.014431962	0.98848536	0.999880144	latitude	ACLI19_g40494.t1	Chr05_Occ	1022337	1024035	40S	CP125836.1	Genbank	gene	64606440	64607260	.	+	.	ID=gene-P8452_05335;Name=40S;gbkey=Gene;gene=40S;gene_biotype=protein_coding;locus_tag=P8452_05335	NA	NA	NA	NA	NA	NA	NA	NA	NA	NA	NA	NA	NA	NA	NA	NA	NA
499	40S	ACLI19_g40494	22215.66792	-0.011862251	0.821943061	-0.014431962	0.98848536	0.999880144	latitude	ACLI19_g40494.t1	Chr05_Occ	1022337	1024035	40S	CP125836.1	Genbank	gene	60922880	60925086	.	+	.	ID=gene-P8452_04903;Name=40S;gbkey=Gene;gene=40S;gene_biotype=protein_coding;locus_tag=P8452_04903	NA	NA	NA	NA	NA	NA	NA	NA	NA	NA	NA	NA	NA	NA	NA	NA	NA
500	40S	ACLI19_g40494	22215.66792	-0.011862251	0.821943061	-0.014431962	0.98848536	0.999880144	latitude	ACLI19_g40494.t1	Chr05_Occ	1022337	1024035	40S	CP125844.1	Genbank	gene	1022337	1024035	.	+	.	ID=gene-P8452_40494;Name=40S;gbkey=Gene;gene=40S;gene_biotype=protein_coding;locus_tag=P8452_40494	NA	NA	NA	NA	NA	NA	NA	NA	NA	NA	NA	NA	NA	NA	NA	NA	NA
501	40S	ACLI19_g40494	22215.66792	-0.011862251	0.821943061	-0.014431962	0.98848536	0.999880144	latitude	ACLI19_g40494.t1	Chr05_Occ	1022337	1024035	40S	CP125845.1	Genbank	gene	848175	849982	.	+	.	ID=gene-P8452_45282;Name=40S;gbkey=Gene;gene=40S;gene_biotype=protein_coding;locus_tag=P8452_45282	NA	NA	NA	NA	NA	NA	NA	NA	NA	NA	NA	NA	NA	NA	NA	NA	NA
502	40S	ACLI19_g40494	22215.66792	1.252035747	2.280937602	0.548912757	0.583065323	0.999958117	condition	ACLI19_g40494.t1	Chr05_Occ	1022337	1024035	40S	CP125837.1	Genbank	gene	60120346	60122558	.	+	.	ID=gene-P8452_10393;Name=40S;gbkey=Gene;gene=40S;gene_biotype=protein_coding;locus_tag=P8452_10393	NA	NA	NA	NA	NA	NA	NA	NA	NA	NA	NA	NA	NA	NA	NA	NA	NA
503	40S	ACLI19_g40494	22215.66792	1.252035747	2.280937602	0.548912757	0.583065323	0.999958117	condition	ACLI19_g40494.t1	Chr05_Occ	1022337	1024035	40S	CP125836.1	Genbank	gene	64606440	64607260	.	+	.	ID=gene-P8452_05335;Name=40S;gbkey=Gene;gene=40S;gene_biotype=protein_coding;locus_tag=P8452_05335	NA	NA	NA	NA	NA	NA	NA	NA	NA	NA	NA	NA	NA	NA	NA	NA	NA
504	40S	ACLI19_g40494	22215.66792	1.252035747	2.280937602	0.548912757	0.583065323	0.999958117	condition	ACLI19_g40494.t1	Chr05_Occ	1022337	1024035	40S	CP125836.1	Genbank	gene	60922880	60925086	.	+	.	ID=gene-P8452_04903;Name=40S;gbkey=Gene;gene=40S;gene_biotype=protein_coding;locus_tag=P8452_04903	NA	NA	NA	NA	NA	NA	NA	NA	NA	NA	NA	NA	NA	NA	NA	NA	NA
505	40S	ACLI19_g40494	22215.66792	1.252035747	2.280937602	0.548912757	0.583065323	0.999958117	condition	ACLI19_g40494.t1	Chr05_Occ	1022337	1024035	40S	CP125844.1	Genbank	gene	1022337	1024035	.	+	.	ID=gene-P8452_40494;Name=40S;gbkey=Gene;gene=40S;gene_biotype=protein_coding;locus_tag=P8452_40494	NA	NA	NA	NA	NA	NA	NA	NA	NA	NA	NA	NA	NA	NA	NA	NA	NA
506	40S	ACLI19_g40494	22215.66792	1.252035747	2.280937602	0.548912757	0.583065323	0.999958117	condition	ACLI19_g40494.t1	Chr05_Occ	1022337	1024035	40S	CP125845.1	Genbank	gene	848175	849982	.	+	.	ID=gene-P8452_45282;Name=40S;gbkey=Gene;gene=40S;gene_biotype=protein_coding;locus_tag=P8452_45282	NA	NA	NA	NA	NA	NA	NA	NA	NA	NA	NA	NA	NA	NA	NA	NA	NA
507	40S	ACLI19_g45282	44155.47193	-0.400182471	0.725380675	-0.551686149	0.581163402	0.999930722	range	ACLI19_g45282.t1	Chr05_Pall	848175	849982	40S	CP125837.1	Genbank	gene	60120346	60122558	.	+	.	ID=gene-P8452_10393;Name=40S;gbkey=Gene;gene=40S;gene_biotype=protein_coding;locus_tag=P8452_10393	NA	NA	NA	NA	NA	NA	NA	NA	NA	NA	NA	NA	NA	NA	NA	NA	NA
508	40S	ACLI19_g45282	44155.47193	-0.400182471	0.725380675	-0.551686149	0.581163402	0.999930722	range	ACLI19_g45282.t1	Chr05_Pall	848175	849982	40S	CP125836.1	Genbank	gene	64606440	64607260	.	+	.	ID=gene-P8452_05335;Name=40S;gbkey=Gene;gene=40S;gene_biotype=protein_coding;locus_tag=P8452_05335	NA	NA	NA	NA	NA	NA	NA	NA	NA	NA	NA	NA	NA	NA	NA	NA	NA
509	40S	ACLI19_g45282	44155.47193	-0.400182471	0.725380675	-0.551686149	0.581163402	0.999930722	range	ACLI19_g45282.t1	Chr05_Pall	848175	849982	40S	CP125836.1	Genbank	gene	60922880	60925086	.	+	.	ID=gene-P8452_04903;Name=40S;gbkey=Gene;gene=40S;gene_biotype=protein_coding;locus_tag=P8452_04903	NA	NA	NA	NA	NA	NA	NA	NA	NA	NA	NA	NA	NA	NA	NA	NA	NA
510	40S	ACLI19_g45282	44155.47193	-0.400182471	0.725380675	-0.551686149	0.581163402	0.999930722	range	ACLI19_g45282.t1	Chr05_Pall	848175	849982	40S	CP125844.1	Genbank	gene	1022337	1024035	.	+	.	ID=gene-P8452_40494;Name=40S;gbkey=Gene;gene=40S;gene_biotype=protein_coding;locus_tag=P8452_40494	NA	NA	NA	NA	NA	NA	NA	NA	NA	NA	NA	NA	NA	NA	NA	NA	NA
511	40S	ACLI19_g45282	44155.47193	-0.400182471	0.725380675	-0.551686149	0.581163402	0.999930722	range	ACLI19_g45282.t1	Chr05_Pall	848175	849982	40S	CP125845.1	Genbank	gene	848175	849982	.	+	.	ID=gene-P8452_45282;Name=40S;gbkey=Gene;gene=40S;gene_biotype=protein_coding;locus_tag=P8452_45282	NA	NA	NA	NA	NA	NA	NA	NA	NA	NA	NA	NA	NA	NA	NA	NA	NA
512	40S	ACLI19_g45282	44155.47193	-0.138933022	0.731468386	-0.189937153	0.849358379	0.999880144	latitude	ACLI19_g45282.t1	Chr05_Pall	848175	849982	40S	CP125837.1	Genbank	gene	60120346	60122558	.	+	.	ID=gene-P8452_10393;Name=40S;gbkey=Gene;gene=40S;gene_biotype=protein_coding;locus_tag=P8452_10393	NA	NA	NA	NA	NA	NA	NA	NA	NA	NA	NA	NA	NA	NA	NA	NA	NA
513	40S	ACLI19_g45282	44155.47193	-0.138933022	0.731468386	-0.189937153	0.849358379	0.999880144	latitude	ACLI19_g45282.t1	Chr05_Pall	848175	849982	40S	CP125836.1	Genbank	gene	64606440	64607260	.	+	.	ID=gene-P8452_05335;Name=40S;gbkey=Gene;gene=40S;gene_biotype=protein_coding;locus_tag=P8452_05335	NA	NA	NA	NA	NA	NA	NA	NA	NA	NA	NA	NA	NA	NA	NA	NA	NA
514	40S	ACLI19_g45282	44155.47193	-0.138933022	0.731468386	-0.189937153	0.849358379	0.999880144	latitude	ACLI19_g45282.t1	Chr05_Pall	848175	849982	40S	CP125836.1	Genbank	gene	60922880	60925086	.	+	.	ID=gene-P8452_04903;Name=40S;gbkey=Gene;gene=40S;gene_biotype=protein_coding;locus_tag=P8452_04903	NA	NA	NA	NA	NA	NA	NA	NA	NA	NA	NA	NA	NA	NA	NA	NA	NA
515	40S	ACLI19_g45282	44155.47193	-0.138933022	0.731468386	-0.189937153	0.849358379	0.999880144	latitude	ACLI19_g45282.t1	Chr05_Pall	848175	849982	40S	CP125844.1	Genbank	gene	1022337	1024035	.	+	.	ID=gene-P8452_40494;Name=40S;gbkey=Gene;gene=40S;gene_biotype=protein_coding;locus_tag=P8452_40494	NA	NA	NA	NA	NA	NA	NA	NA	NA	NA	NA	NA	NA	NA	NA	NA	NA
516	40S	ACLI19_g45282	44155.47193	-0.138933022	0.731468386	-0.189937153	0.849358379	0.999880144	latitude	ACLI19_g45282.t1	Chr05_Pall	848175	849982	40S	CP125845.1	Genbank	gene	848175	849982	.	+	.	ID=gene-P8452_45282;Name=40S;gbkey=Gene;gene=40S;gene_biotype=protein_coding;locus_tag=P8452_45282	NA	NA	NA	NA	NA	NA	NA	NA	NA	NA	NA	NA	NA	NA	NA	NA	NA
517	40S	ACLI19_g10393	13373.22951	-0.342861057	1.017942544	-0.336817691	0.736254336	0.999880144	latitude	ACLI19_g10393.t1	Chr01_Pall	60120346	60122558	40S	CP125837.1	Genbank	gene	60120346	60122558	.	+	.	ID=gene-P8452_10393;Name=40S;gbkey=Gene;gene=40S;gene_biotype=protein_coding;locus_tag=P8452_10393	NA	NA	NA	NA	NA	NA	NA	NA	NA	NA	NA	NA	NA	NA	NA	NA	NA
518	40S	ACLI19_g10393	13373.22951	-0.342861057	1.017942544	-0.336817691	0.736254336	0.999880144	latitude	ACLI19_g10393.t1	Chr01_Pall	60120346	60122558	40S	CP125836.1	Genbank	gene	64606440	64607260	.	+	.	ID=gene-P8452_05335;Name=40S;gbkey=Gene;gene=40S;gene_biotype=protein_coding;locus_tag=P8452_05335	NA	NA	NA	NA	NA	NA	NA	NA	NA	NA	NA	NA	NA	NA	NA	NA	NA
519	40S	ACLI19_g10393	13373.22951	-0.342861057	1.017942544	-0.336817691	0.736254336	0.999880144	latitude	ACLI19_g10393.t1	Chr01_Pall	60120346	60122558	40S	CP125836.1	Genbank	gene	60922880	60925086	.	+	.	ID=gene-P8452_04903;Name=40S;gbkey=Gene;gene=40S;gene_biotype=protein_coding;locus_tag=P8452_04903	NA	NA	NA	NA	NA	NA	NA	NA	NA	NA	NA	NA	NA	NA	NA	NA	NA
520	40S	ACLI19_g10393	13373.22951	-0.342861057	1.017942544	-0.336817691	0.736254336	0.999880144	latitude	ACLI19_g10393.t1	Chr01_Pall	60120346	60122558	40S	CP125844.1	Genbank	gene	1022337	1024035	.	+	.	ID=gene-P8452_40494;Name=40S;gbkey=Gene;gene=40S;gene_biotype=protein_coding;locus_tag=P8452_40494	NA	NA	NA	NA	NA	NA	NA	NA	NA	NA	NA	NA	NA	NA	NA	NA	NA
521	40S	ACLI19_g10393	13373.22951	-0.342861057	1.017942544	-0.336817691	0.736254336	0.999880144	latitude	ACLI19_g10393.t1	Chr01_Pall	60120346	60122558	40S	CP125845.1	Genbank	gene	848175	849982	.	+	.	ID=gene-P8452_45282;Name=40S;gbkey=Gene;gene=40S;gene_biotype=protein_coding;locus_tag=P8452_45282	NA	NA	NA	NA	NA	NA	NA	NA	NA	NA	NA	NA	NA	NA	NA	NA	NA
532	40S	ACLI19_g45282	44155.47193	0.276389948	2.037315845	0.13566377	0.89208709	0.999958117	condition	ACLI19_g45282.t1	Chr05_Pall	848175	849982	40S	CP125837.1	Genbank	gene	60120346	60122558	.	+	.	ID=gene-P8452_10393;Name=40S;gbkey=Gene;gene=40S;gene_biotype=protein_coding;locus_tag=P8452_10393	NA	NA	NA	NA	NA	NA	NA	NA	NA	NA	NA	NA	NA	NA	NA	NA	NA
533	40S	ACLI19_g45282	44155.47193	0.276389948	2.037315845	0.13566377	0.89208709	0.999958117	condition	ACLI19_g45282.t1	Chr05_Pall	848175	849982	40S	CP125836.1	Genbank	gene	64606440	64607260	.	+	.	ID=gene-P8452_05335;Name=40S;gbkey=Gene;gene=40S;gene_biotype=protein_coding;locus_tag=P8452_05335	NA	NA	NA	NA	NA	NA	NA	NA	NA	NA	NA	NA	NA	NA	NA	NA	NA
534	40S	ACLI19_g45282	44155.47193	0.276389948	2.037315845	0.13566377	0.89208709	0.999958117	condition	ACLI19_g45282.t1	Chr05_Pall	848175	849982	40S	CP125836.1	Genbank	gene	60922880	60925086	.	+	.	ID=gene-P8452_04903;Name=40S;gbkey=Gene;gene=40S;gene_biotype=protein_coding;locus_tag=P8452_04903	NA	NA	NA	NA	NA	NA	NA	NA	NA	NA	NA	NA	NA	NA	NA	NA	NA
535	40S	ACLI19_g45282	44155.47193	0.276389948	2.037315845	0.13566377	0.89208709	0.999958117	condition	ACLI19_g45282.t1	Chr05_Pall	848175	849982	40S	CP125844.1	Genbank	gene	1022337	1024035	.	+	.	ID=gene-P8452_40494;Name=40S;gbkey=Gene;gene=40S;gene_biotype=protein_coding;locus_tag=P8452_40494	NA	NA	NA	NA	NA	NA	NA	NA	NA	NA	NA	NA	NA	NA	NA	NA	NA
536	40S	ACLI19_g45282	44155.47193	0.276389948	2.037315845	0.13566377	0.89208709	0.999958117	condition	ACLI19_g45282.t1	Chr05_Pall	848175	849982	40S	CP125845.1	Genbank	gene	848175	849982	.	+	.	ID=gene-P8452_45282;Name=40S;gbkey=Gene;gene=40S;gene_biotype=protein_coding;locus_tag=P8452_45282	NA	NA	NA	NA	NA	NA	NA	NA	NA	NA	NA	NA	NA	NA	NA	NA	NA
537	40S	ACLI19_g4903	11832.60687	0.171445252	0.745600853	0.229942404	0.818136525	0.999930722	range	ACLI19_g4903.t1	Chr01_Occ	60922880	60925086	40S	CP125837.1	Genbank	gene	60120346	60122558	.	+	.	ID=gene-P8452_10393;Name=40S;gbkey=Gene;gene=40S;gene_biotype=protein_coding;locus_tag=P8452_10393	NA	NA	NA	NA	NA	NA	NA	NA	NA	NA	NA	NA	NA	NA	NA	NA	NA
538	40S	ACLI19_g4903	11832.60687	0.171445252	0.745600853	0.229942404	0.818136525	0.999930722	range	ACLI19_g4903.t1	Chr01_Occ	60922880	60925086	40S	CP125836.1	Genbank	gene	64606440	64607260	.	+	.	ID=gene-P8452_05335;Name=40S;gbkey=Gene;gene=40S;gene_biotype=protein_coding;locus_tag=P8452_05335	NA	NA	NA	NA	NA	NA	NA	NA	NA	NA	NA	NA	NA	NA	NA	NA	NA
539	40S	ACLI19_g4903	11832.60687	0.171445252	0.745600853	0.229942404	0.818136525	0.999930722	range	ACLI19_g4903.t1	Chr01_Occ	60922880	60925086	40S	CP125836.1	Genbank	gene	60922880	60925086	.	+	.	ID=gene-P8452_04903;Name=40S;gbkey=Gene;gene=40S;gene_biotype=protein_coding;locus_tag=P8452_04903	NA	NA	NA	NA	NA	NA	NA	NA	NA	NA	NA	NA	NA	NA	NA	NA	NA
540	40S	ACLI19_g4903	11832.60687	0.171445252	0.745600853	0.229942404	0.818136525	0.999930722	range	ACLI19_g4903.t1	Chr01_Occ	60922880	60925086	40S	CP125844.1	Genbank	gene	1022337	1024035	.	+	.	ID=gene-P8452_40494;Name=40S;gbkey=Gene;gene=40S;gene_biotype=protein_coding;locus_tag=P8452_40494	NA	NA	NA	NA	NA	NA	NA	NA	NA	NA	NA	NA	NA	NA	NA	NA	NA
541	40S	ACLI19_g4903	11832.60687	0.171445252	0.745600853	0.229942404	0.818136525	0.999930722	range	ACLI19_g4903.t1	Chr01_Occ	60922880	60925086	40S	CP125845.1	Genbank	gene	848175	849982	.	+	.	ID=gene-P8452_45282;Name=40S;gbkey=Gene;gene=40S;gene_biotype=protein_coding;locus_tag=P8452_45282	NA	NA	NA	NA	NA	NA	NA	NA	NA	NA	NA	NA	NA	NA	NA	NA	NA
542	40S	ACLI19_g4903	11832.60687	2.261872555	2.065887676	1.094867152	0.273574842	0.808124764	condition	ACLI19_g4903.t1	Chr01_Occ	60922880	60925086	40S	CP125837.1	Genbank	gene	60120346	60122558	.	+	.	ID=gene-P8452_10393;Name=40S;gbkey=Gene;gene=40S;gene_biotype=protein_coding;locus_tag=P8452_10393	NA	NA	NA	NA	NA	NA	NA	NA	NA	NA	NA	NA	NA	NA	NA	NA	NA
543	40S	ACLI19_g4903	11832.60687	2.261872555	2.065887676	1.094867152	0.273574842	0.808124764	condition	ACLI19_g4903.t1	Chr01_Occ	60922880	60925086	40S	CP125836.1	Genbank	gene	64606440	64607260	.	+	.	ID=gene-P8452_05335;Name=40S;gbkey=Gene;gene=40S;gene_biotype=protein_coding;locus_tag=P8452_05335	NA	NA	NA	NA	NA	NA	NA	NA	NA	NA	NA	NA	NA	NA	NA	NA	NA
544	40S	ACLI19_g4903	11832.60687	2.261872555	2.065887676	1.094867152	0.273574842	0.808124764	condition	ACLI19_g4903.t1	Chr01_Occ	60922880	60925086	40S	CP125836.1	Genbank	gene	60922880	60925086	.	+	.	ID=gene-P8452_04903;Name=40S;gbkey=Gene;gene=40S;gene_biotype=protein_coding;locus_tag=P8452_04903	NA	NA	NA	NA	NA	NA	NA	NA	NA	NA	NA	NA	NA	NA	NA	NA	NA
545	40S	ACLI19_g4903	11832.60687	2.261872555	2.065887676	1.094867152	0.273574842	0.808124764	condition	ACLI19_g4903.t1	Chr01_Occ	60922880	60925086	40S	CP125844.1	Genbank	gene	1022337	1024035	.	+	.	ID=gene-P8452_40494;Name=40S;gbkey=Gene;gene=40S;gene_biotype=protein_coding;locus_tag=P8452_40494	NA	NA	NA	NA	NA	NA	NA	NA	NA	NA	NA	NA	NA	NA	NA	NA	NA
546	40S	ACLI19_g4903	11832.60687	2.261872555	2.065887676	1.094867152	0.273574842	0.808124764	condition	ACLI19_g4903.t1	Chr01_Occ	60922880	60925086	40S	CP125845.1	Genbank	gene	848175	849982	.	+	.	ID=gene-P8452_45282;Name=40S;gbkey=Gene;gene=40S;gene_biotype=protein_coding;locus_tag=P8452_45282	NA	NA	NA	NA	NA	NA	NA	NA	NA	NA	NA	NA	NA	NA	NA	NA	NA
552	40S	ACLI19_g4903	11832.60687	0.128481205	0.750390944	0.171219024	0.864051549	0.999880144	latitude	ACLI19_g4903.t1	Chr01_Occ	60922880	60925086	40S	CP125837.1	Genbank	gene	60120346	60122558	.	+	.	ID=gene-P8452_10393;Name=40S;gbkey=Gene;gene=40S;gene_biotype=protein_coding;locus_tag=P8452_10393	NA	NA	NA	NA	NA	NA	NA	NA	NA	NA	NA	NA	NA	NA	NA	NA	NA
553	40S	ACLI19_g4903	11832.60687	0.128481205	0.750390944	0.171219024	0.864051549	0.999880144	latitude	ACLI19_g4903.t1	Chr01_Occ	60922880	60925086	40S	CP125836.1	Genbank	gene	64606440	64607260	.	+	.	ID=gene-P8452_05335;Name=40S;gbkey=Gene;gene=40S;gene_biotype=protein_coding;locus_tag=P8452_05335	NA	NA	NA	NA	NA	NA	NA	NA	NA	NA	NA	NA	NA	NA	NA	NA	NA
554	40S	ACLI19_g4903	11832.60687	0.128481205	0.750390944	0.171219024	0.864051549	0.999880144	latitude	ACLI19_g4903.t1	Chr01_Occ	60922880	60925086	40S	CP125836.1	Genbank	gene	60922880	60925086	.	+	.	ID=gene-P8452_04903;Name=40S;gbkey=Gene;gene=40S;gene_biotype=protein_coding;locus_tag=P8452_04903	NA	NA	NA	NA	NA	NA	NA	NA	NA	NA	NA	NA	NA	NA	NA	NA	NA
555	40S	ACLI19_g4903	11832.60687	0.128481205	0.750390944	0.171219024	0.864051549	0.999880144	latitude	ACLI19_g4903.t1	Chr01_Occ	60922880	60925086	40S	CP125844.1	Genbank	gene	1022337	1024035	.	+	.	ID=gene-P8452_40494;Name=40S;gbkey=Gene;gene=40S;gene_biotype=protein_coding;locus_tag=P8452_40494	NA	NA	NA	NA	NA	NA	NA	NA	NA	NA	NA	NA	NA	NA	NA	NA	NA
556	40S	ACLI19_g4903	11832.60687	0.128481205	0.750390944	0.171219024	0.864051549	0.999880144	latitude	ACLI19_g4903.t1	Chr01_Occ	60922880	60925086	40S	CP125845.1	Genbank	gene	848175	849982	.	+	.	ID=gene-P8452_45282;Name=40S;gbkey=Gene;gene=40S;gene_biotype=protein_coding;locus_tag=P8452_45282	NA	NA	NA	NA	NA	NA	NA	NA	NA	NA	NA	NA	NA	NA	NA	NA	NA
567	40S	ACLI19_g10393	13373.22951	1.046476828	2.834059923	0.369250071	0.711941337	0.999958117	condition	ACLI19_g10393.t1	Chr01_Pall	60120346	60122558	40S	CP125837.1	Genbank	gene	60120346	60122558	.	+	.	ID=gene-P8452_10393;Name=40S;gbkey=Gene;gene=40S;gene_biotype=protein_coding;locus_tag=P8452_10393	NA	NA	NA	NA	NA	NA	NA	NA	NA	NA	NA	NA	NA	NA	NA	NA	NA
568	40S	ACLI19_g10393	13373.22951	1.046476828	2.834059923	0.369250071	0.711941337	0.999958117	condition	ACLI19_g10393.t1	Chr01_Pall	60120346	60122558	40S	CP125836.1	Genbank	gene	64606440	64607260	.	+	.	ID=gene-P8452_05335;Name=40S;gbkey=Gene;gene=40S;gene_biotype=protein_coding;locus_tag=P8452_05335	NA	NA	NA	NA	NA	NA	NA	NA	NA	NA	NA	NA	NA	NA	NA	NA	NA
569	40S	ACLI19_g10393	13373.22951	1.046476828	2.834059923	0.369250071	0.711941337	0.999958117	condition	ACLI19_g10393.t1	Chr01_Pall	60120346	60122558	40S	CP125836.1	Genbank	gene	60922880	60925086	.	+	.	ID=gene-P8452_04903;Name=40S;gbkey=Gene;gene=40S;gene_biotype=protein_coding;locus_tag=P8452_04903	NA	NA	NA	NA	NA	NA	NA	NA	NA	NA	NA	NA	NA	NA	NA	NA	NA
570	40S	ACLI19_g10393	13373.22951	1.046476828	2.834059923	0.369250071	0.711941337	0.999958117	condition	ACLI19_g10393.t1	Chr01_Pall	60120346	60122558	40S	CP125844.1	Genbank	gene	1022337	1024035	.	+	.	ID=gene-P8452_40494;Name=40S;gbkey=Gene;gene=40S;gene_biotype=protein_coding;locus_tag=P8452_40494	NA	NA	NA	NA	NA	NA	NA	NA	NA	NA	NA	NA	NA	NA	NA	NA	NA
571	40S	ACLI19_g10393	13373.22951	1.046476828	2.834059923	0.369250071	0.711941337	0.999958117	condition	ACLI19_g10393.t1	Chr01_Pall	60120346	60122558	40S	CP125845.1	Genbank	gene	848175	849982	.	+	.	ID=gene-P8452_45282;Name=40S;gbkey=Gene;gene=40S;gene_biotype=protein_coding;locus_tag=P8452_45282	NA	NA	NA	NA	NA	NA	NA	NA	NA	NA	NA	NA	NA	NA	NA	NA	NA
577	4CL1	ACLI19_g29808	1385.529335	0.491223576	2.320292435	0.211707615	0.832335147	0.999880144	latitude	ACLI19_g29808.t1	Chr04_Occ	238078	241432	4CL1	CP125843.1	Genbank	gene	285309	288368	.	+	.	ID=gene-P8452_35147;Name=4CL1;gbkey=Gene;gene=4CL1;gene_biotype=protein_coding;locus_tag=P8452_35147	NA	NA	NA	NA	NA	NA	NA	NA	NA	NA	NA	NA	NA	NA	NA	NA	NA
578	4CL1	ACLI19_g29808	1385.529335	0.491223576	2.320292435	0.211707615	0.832335147	0.999880144	latitude	ACLI19_g29808.t1	Chr04_Occ	238078	241432	4CL1	CP125847.1	Genbank	gene	62038959	62041889	.	+	.	ID=gene-P8452_58596;Name=4CL1;gbkey=Gene;gene=4CL1;gene_biotype=protein_coding;locus_tag=P8452_58596	NA	NA	NA	NA	NA	NA	NA	NA	NA	NA	NA	NA	NA	NA	NA	NA	NA
579	4CL1	ACLI19_g29808	1385.529335	0.491223576	2.320292435	0.211707615	0.832335147	0.999880144	latitude	ACLI19_g29808.t1	Chr04_Occ	238078	241432	4CL1	CP125842.1	Genbank	gene	238078	241432	.	+	.	ID=gene-P8452_29808;Name=4CL1;gbkey=Gene;gene=4CL1;gene_biotype=protein_coding;locus_tag=P8452_29808	NA	NA	NA	NA	NA	NA	NA	NA	NA	NA	NA	NA	NA	NA	NA	NA	NA
580	4CL1	ACLI19_g29808	1385.529335	0.491223576	2.320292435	0.211707615	0.832335147	0.999880144	latitude	ACLI19_g29808.t1	Chr04_Occ	238078	241432	4CL1	CP125851.1	Genbank	gene	55117340	55126936	.	+	.	ID=gene-P8452_77827;Name=4CL1;gbkey=Gene;gene=4CL1;gene_biotype=protein_coding;locus_tag=P8452_77827	NA	NA	NA	NA	NA	NA	NA	NA	NA	NA	NA	NA	NA	NA	NA	NA	NA
581	4CL1	ACLI19_g29808	1385.529335	0.491223576	2.320292435	0.211707615	0.832335147	0.999880144	latitude	ACLI19_g29808.t1	Chr04_Occ	238078	241432	4CL1	CP125850.1	Genbank	gene	62432285	62438331	.	+	.	ID=gene-P8452_72949;Name=4CL1;gbkey=Gene;gene=4CL1;gene_biotype=protein_coding;locus_tag=P8452_72949	NA	NA	NA	NA	NA	NA	NA	NA	NA	NA	NA	NA	NA	NA	NA	NA	NA
582	4CL1	ACLI19_g29808	1385.529335	0.491223576	2.320292435	0.211707615	0.832335147	0.999880144	latitude	ACLI19_g29808.t1	Chr04_Occ	238078	241432	4CL1	CP125846.1	Genbank	gene	60341297	60344157	.	+	.	ID=gene-P8452_54281;Name=4CL1;gbkey=Gene;gene=4CL1;gene_biotype=protein_coding;locus_tag=P8452_54281	NA	NA	NA	NA	NA	NA	NA	NA	NA	NA	NA	NA	NA	NA	NA	NA	NA
583	4CL1	ACLI19_g29808	1385.529335	1.729627228	6.459691975	0.26775692	0.788886433	0.999958117	condition	ACLI19_g29808.t1	Chr04_Occ	238078	241432	4CL1	CP125843.1	Genbank	gene	285309	288368	.	+	.	ID=gene-P8452_35147;Name=4CL1;gbkey=Gene;gene=4CL1;gene_biotype=protein_coding;locus_tag=P8452_35147	NA	NA	NA	NA	NA	NA	NA	NA	NA	NA	NA	NA	NA	NA	NA	NA	NA
584	4CL1	ACLI19_g29808	1385.529335	1.729627228	6.459691975	0.26775692	0.788886433	0.999958117	condition	ACLI19_g29808.t1	Chr04_Occ	238078	241432	4CL1	CP125847.1	Genbank	gene	62038959	62041889	.	+	.	ID=gene-P8452_58596;Name=4CL1;gbkey=Gene;gene=4CL1;gene_biotype=protein_coding;locus_tag=P8452_58596	NA	NA	NA	NA	NA	NA	NA	NA	NA	NA	NA	NA	NA	NA	NA	NA	NA
585	4CL1	ACLI19_g29808	1385.529335	1.729627228	6.459691975	0.26775692	0.788886433	0.999958117	condition	ACLI19_g29808.t1	Chr04_Occ	238078	241432	4CL1	CP125842.1	Genbank	gene	238078	241432	.	+	.	ID=gene-P8452_29808;Name=4CL1;gbkey=Gene;gene=4CL1;gene_biotype=protein_coding;locus_tag=P8452_29808	NA	NA	NA	NA	NA	NA	NA	NA	NA	NA	NA	NA	NA	NA	NA	NA	NA
586	4CL1	ACLI19_g29808	1385.529335	1.729627228	6.459691975	0.26775692	0.788886433	0.999958117	condition	ACLI19_g29808.t1	Chr04_Occ	238078	241432	4CL1	CP125851.1	Genbank	gene	55117340	55126936	.	+	.	ID=gene-P8452_77827;Name=4CL1;gbkey=Gene;gene=4CL1;gene_biotype=protein_coding;locus_tag=P8452_77827	NA	NA	NA	NA	NA	NA	NA	NA	NA	NA	NA	NA	NA	NA	NA	NA	NA
587	4CL1	ACLI19_g29808	1385.529335	1.729627228	6.459691975	0.26775692	0.788886433	0.999958117	condition	ACLI19_g29808.t1	Chr04_Occ	238078	241432	4CL1	CP125850.1	Genbank	gene	62432285	62438331	.	+	.	ID=gene-P8452_72949;Name=4CL1;gbkey=Gene;gene=4CL1;gene_biotype=protein_coding;locus_tag=P8452_72949	NA	NA	NA	NA	NA	NA	NA	NA	NA	NA	NA	NA	NA	NA	NA	NA	NA
588	4CL1	ACLI19_g29808	1385.529335	1.729627228	6.459691975	0.26775692	0.788886433	0.999958117	condition	ACLI19_g29808.t1	Chr04_Occ	238078	241432	4CL1	CP125846.1	Genbank	gene	60341297	60344157	.	+	.	ID=gene-P8452_54281;Name=4CL1;gbkey=Gene;gene=4CL1;gene_biotype=protein_coding;locus_tag=P8452_54281	NA	NA	NA	NA	NA	NA	NA	NA	NA	NA	NA	NA	NA	NA	NA	NA	NA
601	4CL1	ACLI19_g29808	1385.529335	-5.39219767	2.207914156	-2.442213459	0.014597513	0.054069943	range	ACLI19_g29808.t1	Chr04_Occ	238078	241432	4CL1	CP125843.1	Genbank	gene	285309	288368	.	+	.	ID=gene-P8452_35147;Name=4CL1;gbkey=Gene;gene=4CL1;gene_biotype=protein_coding;locus_tag=P8452_35147	NA	NA	NA	NA	NA	NA	NA	NA	NA	NA	NA	NA	NA	NA	NA	NA	NA
602	4CL1	ACLI19_g29808	1385.529335	-5.39219767	2.207914156	-2.442213459	0.014597513	0.054069943	range	ACLI19_g29808.t1	Chr04_Occ	238078	241432	4CL1	CP125847.1	Genbank	gene	62038959	62041889	.	+	.	ID=gene-P8452_58596;Name=4CL1;gbkey=Gene;gene=4CL1;gene_biotype=protein_coding;locus_tag=P8452_58596	NA	NA	NA	NA	NA	NA	NA	NA	NA	NA	NA	NA	NA	NA	NA	NA	NA
603	4CL1	ACLI19_g29808	1385.529335	-5.39219767	2.207914156	-2.442213459	0.014597513	0.054069943	range	ACLI19_g29808.t1	Chr04_Occ	238078	241432	4CL1	CP125842.1	Genbank	gene	238078	241432	.	+	.	ID=gene-P8452_29808;Name=4CL1;gbkey=Gene;gene=4CL1;gene_biotype=protein_coding;locus_tag=P8452_29808	NA	NA	NA	NA	NA	NA	NA	NA	NA	NA	NA	NA	NA	NA	NA	NA	NA
604	4CL1	ACLI19_g29808	1385.529335	-5.39219767	2.207914156	-2.442213459	0.014597513	0.054069943	range	ACLI19_g29808.t1	Chr04_Occ	238078	241432	4CL1	CP125851.1	Genbank	gene	55117340	55126936	.	+	.	ID=gene-P8452_77827;Name=4CL1;gbkey=Gene;gene=4CL1;gene_biotype=protein_coding;locus_tag=P8452_77827	NA	NA	NA	NA	NA	NA	NA	NA	NA	NA	NA	NA	NA	NA	NA	NA	NA
605	4CL1	ACLI19_g29808	1385.529335	-5.39219767	2.207914156	-2.442213459	0.014597513	0.054069943	range	ACLI19_g29808.t1	Chr04_Occ	238078	241432	4CL1	CP125850.1	Genbank	gene	62432285	62438331	.	+	.	ID=gene-P8452_72949;Name=4CL1;gbkey=Gene;gene=4CL1;gene_biotype=protein_coding;locus_tag=P8452_72949	NA	NA	NA	NA	NA	NA	NA	NA	NA	NA	NA	NA	NA	NA	NA	NA	NA
606	4CL1	ACLI19_g29808	1385.529335	-5.39219767	2.207914156	-2.442213459	0.014597513	0.054069943	range	ACLI19_g29808.t1	Chr04_Occ	238078	241432	4CL1	CP125846.1	Genbank	gene	60341297	60344157	.	+	.	ID=gene-P8452_54281;Name=4CL1;gbkey=Gene;gene=4CL1;gene_biotype=protein_coding;locus_tag=P8452_54281	NA	NA	NA	NA	NA	NA	NA	NA	NA	NA	NA	NA	NA	NA	NA	NA	NA
631	4CL1	ACLI19_g35147	6357.335441	-0.216340731	1.190812527	-0.181674887	0.855837876	0.999930722	range	ACLI19_g35147.t1	Chr04_Pall	285309	288368	4CL1	CP125843.1	Genbank	gene	285309	288368	.	+	.	ID=gene-P8452_35147;Name=4CL1;gbkey=Gene;gene=4CL1;gene_biotype=protein_coding;locus_tag=P8452_35147	NA	NA	NA	NA	NA	NA	NA	NA	NA	NA	NA	NA	NA	NA	NA	NA	NA
632	4CL1	ACLI19_g35147	6357.335441	-0.216340731	1.190812527	-0.181674887	0.855837876	0.999930722	range	ACLI19_g35147.t1	Chr04_Pall	285309	288368	4CL1	CP125847.1	Genbank	gene	62038959	62041889	.	+	.	ID=gene-P8452_58596;Name=4CL1;gbkey=Gene;gene=4CL1;gene_biotype=protein_coding;locus_tag=P8452_58596	NA	NA	NA	NA	NA	NA	NA	NA	NA	NA	NA	NA	NA	NA	NA	NA	NA
633	4CL1	ACLI19_g35147	6357.335441	-0.216340731	1.190812527	-0.181674887	0.855837876	0.999930722	range	ACLI19_g35147.t1	Chr04_Pall	285309	288368	4CL1	CP125842.1	Genbank	gene	238078	241432	.	+	.	ID=gene-P8452_29808;Name=4CL1;gbkey=Gene;gene=4CL1;gene_biotype=protein_coding;locus_tag=P8452_29808	NA	NA	NA	NA	NA	NA	NA	NA	NA	NA	NA	NA	NA	NA	NA	NA	NA
634	4CL1	ACLI19_g35147	6357.335441	-0.216340731	1.190812527	-0.181674887	0.855837876	0.999930722	range	ACLI19_g35147.t1	Chr04_Pall	285309	288368	4CL1	CP125851.1	Genbank	gene	55117340	55126936	.	+	.	ID=gene-P8452_77827;Name=4CL1;gbkey=Gene;gene=4CL1;gene_biotype=protein_coding;locus_tag=P8452_77827	NA	NA	NA	NA	NA	NA	NA	NA	NA	NA	NA	NA	NA	NA	NA	NA	NA
635	4CL1	ACLI19_g35147	6357.335441	-0.216340731	1.190812527	-0.181674887	0.855837876	0.999930722	range	ACLI19_g35147.t1	Chr04_Pall	285309	288368	4CL1	CP125850.1	Genbank	gene	62432285	62438331	.	+	.	ID=gene-P8452_72949;Name=4CL1;gbkey=Gene;gene=4CL1;gene_biotype=protein_coding;locus_tag=P8452_72949	NA	NA	NA	NA	NA	NA	NA	NA	NA	NA	NA	NA	NA	NA	NA	NA	NA
636	4CL1	ACLI19_g35147	6357.335441	-0.216340731	1.190812527	-0.181674887	0.855837876	0.999930722	range	ACLI19_g35147.t1	Chr04_Pall	285309	288368	4CL1	CP125846.1	Genbank	gene	60341297	60344157	.	+	.	ID=gene-P8452_54281;Name=4CL1;gbkey=Gene;gene=4CL1;gene_biotype=protein_coding;locus_tag=P8452_54281	NA	NA	NA	NA	NA	NA	NA	NA	NA	NA	NA	NA	NA	NA	NA	NA	NA
637	4CL1	ACLI19_g35147	6357.335441	0.494475942	3.336938767	0.148182504	0.882198739	0.999958117	condition	ACLI19_g35147.t1	Chr04_Pall	285309	288368	4CL1	CP125843.1	Genbank	gene	285309	288368	.	+	.	ID=gene-P8452_35147;Name=4CL1;gbkey=Gene;gene=4CL1;gene_biotype=protein_coding;locus_tag=P8452_35147	NA	NA	NA	NA	NA	NA	NA	NA	NA	NA	NA	NA	NA	NA	NA	NA	NA
638	4CL1	ACLI19_g35147	6357.335441	0.494475942	3.336938767	0.148182504	0.882198739	0.999958117	condition	ACLI19_g35147.t1	Chr04_Pall	285309	288368	4CL1	CP125847.1	Genbank	gene	62038959	62041889	.	+	.	ID=gene-P8452_58596;Name=4CL1;gbkey=Gene;gene=4CL1;gene_biotype=protein_coding;locus_tag=P8452_58596	NA	NA	NA	NA	NA	NA	NA	NA	NA	NA	NA	NA	NA	NA	NA	NA	NA
639	4CL1	ACLI19_g35147	6357.335441	0.494475942	3.336938767	0.148182504	0.882198739	0.999958117	condition	ACLI19_g35147.t1	Chr04_Pall	285309	288368	4CL1	CP125842.1	Genbank	gene	238078	241432	.	+	.	ID=gene-P8452_29808;Name=4CL1;gbkey=Gene;gene=4CL1;gene_biotype=protein_coding;locus_tag=P8452_29808	NA	NA	NA	NA	NA	NA	NA	NA	NA	NA	NA	NA	NA	NA	NA	NA	NA
640	4CL1	ACLI19_g35147	6357.335441	0.494475942	3.336938767	0.148182504	0.882198739	0.999958117	condition	ACLI19_g35147.t1	Chr04_Pall	285309	288368	4CL1	CP125851.1	Genbank	gene	55117340	55126936	.	+	.	ID=gene-P8452_77827;Name=4CL1;gbkey=Gene;gene=4CL1;gene_biotype=protein_coding;locus_tag=P8452_77827	NA	NA	NA	NA	NA	NA	NA	NA	NA	NA	NA	NA	NA	NA	NA	NA	NA
641	4CL1	ACLI19_g35147	6357.335441	0.494475942	3.336938767	0.148182504	0.882198739	0.999958117	condition	ACLI19_g35147.t1	Chr04_Pall	285309	288368	4CL1	CP125850.1	Genbank	gene	62432285	62438331	.	+	.	ID=gene-P8452_72949;Name=4CL1;gbkey=Gene;gene=4CL1;gene_biotype=protein_coding;locus_tag=P8452_72949	NA	NA	NA	NA	NA	NA	NA	NA	NA	NA	NA	NA	NA	NA	NA	NA	NA
642	4CL1	ACLI19_g35147	6357.335441	0.494475942	3.336938767	0.148182504	0.882198739	0.999958117	condition	ACLI19_g35147.t1	Chr04_Pall	285309	288368	4CL1	CP125846.1	Genbank	gene	60341297	60344157	.	+	.	ID=gene-P8452_54281;Name=4CL1;gbkey=Gene;gene=4CL1;gene_biotype=protein_coding;locus_tag=P8452_54281	NA	NA	NA	NA	NA	NA	NA	NA	NA	NA	NA	NA	NA	NA	NA	NA	NA
649	4CL1	ACLI19_g54281	8077.07551	-0.755959835	0.813219959	-0.929588393	0.35258424	0.858575058	range	ACLI19_g54281.t1	Chr06_Occ	60341297	60344157	4CL1	CP125843.1	Genbank	gene	285309	288368	.	+	.	ID=gene-P8452_35147;Name=4CL1;gbkey=Gene;gene=4CL1;gene_biotype=protein_coding;locus_tag=P8452_35147	NA	NA	NA	NA	NA	NA	NA	NA	NA	NA	NA	NA	NA	NA	NA	NA	NA
650	4CL1	ACLI19_g54281	8077.07551	-0.755959835	0.813219959	-0.929588393	0.35258424	0.858575058	range	ACLI19_g54281.t1	Chr06_Occ	60341297	60344157	4CL1	CP125847.1	Genbank	gene	62038959	62041889	.	+	.	ID=gene-P8452_58596;Name=4CL1;gbkey=Gene;gene=4CL1;gene_biotype=protein_coding;locus_tag=P8452_58596	NA	NA	NA	NA	NA	NA	NA	NA	NA	NA	NA	NA	NA	NA	NA	NA	NA
651	4CL1	ACLI19_g54281	8077.07551	-0.755959835	0.813219959	-0.929588393	0.35258424	0.858575058	range	ACLI19_g54281.t1	Chr06_Occ	60341297	60344157	4CL1	CP125842.1	Genbank	gene	238078	241432	.	+	.	ID=gene-P8452_29808;Name=4CL1;gbkey=Gene;gene=4CL1;gene_biotype=protein_coding;locus_tag=P8452_29808	NA	NA	NA	NA	NA	NA	NA	NA	NA	NA	NA	NA	NA	NA	NA	NA	NA
652	4CL1	ACLI19_g54281	8077.07551	-0.755959835	0.813219959	-0.929588393	0.35258424	0.858575058	range	ACLI19_g54281.t1	Chr06_Occ	60341297	60344157	4CL1	CP125851.1	Genbank	gene	55117340	55126936	.	+	.	ID=gene-P8452_77827;Name=4CL1;gbkey=Gene;gene=4CL1;gene_biotype=protein_coding;locus_tag=P8452_77827	NA	NA	NA	NA	NA	NA	NA	NA	NA	NA	NA	NA	NA	NA	NA	NA	NA
653	4CL1	ACLI19_g54281	8077.07551	-0.755959835	0.813219959	-0.929588393	0.35258424	0.858575058	range	ACLI19_g54281.t1	Chr06_Occ	60341297	60344157	4CL1	CP125850.1	Genbank	gene	62432285	62438331	.	+	.	ID=gene-P8452_72949;Name=4CL1;gbkey=Gene;gene=4CL1;gene_biotype=protein_coding;locus_tag=P8452_72949	NA	NA	NA	NA	NA	NA	NA	NA	NA	NA	NA	NA	NA	NA	NA	NA	NA
654	4CL1	ACLI19_g54281	8077.07551	-0.755959835	0.813219959	-0.929588393	0.35258424	0.858575058	range	ACLI19_g54281.t1	Chr06_Occ	60341297	60344157	4CL1	CP125846.1	Genbank	gene	60341297	60344157	.	+	.	ID=gene-P8452_54281;Name=4CL1;gbkey=Gene;gene=4CL1;gene_biotype=protein_coding;locus_tag=P8452_54281	NA	NA	NA	NA	NA	NA	NA	NA	NA	NA	NA	NA	NA	NA	NA	NA	NA
655	4CL1	ACLI19_g54281	8077.07551	-0.830796137	0.817920298	-1.015742169	0.309752182	0.757146122	latitude	ACLI19_g54281.t1	Chr06_Occ	60341297	60344157	4CL1	CP125843.1	Genbank	gene	285309	288368	.	+	.	ID=gene-P8452_35147;Name=4CL1;gbkey=Gene;gene=4CL1;gene_biotype=protein_coding;locus_tag=P8452_35147	NA	NA	NA	NA	NA	NA	NA	NA	NA	NA	NA	NA	NA	NA	NA	NA	NA
656	4CL1	ACLI19_g54281	8077.07551	-0.830796137	0.817920298	-1.015742169	0.309752182	0.757146122	latitude	ACLI19_g54281.t1	Chr06_Occ	60341297	60344157	4CL1	CP125847.1	Genbank	gene	62038959	62041889	.	+	.	ID=gene-P8452_58596;Name=4CL1;gbkey=Gene;gene=4CL1;gene_biotype=protein_coding;locus_tag=P8452_58596	NA	NA	NA	NA	NA	NA	NA	NA	NA	NA	NA	NA	NA	NA	NA	NA	NA
657	4CL1	ACLI19_g54281	8077.07551	-0.830796137	0.817920298	-1.015742169	0.309752182	0.757146122	latitude	ACLI19_g54281.t1	Chr06_Occ	60341297	60344157	4CL1	CP125842.1	Genbank	gene	238078	241432	.	+	.	ID=gene-P8452_29808;Name=4CL1;gbkey=Gene;gene=4CL1;gene_biotype=protein_coding;locus_tag=P8452_29808	NA	NA	NA	NA	NA	NA	NA	NA	NA	NA	NA	NA	NA	NA	NA	NA	NA
658	4CL1	ACLI19_g54281	8077.07551	-0.830796137	0.817920298	-1.015742169	0.309752182	0.757146122	latitude	ACLI19_g54281.t1	Chr06_Occ	60341297	60344157	4CL1	CP125851.1	Genbank	gene	55117340	55126936	.	+	.	ID=gene-P8452_77827;Name=4CL1;gbkey=Gene;gene=4CL1;gene_biotype=protein_coding;locus_tag=P8452_77827	NA	NA	NA	NA	NA	NA	NA	NA	NA	NA	NA	NA	NA	NA	NA	NA	NA
659	4CL1	ACLI19_g54281	8077.07551	-0.830796137	0.817920298	-1.015742169	0.309752182	0.757146122	latitude	ACLI19_g54281.t1	Chr06_Occ	60341297	60344157	4CL1	CP125850.1	Genbank	gene	62432285	62438331	.	+	.	ID=gene-P8452_72949;Name=4CL1;gbkey=Gene;gene=4CL1;gene_biotype=protein_coding;locus_tag=P8452_72949	NA	NA	NA	NA	NA	NA	NA	NA	NA	NA	NA	NA	NA	NA	NA	NA	NA
660	4CL1	ACLI19_g54281	8077.07551	-0.830796137	0.817920298	-1.015742169	0.309752182	0.757146122	latitude	ACLI19_g54281.t1	Chr06_Occ	60341297	60344157	4CL1	CP125846.1	Genbank	gene	60341297	60344157	.	+	.	ID=gene-P8452_54281;Name=4CL1;gbkey=Gene;gene=4CL1;gene_biotype=protein_coding;locus_tag=P8452_54281	NA	NA	NA	NA	NA	NA	NA	NA	NA	NA	NA	NA	NA	NA	NA	NA	NA
673	4CL1	ACLI19_g54281	8077.07551	-2.2979154	2.280321966	-1.007715329	0.313591144	0.879719391	condition	ACLI19_g54281.t1	Chr06_Occ	60341297	60344157	4CL1	CP125843.1	Genbank	gene	285309	288368	.	+	.	ID=gene-P8452_35147;Name=4CL1;gbkey=Gene;gene=4CL1;gene_biotype=protein_coding;locus_tag=P8452_35147	NA	NA	NA	NA	NA	NA	NA	NA	NA	NA	NA	NA	NA	NA	NA	NA	NA
674	4CL1	ACLI19_g54281	8077.07551	-2.2979154	2.280321966	-1.007715329	0.313591144	0.879719391	condition	ACLI19_g54281.t1	Chr06_Occ	60341297	60344157	4CL1	CP125847.1	Genbank	gene	62038959	62041889	.	+	.	ID=gene-P8452_58596;Name=4CL1;gbkey=Gene;gene=4CL1;gene_biotype=protein_coding;locus_tag=P8452_58596	NA	NA	NA	NA	NA	NA	NA	NA	NA	NA	NA	NA	NA	NA	NA	NA	NA
675	4CL1	ACLI19_g54281	8077.07551	-2.2979154	2.280321966	-1.007715329	0.313591144	0.879719391	condition	ACLI19_g54281.t1	Chr06_Occ	60341297	60344157	4CL1	CP125842.1	Genbank	gene	238078	241432	.	+	.	ID=gene-P8452_29808;Name=4CL1;gbkey=Gene;gene=4CL1;gene_biotype=protein_coding;locus_tag=P8452_29808	NA	NA	NA	NA	NA	NA	NA	NA	NA	NA	NA	NA	NA	NA	NA	NA	NA
676	4CL1	ACLI19_g54281	8077.07551	-2.2979154	2.280321966	-1.007715329	0.313591144	0.879719391	condition	ACLI19_g54281.t1	Chr06_Occ	60341297	60344157	4CL1	CP125851.1	Genbank	gene	55117340	55126936	.	+	.	ID=gene-P8452_77827;Name=4CL1;gbkey=Gene;gene=4CL1;gene_biotype=protein_coding;locus_tag=P8452_77827	NA	NA	NA	NA	NA	NA	NA	NA	NA	NA	NA	NA	NA	NA	NA	NA	NA
677	4CL1	ACLI19_g54281	8077.07551	-2.2979154	2.280321966	-1.007715329	0.313591144	0.879719391	condition	ACLI19_g54281.t1	Chr06_Occ	60341297	60344157	4CL1	CP125850.1	Genbank	gene	62432285	62438331	.	+	.	ID=gene-P8452_72949;Name=4CL1;gbkey=Gene;gene=4CL1;gene_biotype=protein_coding;locus_tag=P8452_72949	NA	NA	NA	NA	NA	NA	NA	NA	NA	NA	NA	NA	NA	NA	NA	NA	NA
678	4CL1	ACLI19_g54281	8077.07551	-2.2979154	2.280321966	-1.007715329	0.313591144	0.879719391	condition	ACLI19_g54281.t1	Chr06_Occ	60341297	60344157	4CL1	CP125846.1	Genbank	gene	60341297	60344157	.	+	.	ID=gene-P8452_54281;Name=4CL1;gbkey=Gene;gene=4CL1;gene_biotype=protein_coding;locus_tag=P8452_54281	NA	NA	NA	NA	NA	NA	NA	NA	NA	NA	NA	NA	NA	NA	NA	NA	NA
679	4CL1	ACLI19_g58596	3775.882594	0.122749793	0.924456399	0.132780511	0.894366968	0.999930722	range	ACLI19_g58596.t1	Chr06_Pall	62038959	62041889	4CL1	CP125843.1	Genbank	gene	285309	288368	.	+	.	ID=gene-P8452_35147;Name=4CL1;gbkey=Gene;gene=4CL1;gene_biotype=protein_coding;locus_tag=P8452_35147	NA	NA	NA	NA	NA	NA	NA	NA	NA	NA	NA	NA	NA	NA	NA	NA	NA
680	4CL1	ACLI19_g58596	3775.882594	0.122749793	0.924456399	0.132780511	0.894366968	0.999930722	range	ACLI19_g58596.t1	Chr06_Pall	62038959	62041889	4CL1	CP125847.1	Genbank	gene	62038959	62041889	.	+	.	ID=gene-P8452_58596;Name=4CL1;gbkey=Gene;gene=4CL1;gene_biotype=protein_coding;locus_tag=P8452_58596	NA	NA	NA	NA	NA	NA	NA	NA	NA	NA	NA	NA	NA	NA	NA	NA	NA
681	4CL1	ACLI19_g58596	3775.882594	0.122749793	0.924456399	0.132780511	0.894366968	0.999930722	range	ACLI19_g58596.t1	Chr06_Pall	62038959	62041889	4CL1	CP125842.1	Genbank	gene	238078	241432	.	+	.	ID=gene-P8452_29808;Name=4CL1;gbkey=Gene;gene=4CL1;gene_biotype=protein_coding;locus_tag=P8452_29808	NA	NA	NA	NA	NA	NA	NA	NA	NA	NA	NA	NA	NA	NA	NA	NA	NA
682	4CL1	ACLI19_g58596	3775.882594	0.122749793	0.924456399	0.132780511	0.894366968	0.999930722	range	ACLI19_g58596.t1	Chr06_Pall	62038959	62041889	4CL1	CP125851.1	Genbank	gene	55117340	55126936	.	+	.	ID=gene-P8452_77827;Name=4CL1;gbkey=Gene;gene=4CL1;gene_biotype=protein_coding;locus_tag=P8452_77827	NA	NA	NA	NA	NA	NA	NA	NA	NA	NA	NA	NA	NA	NA	NA	NA	NA
683	4CL1	ACLI19_g58596	3775.882594	0.122749793	0.924456399	0.132780511	0.894366968	0.999930722	range	ACLI19_g58596.t1	Chr06_Pall	62038959	62041889	4CL1	CP125850.1	Genbank	gene	62432285	62438331	.	+	.	ID=gene-P8452_72949;Name=4CL1;gbkey=Gene;gene=4CL1;gene_biotype=protein_coding;locus_tag=P8452_72949	NA	NA	NA	NA	NA	NA	NA	NA	NA	NA	NA	NA	NA	NA	NA	NA	NA
684	4CL1	ACLI19_g58596	3775.882594	0.122749793	0.924456399	0.132780511	0.894366968	0.999930722	range	ACLI19_g58596.t1	Chr06_Pall	62038959	62041889	4CL1	CP125846.1	Genbank	gene	60341297	60344157	.	+	.	ID=gene-P8452_54281;Name=4CL1;gbkey=Gene;gene=4CL1;gene_biotype=protein_coding;locus_tag=P8452_54281	NA	NA	NA	NA	NA	NA	NA	NA	NA	NA	NA	NA	NA	NA	NA	NA	NA
685	4CL1	ACLI19_g58596	3775.882594	-0.275459756	0.929565896	-0.296331607	0.76697685	0.999880144	latitude	ACLI19_g58596.t1	Chr06_Pall	62038959	62041889	4CL1	CP125843.1	Genbank	gene	285309	288368	.	+	.	ID=gene-P8452_35147;Name=4CL1;gbkey=Gene;gene=4CL1;gene_biotype=protein_coding;locus_tag=P8452_35147	NA	NA	NA	NA	NA	NA	NA	NA	NA	NA	NA	NA	NA	NA	NA	NA	NA
686	4CL1	ACLI19_g58596	3775.882594	-0.275459756	0.929565896	-0.296331607	0.76697685	0.999880144	latitude	ACLI19_g58596.t1	Chr06_Pall	62038959	62041889	4CL1	CP125847.1	Genbank	gene	62038959	62041889	.	+	.	ID=gene-P8452_58596;Name=4CL1;gbkey=Gene;gene=4CL1;gene_biotype=protein_coding;locus_tag=P8452_58596	NA	NA	NA	NA	NA	NA	NA	NA	NA	NA	NA	NA	NA	NA	NA	NA	NA
687	4CL1	ACLI19_g58596	3775.882594	-0.275459756	0.929565896	-0.296331607	0.76697685	0.999880144	latitude	ACLI19_g58596.t1	Chr06_Pall	62038959	62041889	4CL1	CP125842.1	Genbank	gene	238078	241432	.	+	.	ID=gene-P8452_29808;Name=4CL1;gbkey=Gene;gene=4CL1;gene_biotype=protein_coding;locus_tag=P8452_29808	NA	NA	NA	NA	NA	NA	NA	NA	NA	NA	NA	NA	NA	NA	NA	NA	NA
688	4CL1	ACLI19_g58596	3775.882594	-0.275459756	0.929565896	-0.296331607	0.76697685	0.999880144	latitude	ACLI19_g58596.t1	Chr06_Pall	62038959	62041889	4CL1	CP125851.1	Genbank	gene	55117340	55126936	.	+	.	ID=gene-P8452_77827;Name=4CL1;gbkey=Gene;gene=4CL1;gene_biotype=protein_coding;locus_tag=P8452_77827	NA	NA	NA	NA	NA	NA	NA	NA	NA	NA	NA	NA	NA	NA	NA	NA	NA
689	4CL1	ACLI19_g58596	3775.882594	-0.275459756	0.929565896	-0.296331607	0.76697685	0.999880144	latitude	ACLI19_g58596.t1	Chr06_Pall	62038959	62041889	4CL1	CP125850.1	Genbank	gene	62432285	62438331	.	+	.	ID=gene-P8452_72949;Name=4CL1;gbkey=Gene;gene=4CL1;gene_biotype=protein_coding;locus_tag=P8452_72949	NA	NA	NA	NA	NA	NA	NA	NA	NA	NA	NA	NA	NA	NA	NA	NA	NA
690	4CL1	ACLI19_g58596	3775.882594	-0.275459756	0.929565896	-0.296331607	0.76697685	0.999880144	latitude	ACLI19_g58596.t1	Chr06_Pall	62038959	62041889	4CL1	CP125846.1	Genbank	gene	60341297	60344157	.	+	.	ID=gene-P8452_54281;Name=4CL1;gbkey=Gene;gene=4CL1;gene_biotype=protein_coding;locus_tag=P8452_54281	NA	NA	NA	NA	NA	NA	NA	NA	NA	NA	NA	NA	NA	NA	NA	NA	NA
697	4CL1	ACLI19_g35147	6357.335441	-1.284894861	1.184555303	-1.084706521	0.278051659	0.706098445	latitude	ACLI19_g35147.t1	Chr04_Pall	285309	288368	4CL1	CP125843.1	Genbank	gene	285309	288368	.	+	.	ID=gene-P8452_35147;Name=4CL1;gbkey=Gene;gene=4CL1;gene_biotype=protein_coding;locus_tag=P8452_35147	NA	NA	NA	NA	NA	NA	NA	NA	NA	NA	NA	NA	NA	NA	NA	NA	NA
698	4CL1	ACLI19_g35147	6357.335441	-1.284894861	1.184555303	-1.084706521	0.278051659	0.706098445	latitude	ACLI19_g35147.t1	Chr04_Pall	285309	288368	4CL1	CP125847.1	Genbank	gene	62038959	62041889	.	+	.	ID=gene-P8452_58596;Name=4CL1;gbkey=Gene;gene=4CL1;gene_biotype=protein_coding;locus_tag=P8452_58596	NA	NA	NA	NA	NA	NA	NA	NA	NA	NA	NA	NA	NA	NA	NA	NA	NA
699	4CL1	ACLI19_g35147	6357.335441	-1.284894861	1.184555303	-1.084706521	0.278051659	0.706098445	latitude	ACLI19_g35147.t1	Chr04_Pall	285309	288368	4CL1	CP125842.1	Genbank	gene	238078	241432	.	+	.	ID=gene-P8452_29808;Name=4CL1;gbkey=Gene;gene=4CL1;gene_biotype=protein_coding;locus_tag=P8452_29808	NA	NA	NA	NA	NA	NA	NA	NA	NA	NA	NA	NA	NA	NA	NA	NA	NA
700	4CL1	ACLI19_g35147	6357.335441	-1.284894861	1.184555303	-1.084706521	0.278051659	0.706098445	latitude	ACLI19_g35147.t1	Chr04_Pall	285309	288368	4CL1	CP125851.1	Genbank	gene	55117340	55126936	.	+	.	ID=gene-P8452_77827;Name=4CL1;gbkey=Gene;gene=4CL1;gene_biotype=protein_coding;locus_tag=P8452_77827	NA	NA	NA	NA	NA	NA	NA	NA	NA	NA	NA	NA	NA	NA	NA	NA	NA
701	4CL1	ACLI19_g35147	6357.335441	-1.284894861	1.184555303	-1.084706521	0.278051659	0.706098445	latitude	ACLI19_g35147.t1	Chr04_Pall	285309	288368	4CL1	CP125850.1	Genbank	gene	62432285	62438331	.	+	.	ID=gene-P8452_72949;Name=4CL1;gbkey=Gene;gene=4CL1;gene_biotype=protein_coding;locus_tag=P8452_72949	NA	NA	NA	NA	NA	NA	NA	NA	NA	NA	NA	NA	NA	NA	NA	NA	NA
702	4CL1	ACLI19_g35147	6357.335441	-1.284894861	1.184555303	-1.084706521	0.278051659	0.706098445	latitude	ACLI19_g35147.t1	Chr04_Pall	285309	288368	4CL1	CP125846.1	Genbank	gene	60341297	60344157	.	+	.	ID=gene-P8452_54281;Name=4CL1;gbkey=Gene;gene=4CL1;gene_biotype=protein_coding;locus_tag=P8452_54281	NA	NA	NA	NA	NA	NA	NA	NA	NA	NA	NA	NA	NA	NA	NA	NA	NA
709	4CL1	ACLI19_g58596	3775.882594	-0.890608797	2.587907436	-0.344142447	0.730739162	0.999958117	condition	ACLI19_g58596.t1	Chr06_Pall	62038959	62041889	4CL1	CP125843.1	Genbank	gene	285309	288368	.	+	.	ID=gene-P8452_35147;Name=4CL1;gbkey=Gene;gene=4CL1;gene_biotype=protein_coding;locus_tag=P8452_35147	NA	NA	NA	NA	NA	NA	NA	NA	NA	NA	NA	NA	NA	NA	NA	NA	NA
710	4CL1	ACLI19_g58596	3775.882594	-0.890608797	2.587907436	-0.344142447	0.730739162	0.999958117	condition	ACLI19_g58596.t1	Chr06_Pall	62038959	62041889	4CL1	CP125847.1	Genbank	gene	62038959	62041889	.	+	.	ID=gene-P8452_58596;Name=4CL1;gbkey=Gene;gene=4CL1;gene_biotype=protein_coding;locus_tag=P8452_58596	NA	NA	NA	NA	NA	NA	NA	NA	NA	NA	NA	NA	NA	NA	NA	NA	NA
711	4CL1	ACLI19_g58596	3775.882594	-0.890608797	2.587907436	-0.344142447	0.730739162	0.999958117	condition	ACLI19_g58596.t1	Chr06_Pall	62038959	62041889	4CL1	CP125842.1	Genbank	gene	238078	241432	.	+	.	ID=gene-P8452_29808;Name=4CL1;gbkey=Gene;gene=4CL1;gene_biotype=protein_coding;locus_tag=P8452_29808	NA	NA	NA	NA	NA	NA	NA	NA	NA	NA	NA	NA	NA	NA	NA	NA	NA
712	4CL1	ACLI19_g58596	3775.882594	-0.890608797	2.587907436	-0.344142447	0.730739162	0.999958117	condition	ACLI19_g58596.t1	Chr06_Pall	62038959	62041889	4CL1	CP125851.1	Genbank	gene	55117340	55126936	.	+	.	ID=gene-P8452_77827;Name=4CL1;gbkey=Gene;gene=4CL1;gene_biotype=protein_coding;locus_tag=P8452_77827	NA	NA	NA	NA	NA	NA	NA	NA	NA	NA	NA	NA	NA	NA	NA	NA	NA
713	4CL1	ACLI19_g58596	3775.882594	-0.890608797	2.587907436	-0.344142447	0.730739162	0.999958117	condition	ACLI19_g58596.t1	Chr06_Pall	62038959	62041889	4CL1	CP125850.1	Genbank	gene	62432285	62438331	.	+	.	ID=gene-P8452_72949;Name=4CL1;gbkey=Gene;gene=4CL1;gene_biotype=protein_coding;locus_tag=P8452_72949	NA	NA	NA	NA	NA	NA	NA	NA	NA	NA	NA	NA	NA	NA	NA	NA	NA
714	4CL1	ACLI19_g58596	3775.882594	-0.890608797	2.587907436	-0.344142447	0.730739162	0.999958117	condition	ACLI19_g58596.t1	Chr06_Pall	62038959	62041889	4CL1	CP125846.1	Genbank	gene	60341297	60344157	.	+	.	ID=gene-P8452_54281;Name=4CL1;gbkey=Gene;gene=4CL1;gene_biotype=protein_coding;locus_tag=P8452_54281	NA	NA	NA	NA	NA	NA	NA	NA	NA	NA	NA	NA	NA	NA	NA	NA	NA
715	4CL1	ACLI19_g72949	634.4188223	0.396463321	5.135962453	0.077193579	0.93846955	0.999958117	condition	ACLI19_g72949.t1	Chr08_Occ	62432285	62438331	4CL1	CP125843.1	Genbank	gene	285309	288368	.	+	.	ID=gene-P8452_35147;Name=4CL1;gbkey=Gene;gene=4CL1;gene_biotype=protein_coding;locus_tag=P8452_35147	NA	NA	NA	NA	NA	NA	NA	NA	NA	NA	NA	NA	NA	NA	NA	NA	NA
716	4CL1	ACLI19_g72949	634.4188223	0.396463321	5.135962453	0.077193579	0.93846955	0.999958117	condition	ACLI19_g72949.t1	Chr08_Occ	62432285	62438331	4CL1	CP125847.1	Genbank	gene	62038959	62041889	.	+	.	ID=gene-P8452_58596;Name=4CL1;gbkey=Gene;gene=4CL1;gene_biotype=protein_coding;locus_tag=P8452_58596	NA	NA	NA	NA	NA	NA	NA	NA	NA	NA	NA	NA	NA	NA	NA	NA	NA
717	4CL1	ACLI19_g72949	634.4188223	0.396463321	5.135962453	0.077193579	0.93846955	0.999958117	condition	ACLI19_g72949.t1	Chr08_Occ	62432285	62438331	4CL1	CP125842.1	Genbank	gene	238078	241432	.	+	.	ID=gene-P8452_29808;Name=4CL1;gbkey=Gene;gene=4CL1;gene_biotype=protein_coding;locus_tag=P8452_29808	NA	NA	NA	NA	NA	NA	NA	NA	NA	NA	NA	NA	NA	NA	NA	NA	NA
718	4CL1	ACLI19_g72949	634.4188223	0.396463321	5.135962453	0.077193579	0.93846955	0.999958117	condition	ACLI19_g72949.t1	Chr08_Occ	62432285	62438331	4CL1	CP125851.1	Genbank	gene	55117340	55126936	.	+	.	ID=gene-P8452_77827;Name=4CL1;gbkey=Gene;gene=4CL1;gene_biotype=protein_coding;locus_tag=P8452_77827	NA	NA	NA	NA	NA	NA	NA	NA	NA	NA	NA	NA	NA	NA	NA	NA	NA
719	4CL1	ACLI19_g72949	634.4188223	0.396463321	5.135962453	0.077193579	0.93846955	0.999958117	condition	ACLI19_g72949.t1	Chr08_Occ	62432285	62438331	4CL1	CP125850.1	Genbank	gene	62432285	62438331	.	+	.	ID=gene-P8452_72949;Name=4CL1;gbkey=Gene;gene=4CL1;gene_biotype=protein_coding;locus_tag=P8452_72949	NA	NA	NA	NA	NA	NA	NA	NA	NA	NA	NA	NA	NA	NA	NA	NA	NA
720	4CL1	ACLI19_g72949	634.4188223	0.396463321	5.135962453	0.077193579	0.93846955	0.999958117	condition	ACLI19_g72949.t1	Chr08_Occ	62432285	62438331	4CL1	CP125846.1	Genbank	gene	60341297	60344157	.	+	.	ID=gene-P8452_54281;Name=4CL1;gbkey=Gene;gene=4CL1;gene_biotype=protein_coding;locus_tag=P8452_54281	NA	NA	NA	NA	NA	NA	NA	NA	NA	NA	NA	NA	NA	NA	NA	NA	NA
721	4CL1	ACLI19_g72949	634.4188223	-0.452984968	1.843113354	-0.245771627	0.805859022	0.999880144	latitude	ACLI19_g72949.t1	Chr08_Occ	62432285	62438331	4CL1	CP125843.1	Genbank	gene	285309	288368	.	+	.	ID=gene-P8452_35147;Name=4CL1;gbkey=Gene;gene=4CL1;gene_biotype=protein_coding;locus_tag=P8452_35147	NA	NA	NA	NA	NA	NA	NA	NA	NA	NA	NA	NA	NA	NA	NA	NA	NA
722	4CL1	ACLI19_g72949	634.4188223	-0.452984968	1.843113354	-0.245771627	0.805859022	0.999880144	latitude	ACLI19_g72949.t1	Chr08_Occ	62432285	62438331	4CL1	CP125847.1	Genbank	gene	62038959	62041889	.	+	.	ID=gene-P8452_58596;Name=4CL1;gbkey=Gene;gene=4CL1;gene_biotype=protein_coding;locus_tag=P8452_58596	NA	NA	NA	NA	NA	NA	NA	NA	NA	NA	NA	NA	NA	NA	NA	NA	NA
723	4CL1	ACLI19_g72949	634.4188223	-0.452984968	1.843113354	-0.245771627	0.805859022	0.999880144	latitude	ACLI19_g72949.t1	Chr08_Occ	62432285	62438331	4CL1	CP125842.1	Genbank	gene	238078	241432	.	+	.	ID=gene-P8452_29808;Name=4CL1;gbkey=Gene;gene=4CL1;gene_biotype=protein_coding;locus_tag=P8452_29808	NA	NA	NA	NA	NA	NA	NA	NA	NA	NA	NA	NA	NA	NA	NA	NA	NA
724	4CL1	ACLI19_g72949	634.4188223	-0.452984968	1.843113354	-0.245771627	0.805859022	0.999880144	latitude	ACLI19_g72949.t1	Chr08_Occ	62432285	62438331	4CL1	CP125851.1	Genbank	gene	55117340	55126936	.	+	.	ID=gene-P8452_77827;Name=4CL1;gbkey=Gene;gene=4CL1;gene_biotype=protein_coding;locus_tag=P8452_77827	NA	NA	NA	NA	NA	NA	NA	NA	NA	NA	NA	NA	NA	NA	NA	NA	NA
725	4CL1	ACLI19_g72949	634.4188223	-0.452984968	1.843113354	-0.245771627	0.805859022	0.999880144	latitude	ACLI19_g72949.t1	Chr08_Occ	62432285	62438331	4CL1	CP125850.1	Genbank	gene	62432285	62438331	.	+	.	ID=gene-P8452_72949;Name=4CL1;gbkey=Gene;gene=4CL1;gene_biotype=protein_coding;locus_tag=P8452_72949	NA	NA	NA	NA	NA	NA	NA	NA	NA	NA	NA	NA	NA	NA	NA	NA	NA
726	4CL1	ACLI19_g72949	634.4188223	-0.452984968	1.843113354	-0.245771627	0.805859022	0.999880144	latitude	ACLI19_g72949.t1	Chr08_Occ	62432285	62438331	4CL1	CP125846.1	Genbank	gene	60341297	60344157	.	+	.	ID=gene-P8452_54281;Name=4CL1;gbkey=Gene;gene=4CL1;gene_biotype=protein_coding;locus_tag=P8452_54281	NA	NA	NA	NA	NA	NA	NA	NA	NA	NA	NA	NA	NA	NA	NA	NA	NA
727	4CL1	ACLI19_g72949	634.4188223	0.692483284	1.829242559	0.378562854	0.705012511	0.999930722	range	ACLI19_g72949.t1	Chr08_Occ	62432285	62438331	4CL1	CP125843.1	Genbank	gene	285309	288368	.	+	.	ID=gene-P8452_35147;Name=4CL1;gbkey=Gene;gene=4CL1;gene_biotype=protein_coding;locus_tag=P8452_35147	NA	NA	NA	NA	NA	NA	NA	NA	NA	NA	NA	NA	NA	NA	NA	NA	NA
728	4CL1	ACLI19_g72949	634.4188223	0.692483284	1.829242559	0.378562854	0.705012511	0.999930722	range	ACLI19_g72949.t1	Chr08_Occ	62432285	62438331	4CL1	CP125847.1	Genbank	gene	62038959	62041889	.	+	.	ID=gene-P8452_58596;Name=4CL1;gbkey=Gene;gene=4CL1;gene_biotype=protein_coding;locus_tag=P8452_58596	NA	NA	NA	NA	NA	NA	NA	NA	NA	NA	NA	NA	NA	NA	NA	NA	NA
729	4CL1	ACLI19_g72949	634.4188223	0.692483284	1.829242559	0.378562854	0.705012511	0.999930722	range	ACLI19_g72949.t1	Chr08_Occ	62432285	62438331	4CL1	CP125842.1	Genbank	gene	238078	241432	.	+	.	ID=gene-P8452_29808;Name=4CL1;gbkey=Gene;gene=4CL1;gene_biotype=protein_coding;locus_tag=P8452_29808	NA	NA	NA	NA	NA	NA	NA	NA	NA	NA	NA	NA	NA	NA	NA	NA	NA
730	4CL1	ACLI19_g72949	634.4188223	0.692483284	1.829242559	0.378562854	0.705012511	0.999930722	range	ACLI19_g72949.t1	Chr08_Occ	62432285	62438331	4CL1	CP125851.1	Genbank	gene	55117340	55126936	.	+	.	ID=gene-P8452_77827;Name=4CL1;gbkey=Gene;gene=4CL1;gene_biotype=protein_coding;locus_tag=P8452_77827	NA	NA	NA	NA	NA	NA	NA	NA	NA	NA	NA	NA	NA	NA	NA	NA	NA
731	4CL1	ACLI19_g72949	634.4188223	0.692483284	1.829242559	0.378562854	0.705012511	0.999930722	range	ACLI19_g72949.t1	Chr08_Occ	62432285	62438331	4CL1	CP125850.1	Genbank	gene	62432285	62438331	.	+	.	ID=gene-P8452_72949;Name=4CL1;gbkey=Gene;gene=4CL1;gene_biotype=protein_coding;locus_tag=P8452_72949	NA	NA	NA	NA	NA	NA	NA	NA	NA	NA	NA	NA	NA	NA	NA	NA	NA
732	4CL1	ACLI19_g72949	634.4188223	0.692483284	1.829242559	0.378562854	0.705012511	0.999930722	range	ACLI19_g72949.t1	Chr08_Occ	62432285	62438331	4CL1	CP125846.1	Genbank	gene	60341297	60344157	.	+	.	ID=gene-P8452_54281;Name=4CL1;gbkey=Gene;gene=4CL1;gene_biotype=protein_coding;locus_tag=P8452_54281	NA	NA	NA	NA	NA	NA	NA	NA	NA	NA	NA	NA	NA	NA	NA	NA	NA
757	4CL1	ACLI19_g77827	862.1264817	-1.809802865	5.698140407	-0.317612894	0.750778592	0.999958117	condition	ACLI19_g77827.t1	Chr08_Pall	55117340	55126936	4CL1	CP125843.1	Genbank	gene	285309	288368	.	+	.	ID=gene-P8452_35147;Name=4CL1;gbkey=Gene;gene=4CL1;gene_biotype=protein_coding;locus_tag=P8452_35147	NA	NA	NA	NA	NA	NA	NA	NA	NA	NA	NA	NA	NA	NA	NA	NA	NA
758	4CL1	ACLI19_g77827	862.1264817	-1.809802865	5.698140407	-0.317612894	0.750778592	0.999958117	condition	ACLI19_g77827.t1	Chr08_Pall	55117340	55126936	4CL1	CP125847.1	Genbank	gene	62038959	62041889	.	+	.	ID=gene-P8452_58596;Name=4CL1;gbkey=Gene;gene=4CL1;gene_biotype=protein_coding;locus_tag=P8452_58596	NA	NA	NA	NA	NA	NA	NA	NA	NA	NA	NA	NA	NA	NA	NA	NA	NA
759	4CL1	ACLI19_g77827	862.1264817	-1.809802865	5.698140407	-0.317612894	0.750778592	0.999958117	condition	ACLI19_g77827.t1	Chr08_Pall	55117340	55126936	4CL1	CP125842.1	Genbank	gene	238078	241432	.	+	.	ID=gene-P8452_29808;Name=4CL1;gbkey=Gene;gene=4CL1;gene_biotype=protein_coding;locus_tag=P8452_29808	NA	NA	NA	NA	NA	NA	NA	NA	NA	NA	NA	NA	NA	NA	NA	NA	NA
760	4CL1	ACLI19_g77827	862.1264817	-1.809802865	5.698140407	-0.317612894	0.750778592	0.999958117	condition	ACLI19_g77827.t1	Chr08_Pall	55117340	55126936	4CL1	CP125851.1	Genbank	gene	55117340	55126936	.	+	.	ID=gene-P8452_77827;Name=4CL1;gbkey=Gene;gene=4CL1;gene_biotype=protein_coding;locus_tag=P8452_77827	NA	NA	NA	NA	NA	NA	NA	NA	NA	NA	NA	NA	NA	NA	NA	NA	NA
761	4CL1	ACLI19_g77827	862.1264817	-1.809802865	5.698140407	-0.317612894	0.750778592	0.999958117	condition	ACLI19_g77827.t1	Chr08_Pall	55117340	55126936	4CL1	CP125850.1	Genbank	gene	62432285	62438331	.	+	.	ID=gene-P8452_72949;Name=4CL1;gbkey=Gene;gene=4CL1;gene_biotype=protein_coding;locus_tag=P8452_72949	NA	NA	NA	NA	NA	NA	NA	NA	NA	NA	NA	NA	NA	NA	NA	NA	NA
762	4CL1	ACLI19_g77827	862.1264817	-1.809802865	5.698140407	-0.317612894	0.750778592	0.999958117	condition	ACLI19_g77827.t1	Chr08_Pall	55117340	55126936	4CL1	CP125846.1	Genbank	gene	60341297	60344157	.	+	.	ID=gene-P8452_54281;Name=4CL1;gbkey=Gene;gene=4CL1;gene_biotype=protein_coding;locus_tag=P8452_54281	NA	NA	NA	NA	NA	NA	NA	NA	NA	NA	NA	NA	NA	NA	NA	NA	NA
781	4CL1	ACLI19_g77827	862.1264817	-0.653528789	2.034088119	-0.321288337	0.747991894	0.999930722	range	ACLI19_g77827.t1	Chr08_Pall	55117340	55126936	4CL1	CP125843.1	Genbank	gene	285309	288368	.	+	.	ID=gene-P8452_35147;Name=4CL1;gbkey=Gene;gene=4CL1;gene_biotype=protein_coding;locus_tag=P8452_35147	NA	NA	NA	NA	NA	NA	NA	NA	NA	NA	NA	NA	NA	NA	NA	NA	NA
782	4CL1	ACLI19_g77827	862.1264817	-0.653528789	2.034088119	-0.321288337	0.747991894	0.999930722	range	ACLI19_g77827.t1	Chr08_Pall	55117340	55126936	4CL1	CP125847.1	Genbank	gene	62038959	62041889	.	+	.	ID=gene-P8452_58596;Name=4CL1;gbkey=Gene;gene=4CL1;gene_biotype=protein_coding;locus_tag=P8452_58596	NA	NA	NA	NA	NA	NA	NA	NA	NA	NA	NA	NA	NA	NA	NA	NA	NA
783	4CL1	ACLI19_g77827	862.1264817	-0.653528789	2.034088119	-0.321288337	0.747991894	0.999930722	range	ACLI19_g77827.t1	Chr08_Pall	55117340	55126936	4CL1	CP125842.1	Genbank	gene	238078	241432	.	+	.	ID=gene-P8452_29808;Name=4CL1;gbkey=Gene;gene=4CL1;gene_biotype=protein_coding;locus_tag=P8452_29808	NA	NA	NA	NA	NA	NA	NA	NA	NA	NA	NA	NA	NA	NA	NA	NA	NA
784	4CL1	ACLI19_g77827	862.1264817	-0.653528789	2.034088119	-0.321288337	0.747991894	0.999930722	range	ACLI19_g77827.t1	Chr08_Pall	55117340	55126936	4CL1	CP125851.1	Genbank	gene	55117340	55126936	.	+	.	ID=gene-P8452_77827;Name=4CL1;gbkey=Gene;gene=4CL1;gene_biotype=protein_coding;locus_tag=P8452_77827	NA	NA	NA	NA	NA	NA	NA	NA	NA	NA	NA	NA	NA	NA	NA	NA	NA
785	4CL1	ACLI19_g77827	862.1264817	-0.653528789	2.034088119	-0.321288337	0.747991894	0.999930722	range	ACLI19_g77827.t1	Chr08_Pall	55117340	55126936	4CL1	CP125850.1	Genbank	gene	62432285	62438331	.	+	.	ID=gene-P8452_72949;Name=4CL1;gbkey=Gene;gene=4CL1;gene_biotype=protein_coding;locus_tag=P8452_72949	NA	NA	NA	NA	NA	NA	NA	NA	NA	NA	NA	NA	NA	NA	NA	NA	NA
786	4CL1	ACLI19_g77827	862.1264817	-0.653528789	2.034088119	-0.321288337	0.747991894	0.999930722	range	ACLI19_g77827.t1	Chr08_Pall	55117340	55126936	4CL1	CP125846.1	Genbank	gene	60341297	60344157	.	+	.	ID=gene-P8452_54281;Name=4CL1;gbkey=Gene;gene=4CL1;gene_biotype=protein_coding;locus_tag=P8452_54281	NA	NA	NA	NA	NA	NA	NA	NA	NA	NA	NA	NA	NA	NA	NA	NA	NA
787	4CL1	ACLI19_g77827	862.1264817	0.091857943	2.050718314	0.044793057	0.964272259	0.999880144	latitude	ACLI19_g77827.t1	Chr08_Pall	55117340	55126936	4CL1	CP125843.1	Genbank	gene	285309	288368	.	+	.	ID=gene-P8452_35147;Name=4CL1;gbkey=Gene;gene=4CL1;gene_biotype=protein_coding;locus_tag=P8452_35147	NA	NA	NA	NA	NA	NA	NA	NA	NA	NA	NA	NA	NA	NA	NA	NA	NA
788	4CL1	ACLI19_g77827	862.1264817	0.091857943	2.050718314	0.044793057	0.964272259	0.999880144	latitude	ACLI19_g77827.t1	Chr08_Pall	55117340	55126936	4CL1	CP125847.1	Genbank	gene	62038959	62041889	.	+	.	ID=gene-P8452_58596;Name=4CL1;gbkey=Gene;gene=4CL1;gene_biotype=protein_coding;locus_tag=P8452_58596	NA	NA	NA	NA	NA	NA	NA	NA	NA	NA	NA	NA	NA	NA	NA	NA	NA
789	4CL1	ACLI19_g77827	862.1264817	0.091857943	2.050718314	0.044793057	0.964272259	0.999880144	latitude	ACLI19_g77827.t1	Chr08_Pall	55117340	55126936	4CL1	CP125842.1	Genbank	gene	238078	241432	.	+	.	ID=gene-P8452_29808;Name=4CL1;gbkey=Gene;gene=4CL1;gene_biotype=protein_coding;locus_tag=P8452_29808	NA	NA	NA	NA	NA	NA	NA	NA	NA	NA	NA	NA	NA	NA	NA	NA	NA
790	4CL1	ACLI19_g77827	862.1264817	0.091857943	2.050718314	0.044793057	0.964272259	0.999880144	latitude	ACLI19_g77827.t1	Chr08_Pall	55117340	55126936	4CL1	CP125851.1	Genbank	gene	55117340	55126936	.	+	.	ID=gene-P8452_77827;Name=4CL1;gbkey=Gene;gene=4CL1;gene_biotype=protein_coding;locus_tag=P8452_77827	NA	NA	NA	NA	NA	NA	NA	NA	NA	NA	NA	NA	NA	NA	NA	NA	NA
791	4CL1	ACLI19_g77827	862.1264817	0.091857943	2.050718314	0.044793057	0.964272259	0.999880144	latitude	ACLI19_g77827.t1	Chr08_Pall	55117340	55126936	4CL1	CP125850.1	Genbank	gene	62432285	62438331	.	+	.	ID=gene-P8452_72949;Name=4CL1;gbkey=Gene;gene=4CL1;gene_biotype=protein_coding;locus_tag=P8452_72949	NA	NA	NA	NA	NA	NA	NA	NA	NA	NA	NA	NA	NA	NA	NA	NA	NA
792	4CL1	ACLI19_g77827	862.1264817	0.091857943	2.050718314	0.044793057	0.964272259	0.999880144	latitude	ACLI19_g77827.t1	Chr08_Pall	55117340	55126936	4CL1	CP125846.1	Genbank	gene	60341297	60344157	.	+	.	ID=gene-P8452_54281;Name=4CL1;gbkey=Gene;gene=4CL1;gene_biotype=protein_coding;locus_tag=P8452_54281	NA	NA	NA	NA	NA	NA	NA	NA	NA	NA	NA	NA	NA	NA	NA	NA	NA
798	4CL3	ACLI19_g40557	11.7282941	28.52280335	2.96782114	9.61068811	7.21e-22	9.23e-21	latitude	ACLI19_g40557.t1	Chr05_Occ	1416565	1418934	4CL3	CP125844.1	Genbank	gene	1441431	1447639	.	+	.	ID=gene-P8452_40560;Name=4CL3;gbkey=Gene;gene=4CL3;gene_biotype=protein_coding;locus_tag=P8452_40560	NA	NA	NA	NA	NA	NA	NA	NA	NA	NA	NA	NA	NA	NA	NA	NA	NA
799	4CL3	ACLI19_g40557	11.7282941	28.52280335	2.96782114	9.61068811	7.21e-22	9.23e-21	latitude	ACLI19_g40557.t1	Chr05_Occ	1416565	1418934	4CL3	CP125845.1	Genbank	gene	1299164	1304453	.	+	.	ID=gene-P8452_45346;Name=4CL3;gbkey=Gene;gene=4CL3;gene_biotype=protein_coding;locus_tag=P8452_45346	NA	NA	NA	NA	NA	NA	NA	NA	NA	NA	NA	NA	NA	NA	NA	NA	NA
800	4CL3	ACLI19_g40557	11.7282941	28.52280335	2.96782114	9.61068811	7.21e-22	9.23e-21	latitude	ACLI19_g40557.t1	Chr05_Occ	1416565	1418934	4CL3	CP125844.1	Genbank	gene	1416565	1418934	.	-	.	ID=gene-P8452_40557;Name=4CL3;gbkey=Gene;gene=4CL3;gene_biotype=protein_coding;locus_tag=P8452_40557	NA	NA	NA	NA	NA	NA	NA	NA	NA	NA	NA	NA	NA	NA	NA	NA	NA
801	4CL3	ACLI19_g40557	11.7282941	28.52280335	2.96782114	9.61068811	7.21e-22	9.23e-21	latitude	ACLI19_g40557.t1	Chr05_Occ	1416565	1418934	4CL3	CP125845.1	Genbank	gene	1306959	1311674	.	+	.	ID=gene-P8452_45347;Name=4CL3;gbkey=Gene;gene=4CL3;gene_biotype=protein_coding;locus_tag=P8452_45347	NA	NA	NA	NA	NA	NA	NA	NA	NA	NA	NA	NA	NA	NA	NA	NA	NA
802	4CL3	ACLI19_g40557	11.7282941	28.52280335	2.96782114	9.61068811	7.21e-22	9.23e-21	latitude	ACLI19_g40557.t1	Chr05_Occ	1416565	1418934	4CL3	CP125844.1	Genbank	gene	1434598	1439497	.	+	.	ID=gene-P8452_40559;Name=4CL3;gbkey=Gene;gene=4CL3;gene_biotype=protein_coding;locus_tag=P8452_40559	NA	NA	NA	NA	NA	NA	NA	NA	NA	NA	NA	NA	NA	NA	NA	NA	NA
803	4CL3	ACLI19_g40557	11.7282941	25.73115845	8.24333927	3.121448433	0.001799638	0.01309047	condition	ACLI19_g40557.t1	Chr05_Occ	1416565	1418934	4CL3	CP125844.1	Genbank	gene	1441431	1447639	.	+	.	ID=gene-P8452_40560;Name=4CL3;gbkey=Gene;gene=4CL3;gene_biotype=protein_coding;locus_tag=P8452_40560	NA	NA	NA	NA	NA	NA	NA	NA	NA	NA	NA	NA	NA	NA	NA	NA	NA
804	4CL3	ACLI19_g40557	11.7282941	25.73115845	8.24333927	3.121448433	0.001799638	0.01309047	condition	ACLI19_g40557.t1	Chr05_Occ	1416565	1418934	4CL3	CP125845.1	Genbank	gene	1299164	1304453	.	+	.	ID=gene-P8452_45346;Name=4CL3;gbkey=Gene;gene=4CL3;gene_biotype=protein_coding;locus_tag=P8452_45346	NA	NA	NA	NA	NA	NA	NA	NA	NA	NA	NA	NA	NA	NA	NA	NA	NA
805	4CL3	ACLI19_g40557	11.7282941	25.73115845	8.24333927	3.121448433	0.001799638	0.01309047	condition	ACLI19_g40557.t1	Chr05_Occ	1416565	1418934	4CL3	CP125844.1	Genbank	gene	1416565	1418934	.	-	.	ID=gene-P8452_40557;Name=4CL3;gbkey=Gene;gene=4CL3;gene_biotype=protein_coding;locus_tag=P8452_40557	NA	NA	NA	NA	NA	NA	NA	NA	NA	NA	NA	NA	NA	NA	NA	NA	NA
806	4CL3	ACLI19_g40557	11.7282941	25.73115845	8.24333927	3.121448433	0.001799638	0.01309047	condition	ACLI19_g40557.t1	Chr05_Occ	1416565	1418934	4CL3	CP125845.1	Genbank	gene	1306959	1311674	.	+	.	ID=gene-P8452_45347;Name=4CL3;gbkey=Gene;gene=4CL3;gene_biotype=protein_coding;locus_tag=P8452_45347	NA	NA	NA	NA	NA	NA	NA	NA	NA	NA	NA	NA	NA	NA	NA	NA	NA
807	4CL3	ACLI19_g40557	11.7282941	25.73115845	8.24333927	3.121448433	0.001799638	0.01309047	condition	ACLI19_g40557.t1	Chr05_Occ	1416565	1418934	4CL3	CP125844.1	Genbank	gene	1434598	1439497	.	+	.	ID=gene-P8452_40559;Name=4CL3;gbkey=Gene;gene=4CL3;gene_biotype=protein_coding;locus_tag=P8452_40559	NA	NA	NA	NA	NA	NA	NA	NA	NA	NA	NA	NA	NA	NA	NA	NA	NA
808	4CL3	ACLI19_g40557	11.7282941	30	2.951103992	10.16568718	2.82e-24	5.53e-23	range	ACLI19_g40557.t1	Chr05_Occ	1416565	1418934	4CL3	CP125844.1	Genbank	gene	1441431	1447639	.	+	.	ID=gene-P8452_40560;Name=4CL3;gbkey=Gene;gene=4CL3;gene_biotype=protein_coding;locus_tag=P8452_40560	NA	NA	NA	NA	NA	NA	NA	NA	NA	NA	NA	NA	NA	NA	NA	NA	NA
809	4CL3	ACLI19_g40557	11.7282941	30	2.951103992	10.16568718	2.82e-24	5.53e-23	range	ACLI19_g40557.t1	Chr05_Occ	1416565	1418934	4CL3	CP125845.1	Genbank	gene	1299164	1304453	.	+	.	ID=gene-P8452_45346;Name=4CL3;gbkey=Gene;gene=4CL3;gene_biotype=protein_coding;locus_tag=P8452_45346	NA	NA	NA	NA	NA	NA	NA	NA	NA	NA	NA	NA	NA	NA	NA	NA	NA
810	4CL3	ACLI19_g40557	11.7282941	30	2.951103992	10.16568718	2.82e-24	5.53e-23	range	ACLI19_g40557.t1	Chr05_Occ	1416565	1418934	4CL3	CP125844.1	Genbank	gene	1416565	1418934	.	-	.	ID=gene-P8452_40557;Name=4CL3;gbkey=Gene;gene=4CL3;gene_biotype=protein_coding;locus_tag=P8452_40557	NA	NA	NA	NA	NA	NA	NA	NA	NA	NA	NA	NA	NA	NA	NA	NA	NA
811	4CL3	ACLI19_g40557	11.7282941	30	2.951103992	10.16568718	2.82e-24	5.53e-23	range	ACLI19_g40557.t1	Chr05_Occ	1416565	1418934	4CL3	CP125845.1	Genbank	gene	1306959	1311674	.	+	.	ID=gene-P8452_45347;Name=4CL3;gbkey=Gene;gene=4CL3;gene_biotype=protein_coding;locus_tag=P8452_45347	NA	NA	NA	NA	NA	NA	NA	NA	NA	NA	NA	NA	NA	NA	NA	NA	NA
812	4CL3	ACLI19_g40557	11.7282941	30	2.951103992	10.16568718	2.82e-24	5.53e-23	range	ACLI19_g40557.t1	Chr05_Occ	1416565	1418934	4CL3	CP125844.1	Genbank	gene	1434598	1439497	.	+	.	ID=gene-P8452_40559;Name=4CL3;gbkey=Gene;gene=4CL3;gene_biotype=protein_coding;locus_tag=P8452_40559	NA	NA	NA	NA	NA	NA	NA	NA	NA	NA	NA	NA	NA	NA	NA	NA	NA
823	4CL3	ACLI19_g40559	602.4433308	-0.080590006	2.230794663	-0.036126142	0.971181777	0.999880144	latitude	ACLI19_g40559.t1	Chr05_Occ	1434598	1439497	4CL3	CP125844.1	Genbank	gene	1441431	1447639	.	+	.	ID=gene-P8452_40560;Name=4CL3;gbkey=Gene;gene=4CL3;gene_biotype=protein_coding;locus_tag=P8452_40560	NA	NA	NA	NA	NA	NA	NA	NA	NA	NA	NA	NA	NA	NA	NA	NA	NA
824	4CL3	ACLI19_g40559	602.4433308	-0.080590006	2.230794663	-0.036126142	0.971181777	0.999880144	latitude	ACLI19_g40559.t1	Chr05_Occ	1434598	1439497	4CL3	CP125845.1	Genbank	gene	1299164	1304453	.	+	.	ID=gene-P8452_45346;Name=4CL3;gbkey=Gene;gene=4CL3;gene_biotype=protein_coding;locus_tag=P8452_45346	NA	NA	NA	NA	NA	NA	NA	NA	NA	NA	NA	NA	NA	NA	NA	NA	NA
825	4CL3	ACLI19_g40559	602.4433308	-0.080590006	2.230794663	-0.036126142	0.971181777	0.999880144	latitude	ACLI19_g40559.t1	Chr05_Occ	1434598	1439497	4CL3	CP125844.1	Genbank	gene	1416565	1418934	.	-	.	ID=gene-P8452_40557;Name=4CL3;gbkey=Gene;gene=4CL3;gene_biotype=protein_coding;locus_tag=P8452_40557	NA	NA	NA	NA	NA	NA	NA	NA	NA	NA	NA	NA	NA	NA	NA	NA	NA
826	4CL3	ACLI19_g40559	602.4433308	-0.080590006	2.230794663	-0.036126142	0.971181777	0.999880144	latitude	ACLI19_g40559.t1	Chr05_Occ	1434598	1439497	4CL3	CP125845.1	Genbank	gene	1306959	1311674	.	+	.	ID=gene-P8452_45347;Name=4CL3;gbkey=Gene;gene=4CL3;gene_biotype=protein_coding;locus_tag=P8452_45347	NA	NA	NA	NA	NA	NA	NA	NA	NA	NA	NA	NA	NA	NA	NA	NA	NA
827	4CL3	ACLI19_g40559	602.4433308	-0.080590006	2.230794663	-0.036126142	0.971181777	0.999880144	latitude	ACLI19_g40559.t1	Chr05_Occ	1434598	1439497	4CL3	CP125844.1	Genbank	gene	1434598	1439497	.	+	.	ID=gene-P8452_40559;Name=4CL3;gbkey=Gene;gene=4CL3;gene_biotype=protein_coding;locus_tag=P8452_40559	NA	NA	NA	NA	NA	NA	NA	NA	NA	NA	NA	NA	NA	NA	NA	NA	NA
838	4CL3	ACLI19_g40559	602.4433308	5.316616524	6.147776186	0.864803201	0.387146814	0.982670058	condition	ACLI19_g40559.t1	Chr05_Occ	1434598	1439497	4CL3	CP125844.1	Genbank	gene	1441431	1447639	.	+	.	ID=gene-P8452_40560;Name=4CL3;gbkey=Gene;gene=4CL3;gene_biotype=protein_coding;locus_tag=P8452_40560	NA	NA	NA	NA	NA	NA	NA	NA	NA	NA	NA	NA	NA	NA	NA	NA	NA
839	4CL3	ACLI19_g40559	602.4433308	5.316616524	6.147776186	0.864803201	0.387146814	0.982670058	condition	ACLI19_g40559.t1	Chr05_Occ	1434598	1439497	4CL3	CP125845.1	Genbank	gene	1299164	1304453	.	+	.	ID=gene-P8452_45346;Name=4CL3;gbkey=Gene;gene=4CL3;gene_biotype=protein_coding;locus_tag=P8452_45346	NA	NA	NA	NA	NA	NA	NA	NA	NA	NA	NA	NA	NA	NA	NA	NA	NA
840	4CL3	ACLI19_g40559	602.4433308	5.316616524	6.147776186	0.864803201	0.387146814	0.982670058	condition	ACLI19_g40559.t1	Chr05_Occ	1434598	1439497	4CL3	CP125844.1	Genbank	gene	1416565	1418934	.	-	.	ID=gene-P8452_40557;Name=4CL3;gbkey=Gene;gene=4CL3;gene_biotype=protein_coding;locus_tag=P8452_40557	NA	NA	NA	NA	NA	NA	NA	NA	NA	NA	NA	NA	NA	NA	NA	NA	NA
841	4CL3	ACLI19_g40559	602.4433308	5.316616524	6.147776186	0.864803201	0.387146814	0.982670058	condition	ACLI19_g40559.t1	Chr05_Occ	1434598	1439497	4CL3	CP125845.1	Genbank	gene	1306959	1311674	.	+	.	ID=gene-P8452_45347;Name=4CL3;gbkey=Gene;gene=4CL3;gene_biotype=protein_coding;locus_tag=P8452_45347	NA	NA	NA	NA	NA	NA	NA	NA	NA	NA	NA	NA	NA	NA	NA	NA	NA
842	4CL3	ACLI19_g40559	602.4433308	5.316616524	6.147776186	0.864803201	0.387146814	0.982670058	condition	ACLI19_g40559.t1	Chr05_Occ	1434598	1439497	4CL3	CP125844.1	Genbank	gene	1434598	1439497	.	+	.	ID=gene-P8452_40559;Name=4CL3;gbkey=Gene;gene=4CL3;gene_biotype=protein_coding;locus_tag=P8452_40559	NA	NA	NA	NA	NA	NA	NA	NA	NA	NA	NA	NA	NA	NA	NA	NA	NA
843	4CL3	ACLI19_g40559	602.4433308	1.027151005	2.207646656	0.465269658	0.64173836	0.999930722	range	ACLI19_g40559.t1	Chr05_Occ	1434598	1439497	4CL3	CP125844.1	Genbank	gene	1441431	1447639	.	+	.	ID=gene-P8452_40560;Name=4CL3;gbkey=Gene;gene=4CL3;gene_biotype=protein_coding;locus_tag=P8452_40560	NA	NA	NA	NA	NA	NA	NA	NA	NA	NA	NA	NA	NA	NA	NA	NA	NA
844	4CL3	ACLI19_g40559	602.4433308	1.027151005	2.207646656	0.465269658	0.64173836	0.999930722	range	ACLI19_g40559.t1	Chr05_Occ	1434598	1439497	4CL3	CP125845.1	Genbank	gene	1299164	1304453	.	+	.	ID=gene-P8452_45346;Name=4CL3;gbkey=Gene;gene=4CL3;gene_biotype=protein_coding;locus_tag=P8452_45346	NA	NA	NA	NA	NA	NA	NA	NA	NA	NA	NA	NA	NA	NA	NA	NA	NA
845	4CL3	ACLI19_g40559	602.4433308	1.027151005	2.207646656	0.465269658	0.64173836	0.999930722	range	ACLI19_g40559.t1	Chr05_Occ	1434598	1439497	4CL3	CP125844.1	Genbank	gene	1416565	1418934	.	-	.	ID=gene-P8452_40557;Name=4CL3;gbkey=Gene;gene=4CL3;gene_biotype=protein_coding;locus_tag=P8452_40557	NA	NA	NA	NA	NA	NA	NA	NA	NA	NA	NA	NA	NA	NA	NA	NA	NA
846	4CL3	ACLI19_g40559	602.4433308	1.027151005	2.207646656	0.465269658	0.64173836	0.999930722	range	ACLI19_g40559.t1	Chr05_Occ	1434598	1439497	4CL3	CP125845.1	Genbank	gene	1306959	1311674	.	+	.	ID=gene-P8452_45347;Name=4CL3;gbkey=Gene;gene=4CL3;gene_biotype=protein_coding;locus_tag=P8452_45347	NA	NA	NA	NA	NA	NA	NA	NA	NA	NA	NA	NA	NA	NA	NA	NA	NA
847	4CL3	ACLI19_g40559	602.4433308	1.027151005	2.207646656	0.465269658	0.64173836	0.999930722	range	ACLI19_g40559.t1	Chr05_Occ	1434598	1439497	4CL3	CP125844.1	Genbank	gene	1434598	1439497	.	+	.	ID=gene-P8452_40559;Name=4CL3;gbkey=Gene;gene=4CL3;gene_biotype=protein_coding;locus_tag=P8452_40559	NA	NA	NA	NA	NA	NA	NA	NA	NA	NA	NA	NA	NA	NA	NA	NA	NA
863	4CL3	ACLI19_g45346	491.89039	-1.573257739	2.907485747	-0.541105916	0.58843458	0.999930722	range	ACLI19_g45346.t1	Chr05_Pall	1299164	1304453	4CL3	CP125844.1	Genbank	gene	1441431	1447639	.	+	.	ID=gene-P8452_40560;Name=4CL3;gbkey=Gene;gene=4CL3;gene_biotype=protein_coding;locus_tag=P8452_40560	NA	NA	NA	NA	NA	NA	NA	NA	NA	NA	NA	NA	NA	NA	NA	NA	NA
864	4CL3	ACLI19_g45346	491.89039	-1.573257739	2.907485747	-0.541105916	0.58843458	0.999930722	range	ACLI19_g45346.t1	Chr05_Pall	1299164	1304453	4CL3	CP125845.1	Genbank	gene	1299164	1304453	.	+	.	ID=gene-P8452_45346;Name=4CL3;gbkey=Gene;gene=4CL3;gene_biotype=protein_coding;locus_tag=P8452_45346	NA	NA	NA	NA	NA	NA	NA	NA	NA	NA	NA	NA	NA	NA	NA	NA	NA
865	4CL3	ACLI19_g45346	491.89039	-1.573257739	2.907485747	-0.541105916	0.58843458	0.999930722	range	ACLI19_g45346.t1	Chr05_Pall	1299164	1304453	4CL3	CP125844.1	Genbank	gene	1416565	1418934	.	-	.	ID=gene-P8452_40557;Name=4CL3;gbkey=Gene;gene=4CL3;gene_biotype=protein_coding;locus_tag=P8452_40557	NA	NA	NA	NA	NA	NA	NA	NA	NA	NA	NA	NA	NA	NA	NA	NA	NA
866	4CL3	ACLI19_g45346	491.89039	-1.573257739	2.907485747	-0.541105916	0.58843458	0.999930722	range	ACLI19_g45346.t1	Chr05_Pall	1299164	1304453	4CL3	CP125845.1	Genbank	gene	1306959	1311674	.	+	.	ID=gene-P8452_45347;Name=4CL3;gbkey=Gene;gene=4CL3;gene_biotype=protein_coding;locus_tag=P8452_45347	NA	NA	NA	NA	NA	NA	NA	NA	NA	NA	NA	NA	NA	NA	NA	NA	NA
867	4CL3	ACLI19_g45346	491.89039	-1.573257739	2.907485747	-0.541105916	0.58843458	0.999930722	range	ACLI19_g45346.t1	Chr05_Pall	1299164	1304453	4CL3	CP125844.1	Genbank	gene	1434598	1439497	.	+	.	ID=gene-P8452_40559;Name=4CL3;gbkey=Gene;gene=4CL3;gene_biotype=protein_coding;locus_tag=P8452_40559	NA	NA	NA	NA	NA	NA	NA	NA	NA	NA	NA	NA	NA	NA	NA	NA	NA
873	4CL3	ACLI19_g45346	491.89039	-1.597480145	8.142335392	-0.196194343	0.844458055	0.999958117	condition	ACLI19_g45346.t1	Chr05_Pall	1299164	1304453	4CL3	CP125844.1	Genbank	gene	1441431	1447639	.	+	.	ID=gene-P8452_40560;Name=4CL3;gbkey=Gene;gene=4CL3;gene_biotype=protein_coding;locus_tag=P8452_40560	NA	NA	NA	NA	NA	NA	NA	NA	NA	NA	NA	NA	NA	NA	NA	NA	NA
874	4CL3	ACLI19_g45346	491.89039	-1.597480145	8.142335392	-0.196194343	0.844458055	0.999958117	condition	ACLI19_g45346.t1	Chr05_Pall	1299164	1304453	4CL3	CP125845.1	Genbank	gene	1299164	1304453	.	+	.	ID=gene-P8452_45346;Name=4CL3;gbkey=Gene;gene=4CL3;gene_biotype=protein_coding;locus_tag=P8452_45346	NA	NA	NA	NA	NA	NA	NA	NA	NA	NA	NA	NA	NA	NA	NA	NA	NA
875	4CL3	ACLI19_g45346	491.89039	-1.597480145	8.142335392	-0.196194343	0.844458055	0.999958117	condition	ACLI19_g45346.t1	Chr05_Pall	1299164	1304453	4CL3	CP125844.1	Genbank	gene	1416565	1418934	.	-	.	ID=gene-P8452_40557;Name=4CL3;gbkey=Gene;gene=4CL3;gene_biotype=protein_coding;locus_tag=P8452_40557	NA	NA	NA	NA	NA	NA	NA	NA	NA	NA	NA	NA	NA	NA	NA	NA	NA
876	4CL3	ACLI19_g45346	491.89039	-1.597480145	8.142335392	-0.196194343	0.844458055	0.999958117	condition	ACLI19_g45346.t1	Chr05_Pall	1299164	1304453	4CL3	CP125845.1	Genbank	gene	1306959	1311674	.	+	.	ID=gene-P8452_45347;Name=4CL3;gbkey=Gene;gene=4CL3;gene_biotype=protein_coding;locus_tag=P8452_45347	NA	NA	NA	NA	NA	NA	NA	NA	NA	NA	NA	NA	NA	NA	NA	NA	NA
877	4CL3	ACLI19_g45346	491.89039	-1.597480145	8.142335392	-0.196194343	0.844458055	0.999958117	condition	ACLI19_g45346.t1	Chr05_Pall	1299164	1304453	4CL3	CP125844.1	Genbank	gene	1434598	1439497	.	+	.	ID=gene-P8452_40559;Name=4CL3;gbkey=Gene;gene=4CL3;gene_biotype=protein_coding;locus_tag=P8452_40559	NA	NA	NA	NA	NA	NA	NA	NA	NA	NA	NA	NA	NA	NA	NA	NA	NA
878	4CL3	ACLI19_g45346	491.89039	-8.642077086	2.939480161	-2.940001841	0.003282103	0.012822733	latitude	ACLI19_g45346.t1	Chr05_Pall	1299164	1304453	4CL3	CP125844.1	Genbank	gene	1441431	1447639	.	+	.	ID=gene-P8452_40560;Name=4CL3;gbkey=Gene;gene=4CL3;gene_biotype=protein_coding;locus_tag=P8452_40560	NA	NA	NA	NA	NA	NA	NA	NA	NA	NA	NA	NA	NA	NA	NA	NA	NA
879	4CL3	ACLI19_g45346	491.89039	-8.642077086	2.939480161	-2.940001841	0.003282103	0.012822733	latitude	ACLI19_g45346.t1	Chr05_Pall	1299164	1304453	4CL3	CP125845.1	Genbank	gene	1299164	1304453	.	+	.	ID=gene-P8452_45346;Name=4CL3;gbkey=Gene;gene=4CL3;gene_biotype=protein_coding;locus_tag=P8452_45346	NA	NA	NA	NA	NA	NA	NA	NA	NA	NA	NA	NA	NA	NA	NA	NA	NA
880	4CL3	ACLI19_g45346	491.89039	-8.642077086	2.939480161	-2.940001841	0.003282103	0.012822733	latitude	ACLI19_g45346.t1	Chr05_Pall	1299164	1304453	4CL3	CP125844.1	Genbank	gene	1416565	1418934	.	-	.	ID=gene-P8452_40557;Name=4CL3;gbkey=Gene;gene=4CL3;gene_biotype=protein_coding;locus_tag=P8452_40557	NA	NA	NA	NA	NA	NA	NA	NA	NA	NA	NA	NA	NA	NA	NA	NA	NA
881	4CL3	ACLI19_g45346	491.89039	-8.642077086	2.939480161	-2.940001841	0.003282103	0.012822733	latitude	ACLI19_g45346.t1	Chr05_Pall	1299164	1304453	4CL3	CP125845.1	Genbank	gene	1306959	1311674	.	+	.	ID=gene-P8452_45347;Name=4CL3;gbkey=Gene;gene=4CL3;gene_biotype=protein_coding;locus_tag=P8452_45347	NA	NA	NA	NA	NA	NA	NA	NA	NA	NA	NA	NA	NA	NA	NA	NA	NA
882	4CL3	ACLI19_g45346	491.89039	-8.642077086	2.939480161	-2.940001841	0.003282103	0.012822733	latitude	ACLI19_g45346.t1	Chr05_Pall	1299164	1304453	4CL3	CP125844.1	Genbank	gene	1434598	1439497	.	+	.	ID=gene-P8452_40559;Name=4CL3;gbkey=Gene;gene=4CL3;gene_biotype=protein_coding;locus_tag=P8452_40559	NA	NA	NA	NA	NA	NA	NA	NA	NA	NA	NA	NA	NA	NA	NA	NA	NA
885	4CLL6	ACLI19_g31840	1430.127904	0.286826278	1.353334042	0.211940489	0.832153463	0.999930722	range	ACLI19_g31840.t1	Chr04_Occ	19140196	19142857	4CLL6	CP125843.1	Genbank	gene	19722157	19724833	.	-	.	ID=gene-P8452_37236;Name=4CLL6;gbkey=Gene;gene=4CLL6;gene_biotype=protein_coding;locus_tag=P8452_37236	NA	NA	NA	NA	NA	NA	NA	NA	NA	NA	NA	NA	NA	NA	NA	NA	NA
886	4CLL6	ACLI19_g31840	1430.127904	0.286826278	1.353334042	0.211940489	0.832153463	0.999930722	range	ACLI19_g31840.t1	Chr04_Occ	19140196	19142857	4CLL6	CP125842.1	Genbank	gene	19140196	19142857	.	-	.	ID=gene-P8452_31840;Name=4CLL6;gbkey=Gene;gene=4CLL6;gene_biotype=protein_coding;locus_tag=P8452_31840	NA	NA	NA	NA	NA	NA	NA	NA	NA	NA	NA	NA	NA	NA	NA	NA	NA
889	4CLL6	ACLI19_g31840	1430.127904	-0.513578432	3.792756433	-0.135410338	0.892287451	0.999958117	condition	ACLI19_g31840.t1	Chr04_Occ	19140196	19142857	4CLL6	CP125843.1	Genbank	gene	19722157	19724833	.	-	.	ID=gene-P8452_37236;Name=4CLL6;gbkey=Gene;gene=4CLL6;gene_biotype=protein_coding;locus_tag=P8452_37236	NA	NA	NA	NA	NA	NA	NA	NA	NA	NA	NA	NA	NA	NA	NA	NA	NA
890	4CLL6	ACLI19_g31840	1430.127904	-0.513578432	3.792756433	-0.135410338	0.892287451	0.999958117	condition	ACLI19_g31840.t1	Chr04_Occ	19140196	19142857	4CLL6	CP125842.1	Genbank	gene	19140196	19142857	.	-	.	ID=gene-P8452_31840;Name=4CLL6;gbkey=Gene;gene=4CLL6;gene_biotype=protein_coding;locus_tag=P8452_31840	NA	NA	NA	NA	NA	NA	NA	NA	NA	NA	NA	NA	NA	NA	NA	NA	NA
891	4CLL6	ACLI19_g31840	1430.127904	-0.746245168	1.357382849	-0.549767642	0.582478755	0.999880144	latitude	ACLI19_g31840.t1	Chr04_Occ	19140196	19142857	4CLL6	CP125843.1	Genbank	gene	19722157	19724833	.	-	.	ID=gene-P8452_37236;Name=4CLL6;gbkey=Gene;gene=4CLL6;gene_biotype=protein_coding;locus_tag=P8452_37236	NA	NA	NA	NA	NA	NA	NA	NA	NA	NA	NA	NA	NA	NA	NA	NA	NA
892	4CLL6	ACLI19_g31840	1430.127904	-0.746245168	1.357382849	-0.549767642	0.582478755	0.999880144	latitude	ACLI19_g31840.t1	Chr04_Occ	19140196	19142857	4CLL6	CP125842.1	Genbank	gene	19140196	19142857	.	-	.	ID=gene-P8452_31840;Name=4CLL6;gbkey=Gene;gene=4CLL6;gene_biotype=protein_coding;locus_tag=P8452_31840	NA	NA	NA	NA	NA	NA	NA	NA	NA	NA	NA	NA	NA	NA	NA	NA	NA
893	4CLL6	ACLI19_g37236	2732.083615	2.294968449	3.737485198	0.614040813	0.539188358	0.999958117	condition	ACLI19_g37236.t1	Chr04_Pall	19722157	19724833	4CLL6	CP125843.1	Genbank	gene	19722157	19724833	.	-	.	ID=gene-P8452_37236;Name=4CLL6;gbkey=Gene;gene=4CLL6;gene_biotype=protein_coding;locus_tag=P8452_37236	NA	NA	NA	NA	NA	NA	NA	NA	NA	NA	NA	NA	NA	NA	NA	NA	NA
894	4CLL6	ACLI19_g37236	2732.083615	2.294968449	3.737485198	0.614040813	0.539188358	0.999958117	condition	ACLI19_g37236.t1	Chr04_Pall	19722157	19724833	4CLL6	CP125842.1	Genbank	gene	19140196	19142857	.	-	.	ID=gene-P8452_31840;Name=4CLL6;gbkey=Gene;gene=4CLL6;gene_biotype=protein_coding;locus_tag=P8452_31840	NA	NA	NA	NA	NA	NA	NA	NA	NA	NA	NA	NA	NA	NA	NA	NA	NA
897	4CLL6	ACLI19_g37236	2732.083615	0.485599939	1.34708944	0.360480845	0.718487579	0.999880144	latitude	ACLI19_g37236.t1	Chr04_Pall	19722157	19724833	4CLL6	CP125843.1	Genbank	gene	19722157	19724833	.	-	.	ID=gene-P8452_37236;Name=4CLL6;gbkey=Gene;gene=4CLL6;gene_biotype=protein_coding;locus_tag=P8452_37236	NA	NA	NA	NA	NA	NA	NA	NA	NA	NA	NA	NA	NA	NA	NA	NA	NA
898	4CLL6	ACLI19_g37236	2732.083615	0.485599939	1.34708944	0.360480845	0.718487579	0.999880144	latitude	ACLI19_g37236.t1	Chr04_Pall	19722157	19724833	4CLL6	CP125842.1	Genbank	gene	19140196	19142857	.	-	.	ID=gene-P8452_31840;Name=4CLL6;gbkey=Gene;gene=4CLL6;gene_biotype=protein_coding;locus_tag=P8452_31840	NA	NA	NA	NA	NA	NA	NA	NA	NA	NA	NA	NA	NA	NA	NA	NA	NA
905	4CLL6	ACLI19_g37236	2732.083615	0.011626022	1.340731183	0.008671404	0.993081307	0.999930722	range	ACLI19_g37236.t1	Chr04_Pall	19722157	19724833	4CLL6	CP125843.1	Genbank	gene	19722157	19724833	.	-	.	ID=gene-P8452_37236;Name=4CLL6;gbkey=Gene;gene=4CLL6;gene_biotype=protein_coding;locus_tag=P8452_37236	NA	NA	NA	NA	NA	NA	NA	NA	NA	NA	NA	NA	NA	NA	NA	NA	NA
906	4CLL6	ACLI19_g37236	2732.083615	0.011626022	1.340731183	0.008671404	0.993081307	0.999930722	range	ACLI19_g37236.t1	Chr04_Pall	19722157	19724833	4CLL6	CP125842.1	Genbank	gene	19140196	19142857	.	-	.	ID=gene-P8452_31840;Name=4CLL6;gbkey=Gene;gene=4CLL6;gene_biotype=protein_coding;locus_tag=P8452_31840	NA	NA	NA	NA	NA	NA	NA	NA	NA	NA	NA	NA	NA	NA	NA	NA	NA
908	4CLL9	ACLI19_g26378	1228.750002	-0.531275875	1.745937508	-0.304292607	0.760904977	0.999880144	latitude	ACLI19_g26378.t1	Chr03_Pall	20839683	20843358	4CLL9	CP125841.1	Genbank	gene	20839683	20843358	.	-	.	ID=gene-P8452_26378;Name=4CLL9;gbkey=Gene;gene=4CLL9;gene_biotype=protein_coding;locus_tag=P8452_26378	NA	NA	NA	NA	NA	NA	NA	NA	NA	NA	NA	NA	NA	NA	NA	NA	NA
910	4CLL9	ACLI19_g26378	1228.750002	-1.314875633	1.722955588	-0.763151205	0.445373225	0.957499495	range	ACLI19_g26378.t1	Chr03_Pall	20839683	20843358	4CLL9	CP125841.1	Genbank	gene	20839683	20843358	.	-	.	ID=gene-P8452_26378;Name=4CLL9;gbkey=Gene;gene=4CLL9;gene_biotype=protein_coding;locus_tag=P8452_26378	NA	NA	NA	NA	NA	NA	NA	NA	NA	NA	NA	NA	NA	NA	NA	NA	NA
911	4CLL9	ACLI19_g26378	1228.750002	3.20904781	4.840388528	0.662973187	0.507347727	0.999958117	condition	ACLI19_g26378.t1	Chr03_Pall	20839683	20843358	4CLL9	CP125841.1	Genbank	gene	20839683	20843358	.	-	.	ID=gene-P8452_26378;Name=4CLL9;gbkey=Gene;gene=4CLL9;gene_biotype=protein_coding;locus_tag=P8452_26378	NA	NA	NA	NA	NA	NA	NA	NA	NA	NA	NA	NA	NA	NA	NA	NA	NA
915	50S	ACLI19_g50014	254867.3388	-0.366392144	0.685536122	-0.534460741	0.593022805	0.999880144	latitude	ACLI19_g50014.t1	Chr06_Occ	1411924	1413189	50S	CP125847.1	Genbank	gene	830544	836484	.	+	.	ID=gene-P8452_54382;Name=50S;gbkey=Gene;gene=50S;gene_biotype=protein_coding;locus_tag=P8452_54382	NA	NA	NA	NA	NA	NA	NA	NA	NA	NA	NA	NA	NA	NA	NA	NA	NA
916	50S	ACLI19_g50014	254867.3388	-0.366392144	0.685536122	-0.534460741	0.593022805	0.999880144	latitude	ACLI19_g50014.t1	Chr06_Occ	1411924	1413189	50S	CP125846.1	Genbank	gene	1411924	1413189	.	+	.	ID=gene-P8452_50014;Name=50S;gbkey=Gene;gene=50S;gene_biotype=protein_coding;locus_tag=P8452_50014	NA	NA	NA	NA	NA	NA	NA	NA	NA	NA	NA	NA	NA	NA	NA	NA	NA
919	50S	ACLI19_g50014	254867.3388	0.203428788	1.913727021	0.106299794	0.915344495	0.999958117	condition	ACLI19_g50014.t1	Chr06_Occ	1411924	1413189	50S	CP125847.1	Genbank	gene	830544	836484	.	+	.	ID=gene-P8452_54382;Name=50S;gbkey=Gene;gene=50S;gene_biotype=protein_coding;locus_tag=P8452_54382	NA	NA	NA	NA	NA	NA	NA	NA	NA	NA	NA	NA	NA	NA	NA	NA	NA
920	50S	ACLI19_g50014	254867.3388	0.203428788	1.913727021	0.106299794	0.915344495	0.999958117	condition	ACLI19_g50014.t1	Chr06_Occ	1411924	1413189	50S	CP125846.1	Genbank	gene	1411924	1413189	.	+	.	ID=gene-P8452_50014;Name=50S;gbkey=Gene;gene=50S;gene_biotype=protein_coding;locus_tag=P8452_50014	NA	NA	NA	NA	NA	NA	NA	NA	NA	NA	NA	NA	NA	NA	NA	NA	NA
925	50S	ACLI19_g54382	150772.0286	-0.000728182	0.800287028	-0.000909902	0.999274004	0.999880144	latitude	ACLI19_g54382.t1	Chr06_Pall	830544	836484	50S	CP125847.1	Genbank	gene	830544	836484	.	+	.	ID=gene-P8452_54382;Name=50S;gbkey=Gene;gene=50S;gene_biotype=protein_coding;locus_tag=P8452_54382	NA	NA	NA	NA	NA	NA	NA	NA	NA	NA	NA	NA	NA	NA	NA	NA	NA
926	50S	ACLI19_g54382	150772.0286	-0.000728182	0.800287028	-0.000909902	0.999274004	0.999880144	latitude	ACLI19_g54382.t1	Chr06_Pall	830544	836484	50S	CP125846.1	Genbank	gene	1411924	1413189	.	+	.	ID=gene-P8452_50014;Name=50S;gbkey=Gene;gene=50S;gene_biotype=protein_coding;locus_tag=P8452_50014	NA	NA	NA	NA	NA	NA	NA	NA	NA	NA	NA	NA	NA	NA	NA	NA	NA
927	50S	ACLI19_g54382	150772.0286	-0.635985335	0.791275299	-0.803747236	0.421542968	0.935009732	range	ACLI19_g54382.t1	Chr06_Pall	830544	836484	50S	CP125847.1	Genbank	gene	830544	836484	.	+	.	ID=gene-P8452_54382;Name=50S;gbkey=Gene;gene=50S;gene_biotype=protein_coding;locus_tag=P8452_54382	NA	NA	NA	NA	NA	NA	NA	NA	NA	NA	NA	NA	NA	NA	NA	NA	NA
928	50S	ACLI19_g54382	150772.0286	-0.635985335	0.791275299	-0.803747236	0.421542968	0.935009732	range	ACLI19_g54382.t1	Chr06_Pall	830544	836484	50S	CP125846.1	Genbank	gene	1411924	1413189	.	+	.	ID=gene-P8452_50014;Name=50S;gbkey=Gene;gene=50S;gene_biotype=protein_coding;locus_tag=P8452_50014	NA	NA	NA	NA	NA	NA	NA	NA	NA	NA	NA	NA	NA	NA	NA	NA	NA
929	50S	ACLI19_g54382	150772.0286	0.847548026	2.225512624	0.38083272	0.703327379	0.999958117	condition	ACLI19_g54382.t1	Chr06_Pall	830544	836484	50S	CP125847.1	Genbank	gene	830544	836484	.	+	.	ID=gene-P8452_54382;Name=50S;gbkey=Gene;gene=50S;gene_biotype=protein_coding;locus_tag=P8452_54382	NA	NA	NA	NA	NA	NA	NA	NA	NA	NA	NA	NA	NA	NA	NA	NA	NA
930	50S	ACLI19_g54382	150772.0286	0.847548026	2.225512624	0.38083272	0.703327379	0.999958117	condition	ACLI19_g54382.t1	Chr06_Pall	830544	836484	50S	CP125846.1	Genbank	gene	1411924	1413189	.	+	.	ID=gene-P8452_50014;Name=50S;gbkey=Gene;gene=50S;gene_biotype=protein_coding;locus_tag=P8452_50014	NA	NA	NA	NA	NA	NA	NA	NA	NA	NA	NA	NA	NA	NA	NA	NA	NA
935	50S	ACLI19_g50014	254867.3388	-0.461293016	0.680380685	-0.677992521	0.497776435	0.993109046	range	ACLI19_g50014.t1	Chr06_Occ	1411924	1413189	50S	CP125847.1	Genbank	gene	830544	836484	.	+	.	ID=gene-P8452_54382;Name=50S;gbkey=Gene;gene=50S;gene_biotype=protein_coding;locus_tag=P8452_54382	NA	NA	NA	NA	NA	NA	NA	NA	NA	NA	NA	NA	NA	NA	NA	NA	NA
936	50S	ACLI19_g50014	254867.3388	-0.461293016	0.680380685	-0.677992521	0.497776435	0.993109046	range	ACLI19_g50014.t1	Chr06_Occ	1411924	1413189	50S	CP125846.1	Genbank	gene	1411924	1413189	.	+	.	ID=gene-P8452_50014;Name=50S;gbkey=Gene;gene=50S;gene_biotype=protein_coding;locus_tag=P8452_50014	NA	NA	NA	NA	NA	NA	NA	NA	NA	NA	NA	NA	NA	NA	NA	NA	NA
937	5FCL	ACLI19_g54067	942.9674748	-1.54043296	7.006137597	-0.21986907	0.825973125	0.999958117	condition	ACLI19_g54067.t1	Chr06_Occ	58715401	58719325	5FCL	CP125847.1	Genbank	gene	60084373	60087289	.	+	.	ID=gene-P8452_58367;Name=5FCL;gbkey=Gene;gene=5FCL;gene_biotype=protein_coding;locus_tag=P8452_58367	NA	NA	NA	NA	NA	NA	NA	NA	NA	NA	NA	NA	NA	NA	NA	NA	NA
938	5FCL	ACLI19_g54067	942.9674748	-1.54043296	7.006137597	-0.21986907	0.825973125	0.999958117	condition	ACLI19_g54067.t1	Chr06_Occ	58715401	58719325	5FCL	CP125846.1	Genbank	gene	58715401	58719325	.	+	.	ID=gene-P8452_54067;Name=5FCL;gbkey=Gene;gene=5FCL;gene_biotype=protein_coding;locus_tag=P8452_54067	NA	NA	NA	NA	NA	NA	NA	NA	NA	NA	NA	NA	NA	NA	NA	NA	NA
939	5FCL	ACLI19_g54067	942.9674748	1.129733443	2.511008626	0.449912211	0.652773742	0.999880144	latitude	ACLI19_g54067.t1	Chr06_Occ	58715401	58719325	5FCL	CP125847.1	Genbank	gene	60084373	60087289	.	+	.	ID=gene-P8452_58367;Name=5FCL;gbkey=Gene;gene=5FCL;gene_biotype=protein_coding;locus_tag=P8452_58367	NA	NA	NA	NA	NA	NA	NA	NA	NA	NA	NA	NA	NA	NA	NA	NA	NA
940	5FCL	ACLI19_g54067	942.9674748	1.129733443	2.511008626	0.449912211	0.652773742	0.999880144	latitude	ACLI19_g54067.t1	Chr06_Occ	58715401	58719325	5FCL	CP125846.1	Genbank	gene	58715401	58719325	.	+	.	ID=gene-P8452_54067;Name=5FCL;gbkey=Gene;gene=5FCL;gene_biotype=protein_coding;locus_tag=P8452_54067	NA	NA	NA	NA	NA	NA	NA	NA	NA	NA	NA	NA	NA	NA	NA	NA	NA
941	5FCL	ACLI19_g54067	286.1229422	-12.01306895	2.917676239	-4.117341324	3.83e-05	0.000169987	range	ACLI19_g54067.t2	Chr06_Occ	58715401	58719325	5FCL	CP125847.1	Genbank	gene	60084373	60087289	.	+	.	ID=gene-P8452_58367;Name=5FCL;gbkey=Gene;gene=5FCL;gene_biotype=protein_coding;locus_tag=P8452_58367	NA	NA	NA	NA	NA	NA	NA	NA	NA	NA	NA	NA	NA	NA	NA	NA	NA
942	5FCL	ACLI19_g54067	286.1229422	-12.01306895	2.917676239	-4.117341324	3.83e-05	0.000169987	range	ACLI19_g54067.t2	Chr06_Occ	58715401	58719325	5FCL	CP125846.1	Genbank	gene	58715401	58719325	.	+	.	ID=gene-P8452_54067;Name=5FCL;gbkey=Gene;gene=5FCL;gene_biotype=protein_coding;locus_tag=P8452_54067	NA	NA	NA	NA	NA	NA	NA	NA	NA	NA	NA	NA	NA	NA	NA	NA	NA
945	5FCL	ACLI19_g54067	942.9674748	0.574743858	2.502611207	0.22965767	0.81835779	0.999930722	range	ACLI19_g54067.t1	Chr06_Occ	58715401	58719325	5FCL	CP125847.1	Genbank	gene	60084373	60087289	.	+	.	ID=gene-P8452_58367;Name=5FCL;gbkey=Gene;gene=5FCL;gene_biotype=protein_coding;locus_tag=P8452_58367	NA	NA	NA	NA	NA	NA	NA	NA	NA	NA	NA	NA	NA	NA	NA	NA	NA
946	5FCL	ACLI19_g54067	942.9674748	0.574743858	2.502611207	0.22965767	0.81835779	0.999930722	range	ACLI19_g54067.t1	Chr06_Occ	58715401	58719325	5FCL	CP125846.1	Genbank	gene	58715401	58719325	.	+	.	ID=gene-P8452_54067;Name=5FCL;gbkey=Gene;gene=5FCL;gene_biotype=protein_coding;locus_tag=P8452_54067	NA	NA	NA	NA	NA	NA	NA	NA	NA	NA	NA	NA	NA	NA	NA	NA	NA
957	5FCL	ACLI19_g54067	286.1229422	-15.27414742	8.152481227	-1.873558122	0.060991355	0.271179272	condition	ACLI19_g54067.t2	Chr06_Occ	58715401	58719325	5FCL	CP125847.1	Genbank	gene	60084373	60087289	.	+	.	ID=gene-P8452_58367;Name=5FCL;gbkey=Gene;gene=5FCL;gene_biotype=protein_coding;locus_tag=P8452_58367	NA	NA	NA	NA	NA	NA	NA	NA	NA	NA	NA	NA	NA	NA	NA	NA	NA
958	5FCL	ACLI19_g54067	286.1229422	-15.27414742	8.152481227	-1.873558122	0.060991355	0.271179272	condition	ACLI19_g54067.t2	Chr06_Occ	58715401	58719325	5FCL	CP125846.1	Genbank	gene	58715401	58719325	.	+	.	ID=gene-P8452_54067;Name=5FCL;gbkey=Gene;gene=5FCL;gene_biotype=protein_coding;locus_tag=P8452_54067	NA	NA	NA	NA	NA	NA	NA	NA	NA	NA	NA	NA	NA	NA	NA	NA	NA
959	5FCL	ACLI19_g58367	130.9885383	-4.239908636	8.143020552	-0.520680085	0.60258965	0.999958117	condition	ACLI19_g58367.t1	Chr06_Pall	60084373	60087289	5FCL	CP125847.1	Genbank	gene	60084373	60087289	.	+	.	ID=gene-P8452_58367;Name=5FCL;gbkey=Gene;gene=5FCL;gene_biotype=protein_coding;locus_tag=P8452_58367	NA	NA	NA	NA	NA	NA	NA	NA	NA	NA	NA	NA	NA	NA	NA	NA	NA
960	5FCL	ACLI19_g58367	130.9885383	-4.239908636	8.143020552	-0.520680085	0.60258965	0.999958117	condition	ACLI19_g58367.t1	Chr06_Pall	60084373	60087289	5FCL	CP125846.1	Genbank	gene	58715401	58719325	.	+	.	ID=gene-P8452_54067;Name=5FCL;gbkey=Gene;gene=5FCL;gene_biotype=protein_coding;locus_tag=P8452_54067	NA	NA	NA	NA	NA	NA	NA	NA	NA	NA	NA	NA	NA	NA	NA	NA	NA
965	5FCL	ACLI19_g58367	130.9885383	-2.545071841	2.926293769	-0.869725339	0.384450521	0.855420245	latitude	ACLI19_g58367.t1	Chr06_Pall	60084373	60087289	5FCL	CP125847.1	Genbank	gene	60084373	60087289	.	+	.	ID=gene-P8452_58367;Name=5FCL;gbkey=Gene;gene=5FCL;gene_biotype=protein_coding;locus_tag=P8452_58367	NA	NA	NA	NA	NA	NA	NA	NA	NA	NA	NA	NA	NA	NA	NA	NA	NA
966	5FCL	ACLI19_g58367	130.9885383	-2.545071841	2.926293769	-0.869725339	0.384450521	0.855420245	latitude	ACLI19_g58367.t1	Chr06_Pall	60084373	60087289	5FCL	CP125846.1	Genbank	gene	58715401	58719325	.	+	.	ID=gene-P8452_54067;Name=5FCL;gbkey=Gene;gene=5FCL;gene_biotype=protein_coding;locus_tag=P8452_54067	NA	NA	NA	NA	NA	NA	NA	NA	NA	NA	NA	NA	NA	NA	NA	NA	NA
969	5FCL	ACLI19_g58367	130.9885383	-27.95734812	2.936202061	-9.521602237	1.71e-21	1.87e-20	range	ACLI19_g58367.t1	Chr06_Pall	60084373	60087289	5FCL	CP125847.1	Genbank	gene	60084373	60087289	.	+	.	ID=gene-P8452_58367;Name=5FCL;gbkey=Gene;gene=5FCL;gene_biotype=protein_coding;locus_tag=P8452_58367	NA	NA	NA	NA	NA	NA	NA	NA	NA	NA	NA	NA	NA	NA	NA	NA	NA
970	5FCL	ACLI19_g58367	130.9885383	-27.95734812	2.936202061	-9.521602237	1.71e-21	1.87e-20	range	ACLI19_g58367.t1	Chr06_Pall	60084373	60087289	5FCL	CP125846.1	Genbank	gene	58715401	58719325	.	+	.	ID=gene-P8452_54067;Name=5FCL;gbkey=Gene;gene=5FCL;gene_biotype=protein_coding;locus_tag=P8452_54067	NA	NA	NA	NA	NA	NA	NA	NA	NA	NA	NA	NA	NA	NA	NA	NA	NA
971	5FCL	ACLI19_g54067	286.1229422	8.736644234	2.93742746	2.974250208	0.002937055	0.011532712	latitude	ACLI19_g54067.t2	Chr06_Occ	58715401	58719325	5FCL	CP125847.1	Genbank	gene	60084373	60087289	.	+	.	ID=gene-P8452_58367;Name=5FCL;gbkey=Gene;gene=5FCL;gene_biotype=protein_coding;locus_tag=P8452_58367	NA	NA	NA	NA	NA	NA	NA	NA	NA	NA	NA	NA	NA	NA	NA	NA	NA
972	5FCL	ACLI19_g54067	286.1229422	8.736644234	2.93742746	2.974250208	0.002937055	0.011532712	latitude	ACLI19_g54067.t2	Chr06_Occ	58715401	58719325	5FCL	CP125846.1	Genbank	gene	58715401	58719325	.	+	.	ID=gene-P8452_54067;Name=5FCL;gbkey=Gene;gene=5FCL;gene_biotype=protein_coding;locus_tag=P8452_54067	NA	NA	NA	NA	NA	NA	NA	NA	NA	NA	NA	NA	NA	NA	NA	NA	NA
973	60S	ACLI19_g29165	39.78623929	24.14068228	2.94243154	8.204330994	2.32e-16	1.48e-15	range	ACLI19_g29165.t1	Chr03_Pall	56453331	56455561	60S	CP125840.1	Genbank	gene	53958955	53961056	.	+	.	ID=gene-P8452_23626;Name=60S;gbkey=Gene;gene=60S;gene_biotype=protein_coding;locus_tag=P8452_23626	NA	NA	NA	NA	NA	NA	NA	NA	NA	NA	NA	NA	NA	NA	NA	NA	NA
974	60S	ACLI19_g29165	39.78623929	24.14068228	2.94243154	8.204330994	2.32e-16	1.48e-15	range	ACLI19_g29165.t1	Chr03_Pall	56453331	56455561	60S	CP125844.1	Genbank	gene	51150932	51153018	.	-	.	ID=gene-P8452_44265;Name=60S;gbkey=Gene;gene=60S;gene_biotype=protein_coding;locus_tag=P8452_44265	NA	NA	NA	NA	NA	NA	NA	NA	NA	NA	NA	NA	NA	NA	NA	NA	NA
975	60S	ACLI19_g29165	39.78623929	24.14068228	2.94243154	8.204330994	2.32e-16	1.48e-15	range	ACLI19_g29165.t1	Chr03_Pall	56453331	56455561	60S	CP125845.1	Genbank	gene	51764754	51766840	.	-	.	ID=gene-P8452_48956;Name=60S;gbkey=Gene;gene=60S;gene_biotype=protein_coding;locus_tag=P8452_48956	NA	NA	NA	NA	NA	NA	NA	NA	NA	NA	NA	NA	NA	NA	NA	NA	NA
976	60S	ACLI19_g29165	39.78623929	24.14068228	2.94243154	8.204330994	2.32e-16	1.48e-15	range	ACLI19_g29165.t1	Chr03_Pall	56453331	56455561	60S	CP125837.1	Genbank	gene	20250441	20251930	.	+	.	ID=gene-P8452_07846;Name=60S;gbkey=Gene;gene=60S;gene_biotype=protein_coding;locus_tag=P8452_07846	NA	NA	NA	NA	NA	NA	NA	NA	NA	NA	NA	NA	NA	NA	NA	NA	NA
977	60S	ACLI19_g29165	39.78623929	24.14068228	2.94243154	8.204330994	2.32e-16	1.48e-15	range	ACLI19_g29165.t1	Chr03_Pall	56453331	56455561	60S	CP125841.1	Genbank	gene	56453331	56455561	.	+	.	ID=gene-P8452_29165;Name=60S;gbkey=Gene;gene=60S;gene_biotype=protein_coding;locus_tag=P8452_29165	NA	NA	NA	NA	NA	NA	NA	NA	NA	NA	NA	NA	NA	NA	NA	NA	NA
988	60S	ACLI19_g29165	39.78623929	24.74372285	2.95957565	8.36056441	6.24e-17	4.33e-16	latitude	ACLI19_g29165.t1	Chr03_Pall	56453331	56455561	60S	CP125840.1	Genbank	gene	53958955	53961056	.	+	.	ID=gene-P8452_23626;Name=60S;gbkey=Gene;gene=60S;gene_biotype=protein_coding;locus_tag=P8452_23626	NA	NA	NA	NA	NA	NA	NA	NA	NA	NA	NA	NA	NA	NA	NA	NA	NA
989	60S	ACLI19_g29165	39.78623929	24.74372285	2.95957565	8.36056441	6.24e-17	4.33e-16	latitude	ACLI19_g29165.t1	Chr03_Pall	56453331	56455561	60S	CP125844.1	Genbank	gene	51150932	51153018	.	-	.	ID=gene-P8452_44265;Name=60S;gbkey=Gene;gene=60S;gene_biotype=protein_coding;locus_tag=P8452_44265	NA	NA	NA	NA	NA	NA	NA	NA	NA	NA	NA	NA	NA	NA	NA	NA	NA
990	60S	ACLI19_g29165	39.78623929	24.74372285	2.95957565	8.36056441	6.24e-17	4.33e-16	latitude	ACLI19_g29165.t1	Chr03_Pall	56453331	56455561	60S	CP125845.1	Genbank	gene	51764754	51766840	.	-	.	ID=gene-P8452_48956;Name=60S;gbkey=Gene;gene=60S;gene_biotype=protein_coding;locus_tag=P8452_48956	NA	NA	NA	NA	NA	NA	NA	NA	NA	NA	NA	NA	NA	NA	NA	NA	NA
991	60S	ACLI19_g29165	39.78623929	24.74372285	2.95957565	8.36056441	6.24e-17	4.33e-16	latitude	ACLI19_g29165.t1	Chr03_Pall	56453331	56455561	60S	CP125837.1	Genbank	gene	20250441	20251930	.	+	.	ID=gene-P8452_07846;Name=60S;gbkey=Gene;gene=60S;gene_biotype=protein_coding;locus_tag=P8452_07846	NA	NA	NA	NA	NA	NA	NA	NA	NA	NA	NA	NA	NA	NA	NA	NA	NA
992	60S	ACLI19_g29165	39.78623929	24.74372285	2.95957565	8.36056441	6.24e-17	4.33e-16	latitude	ACLI19_g29165.t1	Chr03_Pall	56453331	56455561	60S	CP125841.1	Genbank	gene	56453331	56455561	.	+	.	ID=gene-P8452_29165;Name=60S;gbkey=Gene;gene=60S;gene_biotype=protein_coding;locus_tag=P8452_29165	NA	NA	NA	NA	NA	NA	NA	NA	NA	NA	NA	NA	NA	NA	NA	NA	NA
998	60S	ACLI19_g44265	10297.66489	1.53746623	2.793289312	0.550414246	0.58203528	0.999958117	condition	ACLI19_g44265.t1	Chr05_Occ	51150932	51153018	60S	CP125840.1	Genbank	gene	53958955	53961056	.	+	.	ID=gene-P8452_23626;Name=60S;gbkey=Gene;gene=60S;gene_biotype=protein_coding;locus_tag=P8452_23626	NA	NA	NA	NA	NA	NA	NA	NA	NA	NA	NA	NA	NA	NA	NA	NA	NA
999	60S	ACLI19_g44265	10297.66489	1.53746623	2.793289312	0.550414246	0.58203528	0.999958117	condition	ACLI19_g44265.t1	Chr05_Occ	51150932	51153018	60S	CP125844.1	Genbank	gene	51150932	51153018	.	-	.	ID=gene-P8452_44265;Name=60S;gbkey=Gene;gene=60S;gene_biotype=protein_coding;locus_tag=P8452_44265	NA	NA	NA	NA	NA	NA	NA	NA	NA	NA	NA	NA	NA	NA	NA	NA	NA
1000	60S	ACLI19_g44265	10297.66489	1.53746623	2.793289312	0.550414246	0.58203528	0.999958117	condition	ACLI19_g44265.t1	Chr05_Occ	51150932	51153018	60S	CP125845.1	Genbank	gene	51764754	51766840	.	-	.	ID=gene-P8452_48956;Name=60S;gbkey=Gene;gene=60S;gene_biotype=protein_coding;locus_tag=P8452_48956	NA	NA	NA	NA	NA	NA	NA	NA	NA	NA	NA	NA	NA	NA	NA	NA	NA
1001	60S	ACLI19_g44265	10297.66489	1.53746623	2.793289312	0.550414246	0.58203528	0.999958117	condition	ACLI19_g44265.t1	Chr05_Occ	51150932	51153018	60S	CP125837.1	Genbank	gene	20250441	20251930	.	+	.	ID=gene-P8452_07846;Name=60S;gbkey=Gene;gene=60S;gene_biotype=protein_coding;locus_tag=P8452_07846	NA	NA	NA	NA	NA	NA	NA	NA	NA	NA	NA	NA	NA	NA	NA	NA	NA
1002	60S	ACLI19_g44265	10297.66489	1.53746623	2.793289312	0.550414246	0.58203528	0.999958117	condition	ACLI19_g44265.t1	Chr05_Occ	51150932	51153018	60S	CP125841.1	Genbank	gene	56453331	56455561	.	+	.	ID=gene-P8452_29165;Name=60S;gbkey=Gene;gene=60S;gene_biotype=protein_coding;locus_tag=P8452_29165	NA	NA	NA	NA	NA	NA	NA	NA	NA	NA	NA	NA	NA	NA	NA	NA	NA
1008	60S	ACLI19_g44265	10297.66489	-0.069170071	1.006581111	-0.068717832	0.945214224	0.999880144	latitude	ACLI19_g44265.t1	Chr05_Occ	51150932	51153018	60S	CP125840.1	Genbank	gene	53958955	53961056	.	+	.	ID=gene-P8452_23626;Name=60S;gbkey=Gene;gene=60S;gene_biotype=protein_coding;locus_tag=P8452_23626	NA	NA	NA	NA	NA	NA	NA	NA	NA	NA	NA	NA	NA	NA	NA	NA	NA
1009	60S	ACLI19_g44265	10297.66489	-0.069170071	1.006581111	-0.068717832	0.945214224	0.999880144	latitude	ACLI19_g44265.t1	Chr05_Occ	51150932	51153018	60S	CP125844.1	Genbank	gene	51150932	51153018	.	-	.	ID=gene-P8452_44265;Name=60S;gbkey=Gene;gene=60S;gene_biotype=protein_coding;locus_tag=P8452_44265	NA	NA	NA	NA	NA	NA	NA	NA	NA	NA	NA	NA	NA	NA	NA	NA	NA
1010	60S	ACLI19_g44265	10297.66489	-0.069170071	1.006581111	-0.068717832	0.945214224	0.999880144	latitude	ACLI19_g44265.t1	Chr05_Occ	51150932	51153018	60S	CP125845.1	Genbank	gene	51764754	51766840	.	-	.	ID=gene-P8452_48956;Name=60S;gbkey=Gene;gene=60S;gene_biotype=protein_coding;locus_tag=P8452_48956	NA	NA	NA	NA	NA	NA	NA	NA	NA	NA	NA	NA	NA	NA	NA	NA	NA
1011	60S	ACLI19_g44265	10297.66489	-0.069170071	1.006581111	-0.068717832	0.945214224	0.999880144	latitude	ACLI19_g44265.t1	Chr05_Occ	51150932	51153018	60S	CP125837.1	Genbank	gene	20250441	20251930	.	+	.	ID=gene-P8452_07846;Name=60S;gbkey=Gene;gene=60S;gene_biotype=protein_coding;locus_tag=P8452_07846	NA	NA	NA	NA	NA	NA	NA	NA	NA	NA	NA	NA	NA	NA	NA	NA	NA
1012	60S	ACLI19_g44265	10297.66489	-0.069170071	1.006581111	-0.068717832	0.945214224	0.999880144	latitude	ACLI19_g44265.t1	Chr05_Occ	51150932	51153018	60S	CP125841.1	Genbank	gene	56453331	56455561	.	+	.	ID=gene-P8452_29165;Name=60S;gbkey=Gene;gene=60S;gene_biotype=protein_coding;locus_tag=P8452_29165	NA	NA	NA	NA	NA	NA	NA	NA	NA	NA	NA	NA	NA	NA	NA	NA	NA
1013	60S	ACLI19_g44265	10297.66489	0.387465445	0.999233065	0.387762834	0.698191552	0.999930722	range	ACLI19_g44265.t1	Chr05_Occ	51150932	51153018	60S	CP125840.1	Genbank	gene	53958955	53961056	.	+	.	ID=gene-P8452_23626;Name=60S;gbkey=Gene;gene=60S;gene_biotype=protein_coding;locus_tag=P8452_23626	NA	NA	NA	NA	NA	NA	NA	NA	NA	NA	NA	NA	NA	NA	NA	NA	NA
1014	60S	ACLI19_g44265	10297.66489	0.387465445	0.999233065	0.387762834	0.698191552	0.999930722	range	ACLI19_g44265.t1	Chr05_Occ	51150932	51153018	60S	CP125844.1	Genbank	gene	51150932	51153018	.	-	.	ID=gene-P8452_44265;Name=60S;gbkey=Gene;gene=60S;gene_biotype=protein_coding;locus_tag=P8452_44265	NA	NA	NA	NA	NA	NA	NA	NA	NA	NA	NA	NA	NA	NA	NA	NA	NA
1015	60S	ACLI19_g44265	10297.66489	0.387465445	0.999233065	0.387762834	0.698191552	0.999930722	range	ACLI19_g44265.t1	Chr05_Occ	51150932	51153018	60S	CP125845.1	Genbank	gene	51764754	51766840	.	-	.	ID=gene-P8452_48956;Name=60S;gbkey=Gene;gene=60S;gene_biotype=protein_coding;locus_tag=P8452_48956	NA	NA	NA	NA	NA	NA	NA	NA	NA	NA	NA	NA	NA	NA	NA	NA	NA
1016	60S	ACLI19_g44265	10297.66489	0.387465445	0.999233065	0.387762834	0.698191552	0.999930722	range	ACLI19_g44265.t1	Chr05_Occ	51150932	51153018	60S	CP125837.1	Genbank	gene	20250441	20251930	.	+	.	ID=gene-P8452_07846;Name=60S;gbkey=Gene;gene=60S;gene_biotype=protein_coding;locus_tag=P8452_07846	NA	NA	NA	NA	NA	NA	NA	NA	NA	NA	NA	NA	NA	NA	NA	NA	NA
1017	60S	ACLI19_g44265	10297.66489	0.387465445	0.999233065	0.387762834	0.698191552	0.999930722	range	ACLI19_g44265.t1	Chr05_Occ	51150932	51153018	60S	CP125841.1	Genbank	gene	56453331	56455561	.	+	.	ID=gene-P8452_29165;Name=60S;gbkey=Gene;gene=60S;gene_biotype=protein_coding;locus_tag=P8452_29165	NA	NA	NA	NA	NA	NA	NA	NA	NA	NA	NA	NA	NA	NA	NA	NA	NA
1028	60S	ACLI19_g48956	13598.26284	0.165469223	0.947715784	0.174597939	0.861395568	0.999880144	latitude	ACLI19_g48956.t1	Chr05_Pall	51764754	51766840	60S	CP125840.1	Genbank	gene	53958955	53961056	.	+	.	ID=gene-P8452_23626;Name=60S;gbkey=Gene;gene=60S;gene_biotype=protein_coding;locus_tag=P8452_23626	NA	NA	NA	NA	NA	NA	NA	NA	NA	NA	NA	NA	NA	NA	NA	NA	NA
1029	60S	ACLI19_g48956	13598.26284	0.165469223	0.947715784	0.174597939	0.861395568	0.999880144	latitude	ACLI19_g48956.t1	Chr05_Pall	51764754	51766840	60S	CP125844.1	Genbank	gene	51150932	51153018	.	-	.	ID=gene-P8452_44265;Name=60S;gbkey=Gene;gene=60S;gene_biotype=protein_coding;locus_tag=P8452_44265	NA	NA	NA	NA	NA	NA	NA	NA	NA	NA	NA	NA	NA	NA	NA	NA	NA
1030	60S	ACLI19_g48956	13598.26284	0.165469223	0.947715784	0.174597939	0.861395568	0.999880144	latitude	ACLI19_g48956.t1	Chr05_Pall	51764754	51766840	60S	CP125845.1	Genbank	gene	51764754	51766840	.	-	.	ID=gene-P8452_48956;Name=60S;gbkey=Gene;gene=60S;gene_biotype=protein_coding;locus_tag=P8452_48956	NA	NA	NA	NA	NA	NA	NA	NA	NA	NA	NA	NA	NA	NA	NA	NA	NA
1031	60S	ACLI19_g48956	13598.26284	0.165469223	0.947715784	0.174597939	0.861395568	0.999880144	latitude	ACLI19_g48956.t1	Chr05_Pall	51764754	51766840	60S	CP125837.1	Genbank	gene	20250441	20251930	.	+	.	ID=gene-P8452_07846;Name=60S;gbkey=Gene;gene=60S;gene_biotype=protein_coding;locus_tag=P8452_07846	NA	NA	NA	NA	NA	NA	NA	NA	NA	NA	NA	NA	NA	NA	NA	NA	NA
1032	60S	ACLI19_g48956	13598.26284	0.165469223	0.947715784	0.174597939	0.861395568	0.999880144	latitude	ACLI19_g48956.t1	Chr05_Pall	51764754	51766840	60S	CP125841.1	Genbank	gene	56453331	56455561	.	+	.	ID=gene-P8452_29165;Name=60S;gbkey=Gene;gene=60S;gene_biotype=protein_coding;locus_tag=P8452_29165	NA	NA	NA	NA	NA	NA	NA	NA	NA	NA	NA	NA	NA	NA	NA	NA	NA
1043	60S	ACLI19_g48956	13598.26284	1.190648495	2.634226339	0.45199172	0.651274947	0.999958117	condition	ACLI19_g48956.t1	Chr05_Pall	51764754	51766840	60S	CP125840.1	Genbank	gene	53958955	53961056	.	+	.	ID=gene-P8452_23626;Name=60S;gbkey=Gene;gene=60S;gene_biotype=protein_coding;locus_tag=P8452_23626	NA	NA	NA	NA	NA	NA	NA	NA	NA	NA	NA	NA	NA	NA	NA	NA	NA
1044	60S	ACLI19_g48956	13598.26284	1.190648495	2.634226339	0.45199172	0.651274947	0.999958117	condition	ACLI19_g48956.t1	Chr05_Pall	51764754	51766840	60S	CP125844.1	Genbank	gene	51150932	51153018	.	-	.	ID=gene-P8452_44265;Name=60S;gbkey=Gene;gene=60S;gene_biotype=protein_coding;locus_tag=P8452_44265	NA	NA	NA	NA	NA	NA	NA	NA	NA	NA	NA	NA	NA	NA	NA	NA	NA
1045	60S	ACLI19_g48956	13598.26284	1.190648495	2.634226339	0.45199172	0.651274947	0.999958117	condition	ACLI19_g48956.t1	Chr05_Pall	51764754	51766840	60S	CP125845.1	Genbank	gene	51764754	51766840	.	-	.	ID=gene-P8452_48956;Name=60S;gbkey=Gene;gene=60S;gene_biotype=protein_coding;locus_tag=P8452_48956	NA	NA	NA	NA	NA	NA	NA	NA	NA	NA	NA	NA	NA	NA	NA	NA	NA
1046	60S	ACLI19_g48956	13598.26284	1.190648495	2.634226339	0.45199172	0.651274947	0.999958117	condition	ACLI19_g48956.t1	Chr05_Pall	51764754	51766840	60S	CP125837.1	Genbank	gene	20250441	20251930	.	+	.	ID=gene-P8452_07846;Name=60S;gbkey=Gene;gene=60S;gene_biotype=protein_coding;locus_tag=P8452_07846	NA	NA	NA	NA	NA	NA	NA	NA	NA	NA	NA	NA	NA	NA	NA	NA	NA
1047	60S	ACLI19_g48956	13598.26284	1.190648495	2.634226339	0.45199172	0.651274947	0.999958117	condition	ACLI19_g48956.t1	Chr05_Pall	51764754	51766840	60S	CP125841.1	Genbank	gene	56453331	56455561	.	+	.	ID=gene-P8452_29165;Name=60S;gbkey=Gene;gene=60S;gene_biotype=protein_coding;locus_tag=P8452_29165	NA	NA	NA	NA	NA	NA	NA	NA	NA	NA	NA	NA	NA	NA	NA	NA	NA
1048	60S	ACLI19_g48956	13598.26284	-0.288769374	0.941337511	-0.30676497	0.759022273	0.999930722	range	ACLI19_g48956.t1	Chr05_Pall	51764754	51766840	60S	CP125840.1	Genbank	gene	53958955	53961056	.	+	.	ID=gene-P8452_23626;Name=60S;gbkey=Gene;gene=60S;gene_biotype=protein_coding;locus_tag=P8452_23626	NA	NA	NA	NA	NA	NA	NA	NA	NA	NA	NA	NA	NA	NA	NA	NA	NA
1049	60S	ACLI19_g48956	13598.26284	-0.288769374	0.941337511	-0.30676497	0.759022273	0.999930722	range	ACLI19_g48956.t1	Chr05_Pall	51764754	51766840	60S	CP125844.1	Genbank	gene	51150932	51153018	.	-	.	ID=gene-P8452_44265;Name=60S;gbkey=Gene;gene=60S;gene_biotype=protein_coding;locus_tag=P8452_44265	NA	NA	NA	NA	NA	NA	NA	NA	NA	NA	NA	NA	NA	NA	NA	NA	NA
1050	60S	ACLI19_g48956	13598.26284	-0.288769374	0.941337511	-0.30676497	0.759022273	0.999930722	range	ACLI19_g48956.t1	Chr05_Pall	51764754	51766840	60S	CP125845.1	Genbank	gene	51764754	51766840	.	-	.	ID=gene-P8452_48956;Name=60S;gbkey=Gene;gene=60S;gene_biotype=protein_coding;locus_tag=P8452_48956	NA	NA	NA	NA	NA	NA	NA	NA	NA	NA	NA	NA	NA	NA	NA	NA	NA
1051	60S	ACLI19_g48956	13598.26284	-0.288769374	0.941337511	-0.30676497	0.759022273	0.999930722	range	ACLI19_g48956.t1	Chr05_Pall	51764754	51766840	60S	CP125837.1	Genbank	gene	20250441	20251930	.	+	.	ID=gene-P8452_07846;Name=60S;gbkey=Gene;gene=60S;gene_biotype=protein_coding;locus_tag=P8452_07846	NA	NA	NA	NA	NA	NA	NA	NA	NA	NA	NA	NA	NA	NA	NA	NA	NA
1052	60S	ACLI19_g48956	13598.26284	-0.288769374	0.941337511	-0.30676497	0.759022273	0.999930722	range	ACLI19_g48956.t1	Chr05_Pall	51764754	51766840	60S	CP125841.1	Genbank	gene	56453331	56455561	.	+	.	ID=gene-P8452_29165;Name=60S;gbkey=Gene;gene=60S;gene_biotype=protein_coding;locus_tag=P8452_29165	NA	NA	NA	NA	NA	NA	NA	NA	NA	NA	NA	NA	NA	NA	NA	NA	NA
1068	60S	ACLI19_g7846	1306332.637	0.263243482	0.374973162	0.702032862	0.48265867	0.947252241	latitude	ACLI19_g7846.t1	Chr01_Pall	20250441	20251930	60S	CP125840.1	Genbank	gene	53958955	53961056	.	+	.	ID=gene-P8452_23626;Name=60S;gbkey=Gene;gene=60S;gene_biotype=protein_coding;locus_tag=P8452_23626	NA	NA	NA	NA	NA	NA	NA	NA	NA	NA	NA	NA	NA	NA	NA	NA	NA
1069	60S	ACLI19_g7846	1306332.637	0.263243482	0.374973162	0.702032862	0.48265867	0.947252241	latitude	ACLI19_g7846.t1	Chr01_Pall	20250441	20251930	60S	CP125844.1	Genbank	gene	51150932	51153018	.	-	.	ID=gene-P8452_44265;Name=60S;gbkey=Gene;gene=60S;gene_biotype=protein_coding;locus_tag=P8452_44265	NA	NA	NA	NA	NA	NA	NA	NA	NA	NA	NA	NA	NA	NA	NA	NA	NA
1070	60S	ACLI19_g7846	1306332.637	0.263243482	0.374973162	0.702032862	0.48265867	0.947252241	latitude	ACLI19_g7846.t1	Chr01_Pall	20250441	20251930	60S	CP125845.1	Genbank	gene	51764754	51766840	.	-	.	ID=gene-P8452_48956;Name=60S;gbkey=Gene;gene=60S;gene_biotype=protein_coding;locus_tag=P8452_48956	NA	NA	NA	NA	NA	NA	NA	NA	NA	NA	NA	NA	NA	NA	NA	NA	NA
1071	60S	ACLI19_g7846	1306332.637	0.263243482	0.374973162	0.702032862	0.48265867	0.947252241	latitude	ACLI19_g7846.t1	Chr01_Pall	20250441	20251930	60S	CP125837.1	Genbank	gene	20250441	20251930	.	+	.	ID=gene-P8452_07846;Name=60S;gbkey=Gene;gene=60S;gene_biotype=protein_coding;locus_tag=P8452_07846	NA	NA	NA	NA	NA	NA	NA	NA	NA	NA	NA	NA	NA	NA	NA	NA	NA
1072	60S	ACLI19_g7846	1306332.637	0.263243482	0.374973162	0.702032862	0.48265867	0.947252241	latitude	ACLI19_g7846.t1	Chr01_Pall	20250441	20251930	60S	CP125841.1	Genbank	gene	56453331	56455561	.	+	.	ID=gene-P8452_29165;Name=60S;gbkey=Gene;gene=60S;gene_biotype=protein_coding;locus_tag=P8452_29165	NA	NA	NA	NA	NA	NA	NA	NA	NA	NA	NA	NA	NA	NA	NA	NA	NA
1073	60S	ACLI19_g7846	1306332.637	0.081817951	1.050265579	0.077902154	0.937905886	0.999958117	condition	ACLI19_g7846.t1	Chr01_Pall	20250441	20251930	60S	CP125840.1	Genbank	gene	53958955	53961056	.	+	.	ID=gene-P8452_23626;Name=60S;gbkey=Gene;gene=60S;gene_biotype=protein_coding;locus_tag=P8452_23626	NA	NA	NA	NA	NA	NA	NA	NA	NA	NA	NA	NA	NA	NA	NA	NA	NA
1074	60S	ACLI19_g7846	1306332.637	0.081817951	1.050265579	0.077902154	0.937905886	0.999958117	condition	ACLI19_g7846.t1	Chr01_Pall	20250441	20251930	60S	CP125844.1	Genbank	gene	51150932	51153018	.	-	.	ID=gene-P8452_44265;Name=60S;gbkey=Gene;gene=60S;gene_biotype=protein_coding;locus_tag=P8452_44265	NA	NA	NA	NA	NA	NA	NA	NA	NA	NA	NA	NA	NA	NA	NA	NA	NA
1075	60S	ACLI19_g7846	1306332.637	0.081817951	1.050265579	0.077902154	0.937905886	0.999958117	condition	ACLI19_g7846.t1	Chr01_Pall	20250441	20251930	60S	CP125845.1	Genbank	gene	51764754	51766840	.	-	.	ID=gene-P8452_48956;Name=60S;gbkey=Gene;gene=60S;gene_biotype=protein_coding;locus_tag=P8452_48956	NA	NA	NA	NA	NA	NA	NA	NA	NA	NA	NA	NA	NA	NA	NA	NA	NA
1076	60S	ACLI19_g7846	1306332.637	0.081817951	1.050265579	0.077902154	0.937905886	0.999958117	condition	ACLI19_g7846.t1	Chr01_Pall	20250441	20251930	60S	CP125837.1	Genbank	gene	20250441	20251930	.	+	.	ID=gene-P8452_07846;Name=60S;gbkey=Gene;gene=60S;gene_biotype=protein_coding;locus_tag=P8452_07846	NA	NA	NA	NA	NA	NA	NA	NA	NA	NA	NA	NA	NA	NA	NA	NA	NA
1077	60S	ACLI19_g7846	1306332.637	0.081817951	1.050265579	0.077902154	0.937905886	0.999958117	condition	ACLI19_g7846.t1	Chr01_Pall	20250441	20251930	60S	CP125841.1	Genbank	gene	56453331	56455561	.	+	.	ID=gene-P8452_29165;Name=60S;gbkey=Gene;gene=60S;gene_biotype=protein_coding;locus_tag=P8452_29165	NA	NA	NA	NA	NA	NA	NA	NA	NA	NA	NA	NA	NA	NA	NA	NA	NA
1083	60S	ACLI19_g7846	1306332.637	-0.223438111	0.373254532	-0.598621295	0.549425452	0.999930722	range	ACLI19_g7846.t1	Chr01_Pall	20250441	20251930	60S	CP125840.1	Genbank	gene	53958955	53961056	.	+	.	ID=gene-P8452_23626;Name=60S;gbkey=Gene;gene=60S;gene_biotype=protein_coding;locus_tag=P8452_23626	NA	NA	NA	NA	NA	NA	NA	NA	NA	NA	NA	NA	NA	NA	NA	NA	NA
1084	60S	ACLI19_g7846	1306332.637	-0.223438111	0.373254532	-0.598621295	0.549425452	0.999930722	range	ACLI19_g7846.t1	Chr01_Pall	20250441	20251930	60S	CP125844.1	Genbank	gene	51150932	51153018	.	-	.	ID=gene-P8452_44265;Name=60S;gbkey=Gene;gene=60S;gene_biotype=protein_coding;locus_tag=P8452_44265	NA	NA	NA	NA	NA	NA	NA	NA	NA	NA	NA	NA	NA	NA	NA	NA	NA
1085	60S	ACLI19_g7846	1306332.637	-0.223438111	0.373254532	-0.598621295	0.549425452	0.999930722	range	ACLI19_g7846.t1	Chr01_Pall	20250441	20251930	60S	CP125845.1	Genbank	gene	51764754	51766840	.	-	.	ID=gene-P8452_48956;Name=60S;gbkey=Gene;gene=60S;gene_biotype=protein_coding;locus_tag=P8452_48956	NA	NA	NA	NA	NA	NA	NA	NA	NA	NA	NA	NA	NA	NA	NA	NA	NA
1086	60S	ACLI19_g7846	1306332.637	-0.223438111	0.373254532	-0.598621295	0.549425452	0.999930722	range	ACLI19_g7846.t1	Chr01_Pall	20250441	20251930	60S	CP125837.1	Genbank	gene	20250441	20251930	.	+	.	ID=gene-P8452_07846;Name=60S;gbkey=Gene;gene=60S;gene_biotype=protein_coding;locus_tag=P8452_07846	NA	NA	NA	NA	NA	NA	NA	NA	NA	NA	NA	NA	NA	NA	NA	NA	NA
1087	60S	ACLI19_g7846	1306332.637	-0.223438111	0.373254532	-0.598621295	0.549425452	0.999930722	range	ACLI19_g7846.t1	Chr01_Pall	20250441	20251930	60S	CP125841.1	Genbank	gene	56453331	56455561	.	+	.	ID=gene-P8452_29165;Name=60S;gbkey=Gene;gene=60S;gene_biotype=protein_coding;locus_tag=P8452_29165	NA	NA	NA	NA	NA	NA	NA	NA	NA	NA	NA	NA	NA	NA	NA	NA	NA
1088	60S	ACLI19_g29165	39.78623929	8.096215091	8.190174235	0.988527821	0.322894216	0.895182464	condition	ACLI19_g29165.t1	Chr03_Pall	56453331	56455561	60S	CP125840.1	Genbank	gene	53958955	53961056	.	+	.	ID=gene-P8452_23626;Name=60S;gbkey=Gene;gene=60S;gene_biotype=protein_coding;locus_tag=P8452_23626	NA	NA	NA	NA	NA	NA	NA	NA	NA	NA	NA	NA	NA	NA	NA	NA	NA
1089	60S	ACLI19_g29165	39.78623929	8.096215091	8.190174235	0.988527821	0.322894216	0.895182464	condition	ACLI19_g29165.t1	Chr03_Pall	56453331	56455561	60S	CP125844.1	Genbank	gene	51150932	51153018	.	-	.	ID=gene-P8452_44265;Name=60S;gbkey=Gene;gene=60S;gene_biotype=protein_coding;locus_tag=P8452_44265	NA	NA	NA	NA	NA	NA	NA	NA	NA	NA	NA	NA	NA	NA	NA	NA	NA
1090	60S	ACLI19_g29165	39.78623929	8.096215091	8.190174235	0.988527821	0.322894216	0.895182464	condition	ACLI19_g29165.t1	Chr03_Pall	56453331	56455561	60S	CP125845.1	Genbank	gene	51764754	51766840	.	-	.	ID=gene-P8452_48956;Name=60S;gbkey=Gene;gene=60S;gene_biotype=protein_coding;locus_tag=P8452_48956	NA	NA	NA	NA	NA	NA	NA	NA	NA	NA	NA	NA	NA	NA	NA	NA	NA
1091	60S	ACLI19_g29165	39.78623929	8.096215091	8.190174235	0.988527821	0.322894216	0.895182464	condition	ACLI19_g29165.t1	Chr03_Pall	56453331	56455561	60S	CP125837.1	Genbank	gene	20250441	20251930	.	+	.	ID=gene-P8452_07846;Name=60S;gbkey=Gene;gene=60S;gene_biotype=protein_coding;locus_tag=P8452_07846	NA	NA	NA	NA	NA	NA	NA	NA	NA	NA	NA	NA	NA	NA	NA	NA	NA
1092	60S	ACLI19_g29165	39.78623929	8.096215091	8.190174235	0.988527821	0.322894216	0.895182464	condition	ACLI19_g29165.t1	Chr03_Pall	56453331	56455561	60S	CP125841.1	Genbank	gene	56453331	56455561	.	+	.	ID=gene-P8452_29165;Name=60S;gbkey=Gene;gene=60S;gene_biotype=protein_coding;locus_tag=P8452_29165	NA	NA	NA	NA	NA	NA	NA	NA	NA	NA	NA	NA	NA	NA	NA	NA	NA
1095	A39	ACLI19_g3209	31466.1944	-0.368682459	1.607463364	-0.229356679	0.818591704	0.999930722	range	ACLI19_g3209.t1	Chr01_Occ	34039108	34043209	A39	CP125836.1	Genbank	gene	34039108	34043209	.	+	.	ID=gene-P8452_03209;Name=A39;gbkey=Gene;gene=A39;gene_biotype=protein_coding;locus_tag=P8452_03209	NA	NA	NA	NA	NA	NA	NA	NA	NA	NA	NA	NA	NA	NA	NA	NA	NA
1096	A39	ACLI19_g3209	31466.1944	-0.094834233	1.618476609	-0.058594751	0.953274892	0.999880144	latitude	ACLI19_g3209.t1	Chr01_Occ	34039108	34043209	A39	CP125836.1	Genbank	gene	34039108	34043209	.	+	.	ID=gene-P8452_03209;Name=A39;gbkey=Gene;gene=A39;gene_biotype=protein_coding;locus_tag=P8452_03209	NA	NA	NA	NA	NA	NA	NA	NA	NA	NA	NA	NA	NA	NA	NA	NA	NA
1098	A39	ACLI19_g3209	31466.1944	-0.160455521	4.506294174	-0.035606979	0.971595744	0.999958117	condition	ACLI19_g3209.t1	Chr01_Occ	34039108	34043209	A39	CP125836.1	Genbank	gene	34039108	34043209	.	+	.	ID=gene-P8452_03209;Name=A39;gbkey=Gene;gene=A39;gene_biotype=protein_coding;locus_tag=P8452_03209	NA	NA	NA	NA	NA	NA	NA	NA	NA	NA	NA	NA	NA	NA	NA	NA	NA
1103	AAC2	ACLI19_g69416	252.368284	-3.389526294	8.142297126	-0.416286245	0.677200557	0.999958117	condition	ACLI19_g69416.t1	Chr08_Occ	10899522	10901361	AAC2	CP125850.1	Genbank	gene	10899522	10901361	.	+	.	ID=gene-P8452_69416;Name=AAC2;gbkey=Gene;gene=AAC2;gene_biotype=protein_coding;locus_tag=P8452_69416	NA	NA	NA	NA	NA	NA	NA	NA	NA	NA	NA	NA	NA	NA	NA	NA	NA
1104	AAC2	ACLI19_g69416	252.368284	-3.389526294	8.142297126	-0.416286245	0.677200557	0.999958117	condition	ACLI19_g69416.t1	Chr08_Occ	10899522	10901361	AAC2	CP125851.1	Genbank	gene	11131459	11133307	.	+	.	ID=gene-P8452_74494;Name=AAC2;gbkey=Gene;gene=AAC2;gene_biotype=protein_coding;locus_tag=P8452_74494	NA	NA	NA	NA	NA	NA	NA	NA	NA	NA	NA	NA	NA	NA	NA	NA	NA
1105	AAC2	ACLI19_g69416	252.368284	-0.089878476	2.926031599	-0.030716851	0.975495352	0.999880144	latitude	ACLI19_g69416.t1	Chr08_Occ	10899522	10901361	AAC2	CP125850.1	Genbank	gene	10899522	10901361	.	+	.	ID=gene-P8452_69416;Name=AAC2;gbkey=Gene;gene=AAC2;gene_biotype=protein_coding;locus_tag=P8452_69416	NA	NA	NA	NA	NA	NA	NA	NA	NA	NA	NA	NA	NA	NA	NA	NA	NA
1106	AAC2	ACLI19_g69416	252.368284	-0.089878476	2.926031599	-0.030716851	0.975495352	0.999880144	latitude	ACLI19_g69416.t1	Chr08_Occ	10899522	10901361	AAC2	CP125851.1	Genbank	gene	11131459	11133307	.	+	.	ID=gene-P8452_74494;Name=AAC2;gbkey=Gene;gene=AAC2;gene_biotype=protein_coding;locus_tag=P8452_74494	NA	NA	NA	NA	NA	NA	NA	NA	NA	NA	NA	NA	NA	NA	NA	NA	NA
1107	AAC2	ACLI19_g69416	252.368284	-1.968460497	2.907533757	-0.677020685	0.49839283	0.993379828	range	ACLI19_g69416.t1	Chr08_Occ	10899522	10901361	AAC2	CP125850.1	Genbank	gene	10899522	10901361	.	+	.	ID=gene-P8452_69416;Name=AAC2;gbkey=Gene;gene=AAC2;gene_biotype=protein_coding;locus_tag=P8452_69416	NA	NA	NA	NA	NA	NA	NA	NA	NA	NA	NA	NA	NA	NA	NA	NA	NA
1108	AAC2	ACLI19_g69416	252.368284	-1.968460497	2.907533757	-0.677020685	0.49839283	0.993379828	range	ACLI19_g69416.t1	Chr08_Occ	10899522	10901361	AAC2	CP125851.1	Genbank	gene	11131459	11133307	.	+	.	ID=gene-P8452_74494;Name=AAC2;gbkey=Gene;gene=AAC2;gene_biotype=protein_coding;locus_tag=P8452_74494	NA	NA	NA	NA	NA	NA	NA	NA	NA	NA	NA	NA	NA	NA	NA	NA	NA
1111	AAC2	ACLI19_g74494	533.2782299	-0.819707728	2.90741798	-0.281936665	0.777992075	0.999930722	range	ACLI19_g74494.t1	Chr08_Pall	11131459	11133307	AAC2	CP125850.1	Genbank	gene	10899522	10901361	.	+	.	ID=gene-P8452_69416;Name=AAC2;gbkey=Gene;gene=AAC2;gene_biotype=protein_coding;locus_tag=P8452_69416	NA	NA	NA	NA	NA	NA	NA	NA	NA	NA	NA	NA	NA	NA	NA	NA	NA
1112	AAC2	ACLI19_g74494	533.2782299	-0.819707728	2.90741798	-0.281936665	0.777992075	0.999930722	range	ACLI19_g74494.t1	Chr08_Pall	11131459	11133307	AAC2	CP125851.1	Genbank	gene	11131459	11133307	.	+	.	ID=gene-P8452_74494;Name=AAC2;gbkey=Gene;gene=AAC2;gene_biotype=protein_coding;locus_tag=P8452_74494	NA	NA	NA	NA	NA	NA	NA	NA	NA	NA	NA	NA	NA	NA	NA	NA	NA
1117	AAC2	ACLI19_g74494	533.2782299	9.477983632	8.068013714	1.174760476	0.240090557	0.741581116	condition	ACLI19_g74494.t1	Chr08_Pall	11131459	11133307	AAC2	CP125850.1	Genbank	gene	10899522	10901361	.	+	.	ID=gene-P8452_69416;Name=AAC2;gbkey=Gene;gene=AAC2;gene_biotype=protein_coding;locus_tag=P8452_69416	NA	NA	NA	NA	NA	NA	NA	NA	NA	NA	NA	NA	NA	NA	NA	NA	NA
1118	AAC2	ACLI19_g74494	533.2782299	9.477983632	8.068013714	1.174760476	0.240090557	0.741581116	condition	ACLI19_g74494.t1	Chr08_Pall	11131459	11133307	AAC2	CP125851.1	Genbank	gene	11131459	11133307	.	+	.	ID=gene-P8452_74494;Name=AAC2;gbkey=Gene;gene=AAC2;gene_biotype=protein_coding;locus_tag=P8452_74494	NA	NA	NA	NA	NA	NA	NA	NA	NA	NA	NA	NA	NA	NA	NA	NA	NA
1121	AAC2	ACLI19_g74494	533.2782299	-0.452326039	2.925856121	-0.154596132	0.87713972	0.999880144	latitude	ACLI19_g74494.t1	Chr08_Pall	11131459	11133307	AAC2	CP125850.1	Genbank	gene	10899522	10901361	.	+	.	ID=gene-P8452_69416;Name=AAC2;gbkey=Gene;gene=AAC2;gene_biotype=protein_coding;locus_tag=P8452_69416	NA	NA	NA	NA	NA	NA	NA	NA	NA	NA	NA	NA	NA	NA	NA	NA	NA
1122	AAC2	ACLI19_g74494	533.2782299	-0.452326039	2.925856121	-0.154596132	0.87713972	0.999880144	latitude	ACLI19_g74494.t1	Chr08_Pall	11131459	11133307	AAC2	CP125851.1	Genbank	gene	11131459	11133307	.	+	.	ID=gene-P8452_74494;Name=AAC2;gbkey=Gene;gene=AAC2;gene_biotype=protein_coding;locus_tag=P8452_74494	NA	NA	NA	NA	NA	NA	NA	NA	NA	NA	NA	NA	NA	NA	NA	NA	NA
1125	AAC3	ACLI19_g31772	6290.504092	0.572187046	1.867703373	0.30635863	0.759331604	0.999958117	condition	ACLI19_g31772.t1	Chr04_Occ	18255065	18256698	AAC3	CP125843.1	Genbank	gene	19153544	19155231	.	+	.	ID=gene-P8452_37181;Name=AAC3;gbkey=Gene;gene=AAC3;gene_biotype=protein_coding;locus_tag=P8452_37181	NA	NA	NA	NA	NA	NA	NA	NA	NA	NA	NA	NA	NA	NA	NA	NA	NA
1126	AAC3	ACLI19_g31772	6290.504092	0.572187046	1.867703373	0.30635863	0.759331604	0.999958117	condition	ACLI19_g31772.t1	Chr04_Occ	18255065	18256698	AAC3	CP125842.1	Genbank	gene	18255065	18256698	.	+	.	ID=gene-P8452_31772;Name=AAC3;gbkey=Gene;gene=AAC3;gene_biotype=protein_coding;locus_tag=P8452_31772	NA	NA	NA	NA	NA	NA	NA	NA	NA	NA	NA	NA	NA	NA	NA	NA	NA
1129	AAC3	ACLI19_g31772	6290.504092	-0.194172048	0.666549921	-0.291309086	0.770814939	0.999930722	range	ACLI19_g31772.t1	Chr04_Occ	18255065	18256698	AAC3	CP125843.1	Genbank	gene	19153544	19155231	.	+	.	ID=gene-P8452_37181;Name=AAC3;gbkey=Gene;gene=AAC3;gene_biotype=protein_coding;locus_tag=P8452_37181	NA	NA	NA	NA	NA	NA	NA	NA	NA	NA	NA	NA	NA	NA	NA	NA	NA
1130	AAC3	ACLI19_g31772	6290.504092	-0.194172048	0.666549921	-0.291309086	0.770814939	0.999930722	range	ACLI19_g31772.t1	Chr04_Occ	18255065	18256698	AAC3	CP125842.1	Genbank	gene	18255065	18256698	.	+	.	ID=gene-P8452_31772;Name=AAC3;gbkey=Gene;gene=AAC3;gene_biotype=protein_coding;locus_tag=P8452_31772	NA	NA	NA	NA	NA	NA	NA	NA	NA	NA	NA	NA	NA	NA	NA	NA	NA
1135	AAC3	ACLI19_g31772	6290.504092	-0.502309839	0.66750203	-0.752521814	0.451737317	0.923319905	latitude	ACLI19_g31772.t1	Chr04_Occ	18255065	18256698	AAC3	CP125843.1	Genbank	gene	19153544	19155231	.	+	.	ID=gene-P8452_37181;Name=AAC3;gbkey=Gene;gene=AAC3;gene_biotype=protein_coding;locus_tag=P8452_37181	NA	NA	NA	NA	NA	NA	NA	NA	NA	NA	NA	NA	NA	NA	NA	NA	NA
1136	AAC3	ACLI19_g31772	6290.504092	-0.502309839	0.66750203	-0.752521814	0.451737317	0.923319905	latitude	ACLI19_g31772.t1	Chr04_Occ	18255065	18256698	AAC3	CP125842.1	Genbank	gene	18255065	18256698	.	+	.	ID=gene-P8452_31772;Name=AAC3;gbkey=Gene;gene=AAC3;gene_biotype=protein_coding;locus_tag=P8452_31772	NA	NA	NA	NA	NA	NA	NA	NA	NA	NA	NA	NA	NA	NA	NA	NA	NA
1137	AAC3	ACLI19_g37181	7055.411262	0.030879223	0.981836371	0.031450477	0.974910286	0.999880144	latitude	ACLI19_g37181.t1	Chr04_Pall	19153544	19155231	AAC3	CP125843.1	Genbank	gene	19153544	19155231	.	+	.	ID=gene-P8452_37181;Name=AAC3;gbkey=Gene;gene=AAC3;gene_biotype=protein_coding;locus_tag=P8452_37181	NA	NA	NA	NA	NA	NA	NA	NA	NA	NA	NA	NA	NA	NA	NA	NA	NA
1138	AAC3	ACLI19_g37181	7055.411262	0.030879223	0.981836371	0.031450477	0.974910286	0.999880144	latitude	ACLI19_g37181.t1	Chr04_Pall	19153544	19155231	AAC3	CP125842.1	Genbank	gene	18255065	18256698	.	+	.	ID=gene-P8452_31772;Name=AAC3;gbkey=Gene;gene=AAC3;gene_biotype=protein_coding;locus_tag=P8452_31772	NA	NA	NA	NA	NA	NA	NA	NA	NA	NA	NA	NA	NA	NA	NA	NA	NA
1139	AAC3	ACLI19_g37181	7055.411262	1.500547789	2.726789971	0.550298265	0.582114814	0.999958117	condition	ACLI19_g37181.t1	Chr04_Pall	19153544	19155231	AAC3	CP125843.1	Genbank	gene	19153544	19155231	.	+	.	ID=gene-P8452_37181;Name=AAC3;gbkey=Gene;gene=AAC3;gene_biotype=protein_coding;locus_tag=P8452_37181	NA	NA	NA	NA	NA	NA	NA	NA	NA	NA	NA	NA	NA	NA	NA	NA	NA
1140	AAC3	ACLI19_g37181	7055.411262	1.500547789	2.726789971	0.550298265	0.582114814	0.999958117	condition	ACLI19_g37181.t1	Chr04_Pall	19153544	19155231	AAC3	CP125842.1	Genbank	gene	18255065	18256698	.	+	.	ID=gene-P8452_31772;Name=AAC3;gbkey=Gene;gene=AAC3;gene_biotype=protein_coding;locus_tag=P8452_31772	NA	NA	NA	NA	NA	NA	NA	NA	NA	NA	NA	NA	NA	NA	NA	NA	NA
1145	AAC3	ACLI19_g37181	7055.411262	-0.489288312	0.973428443	-0.502644355	0.615214338	0.999930722	range	ACLI19_g37181.t1	Chr04_Pall	19153544	19155231	AAC3	CP125843.1	Genbank	gene	19153544	19155231	.	+	.	ID=gene-P8452_37181;Name=AAC3;gbkey=Gene;gene=AAC3;gene_biotype=protein_coding;locus_tag=P8452_37181	NA	NA	NA	NA	NA	NA	NA	NA	NA	NA	NA	NA	NA	NA	NA	NA	NA
1146	AAC3	ACLI19_g37181	7055.411262	-0.489288312	0.973428443	-0.502644355	0.615214338	0.999930722	range	ACLI19_g37181.t1	Chr04_Pall	19153544	19155231	AAC3	CP125842.1	Genbank	gene	18255065	18256698	.	+	.	ID=gene-P8452_31772;Name=AAC3;gbkey=Gene;gene=AAC3;gene_biotype=protein_coding;locus_tag=P8452_31772	NA	NA	NA	NA	NA	NA	NA	NA	NA	NA	NA	NA	NA	NA	NA	NA	NA
1155	AAE1	ACLI19_g40618	5036.382212	-1.186945484	2.877432138	-0.412501643	0.679971777	0.999958117	condition	ACLI19_g40618.t1	Chr05_Occ	1837076	1839159	AAE1	CP125844.1	Genbank	gene	1840934	1843662	.	-	.	ID=gene-P8452_40619;Name=AAE1;gbkey=Gene;gene=AAE1;gene_biotype=protein_coding;locus_tag=P8452_40619	NA	NA	NA	NA	NA	NA	NA	NA	NA	NA	NA	NA	NA	NA	NA	NA	NA
1156	AAE1	ACLI19_g40618	5036.382212	-1.186945484	2.877432138	-0.412501643	0.679971777	0.999958117	condition	ACLI19_g40618.t1	Chr05_Occ	1837076	1839159	AAE1	CP125844.1	Genbank	gene	1837076	1839159	.	-	.	ID=gene-P8452_40618;Name=AAE1;gbkey=Gene;gene=AAE1;gene_biotype=protein_coding;locus_tag=P8452_40618	NA	NA	NA	NA	NA	NA	NA	NA	NA	NA	NA	NA	NA	NA	NA	NA	NA
1157	AAE1	ACLI19_g40618	5036.382212	-1.186945484	2.877432138	-0.412501643	0.679971777	0.999958117	condition	ACLI19_g40618.t1	Chr05_Occ	1837076	1839159	AAE1	CP125845.1	Genbank	gene	1698829	1700922	.	-	.	ID=gene-P8452_45406;Name=AAE1;gbkey=Gene;gene=AAE1;gene_biotype=protein_coding;locus_tag=P8452_45406	NA	NA	NA	NA	NA	NA	NA	NA	NA	NA	NA	NA	NA	NA	NA	NA	NA
1158	AAE1	ACLI19_g40618	5036.382212	-1.186945484	2.877432138	-0.412501643	0.679971777	0.999958117	condition	ACLI19_g40618.t1	Chr05_Occ	1837076	1839159	AAE1	CP125845.1	Genbank	gene	1704630	1707344	.	-	.	ID=gene-P8452_45407;Name=AAE1;gbkey=Gene;gene=AAE1;gene_biotype=protein_coding;locus_tag=P8452_45407	NA	NA	NA	NA	NA	NA	NA	NA	NA	NA	NA	NA	NA	NA	NA	NA	NA
1159	AAE1	ACLI19_g40618	5036.382212	0.767852369	1.029052081	0.746174449	0.455562041	0.926210205	latitude	ACLI19_g40618.t1	Chr05_Occ	1837076	1839159	AAE1	CP125844.1	Genbank	gene	1840934	1843662	.	-	.	ID=gene-P8452_40619;Name=AAE1;gbkey=Gene;gene=AAE1;gene_biotype=protein_coding;locus_tag=P8452_40619	NA	NA	NA	NA	NA	NA	NA	NA	NA	NA	NA	NA	NA	NA	NA	NA	NA
1160	AAE1	ACLI19_g40618	5036.382212	0.767852369	1.029052081	0.746174449	0.455562041	0.926210205	latitude	ACLI19_g40618.t1	Chr05_Occ	1837076	1839159	AAE1	CP125844.1	Genbank	gene	1837076	1839159	.	-	.	ID=gene-P8452_40618;Name=AAE1;gbkey=Gene;gene=AAE1;gene_biotype=protein_coding;locus_tag=P8452_40618	NA	NA	NA	NA	NA	NA	NA	NA	NA	NA	NA	NA	NA	NA	NA	NA	NA
1161	AAE1	ACLI19_g40618	5036.382212	0.767852369	1.029052081	0.746174449	0.455562041	0.926210205	latitude	ACLI19_g40618.t1	Chr05_Occ	1837076	1839159	AAE1	CP125845.1	Genbank	gene	1698829	1700922	.	-	.	ID=gene-P8452_45406;Name=AAE1;gbkey=Gene;gene=AAE1;gene_biotype=protein_coding;locus_tag=P8452_45406	NA	NA	NA	NA	NA	NA	NA	NA	NA	NA	NA	NA	NA	NA	NA	NA	NA
1162	AAE1	ACLI19_g40618	5036.382212	0.767852369	1.029052081	0.746174449	0.455562041	0.926210205	latitude	ACLI19_g40618.t1	Chr05_Occ	1837076	1839159	AAE1	CP125845.1	Genbank	gene	1704630	1707344	.	-	.	ID=gene-P8452_45407;Name=AAE1;gbkey=Gene;gene=AAE1;gene_biotype=protein_coding;locus_tag=P8452_45407	NA	NA	NA	NA	NA	NA	NA	NA	NA	NA	NA	NA	NA	NA	NA	NA	NA
1163	AAE1	ACLI19_g40618	5036.382212	-0.026871019	1.028276031	-0.026132106	0.979151969	0.999930722	range	ACLI19_g40618.t1	Chr05_Occ	1837076	1839159	AAE1	CP125844.1	Genbank	gene	1840934	1843662	.	-	.	ID=gene-P8452_40619;Name=AAE1;gbkey=Gene;gene=AAE1;gene_biotype=protein_coding;locus_tag=P8452_40619	NA	NA	NA	NA	NA	NA	NA	NA	NA	NA	NA	NA	NA	NA	NA	NA	NA
1164	AAE1	ACLI19_g40618	5036.382212	-0.026871019	1.028276031	-0.026132106	0.979151969	0.999930722	range	ACLI19_g40618.t1	Chr05_Occ	1837076	1839159	AAE1	CP125844.1	Genbank	gene	1837076	1839159	.	-	.	ID=gene-P8452_40618;Name=AAE1;gbkey=Gene;gene=AAE1;gene_biotype=protein_coding;locus_tag=P8452_40618	NA	NA	NA	NA	NA	NA	NA	NA	NA	NA	NA	NA	NA	NA	NA	NA	NA
1165	AAE1	ACLI19_g40618	5036.382212	-0.026871019	1.028276031	-0.026132106	0.979151969	0.999930722	range	ACLI19_g40618.t1	Chr05_Occ	1837076	1839159	AAE1	CP125845.1	Genbank	gene	1698829	1700922	.	-	.	ID=gene-P8452_45406;Name=AAE1;gbkey=Gene;gene=AAE1;gene_biotype=protein_coding;locus_tag=P8452_45406	NA	NA	NA	NA	NA	NA	NA	NA	NA	NA	NA	NA	NA	NA	NA	NA	NA
1166	AAE1	ACLI19_g40618	5036.382212	-0.026871019	1.028276031	-0.026132106	0.979151969	0.999930722	range	ACLI19_g40618.t1	Chr05_Occ	1837076	1839159	AAE1	CP125845.1	Genbank	gene	1704630	1707344	.	-	.	ID=gene-P8452_45407;Name=AAE1;gbkey=Gene;gene=AAE1;gene_biotype=protein_coding;locus_tag=P8452_45407	NA	NA	NA	NA	NA	NA	NA	NA	NA	NA	NA	NA	NA	NA	NA	NA	NA
1167	AAE1	ACLI19_g45406	6243.696745	1.843495166	2.266865557	0.813235333	0.416083145	0.999958117	condition	ACLI19_g45406.t1	Chr05_Pall	1698829	1700922	AAE1	CP125844.1	Genbank	gene	1840934	1843662	.	-	.	ID=gene-P8452_40619;Name=AAE1;gbkey=Gene;gene=AAE1;gene_biotype=protein_coding;locus_tag=P8452_40619	NA	NA	NA	NA	NA	NA	NA	NA	NA	NA	NA	NA	NA	NA	NA	NA	NA
1168	AAE1	ACLI19_g45406	6243.696745	1.843495166	2.266865557	0.813235333	0.416083145	0.999958117	condition	ACLI19_g45406.t1	Chr05_Pall	1698829	1700922	AAE1	CP125844.1	Genbank	gene	1837076	1839159	.	-	.	ID=gene-P8452_40618;Name=AAE1;gbkey=Gene;gene=AAE1;gene_biotype=protein_coding;locus_tag=P8452_40618	NA	NA	NA	NA	NA	NA	NA	NA	NA	NA	NA	NA	NA	NA	NA	NA	NA
1169	AAE1	ACLI19_g45406	6243.696745	1.843495166	2.266865557	0.813235333	0.416083145	0.999958117	condition	ACLI19_g45406.t1	Chr05_Pall	1698829	1700922	AAE1	CP125845.1	Genbank	gene	1698829	1700922	.	-	.	ID=gene-P8452_45406;Name=AAE1;gbkey=Gene;gene=AAE1;gene_biotype=protein_coding;locus_tag=P8452_45406	NA	NA	NA	NA	NA	NA	NA	NA	NA	NA	NA	NA	NA	NA	NA	NA	NA
1170	AAE1	ACLI19_g45406	6243.696745	1.843495166	2.266865557	0.813235333	0.416083145	0.999958117	condition	ACLI19_g45406.t1	Chr05_Pall	1698829	1700922	AAE1	CP125845.1	Genbank	gene	1704630	1707344	.	-	.	ID=gene-P8452_45407;Name=AAE1;gbkey=Gene;gene=AAE1;gene_biotype=protein_coding;locus_tag=P8452_45407	NA	NA	NA	NA	NA	NA	NA	NA	NA	NA	NA	NA	NA	NA	NA	NA	NA
1179	AAE1	ACLI19_g45406	6243.696745	-0.286103405	0.817953382	-0.349779598	0.726504111	0.999880144	latitude	ACLI19_g45406.t1	Chr05_Pall	1698829	1700922	AAE1	CP125844.1	Genbank	gene	1840934	1843662	.	-	.	ID=gene-P8452_40619;Name=AAE1;gbkey=Gene;gene=AAE1;gene_biotype=protein_coding;locus_tag=P8452_40619	NA	NA	NA	NA	NA	NA	NA	NA	NA	NA	NA	NA	NA	NA	NA	NA	NA
1180	AAE1	ACLI19_g45406	6243.696745	-0.286103405	0.817953382	-0.349779598	0.726504111	0.999880144	latitude	ACLI19_g45406.t1	Chr05_Pall	1698829	1700922	AAE1	CP125844.1	Genbank	gene	1837076	1839159	.	-	.	ID=gene-P8452_40618;Name=AAE1;gbkey=Gene;gene=AAE1;gene_biotype=protein_coding;locus_tag=P8452_40618	NA	NA	NA	NA	NA	NA	NA	NA	NA	NA	NA	NA	NA	NA	NA	NA	NA
1181	AAE1	ACLI19_g45406	6243.696745	-0.286103405	0.817953382	-0.349779598	0.726504111	0.999880144	latitude	ACLI19_g45406.t1	Chr05_Pall	1698829	1700922	AAE1	CP125845.1	Genbank	gene	1698829	1700922	.	-	.	ID=gene-P8452_45406;Name=AAE1;gbkey=Gene;gene=AAE1;gene_biotype=protein_coding;locus_tag=P8452_45406	NA	NA	NA	NA	NA	NA	NA	NA	NA	NA	NA	NA	NA	NA	NA	NA	NA
1182	AAE1	ACLI19_g45406	6243.696745	-0.286103405	0.817953382	-0.349779598	0.726504111	0.999880144	latitude	ACLI19_g45406.t1	Chr05_Pall	1698829	1700922	AAE1	CP125845.1	Genbank	gene	1704630	1707344	.	-	.	ID=gene-P8452_45407;Name=AAE1;gbkey=Gene;gene=AAE1;gene_biotype=protein_coding;locus_tag=P8452_45407	NA	NA	NA	NA	NA	NA	NA	NA	NA	NA	NA	NA	NA	NA	NA	NA	NA
1187	AAE1	ACLI19_g45406	6243.696745	0.423658388	0.812010541	0.52174001	0.601851363	0.999930722	range	ACLI19_g45406.t1	Chr05_Pall	1698829	1700922	AAE1	CP125844.1	Genbank	gene	1840934	1843662	.	-	.	ID=gene-P8452_40619;Name=AAE1;gbkey=Gene;gene=AAE1;gene_biotype=protein_coding;locus_tag=P8452_40619	NA	NA	NA	NA	NA	NA	NA	NA	NA	NA	NA	NA	NA	NA	NA	NA	NA
1188	AAE1	ACLI19_g45406	6243.696745	0.423658388	0.812010541	0.52174001	0.601851363	0.999930722	range	ACLI19_g45406.t1	Chr05_Pall	1698829	1700922	AAE1	CP125844.1	Genbank	gene	1837076	1839159	.	-	.	ID=gene-P8452_40618;Name=AAE1;gbkey=Gene;gene=AAE1;gene_biotype=protein_coding;locus_tag=P8452_40618	NA	NA	NA	NA	NA	NA	NA	NA	NA	NA	NA	NA	NA	NA	NA	NA	NA
1189	AAE1	ACLI19_g45406	6243.696745	0.423658388	0.812010541	0.52174001	0.601851363	0.999930722	range	ACLI19_g45406.t1	Chr05_Pall	1698829	1700922	AAE1	CP125845.1	Genbank	gene	1698829	1700922	.	-	.	ID=gene-P8452_45406;Name=AAE1;gbkey=Gene;gene=AAE1;gene_biotype=protein_coding;locus_tag=P8452_45406	NA	NA	NA	NA	NA	NA	NA	NA	NA	NA	NA	NA	NA	NA	NA	NA	NA
1190	AAE1	ACLI19_g45406	6243.696745	0.423658388	0.812010541	0.52174001	0.601851363	0.999930722	range	ACLI19_g45406.t1	Chr05_Pall	1698829	1700922	AAE1	CP125845.1	Genbank	gene	1704630	1707344	.	-	.	ID=gene-P8452_45407;Name=AAE1;gbkey=Gene;gene=AAE1;gene_biotype=protein_coding;locus_tag=P8452_45407	NA	NA	NA	NA	NA	NA	NA	NA	NA	NA	NA	NA	NA	NA	NA	NA	NA
1202	AAE15	ACLI19_g21570	154.613661	1.736375464	2.926494812	0.593329418	0.552960715	0.988480464	latitude	ACLI19_g21570.t1	Chr03_Occ	24352641	24358825	AAE15	CP125843.1	Genbank	gene	49320105	49327611	.	+	.	ID=gene-P8452_39126;Name=AAE15;gbkey=Gene;gene=AAE15;gene_biotype=protein_coding;locus_tag=P8452_39126	NA	NA	NA	NA	NA	NA	NA	NA	NA	NA	NA	NA	NA	NA	NA	NA	NA
1203	AAE15	ACLI19_g21570	154.613661	1.736375464	2.926494812	0.593329418	0.552960715	0.988480464	latitude	ACLI19_g21570.t1	Chr03_Occ	24352641	24358825	AAE15	CP125841.1	Genbank	gene	27819575	27829788	.	-	.	ID=gene-P8452_26967;Name=AAE15;gbkey=Gene;gene=AAE15;gene_biotype=protein_coding;locus_tag=P8452_26967	NA	NA	NA	NA	NA	NA	NA	NA	NA	NA	NA	NA	NA	NA	NA	NA	NA
1204	AAE15	ACLI19_g21570	154.613661	1.736375464	2.926494812	0.593329418	0.552960715	0.988480464	latitude	ACLI19_g21570.t1	Chr03_Occ	24352641	24358825	AAE15	CP125841.1	Genbank	gene	27743356	27749230	.	-	.	ID=gene-P8452_26961;Name=AAE15;gbkey=Gene;gene=AAE15;gene_biotype=protein_coding;locus_tag=P8452_26961	NA	NA	NA	NA	NA	NA	NA	NA	NA	NA	NA	NA	NA	NA	NA	NA	NA
1205	AAE15	ACLI19_g21570	154.613661	1.736375464	2.926494812	0.593329418	0.552960715	0.988480464	latitude	ACLI19_g21570.t1	Chr03_Occ	24352641	24358825	AAE15	CP125842.1	Genbank	gene	53691718	53699460	.	+	.	ID=gene-P8452_33861;Name=AAE15;gbkey=Gene;gene=AAE15;gene_biotype=protein_coding;locus_tag=P8452_33861	NA	NA	NA	NA	NA	NA	NA	NA	NA	NA	NA	NA	NA	NA	NA	NA	NA
1206	AAE15	ACLI19_g21570	154.613661	1.736375464	2.926494812	0.593329418	0.552960715	0.988480464	latitude	ACLI19_g21570.t1	Chr03_Occ	24352641	24358825	AAE15	CP125841.1	Genbank	gene	27831217	27844269	.	-	.	ID=gene-P8452_26968;Name=AAE15;gbkey=Gene;gene=AAE15;gene_biotype=protein_coding;locus_tag=P8452_26968	NA	NA	NA	NA	NA	NA	NA	NA	NA	NA	NA	NA	NA	NA	NA	NA	NA
1207	AAE15	ACLI19_g21570	154.613661	1.736375464	2.926494812	0.593329418	0.552960715	0.988480464	latitude	ACLI19_g21570.t1	Chr03_Occ	24352641	24358825	AAE15	CP125840.1	Genbank	gene	24366216	24374098	.	-	.	ID=gene-P8452_21573;Name=AAE15;gbkey=Gene;gene=AAE15;gene_biotype=protein_coding;locus_tag=P8452_21573	NA	NA	NA	NA	NA	NA	NA	NA	NA	NA	NA	NA	NA	NA	NA	NA	NA
1208	AAE15	ACLI19_g21570	154.613661	1.736375464	2.926494812	0.593329418	0.552960715	0.988480464	latitude	ACLI19_g21570.t1	Chr03_Occ	24352641	24358825	AAE15	CP125840.1	Genbank	gene	24352641	24358825	.	-	.	ID=gene-P8452_21570;Name=AAE15;gbkey=Gene;gene=AAE15;gene_biotype=protein_coding;locus_tag=P8452_21570	NA	NA	NA	NA	NA	NA	NA	NA	NA	NA	NA	NA	NA	NA	NA	NA	NA
1223	AAE15	ACLI19_g21570	154.613661	0.000965138	2.907631709	0.000331933	0.999735156	0.999978816	range	ACLI19_g21570.t1	Chr03_Occ	24352641	24358825	AAE15	CP125843.1	Genbank	gene	49320105	49327611	.	+	.	ID=gene-P8452_39126;Name=AAE15;gbkey=Gene;gene=AAE15;gene_biotype=protein_coding;locus_tag=P8452_39126	NA	NA	NA	NA	NA	NA	NA	NA	NA	NA	NA	NA	NA	NA	NA	NA	NA
1224	AAE15	ACLI19_g21570	154.613661	0.000965138	2.907631709	0.000331933	0.999735156	0.999978816	range	ACLI19_g21570.t1	Chr03_Occ	24352641	24358825	AAE15	CP125841.1	Genbank	gene	27819575	27829788	.	-	.	ID=gene-P8452_26967;Name=AAE15;gbkey=Gene;gene=AAE15;gene_biotype=protein_coding;locus_tag=P8452_26967	NA	NA	NA	NA	NA	NA	NA	NA	NA	NA	NA	NA	NA	NA	NA	NA	NA
1225	AAE15	ACLI19_g21570	154.613661	0.000965138	2.907631709	0.000331933	0.999735156	0.999978816	range	ACLI19_g21570.t1	Chr03_Occ	24352641	24358825	AAE15	CP125841.1	Genbank	gene	27743356	27749230	.	-	.	ID=gene-P8452_26961;Name=AAE15;gbkey=Gene;gene=AAE15;gene_biotype=protein_coding;locus_tag=P8452_26961	NA	NA	NA	NA	NA	NA	NA	NA	NA	NA	NA	NA	NA	NA	NA	NA	NA
1226	AAE15	ACLI19_g21570	154.613661	0.000965138	2.907631709	0.000331933	0.999735156	0.999978816	range	ACLI19_g21570.t1	Chr03_Occ	24352641	24358825	AAE15	CP125842.1	Genbank	gene	53691718	53699460	.	+	.	ID=gene-P8452_33861;Name=AAE15;gbkey=Gene;gene=AAE15;gene_biotype=protein_coding;locus_tag=P8452_33861	NA	NA	NA	NA	NA	NA	NA	NA	NA	NA	NA	NA	NA	NA	NA	NA	NA
1227	AAE15	ACLI19_g21570	154.613661	0.000965138	2.907631709	0.000331933	0.999735156	0.999978816	range	ACLI19_g21570.t1	Chr03_Occ	24352641	24358825	AAE15	CP125841.1	Genbank	gene	27831217	27844269	.	-	.	ID=gene-P8452_26968;Name=AAE15;gbkey=Gene;gene=AAE15;gene_biotype=protein_coding;locus_tag=P8452_26968	NA	NA	NA	NA	NA	NA	NA	NA	NA	NA	NA	NA	NA	NA	NA	NA	NA
1228	AAE15	ACLI19_g21570	154.613661	0.000965138	2.907631709	0.000331933	0.999735156	0.999978816	range	ACLI19_g21570.t1	Chr03_Occ	24352641	24358825	AAE15	CP125840.1	Genbank	gene	24366216	24374098	.	-	.	ID=gene-P8452_21573;Name=AAE15;gbkey=Gene;gene=AAE15;gene_biotype=protein_coding;locus_tag=P8452_21573	NA	NA	NA	NA	NA	NA	NA	NA	NA	NA	NA	NA	NA	NA	NA	NA	NA
1229	AAE15	ACLI19_g21570	154.613661	0.000965138	2.907631709	0.000331933	0.999735156	0.999978816	range	ACLI19_g21570.t1	Chr03_Occ	24352641	24358825	AAE15	CP125840.1	Genbank	gene	24352641	24358825	.	-	.	ID=gene-P8452_21570;Name=AAE15;gbkey=Gene;gene=AAE15;gene_biotype=protein_coding;locus_tag=P8452_21570	NA	NA	NA	NA	NA	NA	NA	NA	NA	NA	NA	NA	NA	NA	NA	NA	NA
1237	AAE15	ACLI19_g21573	234.9148524	-1.163621364	5.633258197	-0.206562761	0.836351346	0.999958117	condition	ACLI19_g21573.t1	Chr03_Occ	24366216	24374098	AAE15	CP125843.1	Genbank	gene	49320105	49327611	.	+	.	ID=gene-P8452_39126;Name=AAE15;gbkey=Gene;gene=AAE15;gene_biotype=protein_coding;locus_tag=P8452_39126	NA	NA	NA	NA	NA	NA	NA	NA	NA	NA	NA	NA	NA	NA	NA	NA	NA
1238	AAE15	ACLI19_g21573	234.9148524	-1.163621364	5.633258197	-0.206562761	0.836351346	0.999958117	condition	ACLI19_g21573.t1	Chr03_Occ	24366216	24374098	AAE15	CP125841.1	Genbank	gene	27819575	27829788	.	-	.	ID=gene-P8452_26967;Name=AAE15;gbkey=Gene;gene=AAE15;gene_biotype=protein_coding;locus_tag=P8452_26967	NA	NA	NA	NA	NA	NA	NA	NA	NA	NA	NA	NA	NA	NA	NA	NA	NA
1239	AAE15	ACLI19_g21573	234.9148524	-1.163621364	5.633258197	-0.206562761	0.836351346	0.999958117	condition	ACLI19_g21573.t1	Chr03_Occ	24366216	24374098	AAE15	CP125841.1	Genbank	gene	27743356	27749230	.	-	.	ID=gene-P8452_26961;Name=AAE15;gbkey=Gene;gene=AAE15;gene_biotype=protein_coding;locus_tag=P8452_26961	NA	NA	NA	NA	NA	NA	NA	NA	NA	NA	NA	NA	NA	NA	NA	NA	NA
1240	AAE15	ACLI19_g21573	234.9148524	-1.163621364	5.633258197	-0.206562761	0.836351346	0.999958117	condition	ACLI19_g21573.t1	Chr03_Occ	24366216	24374098	AAE15	CP125842.1	Genbank	gene	53691718	53699460	.	+	.	ID=gene-P8452_33861;Name=AAE15;gbkey=Gene;gene=AAE15;gene_biotype=protein_coding;locus_tag=P8452_33861	NA	NA	NA	NA	NA	NA	NA	NA	NA	NA	NA	NA	NA	NA	NA	NA	NA
1241	AAE15	ACLI19_g21573	234.9148524	-1.163621364	5.633258197	-0.206562761	0.836351346	0.999958117	condition	ACLI19_g21573.t1	Chr03_Occ	24366216	24374098	AAE15	CP125841.1	Genbank	gene	27831217	27844269	.	-	.	ID=gene-P8452_26968;Name=AAE15;gbkey=Gene;gene=AAE15;gene_biotype=protein_coding;locus_tag=P8452_26968	NA	NA	NA	NA	NA	NA	NA	NA	NA	NA	NA	NA	NA	NA	NA	NA	NA
1242	AAE15	ACLI19_g21573	234.9148524	-1.163621364	5.633258197	-0.206562761	0.836351346	0.999958117	condition	ACLI19_g21573.t1	Chr03_Occ	24366216	24374098	AAE15	CP125840.1	Genbank	gene	24366216	24374098	.	-	.	ID=gene-P8452_21573;Name=AAE15;gbkey=Gene;gene=AAE15;gene_biotype=protein_coding;locus_tag=P8452_21573	NA	NA	NA	NA	NA	NA	NA	NA	NA	NA	NA	NA	NA	NA	NA	NA	NA
1243	AAE15	ACLI19_g21573	234.9148524	-1.163621364	5.633258197	-0.206562761	0.836351346	0.999958117	condition	ACLI19_g21573.t1	Chr03_Occ	24366216	24374098	AAE15	CP125840.1	Genbank	gene	24352641	24358825	.	-	.	ID=gene-P8452_21570;Name=AAE15;gbkey=Gene;gene=AAE15;gene_biotype=protein_coding;locus_tag=P8452_21570	NA	NA	NA	NA	NA	NA	NA	NA	NA	NA	NA	NA	NA	NA	NA	NA	NA
1258	AAE15	ACLI19_g21573	234.9148524	-0.736296767	2.020032044	-0.364497568	0.71548649	0.999880144	latitude	ACLI19_g21573.t1	Chr03_Occ	24366216	24374098	AAE15	CP125843.1	Genbank	gene	49320105	49327611	.	+	.	ID=gene-P8452_39126;Name=AAE15;gbkey=Gene;gene=AAE15;gene_biotype=protein_coding;locus_tag=P8452_39126	NA	NA	NA	NA	NA	NA	NA	NA	NA	NA	NA	NA	NA	NA	NA	NA	NA
1259	AAE15	ACLI19_g21573	234.9148524	-0.736296767	2.020032044	-0.364497568	0.71548649	0.999880144	latitude	ACLI19_g21573.t1	Chr03_Occ	24366216	24374098	AAE15	CP125841.1	Genbank	gene	27819575	27829788	.	-	.	ID=gene-P8452_26967;Name=AAE15;gbkey=Gene;gene=AAE15;gene_biotype=protein_coding;locus_tag=P8452_26967	NA	NA	NA	NA	NA	NA	NA	NA	NA	NA	NA	NA	NA	NA	NA	NA	NA
1260	AAE15	ACLI19_g21573	234.9148524	-0.736296767	2.020032044	-0.364497568	0.71548649	0.999880144	latitude	ACLI19_g21573.t1	Chr03_Occ	24366216	24374098	AAE15	CP125841.1	Genbank	gene	27743356	27749230	.	-	.	ID=gene-P8452_26961;Name=AAE15;gbkey=Gene;gene=AAE15;gene_biotype=protein_coding;locus_tag=P8452_26961	NA	NA	NA	NA	NA	NA	NA	NA	NA	NA	NA	NA	NA	NA	NA	NA	NA
1261	AAE15	ACLI19_g21573	234.9148524	-0.736296767	2.020032044	-0.364497568	0.71548649	0.999880144	latitude	ACLI19_g21573.t1	Chr03_Occ	24366216	24374098	AAE15	CP125842.1	Genbank	gene	53691718	53699460	.	+	.	ID=gene-P8452_33861;Name=AAE15;gbkey=Gene;gene=AAE15;gene_biotype=protein_coding;locus_tag=P8452_33861	NA	NA	NA	NA	NA	NA	NA	NA	NA	NA	NA	NA	NA	NA	NA	NA	NA
1262	AAE15	ACLI19_g21573	234.9148524	-0.736296767	2.020032044	-0.364497568	0.71548649	0.999880144	latitude	ACLI19_g21573.t1	Chr03_Occ	24366216	24374098	AAE15	CP125841.1	Genbank	gene	27831217	27844269	.	-	.	ID=gene-P8452_26968;Name=AAE15;gbkey=Gene;gene=AAE15;gene_biotype=protein_coding;locus_tag=P8452_26968	NA	NA	NA	NA	NA	NA	NA	NA	NA	NA	NA	NA	NA	NA	NA	NA	NA
1263	AAE15	ACLI19_g21573	234.9148524	-0.736296767	2.020032044	-0.364497568	0.71548649	0.999880144	latitude	ACLI19_g21573.t1	Chr03_Occ	24366216	24374098	AAE15	CP125840.1	Genbank	gene	24366216	24374098	.	-	.	ID=gene-P8452_21573;Name=AAE15;gbkey=Gene;gene=AAE15;gene_biotype=protein_coding;locus_tag=P8452_21573	NA	NA	NA	NA	NA	NA	NA	NA	NA	NA	NA	NA	NA	NA	NA	NA	NA
1264	AAE15	ACLI19_g21573	234.9148524	-0.736296767	2.020032044	-0.364497568	0.71548649	0.999880144	latitude	ACLI19_g21573.t1	Chr03_Occ	24366216	24374098	AAE15	CP125840.1	Genbank	gene	24352641	24358825	.	-	.	ID=gene-P8452_21570;Name=AAE15;gbkey=Gene;gene=AAE15;gene_biotype=protein_coding;locus_tag=P8452_21570	NA	NA	NA	NA	NA	NA	NA	NA	NA	NA	NA	NA	NA	NA	NA	NA	NA
1265	AAE15	ACLI19_g21573	234.9148524	-0.33833527	2.01163538	-0.168189163	0.866434466	0.999930722	range	ACLI19_g21573.t1	Chr03_Occ	24366216	24374098	AAE15	CP125843.1	Genbank	gene	49320105	49327611	.	+	.	ID=gene-P8452_39126;Name=AAE15;gbkey=Gene;gene=AAE15;gene_biotype=protein_coding;locus_tag=P8452_39126	NA	NA	NA	NA	NA	NA	NA	NA	NA	NA	NA	NA	NA	NA	NA	NA	NA
1266	AAE15	ACLI19_g21573	234.9148524	-0.33833527	2.01163538	-0.168189163	0.866434466	0.999930722	range	ACLI19_g21573.t1	Chr03_Occ	24366216	24374098	AAE15	CP125841.1	Genbank	gene	27819575	27829788	.	-	.	ID=gene-P8452_26967;Name=AAE15;gbkey=Gene;gene=AAE15;gene_biotype=protein_coding;locus_tag=P8452_26967	NA	NA	NA	NA	NA	NA	NA	NA	NA	NA	NA	NA	NA	NA	NA	NA	NA
1267	AAE15	ACLI19_g21573	234.9148524	-0.33833527	2.01163538	-0.168189163	0.866434466	0.999930722	range	ACLI19_g21573.t1	Chr03_Occ	24366216	24374098	AAE15	CP125841.1	Genbank	gene	27743356	27749230	.	-	.	ID=gene-P8452_26961;Name=AAE15;gbkey=Gene;gene=AAE15;gene_biotype=protein_coding;locus_tag=P8452_26961	NA	NA	NA	NA	NA	NA	NA	NA	NA	NA	NA	NA	NA	NA	NA	NA	NA
1268	AAE15	ACLI19_g21573	234.9148524	-0.33833527	2.01163538	-0.168189163	0.866434466	0.999930722	range	ACLI19_g21573.t1	Chr03_Occ	24366216	24374098	AAE15	CP125842.1	Genbank	gene	53691718	53699460	.	+	.	ID=gene-P8452_33861;Name=AAE15;gbkey=Gene;gene=AAE15;gene_biotype=protein_coding;locus_tag=P8452_33861	NA	NA	NA	NA	NA	NA	NA	NA	NA	NA	NA	NA	NA	NA	NA	NA	NA
1269	AAE15	ACLI19_g21573	234.9148524	-0.33833527	2.01163538	-0.168189163	0.866434466	0.999930722	range	ACLI19_g21573.t1	Chr03_Occ	24366216	24374098	AAE15	CP125841.1	Genbank	gene	27831217	27844269	.	-	.	ID=gene-P8452_26968;Name=AAE15;gbkey=Gene;gene=AAE15;gene_biotype=protein_coding;locus_tag=P8452_26968	NA	NA	NA	NA	NA	NA	NA	NA	NA	NA	NA	NA	NA	NA	NA	NA	NA
1270	AAE15	ACLI19_g21573	234.9148524	-0.33833527	2.01163538	-0.168189163	0.866434466	0.999930722	range	ACLI19_g21573.t1	Chr03_Occ	24366216	24374098	AAE15	CP125840.1	Genbank	gene	24366216	24374098	.	-	.	ID=gene-P8452_21573;Name=AAE15;gbkey=Gene;gene=AAE15;gene_biotype=protein_coding;locus_tag=P8452_21573	NA	NA	NA	NA	NA	NA	NA	NA	NA	NA	NA	NA	NA	NA	NA	NA	NA
1271	AAE15	ACLI19_g21573	234.9148524	-0.33833527	2.01163538	-0.168189163	0.866434466	0.999930722	range	ACLI19_g21573.t1	Chr03_Occ	24366216	24374098	AAE15	CP125840.1	Genbank	gene	24352641	24358825	.	-	.	ID=gene-P8452_21570;Name=AAE15;gbkey=Gene;gene=AAE15;gene_biotype=protein_coding;locus_tag=P8452_21570	NA	NA	NA	NA	NA	NA	NA	NA	NA	NA	NA	NA	NA	NA	NA	NA	NA
1279	AAE15	ACLI19_g26961	116.6294275	-0.983728018	2.907698934	-0.338318389	0.735123268	0.999930722	range	ACLI19_g26961.t1	Chr03_Pall	27743356	27749230	AAE15	CP125843.1	Genbank	gene	49320105	49327611	.	+	.	ID=gene-P8452_39126;Name=AAE15;gbkey=Gene;gene=AAE15;gene_biotype=protein_coding;locus_tag=P8452_39126	NA	NA	NA	NA	NA	NA	NA	NA	NA	NA	NA	NA	NA	NA	NA	NA	NA
1280	AAE15	ACLI19_g26961	116.6294275	-0.983728018	2.907698934	-0.338318389	0.735123268	0.999930722	range	ACLI19_g26961.t1	Chr03_Pall	27743356	27749230	AAE15	CP125841.1	Genbank	gene	27819575	27829788	.	-	.	ID=gene-P8452_26967;Name=AAE15;gbkey=Gene;gene=AAE15;gene_biotype=protein_coding;locus_tag=P8452_26967	NA	NA	NA	NA	NA	NA	NA	NA	NA	NA	NA	NA	NA	NA	NA	NA	NA
1281	AAE15	ACLI19_g26961	116.6294275	-0.983728018	2.907698934	-0.338318389	0.735123268	0.999930722	range	ACLI19_g26961.t1	Chr03_Pall	27743356	27749230	AAE15	CP125841.1	Genbank	gene	27743356	27749230	.	-	.	ID=gene-P8452_26961;Name=AAE15;gbkey=Gene;gene=AAE15;gene_biotype=protein_coding;locus_tag=P8452_26961	NA	NA	NA	NA	NA	NA	NA	NA	NA	NA	NA	NA	NA	NA	NA	NA	NA
1282	AAE15	ACLI19_g26961	116.6294275	-0.983728018	2.907698934	-0.338318389	0.735123268	0.999930722	range	ACLI19_g26961.t1	Chr03_Pall	27743356	27749230	AAE15	CP125842.1	Genbank	gene	53691718	53699460	.	+	.	ID=gene-P8452_33861;Name=AAE15;gbkey=Gene;gene=AAE15;gene_biotype=protein_coding;locus_tag=P8452_33861	NA	NA	NA	NA	NA	NA	NA	NA	NA	NA	NA	NA	NA	NA	NA	NA	NA
1283	AAE15	ACLI19_g26961	116.6294275	-0.983728018	2.907698934	-0.338318389	0.735123268	0.999930722	range	ACLI19_g26961.t1	Chr03_Pall	27743356	27749230	AAE15	CP125841.1	Genbank	gene	27831217	27844269	.	-	.	ID=gene-P8452_26968;Name=AAE15;gbkey=Gene;gene=AAE15;gene_biotype=protein_coding;locus_tag=P8452_26968	NA	NA	NA	NA	NA	NA	NA	NA	NA	NA	NA	NA	NA	NA	NA	NA	NA
1284	AAE15	ACLI19_g26961	116.6294275	-0.983728018	2.907698934	-0.338318389	0.735123268	0.999930722	range	ACLI19_g26961.t1	Chr03_Pall	27743356	27749230	AAE15	CP125840.1	Genbank	gene	24366216	24374098	.	-	.	ID=gene-P8452_21573;Name=AAE15;gbkey=Gene;gene=AAE15;gene_biotype=protein_coding;locus_tag=P8452_21573	NA	NA	NA	NA	NA	NA	NA	NA	NA	NA	NA	NA	NA	NA	NA	NA	NA
1285	AAE15	ACLI19_g26961	116.6294275	-0.983728018	2.907698934	-0.338318389	0.735123268	0.999930722	range	ACLI19_g26961.t1	Chr03_Pall	27743356	27749230	AAE15	CP125840.1	Genbank	gene	24352641	24358825	.	-	.	ID=gene-P8452_21570;Name=AAE15;gbkey=Gene;gene=AAE15;gene_biotype=protein_coding;locus_tag=P8452_21570	NA	NA	NA	NA	NA	NA	NA	NA	NA	NA	NA	NA	NA	NA	NA	NA	NA
1293	AAE15	ACLI19_g26961	116.6294275	-0.755424663	2.92615816	-0.258162622	0.796281404	0.999880144	latitude	ACLI19_g26961.t1	Chr03_Pall	27743356	27749230	AAE15	CP125843.1	Genbank	gene	49320105	49327611	.	+	.	ID=gene-P8452_39126;Name=AAE15;gbkey=Gene;gene=AAE15;gene_biotype=protein_coding;locus_tag=P8452_39126	NA	NA	NA	NA	NA	NA	NA	NA	NA	NA	NA	NA	NA	NA	NA	NA	NA
1294	AAE15	ACLI19_g26961	116.6294275	-0.755424663	2.92615816	-0.258162622	0.796281404	0.999880144	latitude	ACLI19_g26961.t1	Chr03_Pall	27743356	27749230	AAE15	CP125841.1	Genbank	gene	27819575	27829788	.	-	.	ID=gene-P8452_26967;Name=AAE15;gbkey=Gene;gene=AAE15;gene_biotype=protein_coding;locus_tag=P8452_26967	NA	NA	NA	NA	NA	NA	NA	NA	NA	NA	NA	NA	NA	NA	NA	NA	NA
1295	AAE15	ACLI19_g26961	116.6294275	-0.755424663	2.92615816	-0.258162622	0.796281404	0.999880144	latitude	ACLI19_g26961.t1	Chr03_Pall	27743356	27749230	AAE15	CP125841.1	Genbank	gene	27743356	27749230	.	-	.	ID=gene-P8452_26961;Name=AAE15;gbkey=Gene;gene=AAE15;gene_biotype=protein_coding;locus_tag=P8452_26961	NA	NA	NA	NA	NA	NA	NA	NA	NA	NA	NA	NA	NA	NA	NA	NA	NA
1296	AAE15	ACLI19_g26961	116.6294275	-0.755424663	2.92615816	-0.258162622	0.796281404	0.999880144	latitude	ACLI19_g26961.t1	Chr03_Pall	27743356	27749230	AAE15	CP125842.1	Genbank	gene	53691718	53699460	.	+	.	ID=gene-P8452_33861;Name=AAE15;gbkey=Gene;gene=AAE15;gene_biotype=protein_coding;locus_tag=P8452_33861	NA	NA	NA	NA	NA	NA	NA	NA	NA	NA	NA	NA	NA	NA	NA	NA	NA
1297	AAE15	ACLI19_g26961	116.6294275	-0.755424663	2.92615816	-0.258162622	0.796281404	0.999880144	latitude	ACLI19_g26961.t1	Chr03_Pall	27743356	27749230	AAE15	CP125841.1	Genbank	gene	27831217	27844269	.	-	.	ID=gene-P8452_26968;Name=AAE15;gbkey=Gene;gene=AAE15;gene_biotype=protein_coding;locus_tag=P8452_26968	NA	NA	NA	NA	NA	NA	NA	NA	NA	NA	NA	NA	NA	NA	NA	NA	NA
1298	AAE15	ACLI19_g26961	116.6294275	-0.755424663	2.92615816	-0.258162622	0.796281404	0.999880144	latitude	ACLI19_g26961.t1	Chr03_Pall	27743356	27749230	AAE15	CP125840.1	Genbank	gene	24366216	24374098	.	-	.	ID=gene-P8452_21573;Name=AAE15;gbkey=Gene;gene=AAE15;gene_biotype=protein_coding;locus_tag=P8452_21573	NA	NA	NA	NA	NA	NA	NA	NA	NA	NA	NA	NA	NA	NA	NA	NA	NA
1299	AAE15	ACLI19_g26961	116.6294275	-0.755424663	2.92615816	-0.258162622	0.796281404	0.999880144	latitude	ACLI19_g26961.t1	Chr03_Pall	27743356	27749230	AAE15	CP125840.1	Genbank	gene	24352641	24358825	.	-	.	ID=gene-P8452_21570;Name=AAE15;gbkey=Gene;gene=AAE15;gene_biotype=protein_coding;locus_tag=P8452_21570	NA	NA	NA	NA	NA	NA	NA	NA	NA	NA	NA	NA	NA	NA	NA	NA	NA
1307	AAE15	ACLI19_g26961	116.6294275	0.740546268	8.142603379	0.090947113	0.927534615	0.999958117	condition	ACLI19_g26961.t1	Chr03_Pall	27743356	27749230	AAE15	CP125843.1	Genbank	gene	49320105	49327611	.	+	.	ID=gene-P8452_39126;Name=AAE15;gbkey=Gene;gene=AAE15;gene_biotype=protein_coding;locus_tag=P8452_39126	NA	NA	NA	NA	NA	NA	NA	NA	NA	NA	NA	NA	NA	NA	NA	NA	NA
1308	AAE15	ACLI19_g26961	116.6294275	0.740546268	8.142603379	0.090947113	0.927534615	0.999958117	condition	ACLI19_g26961.t1	Chr03_Pall	27743356	27749230	AAE15	CP125841.1	Genbank	gene	27819575	27829788	.	-	.	ID=gene-P8452_26967;Name=AAE15;gbkey=Gene;gene=AAE15;gene_biotype=protein_coding;locus_tag=P8452_26967	NA	NA	NA	NA	NA	NA	NA	NA	NA	NA	NA	NA	NA	NA	NA	NA	NA
1309	AAE15	ACLI19_g26961	116.6294275	0.740546268	8.142603379	0.090947113	0.927534615	0.999958117	condition	ACLI19_g26961.t1	Chr03_Pall	27743356	27749230	AAE15	CP125841.1	Genbank	gene	27743356	27749230	.	-	.	ID=gene-P8452_26961;Name=AAE15;gbkey=Gene;gene=AAE15;gene_biotype=protein_coding;locus_tag=P8452_26961	NA	NA	NA	NA	NA	NA	NA	NA	NA	NA	NA	NA	NA	NA	NA	NA	NA
1310	AAE15	ACLI19_g26961	116.6294275	0.740546268	8.142603379	0.090947113	0.927534615	0.999958117	condition	ACLI19_g26961.t1	Chr03_Pall	27743356	27749230	AAE15	CP125842.1	Genbank	gene	53691718	53699460	.	+	.	ID=gene-P8452_33861;Name=AAE15;gbkey=Gene;gene=AAE15;gene_biotype=protein_coding;locus_tag=P8452_33861	NA	NA	NA	NA	NA	NA	NA	NA	NA	NA	NA	NA	NA	NA	NA	NA	NA
1311	AAE15	ACLI19_g26961	116.6294275	0.740546268	8.142603379	0.090947113	0.927534615	0.999958117	condition	ACLI19_g26961.t1	Chr03_Pall	27743356	27749230	AAE15	CP125841.1	Genbank	gene	27831217	27844269	.	-	.	ID=gene-P8452_26968;Name=AAE15;gbkey=Gene;gene=AAE15;gene_biotype=protein_coding;locus_tag=P8452_26968	NA	NA	NA	NA	NA	NA	NA	NA	NA	NA	NA	NA	NA	NA	NA	NA	NA
1312	AAE15	ACLI19_g26961	116.6294275	0.740546268	8.142603379	0.090947113	0.927534615	0.999958117	condition	ACLI19_g26961.t1	Chr03_Pall	27743356	27749230	AAE15	CP125840.1	Genbank	gene	24366216	24374098	.	-	.	ID=gene-P8452_21573;Name=AAE15;gbkey=Gene;gene=AAE15;gene_biotype=protein_coding;locus_tag=P8452_21573	NA	NA	NA	NA	NA	NA	NA	NA	NA	NA	NA	NA	NA	NA	NA	NA	NA
1313	AAE15	ACLI19_g26961	116.6294275	0.740546268	8.142603379	0.090947113	0.927534615	0.999958117	condition	ACLI19_g26961.t1	Chr03_Pall	27743356	27749230	AAE15	CP125840.1	Genbank	gene	24352641	24358825	.	-	.	ID=gene-P8452_21570;Name=AAE15;gbkey=Gene;gene=AAE15;gene_biotype=protein_coding;locus_tag=P8452_21570	NA	NA	NA	NA	NA	NA	NA	NA	NA	NA	NA	NA	NA	NA	NA	NA	NA
1314	AAE15	ACLI19_g26968	101.4562393	0.272437311	2.908430145	0.093671602	0.925370029	0.999930722	range	ACLI19_g26968.t1	Chr03_Pall	27831217	27844269	AAE15	CP125843.1	Genbank	gene	49320105	49327611	.	+	.	ID=gene-P8452_39126;Name=AAE15;gbkey=Gene;gene=AAE15;gene_biotype=protein_coding;locus_tag=P8452_39126	NA	NA	NA	NA	NA	NA	NA	NA	NA	NA	NA	NA	NA	NA	NA	NA	NA
1315	AAE15	ACLI19_g26968	101.4562393	0.272437311	2.908430145	0.093671602	0.925370029	0.999930722	range	ACLI19_g26968.t1	Chr03_Pall	27831217	27844269	AAE15	CP125841.1	Genbank	gene	27819575	27829788	.	-	.	ID=gene-P8452_26967;Name=AAE15;gbkey=Gene;gene=AAE15;gene_biotype=protein_coding;locus_tag=P8452_26967	NA	NA	NA	NA	NA	NA	NA	NA	NA	NA	NA	NA	NA	NA	NA	NA	NA
1316	AAE15	ACLI19_g26968	101.4562393	0.272437311	2.908430145	0.093671602	0.925370029	0.999930722	range	ACLI19_g26968.t1	Chr03_Pall	27831217	27844269	AAE15	CP125841.1	Genbank	gene	27743356	27749230	.	-	.	ID=gene-P8452_26961;Name=AAE15;gbkey=Gene;gene=AAE15;gene_biotype=protein_coding;locus_tag=P8452_26961	NA	NA	NA	NA	NA	NA	NA	NA	NA	NA	NA	NA	NA	NA	NA	NA	NA
1317	AAE15	ACLI19_g26968	101.4562393	0.272437311	2.908430145	0.093671602	0.925370029	0.999930722	range	ACLI19_g26968.t1	Chr03_Pall	27831217	27844269	AAE15	CP125842.1	Genbank	gene	53691718	53699460	.	+	.	ID=gene-P8452_33861;Name=AAE15;gbkey=Gene;gene=AAE15;gene_biotype=protein_coding;locus_tag=P8452_33861	NA	NA	NA	NA	NA	NA	NA	NA	NA	NA	NA	NA	NA	NA	NA	NA	NA
1318	AAE15	ACLI19_g26968	101.4562393	0.272437311	2.908430145	0.093671602	0.925370029	0.999930722	range	ACLI19_g26968.t1	Chr03_Pall	27831217	27844269	AAE15	CP125841.1	Genbank	gene	27831217	27844269	.	-	.	ID=gene-P8452_26968;Name=AAE15;gbkey=Gene;gene=AAE15;gene_biotype=protein_coding;locus_tag=P8452_26968	NA	NA	NA	NA	NA	NA	NA	NA	NA	NA	NA	NA	NA	NA	NA	NA	NA
1319	AAE15	ACLI19_g26968	101.4562393	0.272437311	2.908430145	0.093671602	0.925370029	0.999930722	range	ACLI19_g26968.t1	Chr03_Pall	27831217	27844269	AAE15	CP125840.1	Genbank	gene	24366216	24374098	.	-	.	ID=gene-P8452_21573;Name=AAE15;gbkey=Gene;gene=AAE15;gene_biotype=protein_coding;locus_tag=P8452_21573	NA	NA	NA	NA	NA	NA	NA	NA	NA	NA	NA	NA	NA	NA	NA	NA	NA
1320	AAE15	ACLI19_g26968	101.4562393	0.272437311	2.908430145	0.093671602	0.925370029	0.999930722	range	ACLI19_g26968.t1	Chr03_Pall	27831217	27844269	AAE15	CP125840.1	Genbank	gene	24352641	24358825	.	-	.	ID=gene-P8452_21570;Name=AAE15;gbkey=Gene;gene=AAE15;gene_biotype=protein_coding;locus_tag=P8452_21570	NA	NA	NA	NA	NA	NA	NA	NA	NA	NA	NA	NA	NA	NA	NA	NA	NA
1321	AAE15	ACLI19_g26968	101.4562393	16.45150581	8.160656692	2.015953671	0.043804821	0.20714105	condition	ACLI19_g26968.t1	Chr03_Pall	27831217	27844269	AAE15	CP125843.1	Genbank	gene	49320105	49327611	.	+	.	ID=gene-P8452_39126;Name=AAE15;gbkey=Gene;gene=AAE15;gene_biotype=protein_coding;locus_tag=P8452_39126	NA	NA	NA	NA	NA	NA	NA	NA	NA	NA	NA	NA	NA	NA	NA	NA	NA
1322	AAE15	ACLI19_g26968	101.4562393	16.45150581	8.160656692	2.015953671	0.043804821	0.20714105	condition	ACLI19_g26968.t1	Chr03_Pall	27831217	27844269	AAE15	CP125841.1	Genbank	gene	27819575	27829788	.	-	.	ID=gene-P8452_26967;Name=AAE15;gbkey=Gene;gene=AAE15;gene_biotype=protein_coding;locus_tag=P8452_26967	NA	NA	NA	NA	NA	NA	NA	NA	NA	NA	NA	NA	NA	NA	NA	NA	NA
1323	AAE15	ACLI19_g26968	101.4562393	16.45150581	8.160656692	2.015953671	0.043804821	0.20714105	condition	ACLI19_g26968.t1	Chr03_Pall	27831217	27844269	AAE15	CP125841.1	Genbank	gene	27743356	27749230	.	-	.	ID=gene-P8452_26961;Name=AAE15;gbkey=Gene;gene=AAE15;gene_biotype=protein_coding;locus_tag=P8452_26961	NA	NA	NA	NA	NA	NA	NA	NA	NA	NA	NA	NA	NA	NA	NA	NA	NA
1324	AAE15	ACLI19_g26968	101.4562393	16.45150581	8.160656692	2.015953671	0.043804821	0.20714105	condition	ACLI19_g26968.t1	Chr03_Pall	27831217	27844269	AAE15	CP125842.1	Genbank	gene	53691718	53699460	.	+	.	ID=gene-P8452_33861;Name=AAE15;gbkey=Gene;gene=AAE15;gene_biotype=protein_coding;locus_tag=P8452_33861	NA	NA	NA	NA	NA	NA	NA	NA	NA	NA	NA	NA	NA	NA	NA	NA	NA
1325	AAE15	ACLI19_g26968	101.4562393	16.45150581	8.160656692	2.015953671	0.043804821	0.20714105	condition	ACLI19_g26968.t1	Chr03_Pall	27831217	27844269	AAE15	CP125841.1	Genbank	gene	27831217	27844269	.	-	.	ID=gene-P8452_26968;Name=AAE15;gbkey=Gene;gene=AAE15;gene_biotype=protein_coding;locus_tag=P8452_26968	NA	NA	NA	NA	NA	NA	NA	NA	NA	NA	NA	NA	NA	NA	NA	NA	NA
1326	AAE15	ACLI19_g26968	101.4562393	16.45150581	8.160656692	2.015953671	0.043804821	0.20714105	condition	ACLI19_g26968.t1	Chr03_Pall	27831217	27844269	AAE15	CP125840.1	Genbank	gene	24366216	24374098	.	-	.	ID=gene-P8452_21573;Name=AAE15;gbkey=Gene;gene=AAE15;gene_biotype=protein_coding;locus_tag=P8452_21573	NA	NA	NA	NA	NA	NA	NA	NA	NA	NA	NA	NA	NA	NA	NA	NA	NA
1327	AAE15	ACLI19_g26968	101.4562393	16.45150581	8.160656692	2.015953671	0.043804821	0.20714105	condition	ACLI19_g26968.t1	Chr03_Pall	27831217	27844269	AAE15	CP125840.1	Genbank	gene	24352641	24358825	.	-	.	ID=gene-P8452_21570;Name=AAE15;gbkey=Gene;gene=AAE15;gene_biotype=protein_coding;locus_tag=P8452_21570	NA	NA	NA	NA	NA	NA	NA	NA	NA	NA	NA	NA	NA	NA	NA	NA	NA
1342	AAE15	ACLI19_g26968	101.4562393	-0.145442014	2.926765362	-0.049693773	0.960366419	0.999880144	latitude	ACLI19_g26968.t1	Chr03_Pall	27831217	27844269	AAE15	CP125843.1	Genbank	gene	49320105	49327611	.	+	.	ID=gene-P8452_39126;Name=AAE15;gbkey=Gene;gene=AAE15;gene_biotype=protein_coding;locus_tag=P8452_39126	NA	NA	NA	NA	NA	NA	NA	NA	NA	NA	NA	NA	NA	NA	NA	NA	NA
1343	AAE15	ACLI19_g26968	101.4562393	-0.145442014	2.926765362	-0.049693773	0.960366419	0.999880144	latitude	ACLI19_g26968.t1	Chr03_Pall	27831217	27844269	AAE15	CP125841.1	Genbank	gene	27819575	27829788	.	-	.	ID=gene-P8452_26967;Name=AAE15;gbkey=Gene;gene=AAE15;gene_biotype=protein_coding;locus_tag=P8452_26967	NA	NA	NA	NA	NA	NA	NA	NA	NA	NA	NA	NA	NA	NA	NA	NA	NA
1344	AAE15	ACLI19_g26968	101.4562393	-0.145442014	2.926765362	-0.049693773	0.960366419	0.999880144	latitude	ACLI19_g26968.t1	Chr03_Pall	27831217	27844269	AAE15	CP125841.1	Genbank	gene	27743356	27749230	.	-	.	ID=gene-P8452_26961;Name=AAE15;gbkey=Gene;gene=AAE15;gene_biotype=protein_coding;locus_tag=P8452_26961	NA	NA	NA	NA	NA	NA	NA	NA	NA	NA	NA	NA	NA	NA	NA	NA	NA
1345	AAE15	ACLI19_g26968	101.4562393	-0.145442014	2.926765362	-0.049693773	0.960366419	0.999880144	latitude	ACLI19_g26968.t1	Chr03_Pall	27831217	27844269	AAE15	CP125842.1	Genbank	gene	53691718	53699460	.	+	.	ID=gene-P8452_33861;Name=AAE15;gbkey=Gene;gene=AAE15;gene_biotype=protein_coding;locus_tag=P8452_33861	NA	NA	NA	NA	NA	NA	NA	NA	NA	NA	NA	NA	NA	NA	NA	NA	NA
1346	AAE15	ACLI19_g26968	101.4562393	-0.145442014	2.926765362	-0.049693773	0.960366419	0.999880144	latitude	ACLI19_g26968.t1	Chr03_Pall	27831217	27844269	AAE15	CP125841.1	Genbank	gene	27831217	27844269	.	-	.	ID=gene-P8452_26968;Name=AAE15;gbkey=Gene;gene=AAE15;gene_biotype=protein_coding;locus_tag=P8452_26968	NA	NA	NA	NA	NA	NA	NA	NA	NA	NA	NA	NA	NA	NA	NA	NA	NA
1347	AAE15	ACLI19_g26968	101.4562393	-0.145442014	2.926765362	-0.049693773	0.960366419	0.999880144	latitude	ACLI19_g26968.t1	Chr03_Pall	27831217	27844269	AAE15	CP125840.1	Genbank	gene	24366216	24374098	.	-	.	ID=gene-P8452_21573;Name=AAE15;gbkey=Gene;gene=AAE15;gene_biotype=protein_coding;locus_tag=P8452_21573	NA	NA	NA	NA	NA	NA	NA	NA	NA	NA	NA	NA	NA	NA	NA	NA	NA
1348	AAE15	ACLI19_g26968	101.4562393	-0.145442014	2.926765362	-0.049693773	0.960366419	0.999880144	latitude	ACLI19_g26968.t1	Chr03_Pall	27831217	27844269	AAE15	CP125840.1	Genbank	gene	24352641	24358825	.	-	.	ID=gene-P8452_21570;Name=AAE15;gbkey=Gene;gene=AAE15;gene_biotype=protein_coding;locus_tag=P8452_21570	NA	NA	NA	NA	NA	NA	NA	NA	NA	NA	NA	NA	NA	NA	NA	NA	NA
1363	AAE15	ACLI19_g33861	62.47488711	25.33471431	2.958992218	8.561940161	1.11e-17	8.15e-17	latitude	ACLI19_g33861.t1	Chr04_Occ	53691718	53699460	AAE15	CP125843.1	Genbank	gene	49320105	49327611	.	+	.	ID=gene-P8452_39126;Name=AAE15;gbkey=Gene;gene=AAE15;gene_biotype=protein_coding;locus_tag=P8452_39126	NA	NA	NA	NA	NA	NA	NA	NA	NA	NA	NA	NA	NA	NA	NA	NA	NA
1364	AAE15	ACLI19_g33861	62.47488711	25.33471431	2.958992218	8.561940161	1.11e-17	8.15e-17	latitude	ACLI19_g33861.t1	Chr04_Occ	53691718	53699460	AAE15	CP125841.1	Genbank	gene	27819575	27829788	.	-	.	ID=gene-P8452_26967;Name=AAE15;gbkey=Gene;gene=AAE15;gene_biotype=protein_coding;locus_tag=P8452_26967	NA	NA	NA	NA	NA	NA	NA	NA	NA	NA	NA	NA	NA	NA	NA	NA	NA
1365	AAE15	ACLI19_g33861	62.47488711	25.33471431	2.958992218	8.561940161	1.11e-17	8.15e-17	latitude	ACLI19_g33861.t1	Chr04_Occ	53691718	53699460	AAE15	CP125841.1	Genbank	gene	27743356	27749230	.	-	.	ID=gene-P8452_26961;Name=AAE15;gbkey=Gene;gene=AAE15;gene_biotype=protein_coding;locus_tag=P8452_26961	NA	NA	NA	NA	NA	NA	NA	NA	NA	NA	NA	NA	NA	NA	NA	NA	NA
1366	AAE15	ACLI19_g33861	62.47488711	25.33471431	2.958992218	8.561940161	1.11e-17	8.15e-17	latitude	ACLI19_g33861.t1	Chr04_Occ	53691718	53699460	AAE15	CP125842.1	Genbank	gene	53691718	53699460	.	+	.	ID=gene-P8452_33861;Name=AAE15;gbkey=Gene;gene=AAE15;gene_biotype=protein_coding;locus_tag=P8452_33861	NA	NA	NA	NA	NA	NA	NA	NA	NA	NA	NA	NA	NA	NA	NA	NA	NA
1367	AAE15	ACLI19_g33861	62.47488711	25.33471431	2.958992218	8.561940161	1.11e-17	8.15e-17	latitude	ACLI19_g33861.t1	Chr04_Occ	53691718	53699460	AAE15	CP125841.1	Genbank	gene	27831217	27844269	.	-	.	ID=gene-P8452_26968;Name=AAE15;gbkey=Gene;gene=AAE15;gene_biotype=protein_coding;locus_tag=P8452_26968	NA	NA	NA	NA	NA	NA	NA	NA	NA	NA	NA	NA	NA	NA	NA	NA	NA
1368	AAE15	ACLI19_g33861	62.47488711	25.33471431	2.958992218	8.561940161	1.11e-17	8.15e-17	latitude	ACLI19_g33861.t1	Chr04_Occ	53691718	53699460	AAE15	CP125840.1	Genbank	gene	24366216	24374098	.	-	.	ID=gene-P8452_21573;Name=AAE15;gbkey=Gene;gene=AAE15;gene_biotype=protein_coding;locus_tag=P8452_21573	NA	NA	NA	NA	NA	NA	NA	NA	NA	NA	NA	NA	NA	NA	NA	NA	NA
1369	AAE15	ACLI19_g33861	62.47488711	25.33471431	2.958992218	8.561940161	1.11e-17	8.15e-17	latitude	ACLI19_g33861.t1	Chr04_Occ	53691718	53699460	AAE15	CP125840.1	Genbank	gene	24352641	24358825	.	-	.	ID=gene-P8452_21570;Name=AAE15;gbkey=Gene;gene=AAE15;gene_biotype=protein_coding;locus_tag=P8452_21570	NA	NA	NA	NA	NA	NA	NA	NA	NA	NA	NA	NA	NA	NA	NA	NA	NA
1377	AAE15	ACLI19_g33861	62.47488711	24.96629078	2.94167321	8.487105466	2.12e-17	1.45e-16	range	ACLI19_g33861.t1	Chr04_Occ	53691718	53699460	AAE15	CP125843.1	Genbank	gene	49320105	49327611	.	+	.	ID=gene-P8452_39126;Name=AAE15;gbkey=Gene;gene=AAE15;gene_biotype=protein_coding;locus_tag=P8452_39126	NA	NA	NA	NA	NA	NA	NA	NA	NA	NA	NA	NA	NA	NA	NA	NA	NA
1378	AAE15	ACLI19_g33861	62.47488711	24.96629078	2.94167321	8.487105466	2.12e-17	1.45e-16	range	ACLI19_g33861.t1	Chr04_Occ	53691718	53699460	AAE15	CP125841.1	Genbank	gene	27819575	27829788	.	-	.	ID=gene-P8452_26967;Name=AAE15;gbkey=Gene;gene=AAE15;gene_biotype=protein_coding;locus_tag=P8452_26967	NA	NA	NA	NA	NA	NA	NA	NA	NA	NA	NA	NA	NA	NA	NA	NA	NA
1379	AAE15	ACLI19_g33861	62.47488711	24.96629078	2.94167321	8.487105466	2.12e-17	1.45e-16	range	ACLI19_g33861.t1	Chr04_Occ	53691718	53699460	AAE15	CP125841.1	Genbank	gene	27743356	27749230	.	-	.	ID=gene-P8452_26961;Name=AAE15;gbkey=Gene;gene=AAE15;gene_biotype=protein_coding;locus_tag=P8452_26961	NA	NA	NA	NA	NA	NA	NA	NA	NA	NA	NA	NA	NA	NA	NA	NA	NA
1380	AAE15	ACLI19_g33861	62.47488711	24.96629078	2.94167321	8.487105466	2.12e-17	1.45e-16	range	ACLI19_g33861.t1	Chr04_Occ	53691718	53699460	AAE15	CP125842.1	Genbank	gene	53691718	53699460	.	+	.	ID=gene-P8452_33861;Name=AAE15;gbkey=Gene;gene=AAE15;gene_biotype=protein_coding;locus_tag=P8452_33861	NA	NA	NA	NA	NA	NA	NA	NA	NA	NA	NA	NA	NA	NA	NA	NA	NA
1381	AAE15	ACLI19_g33861	62.47488711	24.96629078	2.94167321	8.487105466	2.12e-17	1.45e-16	range	ACLI19_g33861.t1	Chr04_Occ	53691718	53699460	AAE15	CP125841.1	Genbank	gene	27831217	27844269	.	-	.	ID=gene-P8452_26968;Name=AAE15;gbkey=Gene;gene=AAE15;gene_biotype=protein_coding;locus_tag=P8452_26968	NA	NA	NA	NA	NA	NA	NA	NA	NA	NA	NA	NA	NA	NA	NA	NA	NA
1382	AAE15	ACLI19_g33861	62.47488711	24.96629078	2.94167321	8.487105466	2.12e-17	1.45e-16	range	ACLI19_g33861.t1	Chr04_Occ	53691718	53699460	AAE15	CP125840.1	Genbank	gene	24366216	24374098	.	-	.	ID=gene-P8452_21573;Name=AAE15;gbkey=Gene;gene=AAE15;gene_biotype=protein_coding;locus_tag=P8452_21573	NA	NA	NA	NA	NA	NA	NA	NA	NA	NA	NA	NA	NA	NA	NA	NA	NA
1383	AAE15	ACLI19_g33861	62.47488711	24.96629078	2.94167321	8.487105466	2.12e-17	1.45e-16	range	ACLI19_g33861.t1	Chr04_Occ	53691718	53699460	AAE15	CP125840.1	Genbank	gene	24352641	24358825	.	-	.	ID=gene-P8452_21570;Name=AAE15;gbkey=Gene;gene=AAE15;gene_biotype=protein_coding;locus_tag=P8452_21570	NA	NA	NA	NA	NA	NA	NA	NA	NA	NA	NA	NA	NA	NA	NA	NA	NA
1391	AAE15	ACLI19_g33861	62.47488711	9.177013083	8.184627592	1.121249926	0.262181493	0.786393298	condition	ACLI19_g33861.t1	Chr04_Occ	53691718	53699460	AAE15	CP125843.1	Genbank	gene	49320105	49327611	.	+	.	ID=gene-P8452_39126;Name=AAE15;gbkey=Gene;gene=AAE15;gene_biotype=protein_coding;locus_tag=P8452_39126	NA	NA	NA	NA	NA	NA	NA	NA	NA	NA	NA	NA	NA	NA	NA	NA	NA
1392	AAE15	ACLI19_g33861	62.47488711	9.177013083	8.184627592	1.121249926	0.262181493	0.786393298	condition	ACLI19_g33861.t1	Chr04_Occ	53691718	53699460	AAE15	CP125841.1	Genbank	gene	27819575	27829788	.	-	.	ID=gene-P8452_26967;Name=AAE15;gbkey=Gene;gene=AAE15;gene_biotype=protein_coding;locus_tag=P8452_26967	NA	NA	NA	NA	NA	NA	NA	NA	NA	NA	NA	NA	NA	NA	NA	NA	NA
1393	AAE15	ACLI19_g33861	62.47488711	9.177013083	8.184627592	1.121249926	0.262181493	0.786393298	condition	ACLI19_g33861.t1	Chr04_Occ	53691718	53699460	AAE15	CP125841.1	Genbank	gene	27743356	27749230	.	-	.	ID=gene-P8452_26961;Name=AAE15;gbkey=Gene;gene=AAE15;gene_biotype=protein_coding;locus_tag=P8452_26961	NA	NA	NA	NA	NA	NA	NA	NA	NA	NA	NA	NA	NA	NA	NA	NA	NA
1394	AAE15	ACLI19_g33861	62.47488711	9.177013083	8.184627592	1.121249926	0.262181493	0.786393298	condition	ACLI19_g33861.t1	Chr04_Occ	53691718	53699460	AAE15	CP125842.1	Genbank	gene	53691718	53699460	.	+	.	ID=gene-P8452_33861;Name=AAE15;gbkey=Gene;gene=AAE15;gene_biotype=protein_coding;locus_tag=P8452_33861	NA	NA	NA	NA	NA	NA	NA	NA	NA	NA	NA	NA	NA	NA	NA	NA	NA
1395	AAE15	ACLI19_g33861	62.47488711	9.177013083	8.184627592	1.121249926	0.262181493	0.786393298	condition	ACLI19_g33861.t1	Chr04_Occ	53691718	53699460	AAE15	CP125841.1	Genbank	gene	27831217	27844269	.	-	.	ID=gene-P8452_26968;Name=AAE15;gbkey=Gene;gene=AAE15;gene_biotype=protein_coding;locus_tag=P8452_26968	NA	NA	NA	NA	NA	NA	NA	NA	NA	NA	NA	NA	NA	NA	NA	NA	NA
1396	AAE15	ACLI19_g33861	62.47488711	9.177013083	8.184627592	1.121249926	0.262181493	0.786393298	condition	ACLI19_g33861.t1	Chr04_Occ	53691718	53699460	AAE15	CP125840.1	Genbank	gene	24366216	24374098	.	-	.	ID=gene-P8452_21573;Name=AAE15;gbkey=Gene;gene=AAE15;gene_biotype=protein_coding;locus_tag=P8452_21573	NA	NA	NA	NA	NA	NA	NA	NA	NA	NA	NA	NA	NA	NA	NA	NA	NA
1397	AAE15	ACLI19_g33861	62.47488711	9.177013083	8.184627592	1.121249926	0.262181493	0.786393298	condition	ACLI19_g33861.t1	Chr04_Occ	53691718	53699460	AAE15	CP125840.1	Genbank	gene	24352641	24358825	.	-	.	ID=gene-P8452_21570;Name=AAE15;gbkey=Gene;gene=AAE15;gene_biotype=protein_coding;locus_tag=P8452_21570	NA	NA	NA	NA	NA	NA	NA	NA	NA	NA	NA	NA	NA	NA	NA	NA	NA
1405	AAE15	ACLI19_g39126	130.0476411	2.9662842	2.909995284	1.019343301	0.308040013	0.793312565	range	ACLI19_g39126.t1	Chr04_Pall	49320105	49327611	AAE15	CP125843.1	Genbank	gene	49320105	49327611	.	+	.	ID=gene-P8452_39126;Name=AAE15;gbkey=Gene;gene=AAE15;gene_biotype=protein_coding;locus_tag=P8452_39126	NA	NA	NA	NA	NA	NA	NA	NA	NA	NA	NA	NA	NA	NA	NA	NA	NA
1406	AAE15	ACLI19_g39126	130.0476411	2.9662842	2.909995284	1.019343301	0.308040013	0.793312565	range	ACLI19_g39126.t1	Chr04_Pall	49320105	49327611	AAE15	CP125841.1	Genbank	gene	27819575	27829788	.	-	.	ID=gene-P8452_26967;Name=AAE15;gbkey=Gene;gene=AAE15;gene_biotype=protein_coding;locus_tag=P8452_26967	NA	NA	NA	NA	NA	NA	NA	NA	NA	NA	NA	NA	NA	NA	NA	NA	NA
1407	AAE15	ACLI19_g39126	130.0476411	2.9662842	2.909995284	1.019343301	0.308040013	0.793312565	range	ACLI19_g39126.t1	Chr04_Pall	49320105	49327611	AAE15	CP125841.1	Genbank	gene	27743356	27749230	.	-	.	ID=gene-P8452_26961;Name=AAE15;gbkey=Gene;gene=AAE15;gene_biotype=protein_coding;locus_tag=P8452_26961	NA	NA	NA	NA	NA	NA	NA	NA	NA	NA	NA	NA	NA	NA	NA	NA	NA
1408	AAE15	ACLI19_g39126	130.0476411	2.9662842	2.909995284	1.019343301	0.308040013	0.793312565	range	ACLI19_g39126.t1	Chr04_Pall	49320105	49327611	AAE15	CP125842.1	Genbank	gene	53691718	53699460	.	+	.	ID=gene-P8452_33861;Name=AAE15;gbkey=Gene;gene=AAE15;gene_biotype=protein_coding;locus_tag=P8452_33861	NA	NA	NA	NA	NA	NA	NA	NA	NA	NA	NA	NA	NA	NA	NA	NA	NA
1409	AAE15	ACLI19_g39126	130.0476411	2.9662842	2.909995284	1.019343301	0.308040013	0.793312565	range	ACLI19_g39126.t1	Chr04_Pall	49320105	49327611	AAE15	CP125841.1	Genbank	gene	27831217	27844269	.	-	.	ID=gene-P8452_26968;Name=AAE15;gbkey=Gene;gene=AAE15;gene_biotype=protein_coding;locus_tag=P8452_26968	NA	NA	NA	NA	NA	NA	NA	NA	NA	NA	NA	NA	NA	NA	NA	NA	NA
1410	AAE15	ACLI19_g39126	130.0476411	2.9662842	2.909995284	1.019343301	0.308040013	0.793312565	range	ACLI19_g39126.t1	Chr04_Pall	49320105	49327611	AAE15	CP125840.1	Genbank	gene	24366216	24374098	.	-	.	ID=gene-P8452_21573;Name=AAE15;gbkey=Gene;gene=AAE15;gene_biotype=protein_coding;locus_tag=P8452_21573	NA	NA	NA	NA	NA	NA	NA	NA	NA	NA	NA	NA	NA	NA	NA	NA	NA
1411	AAE15	ACLI19_g39126	130.0476411	2.9662842	2.909995284	1.019343301	0.308040013	0.793312565	range	ACLI19_g39126.t1	Chr04_Pall	49320105	49327611	AAE15	CP125840.1	Genbank	gene	24352641	24358825	.	-	.	ID=gene-P8452_21570;Name=AAE15;gbkey=Gene;gene=AAE15;gene_biotype=protein_coding;locus_tag=P8452_21570	NA	NA	NA	NA	NA	NA	NA	NA	NA	NA	NA	NA	NA	NA	NA	NA	NA
1412	AAE15	ACLI19_g39126	130.0476411	1.882576973	2.927527908	0.6430603	0.520184974	0.969694893	latitude	ACLI19_g39126.t1	Chr04_Pall	49320105	49327611	AAE15	CP125843.1	Genbank	gene	49320105	49327611	.	+	.	ID=gene-P8452_39126;Name=AAE15;gbkey=Gene;gene=AAE15;gene_biotype=protein_coding;locus_tag=P8452_39126	NA	NA	NA	NA	NA	NA	NA	NA	NA	NA	NA	NA	NA	NA	NA	NA	NA
1413	AAE15	ACLI19_g39126	130.0476411	1.882576973	2.927527908	0.6430603	0.520184974	0.969694893	latitude	ACLI19_g39126.t1	Chr04_Pall	49320105	49327611	AAE15	CP125841.1	Genbank	gene	27819575	27829788	.	-	.	ID=gene-P8452_26967;Name=AAE15;gbkey=Gene;gene=AAE15;gene_biotype=protein_coding;locus_tag=P8452_26967	NA	NA	NA	NA	NA	NA	NA	NA	NA	NA	NA	NA	NA	NA	NA	NA	NA
1414	AAE15	ACLI19_g39126	130.0476411	1.882576973	2.927527908	0.6430603	0.520184974	0.969694893	latitude	ACLI19_g39126.t1	Chr04_Pall	49320105	49327611	AAE15	CP125841.1	Genbank	gene	27743356	27749230	.	-	.	ID=gene-P8452_26961;Name=AAE15;gbkey=Gene;gene=AAE15;gene_biotype=protein_coding;locus_tag=P8452_26961	NA	NA	NA	NA	NA	NA	NA	NA	NA	NA	NA	NA	NA	NA	NA	NA	NA
1415	AAE15	ACLI19_g39126	130.0476411	1.882576973	2.927527908	0.6430603	0.520184974	0.969694893	latitude	ACLI19_g39126.t1	Chr04_Pall	49320105	49327611	AAE15	CP125842.1	Genbank	gene	53691718	53699460	.	+	.	ID=gene-P8452_33861;Name=AAE15;gbkey=Gene;gene=AAE15;gene_biotype=protein_coding;locus_tag=P8452_33861	NA	NA	NA	NA	NA	NA	NA	NA	NA	NA	NA	NA	NA	NA	NA	NA	NA
1416	AAE15	ACLI19_g39126	130.0476411	1.882576973	2.927527908	0.6430603	0.520184974	0.969694893	latitude	ACLI19_g39126.t1	Chr04_Pall	49320105	49327611	AAE15	CP125841.1	Genbank	gene	27831217	27844269	.	-	.	ID=gene-P8452_26968;Name=AAE15;gbkey=Gene;gene=AAE15;gene_biotype=protein_coding;locus_tag=P8452_26968	NA	NA	NA	NA	NA	NA	NA	NA	NA	NA	NA	NA	NA	NA	NA	NA	NA
1417	AAE15	ACLI19_g39126	130.0476411	1.882576973	2.927527908	0.6430603	0.520184974	0.969694893	latitude	ACLI19_g39126.t1	Chr04_Pall	49320105	49327611	AAE15	CP125840.1	Genbank	gene	24366216	24374098	.	-	.	ID=gene-P8452_21573;Name=AAE15;gbkey=Gene;gene=AAE15;gene_biotype=protein_coding;locus_tag=P8452_21573	NA	NA	NA	NA	NA	NA	NA	NA	NA	NA	NA	NA	NA	NA	NA	NA	NA
1418	AAE15	ACLI19_g39126	130.0476411	1.882576973	2.927527908	0.6430603	0.520184974	0.969694893	latitude	ACLI19_g39126.t1	Chr04_Pall	49320105	49327611	AAE15	CP125840.1	Genbank	gene	24352641	24358825	.	-	.	ID=gene-P8452_21570;Name=AAE15;gbkey=Gene;gene=AAE15;gene_biotype=protein_coding;locus_tag=P8452_21570	NA	NA	NA	NA	NA	NA	NA	NA	NA	NA	NA	NA	NA	NA	NA	NA	NA
1419	AAE15	ACLI19_g39126	130.0476411	4.349498298	8.143116586	0.534131896	0.593250284	0.999958117	condition	ACLI19_g39126.t1	Chr04_Pall	49320105	49327611	AAE15	CP125843.1	Genbank	gene	49320105	49327611	.	+	.	ID=gene-P8452_39126;Name=AAE15;gbkey=Gene;gene=AAE15;gene_biotype=protein_coding;locus_tag=P8452_39126	NA	NA	NA	NA	NA	NA	NA	NA	NA	NA	NA	NA	NA	NA	NA	NA	NA
1420	AAE15	ACLI19_g39126	130.0476411	4.349498298	8.143116586	0.534131896	0.593250284	0.999958117	condition	ACLI19_g39126.t1	Chr04_Pall	49320105	49327611	AAE15	CP125841.1	Genbank	gene	27819575	27829788	.	-	.	ID=gene-P8452_26967;Name=AAE15;gbkey=Gene;gene=AAE15;gene_biotype=protein_coding;locus_tag=P8452_26967	NA	NA	NA	NA	NA	NA	NA	NA	NA	NA	NA	NA	NA	NA	NA	NA	NA
1421	AAE15	ACLI19_g39126	130.0476411	4.349498298	8.143116586	0.534131896	0.593250284	0.999958117	condition	ACLI19_g39126.t1	Chr04_Pall	49320105	49327611	AAE15	CP125841.1	Genbank	gene	27743356	27749230	.	-	.	ID=gene-P8452_26961;Name=AAE15;gbkey=Gene;gene=AAE15;gene_biotype=protein_coding;locus_tag=P8452_26961	NA	NA	NA	NA	NA	NA	NA	NA	NA	NA	NA	NA	NA	NA	NA	NA	NA
1422	AAE15	ACLI19_g39126	130.0476411	4.349498298	8.143116586	0.534131896	0.593250284	0.999958117	condition	ACLI19_g39126.t1	Chr04_Pall	49320105	49327611	AAE15	CP125842.1	Genbank	gene	53691718	53699460	.	+	.	ID=gene-P8452_33861;Name=AAE15;gbkey=Gene;gene=AAE15;gene_biotype=protein_coding;locus_tag=P8452_33861	NA	NA	NA	NA	NA	NA	NA	NA	NA	NA	NA	NA	NA	NA	NA	NA	NA
1423	AAE15	ACLI19_g39126	130.0476411	4.349498298	8.143116586	0.534131896	0.593250284	0.999958117	condition	ACLI19_g39126.t1	Chr04_Pall	49320105	49327611	AAE15	CP125841.1	Genbank	gene	27831217	27844269	.	-	.	ID=gene-P8452_26968;Name=AAE15;gbkey=Gene;gene=AAE15;gene_biotype=protein_coding;locus_tag=P8452_26968	NA	NA	NA	NA	NA	NA	NA	NA	NA	NA	NA	NA	NA	NA	NA	NA	NA
1424	AAE15	ACLI19_g39126	130.0476411	4.349498298	8.143116586	0.534131896	0.593250284	0.999958117	condition	ACLI19_g39126.t1	Chr04_Pall	49320105	49327611	AAE15	CP125840.1	Genbank	gene	24366216	24374098	.	-	.	ID=gene-P8452_21573;Name=AAE15;gbkey=Gene;gene=AAE15;gene_biotype=protein_coding;locus_tag=P8452_21573	NA	NA	NA	NA	NA	NA	NA	NA	NA	NA	NA	NA	NA	NA	NA	NA	NA
1425	AAE15	ACLI19_g39126	130.0476411	4.349498298	8.143116586	0.534131896	0.593250284	0.999958117	condition	ACLI19_g39126.t1	Chr04_Pall	49320105	49327611	AAE15	CP125840.1	Genbank	gene	24352641	24358825	.	-	.	ID=gene-P8452_21570;Name=AAE15;gbkey=Gene;gene=AAE15;gene_biotype=protein_coding;locus_tag=P8452_21570	NA	NA	NA	NA	NA	NA	NA	NA	NA	NA	NA	NA	NA	NA	NA	NA	NA
1440	AAE15	ACLI19_g21570	154.613661	2.734979276	8.142479065	0.335890244	0.736953635	0.999958117	condition	ACLI19_g21570.t1	Chr03_Occ	24352641	24358825	AAE15	CP125843.1	Genbank	gene	49320105	49327611	.	+	.	ID=gene-P8452_39126;Name=AAE15;gbkey=Gene;gene=AAE15;gene_biotype=protein_coding;locus_tag=P8452_39126	NA	NA	NA	NA	NA	NA	NA	NA	NA	NA	NA	NA	NA	NA	NA	NA	NA
1441	AAE15	ACLI19_g21570	154.613661	2.734979276	8.142479065	0.335890244	0.736953635	0.999958117	condition	ACLI19_g21570.t1	Chr03_Occ	24352641	24358825	AAE15	CP125841.1	Genbank	gene	27819575	27829788	.	-	.	ID=gene-P8452_26967;Name=AAE15;gbkey=Gene;gene=AAE15;gene_biotype=protein_coding;locus_tag=P8452_26967	NA	NA	NA	NA	NA	NA	NA	NA	NA	NA	NA	NA	NA	NA	NA	NA	NA
1442	AAE15	ACLI19_g21570	154.613661	2.734979276	8.142479065	0.335890244	0.736953635	0.999958117	condition	ACLI19_g21570.t1	Chr03_Occ	24352641	24358825	AAE15	CP125841.1	Genbank	gene	27743356	27749230	.	-	.	ID=gene-P8452_26961;Name=AAE15;gbkey=Gene;gene=AAE15;gene_biotype=protein_coding;locus_tag=P8452_26961	NA	NA	NA	NA	NA	NA	NA	NA	NA	NA	NA	NA	NA	NA	NA	NA	NA
1443	AAE15	ACLI19_g21570	154.613661	2.734979276	8.142479065	0.335890244	0.736953635	0.999958117	condition	ACLI19_g21570.t1	Chr03_Occ	24352641	24358825	AAE15	CP125842.1	Genbank	gene	53691718	53699460	.	+	.	ID=gene-P8452_33861;Name=AAE15;gbkey=Gene;gene=AAE15;gene_biotype=protein_coding;locus_tag=P8452_33861	NA	NA	NA	NA	NA	NA	NA	NA	NA	NA	NA	NA	NA	NA	NA	NA	NA
1444	AAE15	ACLI19_g21570	154.613661	2.734979276	8.142479065	0.335890244	0.736953635	0.999958117	condition	ACLI19_g21570.t1	Chr03_Occ	24352641	24358825	AAE15	CP125841.1	Genbank	gene	27831217	27844269	.	-	.	ID=gene-P8452_26968;Name=AAE15;gbkey=Gene;gene=AAE15;gene_biotype=protein_coding;locus_tag=P8452_26968	NA	NA	NA	NA	NA	NA	NA	NA	NA	NA	NA	NA	NA	NA	NA	NA	NA
1445	AAE15	ACLI19_g21570	154.613661	2.734979276	8.142479065	0.335890244	0.736953635	0.999958117	condition	ACLI19_g21570.t1	Chr03_Occ	24352641	24358825	AAE15	CP125840.1	Genbank	gene	24366216	24374098	.	-	.	ID=gene-P8452_21573;Name=AAE15;gbkey=Gene;gene=AAE15;gene_biotype=protein_coding;locus_tag=P8452_21573	NA	NA	NA	NA	NA	NA	NA	NA	NA	NA	NA	NA	NA	NA	NA	NA	NA
1446	AAE15	ACLI19_g21570	154.613661	2.734979276	8.142479065	0.335890244	0.736953635	0.999958117	condition	ACLI19_g21570.t1	Chr03_Occ	24352641	24358825	AAE15	CP125840.1	Genbank	gene	24352641	24358825	.	-	.	ID=gene-P8452_21570;Name=AAE15;gbkey=Gene;gene=AAE15;gene_biotype=protein_coding;locus_tag=P8452_21570	NA	NA	NA	NA	NA	NA	NA	NA	NA	NA	NA	NA	NA	NA	NA	NA	NA
1449	AAE17	ACLI19_g52003	277.4693658	0.361507853	2.926048061	0.12354816	0.90167304	0.999880144	latitude	ACLI19_g52003.t1	Chr06_Occ	28360042	28369756	AAE17	CP125846.1	Genbank	gene	28360042	28369756	.	-	.	ID=gene-P8452_52003;Name=AAE17;gbkey=Gene;gene=AAE17;gene_biotype=protein_coding;locus_tag=P8452_52003	NA	NA	NA	NA	NA	NA	NA	NA	NA	NA	NA	NA	NA	NA	NA	NA	NA
1450	AAE17	ACLI19_g52003	277.4693658	0.361507853	2.926048061	0.12354816	0.90167304	0.999880144	latitude	ACLI19_g52003.t1	Chr06_Occ	28360042	28369756	AAE17	CP125847.1	Genbank	gene	23305414	23313216	.	-	.	ID=gene-P8452_56200;Name=AAE17;gbkey=Gene;gene=AAE17;gene_biotype=protein_coding;locus_tag=P8452_56200	NA	NA	NA	NA	NA	NA	NA	NA	NA	NA	NA	NA	NA	NA	NA	NA	NA
1453	AAE17	ACLI19_g52003	277.4693658	15.26736118	8.147140809	1.873953272	0.060936866	0.270983331	condition	ACLI19_g52003.t1	Chr06_Occ	28360042	28369756	AAE17	CP125846.1	Genbank	gene	28360042	28369756	.	-	.	ID=gene-P8452_52003;Name=AAE17;gbkey=Gene;gene=AAE17;gene_biotype=protein_coding;locus_tag=P8452_52003	NA	NA	NA	NA	NA	NA	NA	NA	NA	NA	NA	NA	NA	NA	NA	NA	NA
1454	AAE17	ACLI19_g52003	277.4693658	15.26736118	8.147140809	1.873953272	0.060936866	0.270983331	condition	ACLI19_g52003.t1	Chr06_Occ	28360042	28369756	AAE17	CP125847.1	Genbank	gene	23305414	23313216	.	-	.	ID=gene-P8452_56200;Name=AAE17;gbkey=Gene;gene=AAE17;gene_biotype=protein_coding;locus_tag=P8452_56200	NA	NA	NA	NA	NA	NA	NA	NA	NA	NA	NA	NA	NA	NA	NA	NA	NA
1455	AAE17	ACLI19_g52003	277.4693658	5.270032162	2.910758282	1.81053583	0.070212733	0.235579277	range	ACLI19_g52003.t1	Chr06_Occ	28360042	28369756	AAE17	CP125846.1	Genbank	gene	28360042	28369756	.	-	.	ID=gene-P8452_52003;Name=AAE17;gbkey=Gene;gene=AAE17;gene_biotype=protein_coding;locus_tag=P8452_52003	NA	NA	NA	NA	NA	NA	NA	NA	NA	NA	NA	NA	NA	NA	NA	NA	NA
1456	AAE17	ACLI19_g52003	277.4693658	5.270032162	2.910758282	1.81053583	0.070212733	0.235579277	range	ACLI19_g52003.t1	Chr06_Occ	28360042	28369756	AAE17	CP125847.1	Genbank	gene	23305414	23313216	.	-	.	ID=gene-P8452_56200;Name=AAE17;gbkey=Gene;gene=AAE17;gene_biotype=protein_coding;locus_tag=P8452_56200	NA	NA	NA	NA	NA	NA	NA	NA	NA	NA	NA	NA	NA	NA	NA	NA	NA
1459	AAE17	ACLI19_g56200	821.2108366	0.332955696	4.160309289	0.080031477	0.936212222	0.999958117	condition	ACLI19_g56200.t1	Chr06_Pall	23305414	23313216	AAE17	CP125846.1	Genbank	gene	28360042	28369756	.	-	.	ID=gene-P8452_52003;Name=AAE17;gbkey=Gene;gene=AAE17;gene_biotype=protein_coding;locus_tag=P8452_52003	NA	NA	NA	NA	NA	NA	NA	NA	NA	NA	NA	NA	NA	NA	NA	NA	NA
1460	AAE17	ACLI19_g56200	821.2108366	0.332955696	4.160309289	0.080031477	0.936212222	0.999958117	condition	ACLI19_g56200.t1	Chr06_Pall	23305414	23313216	AAE17	CP125847.1	Genbank	gene	23305414	23313216	.	-	.	ID=gene-P8452_56200;Name=AAE17;gbkey=Gene;gene=AAE17;gene_biotype=protein_coding;locus_tag=P8452_56200	NA	NA	NA	NA	NA	NA	NA	NA	NA	NA	NA	NA	NA	NA	NA	NA	NA
1463	AAE17	ACLI19_g56200	821.2108366	-0.080543742	1.494345596	-0.053899006	0.957015629	0.999880144	latitude	ACLI19_g56200.t1	Chr06_Pall	23305414	23313216	AAE17	CP125846.1	Genbank	gene	28360042	28369756	.	-	.	ID=gene-P8452_52003;Name=AAE17;gbkey=Gene;gene=AAE17;gene_biotype=protein_coding;locus_tag=P8452_52003	NA	NA	NA	NA	NA	NA	NA	NA	NA	NA	NA	NA	NA	NA	NA	NA	NA
1464	AAE17	ACLI19_g56200	821.2108366	-0.080543742	1.494345596	-0.053899006	0.957015629	0.999880144	latitude	ACLI19_g56200.t1	Chr06_Pall	23305414	23313216	AAE17	CP125847.1	Genbank	gene	23305414	23313216	.	-	.	ID=gene-P8452_56200;Name=AAE17;gbkey=Gene;gene=AAE17;gene_biotype=protein_coding;locus_tag=P8452_56200	NA	NA	NA	NA	NA	NA	NA	NA	NA	NA	NA	NA	NA	NA	NA	NA	NA
1465	AAE17	ACLI19_g56200	821.2108366	0.901316956	1.478749954	0.609512753	0.542184622	0.999930722	range	ACLI19_g56200.t1	Chr06_Pall	23305414	23313216	AAE17	CP125846.1	Genbank	gene	28360042	28369756	.	-	.	ID=gene-P8452_52003;Name=AAE17;gbkey=Gene;gene=AAE17;gene_biotype=protein_coding;locus_tag=P8452_52003	NA	NA	NA	NA	NA	NA	NA	NA	NA	NA	NA	NA	NA	NA	NA	NA	NA
1466	AAE17	ACLI19_g56200	821.2108366	0.901316956	1.478749954	0.609512753	0.542184622	0.999930722	range	ACLI19_g56200.t1	Chr06_Pall	23305414	23313216	AAE17	CP125847.1	Genbank	gene	23305414	23313216	.	-	.	ID=gene-P8452_56200;Name=AAE17;gbkey=Gene;gene=AAE17;gene_biotype=protein_coding;locus_tag=P8452_56200	NA	NA	NA	NA	NA	NA	NA	NA	NA	NA	NA	NA	NA	NA	NA	NA	NA
1471	AAE2	ACLI19_g70438	429.8767451	0.851134801	2.170576113	0.392123914	0.694966659	0.999930722	range	ACLI19_g70438.t1	Chr08_Occ	21306595	21309411	AAE2	CP125850.1	Genbank	gene	21319445	21322355	.	+	.	ID=gene-P8452_70439;Name=AAE2;gbkey=Gene;gene=AAE2;gene_biotype=protein_coding;locus_tag=P8452_70439	NA	NA	NA	NA	NA	NA	NA	NA	NA	NA	NA	NA	NA	NA	NA	NA	NA
1472	AAE2	ACLI19_g70438	429.8767451	0.851134801	2.170576113	0.392123914	0.694966659	0.999930722	range	ACLI19_g70438.t1	Chr08_Occ	21306595	21309411	AAE2	CP125851.1	Genbank	gene	21580990	21583587	.	+	.	ID=gene-P8452_75541;Name=AAE2;gbkey=Gene;gene=AAE2;gene_biotype=protein_coding;locus_tag=P8452_75541	NA	NA	NA	NA	NA	NA	NA	NA	NA	NA	NA	NA	NA	NA	NA	NA	NA
1473	AAE2	ACLI19_g70438	429.8767451	0.851134801	2.170576113	0.392123914	0.694966659	0.999930722	range	ACLI19_g70438.t1	Chr08_Occ	21306595	21309411	AAE2	CP125851.1	Genbank	gene	21563735	21566290	.	+	.	ID=gene-P8452_75538;Name=AAE2;gbkey=Gene;gene=AAE2;gene_biotype=protein_coding;locus_tag=P8452_75538	NA	NA	NA	NA	NA	NA	NA	NA	NA	NA	NA	NA	NA	NA	NA	NA	NA
1474	AAE2	ACLI19_g70438	429.8767451	0.851134801	2.170576113	0.392123914	0.694966659	0.999930722	range	ACLI19_g70438.t1	Chr08_Occ	21306595	21309411	AAE2	CP125850.1	Genbank	gene	21306595	21309411	.	+	.	ID=gene-P8452_70438;Name=AAE2;gbkey=Gene;gene=AAE2;gene_biotype=protein_coding;locus_tag=P8452_70438	NA	NA	NA	NA	NA	NA	NA	NA	NA	NA	NA	NA	NA	NA	NA	NA	NA
1475	AAE2	ACLI19_g70438	429.8767451	1.340012522	2.17987076	0.614721087	0.538738932	0.981196047	latitude	ACLI19_g70438.t1	Chr08_Occ	21306595	21309411	AAE2	CP125850.1	Genbank	gene	21319445	21322355	.	+	.	ID=gene-P8452_70439;Name=AAE2;gbkey=Gene;gene=AAE2;gene_biotype=protein_coding;locus_tag=P8452_70439	NA	NA	NA	NA	NA	NA	NA	NA	NA	NA	NA	NA	NA	NA	NA	NA	NA
1476	AAE2	ACLI19_g70438	429.8767451	1.340012522	2.17987076	0.614721087	0.538738932	0.981196047	latitude	ACLI19_g70438.t1	Chr08_Occ	21306595	21309411	AAE2	CP125851.1	Genbank	gene	21580990	21583587	.	+	.	ID=gene-P8452_75541;Name=AAE2;gbkey=Gene;gene=AAE2;gene_biotype=protein_coding;locus_tag=P8452_75541	NA	NA	NA	NA	NA	NA	NA	NA	NA	NA	NA	NA	NA	NA	NA	NA	NA
1477	AAE2	ACLI19_g70438	429.8767451	1.340012522	2.17987076	0.614721087	0.538738932	0.981196047	latitude	ACLI19_g70438.t1	Chr08_Occ	21306595	21309411	AAE2	CP125851.1	Genbank	gene	21563735	21566290	.	+	.	ID=gene-P8452_75538;Name=AAE2;gbkey=Gene;gene=AAE2;gene_biotype=protein_coding;locus_tag=P8452_75538	NA	NA	NA	NA	NA	NA	NA	NA	NA	NA	NA	NA	NA	NA	NA	NA	NA
1478	AAE2	ACLI19_g70438	429.8767451	1.340012522	2.17987076	0.614721087	0.538738932	0.981196047	latitude	ACLI19_g70438.t1	Chr08_Occ	21306595	21309411	AAE2	CP125850.1	Genbank	gene	21306595	21309411	.	+	.	ID=gene-P8452_70438;Name=AAE2;gbkey=Gene;gene=AAE2;gene_biotype=protein_coding;locus_tag=P8452_70438	NA	NA	NA	NA	NA	NA	NA	NA	NA	NA	NA	NA	NA	NA	NA	NA	NA
1479	AAE2	ACLI19_g70438	429.8767451	7.040228698	5.987750087	1.175771967	0.239686011	0.740878748	condition	ACLI19_g70438.t1	Chr08_Occ	21306595	21309411	AAE2	CP125850.1	Genbank	gene	21319445	21322355	.	+	.	ID=gene-P8452_70439;Name=AAE2;gbkey=Gene;gene=AAE2;gene_biotype=protein_coding;locus_tag=P8452_70439	NA	NA	NA	NA	NA	NA	NA	NA	NA	NA	NA	NA	NA	NA	NA	NA	NA
1480	AAE2	ACLI19_g70438	429.8767451	7.040228698	5.987750087	1.175771967	0.239686011	0.740878748	condition	ACLI19_g70438.t1	Chr08_Occ	21306595	21309411	AAE2	CP125851.1	Genbank	gene	21580990	21583587	.	+	.	ID=gene-P8452_75541;Name=AAE2;gbkey=Gene;gene=AAE2;gene_biotype=protein_coding;locus_tag=P8452_75541	NA	NA	NA	NA	NA	NA	NA	NA	NA	NA	NA	NA	NA	NA	NA	NA	NA
1481	AAE2	ACLI19_g70438	429.8767451	7.040228698	5.987750087	1.175771967	0.239686011	0.740878748	condition	ACLI19_g70438.t1	Chr08_Occ	21306595	21309411	AAE2	CP125851.1	Genbank	gene	21563735	21566290	.	+	.	ID=gene-P8452_75538;Name=AAE2;gbkey=Gene;gene=AAE2;gene_biotype=protein_coding;locus_tag=P8452_75538	NA	NA	NA	NA	NA	NA	NA	NA	NA	NA	NA	NA	NA	NA	NA	NA	NA
1482	AAE2	ACLI19_g70438	429.8767451	7.040228698	5.987750087	1.175771967	0.239686011	0.740878748	condition	ACLI19_g70438.t1	Chr08_Occ	21306595	21309411	AAE2	CP125850.1	Genbank	gene	21306595	21309411	.	+	.	ID=gene-P8452_70438;Name=AAE2;gbkey=Gene;gene=AAE2;gene_biotype=protein_coding;locus_tag=P8452_70438	NA	NA	NA	NA	NA	NA	NA	NA	NA	NA	NA	NA	NA	NA	NA	NA	NA
1495	AAE2	ACLI19_g75538	648.110996	1.05315273	2.210971099	0.476330392	0.633839017	0.999880144	latitude	ACLI19_g75538.t1	Chr08_Pall	21563735	21566290	AAE2	CP125850.1	Genbank	gene	21319445	21322355	.	+	.	ID=gene-P8452_70439;Name=AAE2;gbkey=Gene;gene=AAE2;gene_biotype=protein_coding;locus_tag=P8452_70439	NA	NA	NA	NA	NA	NA	NA	NA	NA	NA	NA	NA	NA	NA	NA	NA	NA
1496	AAE2	ACLI19_g75538	648.110996	1.05315273	2.210971099	0.476330392	0.633839017	0.999880144	latitude	ACLI19_g75538.t1	Chr08_Pall	21563735	21566290	AAE2	CP125851.1	Genbank	gene	21580990	21583587	.	+	.	ID=gene-P8452_75541;Name=AAE2;gbkey=Gene;gene=AAE2;gene_biotype=protein_coding;locus_tag=P8452_75541	NA	NA	NA	NA	NA	NA	NA	NA	NA	NA	NA	NA	NA	NA	NA	NA	NA
1497	AAE2	ACLI19_g75538	648.110996	1.05315273	2.210971099	0.476330392	0.633839017	0.999880144	latitude	ACLI19_g75538.t1	Chr08_Pall	21563735	21566290	AAE2	CP125851.1	Genbank	gene	21563735	21566290	.	+	.	ID=gene-P8452_75538;Name=AAE2;gbkey=Gene;gene=AAE2;gene_biotype=protein_coding;locus_tag=P8452_75538	NA	NA	NA	NA	NA	NA	NA	NA	NA	NA	NA	NA	NA	NA	NA	NA	NA
1498	AAE2	ACLI19_g75538	648.110996	1.05315273	2.210971099	0.476330392	0.633839017	0.999880144	latitude	ACLI19_g75538.t1	Chr08_Pall	21563735	21566290	AAE2	CP125850.1	Genbank	gene	21306595	21309411	.	+	.	ID=gene-P8452_70438;Name=AAE2;gbkey=Gene;gene=AAE2;gene_biotype=protein_coding;locus_tag=P8452_70438	NA	NA	NA	NA	NA	NA	NA	NA	NA	NA	NA	NA	NA	NA	NA	NA	NA
1499	AAE2	ACLI19_g75538	648.110996	-5.795003835	6.120967534	-0.946746377	0.343768032	0.926730028	condition	ACLI19_g75538.t1	Chr08_Pall	21563735	21566290	AAE2	CP125850.1	Genbank	gene	21319445	21322355	.	+	.	ID=gene-P8452_70439;Name=AAE2;gbkey=Gene;gene=AAE2;gene_biotype=protein_coding;locus_tag=P8452_70439	NA	NA	NA	NA	NA	NA	NA	NA	NA	NA	NA	NA	NA	NA	NA	NA	NA
1500	AAE2	ACLI19_g75538	648.110996	-5.795003835	6.120967534	-0.946746377	0.343768032	0.926730028	condition	ACLI19_g75538.t1	Chr08_Pall	21563735	21566290	AAE2	CP125851.1	Genbank	gene	21580990	21583587	.	+	.	ID=gene-P8452_75541;Name=AAE2;gbkey=Gene;gene=AAE2;gene_biotype=protein_coding;locus_tag=P8452_75541	NA	NA	NA	NA	NA	NA	NA	NA	NA	NA	NA	NA	NA	NA	NA	NA	NA
1501	AAE2	ACLI19_g75538	648.110996	-5.795003835	6.120967534	-0.946746377	0.343768032	0.926730028	condition	ACLI19_g75538.t1	Chr08_Pall	21563735	21566290	AAE2	CP125851.1	Genbank	gene	21563735	21566290	.	+	.	ID=gene-P8452_75538;Name=AAE2;gbkey=Gene;gene=AAE2;gene_biotype=protein_coding;locus_tag=P8452_75538	NA	NA	NA	NA	NA	NA	NA	NA	NA	NA	NA	NA	NA	NA	NA	NA	NA
1502	AAE2	ACLI19_g75538	648.110996	-5.795003835	6.120967534	-0.946746377	0.343768032	0.926730028	condition	ACLI19_g75538.t1	Chr08_Pall	21563735	21566290	AAE2	CP125850.1	Genbank	gene	21306595	21309411	.	+	.	ID=gene-P8452_70438;Name=AAE2;gbkey=Gene;gene=AAE2;gene_biotype=protein_coding;locus_tag=P8452_70438	NA	NA	NA	NA	NA	NA	NA	NA	NA	NA	NA	NA	NA	NA	NA	NA	NA
1507	AAE2	ACLI19_g75538	648.110996	-1.947485416	2.181873779	-0.892574738	0.372084953	0.883116029	range	ACLI19_g75538.t1	Chr08_Pall	21563735	21566290	AAE2	CP125850.1	Genbank	gene	21319445	21322355	.	+	.	ID=gene-P8452_70439;Name=AAE2;gbkey=Gene;gene=AAE2;gene_biotype=protein_coding;locus_tag=P8452_70439	NA	NA	NA	NA	NA	NA	NA	NA	NA	NA	NA	NA	NA	NA	NA	NA	NA
1508	AAE2	ACLI19_g75538	648.110996	-1.947485416	2.181873779	-0.892574738	0.372084953	0.883116029	range	ACLI19_g75538.t1	Chr08_Pall	21563735	21566290	AAE2	CP125851.1	Genbank	gene	21580990	21583587	.	+	.	ID=gene-P8452_75541;Name=AAE2;gbkey=Gene;gene=AAE2;gene_biotype=protein_coding;locus_tag=P8452_75541	NA	NA	NA	NA	NA	NA	NA	NA	NA	NA	NA	NA	NA	NA	NA	NA	NA
1509	AAE2	ACLI19_g75538	648.110996	-1.947485416	2.181873779	-0.892574738	0.372084953	0.883116029	range	ACLI19_g75538.t1	Chr08_Pall	21563735	21566290	AAE2	CP125851.1	Genbank	gene	21563735	21566290	.	+	.	ID=gene-P8452_75538;Name=AAE2;gbkey=Gene;gene=AAE2;gene_biotype=protein_coding;locus_tag=P8452_75538	NA	NA	NA	NA	NA	NA	NA	NA	NA	NA	NA	NA	NA	NA	NA	NA	NA
1510	AAE2	ACLI19_g75538	648.110996	-1.947485416	2.181873779	-0.892574738	0.372084953	0.883116029	range	ACLI19_g75538.t1	Chr08_Pall	21563735	21566290	AAE2	CP125850.1	Genbank	gene	21306595	21309411	.	+	.	ID=gene-P8452_70438;Name=AAE2;gbkey=Gene;gene=AAE2;gene_biotype=protein_coding;locus_tag=P8452_70438	NA	NA	NA	NA	NA	NA	NA	NA	NA	NA	NA	NA	NA	NA	NA	NA	NA
1515	AAE2	ACLI19_g75541	37.66237223	-30	8.255922353	-3.633755105	0.000279326	0.003388163	condition	ACLI19_g75541.t1	Chr08_Pall	21580990	21583587	AAE2	CP125850.1	Genbank	gene	21319445	21322355	.	+	.	ID=gene-P8452_70439;Name=AAE2;gbkey=Gene;gene=AAE2;gene_biotype=protein_coding;locus_tag=P8452_70439	NA	NA	NA	NA	NA	NA	NA	NA	NA	NA	NA	NA	NA	NA	NA	NA	NA
1516	AAE2	ACLI19_g75541	37.66237223	-30	8.255922353	-3.633755105	0.000279326	0.003388163	condition	ACLI19_g75541.t1	Chr08_Pall	21580990	21583587	AAE2	CP125851.1	Genbank	gene	21580990	21583587	.	+	.	ID=gene-P8452_75541;Name=AAE2;gbkey=Gene;gene=AAE2;gene_biotype=protein_coding;locus_tag=P8452_75541	NA	NA	NA	NA	NA	NA	NA	NA	NA	NA	NA	NA	NA	NA	NA	NA	NA
1517	AAE2	ACLI19_g75541	37.66237223	-30	8.255922353	-3.633755105	0.000279326	0.003388163	condition	ACLI19_g75541.t1	Chr08_Pall	21580990	21583587	AAE2	CP125851.1	Genbank	gene	21563735	21566290	.	+	.	ID=gene-P8452_75538;Name=AAE2;gbkey=Gene;gene=AAE2;gene_biotype=protein_coding;locus_tag=P8452_75538	NA	NA	NA	NA	NA	NA	NA	NA	NA	NA	NA	NA	NA	NA	NA	NA	NA
1518	AAE2	ACLI19_g75541	37.66237223	-30	8.255922353	-3.633755105	0.000279326	0.003388163	condition	ACLI19_g75541.t1	Chr08_Pall	21580990	21583587	AAE2	CP125850.1	Genbank	gene	21306595	21309411	.	+	.	ID=gene-P8452_70438;Name=AAE2;gbkey=Gene;gene=AAE2;gene_biotype=protein_coding;locus_tag=P8452_70438	NA	NA	NA	NA	NA	NA	NA	NA	NA	NA	NA	NA	NA	NA	NA	NA	NA
1519	AAE2	ACLI19_g75541	37.66237223	-26.97826137	2.953065917	-9.135678693	6.5e-20	5.67e-19	range	ACLI19_g75541.t1	Chr08_Pall	21580990	21583587	AAE2	CP125850.1	Genbank	gene	21319445	21322355	.	+	.	ID=gene-P8452_70439;Name=AAE2;gbkey=Gene;gene=AAE2;gene_biotype=protein_coding;locus_tag=P8452_70439	NA	NA	NA	NA	NA	NA	NA	NA	NA	NA	NA	NA	NA	NA	NA	NA	NA
1520	AAE2	ACLI19_g75541	37.66237223	-26.97826137	2.953065917	-9.135678693	6.5e-20	5.67e-19	range	ACLI19_g75541.t1	Chr08_Pall	21580990	21583587	AAE2	CP125851.1	Genbank	gene	21580990	21583587	.	+	.	ID=gene-P8452_75541;Name=AAE2;gbkey=Gene;gene=AAE2;gene_biotype=protein_coding;locus_tag=P8452_75541	NA	NA	NA	NA	NA	NA	NA	NA	NA	NA	NA	NA	NA	NA	NA	NA	NA
1521	AAE2	ACLI19_g75541	37.66237223	-26.97826137	2.953065917	-9.135678693	6.5e-20	5.67e-19	range	ACLI19_g75541.t1	Chr08_Pall	21580990	21583587	AAE2	CP125851.1	Genbank	gene	21563735	21566290	.	+	.	ID=gene-P8452_75538;Name=AAE2;gbkey=Gene;gene=AAE2;gene_biotype=protein_coding;locus_tag=P8452_75538	NA	NA	NA	NA	NA	NA	NA	NA	NA	NA	NA	NA	NA	NA	NA	NA	NA
1522	AAE2	ACLI19_g75541	37.66237223	-26.97826137	2.953065917	-9.135678693	6.5e-20	5.67e-19	range	ACLI19_g75541.t1	Chr08_Pall	21580990	21583587	AAE2	CP125850.1	Genbank	gene	21306595	21309411	.	+	.	ID=gene-P8452_70438;Name=AAE2;gbkey=Gene;gene=AAE2;gene_biotype=protein_coding;locus_tag=P8452_70438	NA	NA	NA	NA	NA	NA	NA	NA	NA	NA	NA	NA	NA	NA	NA	NA	NA
1535	AAE2	ACLI19_g75541	37.66237223	-26.02341391	2.970398559	-8.760916554	1.94e-18	1.54e-17	latitude	ACLI19_g75541.t1	Chr08_Pall	21580990	21583587	AAE2	CP125850.1	Genbank	gene	21319445	21322355	.	+	.	ID=gene-P8452_70439;Name=AAE2;gbkey=Gene;gene=AAE2;gene_biotype=protein_coding;locus_tag=P8452_70439	NA	NA	NA	NA	NA	NA	NA	NA	NA	NA	NA	NA	NA	NA	NA	NA	NA
1536	AAE2	ACLI19_g75541	37.66237223	-26.02341391	2.970398559	-8.760916554	1.94e-18	1.54e-17	latitude	ACLI19_g75541.t1	Chr08_Pall	21580990	21583587	AAE2	CP125851.1	Genbank	gene	21580990	21583587	.	+	.	ID=gene-P8452_75541;Name=AAE2;gbkey=Gene;gene=AAE2;gene_biotype=protein_coding;locus_tag=P8452_75541	NA	NA	NA	NA	NA	NA	NA	NA	NA	NA	NA	NA	NA	NA	NA	NA	NA
1537	AAE2	ACLI19_g75541	37.66237223	-26.02341391	2.970398559	-8.760916554	1.94e-18	1.54e-17	latitude	ACLI19_g75541.t1	Chr08_Pall	21580990	21583587	AAE2	CP125851.1	Genbank	gene	21563735	21566290	.	+	.	ID=gene-P8452_75538;Name=AAE2;gbkey=Gene;gene=AAE2;gene_biotype=protein_coding;locus_tag=P8452_75538	NA	NA	NA	NA	NA	NA	NA	NA	NA	NA	NA	NA	NA	NA	NA	NA	NA
1538	AAE2	ACLI19_g75541	37.66237223	-26.02341391	2.970398559	-8.760916554	1.94e-18	1.54e-17	latitude	ACLI19_g75541.t1	Chr08_Pall	21580990	21583587	AAE2	CP125850.1	Genbank	gene	21306595	21309411	.	+	.	ID=gene-P8452_70438;Name=AAE2;gbkey=Gene;gene=AAE2;gene_biotype=protein_coding;locus_tag=P8452_70438	NA	NA	NA	NA	NA	NA	NA	NA	NA	NA	NA	NA	NA	NA	NA	NA	NA
1549	AAE3	ACLI19_g51105	11271.82516	-0.77947619	2.096967269	-0.371715955	0.710104345	0.999958117	condition	ACLI19_g51105.t1	Chr06_Occ	13611843	13617666	AAE3	CP125846.1	Genbank	gene	13611843	13617666	.	-	.	ID=gene-P8452_51105;Name=AAE3;gbkey=Gene;gene=AAE3;gene_biotype=protein_coding;locus_tag=P8452_51105	NA	NA	NA	NA	NA	NA	NA	NA	NA	NA	NA	NA	NA	NA	NA	NA	NA
1550	AAE3	ACLI19_g51105	11271.82516	-0.77947619	2.096967269	-0.371715955	0.710104345	0.999958117	condition	ACLI19_g51105.t1	Chr06_Occ	13611843	13617666	AAE3	CP125847.1	Genbank	gene	13375264	13380306	.	-	.	ID=gene-P8452_55480;Name=AAE3;gbkey=Gene;gene=AAE3;gene_biotype=protein_coding;locus_tag=P8452_55480	NA	NA	NA	NA	NA	NA	NA	NA	NA	NA	NA	NA	NA	NA	NA	NA	NA
1551	AAE3	ACLI19_g51105	11271.82516	-0.77947619	2.096967269	-0.371715955	0.710104345	0.999958117	condition	ACLI19_g51105.t1	Chr06_Occ	13611843	13617666	AAE3	CP125847.1	Genbank	gene	58567206	58578716	.	-	.	ID=gene-P8452_58184;Name=AAE3;gbkey=Gene;gene=AAE3;gene_biotype=protein_coding;locus_tag=P8452_58184	NA	NA	NA	NA	NA	NA	NA	NA	NA	NA	NA	NA	NA	NA	NA	NA	NA
1555	AAE3	ACLI19_g55480	4481.184239	0.023444926	1.164566015	0.020131899	0.983938153	0.999930722	range	ACLI19_g55480.t1	Chr06_Pall	13375264	13380306	AAE3	CP125846.1	Genbank	gene	13611843	13617666	.	-	.	ID=gene-P8452_51105;Name=AAE3;gbkey=Gene;gene=AAE3;gene_biotype=protein_coding;locus_tag=P8452_51105	NA	NA	NA	NA	NA	NA	NA	NA	NA	NA	NA	NA	NA	NA	NA	NA	NA
1556	AAE3	ACLI19_g55480	4481.184239	0.023444926	1.164566015	0.020131899	0.983938153	0.999930722	range	ACLI19_g55480.t1	Chr06_Pall	13375264	13380306	AAE3	CP125847.1	Genbank	gene	13375264	13380306	.	-	.	ID=gene-P8452_55480;Name=AAE3;gbkey=Gene;gene=AAE3;gene_biotype=protein_coding;locus_tag=P8452_55480	NA	NA	NA	NA	NA	NA	NA	NA	NA	NA	NA	NA	NA	NA	NA	NA	NA
1557	AAE3	ACLI19_g55480	4481.184239	0.023444926	1.164566015	0.020131899	0.983938153	0.999930722	range	ACLI19_g55480.t1	Chr06_Pall	13375264	13380306	AAE3	CP125847.1	Genbank	gene	58567206	58578716	.	-	.	ID=gene-P8452_58184;Name=AAE3;gbkey=Gene;gene=AAE3;gene_biotype=protein_coding;locus_tag=P8452_58184	NA	NA	NA	NA	NA	NA	NA	NA	NA	NA	NA	NA	NA	NA	NA	NA	NA
1558	AAE3	ACLI19_g55480	4481.184239	-0.357584347	1.170716039	-0.305440717	0.760030514	0.999880144	latitude	ACLI19_g55480.t1	Chr06_Pall	13375264	13380306	AAE3	CP125846.1	Genbank	gene	13611843	13617666	.	-	.	ID=gene-P8452_51105;Name=AAE3;gbkey=Gene;gene=AAE3;gene_biotype=protein_coding;locus_tag=P8452_51105	NA	NA	NA	NA	NA	NA	NA	NA	NA	NA	NA	NA	NA	NA	NA	NA	NA
1559	AAE3	ACLI19_g55480	4481.184239	-0.357584347	1.170716039	-0.305440717	0.760030514	0.999880144	latitude	ACLI19_g55480.t1	Chr06_Pall	13375264	13380306	AAE3	CP125847.1	Genbank	gene	13375264	13380306	.	-	.	ID=gene-P8452_55480;Name=AAE3;gbkey=Gene;gene=AAE3;gene_biotype=protein_coding;locus_tag=P8452_55480	NA	NA	NA	NA	NA	NA	NA	NA	NA	NA	NA	NA	NA	NA	NA	NA	NA
1560	AAE3	ACLI19_g55480	4481.184239	-0.357584347	1.170716039	-0.305440717	0.760030514	0.999880144	latitude	ACLI19_g55480.t1	Chr06_Pall	13375264	13380306	AAE3	CP125847.1	Genbank	gene	58567206	58578716	.	-	.	ID=gene-P8452_58184;Name=AAE3;gbkey=Gene;gene=AAE3;gene_biotype=protein_coding;locus_tag=P8452_58184	NA	NA	NA	NA	NA	NA	NA	NA	NA	NA	NA	NA	NA	NA	NA	NA	NA
1561	AAE3	ACLI19_g51105	11271.82516	-0.034369632	0.749343069	-0.04586635	0.963416775	0.999930722	range	ACLI19_g51105.t1	Chr06_Occ	13611843	13617666	AAE3	CP125846.1	Genbank	gene	13611843	13617666	.	-	.	ID=gene-P8452_51105;Name=AAE3;gbkey=Gene;gene=AAE3;gene_biotype=protein_coding;locus_tag=P8452_51105	NA	NA	NA	NA	NA	NA	NA	NA	NA	NA	NA	NA	NA	NA	NA	NA	NA
1562	AAE3	ACLI19_g51105	11271.82516	-0.034369632	0.749343069	-0.04586635	0.963416775	0.999930722	range	ACLI19_g51105.t1	Chr06_Occ	13611843	13617666	AAE3	CP125847.1	Genbank	gene	13375264	13380306	.	-	.	ID=gene-P8452_55480;Name=AAE3;gbkey=Gene;gene=AAE3;gene_biotype=protein_coding;locus_tag=P8452_55480	NA	NA	NA	NA	NA	NA	NA	NA	NA	NA	NA	NA	NA	NA	NA	NA	NA
1563	AAE3	ACLI19_g51105	11271.82516	-0.034369632	0.749343069	-0.04586635	0.963416775	0.999930722	range	ACLI19_g51105.t1	Chr06_Occ	13611843	13617666	AAE3	CP125847.1	Genbank	gene	58567206	58578716	.	-	.	ID=gene-P8452_58184;Name=AAE3;gbkey=Gene;gene=AAE3;gene_biotype=protein_coding;locus_tag=P8452_58184	NA	NA	NA	NA	NA	NA	NA	NA	NA	NA	NA	NA	NA	NA	NA	NA	NA
1564	AAE3	ACLI19_g51105	11271.82516	-0.108345446	0.753862314	-0.143720469	0.885721207	0.999880144	latitude	ACLI19_g51105.t1	Chr06_Occ	13611843	13617666	AAE3	CP125846.1	Genbank	gene	13611843	13617666	.	-	.	ID=gene-P8452_51105;Name=AAE3;gbkey=Gene;gene=AAE3;gene_biotype=protein_coding;locus_tag=P8452_51105	NA	NA	NA	NA	NA	NA	NA	NA	NA	NA	NA	NA	NA	NA	NA	NA	NA
1565	AAE3	ACLI19_g51105	11271.82516	-0.108345446	0.753862314	-0.143720469	0.885721207	0.999880144	latitude	ACLI19_g51105.t1	Chr06_Occ	13611843	13617666	AAE3	CP125847.1	Genbank	gene	13375264	13380306	.	-	.	ID=gene-P8452_55480;Name=AAE3;gbkey=Gene;gene=AAE3;gene_biotype=protein_coding;locus_tag=P8452_55480	NA	NA	NA	NA	NA	NA	NA	NA	NA	NA	NA	NA	NA	NA	NA	NA	NA
1566	AAE3	ACLI19_g51105	11271.82516	-0.108345446	0.753862314	-0.143720469	0.885721207	0.999880144	latitude	ACLI19_g51105.t1	Chr06_Occ	13611843	13617666	AAE3	CP125847.1	Genbank	gene	58567206	58578716	.	-	.	ID=gene-P8452_58184;Name=AAE3;gbkey=Gene;gene=AAE3;gene_biotype=protein_coding;locus_tag=P8452_58184	NA	NA	NA	NA	NA	NA	NA	NA	NA	NA	NA	NA	NA	NA	NA	NA	NA
1576	AAE3	ACLI19_g58184	3111.929996	3.229788559	1.745989483	1.849832768	0.064337656	0.209633396	latitude	ACLI19_g58184.t1	Chr06_Pall	58567206	58578716	AAE3	CP125846.1	Genbank	gene	13611843	13617666	.	-	.	ID=gene-P8452_51105;Name=AAE3;gbkey=Gene;gene=AAE3;gene_biotype=protein_coding;locus_tag=P8452_51105	NA	NA	NA	NA	NA	NA	NA	NA	NA	NA	NA	NA	NA	NA	NA	NA	NA
1577	AAE3	ACLI19_g58184	3111.929996	3.229788559	1.745989483	1.849832768	0.064337656	0.209633396	latitude	ACLI19_g58184.t1	Chr06_Pall	58567206	58578716	AAE3	CP125847.1	Genbank	gene	13375264	13380306	.	-	.	ID=gene-P8452_55480;Name=AAE3;gbkey=Gene;gene=AAE3;gene_biotype=protein_coding;locus_tag=P8452_55480	NA	NA	NA	NA	NA	NA	NA	NA	NA	NA	NA	NA	NA	NA	NA	NA	NA
1578	AAE3	ACLI19_g58184	3111.929996	3.229788559	1.745989483	1.849832768	0.064337656	0.209633396	latitude	ACLI19_g58184.t1	Chr06_Pall	58567206	58578716	AAE3	CP125847.1	Genbank	gene	58567206	58578716	.	-	.	ID=gene-P8452_58184;Name=AAE3;gbkey=Gene;gene=AAE3;gene_biotype=protein_coding;locus_tag=P8452_58184	NA	NA	NA	NA	NA	NA	NA	NA	NA	NA	NA	NA	NA	NA	NA	NA	NA
1579	AAE3	ACLI19_g58184	3111.929996	-0.081402095	1.796787964	-0.04530423	0.963864816	0.999930722	range	ACLI19_g58184.t1	Chr06_Pall	58567206	58578716	AAE3	CP125846.1	Genbank	gene	13611843	13617666	.	-	.	ID=gene-P8452_51105;Name=AAE3;gbkey=Gene;gene=AAE3;gene_biotype=protein_coding;locus_tag=P8452_51105	NA	NA	NA	NA	NA	NA	NA	NA	NA	NA	NA	NA	NA	NA	NA	NA	NA
1580	AAE3	ACLI19_g58184	3111.929996	-0.081402095	1.796787964	-0.04530423	0.963864816	0.999930722	range	ACLI19_g58184.t1	Chr06_Pall	58567206	58578716	AAE3	CP125847.1	Genbank	gene	13375264	13380306	.	-	.	ID=gene-P8452_55480;Name=AAE3;gbkey=Gene;gene=AAE3;gene_biotype=protein_coding;locus_tag=P8452_55480	NA	NA	NA	NA	NA	NA	NA	NA	NA	NA	NA	NA	NA	NA	NA	NA	NA
1581	AAE3	ACLI19_g58184	3111.929996	-0.081402095	1.796787964	-0.04530423	0.963864816	0.999930722	range	ACLI19_g58184.t1	Chr06_Pall	58567206	58578716	AAE3	CP125847.1	Genbank	gene	58567206	58578716	.	-	.	ID=gene-P8452_58184;Name=AAE3;gbkey=Gene;gene=AAE3;gene_biotype=protein_coding;locus_tag=P8452_58184	NA	NA	NA	NA	NA	NA	NA	NA	NA	NA	NA	NA	NA	NA	NA	NA	NA
1585	AAE3	ACLI19_g58184	3111.929996	0.31056224	5.033718002	0.061696392	0.950804613	0.999958117	condition	ACLI19_g58184.t1	Chr06_Pall	58567206	58578716	AAE3	CP125846.1	Genbank	gene	13611843	13617666	.	-	.	ID=gene-P8452_51105;Name=AAE3;gbkey=Gene;gene=AAE3;gene_biotype=protein_coding;locus_tag=P8452_51105	NA	NA	NA	NA	NA	NA	NA	NA	NA	NA	NA	NA	NA	NA	NA	NA	NA
1586	AAE3	ACLI19_g58184	3111.929996	0.31056224	5.033718002	0.061696392	0.950804613	0.999958117	condition	ACLI19_g58184.t1	Chr06_Pall	58567206	58578716	AAE3	CP125847.1	Genbank	gene	13375264	13380306	.	-	.	ID=gene-P8452_55480;Name=AAE3;gbkey=Gene;gene=AAE3;gene_biotype=protein_coding;locus_tag=P8452_55480	NA	NA	NA	NA	NA	NA	NA	NA	NA	NA	NA	NA	NA	NA	NA	NA	NA
1587	AAE3	ACLI19_g58184	3111.929996	0.31056224	5.033718002	0.061696392	0.950804613	0.999958117	condition	ACLI19_g58184.t1	Chr06_Pall	58567206	58578716	AAE3	CP125847.1	Genbank	gene	58567206	58578716	.	-	.	ID=gene-P8452_58184;Name=AAE3;gbkey=Gene;gene=AAE3;gene_biotype=protein_coding;locus_tag=P8452_58184	NA	NA	NA	NA	NA	NA	NA	NA	NA	NA	NA	NA	NA	NA	NA	NA	NA
1594	AAE3	ACLI19_g55480	4481.184239	-1.364713121	3.255139618	-0.419248721	0.675034369	0.999958117	condition	ACLI19_g55480.t1	Chr06_Pall	13375264	13380306	AAE3	CP125846.1	Genbank	gene	13611843	13617666	.	-	.	ID=gene-P8452_51105;Name=AAE3;gbkey=Gene;gene=AAE3;gene_biotype=protein_coding;locus_tag=P8452_51105	NA	NA	NA	NA	NA	NA	NA	NA	NA	NA	NA	NA	NA	NA	NA	NA	NA
1595	AAE3	ACLI19_g55480	4481.184239	-1.364713121	3.255139618	-0.419248721	0.675034369	0.999958117	condition	ACLI19_g55480.t1	Chr06_Pall	13375264	13380306	AAE3	CP125847.1	Genbank	gene	13375264	13380306	.	-	.	ID=gene-P8452_55480;Name=AAE3;gbkey=Gene;gene=AAE3;gene_biotype=protein_coding;locus_tag=P8452_55480	NA	NA	NA	NA	NA	NA	NA	NA	NA	NA	NA	NA	NA	NA	NA	NA	NA
1596	AAE3	ACLI19_g55480	4481.184239	-1.364713121	3.255139618	-0.419248721	0.675034369	0.999958117	condition	ACLI19_g55480.t1	Chr06_Pall	13375264	13380306	AAE3	CP125847.1	Genbank	gene	58567206	58578716	.	-	.	ID=gene-P8452_58184;Name=AAE3;gbkey=Gene;gene=AAE3;gene_biotype=protein_coding;locus_tag=P8452_58184	NA	NA	NA	NA	NA	NA	NA	NA	NA	NA	NA	NA	NA	NA	NA	NA	NA
1597	AAE7	ACLI19_g72567	2107.60508	0.451988718	1.72145295	0.262562342	0.792887929	0.999880144	latitude	ACLI19_g72567.t1	Chr08_Occ	59091489	59094850	AAE7	CP125839.1	Genbank	gene	26175441	26178766	.	+	.	ID=gene-P8452_17351;Name=AAE7;gbkey=Gene;gene=AAE7;gene_biotype=protein_coding;locus_tag=P8452_17351	NA	NA	NA	NA	NA	NA	NA	NA	NA	NA	NA	NA	NA	NA	NA	NA	NA
1598	AAE7	ACLI19_g72567	2107.60508	0.451988718	1.72145295	0.262562342	0.792887929	0.999880144	latitude	ACLI19_g72567.t1	Chr08_Occ	59091489	59094850	AAE7	CP125850.1	Genbank	gene	59091489	59094850	.	-	.	ID=gene-P8452_72567;Name=AAE7;gbkey=Gene;gene=AAE7;gene_biotype=protein_coding;locus_tag=P8452_72567	NA	NA	NA	NA	NA	NA	NA	NA	NA	NA	NA	NA	NA	NA	NA	NA	NA
1599	AAE7	ACLI19_g72567	2107.60508	0.451988718	1.72145295	0.262562342	0.792887929	0.999880144	latitude	ACLI19_g72567.t1	Chr08_Occ	59091489	59094850	AAE7	CP125838.1	Genbank	gene	28618835	28622800	.	+	.	ID=gene-P8452_13623;Name=AAE7;gbkey=Gene;gene=AAE7;gene_biotype=protein_coding;locus_tag=P8452_13623	NA	NA	NA	NA	NA	NA	NA	NA	NA	NA	NA	NA	NA	NA	NA	NA	NA
1600	AAE7	ACLI19_g72567	2107.60508	0.451988718	1.72145295	0.262562342	0.792887929	0.999880144	latitude	ACLI19_g72567.t1	Chr08_Occ	59091489	59094850	AAE7	CP125846.1	Genbank	gene	55098046	55098770	.	+	.	ID=gene-P8452_53655;Name=AAE7;gbkey=Gene;gene=AAE7;gene_biotype=protein_coding;locus_tag=P8452_53655	NA	NA	NA	NA	NA	NA	NA	NA	NA	NA	NA	NA	NA	NA	NA	NA	NA
1601	AAE7	ACLI19_g72567	2107.60508	0.451988718	1.72145295	0.262562342	0.792887929	0.999880144	latitude	ACLI19_g72567.t1	Chr08_Occ	59091489	59094850	AAE7	CP125851.1	Genbank	gene	51606484	51609696	.	-	.	ID=gene-P8452_77471;Name=AAE7;gbkey=Gene;gene=AAE7;gene_biotype=protein_coding;locus_tag=P8452_77471	NA	NA	NA	NA	NA	NA	NA	NA	NA	NA	NA	NA	NA	NA	NA	NA	NA
1602	AAE7	ACLI19_g72567	2107.60508	-0.729312794	1.708029898	-0.426990649	0.669386139	0.999930722	range	ACLI19_g72567.t1	Chr08_Occ	59091489	59094850	AAE7	CP125839.1	Genbank	gene	26175441	26178766	.	+	.	ID=gene-P8452_17351;Name=AAE7;gbkey=Gene;gene=AAE7;gene_biotype=protein_coding;locus_tag=P8452_17351	NA	NA	NA	NA	NA	NA	NA	NA	NA	NA	NA	NA	NA	NA	NA	NA	NA
1603	AAE7	ACLI19_g72567	2107.60508	-0.729312794	1.708029898	-0.426990649	0.669386139	0.999930722	range	ACLI19_g72567.t1	Chr08_Occ	59091489	59094850	AAE7	CP125850.1	Genbank	gene	59091489	59094850	.	-	.	ID=gene-P8452_72567;Name=AAE7;gbkey=Gene;gene=AAE7;gene_biotype=protein_coding;locus_tag=P8452_72567	NA	NA	NA	NA	NA	NA	NA	NA	NA	NA	NA	NA	NA	NA	NA	NA	NA
1604	AAE7	ACLI19_g72567	2107.60508	-0.729312794	1.708029898	-0.426990649	0.669386139	0.999930722	range	ACLI19_g72567.t1	Chr08_Occ	59091489	59094850	AAE7	CP125838.1	Genbank	gene	28618835	28622800	.	+	.	ID=gene-P8452_13623;Name=AAE7;gbkey=Gene;gene=AAE7;gene_biotype=protein_coding;locus_tag=P8452_13623	NA	NA	NA	NA	NA	NA	NA	NA	NA	NA	NA	NA	NA	NA	NA	NA	NA
1605	AAE7	ACLI19_g72567	2107.60508	-0.729312794	1.708029898	-0.426990649	0.669386139	0.999930722	range	ACLI19_g72567.t1	Chr08_Occ	59091489	59094850	AAE7	CP125846.1	Genbank	gene	55098046	55098770	.	+	.	ID=gene-P8452_53655;Name=AAE7;gbkey=Gene;gene=AAE7;gene_biotype=protein_coding;locus_tag=P8452_53655	NA	NA	NA	NA	NA	NA	NA	NA	NA	NA	NA	NA	NA	NA	NA	NA	NA
1606	AAE7	ACLI19_g72567	2107.60508	-0.729312794	1.708029898	-0.426990649	0.669386139	0.999930722	range	ACLI19_g72567.t1	Chr08_Occ	59091489	59094850	AAE7	CP125851.1	Genbank	gene	51606484	51609696	.	-	.	ID=gene-P8452_77471;Name=AAE7;gbkey=Gene;gene=AAE7;gene_biotype=protein_coding;locus_tag=P8452_77471	NA	NA	NA	NA	NA	NA	NA	NA	NA	NA	NA	NA	NA	NA	NA	NA	NA
1607	AAE7	ACLI19_g72567	2107.60508	0.426786671	4.796914037	0.08897109	0.929104886	0.999958117	condition	ACLI19_g72567.t1	Chr08_Occ	59091489	59094850	AAE7	CP125839.1	Genbank	gene	26175441	26178766	.	+	.	ID=gene-P8452_17351;Name=AAE7;gbkey=Gene;gene=AAE7;gene_biotype=protein_coding;locus_tag=P8452_17351	NA	NA	NA	NA	NA	NA	NA	NA	NA	NA	NA	NA	NA	NA	NA	NA	NA
1608	AAE7	ACLI19_g72567	2107.60508	0.426786671	4.796914037	0.08897109	0.929104886	0.999958117	condition	ACLI19_g72567.t1	Chr08_Occ	59091489	59094850	AAE7	CP125850.1	Genbank	gene	59091489	59094850	.	-	.	ID=gene-P8452_72567;Name=AAE7;gbkey=Gene;gene=AAE7;gene_biotype=protein_coding;locus_tag=P8452_72567	NA	NA	NA	NA	NA	NA	NA	NA	NA	NA	NA	NA	NA	NA	NA	NA	NA
1609	AAE7	ACLI19_g72567	2107.60508	0.426786671	4.796914037	0.08897109	0.929104886	0.999958117	condition	ACLI19_g72567.t1	Chr08_Occ	59091489	59094850	AAE7	CP125838.1	Genbank	gene	28618835	28622800	.	+	.	ID=gene-P8452_13623;Name=AAE7;gbkey=Gene;gene=AAE7;gene_biotype=protein_coding;locus_tag=P8452_13623	NA	NA	NA	NA	NA	NA	NA	NA	NA	NA	NA	NA	NA	NA	NA	NA	NA
1610	AAE7	ACLI19_g72567	2107.60508	0.426786671	4.796914037	0.08897109	0.929104886	0.999958117	condition	ACLI19_g72567.t1	Chr08_Occ	59091489	59094850	AAE7	CP125846.1	Genbank	gene	55098046	55098770	.	+	.	ID=gene-P8452_53655;Name=AAE7;gbkey=Gene;gene=AAE7;gene_biotype=protein_coding;locus_tag=P8452_53655	NA	NA	NA	NA	NA	NA	NA	NA	NA	NA	NA	NA	NA	NA	NA	NA	NA
1611	AAE7	ACLI19_g72567	2107.60508	0.426786671	4.796914037	0.08897109	0.929104886	0.999958117	condition	ACLI19_g72567.t1	Chr08_Occ	59091489	59094850	AAE7	CP125851.1	Genbank	gene	51606484	51609696	.	-	.	ID=gene-P8452_77471;Name=AAE7;gbkey=Gene;gene=AAE7;gene_biotype=protein_coding;locus_tag=P8452_77471	NA	NA	NA	NA	NA	NA	NA	NA	NA	NA	NA	NA	NA	NA	NA	NA	NA
1617	AAE7	ACLI19_g77471	9020.651537	-0.359390624	2.370819249	-0.151589213	0.879510942	0.999958117	condition	ACLI19_g77471.t1	Chr08_Pall	51606484	51609696	AAE7	CP125839.1	Genbank	gene	26175441	26178766	.	+	.	ID=gene-P8452_17351;Name=AAE7;gbkey=Gene;gene=AAE7;gene_biotype=protein_coding;locus_tag=P8452_17351	NA	NA	NA	NA	NA	NA	NA	NA	NA	NA	NA	NA	NA	NA	NA	NA	NA
1618	AAE7	ACLI19_g77471	9020.651537	-0.359390624	2.370819249	-0.151589213	0.879510942	0.999958117	condition	ACLI19_g77471.t1	Chr08_Pall	51606484	51609696	AAE7	CP125850.1	Genbank	gene	59091489	59094850	.	-	.	ID=gene-P8452_72567;Name=AAE7;gbkey=Gene;gene=AAE7;gene_biotype=protein_coding;locus_tag=P8452_72567	NA	NA	NA	NA	NA	NA	NA	NA	NA	NA	NA	NA	NA	NA	NA	NA	NA
1619	AAE7	ACLI19_g77471	9020.651537	-0.359390624	2.370819249	-0.151589213	0.879510942	0.999958117	condition	ACLI19_g77471.t1	Chr08_Pall	51606484	51609696	AAE7	CP125838.1	Genbank	gene	28618835	28622800	.	+	.	ID=gene-P8452_13623;Name=AAE7;gbkey=Gene;gene=AAE7;gene_biotype=protein_coding;locus_tag=P8452_13623	NA	NA	NA	NA	NA	NA	NA	NA	NA	NA	NA	NA	NA	NA	NA	NA	NA
1620	AAE7	ACLI19_g77471	9020.651537	-0.359390624	2.370819249	-0.151589213	0.879510942	0.999958117	condition	ACLI19_g77471.t1	Chr08_Pall	51606484	51609696	AAE7	CP125846.1	Genbank	gene	55098046	55098770	.	+	.	ID=gene-P8452_53655;Name=AAE7;gbkey=Gene;gene=AAE7;gene_biotype=protein_coding;locus_tag=P8452_53655	NA	NA	NA	NA	NA	NA	NA	NA	NA	NA	NA	NA	NA	NA	NA	NA	NA
1621	AAE7	ACLI19_g77471	9020.651537	-0.359390624	2.370819249	-0.151589213	0.879510942	0.999958117	condition	ACLI19_g77471.t1	Chr08_Pall	51606484	51609696	AAE7	CP125851.1	Genbank	gene	51606484	51609696	.	-	.	ID=gene-P8452_77471;Name=AAE7;gbkey=Gene;gene=AAE7;gene_biotype=protein_coding;locus_tag=P8452_77471	NA	NA	NA	NA	NA	NA	NA	NA	NA	NA	NA	NA	NA	NA	NA	NA	NA
1632	AAE7	ACLI19_g77471	9020.651537	-0.590663528	0.842562613	-0.701032207	0.483282916	0.984563309	range	ACLI19_g77471.t1	Chr08_Pall	51606484	51609696	AAE7	CP125839.1	Genbank	gene	26175441	26178766	.	+	.	ID=gene-P8452_17351;Name=AAE7;gbkey=Gene;gene=AAE7;gene_biotype=protein_coding;locus_tag=P8452_17351	NA	NA	NA	NA	NA	NA	NA	NA	NA	NA	NA	NA	NA	NA	NA	NA	NA
1633	AAE7	ACLI19_g77471	9020.651537	-0.590663528	0.842562613	-0.701032207	0.483282916	0.984563309	range	ACLI19_g77471.t1	Chr08_Pall	51606484	51609696	AAE7	CP125850.1	Genbank	gene	59091489	59094850	.	-	.	ID=gene-P8452_72567;Name=AAE7;gbkey=Gene;gene=AAE7;gene_biotype=protein_coding;locus_tag=P8452_72567	NA	NA	NA	NA	NA	NA	NA	NA	NA	NA	NA	NA	NA	NA	NA	NA	NA
1634	AAE7	ACLI19_g77471	9020.651537	-0.590663528	0.842562613	-0.701032207	0.483282916	0.984563309	range	ACLI19_g77471.t1	Chr08_Pall	51606484	51609696	AAE7	CP125838.1	Genbank	gene	28618835	28622800	.	+	.	ID=gene-P8452_13623;Name=AAE7;gbkey=Gene;gene=AAE7;gene_biotype=protein_coding;locus_tag=P8452_13623	NA	NA	NA	NA	NA	NA	NA	NA	NA	NA	NA	NA	NA	NA	NA	NA	NA
1635	AAE7	ACLI19_g77471	9020.651537	-0.590663528	0.842562613	-0.701032207	0.483282916	0.984563309	range	ACLI19_g77471.t1	Chr08_Pall	51606484	51609696	AAE7	CP125846.1	Genbank	gene	55098046	55098770	.	+	.	ID=gene-P8452_53655;Name=AAE7;gbkey=Gene;gene=AAE7;gene_biotype=protein_coding;locus_tag=P8452_53655	NA	NA	NA	NA	NA	NA	NA	NA	NA	NA	NA	NA	NA	NA	NA	NA	NA
1636	AAE7	ACLI19_g77471	9020.651537	-0.590663528	0.842562613	-0.701032207	0.483282916	0.984563309	range	ACLI19_g77471.t1	Chr08_Pall	51606484	51609696	AAE7	CP125851.1	Genbank	gene	51606484	51609696	.	-	.	ID=gene-P8452_77471;Name=AAE7;gbkey=Gene;gene=AAE7;gene_biotype=protein_coding;locus_tag=P8452_77471	NA	NA	NA	NA	NA	NA	NA	NA	NA	NA	NA	NA	NA	NA	NA	NA	NA
1652	AAE7	ACLI19_g77471	9020.651537	-0.072838526	0.85146223	-0.085545222	0.931827945	0.999880144	latitude	ACLI19_g77471.t1	Chr08_Pall	51606484	51609696	AAE7	CP125839.1	Genbank	gene	26175441	26178766	.	+	.	ID=gene-P8452_17351;Name=AAE7;gbkey=Gene;gene=AAE7;gene_biotype=protein_coding;locus_tag=P8452_17351	NA	NA	NA	NA	NA	NA	NA	NA	NA	NA	NA	NA	NA	NA	NA	NA	NA
1653	AAE7	ACLI19_g77471	9020.651537	-0.072838526	0.85146223	-0.085545222	0.931827945	0.999880144	latitude	ACLI19_g77471.t1	Chr08_Pall	51606484	51609696	AAE7	CP125850.1	Genbank	gene	59091489	59094850	.	-	.	ID=gene-P8452_72567;Name=AAE7;gbkey=Gene;gene=AAE7;gene_biotype=protein_coding;locus_tag=P8452_72567	NA	NA	NA	NA	NA	NA	NA	NA	NA	NA	NA	NA	NA	NA	NA	NA	NA
1654	AAE7	ACLI19_g77471	9020.651537	-0.072838526	0.85146223	-0.085545222	0.931827945	0.999880144	latitude	ACLI19_g77471.t1	Chr08_Pall	51606484	51609696	AAE7	CP125838.1	Genbank	gene	28618835	28622800	.	+	.	ID=gene-P8452_13623;Name=AAE7;gbkey=Gene;gene=AAE7;gene_biotype=protein_coding;locus_tag=P8452_13623	NA	NA	NA	NA	NA	NA	NA	NA	NA	NA	NA	NA	NA	NA	NA	NA	NA
1655	AAE7	ACLI19_g77471	9020.651537	-0.072838526	0.85146223	-0.085545222	0.931827945	0.999880144	latitude	ACLI19_g77471.t1	Chr08_Pall	51606484	51609696	AAE7	CP125846.1	Genbank	gene	55098046	55098770	.	+	.	ID=gene-P8452_53655;Name=AAE7;gbkey=Gene;gene=AAE7;gene_biotype=protein_coding;locus_tag=P8452_53655	NA	NA	NA	NA	NA	NA	NA	NA	NA	NA	NA	NA	NA	NA	NA	NA	NA
1656	AAE7	ACLI19_g77471	9020.651537	-0.072838526	0.85146223	-0.085545222	0.931827945	0.999880144	latitude	ACLI19_g77471.t1	Chr08_Pall	51606484	51609696	AAE7	CP125851.1	Genbank	gene	51606484	51609696	.	-	.	ID=gene-P8452_77471;Name=AAE7;gbkey=Gene;gene=AAE7;gene_biotype=protein_coding;locus_tag=P8452_77471	NA	NA	NA	NA	NA	NA	NA	NA	NA	NA	NA	NA	NA	NA	NA	NA	NA
1659	AAH1	ACLI19_g13052	7428.366371	0.735595435	2.168898453	0.339156236	0.734492036	0.999958117	condition	ACLI19_g13052.t1	Chr02_Occ	18117968	18121849	AAH1	CP125838.1	Genbank	gene	18117968	18121849	.	-	.	ID=gene-P8452_13052;Name=AAH1;gbkey=Gene;gene=AAH1;gene_biotype=protein_coding;locus_tag=P8452_13052	NA	NA	NA	NA	NA	NA	NA	NA	NA	NA	NA	NA	NA	NA	NA	NA	NA
1660	AAH1	ACLI19_g13052	7428.366371	0.735595435	2.168898453	0.339156236	0.734492036	0.999958117	condition	ACLI19_g13052.t1	Chr02_Occ	18117968	18121849	AAH1	CP125839.1	Genbank	gene	16223243	16227158	.	-	.	ID=gene-P8452_16821;Name=AAH1;gbkey=Gene;gene=AAH1;gene_biotype=protein_coding;locus_tag=P8452_16821	NA	NA	NA	NA	NA	NA	NA	NA	NA	NA	NA	NA	NA	NA	NA	NA	NA
1663	AAH1	ACLI19_g13052	7428.366371	-0.260262781	0.774111138	-0.336208547	0.736713608	0.999930722	range	ACLI19_g13052.t1	Chr02_Occ	18117968	18121849	AAH1	CP125838.1	Genbank	gene	18117968	18121849	.	-	.	ID=gene-P8452_13052;Name=AAH1;gbkey=Gene;gene=AAH1;gene_biotype=protein_coding;locus_tag=P8452_13052	NA	NA	NA	NA	NA	NA	NA	NA	NA	NA	NA	NA	NA	NA	NA	NA	NA
1664	AAH1	ACLI19_g13052	7428.366371	-0.260262781	0.774111138	-0.336208547	0.736713608	0.999930722	range	ACLI19_g13052.t1	Chr02_Occ	18117968	18121849	AAH1	CP125839.1	Genbank	gene	16223243	16227158	.	-	.	ID=gene-P8452_16821;Name=AAH1;gbkey=Gene;gene=AAH1;gene_biotype=protein_coding;locus_tag=P8452_16821	NA	NA	NA	NA	NA	NA	NA	NA	NA	NA	NA	NA	NA	NA	NA	NA	NA
1665	AAH1	ACLI19_g13052	7428.366371	-0.146521376	0.779358059	-0.188002644	0.850874578	0.999880144	latitude	ACLI19_g13052.t1	Chr02_Occ	18117968	18121849	AAH1	CP125838.1	Genbank	gene	18117968	18121849	.	-	.	ID=gene-P8452_13052;Name=AAH1;gbkey=Gene;gene=AAH1;gene_biotype=protein_coding;locus_tag=P8452_13052	NA	NA	NA	NA	NA	NA	NA	NA	NA	NA	NA	NA	NA	NA	NA	NA	NA
1666	AAH1	ACLI19_g13052	7428.366371	-0.146521376	0.779358059	-0.188002644	0.850874578	0.999880144	latitude	ACLI19_g13052.t1	Chr02_Occ	18117968	18121849	AAH1	CP125839.1	Genbank	gene	16223243	16227158	.	-	.	ID=gene-P8452_16821;Name=AAH1;gbkey=Gene;gene=AAH1;gene_biotype=protein_coding;locus_tag=P8452_16821	NA	NA	NA	NA	NA	NA	NA	NA	NA	NA	NA	NA	NA	NA	NA	NA	NA
1671	AAH1	ACLI19_g16821	2807.51939	0.101495628	1.247742908	0.081343382	0.935168875	0.999880144	latitude	ACLI19_g16821.t1	Chr02_Pall	16223243	16227158	AAH1	CP125838.1	Genbank	gene	18117968	18121849	.	-	.	ID=gene-P8452_13052;Name=AAH1;gbkey=Gene;gene=AAH1;gene_biotype=protein_coding;locus_tag=P8452_13052	NA	NA	NA	NA	NA	NA	NA	NA	NA	NA	NA	NA	NA	NA	NA	NA	NA
1672	AAH1	ACLI19_g16821	2807.51939	0.101495628	1.247742908	0.081343382	0.935168875	0.999880144	latitude	ACLI19_g16821.t1	Chr02_Pall	16223243	16227158	AAH1	CP125839.1	Genbank	gene	16223243	16227158	.	-	.	ID=gene-P8452_16821;Name=AAH1;gbkey=Gene;gene=AAH1;gene_biotype=protein_coding;locus_tag=P8452_16821	NA	NA	NA	NA	NA	NA	NA	NA	NA	NA	NA	NA	NA	NA	NA	NA	NA
1677	AAH1	ACLI19_g16821	2807.51939	-2.591059343	3.458347378	-0.749218936	0.453725258	0.999958117	condition	ACLI19_g16821.t1	Chr02_Pall	16223243	16227158	AAH1	CP125838.1	Genbank	gene	18117968	18121849	.	-	.	ID=gene-P8452_13052;Name=AAH1;gbkey=Gene;gene=AAH1;gene_biotype=protein_coding;locus_tag=P8452_13052	NA	NA	NA	NA	NA	NA	NA	NA	NA	NA	NA	NA	NA	NA	NA	NA	NA
1678	AAH1	ACLI19_g16821	2807.51939	-2.591059343	3.458347378	-0.749218936	0.453725258	0.999958117	condition	ACLI19_g16821.t1	Chr02_Pall	16223243	16227158	AAH1	CP125839.1	Genbank	gene	16223243	16227158	.	-	.	ID=gene-P8452_16821;Name=AAH1;gbkey=Gene;gene=AAH1;gene_biotype=protein_coding;locus_tag=P8452_16821	NA	NA	NA	NA	NA	NA	NA	NA	NA	NA	NA	NA	NA	NA	NA	NA	NA
1679	AAH1	ACLI19_g16821	2807.51939	-0.277795746	1.239372458	-0.224142262	0.822646608	0.999930722	range	ACLI19_g16821.t1	Chr02_Pall	16223243	16227158	AAH1	CP125838.1	Genbank	gene	18117968	18121849	.	-	.	ID=gene-P8452_13052;Name=AAH1;gbkey=Gene;gene=AAH1;gene_biotype=protein_coding;locus_tag=P8452_13052	NA	NA	NA	NA	NA	NA	NA	NA	NA	NA	NA	NA	NA	NA	NA	NA	NA
1680	AAH1	ACLI19_g16821	2807.51939	-0.277795746	1.239372458	-0.224142262	0.822646608	0.999930722	range	ACLI19_g16821.t1	Chr02_Pall	16223243	16227158	AAH1	CP125839.1	Genbank	gene	16223243	16227158	.	-	.	ID=gene-P8452_16821;Name=AAH1;gbkey=Gene;gene=AAH1;gene_biotype=protein_coding;locus_tag=P8452_16821	NA	NA	NA	NA	NA	NA	NA	NA	NA	NA	NA	NA	NA	NA	NA	NA	NA
1681	AAK6	ACLI19_g44548	1758.949215	-7.424143089	2.914049369	-2.547706695	0.01084336	0.040609705	range	ACLI19_g44548.t1	Chr05_Occ	53677197	53678336	AAK6	CP125844.1	Genbank	gene	57735595	57736421	.	-	.	ID=gene-P8452_45081;Name=AAK6;gbkey=Gene;gene=AAK6;gene_biotype=protein_coding;locus_tag=P8452_45081	NA	NA	NA	NA	NA	NA	NA	NA	NA	NA	NA	NA	NA	NA	NA	NA	NA
1682	AAK6	ACLI19_g44548	1758.949215	-7.424143089	2.914049369	-2.547706695	0.01084336	0.040609705	range	ACLI19_g44548.t1	Chr05_Occ	53677197	53678336	AAK6	CP125844.1	Genbank	gene	53677197	53678336	.	+	.	ID=gene-P8452_44548;Name=AAK6;gbkey=Gene;gene=AAK6;gene_biotype=protein_coding;locus_tag=P8452_44548	NA	NA	NA	NA	NA	NA	NA	NA	NA	NA	NA	NA	NA	NA	NA	NA	NA
1683	AAK6	ACLI19_g44548	1758.949215	-7.424143089	2.914049369	-2.547706695	0.01084336	0.040609705	range	ACLI19_g44548.t1	Chr05_Occ	53677197	53678336	AAK6	CP125845.1	Genbank	gene	54269600	54270526	.	+	.	ID=gene-P8452_49219;Name=AAK6;gbkey=Gene;gene=AAK6;gene_biotype=protein_coding;locus_tag=P8452_49219	NA	NA	NA	NA	NA	NA	NA	NA	NA	NA	NA	NA	NA	NA	NA	NA	NA
1684	AAK6	ACLI19_g44548	1758.949215	-7.424143089	2.914049369	-2.547706695	0.01084336	0.040609705	range	ACLI19_g44548.t1	Chr05_Occ	53677197	53678336	AAK6	CP125845.1	Genbank	gene	58430136	58431060	.	-	.	ID=gene-P8452_49746;Name=AAK6;gbkey=Gene;gene=AAK6;gene_biotype=protein_coding;locus_tag=P8452_49746	NA	NA	NA	NA	NA	NA	NA	NA	NA	NA	NA	NA	NA	NA	NA	NA	NA
1693	AAK6	ACLI19_g44548	1758.949215	-2.332362214	8.141869911	-0.286465178	0.77452186	0.999958117	condition	ACLI19_g44548.t1	Chr05_Occ	53677197	53678336	AAK6	CP125844.1	Genbank	gene	57735595	57736421	.	-	.	ID=gene-P8452_45081;Name=AAK6;gbkey=Gene;gene=AAK6;gene_biotype=protein_coding;locus_tag=P8452_45081	NA	NA	NA	NA	NA	NA	NA	NA	NA	NA	NA	NA	NA	NA	NA	NA	NA
1694	AAK6	ACLI19_g44548	1758.949215	-2.332362214	8.141869911	-0.286465178	0.77452186	0.999958117	condition	ACLI19_g44548.t1	Chr05_Occ	53677197	53678336	AAK6	CP125844.1	Genbank	gene	53677197	53678336	.	+	.	ID=gene-P8452_44548;Name=AAK6;gbkey=Gene;gene=AAK6;gene_biotype=protein_coding;locus_tag=P8452_44548	NA	NA	NA	NA	NA	NA	NA	NA	NA	NA	NA	NA	NA	NA	NA	NA	NA
1695	AAK6	ACLI19_g44548	1758.949215	-2.332362214	8.141869911	-0.286465178	0.77452186	0.999958117	condition	ACLI19_g44548.t1	Chr05_Occ	53677197	53678336	AAK6	CP125845.1	Genbank	gene	54269600	54270526	.	+	.	ID=gene-P8452_49219;Name=AAK6;gbkey=Gene;gene=AAK6;gene_biotype=protein_coding;locus_tag=P8452_49219	NA	NA	NA	NA	NA	NA	NA	NA	NA	NA	NA	NA	NA	NA	NA	NA	NA
1696	AAK6	ACLI19_g44548	1758.949215	-2.332362214	8.141869911	-0.286465178	0.77452186	0.999958117	condition	ACLI19_g44548.t1	Chr05_Occ	53677197	53678336	AAK6	CP125845.1	Genbank	gene	58430136	58431060	.	-	.	ID=gene-P8452_49746;Name=AAK6;gbkey=Gene;gene=AAK6;gene_biotype=protein_coding;locus_tag=P8452_49746	NA	NA	NA	NA	NA	NA	NA	NA	NA	NA	NA	NA	NA	NA	NA	NA	NA
1701	AAK6	ACLI19_g45081	6354.163867	0.952070901	1.510168353	0.630440241	0.528406589	0.974860696	latitude	ACLI19_g45081.t1	Chr05_Occ	57735595	57736421	AAK6	CP125844.1	Genbank	gene	57735595	57736421	.	-	.	ID=gene-P8452_45081;Name=AAK6;gbkey=Gene;gene=AAK6;gene_biotype=protein_coding;locus_tag=P8452_45081	NA	NA	NA	NA	NA	NA	NA	NA	NA	NA	NA	NA	NA	NA	NA	NA	NA
1702	AAK6	ACLI19_g45081	6354.163867	0.952070901	1.510168353	0.630440241	0.528406589	0.974860696	latitude	ACLI19_g45081.t1	Chr05_Occ	57735595	57736421	AAK6	CP125844.1	Genbank	gene	53677197	53678336	.	+	.	ID=gene-P8452_44548;Name=AAK6;gbkey=Gene;gene=AAK6;gene_biotype=protein_coding;locus_tag=P8452_44548	NA	NA	NA	NA	NA	NA	NA	NA	NA	NA	NA	NA	NA	NA	NA	NA	NA
1703	AAK6	ACLI19_g45081	6354.163867	0.952070901	1.510168353	0.630440241	0.528406589	0.974860696	latitude	ACLI19_g45081.t1	Chr05_Occ	57735595	57736421	AAK6	CP125845.1	Genbank	gene	54269600	54270526	.	+	.	ID=gene-P8452_49219;Name=AAK6;gbkey=Gene;gene=AAK6;gene_biotype=protein_coding;locus_tag=P8452_49219	NA	NA	NA	NA	NA	NA	NA	NA	NA	NA	NA	NA	NA	NA	NA	NA	NA
1704	AAK6	ACLI19_g45081	6354.163867	0.952070901	1.510168353	0.630440241	0.528406589	0.974860696	latitude	ACLI19_g45081.t1	Chr05_Occ	57735595	57736421	AAK6	CP125845.1	Genbank	gene	58430136	58431060	.	-	.	ID=gene-P8452_49746;Name=AAK6;gbkey=Gene;gene=AAK6;gene_biotype=protein_coding;locus_tag=P8452_49746	NA	NA	NA	NA	NA	NA	NA	NA	NA	NA	NA	NA	NA	NA	NA	NA	NA
1709	AAK6	ACLI19_g45081	6354.163867	-0.789014628	1.502905604	-0.524992804	0.599588193	0.999930722	range	ACLI19_g45081.t1	Chr05_Occ	57735595	57736421	AAK6	CP125844.1	Genbank	gene	57735595	57736421	.	-	.	ID=gene-P8452_45081;Name=AAK6;gbkey=Gene;gene=AAK6;gene_biotype=protein_coding;locus_tag=P8452_45081	NA	NA	NA	NA	NA	NA	NA	NA	NA	NA	NA	NA	NA	NA	NA	NA	NA
1710	AAK6	ACLI19_g45081	6354.163867	-0.789014628	1.502905604	-0.524992804	0.599588193	0.999930722	range	ACLI19_g45081.t1	Chr05_Occ	57735595	57736421	AAK6	CP125844.1	Genbank	gene	53677197	53678336	.	+	.	ID=gene-P8452_44548;Name=AAK6;gbkey=Gene;gene=AAK6;gene_biotype=protein_coding;locus_tag=P8452_44548	NA	NA	NA	NA	NA	NA	NA	NA	NA	NA	NA	NA	NA	NA	NA	NA	NA
1711	AAK6	ACLI19_g45081	6354.163867	-0.789014628	1.502905604	-0.524992804	0.599588193	0.999930722	range	ACLI19_g45081.t1	Chr05_Occ	57735595	57736421	AAK6	CP125845.1	Genbank	gene	54269600	54270526	.	+	.	ID=gene-P8452_49219;Name=AAK6;gbkey=Gene;gene=AAK6;gene_biotype=protein_coding;locus_tag=P8452_49219	NA	NA	NA	NA	NA	NA	NA	NA	NA	NA	NA	NA	NA	NA	NA	NA	NA
1712	AAK6	ACLI19_g45081	6354.163867	-0.789014628	1.502905604	-0.524992804	0.599588193	0.999930722	range	ACLI19_g45081.t1	Chr05_Occ	57735595	57736421	AAK6	CP125845.1	Genbank	gene	58430136	58431060	.	-	.	ID=gene-P8452_49746;Name=AAK6;gbkey=Gene;gene=AAK6;gene_biotype=protein_coding;locus_tag=P8452_49746	NA	NA	NA	NA	NA	NA	NA	NA	NA	NA	NA	NA	NA	NA	NA	NA	NA
1717	AAK6	ACLI19_g45081	6354.163867	4.709827782	4.173056613	1.128627819	0.25905487	0.780513326	condition	ACLI19_g45081.t1	Chr05_Occ	57735595	57736421	AAK6	CP125844.1	Genbank	gene	57735595	57736421	.	-	.	ID=gene-P8452_45081;Name=AAK6;gbkey=Gene;gene=AAK6;gene_biotype=protein_coding;locus_tag=P8452_45081	NA	NA	NA	NA	NA	NA	NA	NA	NA	NA	NA	NA	NA	NA	NA	NA	NA
1718	AAK6	ACLI19_g45081	6354.163867	4.709827782	4.173056613	1.128627819	0.25905487	0.780513326	condition	ACLI19_g45081.t1	Chr05_Occ	57735595	57736421	AAK6	CP125844.1	Genbank	gene	53677197	53678336	.	+	.	ID=gene-P8452_44548;Name=AAK6;gbkey=Gene;gene=AAK6;gene_biotype=protein_coding;locus_tag=P8452_44548	NA	NA	NA	NA	NA	NA	NA	NA	NA	NA	NA	NA	NA	NA	NA	NA	NA
1719	AAK6	ACLI19_g45081	6354.163867	4.709827782	4.173056613	1.128627819	0.25905487	0.780513326	condition	ACLI19_g45081.t1	Chr05_Occ	57735595	57736421	AAK6	CP125845.1	Genbank	gene	54269600	54270526	.	+	.	ID=gene-P8452_49219;Name=AAK6;gbkey=Gene;gene=AAK6;gene_biotype=protein_coding;locus_tag=P8452_49219	NA	NA	NA	NA	NA	NA	NA	NA	NA	NA	NA	NA	NA	NA	NA	NA	NA
1720	AAK6	ACLI19_g45081	6354.163867	4.709827782	4.173056613	1.128627819	0.25905487	0.780513326	condition	ACLI19_g45081.t1	Chr05_Occ	57735595	57736421	AAK6	CP125845.1	Genbank	gene	58430136	58431060	.	-	.	ID=gene-P8452_49746;Name=AAK6;gbkey=Gene;gene=AAK6;gene_biotype=protein_coding;locus_tag=P8452_49746	NA	NA	NA	NA	NA	NA	NA	NA	NA	NA	NA	NA	NA	NA	NA	NA	NA
1725	AAK6	ACLI19_g49219	5227.11038	-0.495063578	4.916528101	-0.100693735	0.919793585	0.999958117	condition	ACLI19_g49219.t1	Chr05_Pall	54269600	54270526	AAK6	CP125844.1	Genbank	gene	57735595	57736421	.	-	.	ID=gene-P8452_45081;Name=AAK6;gbkey=Gene;gene=AAK6;gene_biotype=protein_coding;locus_tag=P8452_45081	NA	NA	NA	NA	NA	NA	NA	NA	NA	NA	NA	NA	NA	NA	NA	NA	NA
1726	AAK6	ACLI19_g49219	5227.11038	-0.495063578	4.916528101	-0.100693735	0.919793585	0.999958117	condition	ACLI19_g49219.t1	Chr05_Pall	54269600	54270526	AAK6	CP125844.1	Genbank	gene	53677197	53678336	.	+	.	ID=gene-P8452_44548;Name=AAK6;gbkey=Gene;gene=AAK6;gene_biotype=protein_coding;locus_tag=P8452_44548	NA	NA	NA	NA	NA	NA	NA	NA	NA	NA	NA	NA	NA	NA	NA	NA	NA
1727	AAK6	ACLI19_g49219	5227.11038	-0.495063578	4.916528101	-0.100693735	0.919793585	0.999958117	condition	ACLI19_g49219.t1	Chr05_Pall	54269600	54270526	AAK6	CP125845.1	Genbank	gene	54269600	54270526	.	+	.	ID=gene-P8452_49219;Name=AAK6;gbkey=Gene;gene=AAK6;gene_biotype=protein_coding;locus_tag=P8452_49219	NA	NA	NA	NA	NA	NA	NA	NA	NA	NA	NA	NA	NA	NA	NA	NA	NA
1728	AAK6	ACLI19_g49219	5227.11038	-0.495063578	4.916528101	-0.100693735	0.919793585	0.999958117	condition	ACLI19_g49219.t1	Chr05_Pall	54269600	54270526	AAK6	CP125845.1	Genbank	gene	58430136	58431060	.	-	.	ID=gene-P8452_49746;Name=AAK6;gbkey=Gene;gene=AAK6;gene_biotype=protein_coding;locus_tag=P8452_49746	NA	NA	NA	NA	NA	NA	NA	NA	NA	NA	NA	NA	NA	NA	NA	NA	NA
1733	AAK6	ACLI19_g49219	5227.11038	-1.605663406	1.739790718	-0.922906065	0.35605616	0.863794468	range	ACLI19_g49219.t1	Chr05_Pall	54269600	54270526	AAK6	CP125844.1	Genbank	gene	57735595	57736421	.	-	.	ID=gene-P8452_45081;Name=AAK6;gbkey=Gene;gene=AAK6;gene_biotype=protein_coding;locus_tag=P8452_45081	NA	NA	NA	NA	NA	NA	NA	NA	NA	NA	NA	NA	NA	NA	NA	NA	NA
1734	AAK6	ACLI19_g49219	5227.11038	-1.605663406	1.739790718	-0.922906065	0.35605616	0.863794468	range	ACLI19_g49219.t1	Chr05_Pall	54269600	54270526	AAK6	CP125844.1	Genbank	gene	53677197	53678336	.	+	.	ID=gene-P8452_44548;Name=AAK6;gbkey=Gene;gene=AAK6;gene_biotype=protein_coding;locus_tag=P8452_44548	NA	NA	NA	NA	NA	NA	NA	NA	NA	NA	NA	NA	NA	NA	NA	NA	NA
1735	AAK6	ACLI19_g49219	5227.11038	-1.605663406	1.739790718	-0.922906065	0.35605616	0.863794468	range	ACLI19_g49219.t1	Chr05_Pall	54269600	54270526	AAK6	CP125845.1	Genbank	gene	54269600	54270526	.	+	.	ID=gene-P8452_49219;Name=AAK6;gbkey=Gene;gene=AAK6;gene_biotype=protein_coding;locus_tag=P8452_49219	NA	NA	NA	NA	NA	NA	NA	NA	NA	NA	NA	NA	NA	NA	NA	NA	NA
1736	AAK6	ACLI19_g49219	5227.11038	-1.605663406	1.739790718	-0.922906065	0.35605616	0.863794468	range	ACLI19_g49219.t1	Chr05_Pall	54269600	54270526	AAK6	CP125845.1	Genbank	gene	58430136	58431060	.	-	.	ID=gene-P8452_49746;Name=AAK6;gbkey=Gene;gene=AAK6;gene_biotype=protein_coding;locus_tag=P8452_49746	NA	NA	NA	NA	NA	NA	NA	NA	NA	NA	NA	NA	NA	NA	NA	NA	NA
1737	AAK6	ACLI19_g44548	1758.949215	-7.306215567	2.931003361	-2.492735309	0.012676331	0.046509981	latitude	ACLI19_g44548.t1	Chr05_Occ	53677197	53678336	AAK6	CP125844.1	Genbank	gene	57735595	57736421	.	-	.	ID=gene-P8452_45081;Name=AAK6;gbkey=Gene;gene=AAK6;gene_biotype=protein_coding;locus_tag=P8452_45081	NA	NA	NA	NA	NA	NA	NA	NA	NA	NA	NA	NA	NA	NA	NA	NA	NA
1738	AAK6	ACLI19_g44548	1758.949215	-7.306215567	2.931003361	-2.492735309	0.012676331	0.046509981	latitude	ACLI19_g44548.t1	Chr05_Occ	53677197	53678336	AAK6	CP125844.1	Genbank	gene	53677197	53678336	.	+	.	ID=gene-P8452_44548;Name=AAK6;gbkey=Gene;gene=AAK6;gene_biotype=protein_coding;locus_tag=P8452_44548	NA	NA	NA	NA	NA	NA	NA	NA	NA	NA	NA	NA	NA	NA	NA	NA	NA
1739	AAK6	ACLI19_g44548	1758.949215	-7.306215567	2.931003361	-2.492735309	0.012676331	0.046509981	latitude	ACLI19_g44548.t1	Chr05_Occ	53677197	53678336	AAK6	CP125845.1	Genbank	gene	54269600	54270526	.	+	.	ID=gene-P8452_49219;Name=AAK6;gbkey=Gene;gene=AAK6;gene_biotype=protein_coding;locus_tag=P8452_49219	NA	NA	NA	NA	NA	NA	NA	NA	NA	NA	NA	NA	NA	NA	NA	NA	NA
1740	AAK6	ACLI19_g44548	1758.949215	-7.306215567	2.931003361	-2.492735309	0.012676331	0.046509981	latitude	ACLI19_g44548.t1	Chr05_Occ	53677197	53678336	AAK6	CP125845.1	Genbank	gene	58430136	58431060	.	-	.	ID=gene-P8452_49746;Name=AAK6;gbkey=Gene;gene=AAK6;gene_biotype=protein_coding;locus_tag=P8452_49746	NA	NA	NA	NA	NA	NA	NA	NA	NA	NA	NA	NA	NA	NA	NA	NA	NA
1745	AAK6	ACLI19_g49746	2615.66748	0.913075717	6.267313693	0.14568853	0.884167277	0.999958117	condition	ACLI19_g49746.t1	Chr05_Pall	58430136	58431060	AAK6	CP125844.1	Genbank	gene	57735595	57736421	.	-	.	ID=gene-P8452_45081;Name=AAK6;gbkey=Gene;gene=AAK6;gene_biotype=protein_coding;locus_tag=P8452_45081	NA	NA	NA	NA	NA	NA	NA	NA	NA	NA	NA	NA	NA	NA	NA	NA	NA
1746	AAK6	ACLI19_g49746	2615.66748	0.913075717	6.267313693	0.14568853	0.884167277	0.999958117	condition	ACLI19_g49746.t1	Chr05_Pall	58430136	58431060	AAK6	CP125844.1	Genbank	gene	53677197	53678336	.	+	.	ID=gene-P8452_44548;Name=AAK6;gbkey=Gene;gene=AAK6;gene_biotype=protein_coding;locus_tag=P8452_44548	NA	NA	NA	NA	NA	NA	NA	NA	NA	NA	NA	NA	NA	NA	NA	NA	NA
1747	AAK6	ACLI19_g49746	2615.66748	0.913075717	6.267313693	0.14568853	0.884167277	0.999958117	condition	ACLI19_g49746.t1	Chr05_Pall	58430136	58431060	AAK6	CP125845.1	Genbank	gene	54269600	54270526	.	+	.	ID=gene-P8452_49219;Name=AAK6;gbkey=Gene;gene=AAK6;gene_biotype=protein_coding;locus_tag=P8452_49219	NA	NA	NA	NA	NA	NA	NA	NA	NA	NA	NA	NA	NA	NA	NA	NA	NA
1748	AAK6	ACLI19_g49746	2615.66748	0.913075717	6.267313693	0.14568853	0.884167277	0.999958117	condition	ACLI19_g49746.t1	Chr05_Pall	58430136	58431060	AAK6	CP125845.1	Genbank	gene	58430136	58431060	.	-	.	ID=gene-P8452_49746;Name=AAK6;gbkey=Gene;gene=AAK6;gene_biotype=protein_coding;locus_tag=P8452_49746	NA	NA	NA	NA	NA	NA	NA	NA	NA	NA	NA	NA	NA	NA	NA	NA	NA
1749	AAK6	ACLI19_g49746	2615.66748	-1.253660872	2.243510465	-0.558794305	0.576302109	0.998432272	latitude	ACLI19_g49746.t1	Chr05_Pall	58430136	58431060	AAK6	CP125844.1	Genbank	gene	57735595	57736421	.	-	.	ID=gene-P8452_45081;Name=AAK6;gbkey=Gene;gene=AAK6;gene_biotype=protein_coding;locus_tag=P8452_45081	NA	NA	NA	NA	NA	NA	NA	NA	NA	NA	NA	NA	NA	NA	NA	NA	NA
1750	AAK6	ACLI19_g49746	2615.66748	-1.253660872	2.243510465	-0.558794305	0.576302109	0.998432272	latitude	ACLI19_g49746.t1	Chr05_Pall	58430136	58431060	AAK6	CP125844.1	Genbank	gene	53677197	53678336	.	+	.	ID=gene-P8452_44548;Name=AAK6;gbkey=Gene;gene=AAK6;gene_biotype=protein_coding;locus_tag=P8452_44548	NA	NA	NA	NA	NA	NA	NA	NA	NA	NA	NA	NA	NA	NA	NA	NA	NA
1751	AAK6	ACLI19_g49746	2615.66748	-1.253660872	2.243510465	-0.558794305	0.576302109	0.998432272	latitude	ACLI19_g49746.t1	Chr05_Pall	58430136	58431060	AAK6	CP125845.1	Genbank	gene	54269600	54270526	.	+	.	ID=gene-P8452_49219;Name=AAK6;gbkey=Gene;gene=AAK6;gene_biotype=protein_coding;locus_tag=P8452_49219	NA	NA	NA	NA	NA	NA	NA	NA	NA	NA	NA	NA	NA	NA	NA	NA	NA
1752	AAK6	ACLI19_g49746	2615.66748	-1.253660872	2.243510465	-0.558794305	0.576302109	0.998432272	latitude	ACLI19_g49746.t1	Chr05_Pall	58430136	58431060	AAK6	CP125845.1	Genbank	gene	58430136	58431060	.	-	.	ID=gene-P8452_49746;Name=AAK6;gbkey=Gene;gene=AAK6;gene_biotype=protein_coding;locus_tag=P8452_49746	NA	NA	NA	NA	NA	NA	NA	NA	NA	NA	NA	NA	NA	NA	NA	NA	NA
1761	AAK6	ACLI19_g49746	2615.66748	0.275556892	2.237198145	0.123170535	0.901972058	0.999930722	range	ACLI19_g49746.t1	Chr05_Pall	58430136	58431060	AAK6	CP125844.1	Genbank	gene	57735595	57736421	.	-	.	ID=gene-P8452_45081;Name=AAK6;gbkey=Gene;gene=AAK6;gene_biotype=protein_coding;locus_tag=P8452_45081	NA	NA	NA	NA	NA	NA	NA	NA	NA	NA	NA	NA	NA	NA	NA	NA	NA
1762	AAK6	ACLI19_g49746	2615.66748	0.275556892	2.237198145	0.123170535	0.901972058	0.999930722	range	ACLI19_g49746.t1	Chr05_Pall	58430136	58431060	AAK6	CP125844.1	Genbank	gene	53677197	53678336	.	+	.	ID=gene-P8452_44548;Name=AAK6;gbkey=Gene;gene=AAK6;gene_biotype=protein_coding;locus_tag=P8452_44548	NA	NA	NA	NA	NA	NA	NA	NA	NA	NA	NA	NA	NA	NA	NA	NA	NA
1763	AAK6	ACLI19_g49746	2615.66748	0.275556892	2.237198145	0.123170535	0.901972058	0.999930722	range	ACLI19_g49746.t1	Chr05_Pall	58430136	58431060	AAK6	CP125845.1	Genbank	gene	54269600	54270526	.	+	.	ID=gene-P8452_49219;Name=AAK6;gbkey=Gene;gene=AAK6;gene_biotype=protein_coding;locus_tag=P8452_49219	NA	NA	NA	NA	NA	NA	NA	NA	NA	NA	NA	NA	NA	NA	NA	NA	NA
1764	AAK6	ACLI19_g49746	2615.66748	0.275556892	2.237198145	0.123170535	0.901972058	0.999930722	range	ACLI19_g49746.t1	Chr05_Pall	58430136	58431060	AAK6	CP125845.1	Genbank	gene	58430136	58431060	.	-	.	ID=gene-P8452_49746;Name=AAK6;gbkey=Gene;gene=AAK6;gene_biotype=protein_coding;locus_tag=P8452_49746	NA	NA	NA	NA	NA	NA	NA	NA	NA	NA	NA	NA	NA	NA	NA	NA	NA
1769	AAK6	ACLI19_g49219	5227.11038	-0.478170157	1.76432629	-0.271021386	0.786374584	0.999880144	latitude	ACLI19_g49219.t1	Chr05_Pall	54269600	54270526	AAK6	CP125844.1	Genbank	gene	57735595	57736421	.	-	.	ID=gene-P8452_45081;Name=AAK6;gbkey=Gene;gene=AAK6;gene_biotype=protein_coding;locus_tag=P8452_45081	NA	NA	NA	NA	NA	NA	NA	NA	NA	NA	NA	NA	NA	NA	NA	NA	NA
1770	AAK6	ACLI19_g49219	5227.11038	-0.478170157	1.76432629	-0.271021386	0.786374584	0.999880144	latitude	ACLI19_g49219.t1	Chr05_Pall	54269600	54270526	AAK6	CP125844.1	Genbank	gene	53677197	53678336	.	+	.	ID=gene-P8452_44548;Name=AAK6;gbkey=Gene;gene=AAK6;gene_biotype=protein_coding;locus_tag=P8452_44548	NA	NA	NA	NA	NA	NA	NA	NA	NA	NA	NA	NA	NA	NA	NA	NA	NA
1771	AAK6	ACLI19_g49219	5227.11038	-0.478170157	1.76432629	-0.271021386	0.786374584	0.999880144	latitude	ACLI19_g49219.t1	Chr05_Pall	54269600	54270526	AAK6	CP125845.1	Genbank	gene	54269600	54270526	.	+	.	ID=gene-P8452_49219;Name=AAK6;gbkey=Gene;gene=AAK6;gene_biotype=protein_coding;locus_tag=P8452_49219	NA	NA	NA	NA	NA	NA	NA	NA	NA	NA	NA	NA	NA	NA	NA	NA	NA
1772	AAK6	ACLI19_g49219	5227.11038	-0.478170157	1.76432629	-0.271021386	0.786374584	0.999880144	latitude	ACLI19_g49219.t1	Chr05_Pall	54269600	54270526	AAK6	CP125845.1	Genbank	gene	58430136	58431060	.	-	.	ID=gene-P8452_49746;Name=AAK6;gbkey=Gene;gene=AAK6;gene_biotype=protein_coding;locus_tag=P8452_49746	NA	NA	NA	NA	NA	NA	NA	NA	NA	NA	NA	NA	NA	NA	NA	NA	NA
1777	AAO3	ACLI19_g44501	63.81413044	-1.354512253	8.143627876	-0.166327867	0.867898937	0.999958117	condition	ACLI19_g44501.t1	Chr05_Occ	53329917	53338175	AAO3	CP125845.1	Genbank	gene	53883840	53891564	.	-	.	ID=gene-P8452_49173;Name=AAO3;gbkey=Gene;gene=AAO3;gene_biotype=protein_coding;locus_tag=P8452_49173	NA	NA	NA	NA	NA	NA	NA	NA	NA	NA	NA	NA	NA	NA	NA	NA	NA
1778	AAO3	ACLI19_g44501	63.81413044	-1.354512253	8.143627876	-0.166327867	0.867898937	0.999958117	condition	ACLI19_g44501.t1	Chr05_Occ	53329917	53338175	AAO3	CP125844.1	Genbank	gene	53329917	53338175	.	-	.	ID=gene-P8452_44501;Name=AAO3;gbkey=Gene;gene=AAO3;gene_biotype=protein_coding;locus_tag=P8452_44501	NA	NA	NA	NA	NA	NA	NA	NA	NA	NA	NA	NA	NA	NA	NA	NA	NA
1779	AAO3	ACLI19_g44501	63.81413044	-1.354512253	8.143627876	-0.166327867	0.867898937	0.999958117	condition	ACLI19_g44501.t1	Chr05_Occ	53329917	53338175	AAO3	CP125845.1	Genbank	gene	53906815	53912944	.	-	.	ID=gene-P8452_49175;Name=AAO3;gbkey=Gene;gene=AAO3;gene_biotype=protein_coding;locus_tag=P8452_49175	NA	NA	NA	NA	NA	NA	NA	NA	NA	NA	NA	NA	NA	NA	NA	NA	NA
1780	AAO3	ACLI19_g44501	63.81413044	-1.354512253	8.143627876	-0.166327867	0.867898937	0.999958117	condition	ACLI19_g44501.t1	Chr05_Occ	53329917	53338175	AAO3	CP125844.1	Genbank	gene	53350805	53356898	.	-	.	ID=gene-P8452_44503;Name=AAO3;gbkey=Gene;gene=AAO3;gene_biotype=protein_coding;locus_tag=P8452_44503	NA	NA	NA	NA	NA	NA	NA	NA	NA	NA	NA	NA	NA	NA	NA	NA	NA
1781	AAO3	ACLI19_g44501	63.81413044	-1.354512253	8.143627876	-0.166327867	0.867898937	0.999958117	condition	ACLI19_g44501.t1	Chr05_Occ	53329917	53338175	AAO3	CP125844.1	Genbank	gene	53342100	53348902	.	-	.	ID=gene-P8452_44502;Name=AAO3;gbkey=Gene;gene=AAO3;gene_biotype=protein_coding;locus_tag=P8452_44502	NA	NA	NA	NA	NA	NA	NA	NA	NA	NA	NA	NA	NA	NA	NA	NA	NA
1782	AAO3	ACLI19_g44501	63.81413044	-1.354512253	8.143627876	-0.166327867	0.867898937	0.999958117	condition	ACLI19_g44501.t1	Chr05_Occ	53329917	53338175	AAO3	CP125845.1	Genbank	gene	53897724	53904703	.	-	.	ID=gene-P8452_49174;Name=AAO3;gbkey=Gene;gene=AAO3;gene_biotype=protein_coding;locus_tag=P8452_49174	NA	NA	NA	NA	NA	NA	NA	NA	NA	NA	NA	NA	NA	NA	NA	NA	NA
1789	AAO3	ACLI19_g44501	63.81413044	6.691659687	2.922419596	2.28976691	0.022034832	0.080179352	range	ACLI19_g44501.t1	Chr05_Occ	53329917	53338175	AAO3	CP125845.1	Genbank	gene	53883840	53891564	.	-	.	ID=gene-P8452_49173;Name=AAO3;gbkey=Gene;gene=AAO3;gene_biotype=protein_coding;locus_tag=P8452_49173	NA	NA	NA	NA	NA	NA	NA	NA	NA	NA	NA	NA	NA	NA	NA	NA	NA
1790	AAO3	ACLI19_g44501	63.81413044	6.691659687	2.922419596	2.28976691	0.022034832	0.080179352	range	ACLI19_g44501.t1	Chr05_Occ	53329917	53338175	AAO3	CP125844.1	Genbank	gene	53329917	53338175	.	-	.	ID=gene-P8452_44501;Name=AAO3;gbkey=Gene;gene=AAO3;gene_biotype=protein_coding;locus_tag=P8452_44501	NA	NA	NA	NA	NA	NA	NA	NA	NA	NA	NA	NA	NA	NA	NA	NA	NA
1791	AAO3	ACLI19_g44501	63.81413044	6.691659687	2.922419596	2.28976691	0.022034832	0.080179352	range	ACLI19_g44501.t1	Chr05_Occ	53329917	53338175	AAO3	CP125845.1	Genbank	gene	53906815	53912944	.	-	.	ID=gene-P8452_49175;Name=AAO3;gbkey=Gene;gene=AAO3;gene_biotype=protein_coding;locus_tag=P8452_49175	NA	NA	NA	NA	NA	NA	NA	NA	NA	NA	NA	NA	NA	NA	NA	NA	NA
1792	AAO3	ACLI19_g44501	63.81413044	6.691659687	2.922419596	2.28976691	0.022034832	0.080179352	range	ACLI19_g44501.t1	Chr05_Occ	53329917	53338175	AAO3	CP125844.1	Genbank	gene	53350805	53356898	.	-	.	ID=gene-P8452_44503;Name=AAO3;gbkey=Gene;gene=AAO3;gene_biotype=protein_coding;locus_tag=P8452_44503	NA	NA	NA	NA	NA	NA	NA	NA	NA	NA	NA	NA	NA	NA	NA	NA	NA
1793	AAO3	ACLI19_g44501	63.81413044	6.691659687	2.922419596	2.28976691	0.022034832	0.080179352	range	ACLI19_g44501.t1	Chr05_Occ	53329917	53338175	AAO3	CP125844.1	Genbank	gene	53342100	53348902	.	-	.	ID=gene-P8452_44502;Name=AAO3;gbkey=Gene;gene=AAO3;gene_biotype=protein_coding;locus_tag=P8452_44502	NA	NA	NA	NA	NA	NA	NA	NA	NA	NA	NA	NA	NA	NA	NA	NA	NA
1794	AAO3	ACLI19_g44501	63.81413044	6.691659687	2.922419596	2.28976691	0.022034832	0.080179352	range	ACLI19_g44501.t1	Chr05_Occ	53329917	53338175	AAO3	CP125845.1	Genbank	gene	53897724	53904703	.	-	.	ID=gene-P8452_49174;Name=AAO3;gbkey=Gene;gene=AAO3;gene_biotype=protein_coding;locus_tag=P8452_49174	NA	NA	NA	NA	NA	NA	NA	NA	NA	NA	NA	NA	NA	NA	NA	NA	NA
1807	AAO3	ACLI19_g44502	230.7178022	2.010187937	5.808948904	0.346050201	0.729304988	0.999958117	condition	ACLI19_g44502.t1	Chr05_Occ	53342100	53348902	AAO3	CP125845.1	Genbank	gene	53883840	53891564	.	-	.	ID=gene-P8452_49173;Name=AAO3;gbkey=Gene;gene=AAO3;gene_biotype=protein_coding;locus_tag=P8452_49173	NA	NA	NA	NA	NA	NA	NA	NA	NA	NA	NA	NA	NA	NA	NA	NA	NA
1808	AAO3	ACLI19_g44502	230.7178022	2.010187937	5.808948904	0.346050201	0.729304988	0.999958117	condition	ACLI19_g44502.t1	Chr05_Occ	53342100	53348902	AAO3	CP125844.1	Genbank	gene	53329917	53338175	.	-	.	ID=gene-P8452_44501;Name=AAO3;gbkey=Gene;gene=AAO3;gene_biotype=protein_coding;locus_tag=P8452_44501	NA	NA	NA	NA	NA	NA	NA	NA	NA	NA	NA	NA	NA	NA	NA	NA	NA
1809	AAO3	ACLI19_g44502	230.7178022	2.010187937	5.808948904	0.346050201	0.729304988	0.999958117	condition	ACLI19_g44502.t1	Chr05_Occ	53342100	53348902	AAO3	CP125845.1	Genbank	gene	53906815	53912944	.	-	.	ID=gene-P8452_49175;Name=AAO3;gbkey=Gene;gene=AAO3;gene_biotype=protein_coding;locus_tag=P8452_49175	NA	NA	NA	NA	NA	NA	NA	NA	NA	NA	NA	NA	NA	NA	NA	NA	NA
1810	AAO3	ACLI19_g44502	230.7178022	2.010187937	5.808948904	0.346050201	0.729304988	0.999958117	condition	ACLI19_g44502.t1	Chr05_Occ	53342100	53348902	AAO3	CP125844.1	Genbank	gene	53350805	53356898	.	-	.	ID=gene-P8452_44503;Name=AAO3;gbkey=Gene;gene=AAO3;gene_biotype=protein_coding;locus_tag=P8452_44503	NA	NA	NA	NA	NA	NA	NA	NA	NA	NA	NA	NA	NA	NA	NA	NA	NA
1811	AAO3	ACLI19_g44502	230.7178022	2.010187937	5.808948904	0.346050201	0.729304988	0.999958117	condition	ACLI19_g44502.t1	Chr05_Occ	53342100	53348902	AAO3	CP125844.1	Genbank	gene	53342100	53348902	.	-	.	ID=gene-P8452_44502;Name=AAO3;gbkey=Gene;gene=AAO3;gene_biotype=protein_coding;locus_tag=P8452_44502	NA	NA	NA	NA	NA	NA	NA	NA	NA	NA	NA	NA	NA	NA	NA	NA	NA
1812	AAO3	ACLI19_g44502	230.7178022	2.010187937	5.808948904	0.346050201	0.729304988	0.999958117	condition	ACLI19_g44502.t1	Chr05_Occ	53342100	53348902	AAO3	CP125845.1	Genbank	gene	53897724	53904703	.	-	.	ID=gene-P8452_49174;Name=AAO3;gbkey=Gene;gene=AAO3;gene_biotype=protein_coding;locus_tag=P8452_49174	NA	NA	NA	NA	NA	NA	NA	NA	NA	NA	NA	NA	NA	NA	NA	NA	NA
1825	AAO3	ACLI19_g44502	230.7178022	0.824699444	2.073359317	0.39776002	0.69080709	0.999930722	range	ACLI19_g44502.t1	Chr05_Occ	53342100	53348902	AAO3	CP125845.1	Genbank	gene	53883840	53891564	.	-	.	ID=gene-P8452_49173;Name=AAO3;gbkey=Gene;gene=AAO3;gene_biotype=protein_coding;locus_tag=P8452_49173	NA	NA	NA	NA	NA	NA	NA	NA	NA	NA	NA	NA	NA	NA	NA	NA	NA
1826	AAO3	ACLI19_g44502	230.7178022	0.824699444	2.073359317	0.39776002	0.69080709	0.999930722	range	ACLI19_g44502.t1	Chr05_Occ	53342100	53348902	AAO3	CP125844.1	Genbank	gene	53329917	53338175	.	-	.	ID=gene-P8452_44501;Name=AAO3;gbkey=Gene;gene=AAO3;gene_biotype=protein_coding;locus_tag=P8452_44501	NA	NA	NA	NA	NA	NA	NA	NA	NA	NA	NA	NA	NA	NA	NA	NA	NA
1827	AAO3	ACLI19_g44502	230.7178022	0.824699444	2.073359317	0.39776002	0.69080709	0.999930722	range	ACLI19_g44502.t1	Chr05_Occ	53342100	53348902	AAO3	CP125845.1	Genbank	gene	53906815	53912944	.	-	.	ID=gene-P8452_49175;Name=AAO3;gbkey=Gene;gene=AAO3;gene_biotype=protein_coding;locus_tag=P8452_49175	NA	NA	NA	NA	NA	NA	NA	NA	NA	NA	NA	NA	NA	NA	NA	NA	NA
1828	AAO3	ACLI19_g44502	230.7178022	0.824699444	2.073359317	0.39776002	0.69080709	0.999930722	range	ACLI19_g44502.t1	Chr05_Occ	53342100	53348902	AAO3	CP125844.1	Genbank	gene	53350805	53356898	.	-	.	ID=gene-P8452_44503;Name=AAO3;gbkey=Gene;gene=AAO3;gene_biotype=protein_coding;locus_tag=P8452_44503	NA	NA	NA	NA	NA	NA	NA	NA	NA	NA	NA	NA	NA	NA	NA	NA	NA
1829	AAO3	ACLI19_g44502	230.7178022	0.824699444	2.073359317	0.39776002	0.69080709	0.999930722	range	ACLI19_g44502.t1	Chr05_Occ	53342100	53348902	AAO3	CP125844.1	Genbank	gene	53342100	53348902	.	-	.	ID=gene-P8452_44502;Name=AAO3;gbkey=Gene;gene=AAO3;gene_biotype=protein_coding;locus_tag=P8452_44502	NA	NA	NA	NA	NA	NA	NA	NA	NA	NA	NA	NA	NA	NA	NA	NA	NA
1830	AAO3	ACLI19_g44502	230.7178022	0.824699444	2.073359317	0.39776002	0.69080709	0.999930722	range	ACLI19_g44502.t1	Chr05_Occ	53342100	53348902	AAO3	CP125845.1	Genbank	gene	53897724	53904703	.	-	.	ID=gene-P8452_49174;Name=AAO3;gbkey=Gene;gene=AAO3;gene_biotype=protein_coding;locus_tag=P8452_49174	NA	NA	NA	NA	NA	NA	NA	NA	NA	NA	NA	NA	NA	NA	NA	NA	NA
1837	AAO3	ACLI19_g44502	230.7178022	0.221151471	2.091340895	0.105746256	0.915783679	0.999880144	latitude	ACLI19_g44502.t1	Chr05_Occ	53342100	53348902	AAO3	CP125845.1	Genbank	gene	53883840	53891564	.	-	.	ID=gene-P8452_49173;Name=AAO3;gbkey=Gene;gene=AAO3;gene_biotype=protein_coding;locus_tag=P8452_49173	NA	NA	NA	NA	NA	NA	NA	NA	NA	NA	NA	NA	NA	NA	NA	NA	NA
1838	AAO3	ACLI19_g44502	230.7178022	0.221151471	2.091340895	0.105746256	0.915783679	0.999880144	latitude	ACLI19_g44502.t1	Chr05_Occ	53342100	53348902	AAO3	CP125844.1	Genbank	gene	53329917	53338175	.	-	.	ID=gene-P8452_44501;Name=AAO3;gbkey=Gene;gene=AAO3;gene_biotype=protein_coding;locus_tag=P8452_44501	NA	NA	NA	NA	NA	NA	NA	NA	NA	NA	NA	NA	NA	NA	NA	NA	NA
1839	AAO3	ACLI19_g44502	230.7178022	0.221151471	2.091340895	0.105746256	0.915783679	0.999880144	latitude	ACLI19_g44502.t1	Chr05_Occ	53342100	53348902	AAO3	CP125845.1	Genbank	gene	53906815	53912944	.	-	.	ID=gene-P8452_49175;Name=AAO3;gbkey=Gene;gene=AAO3;gene_biotype=protein_coding;locus_tag=P8452_49175	NA	NA	NA	NA	NA	NA	NA	NA	NA	NA	NA	NA	NA	NA	NA	NA	NA
1840	AAO3	ACLI19_g44502	230.7178022	0.221151471	2.091340895	0.105746256	0.915783679	0.999880144	latitude	ACLI19_g44502.t1	Chr05_Occ	53342100	53348902	AAO3	CP125844.1	Genbank	gene	53350805	53356898	.	-	.	ID=gene-P8452_44503;Name=AAO3;gbkey=Gene;gene=AAO3;gene_biotype=protein_coding;locus_tag=P8452_44503	NA	NA	NA	NA	NA	NA	NA	NA	NA	NA	NA	NA	NA	NA	NA	NA	NA
1841	AAO3	ACLI19_g44502	230.7178022	0.221151471	2.091340895	0.105746256	0.915783679	0.999880144	latitude	ACLI19_g44502.t1	Chr05_Occ	53342100	53348902	AAO3	CP125844.1	Genbank	gene	53342100	53348902	.	-	.	ID=gene-P8452_44502;Name=AAO3;gbkey=Gene;gene=AAO3;gene_biotype=protein_coding;locus_tag=P8452_44502	NA	NA	NA	NA	NA	NA	NA	NA	NA	NA	NA	NA	NA	NA	NA	NA	NA
1842	AAO3	ACLI19_g44502	230.7178022	0.221151471	2.091340895	0.105746256	0.915783679	0.999880144	latitude	ACLI19_g44502.t1	Chr05_Occ	53342100	53348902	AAO3	CP125845.1	Genbank	gene	53897724	53904703	.	-	.	ID=gene-P8452_49174;Name=AAO3;gbkey=Gene;gene=AAO3;gene_biotype=protein_coding;locus_tag=P8452_49174	NA	NA	NA	NA	NA	NA	NA	NA	NA	NA	NA	NA	NA	NA	NA	NA	NA
1843	AAO3	ACLI19_g44501	63.81413044	5.38322029	2.935467389	1.833854571	0.066675585	0.216478198	latitude	ACLI19_g44501.t1	Chr05_Occ	53329917	53338175	AAO3	CP125845.1	Genbank	gene	53883840	53891564	.	-	.	ID=gene-P8452_49173;Name=AAO3;gbkey=Gene;gene=AAO3;gene_biotype=protein_coding;locus_tag=P8452_49173	NA	NA	NA	NA	NA	NA	NA	NA	NA	NA	NA	NA	NA	NA	NA	NA	NA
1844	AAO3	ACLI19_g44501	63.81413044	5.38322029	2.935467389	1.833854571	0.066675585	0.216478198	latitude	ACLI19_g44501.t1	Chr05_Occ	53329917	53338175	AAO3	CP125844.1	Genbank	gene	53329917	53338175	.	-	.	ID=gene-P8452_44501;Name=AAO3;gbkey=Gene;gene=AAO3;gene_biotype=protein_coding;locus_tag=P8452_44501	NA	NA	NA	NA	NA	NA	NA	NA	NA	NA	NA	NA	NA	NA	NA	NA	NA
1845	AAO3	ACLI19_g44501	63.81413044	5.38322029	2.935467389	1.833854571	0.066675585	0.216478198	latitude	ACLI19_g44501.t1	Chr05_Occ	53329917	53338175	AAO3	CP125845.1	Genbank	gene	53906815	53912944	.	-	.	ID=gene-P8452_49175;Name=AAO3;gbkey=Gene;gene=AAO3;gene_biotype=protein_coding;locus_tag=P8452_49175	NA	NA	NA	NA	NA	NA	NA	NA	NA	NA	NA	NA	NA	NA	NA	NA	NA
1846	AAO3	ACLI19_g44501	63.81413044	5.38322029	2.935467389	1.833854571	0.066675585	0.216478198	latitude	ACLI19_g44501.t1	Chr05_Occ	53329917	53338175	AAO3	CP125844.1	Genbank	gene	53350805	53356898	.	-	.	ID=gene-P8452_44503;Name=AAO3;gbkey=Gene;gene=AAO3;gene_biotype=protein_coding;locus_tag=P8452_44503	NA	NA	NA	NA	NA	NA	NA	NA	NA	NA	NA	NA	NA	NA	NA	NA	NA
1847	AAO3	ACLI19_g44501	63.81413044	5.38322029	2.935467389	1.833854571	0.066675585	0.216478198	latitude	ACLI19_g44501.t1	Chr05_Occ	53329917	53338175	AAO3	CP125844.1	Genbank	gene	53342100	53348902	.	-	.	ID=gene-P8452_44502;Name=AAO3;gbkey=Gene;gene=AAO3;gene_biotype=protein_coding;locus_tag=P8452_44502	NA	NA	NA	NA	NA	NA	NA	NA	NA	NA	NA	NA	NA	NA	NA	NA	NA
1848	AAO3	ACLI19_g44501	63.81413044	5.38322029	2.935467389	1.833854571	0.066675585	0.216478198	latitude	ACLI19_g44501.t1	Chr05_Occ	53329917	53338175	AAO3	CP125845.1	Genbank	gene	53897724	53904703	.	-	.	ID=gene-P8452_49174;Name=AAO3;gbkey=Gene;gene=AAO3;gene_biotype=protein_coding;locus_tag=P8452_49174	NA	NA	NA	NA	NA	NA	NA	NA	NA	NA	NA	NA	NA	NA	NA	NA	NA
1849	AAO3	ACLI19_g44503	61.75537353	7.425301935	2.922727201	2.540538828	0.01106818	0.041424843	range	ACLI19_g44503.t1	Chr05_Occ	53350805	53356898	AAO3	CP125845.1	Genbank	gene	53883840	53891564	.	-	.	ID=gene-P8452_49173;Name=AAO3;gbkey=Gene;gene=AAO3;gene_biotype=protein_coding;locus_tag=P8452_49173	NA	NA	NA	NA	NA	NA	NA	NA	NA	NA	NA	NA	NA	NA	NA	NA	NA
1850	AAO3	ACLI19_g44503	61.75537353	7.425301935	2.922727201	2.540538828	0.01106818	0.041424843	range	ACLI19_g44503.t1	Chr05_Occ	53350805	53356898	AAO3	CP125844.1	Genbank	gene	53329917	53338175	.	-	.	ID=gene-P8452_44501;Name=AAO3;gbkey=Gene;gene=AAO3;gene_biotype=protein_coding;locus_tag=P8452_44501	NA	NA	NA	NA	NA	NA	NA	NA	NA	NA	NA	NA	NA	NA	NA	NA	NA
1851	AAO3	ACLI19_g44503	61.75537353	7.425301935	2.922727201	2.540538828	0.01106818	0.041424843	range	ACLI19_g44503.t1	Chr05_Occ	53350805	53356898	AAO3	CP125845.1	Genbank	gene	53906815	53912944	.	-	.	ID=gene-P8452_49175;Name=AAO3;gbkey=Gene;gene=AAO3;gene_biotype=protein_coding;locus_tag=P8452_49175	NA	NA	NA	NA	NA	NA	NA	NA	NA	NA	NA	NA	NA	NA	NA	NA	NA
1852	AAO3	ACLI19_g44503	61.75537353	7.425301935	2.922727201	2.540538828	0.01106818	0.041424843	range	ACLI19_g44503.t1	Chr05_Occ	53350805	53356898	AAO3	CP125844.1	Genbank	gene	53350805	53356898	.	-	.	ID=gene-P8452_44503;Name=AAO3;gbkey=Gene;gene=AAO3;gene_biotype=protein_coding;locus_tag=P8452_44503	NA	NA	NA	NA	NA	NA	NA	NA	NA	NA	NA	NA	NA	NA	NA	NA	NA
1853	AAO3	ACLI19_g44503	61.75537353	7.425301935	2.922727201	2.540538828	0.01106818	0.041424843	range	ACLI19_g44503.t1	Chr05_Occ	53350805	53356898	AAO3	CP125844.1	Genbank	gene	53342100	53348902	.	-	.	ID=gene-P8452_44502;Name=AAO3;gbkey=Gene;gene=AAO3;gene_biotype=protein_coding;locus_tag=P8452_44502	NA	NA	NA	NA	NA	NA	NA	NA	NA	NA	NA	NA	NA	NA	NA	NA	NA
1854	AAO3	ACLI19_g44503	61.75537353	7.425301935	2.922727201	2.540538828	0.01106818	0.041424843	range	ACLI19_g44503.t1	Chr05_Occ	53350805	53356898	AAO3	CP125845.1	Genbank	gene	53897724	53904703	.	-	.	ID=gene-P8452_49174;Name=AAO3;gbkey=Gene;gene=AAO3;gene_biotype=protein_coding;locus_tag=P8452_49174	NA	NA	NA	NA	NA	NA	NA	NA	NA	NA	NA	NA	NA	NA	NA	NA	NA
1861	AAO3	ACLI19_g44503	61.75537353	10.83277048	8.148012015	1.329498589	0.183683531	0.615742898	condition	ACLI19_g44503.t1	Chr05_Occ	53350805	53356898	AAO3	CP125845.1	Genbank	gene	53883840	53891564	.	-	.	ID=gene-P8452_49173;Name=AAO3;gbkey=Gene;gene=AAO3;gene_biotype=protein_coding;locus_tag=P8452_49173	NA	NA	NA	NA	NA	NA	NA	NA	NA	NA	NA	NA	NA	NA	NA	NA	NA
1862	AAO3	ACLI19_g44503	61.75537353	10.83277048	8.148012015	1.329498589	0.183683531	0.615742898	condition	ACLI19_g44503.t1	Chr05_Occ	53350805	53356898	AAO3	CP125844.1	Genbank	gene	53329917	53338175	.	-	.	ID=gene-P8452_44501;Name=AAO3;gbkey=Gene;gene=AAO3;gene_biotype=protein_coding;locus_tag=P8452_44501	NA	NA	NA	NA	NA	NA	NA	NA	NA	NA	NA	NA	NA	NA	NA	NA	NA
1863	AAO3	ACLI19_g44503	61.75537353	10.83277048	8.148012015	1.329498589	0.183683531	0.615742898	condition	ACLI19_g44503.t1	Chr05_Occ	53350805	53356898	AAO3	CP125845.1	Genbank	gene	53906815	53912944	.	-	.	ID=gene-P8452_49175;Name=AAO3;gbkey=Gene;gene=AAO3;gene_biotype=protein_coding;locus_tag=P8452_49175	NA	NA	NA	NA	NA	NA	NA	NA	NA	NA	NA	NA	NA	NA	NA	NA	NA
1864	AAO3	ACLI19_g44503	61.75537353	10.83277048	8.148012015	1.329498589	0.183683531	0.615742898	condition	ACLI19_g44503.t1	Chr05_Occ	53350805	53356898	AAO3	CP125844.1	Genbank	gene	53350805	53356898	.	-	.	ID=gene-P8452_44503;Name=AAO3;gbkey=Gene;gene=AAO3;gene_biotype=protein_coding;locus_tag=P8452_44503	NA	NA	NA	NA	NA	NA	NA	NA	NA	NA	NA	NA	NA	NA	NA	NA	NA
1865	AAO3	ACLI19_g44503	61.75537353	10.83277048	8.148012015	1.329498589	0.183683531	0.615742898	condition	ACLI19_g44503.t1	Chr05_Occ	53350805	53356898	AAO3	CP125844.1	Genbank	gene	53342100	53348902	.	-	.	ID=gene-P8452_44502;Name=AAO3;gbkey=Gene;gene=AAO3;gene_biotype=protein_coding;locus_tag=P8452_44502	NA	NA	NA	NA	NA	NA	NA	NA	NA	NA	NA	NA	NA	NA	NA	NA	NA
1866	AAO3	ACLI19_g44503	61.75537353	10.83277048	8.148012015	1.329498589	0.183683531	0.615742898	condition	ACLI19_g44503.t1	Chr05_Occ	53350805	53356898	AAO3	CP125845.1	Genbank	gene	53897724	53904703	.	-	.	ID=gene-P8452_49174;Name=AAO3;gbkey=Gene;gene=AAO3;gene_biotype=protein_coding;locus_tag=P8452_49174	NA	NA	NA	NA	NA	NA	NA	NA	NA	NA	NA	NA	NA	NA	NA	NA	NA
1873	AAO3	ACLI19_g49173	86.68751591	1.151242869	2.921113753	0.394110934	0.693499139	0.999880144	latitude	ACLI19_g49173.t1	Chr05_Pall	53883840	53891564	AAO3	CP125845.1	Genbank	gene	53883840	53891564	.	-	.	ID=gene-P8452_49173;Name=AAO3;gbkey=Gene;gene=AAO3;gene_biotype=protein_coding;locus_tag=P8452_49173	NA	NA	NA	NA	NA	NA	NA	NA	NA	NA	NA	NA	NA	NA	NA	NA	NA
1874	AAO3	ACLI19_g49173	86.68751591	1.151242869	2.921113753	0.394110934	0.693499139	0.999880144	latitude	ACLI19_g49173.t1	Chr05_Pall	53883840	53891564	AAO3	CP125844.1	Genbank	gene	53329917	53338175	.	-	.	ID=gene-P8452_44501;Name=AAO3;gbkey=Gene;gene=AAO3;gene_biotype=protein_coding;locus_tag=P8452_44501	NA	NA	NA	NA	NA	NA	NA	NA	NA	NA	NA	NA	NA	NA	NA	NA	NA
1875	AAO3	ACLI19_g49173	86.68751591	1.151242869	2.921113753	0.394110934	0.693499139	0.999880144	latitude	ACLI19_g49173.t1	Chr05_Pall	53883840	53891564	AAO3	CP125845.1	Genbank	gene	53906815	53912944	.	-	.	ID=gene-P8452_49175;Name=AAO3;gbkey=Gene;gene=AAO3;gene_biotype=protein_coding;locus_tag=P8452_49175	NA	NA	NA	NA	NA	NA	NA	NA	NA	NA	NA	NA	NA	NA	NA	NA	NA
1876	AAO3	ACLI19_g49173	86.68751591	1.151242869	2.921113753	0.394110934	0.693499139	0.999880144	latitude	ACLI19_g49173.t1	Chr05_Pall	53883840	53891564	AAO3	CP125844.1	Genbank	gene	53350805	53356898	.	-	.	ID=gene-P8452_44503;Name=AAO3;gbkey=Gene;gene=AAO3;gene_biotype=protein_coding;locus_tag=P8452_44503	NA	NA	NA	NA	NA	NA	NA	NA	NA	NA	NA	NA	NA	NA	NA	NA	NA
1877	AAO3	ACLI19_g49173	86.68751591	1.151242869	2.921113753	0.394110934	0.693499139	0.999880144	latitude	ACLI19_g49173.t1	Chr05_Pall	53883840	53891564	AAO3	CP125844.1	Genbank	gene	53342100	53348902	.	-	.	ID=gene-P8452_44502;Name=AAO3;gbkey=Gene;gene=AAO3;gene_biotype=protein_coding;locus_tag=P8452_44502	NA	NA	NA	NA	NA	NA	NA	NA	NA	NA	NA	NA	NA	NA	NA	NA	NA
1878	AAO3	ACLI19_g49173	86.68751591	1.151242869	2.921113753	0.394110934	0.693499139	0.999880144	latitude	ACLI19_g49173.t1	Chr05_Pall	53883840	53891564	AAO3	CP125845.1	Genbank	gene	53897724	53904703	.	-	.	ID=gene-P8452_49174;Name=AAO3;gbkey=Gene;gene=AAO3;gene_biotype=protein_coding;locus_tag=P8452_49174	NA	NA	NA	NA	NA	NA	NA	NA	NA	NA	NA	NA	NA	NA	NA	NA	NA
1885	AAO3	ACLI19_g49173	86.68751591	8.779124852	7.987410554	1.099120271	0.271715609	0.80450587	condition	ACLI19_g49173.t1	Chr05_Pall	53883840	53891564	AAO3	CP125845.1	Genbank	gene	53883840	53891564	.	-	.	ID=gene-P8452_49173;Name=AAO3;gbkey=Gene;gene=AAO3;gene_biotype=protein_coding;locus_tag=P8452_49173	NA	NA	NA	NA	NA	NA	NA	NA	NA	NA	NA	NA	NA	NA	NA	NA	NA
1886	AAO3	ACLI19_g49173	86.68751591	8.779124852	7.987410554	1.099120271	0.271715609	0.80450587	condition	ACLI19_g49173.t1	Chr05_Pall	53883840	53891564	AAO3	CP125844.1	Genbank	gene	53329917	53338175	.	-	.	ID=gene-P8452_44501;Name=AAO3;gbkey=Gene;gene=AAO3;gene_biotype=protein_coding;locus_tag=P8452_44501	NA	NA	NA	NA	NA	NA	NA	NA	NA	NA	NA	NA	NA	NA	NA	NA	NA
1887	AAO3	ACLI19_g49173	86.68751591	8.779124852	7.987410554	1.099120271	0.271715609	0.80450587	condition	ACLI19_g49173.t1	Chr05_Pall	53883840	53891564	AAO3	CP125845.1	Genbank	gene	53906815	53912944	.	-	.	ID=gene-P8452_49175;Name=AAO3;gbkey=Gene;gene=AAO3;gene_biotype=protein_coding;locus_tag=P8452_49175	NA	NA	NA	NA	NA	NA	NA	NA	NA	NA	NA	NA	NA	NA	NA	NA	NA
1888	AAO3	ACLI19_g49173	86.68751591	8.779124852	7.987410554	1.099120271	0.271715609	0.80450587	condition	ACLI19_g49173.t1	Chr05_Pall	53883840	53891564	AAO3	CP125844.1	Genbank	gene	53350805	53356898	.	-	.	ID=gene-P8452_44503;Name=AAO3;gbkey=Gene;gene=AAO3;gene_biotype=protein_coding;locus_tag=P8452_44503	NA	NA	NA	NA	NA	NA	NA	NA	NA	NA	NA	NA	NA	NA	NA	NA	NA
1889	AAO3	ACLI19_g49173	86.68751591	8.779124852	7.987410554	1.099120271	0.271715609	0.80450587	condition	ACLI19_g49173.t1	Chr05_Pall	53883840	53891564	AAO3	CP125844.1	Genbank	gene	53342100	53348902	.	-	.	ID=gene-P8452_44502;Name=AAO3;gbkey=Gene;gene=AAO3;gene_biotype=protein_coding;locus_tag=P8452_44502	NA	NA	NA	NA	NA	NA	NA	NA	NA	NA	NA	NA	NA	NA	NA	NA	NA
1890	AAO3	ACLI19_g49173	86.68751591	8.779124852	7.987410554	1.099120271	0.271715609	0.80450587	condition	ACLI19_g49173.t1	Chr05_Pall	53883840	53891564	AAO3	CP125845.1	Genbank	gene	53897724	53904703	.	-	.	ID=gene-P8452_49174;Name=AAO3;gbkey=Gene;gene=AAO3;gene_biotype=protein_coding;locus_tag=P8452_49174	NA	NA	NA	NA	NA	NA	NA	NA	NA	NA	NA	NA	NA	NA	NA	NA	NA
1903	AAO3	ACLI19_g49173	86.68751591	0.979371509	2.903596262	0.337296036	0.735893748	0.999930722	range	ACLI19_g49173.t1	Chr05_Pall	53883840	53891564	AAO3	CP125845.1	Genbank	gene	53883840	53891564	.	-	.	ID=gene-P8452_49173;Name=AAO3;gbkey=Gene;gene=AAO3;gene_biotype=protein_coding;locus_tag=P8452_49173	NA	NA	NA	NA	NA	NA	NA	NA	NA	NA	NA	NA	NA	NA	NA	NA	NA
1904	AAO3	ACLI19_g49173	86.68751591	0.979371509	2.903596262	0.337296036	0.735893748	0.999930722	range	ACLI19_g49173.t1	Chr05_Pall	53883840	53891564	AAO3	CP125844.1	Genbank	gene	53329917	53338175	.	-	.	ID=gene-P8452_44501;Name=AAO3;gbkey=Gene;gene=AAO3;gene_biotype=protein_coding;locus_tag=P8452_44501	NA	NA	NA	NA	NA	NA	NA	NA	NA	NA	NA	NA	NA	NA	NA	NA	NA
1905	AAO3	ACLI19_g49173	86.68751591	0.979371509	2.903596262	0.337296036	0.735893748	0.999930722	range	ACLI19_g49173.t1	Chr05_Pall	53883840	53891564	AAO3	CP125845.1	Genbank	gene	53906815	53912944	.	-	.	ID=gene-P8452_49175;Name=AAO3;gbkey=Gene;gene=AAO3;gene_biotype=protein_coding;locus_tag=P8452_49175	NA	NA	NA	NA	NA	NA	NA	NA	NA	NA	NA	NA	NA	NA	NA	NA	NA
1906	AAO3	ACLI19_g49173	86.68751591	0.979371509	2.903596262	0.337296036	0.735893748	0.999930722	range	ACLI19_g49173.t1	Chr05_Pall	53883840	53891564	AAO3	CP125844.1	Genbank	gene	53350805	53356898	.	-	.	ID=gene-P8452_44503;Name=AAO3;gbkey=Gene;gene=AAO3;gene_biotype=protein_coding;locus_tag=P8452_44503	NA	NA	NA	NA	NA	NA	NA	NA	NA	NA	NA	NA	NA	NA	NA	NA	NA
1907	AAO3	ACLI19_g49173	86.68751591	0.979371509	2.903596262	0.337296036	0.735893748	0.999930722	range	ACLI19_g49173.t1	Chr05_Pall	53883840	53891564	AAO3	CP125844.1	Genbank	gene	53342100	53348902	.	-	.	ID=gene-P8452_44502;Name=AAO3;gbkey=Gene;gene=AAO3;gene_biotype=protein_coding;locus_tag=P8452_44502	NA	NA	NA	NA	NA	NA	NA	NA	NA	NA	NA	NA	NA	NA	NA	NA	NA
1908	AAO3	ACLI19_g49173	86.68751591	0.979371509	2.903596262	0.337296036	0.735893748	0.999930722	range	ACLI19_g49173.t1	Chr05_Pall	53883840	53891564	AAO3	CP125845.1	Genbank	gene	53897724	53904703	.	-	.	ID=gene-P8452_49174;Name=AAO3;gbkey=Gene;gene=AAO3;gene_biotype=protein_coding;locus_tag=P8452_49174	NA	NA	NA	NA	NA	NA	NA	NA	NA	NA	NA	NA	NA	NA	NA	NA	NA
1927	AAO3	ACLI19_g49174	136922.4938	-8.831164424	2.010245768	-4.393076988	1.12e-05	5.1e-05	latitude	ACLI19_g49174.t1	Chr05_Pall	53897724	53904703	AAO3	CP125845.1	Genbank	gene	53883840	53891564	.	-	.	ID=gene-P8452_49173;Name=AAO3;gbkey=Gene;gene=AAO3;gene_biotype=protein_coding;locus_tag=P8452_49173	NA	NA	NA	NA	NA	NA	NA	NA	NA	NA	NA	NA	NA	NA	NA	NA	NA
1928	AAO3	ACLI19_g49174	136922.4938	-8.831164424	2.010245768	-4.393076988	1.12e-05	5.1e-05	latitude	ACLI19_g49174.t1	Chr05_Pall	53897724	53904703	AAO3	CP125844.1	Genbank	gene	53329917	53338175	.	-	.	ID=gene-P8452_44501;Name=AAO3;gbkey=Gene;gene=AAO3;gene_biotype=protein_coding;locus_tag=P8452_44501	NA	NA	NA	NA	NA	NA	NA	NA	NA	NA	NA	NA	NA	NA	NA	NA	NA
1929	AAO3	ACLI19_g49174	136922.4938	-8.831164424	2.010245768	-4.393076988	1.12e-05	5.1e-05	latitude	ACLI19_g49174.t1	Chr05_Pall	53897724	53904703	AAO3	CP125845.1	Genbank	gene	53906815	53912944	.	-	.	ID=gene-P8452_49175;Name=AAO3;gbkey=Gene;gene=AAO3;gene_biotype=protein_coding;locus_tag=P8452_49175	NA	NA	NA	NA	NA	NA	NA	NA	NA	NA	NA	NA	NA	NA	NA	NA	NA
1930	AAO3	ACLI19_g49174	136922.4938	-8.831164424	2.010245768	-4.393076988	1.12e-05	5.1e-05	latitude	ACLI19_g49174.t1	Chr05_Pall	53897724	53904703	AAO3	CP125844.1	Genbank	gene	53350805	53356898	.	-	.	ID=gene-P8452_44503;Name=AAO3;gbkey=Gene;gene=AAO3;gene_biotype=protein_coding;locus_tag=P8452_44503	NA	NA	NA	NA	NA	NA	NA	NA	NA	NA	NA	NA	NA	NA	NA	NA	NA
1931	AAO3	ACLI19_g49174	136922.4938	-8.831164424	2.010245768	-4.393076988	1.12e-05	5.1e-05	latitude	ACLI19_g49174.t1	Chr05_Pall	53897724	53904703	AAO3	CP125844.1	Genbank	gene	53342100	53348902	.	-	.	ID=gene-P8452_44502;Name=AAO3;gbkey=Gene;gene=AAO3;gene_biotype=protein_coding;locus_tag=P8452_44502	NA	NA	NA	NA	NA	NA	NA	NA	NA	NA	NA	NA	NA	NA	NA	NA	NA
1932	AAO3	ACLI19_g49174	136922.4938	-8.831164424	2.010245768	-4.393076988	1.12e-05	5.1e-05	latitude	ACLI19_g49174.t1	Chr05_Pall	53897724	53904703	AAO3	CP125845.1	Genbank	gene	53897724	53904703	.	-	.	ID=gene-P8452_49174;Name=AAO3;gbkey=Gene;gene=AAO3;gene_biotype=protein_coding;locus_tag=P8452_49174	NA	NA	NA	NA	NA	NA	NA	NA	NA	NA	NA	NA	NA	NA	NA	NA	NA
1933	AAO3	ACLI19_g49174	136922.4938	-8.801966008	2.049854796	-4.293946101	1.76e-05	7.93e-05	range	ACLI19_g49174.t1	Chr05_Pall	53897724	53904703	AAO3	CP125845.1	Genbank	gene	53883840	53891564	.	-	.	ID=gene-P8452_49173;Name=AAO3;gbkey=Gene;gene=AAO3;gene_biotype=protein_coding;locus_tag=P8452_49173	NA	NA	NA	NA	NA	NA	NA	NA	NA	NA	NA	NA	NA	NA	NA	NA	NA
1934	AAO3	ACLI19_g49174	136922.4938	-8.801966008	2.049854796	-4.293946101	1.76e-05	7.93e-05	range	ACLI19_g49174.t1	Chr05_Pall	53897724	53904703	AAO3	CP125844.1	Genbank	gene	53329917	53338175	.	-	.	ID=gene-P8452_44501;Name=AAO3;gbkey=Gene;gene=AAO3;gene_biotype=protein_coding;locus_tag=P8452_44501	NA	NA	NA	NA	NA	NA	NA	NA	NA	NA	NA	NA	NA	NA	NA	NA	NA
1935	AAO3	ACLI19_g49174	136922.4938	-8.801966008	2.049854796	-4.293946101	1.76e-05	7.93e-05	range	ACLI19_g49174.t1	Chr05_Pall	53897724	53904703	AAO3	CP125845.1	Genbank	gene	53906815	53912944	.	-	.	ID=gene-P8452_49175;Name=AAO3;gbkey=Gene;gene=AAO3;gene_biotype=protein_coding;locus_tag=P8452_49175	NA	NA	NA	NA	NA	NA	NA	NA	NA	NA	NA	NA	NA	NA	NA	NA	NA
1936	AAO3	ACLI19_g49174	136922.4938	-8.801966008	2.049854796	-4.293946101	1.76e-05	7.93e-05	range	ACLI19_g49174.t1	Chr05_Pall	53897724	53904703	AAO3	CP125844.1	Genbank	gene	53350805	53356898	.	-	.	ID=gene-P8452_44503;Name=AAO3;gbkey=Gene;gene=AAO3;gene_biotype=protein_coding;locus_tag=P8452_44503	NA	NA	NA	NA	NA	NA	NA	NA	NA	NA	NA	NA	NA	NA	NA	NA	NA
1937	AAO3	ACLI19_g49174	136922.4938	-8.801966008	2.049854796	-4.293946101	1.76e-05	7.93e-05	range	ACLI19_g49174.t1	Chr05_Pall	53897724	53904703	AAO3	CP125844.1	Genbank	gene	53342100	53348902	.	-	.	ID=gene-P8452_44502;Name=AAO3;gbkey=Gene;gene=AAO3;gene_biotype=protein_coding;locus_tag=P8452_44502	NA	NA	NA	NA	NA	NA	NA	NA	NA	NA	NA	NA	NA	NA	NA	NA	NA
1938	AAO3	ACLI19_g49174	136922.4938	-8.801966008	2.049854796	-4.293946101	1.76e-05	7.93e-05	range	ACLI19_g49174.t1	Chr05_Pall	53897724	53904703	AAO3	CP125845.1	Genbank	gene	53897724	53904703	.	-	.	ID=gene-P8452_49174;Name=AAO3;gbkey=Gene;gene=AAO3;gene_biotype=protein_coding;locus_tag=P8452_49174	NA	NA	NA	NA	NA	NA	NA	NA	NA	NA	NA	NA	NA	NA	NA	NA	NA
1939	AAO3	ACLI19_g49174	136922.4938	-12.40839077	5.77735046	-2.14776494	0.031732434	0.158178655	condition	ACLI19_g49174.t1	Chr05_Pall	53897724	53904703	AAO3	CP125845.1	Genbank	gene	53883840	53891564	.	-	.	ID=gene-P8452_49173;Name=AAO3;gbkey=Gene;gene=AAO3;gene_biotype=protein_coding;locus_tag=P8452_49173	NA	NA	NA	NA	NA	NA	NA	NA	NA	NA	NA	NA	NA	NA	NA	NA	NA
1940	AAO3	ACLI19_g49174	136922.4938	-12.40839077	5.77735046	-2.14776494	0.031732434	0.158178655	condition	ACLI19_g49174.t1	Chr05_Pall	53897724	53904703	AAO3	CP125844.1	Genbank	gene	53329917	53338175	.	-	.	ID=gene-P8452_44501;Name=AAO3;gbkey=Gene;gene=AAO3;gene_biotype=protein_coding;locus_tag=P8452_44501	NA	NA	NA	NA	NA	NA	NA	NA	NA	NA	NA	NA	NA	NA	NA	NA	NA
1941	AAO3	ACLI19_g49174	136922.4938	-12.40839077	5.77735046	-2.14776494	0.031732434	0.158178655	condition	ACLI19_g49174.t1	Chr05_Pall	53897724	53904703	AAO3	CP125845.1	Genbank	gene	53906815	53912944	.	-	.	ID=gene-P8452_49175;Name=AAO3;gbkey=Gene;gene=AAO3;gene_biotype=protein_coding;locus_tag=P8452_49175	NA	NA	NA	NA	NA	NA	NA	NA	NA	NA	NA	NA	NA	NA	NA	NA	NA
1942	AAO3	ACLI19_g49174	136922.4938	-12.40839077	5.77735046	-2.14776494	0.031732434	0.158178655	condition	ACLI19_g49174.t1	Chr05_Pall	53897724	53904703	AAO3	CP125844.1	Genbank	gene	53350805	53356898	.	-	.	ID=gene-P8452_44503;Name=AAO3;gbkey=Gene;gene=AAO3;gene_biotype=protein_coding;locus_tag=P8452_44503	NA	NA	NA	NA	NA	NA	NA	NA	NA	NA	NA	NA	NA	NA	NA	NA	NA
1943	AAO3	ACLI19_g49174	136922.4938	-12.40839077	5.77735046	-2.14776494	0.031732434	0.158178655	condition	ACLI19_g49174.t1	Chr05_Pall	53897724	53904703	AAO3	CP125844.1	Genbank	gene	53342100	53348902	.	-	.	ID=gene-P8452_44502;Name=AAO3;gbkey=Gene;gene=AAO3;gene_biotype=protein_coding;locus_tag=P8452_44502	NA	NA	NA	NA	NA	NA	NA	NA	NA	NA	NA	NA	NA	NA	NA	NA	NA
1944	AAO3	ACLI19_g49174	136922.4938	-12.40839077	5.77735046	-2.14776494	0.031732434	0.158178655	condition	ACLI19_g49174.t1	Chr05_Pall	53897724	53904703	AAO3	CP125845.1	Genbank	gene	53897724	53904703	.	-	.	ID=gene-P8452_49174;Name=AAO3;gbkey=Gene;gene=AAO3;gene_biotype=protein_coding;locus_tag=P8452_49174	NA	NA	NA	NA	NA	NA	NA	NA	NA	NA	NA	NA	NA	NA	NA	NA	NA
1951	AAO3	ACLI19_g49175	32.46442656	-10.04455061	2.935011997	-3.42232012	0.000620892	0.002553067	range	ACLI19_g49175.t1	Chr05_Pall	53906815	53912944	AAO3	CP125845.1	Genbank	gene	53883840	53891564	.	-	.	ID=gene-P8452_49173;Name=AAO3;gbkey=Gene;gene=AAO3;gene_biotype=protein_coding;locus_tag=P8452_49173	NA	NA	NA	NA	NA	NA	NA	NA	NA	NA	NA	NA	NA	NA	NA	NA	NA
1952	AAO3	ACLI19_g49175	32.46442656	-10.04455061	2.935011997	-3.42232012	0.000620892	0.002553067	range	ACLI19_g49175.t1	Chr05_Pall	53906815	53912944	AAO3	CP125844.1	Genbank	gene	53329917	53338175	.	-	.	ID=gene-P8452_44501;Name=AAO3;gbkey=Gene;gene=AAO3;gene_biotype=protein_coding;locus_tag=P8452_44501	NA	NA	NA	NA	NA	NA	NA	NA	NA	NA	NA	NA	NA	NA	NA	NA	NA
1953	AAO3	ACLI19_g49175	32.46442656	-10.04455061	2.935011997	-3.42232012	0.000620892	0.002553067	range	ACLI19_g49175.t1	Chr05_Pall	53906815	53912944	AAO3	CP125845.1	Genbank	gene	53906815	53912944	.	-	.	ID=gene-P8452_49175;Name=AAO3;gbkey=Gene;gene=AAO3;gene_biotype=protein_coding;locus_tag=P8452_49175	NA	NA	NA	NA	NA	NA	NA	NA	NA	NA	NA	NA	NA	NA	NA	NA	NA
1954	AAO3	ACLI19_g49175	32.46442656	-10.04455061	2.935011997	-3.42232012	0.000620892	0.002553067	range	ACLI19_g49175.t1	Chr05_Pall	53906815	53912944	AAO3	CP125844.1	Genbank	gene	53350805	53356898	.	-	.	ID=gene-P8452_44503;Name=AAO3;gbkey=Gene;gene=AAO3;gene_biotype=protein_coding;locus_tag=P8452_44503	NA	NA	NA	NA	NA	NA	NA	NA	NA	NA	NA	NA	NA	NA	NA	NA	NA
1955	AAO3	ACLI19_g49175	32.46442656	-10.04455061	2.935011997	-3.42232012	0.000620892	0.002553067	range	ACLI19_g49175.t1	Chr05_Pall	53906815	53912944	AAO3	CP125844.1	Genbank	gene	53342100	53348902	.	-	.	ID=gene-P8452_44502;Name=AAO3;gbkey=Gene;gene=AAO3;gene_biotype=protein_coding;locus_tag=P8452_44502	NA	NA	NA	NA	NA	NA	NA	NA	NA	NA	NA	NA	NA	NA	NA	NA	NA
1956	AAO3	ACLI19_g49175	32.46442656	-10.04455061	2.935011997	-3.42232012	0.000620892	0.002553067	range	ACLI19_g49175.t1	Chr05_Pall	53906815	53912944	AAO3	CP125845.1	Genbank	gene	53897724	53904703	.	-	.	ID=gene-P8452_49174;Name=AAO3;gbkey=Gene;gene=AAO3;gene_biotype=protein_coding;locus_tag=P8452_49174	NA	NA	NA	NA	NA	NA	NA	NA	NA	NA	NA	NA	NA	NA	NA	NA	NA
1963	AAO3	ACLI19_g49175	32.46442656	7.867105044	2.95166725	2.665308918	0.007691763	0.028933667	latitude	ACLI19_g49175.t1	Chr05_Pall	53906815	53912944	AAO3	CP125845.1	Genbank	gene	53883840	53891564	.	-	.	ID=gene-P8452_49173;Name=AAO3;gbkey=Gene;gene=AAO3;gene_biotype=protein_coding;locus_tag=P8452_49173	NA	NA	NA	NA	NA	NA	NA	NA	NA	NA	NA	NA	NA	NA	NA	NA	NA
1964	AAO3	ACLI19_g49175	32.46442656	7.867105044	2.95166725	2.665308918	0.007691763	0.028933667	latitude	ACLI19_g49175.t1	Chr05_Pall	53906815	53912944	AAO3	CP125844.1	Genbank	gene	53329917	53338175	.	-	.	ID=gene-P8452_44501;Name=AAO3;gbkey=Gene;gene=AAO3;gene_biotype=protein_coding;locus_tag=P8452_44501	NA	NA	NA	NA	NA	NA	NA	NA	NA	NA	NA	NA	NA	NA	NA	NA	NA
1965	AAO3	ACLI19_g49175	32.46442656	7.867105044	2.95166725	2.665308918	0.007691763	0.028933667	latitude	ACLI19_g49175.t1	Chr05_Pall	53906815	53912944	AAO3	CP125845.1	Genbank	gene	53906815	53912944	.	-	.	ID=gene-P8452_49175;Name=AAO3;gbkey=Gene;gene=AAO3;gene_biotype=protein_coding;locus_tag=P8452_49175	NA	NA	NA	NA	NA	NA	NA	NA	NA	NA	NA	NA	NA	NA	NA	NA	NA
1966	AAO3	ACLI19_g49175	32.46442656	7.867105044	2.95166725	2.665308918	0.007691763	0.028933667	latitude	ACLI19_g49175.t1	Chr05_Pall	53906815	53912944	AAO3	CP125844.1	Genbank	gene	53350805	53356898	.	-	.	ID=gene-P8452_44503;Name=AAO3;gbkey=Gene;gene=AAO3;gene_biotype=protein_coding;locus_tag=P8452_44503	NA	NA	NA	NA	NA	NA	NA	NA	NA	NA	NA	NA	NA	NA	NA	NA	NA
1967	AAO3	ACLI19_g49175	32.46442656	7.867105044	2.95166725	2.665308918	0.007691763	0.028933667	latitude	ACLI19_g49175.t1	Chr05_Pall	53906815	53912944	AAO3	CP125844.1	Genbank	gene	53342100	53348902	.	-	.	ID=gene-P8452_44502;Name=AAO3;gbkey=Gene;gene=AAO3;gene_biotype=protein_coding;locus_tag=P8452_44502	NA	NA	NA	NA	NA	NA	NA	NA	NA	NA	NA	NA	NA	NA	NA	NA	NA
1968	AAO3	ACLI19_g49175	32.46442656	7.867105044	2.95166725	2.665308918	0.007691763	0.028933667	latitude	ACLI19_g49175.t1	Chr05_Pall	53906815	53912944	AAO3	CP125845.1	Genbank	gene	53897724	53904703	.	-	.	ID=gene-P8452_49174;Name=AAO3;gbkey=Gene;gene=AAO3;gene_biotype=protein_coding;locus_tag=P8452_49174	NA	NA	NA	NA	NA	NA	NA	NA	NA	NA	NA	NA	NA	NA	NA	NA	NA
1969	AAO3	ACLI19_g49175	32.46442656	4.680954545	8.185279572	0.57187473	0.567406845	0.999958117	condition	ACLI19_g49175.t1	Chr05_Pall	53906815	53912944	AAO3	CP125845.1	Genbank	gene	53883840	53891564	.	-	.	ID=gene-P8452_49173;Name=AAO3;gbkey=Gene;gene=AAO3;gene_biotype=protein_coding;locus_tag=P8452_49173	NA	NA	NA	NA	NA	NA	NA	NA	NA	NA	NA	NA	NA	NA	NA	NA	NA
1970	AAO3	ACLI19_g49175	32.46442656	4.680954545	8.185279572	0.57187473	0.567406845	0.999958117	condition	ACLI19_g49175.t1	Chr05_Pall	53906815	53912944	AAO3	CP125844.1	Genbank	gene	53329917	53338175	.	-	.	ID=gene-P8452_44501;Name=AAO3;gbkey=Gene;gene=AAO3;gene_biotype=protein_coding;locus_tag=P8452_44501	NA	NA	NA	NA	NA	NA	NA	NA	NA	NA	NA	NA	NA	NA	NA	NA	NA
1971	AAO3	ACLI19_g49175	32.46442656	4.680954545	8.185279572	0.57187473	0.567406845	0.999958117	condition	ACLI19_g49175.t1	Chr05_Pall	53906815	53912944	AAO3	CP125845.1	Genbank	gene	53906815	53912944	.	-	.	ID=gene-P8452_49175;Name=AAO3;gbkey=Gene;gene=AAO3;gene_biotype=protein_coding;locus_tag=P8452_49175	NA	NA	NA	NA	NA	NA	NA	NA	NA	NA	NA	NA	NA	NA	NA	NA	NA
1972	AAO3	ACLI19_g49175	32.46442656	4.680954545	8.185279572	0.57187473	0.567406845	0.999958117	condition	ACLI19_g49175.t1	Chr05_Pall	53906815	53912944	AAO3	CP125844.1	Genbank	gene	53350805	53356898	.	-	.	ID=gene-P8452_44503;Name=AAO3;gbkey=Gene;gene=AAO3;gene_biotype=protein_coding;locus_tag=P8452_44503	NA	NA	NA	NA	NA	NA	NA	NA	NA	NA	NA	NA	NA	NA	NA	NA	NA
1973	AAO3	ACLI19_g49175	32.46442656	4.680954545	8.185279572	0.57187473	0.567406845	0.999958117	condition	ACLI19_g49175.t1	Chr05_Pall	53906815	53912944	AAO3	CP125844.1	Genbank	gene	53342100	53348902	.	-	.	ID=gene-P8452_44502;Name=AAO3;gbkey=Gene;gene=AAO3;gene_biotype=protein_coding;locus_tag=P8452_44502	NA	NA	NA	NA	NA	NA	NA	NA	NA	NA	NA	NA	NA	NA	NA	NA	NA
1974	AAO3	ACLI19_g49175	32.46442656	4.680954545	8.185279572	0.57187473	0.567406845	0.999958117	condition	ACLI19_g49175.t1	Chr05_Pall	53906815	53912944	AAO3	CP125845.1	Genbank	gene	53897724	53904703	.	-	.	ID=gene-P8452_49174;Name=AAO3;gbkey=Gene;gene=AAO3;gene_biotype=protein_coding;locus_tag=P8452_49174	NA	NA	NA	NA	NA	NA	NA	NA	NA	NA	NA	NA	NA	NA	NA	NA	NA
1981	AAO3	ACLI19_g44503	61.75537353	0.770043912	2.92724158	0.263061278	0.792503348	0.999880144	latitude	ACLI19_g44503.t1	Chr05_Occ	53350805	53356898	AAO3	CP125845.1	Genbank	gene	53883840	53891564	.	-	.	ID=gene-P8452_49173;Name=AAO3;gbkey=Gene;gene=AAO3;gene_biotype=protein_coding;locus_tag=P8452_49173	NA	NA	NA	NA	NA	NA	NA	NA	NA	NA	NA	NA	NA	NA	NA	NA	NA
1982	AAO3	ACLI19_g44503	61.75537353	0.770043912	2.92724158	0.263061278	0.792503348	0.999880144	latitude	ACLI19_g44503.t1	Chr05_Occ	53350805	53356898	AAO3	CP125844.1	Genbank	gene	53329917	53338175	.	-	.	ID=gene-P8452_44501;Name=AAO3;gbkey=Gene;gene=AAO3;gene_biotype=protein_coding;locus_tag=P8452_44501	NA	NA	NA	NA	NA	NA	NA	NA	NA	NA	NA	NA	NA	NA	NA	NA	NA
1983	AAO3	ACLI19_g44503	61.75537353	0.770043912	2.92724158	0.263061278	0.792503348	0.999880144	latitude	ACLI19_g44503.t1	Chr05_Occ	53350805	53356898	AAO3	CP125845.1	Genbank	gene	53906815	53912944	.	-	.	ID=gene-P8452_49175;Name=AAO3;gbkey=Gene;gene=AAO3;gene_biotype=protein_coding;locus_tag=P8452_49175	NA	NA	NA	NA	NA	NA	NA	NA	NA	NA	NA	NA	NA	NA	NA	NA	NA
1984	AAO3	ACLI19_g44503	61.75537353	0.770043912	2.92724158	0.263061278	0.792503348	0.999880144	latitude	ACLI19_g44503.t1	Chr05_Occ	53350805	53356898	AAO3	CP125844.1	Genbank	gene	53350805	53356898	.	-	.	ID=gene-P8452_44503;Name=AAO3;gbkey=Gene;gene=AAO3;gene_biotype=protein_coding;locus_tag=P8452_44503	NA	NA	NA	NA	NA	NA	NA	NA	NA	NA	NA	NA	NA	NA	NA	NA	NA
1985	AAO3	ACLI19_g44503	61.75537353	0.770043912	2.92724158	0.263061278	0.792503348	0.999880144	latitude	ACLI19_g44503.t1	Chr05_Occ	53350805	53356898	AAO3	CP125844.1	Genbank	gene	53342100	53348902	.	-	.	ID=gene-P8452_44502;Name=AAO3;gbkey=Gene;gene=AAO3;gene_biotype=protein_coding;locus_tag=P8452_44502	NA	NA	NA	NA	NA	NA	NA	NA	NA	NA	NA	NA	NA	NA	NA	NA	NA
1986	AAO3	ACLI19_g44503	61.75537353	0.770043912	2.92724158	0.263061278	0.792503348	0.999880144	latitude	ACLI19_g44503.t1	Chr05_Occ	53350805	53356898	AAO3	CP125845.1	Genbank	gene	53897724	53904703	.	-	.	ID=gene-P8452_49174;Name=AAO3;gbkey=Gene;gene=AAO3;gene_biotype=protein_coding;locus_tag=P8452_49174	NA	NA	NA	NA	NA	NA	NA	NA	NA	NA	NA	NA	NA	NA	NA	NA	NA
1995	AAP1	ACLI19_g10595	153.6548782	6.877934056	2.936839254	2.341951145	0.019183226	0.06869774	latitude	ACLI19_g10595.t1	Chr01_Pall	61738181	61742119	AAP1	CP125837.1	Genbank	gene	61738181	61742119	.	-	.	ID=gene-P8452_10595;Name=AAP1;gbkey=Gene;gene=AAP1;gene_biotype=protein_coding;locus_tag=P8452_10595	NA	NA	NA	NA	NA	NA	NA	NA	NA	NA	NA	NA	NA	NA	NA	NA	NA
1996	AAP1	ACLI19_g10595	153.6548782	6.877934056	2.936839254	2.341951145	0.019183226	0.06869774	latitude	ACLI19_g10595.t1	Chr01_Pall	61738181	61742119	AAP1	CP125836.1	Genbank	gene	62361975	62366389	.	-	.	ID=gene-P8452_05075;Name=AAP1;gbkey=Gene;gene=AAP1;gene_biotype=protein_coding;locus_tag=P8452_05075	NA	NA	NA	NA	NA	NA	NA	NA	NA	NA	NA	NA	NA	NA	NA	NA	NA
1997	AAP1	ACLI19_g10595	153.6548782	1.317331335	2.90797991	0.453005652	0.650544672	0.999930722	range	ACLI19_g10595.t1	Chr01_Pall	61738181	61742119	AAP1	CP125837.1	Genbank	gene	61738181	61742119	.	-	.	ID=gene-P8452_10595;Name=AAP1;gbkey=Gene;gene=AAP1;gene_biotype=protein_coding;locus_tag=P8452_10595	NA	NA	NA	NA	NA	NA	NA	NA	NA	NA	NA	NA	NA	NA	NA	NA	NA
1998	AAP1	ACLI19_g10595	153.6548782	1.317331335	2.90797991	0.453005652	0.650544672	0.999930722	range	ACLI19_g10595.t1	Chr01_Pall	61738181	61742119	AAP1	CP125836.1	Genbank	gene	62361975	62366389	.	-	.	ID=gene-P8452_05075;Name=AAP1;gbkey=Gene;gene=AAP1;gene_biotype=protein_coding;locus_tag=P8452_05075	NA	NA	NA	NA	NA	NA	NA	NA	NA	NA	NA	NA	NA	NA	NA	NA	NA
1999	AAP1	ACLI19_g10595	153.6548782	8.648392971	8.144181598	1.061910625	0.288276261	0.835505515	condition	ACLI19_g10595.t1	Chr01_Pall	61738181	61742119	AAP1	CP125837.1	Genbank	gene	61738181	61742119	.	-	.	ID=gene-P8452_10595;Name=AAP1;gbkey=Gene;gene=AAP1;gene_biotype=protein_coding;locus_tag=P8452_10595	NA	NA	NA	NA	NA	NA	NA	NA	NA	NA	NA	NA	NA	NA	NA	NA	NA
2000	AAP1	ACLI19_g10595	153.6548782	8.648392971	8.144181598	1.061910625	0.288276261	0.835505515	condition	ACLI19_g10595.t1	Chr01_Pall	61738181	61742119	AAP1	CP125836.1	Genbank	gene	62361975	62366389	.	-	.	ID=gene-P8452_05075;Name=AAP1;gbkey=Gene;gene=AAP1;gene_biotype=protein_coding;locus_tag=P8452_05075	NA	NA	NA	NA	NA	NA	NA	NA	NA	NA	NA	NA	NA	NA	NA	NA	NA
2009	AAP1	ACLI19_g5075	55.07056537	26.29953887	2.96860416	8.859227251	8.06e-19	6.65e-18	latitude	ACLI19_g5075.t1	Chr01_Occ	62361975	62366389	AAP1	CP125837.1	Genbank	gene	61738181	61742119	.	-	.	ID=gene-P8452_10595;Name=AAP1;gbkey=Gene;gene=AAP1;gene_biotype=protein_coding;locus_tag=P8452_10595	NA	NA	NA	NA	NA	NA	NA	NA	NA	NA	NA	NA	NA	NA	NA	NA	NA
2010	AAP1	ACLI19_g5075	55.07056537	26.29953887	2.96860416	8.859227251	8.06e-19	6.65e-18	latitude	ACLI19_g5075.t1	Chr01_Occ	62361975	62366389	AAP1	CP125836.1	Genbank	gene	62361975	62366389	.	-	.	ID=gene-P8452_05075;Name=AAP1;gbkey=Gene;gene=AAP1;gene_biotype=protein_coding;locus_tag=P8452_05075	NA	NA	NA	NA	NA	NA	NA	NA	NA	NA	NA	NA	NA	NA	NA	NA	NA
2011	AAP1	ACLI19_g5075	55.07056537	18.0066606	8.210710318	2.193069772	0.028302353	0.143458894	condition	ACLI19_g5075.t1	Chr01_Occ	62361975	62366389	AAP1	CP125837.1	Genbank	gene	61738181	61742119	.	-	.	ID=gene-P8452_10595;Name=AAP1;gbkey=Gene;gene=AAP1;gene_biotype=protein_coding;locus_tag=P8452_10595	NA	NA	NA	NA	NA	NA	NA	NA	NA	NA	NA	NA	NA	NA	NA	NA	NA
2012	AAP1	ACLI19_g5075	55.07056537	18.0066606	8.210710318	2.193069772	0.028302353	0.143458894	condition	ACLI19_g5075.t1	Chr01_Occ	62361975	62366389	AAP1	CP125836.1	Genbank	gene	62361975	62366389	.	-	.	ID=gene-P8452_05075;Name=AAP1;gbkey=Gene;gene=AAP1;gene_biotype=protein_coding;locus_tag=P8452_05075	NA	NA	NA	NA	NA	NA	NA	NA	NA	NA	NA	NA	NA	NA	NA	NA	NA
2015	AAP1	ACLI19_g5075	55.07056537	-27.0382875	2.952942635	-9.156387661	5.37e-20	4.73e-19	range	ACLI19_g5075.t1	Chr01_Occ	62361975	62366389	AAP1	CP125837.1	Genbank	gene	61738181	61742119	.	-	.	ID=gene-P8452_10595;Name=AAP1;gbkey=Gene;gene=AAP1;gene_biotype=protein_coding;locus_tag=P8452_10595	NA	NA	NA	NA	NA	NA	NA	NA	NA	NA	NA	NA	NA	NA	NA	NA	NA
2016	AAP1	ACLI19_g5075	55.07056537	-27.0382875	2.952942635	-9.156387661	5.37e-20	4.73e-19	range	ACLI19_g5075.t1	Chr01_Occ	62361975	62366389	AAP1	CP125836.1	Genbank	gene	62361975	62366389	.	-	.	ID=gene-P8452_05075;Name=AAP1;gbkey=Gene;gene=AAP1;gene_biotype=protein_coding;locus_tag=P8452_05075	NA	NA	NA	NA	NA	NA	NA	NA	NA	NA	NA	NA	NA	NA	NA	NA	NA
2033	AAP2	ACLI19_g22823	129.0351521	-1.755399838	2.926192302	-0.599892166	0.548578104	0.98589222	latitude	ACLI19_g22823.t1	Chr03_Occ	45925555	45928597	AAP2	CP125841.1	Genbank	gene	48703952	48706992	.	-	.	ID=gene-P8452_28343;Name=AAP2;gbkey=Gene;gene=AAP2;gene_biotype=protein_coding;locus_tag=P8452_28343	NA	NA	NA	NA	NA	NA	NA	NA	NA	NA	NA	NA	NA	NA	NA	NA	NA
2034	AAP2	ACLI19_g22823	129.0351521	-1.755399838	2.926192302	-0.599892166	0.548578104	0.98589222	latitude	ACLI19_g22823.t1	Chr03_Occ	45925555	45928597	AAP2	CP125842.1	Genbank	gene	58789396	58793361	.	-	.	ID=gene-P8452_34446;Name=AAP2;gbkey=Gene;gene=AAP2;gene_biotype=protein_coding;locus_tag=P8452_34446	NA	NA	NA	NA	NA	NA	NA	NA	NA	NA	NA	NA	NA	NA	NA	NA	NA
2035	AAP2	ACLI19_g22823	129.0351521	-1.755399838	2.926192302	-0.599892166	0.548578104	0.98589222	latitude	ACLI19_g22823.t1	Chr03_Occ	45925555	45928597	AAP2	CP125843.1	Genbank	gene	54222439	54226505	.	-	.	ID=gene-P8452_39715;Name=AAP2;gbkey=Gene;gene=AAP2;gene_biotype=protein_coding;locus_tag=P8452_39715	NA	NA	NA	NA	NA	NA	NA	NA	NA	NA	NA	NA	NA	NA	NA	NA	NA
2036	AAP2	ACLI19_g22823	129.0351521	-1.755399838	2.926192302	-0.599892166	0.548578104	0.98589222	latitude	ACLI19_g22823.t1	Chr03_Occ	45925555	45928597	AAP2	CP125842.1	Genbank	gene	21754995	21757602	.	-	.	ID=gene-P8452_32082;Name=AAP2;gbkey=Gene;gene=AAP2;gene_biotype=protein_coding;locus_tag=P8452_32082	NA	NA	NA	NA	NA	NA	NA	NA	NA	NA	NA	NA	NA	NA	NA	NA	NA
2037	AAP2	ACLI19_g22823	129.0351521	-1.755399838	2.926192302	-0.599892166	0.548578104	0.98589222	latitude	ACLI19_g22823.t1	Chr03_Occ	45925555	45928597	AAP2	CP125840.1	Genbank	gene	45925555	45928597	.	-	.	ID=gene-P8452_22823;Name=AAP2;gbkey=Gene;gene=AAP2;gene_biotype=protein_coding;locus_tag=P8452_22823	NA	NA	NA	NA	NA	NA	NA	NA	NA	NA	NA	NA	NA	NA	NA	NA	NA
2038	AAP2	ACLI19_g22823	129.0351521	-1.755399838	2.926192302	-0.599892166	0.548578104	0.98589222	latitude	ACLI19_g22823.t1	Chr03_Occ	45925555	45928597	AAP2	CP125841.1	Genbank	gene	48694722	48697212	.	-	.	ID=gene-P8452_28341;Name=AAP2;gbkey=Gene;gene=AAP2;gene_biotype=protein_coding;locus_tag=P8452_28341	NA	NA	NA	NA	NA	NA	NA	NA	NA	NA	NA	NA	NA	NA	NA	NA	NA
2039	AAP2	ACLI19_g22823	129.0351521	-1.755399838	2.926192302	-0.599892166	0.548578104	0.98589222	latitude	ACLI19_g22823.t1	Chr03_Occ	45925555	45928597	AAP2	CP125840.1	Genbank	gene	45901764	45904229	.	-	.	ID=gene-P8452_22820;Name=AAP2;gbkey=Gene;gene=AAP2;gene_biotype=protein_coding;locus_tag=P8452_22820	NA	NA	NA	NA	NA	NA	NA	NA	NA	NA	NA	NA	NA	NA	NA	NA	NA
2040	AAP2	ACLI19_g22823	129.0351521	-1.755399838	2.926192302	-0.599892166	0.548578104	0.98589222	latitude	ACLI19_g22823.t1	Chr03_Occ	45925555	45928597	AAP2	CP125843.1	Genbank	gene	22634060	22636994	.	-	.	ID=gene-P8452_37489;Name=AAP2;gbkey=Gene;gene=AAP2;gene_biotype=protein_coding;locus_tag=P8452_37489	NA	NA	NA	NA	NA	NA	NA	NA	NA	NA	NA	NA	NA	NA	NA	NA	NA
2049	AAP2	ACLI19_g22823	129.0351521	2.117528121	2.90821522	0.728119469	0.466540457	0.973689624	range	ACLI19_g22823.t1	Chr03_Occ	45925555	45928597	AAP2	CP125841.1	Genbank	gene	48703952	48706992	.	-	.	ID=gene-P8452_28343;Name=AAP2;gbkey=Gene;gene=AAP2;gene_biotype=protein_coding;locus_tag=P8452_28343	NA	NA	NA	NA	NA	NA	NA	NA	NA	NA	NA	NA	NA	NA	NA	NA	NA
2050	AAP2	ACLI19_g22823	129.0351521	2.117528121	2.90821522	0.728119469	0.466540457	0.973689624	range	ACLI19_g22823.t1	Chr03_Occ	45925555	45928597	AAP2	CP125842.1	Genbank	gene	58789396	58793361	.	-	.	ID=gene-P8452_34446;Name=AAP2;gbkey=Gene;gene=AAP2;gene_biotype=protein_coding;locus_tag=P8452_34446	NA	NA	NA	NA	NA	NA	NA	NA	NA	NA	NA	NA	NA	NA	NA	NA	NA
2051	AAP2	ACLI19_g22823	129.0351521	2.117528121	2.90821522	0.728119469	0.466540457	0.973689624	range	ACLI19_g22823.t1	Chr03_Occ	45925555	45928597	AAP2	CP125843.1	Genbank	gene	54222439	54226505	.	-	.	ID=gene-P8452_39715;Name=AAP2;gbkey=Gene;gene=AAP2;gene_biotype=protein_coding;locus_tag=P8452_39715	NA	NA	NA	NA	NA	NA	NA	NA	NA	NA	NA	NA	NA	NA	NA	NA	NA
2052	AAP2	ACLI19_g22823	129.0351521	2.117528121	2.90821522	0.728119469	0.466540457	0.973689624	range	ACLI19_g22823.t1	Chr03_Occ	45925555	45928597	AAP2	CP125842.1	Genbank	gene	21754995	21757602	.	-	.	ID=gene-P8452_32082;Name=AAP2;gbkey=Gene;gene=AAP2;gene_biotype=protein_coding;locus_tag=P8452_32082	NA	NA	NA	NA	NA	NA	NA	NA	NA	NA	NA	NA	NA	NA	NA	NA	NA
2053	AAP2	ACLI19_g22823	129.0351521	2.117528121	2.90821522	0.728119469	0.466540457	0.973689624	range	ACLI19_g22823.t1	Chr03_Occ	45925555	45928597	AAP2	CP125840.1	Genbank	gene	45925555	45928597	.	-	.	ID=gene-P8452_22823;Name=AAP2;gbkey=Gene;gene=AAP2;gene_biotype=protein_coding;locus_tag=P8452_22823	NA	NA	NA	NA	NA	NA	NA	NA	NA	NA	NA	NA	NA	NA	NA	NA	NA
2054	AAP2	ACLI19_g22823	129.0351521	2.117528121	2.90821522	0.728119469	0.466540457	0.973689624	range	ACLI19_g22823.t1	Chr03_Occ	45925555	45928597	AAP2	CP125841.1	Genbank	gene	48694722	48697212	.	-	.	ID=gene-P8452_28341;Name=AAP2;gbkey=Gene;gene=AAP2;gene_biotype=protein_coding;locus_tag=P8452_28341	NA	NA	NA	NA	NA	NA	NA	NA	NA	NA	NA	NA	NA	NA	NA	NA	NA
2055	AAP2	ACLI19_g22823	129.0351521	2.117528121	2.90821522	0.728119469	0.466540457	0.973689624	range	ACLI19_g22823.t1	Chr03_Occ	45925555	45928597	AAP2	CP125840.1	Genbank	gene	45901764	45904229	.	-	.	ID=gene-P8452_22820;Name=AAP2;gbkey=Gene;gene=AAP2;gene_biotype=protein_coding;locus_tag=P8452_22820	NA	NA	NA	NA	NA	NA	NA	NA	NA	NA	NA	NA	NA	NA	NA	NA	NA
2056	AAP2	ACLI19_g22823	129.0351521	2.117528121	2.90821522	0.728119469	0.466540457	0.973689624	range	ACLI19_g22823.t1	Chr03_Occ	45925555	45928597	AAP2	CP125843.1	Genbank	gene	22634060	22636994	.	-	.	ID=gene-P8452_37489;Name=AAP2;gbkey=Gene;gene=AAP2;gene_biotype=protein_coding;locus_tag=P8452_37489	NA	NA	NA	NA	NA	NA	NA	NA	NA	NA	NA	NA	NA	NA	NA	NA	NA
2073	AAP2	ACLI19_g28343	484.8884565	0.486225378	1.813235494	0.268153464	0.788581194	0.999880144	latitude	ACLI19_g28343.t1	Chr03_Pall	48703952	48706992	AAP2	CP125841.1	Genbank	gene	48703952	48706992	.	-	.	ID=gene-P8452_28343;Name=AAP2;gbkey=Gene;gene=AAP2;gene_biotype=protein_coding;locus_tag=P8452_28343	NA	NA	NA	NA	NA	NA	NA	NA	NA	NA	NA	NA	NA	NA	NA	NA	NA
2074	AAP2	ACLI19_g28343	484.8884565	0.486225378	1.813235494	0.268153464	0.788581194	0.999880144	latitude	ACLI19_g28343.t1	Chr03_Pall	48703952	48706992	AAP2	CP125842.1	Genbank	gene	58789396	58793361	.	-	.	ID=gene-P8452_34446;Name=AAP2;gbkey=Gene;gene=AAP2;gene_biotype=protein_coding;locus_tag=P8452_34446	NA	NA	NA	NA	NA	NA	NA	NA	NA	NA	NA	NA	NA	NA	NA	NA	NA
2075	AAP2	ACLI19_g28343	484.8884565	0.486225378	1.813235494	0.268153464	0.788581194	0.999880144	latitude	ACLI19_g28343.t1	Chr03_Pall	48703952	48706992	AAP2	CP125843.1	Genbank	gene	54222439	54226505	.	-	.	ID=gene-P8452_39715;Name=AAP2;gbkey=Gene;gene=AAP2;gene_biotype=protein_coding;locus_tag=P8452_39715	NA	NA	NA	NA	NA	NA	NA	NA	NA	NA	NA	NA	NA	NA	NA	NA	NA
2076	AAP2	ACLI19_g28343	484.8884565	0.486225378	1.813235494	0.268153464	0.788581194	0.999880144	latitude	ACLI19_g28343.t1	Chr03_Pall	48703952	48706992	AAP2	CP125842.1	Genbank	gene	21754995	21757602	.	-	.	ID=gene-P8452_32082;Name=AAP2;gbkey=Gene;gene=AAP2;gene_biotype=protein_coding;locus_tag=P8452_32082	NA	NA	NA	NA	NA	NA	NA	NA	NA	NA	NA	NA	NA	NA	NA	NA	NA
2077	AAP2	ACLI19_g28343	484.8884565	0.486225378	1.813235494	0.268153464	0.788581194	0.999880144	latitude	ACLI19_g28343.t1	Chr03_Pall	48703952	48706992	AAP2	CP125840.1	Genbank	gene	45925555	45928597	.	-	.	ID=gene-P8452_22823;Name=AAP2;gbkey=Gene;gene=AAP2;gene_biotype=protein_coding;locus_tag=P8452_22823	NA	NA	NA	NA	NA	NA	NA	NA	NA	NA	NA	NA	NA	NA	NA	NA	NA
2078	AAP2	ACLI19_g28343	484.8884565	0.486225378	1.813235494	0.268153464	0.788581194	0.999880144	latitude	ACLI19_g28343.t1	Chr03_Pall	48703952	48706992	AAP2	CP125841.1	Genbank	gene	48694722	48697212	.	-	.	ID=gene-P8452_28341;Name=AAP2;gbkey=Gene;gene=AAP2;gene_biotype=protein_coding;locus_tag=P8452_28341	NA	NA	NA	NA	NA	NA	NA	NA	NA	NA	NA	NA	NA	NA	NA	NA	NA
2079	AAP2	ACLI19_g28343	484.8884565	0.486225378	1.813235494	0.268153464	0.788581194	0.999880144	latitude	ACLI19_g28343.t1	Chr03_Pall	48703952	48706992	AAP2	CP125840.1	Genbank	gene	45901764	45904229	.	-	.	ID=gene-P8452_22820;Name=AAP2;gbkey=Gene;gene=AAP2;gene_biotype=protein_coding;locus_tag=P8452_22820	NA	NA	NA	NA	NA	NA	NA	NA	NA	NA	NA	NA	NA	NA	NA	NA	NA
2080	AAP2	ACLI19_g28343	484.8884565	0.486225378	1.813235494	0.268153464	0.788581194	0.999880144	latitude	ACLI19_g28343.t1	Chr03_Pall	48703952	48706992	AAP2	CP125843.1	Genbank	gene	22634060	22636994	.	-	.	ID=gene-P8452_37489;Name=AAP2;gbkey=Gene;gene=AAP2;gene_biotype=protein_coding;locus_tag=P8452_37489	NA	NA	NA	NA	NA	NA	NA	NA	NA	NA	NA	NA	NA	NA	NA	NA	NA
2081	AAP2	ACLI19_g28343	484.8884565	0.022410786	5.050183664	0.004437618	0.996459305	0.999958117	condition	ACLI19_g28343.t1	Chr03_Pall	48703952	48706992	AAP2	CP125841.1	Genbank	gene	48703952	48706992	.	-	.	ID=gene-P8452_28343;Name=AAP2;gbkey=Gene;gene=AAP2;gene_biotype=protein_coding;locus_tag=P8452_28343	NA	NA	NA	NA	NA	NA	NA	NA	NA	NA	NA	NA	NA	NA	NA	NA	NA
2082	AAP2	ACLI19_g28343	484.8884565	0.022410786	5.050183664	0.004437618	0.996459305	0.999958117	condition	ACLI19_g28343.t1	Chr03_Pall	48703952	48706992	AAP2	CP125842.1	Genbank	gene	58789396	58793361	.	-	.	ID=gene-P8452_34446;Name=AAP2;gbkey=Gene;gene=AAP2;gene_biotype=protein_coding;locus_tag=P8452_34446	NA	NA	NA	NA	NA	NA	NA	NA	NA	NA	NA	NA	NA	NA	NA	NA	NA
2083	AAP2	ACLI19_g28343	484.8884565	0.022410786	5.050183664	0.004437618	0.996459305	0.999958117	condition	ACLI19_g28343.t1	Chr03_Pall	48703952	48706992	AAP2	CP125843.1	Genbank	gene	54222439	54226505	.	-	.	ID=gene-P8452_39715;Name=AAP2;gbkey=Gene;gene=AAP2;gene_biotype=protein_coding;locus_tag=P8452_39715	NA	NA	NA	NA	NA	NA	NA	NA	NA	NA	NA	NA	NA	NA	NA	NA	NA
2084	AAP2	ACLI19_g28343	484.8884565	0.022410786	5.050183664	0.004437618	0.996459305	0.999958117	condition	ACLI19_g28343.t1	Chr03_Pall	48703952	48706992	AAP2	CP125842.1	Genbank	gene	21754995	21757602	.	-	.	ID=gene-P8452_32082;Name=AAP2;gbkey=Gene;gene=AAP2;gene_biotype=protein_coding;locus_tag=P8452_32082	NA	NA	NA	NA	NA	NA	NA	NA	NA	NA	NA	NA	NA	NA	NA	NA	NA
2085	AAP2	ACLI19_g28343	484.8884565	0.022410786	5.050183664	0.004437618	0.996459305	0.999958117	condition	ACLI19_g28343.t1	Chr03_Pall	48703952	48706992	AAP2	CP125840.1	Genbank	gene	45925555	45928597	.	-	.	ID=gene-P8452_22823;Name=AAP2;gbkey=Gene;gene=AAP2;gene_biotype=protein_coding;locus_tag=P8452_22823	NA	NA	NA	NA	NA	NA	NA	NA	NA	NA	NA	NA	NA	NA	NA	NA	NA
2086	AAP2	ACLI19_g28343	484.8884565	0.022410786	5.050183664	0.004437618	0.996459305	0.999958117	condition	ACLI19_g28343.t1	Chr03_Pall	48703952	48706992	AAP2	CP125841.1	Genbank	gene	48694722	48697212	.	-	.	ID=gene-P8452_28341;Name=AAP2;gbkey=Gene;gene=AAP2;gene_biotype=protein_coding;locus_tag=P8452_28341	NA	NA	NA	NA	NA	NA	NA	NA	NA	NA	NA	NA	NA	NA	NA	NA	NA
2087	AAP2	ACLI19_g28343	484.8884565	0.022410786	5.050183664	0.004437618	0.996459305	0.999958117	condition	ACLI19_g28343.t1	Chr03_Pall	48703952	48706992	AAP2	CP125840.1	Genbank	gene	45901764	45904229	.	-	.	ID=gene-P8452_22820;Name=AAP2;gbkey=Gene;gene=AAP2;gene_biotype=protein_coding;locus_tag=P8452_22820	NA	NA	NA	NA	NA	NA	NA	NA	NA	NA	NA	NA	NA	NA	NA	NA	NA
2088	AAP2	ACLI19_g28343	484.8884565	0.022410786	5.050183664	0.004437618	0.996459305	0.999958117	condition	ACLI19_g28343.t1	Chr03_Pall	48703952	48706992	AAP2	CP125843.1	Genbank	gene	22634060	22636994	.	-	.	ID=gene-P8452_37489;Name=AAP2;gbkey=Gene;gene=AAP2;gene_biotype=protein_coding;locus_tag=P8452_37489	NA	NA	NA	NA	NA	NA	NA	NA	NA	NA	NA	NA	NA	NA	NA	NA	NA
2097	AAP2	ACLI19_g28343	484.8884565	0.618290708	1.800395269	0.343419425	0.731282948	0.999930722	range	ACLI19_g28343.t1	Chr03_Pall	48703952	48706992	AAP2	CP125841.1	Genbank	gene	48703952	48706992	.	-	.	ID=gene-P8452_28343;Name=AAP2;gbkey=Gene;gene=AAP2;gene_biotype=protein_coding;locus_tag=P8452_28343	NA	NA	NA	NA	NA	NA	NA	NA	NA	NA	NA	NA	NA	NA	NA	NA	NA
2098	AAP2	ACLI19_g28343	484.8884565	0.618290708	1.800395269	0.343419425	0.731282948	0.999930722	range	ACLI19_g28343.t1	Chr03_Pall	48703952	48706992	AAP2	CP125842.1	Genbank	gene	58789396	58793361	.	-	.	ID=gene-P8452_34446;Name=AAP2;gbkey=Gene;gene=AAP2;gene_biotype=protein_coding;locus_tag=P8452_34446	NA	NA	NA	NA	NA	NA	NA	NA	NA	NA	NA	NA	NA	NA	NA	NA	NA
2099	AAP2	ACLI19_g28343	484.8884565	0.618290708	1.800395269	0.343419425	0.731282948	0.999930722	range	ACLI19_g28343.t1	Chr03_Pall	48703952	48706992	AAP2	CP125843.1	Genbank	gene	54222439	54226505	.	-	.	ID=gene-P8452_39715;Name=AAP2;gbkey=Gene;gene=AAP2;gene_biotype=protein_coding;locus_tag=P8452_39715	NA	NA	NA	NA	NA	NA	NA	NA	NA	NA	NA	NA	NA	NA	NA	NA	NA
2100	AAP2	ACLI19_g28343	484.8884565	0.618290708	1.800395269	0.343419425	0.731282948	0.999930722	range	ACLI19_g28343.t1	Chr03_Pall	48703952	48706992	AAP2	CP125842.1	Genbank	gene	21754995	21757602	.	-	.	ID=gene-P8452_32082;Name=AAP2;gbkey=Gene;gene=AAP2;gene_biotype=protein_coding;locus_tag=P8452_32082	NA	NA	NA	NA	NA	NA	NA	NA	NA	NA	NA	NA	NA	NA	NA	NA	NA
2101	AAP2	ACLI19_g28343	484.8884565	0.618290708	1.800395269	0.343419425	0.731282948	0.999930722	range	ACLI19_g28343.t1	Chr03_Pall	48703952	48706992	AAP2	CP125840.1	Genbank	gene	45925555	45928597	.	-	.	ID=gene-P8452_22823;Name=AAP2;gbkey=Gene;gene=AAP2;gene_biotype=protein_coding;locus_tag=P8452_22823	NA	NA	NA	NA	NA	NA	NA	NA	NA	NA	NA	NA	NA	NA	NA	NA	NA
2102	AAP2	ACLI19_g28343	484.8884565	0.618290708	1.800395269	0.343419425	0.731282948	0.999930722	range	ACLI19_g28343.t1	Chr03_Pall	48703952	48706992	AAP2	CP125841.1	Genbank	gene	48694722	48697212	.	-	.	ID=gene-P8452_28341;Name=AAP2;gbkey=Gene;gene=AAP2;gene_biotype=protein_coding;locus_tag=P8452_28341	NA	NA	NA	NA	NA	NA	NA	NA	NA	NA	NA	NA	NA	NA	NA	NA	NA
2103	AAP2	ACLI19_g28343	484.8884565	0.618290708	1.800395269	0.343419425	0.731282948	0.999930722	range	ACLI19_g28343.t1	Chr03_Pall	48703952	48706992	AAP2	CP125840.1	Genbank	gene	45901764	45904229	.	-	.	ID=gene-P8452_22820;Name=AAP2;gbkey=Gene;gene=AAP2;gene_biotype=protein_coding;locus_tag=P8452_22820	NA	NA	NA	NA	NA	NA	NA	NA	NA	NA	NA	NA	NA	NA	NA	NA	NA
2104	AAP2	ACLI19_g28343	484.8884565	0.618290708	1.800395269	0.343419425	0.731282948	0.999930722	range	ACLI19_g28343.t1	Chr03_Pall	48703952	48706992	AAP2	CP125843.1	Genbank	gene	22634060	22636994	.	-	.	ID=gene-P8452_37489;Name=AAP2;gbkey=Gene;gene=AAP2;gene_biotype=protein_coding;locus_tag=P8452_37489	NA	NA	NA	NA	NA	NA	NA	NA	NA	NA	NA	NA	NA	NA	NA	NA	NA
2105	AAP2	ACLI19_g32082	308.9247159	-0.59248851	7.964197384	-0.074394001	0.940696882	0.999958117	condition	ACLI19_g32082.t1	Chr04_Occ	21754995	21757602	AAP2	CP125841.1	Genbank	gene	48703952	48706992	.	-	.	ID=gene-P8452_28343;Name=AAP2;gbkey=Gene;gene=AAP2;gene_biotype=protein_coding;locus_tag=P8452_28343	NA	NA	NA	NA	NA	NA	NA	NA	NA	NA	NA	NA	NA	NA	NA	NA	NA
2106	AAP2	ACLI19_g32082	308.9247159	-0.59248851	7.964197384	-0.074394001	0.940696882	0.999958117	condition	ACLI19_g32082.t1	Chr04_Occ	21754995	21757602	AAP2	CP125842.1	Genbank	gene	58789396	58793361	.	-	.	ID=gene-P8452_34446;Name=AAP2;gbkey=Gene;gene=AAP2;gene_biotype=protein_coding;locus_tag=P8452_34446	NA	NA	NA	NA	NA	NA	NA	NA	NA	NA	NA	NA	NA	NA	NA	NA	NA
2107	AAP2	ACLI19_g32082	308.9247159	-0.59248851	7.964197384	-0.074394001	0.940696882	0.999958117	condition	ACLI19_g32082.t1	Chr04_Occ	21754995	21757602	AAP2	CP125843.1	Genbank	gene	54222439	54226505	.	-	.	ID=gene-P8452_39715;Name=AAP2;gbkey=Gene;gene=AAP2;gene_biotype=protein_coding;locus_tag=P8452_39715	NA	NA	NA	NA	NA	NA	NA	NA	NA	NA	NA	NA	NA	NA	NA	NA	NA
2108	AAP2	ACLI19_g32082	308.9247159	-0.59248851	7.964197384	-0.074394001	0.940696882	0.999958117	condition	ACLI19_g32082.t1	Chr04_Occ	21754995	21757602	AAP2	CP125842.1	Genbank	gene	21754995	21757602	.	-	.	ID=gene-P8452_32082;Name=AAP2;gbkey=Gene;gene=AAP2;gene_biotype=protein_coding;locus_tag=P8452_32082	NA	NA	NA	NA	NA	NA	NA	NA	NA	NA	NA	NA	NA	NA	NA	NA	NA
2109	AAP2	ACLI19_g32082	308.9247159	-0.59248851	7.964197384	-0.074394001	0.940696882	0.999958117	condition	ACLI19_g32082.t1	Chr04_Occ	21754995	21757602	AAP2	CP125840.1	Genbank	gene	45925555	45928597	.	-	.	ID=gene-P8452_22823;Name=AAP2;gbkey=Gene;gene=AAP2;gene_biotype=protein_coding;locus_tag=P8452_22823	NA	NA	NA	NA	NA	NA	NA	NA	NA	NA	NA	NA	NA	NA	NA	NA	NA
2110	AAP2	ACLI19_g32082	308.9247159	-0.59248851	7.964197384	-0.074394001	0.940696882	0.999958117	condition	ACLI19_g32082.t1	Chr04_Occ	21754995	21757602	AAP2	CP125841.1	Genbank	gene	48694722	48697212	.	-	.	ID=gene-P8452_28341;Name=AAP2;gbkey=Gene;gene=AAP2;gene_biotype=protein_coding;locus_tag=P8452_28341	NA	NA	NA	NA	NA	NA	NA	NA	NA	NA	NA	NA	NA	NA	NA	NA	NA
2111	AAP2	ACLI19_g32082	308.9247159	-0.59248851	7.964197384	-0.074394001	0.940696882	0.999958117	condition	ACLI19_g32082.t1	Chr04_Occ	21754995	21757602	AAP2	CP125840.1	Genbank	gene	45901764	45904229	.	-	.	ID=gene-P8452_22820;Name=AAP2;gbkey=Gene;gene=AAP2;gene_biotype=protein_coding;locus_tag=P8452_22820	NA	NA	NA	NA	NA	NA	NA	NA	NA	NA	NA	NA	NA	NA	NA	NA	NA
2112	AAP2	ACLI19_g32082	308.9247159	-0.59248851	7.964197384	-0.074394001	0.940696882	0.999958117	condition	ACLI19_g32082.t1	Chr04_Occ	21754995	21757602	AAP2	CP125843.1	Genbank	gene	22634060	22636994	.	-	.	ID=gene-P8452_37489;Name=AAP2;gbkey=Gene;gene=AAP2;gene_biotype=protein_coding;locus_tag=P8452_37489	NA	NA	NA	NA	NA	NA	NA	NA	NA	NA	NA	NA	NA	NA	NA	NA	NA
2113	AAP2	ACLI19_g32082	308.9247159	0.49333312	2.843093722	0.173519823	0.862242847	0.999930722	range	ACLI19_g32082.t1	Chr04_Occ	21754995	21757602	AAP2	CP125841.1	Genbank	gene	48703952	48706992	.	-	.	ID=gene-P8452_28343;Name=AAP2;gbkey=Gene;gene=AAP2;gene_biotype=protein_coding;locus_tag=P8452_28343	NA	NA	NA	NA	NA	NA	NA	NA	NA	NA	NA	NA	NA	NA	NA	NA	NA
2114	AAP2	ACLI19_g32082	308.9247159	0.49333312	2.843093722	0.173519823	0.862242847	0.999930722	range	ACLI19_g32082.t1	Chr04_Occ	21754995	21757602	AAP2	CP125842.1	Genbank	gene	58789396	58793361	.	-	.	ID=gene-P8452_34446;Name=AAP2;gbkey=Gene;gene=AAP2;gene_biotype=protein_coding;locus_tag=P8452_34446	NA	NA	NA	NA	NA	NA	NA	NA	NA	NA	NA	NA	NA	NA	NA	NA	NA
2115	AAP2	ACLI19_g32082	308.9247159	0.49333312	2.843093722	0.173519823	0.862242847	0.999930722	range	ACLI19_g32082.t1	Chr04_Occ	21754995	21757602	AAP2	CP125843.1	Genbank	gene	54222439	54226505	.	-	.	ID=gene-P8452_39715;Name=AAP2;gbkey=Gene;gene=AAP2;gene_biotype=protein_coding;locus_tag=P8452_39715	NA	NA	NA	NA	NA	NA	NA	NA	NA	NA	NA	NA	NA	NA	NA	NA	NA
2116	AAP2	ACLI19_g32082	308.9247159	0.49333312	2.843093722	0.173519823	0.862242847	0.999930722	range	ACLI19_g32082.t1	Chr04_Occ	21754995	21757602	AAP2	CP125842.1	Genbank	gene	21754995	21757602	.	-	.	ID=gene-P8452_32082;Name=AAP2;gbkey=Gene;gene=AAP2;gene_biotype=protein_coding;locus_tag=P8452_32082	NA	NA	NA	NA	NA	NA	NA	NA	NA	NA	NA	NA	NA	NA	NA	NA	NA
2117	AAP2	ACLI19_g32082	308.9247159	0.49333312	2.843093722	0.173519823	0.862242847	0.999930722	range	ACLI19_g32082.t1	Chr04_Occ	21754995	21757602	AAP2	CP125840.1	Genbank	gene	45925555	45928597	.	-	.	ID=gene-P8452_22823;Name=AAP2;gbkey=Gene;gene=AAP2;gene_biotype=protein_coding;locus_tag=P8452_22823	NA	NA	NA	NA	NA	NA	NA	NA	NA	NA	NA	NA	NA	NA	NA	NA	NA
2118	AAP2	ACLI19_g32082	308.9247159	0.49333312	2.843093722	0.173519823	0.862242847	0.999930722	range	ACLI19_g32082.t1	Chr04_Occ	21754995	21757602	AAP2	CP125841.1	Genbank	gene	48694722	48697212	.	-	.	ID=gene-P8452_28341;Name=AAP2;gbkey=Gene;gene=AAP2;gene_biotype=protein_coding;locus_tag=P8452_28341	NA	NA	NA	NA	NA	NA	NA	NA	NA	NA	NA	NA	NA	NA	NA	NA	NA
2119	AAP2	ACLI19_g32082	308.9247159	0.49333312	2.843093722	0.173519823	0.862242847	0.999930722	range	ACLI19_g32082.t1	Chr04_Occ	21754995	21757602	AAP2	CP125840.1	Genbank	gene	45901764	45904229	.	-	.	ID=gene-P8452_22820;Name=AAP2;gbkey=Gene;gene=AAP2;gene_biotype=protein_coding;locus_tag=P8452_22820	NA	NA	NA	NA	NA	NA	NA	NA	NA	NA	NA	NA	NA	NA	NA	NA	NA
2120	AAP2	ACLI19_g32082	308.9247159	0.49333312	2.843093722	0.173519823	0.862242847	0.999930722	range	ACLI19_g32082.t1	Chr04_Occ	21754995	21757602	AAP2	CP125843.1	Genbank	gene	22634060	22636994	.	-	.	ID=gene-P8452_37489;Name=AAP2;gbkey=Gene;gene=AAP2;gene_biotype=protein_coding;locus_tag=P8452_37489	NA	NA	NA	NA	NA	NA	NA	NA	NA	NA	NA	NA	NA	NA	NA	NA	NA
2129	AAP2	ACLI19_g32082	308.9247159	0.371479072	2.862164367	0.129789566	0.896732918	0.999880144	latitude	ACLI19_g32082.t1	Chr04_Occ	21754995	21757602	AAP2	CP125841.1	Genbank	gene	48703952	48706992	.	-	.	ID=gene-P8452_28343;Name=AAP2;gbkey=Gene;gene=AAP2;gene_biotype=protein_coding;locus_tag=P8452_28343	NA	NA	NA	NA	NA	NA	NA	NA	NA	NA	NA	NA	NA	NA	NA	NA	NA
2130	AAP2	ACLI19_g32082	308.9247159	0.371479072	2.862164367	0.129789566	0.896732918	0.999880144	latitude	ACLI19_g32082.t1	Chr04_Occ	21754995	21757602	AAP2	CP125842.1	Genbank	gene	58789396	58793361	.	-	.	ID=gene-P8452_34446;Name=AAP2;gbkey=Gene;gene=AAP2;gene_biotype=protein_coding;locus_tag=P8452_34446	NA	NA	NA	NA	NA	NA	NA	NA	NA	NA	NA	NA	NA	NA	NA	NA	NA
2131	AAP2	ACLI19_g32082	308.9247159	0.371479072	2.862164367	0.129789566	0.896732918	0.999880144	latitude	ACLI19_g32082.t1	Chr04_Occ	21754995	21757602	AAP2	CP125843.1	Genbank	gene	54222439	54226505	.	-	.	ID=gene-P8452_39715;Name=AAP2;gbkey=Gene;gene=AAP2;gene_biotype=protein_coding;locus_tag=P8452_39715	NA	NA	NA	NA	NA	NA	NA	NA	NA	NA	NA	NA	NA	NA	NA	NA	NA
2132	AAP2	ACLI19_g32082	308.9247159	0.371479072	2.862164367	0.129789566	0.896732918	0.999880144	latitude	ACLI19_g32082.t1	Chr04_Occ	21754995	21757602	AAP2	CP125842.1	Genbank	gene	21754995	21757602	.	-	.	ID=gene-P8452_32082;Name=AAP2;gbkey=Gene;gene=AAP2;gene_biotype=protein_coding;locus_tag=P8452_32082	NA	NA	NA	NA	NA	NA	NA	NA	NA	NA	NA	NA	NA	NA	NA	NA	NA
2133	AAP2	ACLI19_g32082	308.9247159	0.371479072	2.862164367	0.129789566	0.896732918	0.999880144	latitude	ACLI19_g32082.t1	Chr04_Occ	21754995	21757602	AAP2	CP125840.1	Genbank	gene	45925555	45928597	.	-	.	ID=gene-P8452_22823;Name=AAP2;gbkey=Gene;gene=AAP2;gene_biotype=protein_coding;locus_tag=P8452_22823	NA	NA	NA	NA	NA	NA	NA	NA	NA	NA	NA	NA	NA	NA	NA	NA	NA
2134	AAP2	ACLI19_g32082	308.9247159	0.371479072	2.862164367	0.129789566	0.896732918	0.999880144	latitude	ACLI19_g32082.t1	Chr04_Occ	21754995	21757602	AAP2	CP125841.1	Genbank	gene	48694722	48697212	.	-	.	ID=gene-P8452_28341;Name=AAP2;gbkey=Gene;gene=AAP2;gene_biotype=protein_coding;locus_tag=P8452_28341	NA	NA	NA	NA	NA	NA	NA	NA	NA	NA	NA	NA	NA	NA	NA	NA	NA
2135	AAP2	ACLI19_g32082	308.9247159	0.371479072	2.862164367	0.129789566	0.896732918	0.999880144	latitude	ACLI19_g32082.t1	Chr04_Occ	21754995	21757602	AAP2	CP125840.1	Genbank	gene	45901764	45904229	.	-	.	ID=gene-P8452_22820;Name=AAP2;gbkey=Gene;gene=AAP2;gene_biotype=protein_coding;locus_tag=P8452_22820	NA	NA	NA	NA	NA	NA	NA	NA	NA	NA	NA	NA	NA	NA	NA	NA	NA
2136	AAP2	ACLI19_g32082	308.9247159	0.371479072	2.862164367	0.129789566	0.896732918	0.999880144	latitude	ACLI19_g32082.t1	Chr04_Occ	21754995	21757602	AAP2	CP125843.1	Genbank	gene	22634060	22636994	.	-	.	ID=gene-P8452_37489;Name=AAP2;gbkey=Gene;gene=AAP2;gene_biotype=protein_coding;locus_tag=P8452_37489	NA	NA	NA	NA	NA	NA	NA	NA	NA	NA	NA	NA	NA	NA	NA	NA	NA
2153	AAP2	ACLI19_g22823	129.0351521	0.39604529	8.142594497	0.04863871	0.961207221	0.999958117	condition	ACLI19_g22823.t1	Chr03_Occ	45925555	45928597	AAP2	CP125841.1	Genbank	gene	48703952	48706992	.	-	.	ID=gene-P8452_28343;Name=AAP2;gbkey=Gene;gene=AAP2;gene_biotype=protein_coding;locus_tag=P8452_28343	NA	NA	NA	NA	NA	NA	NA	NA	NA	NA	NA	NA	NA	NA	NA	NA	NA
2154	AAP2	ACLI19_g22823	129.0351521	0.39604529	8.142594497	0.04863871	0.961207221	0.999958117	condition	ACLI19_g22823.t1	Chr03_Occ	45925555	45928597	AAP2	CP125842.1	Genbank	gene	58789396	58793361	.	-	.	ID=gene-P8452_34446;Name=AAP2;gbkey=Gene;gene=AAP2;gene_biotype=protein_coding;locus_tag=P8452_34446	NA	NA	NA	NA	NA	NA	NA	NA	NA	NA	NA	NA	NA	NA	NA	NA	NA
2155	AAP2	ACLI19_g22823	129.0351521	0.39604529	8.142594497	0.04863871	0.961207221	0.999958117	condition	ACLI19_g22823.t1	Chr03_Occ	45925555	45928597	AAP2	CP125843.1	Genbank	gene	54222439	54226505	.	-	.	ID=gene-P8452_39715;Name=AAP2;gbkey=Gene;gene=AAP2;gene_biotype=protein_coding;locus_tag=P8452_39715	NA	NA	NA	NA	NA	NA	NA	NA	NA	NA	NA	NA	NA	NA	NA	NA	NA
2156	AAP2	ACLI19_g22823	129.0351521	0.39604529	8.142594497	0.04863871	0.961207221	0.999958117	condition	ACLI19_g22823.t1	Chr03_Occ	45925555	45928597	AAP2	CP125842.1	Genbank	gene	21754995	21757602	.	-	.	ID=gene-P8452_32082;Name=AAP2;gbkey=Gene;gene=AAP2;gene_biotype=protein_coding;locus_tag=P8452_32082	NA	NA	NA	NA	NA	NA	NA	NA	NA	NA	NA	NA	NA	NA	NA	NA	NA
2157	AAP2	ACLI19_g22823	129.0351521	0.39604529	8.142594497	0.04863871	0.961207221	0.999958117	condition	ACLI19_g22823.t1	Chr03_Occ	45925555	45928597	AAP2	CP125840.1	Genbank	gene	45925555	45928597	.	-	.	ID=gene-P8452_22823;Name=AAP2;gbkey=Gene;gene=AAP2;gene_biotype=protein_coding;locus_tag=P8452_22823	NA	NA	NA	NA	NA	NA	NA	NA	NA	NA	NA	NA	NA	NA	NA	NA	NA
2158	AAP2	ACLI19_g22823	129.0351521	0.39604529	8.142594497	0.04863871	0.961207221	0.999958117	condition	ACLI19_g22823.t1	Chr03_Occ	45925555	45928597	AAP2	CP125841.1	Genbank	gene	48694722	48697212	.	-	.	ID=gene-P8452_28341;Name=AAP2;gbkey=Gene;gene=AAP2;gene_biotype=protein_coding;locus_tag=P8452_28341	NA	NA	NA	NA	NA	NA	NA	NA	NA	NA	NA	NA	NA	NA	NA	NA	NA
2159	AAP2	ACLI19_g22823	129.0351521	0.39604529	8.142594497	0.04863871	0.961207221	0.999958117	condition	ACLI19_g22823.t1	Chr03_Occ	45925555	45928597	AAP2	CP125840.1	Genbank	gene	45901764	45904229	.	-	.	ID=gene-P8452_22820;Name=AAP2;gbkey=Gene;gene=AAP2;gene_biotype=protein_coding;locus_tag=P8452_22820	NA	NA	NA	NA	NA	NA	NA	NA	NA	NA	NA	NA	NA	NA	NA	NA	NA
2160	AAP2	ACLI19_g22823	129.0351521	0.39604529	8.142594497	0.04863871	0.961207221	0.999958117	condition	ACLI19_g22823.t1	Chr03_Occ	45925555	45928597	AAP2	CP125843.1	Genbank	gene	22634060	22636994	.	-	.	ID=gene-P8452_37489;Name=AAP2;gbkey=Gene;gene=AAP2;gene_biotype=protein_coding;locus_tag=P8452_37489	NA	NA	NA	NA	NA	NA	NA	NA	NA	NA	NA	NA	NA	NA	NA	NA	NA
2161	AAP2	ACLI19_g34446	354.9669239	-0.682233739	8.093773418	-0.084291183	0.932824922	0.999958117	condition	ACLI19_g34446.t1	Chr04_Occ	58789396	58793361	AAP2	CP125841.1	Genbank	gene	48703952	48706992	.	-	.	ID=gene-P8452_28343;Name=AAP2;gbkey=Gene;gene=AAP2;gene_biotype=protein_coding;locus_tag=P8452_28343	NA	NA	NA	NA	NA	NA	NA	NA	NA	NA	NA	NA	NA	NA	NA	NA	NA
2162	AAP2	ACLI19_g34446	354.9669239	-0.682233739	8.093773418	-0.084291183	0.932824922	0.999958117	condition	ACLI19_g34446.t1	Chr04_Occ	58789396	58793361	AAP2	CP125842.1	Genbank	gene	58789396	58793361	.	-	.	ID=gene-P8452_34446;Name=AAP2;gbkey=Gene;gene=AAP2;gene_biotype=protein_coding;locus_tag=P8452_34446	NA	NA	NA	NA	NA	NA	NA	NA	NA	NA	NA	NA	NA	NA	NA	NA	NA
2163	AAP2	ACLI19_g34446	354.9669239	-0.682233739	8.093773418	-0.084291183	0.932824922	0.999958117	condition	ACLI19_g34446.t1	Chr04_Occ	58789396	58793361	AAP2	CP125843.1	Genbank	gene	54222439	54226505	.	-	.	ID=gene-P8452_39715;Name=AAP2;gbkey=Gene;gene=AAP2;gene_biotype=protein_coding;locus_tag=P8452_39715	NA	NA	NA	NA	NA	NA	NA	NA	NA	NA	NA	NA	NA	NA	NA	NA	NA
2164	AAP2	ACLI19_g34446	354.9669239	-0.682233739	8.093773418	-0.084291183	0.932824922	0.999958117	condition	ACLI19_g34446.t1	Chr04_Occ	58789396	58793361	AAP2	CP125842.1	Genbank	gene	21754995	21757602	.	-	.	ID=gene-P8452_32082;Name=AAP2;gbkey=Gene;gene=AAP2;gene_biotype=protein_coding;locus_tag=P8452_32082	NA	NA	NA	NA	NA	NA	NA	NA	NA	NA	NA	NA	NA	NA	NA	NA	NA
2165	AAP2	ACLI19_g34446	354.9669239	-0.682233739	8.093773418	-0.084291183	0.932824922	0.999958117	condition	ACLI19_g34446.t1	Chr04_Occ	58789396	58793361	AAP2	CP125840.1	Genbank	gene	45925555	45928597	.	-	.	ID=gene-P8452_22823;Name=AAP2;gbkey=Gene;gene=AAP2;gene_biotype=protein_coding;locus_tag=P8452_22823	NA	NA	NA	NA	NA	NA	NA	NA	NA	NA	NA	NA	NA	NA	NA	NA	NA
2166	AAP2	ACLI19_g34446	354.9669239	-0.682233739	8.093773418	-0.084291183	0.932824922	0.999958117	condition	ACLI19_g34446.t1	Chr04_Occ	58789396	58793361	AAP2	CP125841.1	Genbank	gene	48694722	48697212	.	-	.	ID=gene-P8452_28341;Name=AAP2;gbkey=Gene;gene=AAP2;gene_biotype=protein_coding;locus_tag=P8452_28341	NA	NA	NA	NA	NA	NA	NA	NA	NA	NA	NA	NA	NA	NA	NA	NA	NA
2167	AAP2	ACLI19_g34446	354.9669239	-0.682233739	8.093773418	-0.084291183	0.932824922	0.999958117	condition	ACLI19_g34446.t1	Chr04_Occ	58789396	58793361	AAP2	CP125840.1	Genbank	gene	45901764	45904229	.	-	.	ID=gene-P8452_22820;Name=AAP2;gbkey=Gene;gene=AAP2;gene_biotype=protein_coding;locus_tag=P8452_22820	NA	NA	NA	NA	NA	NA	NA	NA	NA	NA	NA	NA	NA	NA	NA	NA	NA
2168	AAP2	ACLI19_g34446	354.9669239	-0.682233739	8.093773418	-0.084291183	0.932824922	0.999958117	condition	ACLI19_g34446.t1	Chr04_Occ	58789396	58793361	AAP2	CP125843.1	Genbank	gene	22634060	22636994	.	-	.	ID=gene-P8452_37489;Name=AAP2;gbkey=Gene;gene=AAP2;gene_biotype=protein_coding;locus_tag=P8452_37489	NA	NA	NA	NA	NA	NA	NA	NA	NA	NA	NA	NA	NA	NA	NA	NA	NA
2169	AAP2	ACLI19_g34446	354.9669239	-0.715278768	2.905660408	-0.246167366	0.805552677	0.999880144	latitude	ACLI19_g34446.t1	Chr04_Occ	58789396	58793361	AAP2	CP125841.1	Genbank	gene	48703952	48706992	.	-	.	ID=gene-P8452_28343;Name=AAP2;gbkey=Gene;gene=AAP2;gene_biotype=protein_coding;locus_tag=P8452_28343	NA	NA	NA	NA	NA	NA	NA	NA	NA	NA	NA	NA	NA	NA	NA	NA	NA
2170	AAP2	ACLI19_g34446	354.9669239	-0.715278768	2.905660408	-0.246167366	0.805552677	0.999880144	latitude	ACLI19_g34446.t1	Chr04_Occ	58789396	58793361	AAP2	CP125842.1	Genbank	gene	58789396	58793361	.	-	.	ID=gene-P8452_34446;Name=AAP2;gbkey=Gene;gene=AAP2;gene_biotype=protein_coding;locus_tag=P8452_34446	NA	NA	NA	NA	NA	NA	NA	NA	NA	NA	NA	NA	NA	NA	NA	NA	NA
2171	AAP2	ACLI19_g34446	354.9669239	-0.715278768	2.905660408	-0.246167366	0.805552677	0.999880144	latitude	ACLI19_g34446.t1	Chr04_Occ	58789396	58793361	AAP2	CP125843.1	Genbank	gene	54222439	54226505	.	-	.	ID=gene-P8452_39715;Name=AAP2;gbkey=Gene;gene=AAP2;gene_biotype=protein_coding;locus_tag=P8452_39715	NA	NA	NA	NA	NA	NA	NA	NA	NA	NA	NA	NA	NA	NA	NA	NA	NA
2172	AAP2	ACLI19_g34446	354.9669239	-0.715278768	2.905660408	-0.246167366	0.805552677	0.999880144	latitude	ACLI19_g34446.t1	Chr04_Occ	58789396	58793361	AAP2	CP125842.1	Genbank	gene	21754995	21757602	.	-	.	ID=gene-P8452_32082;Name=AAP2;gbkey=Gene;gene=AAP2;gene_biotype=protein_coding;locus_tag=P8452_32082	NA	NA	NA	NA	NA	NA	NA	NA	NA	NA	NA	NA	NA	NA	NA	NA	NA
2173	AAP2	ACLI19_g34446	354.9669239	-0.715278768	2.905660408	-0.246167366	0.805552677	0.999880144	latitude	ACLI19_g34446.t1	Chr04_Occ	58789396	58793361	AAP2	CP125840.1	Genbank	gene	45925555	45928597	.	-	.	ID=gene-P8452_22823;Name=AAP2;gbkey=Gene;gene=AAP2;gene_biotype=protein_coding;locus_tag=P8452_22823	NA	NA	NA	NA	NA	NA	NA	NA	NA	NA	NA	NA	NA	NA	NA	NA	NA
2174	AAP2	ACLI19_g34446	354.9669239	-0.715278768	2.905660408	-0.246167366	0.805552677	0.999880144	latitude	ACLI19_g34446.t1	Chr04_Occ	58789396	58793361	AAP2	CP125841.1	Genbank	gene	48694722	48697212	.	-	.	ID=gene-P8452_28341;Name=AAP2;gbkey=Gene;gene=AAP2;gene_biotype=protein_coding;locus_tag=P8452_28341	NA	NA	NA	NA	NA	NA	NA	NA	NA	NA	NA	NA	NA	NA	NA	NA	NA
2175	AAP2	ACLI19_g34446	354.9669239	-0.715278768	2.905660408	-0.246167366	0.805552677	0.999880144	latitude	ACLI19_g34446.t1	Chr04_Occ	58789396	58793361	AAP2	CP125840.1	Genbank	gene	45901764	45904229	.	-	.	ID=gene-P8452_22820;Name=AAP2;gbkey=Gene;gene=AAP2;gene_biotype=protein_coding;locus_tag=P8452_22820	NA	NA	NA	NA	NA	NA	NA	NA	NA	NA	NA	NA	NA	NA	NA	NA	NA
2176	AAP2	ACLI19_g34446	354.9669239	-0.715278768	2.905660408	-0.246167366	0.805552677	0.999880144	latitude	ACLI19_g34446.t1	Chr04_Occ	58789396	58793361	AAP2	CP125843.1	Genbank	gene	22634060	22636994	.	-	.	ID=gene-P8452_37489;Name=AAP2;gbkey=Gene;gene=AAP2;gene_biotype=protein_coding;locus_tag=P8452_37489	NA	NA	NA	NA	NA	NA	NA	NA	NA	NA	NA	NA	NA	NA	NA	NA	NA
2177	AAP2	ACLI19_g34446	354.9669239	-0.516295056	2.889298433	-0.178692187	0.858179404	0.999930722	range	ACLI19_g34446.t1	Chr04_Occ	58789396	58793361	AAP2	CP125841.1	Genbank	gene	48703952	48706992	.	-	.	ID=gene-P8452_28343;Name=AAP2;gbkey=Gene;gene=AAP2;gene_biotype=protein_coding;locus_tag=P8452_28343	NA	NA	NA	NA	NA	NA	NA	NA	NA	NA	NA	NA	NA	NA	NA	NA	NA
2178	AAP2	ACLI19_g34446	354.9669239	-0.516295056	2.889298433	-0.178692187	0.858179404	0.999930722	range	ACLI19_g34446.t1	Chr04_Occ	58789396	58793361	AAP2	CP125842.1	Genbank	gene	58789396	58793361	.	-	.	ID=gene-P8452_34446;Name=AAP2;gbkey=Gene;gene=AAP2;gene_biotype=protein_coding;locus_tag=P8452_34446	NA	NA	NA	NA	NA	NA	NA	NA	NA	NA	NA	NA	NA	NA	NA	NA	NA
2179	AAP2	ACLI19_g34446	354.9669239	-0.516295056	2.889298433	-0.178692187	0.858179404	0.999930722	range	ACLI19_g34446.t1	Chr04_Occ	58789396	58793361	AAP2	CP125843.1	Genbank	gene	54222439	54226505	.	-	.	ID=gene-P8452_39715;Name=AAP2;gbkey=Gene;gene=AAP2;gene_biotype=protein_coding;locus_tag=P8452_39715	NA	NA	NA	NA	NA	NA	NA	NA	NA	NA	NA	NA	NA	NA	NA	NA	NA
2180	AAP2	ACLI19_g34446	354.9669239	-0.516295056	2.889298433	-0.178692187	0.858179404	0.999930722	range	ACLI19_g34446.t1	Chr04_Occ	58789396	58793361	AAP2	CP125842.1	Genbank	gene	21754995	21757602	.	-	.	ID=gene-P8452_32082;Name=AAP2;gbkey=Gene;gene=AAP2;gene_biotype=protein_coding;locus_tag=P8452_32082	NA	NA	NA	NA	NA	NA	NA	NA	NA	NA	NA	NA	NA	NA	NA	NA	NA
2181	AAP2	ACLI19_g34446	354.9669239	-0.516295056	2.889298433	-0.178692187	0.858179404	0.999930722	range	ACLI19_g34446.t1	Chr04_Occ	58789396	58793361	AAP2	CP125840.1	Genbank	gene	45925555	45928597	.	-	.	ID=gene-P8452_22823;Name=AAP2;gbkey=Gene;gene=AAP2;gene_biotype=protein_coding;locus_tag=P8452_22823	NA	NA	NA	NA	NA	NA	NA	NA	NA	NA	NA	NA	NA	NA	NA	NA	NA
2182	AAP2	ACLI19_g34446	354.9669239	-0.516295056	2.889298433	-0.178692187	0.858179404	0.999930722	range	ACLI19_g34446.t1	Chr04_Occ	58789396	58793361	AAP2	CP125841.1	Genbank	gene	48694722	48697212	.	-	.	ID=gene-P8452_28341;Name=AAP2;gbkey=Gene;gene=AAP2;gene_biotype=protein_coding;locus_tag=P8452_28341	NA	NA	NA	NA	NA	NA	NA	NA	NA	NA	NA	NA	NA	NA	NA	NA	NA
2183	AAP2	ACLI19_g34446	354.9669239	-0.516295056	2.889298433	-0.178692187	0.858179404	0.999930722	range	ACLI19_g34446.t1	Chr04_Occ	58789396	58793361	AAP2	CP125840.1	Genbank	gene	45901764	45904229	.	-	.	ID=gene-P8452_22820;Name=AAP2;gbkey=Gene;gene=AAP2;gene_biotype=protein_coding;locus_tag=P8452_22820	NA	NA	NA	NA	NA	NA	NA	NA	NA	NA	NA	NA	NA	NA	NA	NA	NA
2184	AAP2	ACLI19_g34446	354.9669239	-0.516295056	2.889298433	-0.178692187	0.858179404	0.999930722	range	ACLI19_g34446.t1	Chr04_Occ	58789396	58793361	AAP2	CP125843.1	Genbank	gene	22634060	22636994	.	-	.	ID=gene-P8452_37489;Name=AAP2;gbkey=Gene;gene=AAP2;gene_biotype=protein_coding;locus_tag=P8452_37489	NA	NA	NA	NA	NA	NA	NA	NA	NA	NA	NA	NA	NA	NA	NA	NA	NA
2201	AAP2	ACLI19_g37489	1323.675371	-1.585394935	2.294038562	-0.691093411	0.489506841	0.951325095	latitude	ACLI19_g37489.t1	Chr04_Pall	22634060	22636994	AAP2	CP125841.1	Genbank	gene	48703952	48706992	.	-	.	ID=gene-P8452_28343;Name=AAP2;gbkey=Gene;gene=AAP2;gene_biotype=protein_coding;locus_tag=P8452_28343	NA	NA	NA	NA	NA	NA	NA	NA	NA	NA	NA	NA	NA	NA	NA	NA	NA
2202	AAP2	ACLI19_g37489	1323.675371	-1.585394935	2.294038562	-0.691093411	0.489506841	0.951325095	latitude	ACLI19_g37489.t1	Chr04_Pall	22634060	22636994	AAP2	CP125842.1	Genbank	gene	58789396	58793361	.	-	.	ID=gene-P8452_34446;Name=AAP2;gbkey=Gene;gene=AAP2;gene_biotype=protein_coding;locus_tag=P8452_34446	NA	NA	NA	NA	NA	NA	NA	NA	NA	NA	NA	NA	NA	NA	NA	NA	NA
2203	AAP2	ACLI19_g37489	1323.675371	-1.585394935	2.294038562	-0.691093411	0.489506841	0.951325095	latitude	ACLI19_g37489.t1	Chr04_Pall	22634060	22636994	AAP2	CP125843.1	Genbank	gene	54222439	54226505	.	-	.	ID=gene-P8452_39715;Name=AAP2;gbkey=Gene;gene=AAP2;gene_biotype=protein_coding;locus_tag=P8452_39715	NA	NA	NA	NA	NA	NA	NA	NA	NA	NA	NA	NA	NA	NA	NA	NA	NA
2204	AAP2	ACLI19_g37489	1323.675371	-1.585394935	2.294038562	-0.691093411	0.489506841	0.951325095	latitude	ACLI19_g37489.t1	Chr04_Pall	22634060	22636994	AAP2	CP125842.1	Genbank	gene	21754995	21757602	.	-	.	ID=gene-P8452_32082;Name=AAP2;gbkey=Gene;gene=AAP2;gene_biotype=protein_coding;locus_tag=P8452_32082	NA	NA	NA	NA	NA	NA	NA	NA	NA	NA	NA	NA	NA	NA	NA	NA	NA
2205	AAP2	ACLI19_g37489	1323.675371	-1.585394935	2.294038562	-0.691093411	0.489506841	0.951325095	latitude	ACLI19_g37489.t1	Chr04_Pall	22634060	22636994	AAP2	CP125840.1	Genbank	gene	45925555	45928597	.	-	.	ID=gene-P8452_22823;Name=AAP2;gbkey=Gene;gene=AAP2;gene_biotype=protein_coding;locus_tag=P8452_22823	NA	NA	NA	NA	NA	NA	NA	NA	NA	NA	NA	NA	NA	NA	NA	NA	NA
2206	AAP2	ACLI19_g37489	1323.675371	-1.585394935	2.294038562	-0.691093411	0.489506841	0.951325095	latitude	ACLI19_g37489.t1	Chr04_Pall	22634060	22636994	AAP2	CP125841.1	Genbank	gene	48694722	48697212	.	-	.	ID=gene-P8452_28341;Name=AAP2;gbkey=Gene;gene=AAP2;gene_biotype=protein_coding;locus_tag=P8452_28341	NA	NA	NA	NA	NA	NA	NA	NA	NA	NA	NA	NA	NA	NA	NA	NA	NA
2207	AAP2	ACLI19_g37489	1323.675371	-1.585394935	2.294038562	-0.691093411	0.489506841	0.951325095	latitude	ACLI19_g37489.t1	Chr04_Pall	22634060	22636994	AAP2	CP125840.1	Genbank	gene	45901764	45904229	.	-	.	ID=gene-P8452_22820;Name=AAP2;gbkey=Gene;gene=AAP2;gene_biotype=protein_coding;locus_tag=P8452_22820	NA	NA	NA	NA	NA	NA	NA	NA	NA	NA	NA	NA	NA	NA	NA	NA	NA
2208	AAP2	ACLI19_g37489	1323.675371	-1.585394935	2.294038562	-0.691093411	0.489506841	0.951325095	latitude	ACLI19_g37489.t1	Chr04_Pall	22634060	22636994	AAP2	CP125843.1	Genbank	gene	22634060	22636994	.	-	.	ID=gene-P8452_37489;Name=AAP2;gbkey=Gene;gene=AAP2;gene_biotype=protein_coding;locus_tag=P8452_37489	NA	NA	NA	NA	NA	NA	NA	NA	NA	NA	NA	NA	NA	NA	NA	NA	NA
[truncated: 189,897 more rows]
