# Supplementary material for: Haploblocks contribute to parallel climate adaptation following global invasion of a cosmopolitan plant
Source: Nat Ecol Evol. 2025 Jul 8;9(8):1441–55. doi: 10.1038/s41559-025-02751-2 (PMC12328208; doi:10.1038/s41559-025-02751-2)
Supplement: Supplementary file 10 — Population genomics demographic and EPOS datasets. [file 41559_2025_2751_MOESM10_ESM.xlsx]

## Sheet: PopAves_Thetas
City	Abbr	N	K2Q1	K2Q1sd	K2Q2	K2Q2sd	K3Q1	K3Q1sd	K3Q2	K3Q2sd	K3Q3	K3Q3sd	K4Q1	K4Q1sd	K4Q2	K4Q2sd	K4Q3	K4Q3sd	K4Q4	K4Q4sd	K5Q1	K5Q1sd	K5Q2	K5Q2sd	K5Q3	K5Q3sd	K5Q4	K5Q4sd	K5Q5	K5Q5sd	K6Q1	K6Q1sd	K6Q2	K6Q2sd	K6Q3	K6Q3sd	K6Q4	K6Q4sd	K6Q5	K6Q5sd	K6Q6	K6Q6sd	PC1	PC1sd	PC2	PC2sd	PC3	PC3sd	PC4
Albuquerque	ALB	93	0.539142	0.111929	0.460858	0.111929	0.641032	0.112971	0.318847	0.115996	0.040121	0.0308961	0.540565	0.167791	0.185182	0.132325	0.264556	0.110665	0.00969618	0.0158944	0.0821209	0.0589937	0.0101	0.0124099	0.18757	0.112131	0.122554	0.113601	0.597614	0.170184	0.0452718	0.0510549	0.00835	0.0130339	0.0503052	0.058588	0.11686	0.103879	0.553801	0.195743	0.225414	0.120087	0.00216588	0.00732695	-0.0207499	0.00875128	-0.00611728	0.0157531	0.0051883
Antwerp	ANT	96	0.699849	0.173434	0.300151	0.173434	0.693702	0.15015	0.183573	0.178067	0.122725	0.0441765	0.698496	0.166782	0.104495	0.114634	0.152877	0.165241	0.0441324	0.038497	0.255888	0.0924927	0.0138	0.0139511	0.0997203	0.147996	0.0785296	0.10295	0.552076	0.154648	0.164255	0.093952	0.0181	0.01673	0.0809377	0.121103	0.0785509	0.0987848	0.622641	0.182968	0.0355598	0.0597828	-0.00893781	0.0115592	-0.0204781	0.00892005	-0.014484	0.0149392	0.00523756
Armidale	ARM	92	0.334903	0.16079	0.665097	0.16079	0.30734	0.151233	0.583105	0.178305	0.109555	0.0427017	0.307172	0.155036	0.0968651	0.0857074	0.527679	0.173492	0.0682846	0.0391435	0.212614	0.0918066	0.0105	0.0113847	0.504694	0.173963	0.0915552	0.0868604	0.180652	0.13688	0.145917	0.0990883	0.0137	0.014765	0.505149	0.191117	0.0763555	0.0748261	0.230585	0.147211	0.0282816	0.0481769	0.015323	0.0126846	0.00510234	0.0112734	-0.0108953	0.0128517	-0.000476756
Athens	ATH	92	0.291498	0.128381	0.708502	0.128381	0.395645	0.155307	0.584505	0.148325	0.0198502	0.0238367	0.262214	0.16536	0.209578	0.0977072	0.515508	0.143718	0.0127002	0.0177183	0.0190645	0.0366628	0.0108	0.0131749	0.449039	0.151833	0.14351	0.0926839	0.377609	0.18708	0.0141657	0.0260767	0.015	0.0162	0.138998	0.100234	0.107297	0.0775711	0.265808	0.196955	0.458759	0.171536	0.0181497	0.00869604	-0.0069292	0.0111701	-0.00249196	0.0122886	-0.00417793
Beijing	BEI	6	0.192913	0.14406	0.807087	0.14406	0.200843	0.16888	0.730053	0.174538	0.0691049	0.0175675	0.155929	0.115242	0.129227	0.0754979	0.664302	0.172632	0.0505417	0.0139238	0.108701	0.0527458	0.013	0.0160373	0.647694	0.183228	0.118064	0.0655722	0.112517	0.105886	0.0499403	0.0439184	0.011	0.0176321	0.635729	0.233161	0.1022	0.0611334	0.148928	0.104083	0.0522029	0.0916076	0.0268853	0.0121069	0.0131281	0.0139072	-0.00569833	0.00824513	-0.00126568
Bogota	BOG	62	0.530172	0.0982089	0.469828	0.0982089	0.512547	0.0643712	0.363493	0.0945579	0.12396	0.0442309	0.42878	0.120064	0.183694	0.104699	0.310682	0.0921784	0.0768436	0.0391301	0.28742	0.102307	0.0091	0.0132369	0.293684	0.0769915	0.16495	0.11076	0.24485	0.148832	0.280426	0.120144	0.014	0.0132857	0.233486	0.0648105	0.130204	0.0908058	0.218757	0.167212	0.123154	0.0725616	0.000414141	0.00635689	-0.00399483	0.00654636	0.000406138	0.0136915	-0.00340406
Brighton	BRI	6	0.6079	0.154628	0.3921	0.154628	0.725962	0.180102	0.243868	0.171539	0.0301702	0.0202806	0.443562	0.0770253	0.385237	0.128852	0.166456	0.182753	0.00474499	0.00779137	0.0650637	0.0404753	0.00638	0.00801106	0.132599	0.164263	0.300449	0.110283	0.495512	0.0707975	0.0158202	0.0263117	0.00238	0.00383702	0.10056	0.13055	0.307143	0.119059	0.520957	0.0793333	0.0531363	0.0551774	-0.00277436	0.0106359	-0.0166039	0.00658167	0.0169366	0.0149718	-0.000595106
Buen	BUE	76	0.199146	0.0527413	0.800854	0.0527413	0.325597	0.0641769	0.672051	0.0620099	0.00235209	0.00561224	0.199227	0.112914	0.196933	0.106771	0.601615	0.0610961	0.00222475	0.00571216	0.00315243	0.00766767	0.000476	0.00145588	0.537621	0.0735592	0.14458	0.0949376	0.31417	0.139083	0.00516464	0.0130145	0.000343	0.00154111	0.308766	0.0970307	0.112772	0.0823127	0.212101	0.12382	0.360853	0.106523	0.0253073	0.00388781	-0.00318557	0.0084422	-0.00197788	0.0141875	-0.0010647
Calgary	CAL	91	0.766838	0.0652115	0.233162	0.0652115	0.788554	0.0827586	0.0985473	0.0609502	0.112898	0.0740691	0.546403	0.103088	0.354243	0.108403	0.0382061	0.0598335	0.0611479	0.0649613	0.19897	0.120885	0.027	0.0225215	0.0202274	0.0540198	0.284103	0.0989855	0.469728	0.167881	0.159827	0.128222	0.025	0.0305966	0.0202754	0.0498702	0.288503	0.0932425	0.472771	0.173014	0.0336285	0.0335001	-0.0147465	0.00521359	-0.01627	0.00826884	0.0157305	0.0128584	0.0055522
Canberra	CAN	59	0.127476	0.132252	0.872524	0.132252	0.132882	0.141218	0.817235	0.160682	0.049883	0.038241	0.183209	0.171909	0.0358229	0.0487234	0.755911	0.169132	0.0250572	0.0250284	0.104838	0.068835	0.00376	0.012258	0.727547	0.183427	0.0345794	0.0462945	0.129272	0.136959	0.0414866	0.0489392	0.00397	0.0150178	0.724958	0.212756	0.0265906	0.0401861	0.17628	0.16781	0.0267176	0.044539	0.0318234	0.0120965	0.0124859	0.0143083	-0.019211	0.0114773	0.00908779
CapeTown	CAT	86	0.152982	0.130915	0.847018	0.130915	0.144315	0.138111	0.784833	0.156041	0.0708519	0.0413767	0.103577	0.118348	0.123625	0.0859732	0.71767	0.155803	0.0551272	0.0303953	0.0745649	0.0614642	0.0227	0.0251363	0.701311	0.160679	0.115277	0.0772382	0.0861064	0.0912513	0.038343	0.0475411	0.0176	0.0251683	0.682734	0.192839	0.0987531	0.0691733	0.103807	0.111355	0.0587456	0.0731224	0.0302833	0.0115991	0.0185112	0.011422	-0.00444462	0.011631	0.00786897
Chrchurch	CHR	95	0.38001	0.135568	0.61999	0.135568	0.432381	0.132358	0.507951	0.147169	0.0596672	0.0286609	0.377042	0.144647	0.148225	0.0960568	0.448909	0.141449	0.0258231	0.0230175	0.154268	0.0625126	0.0052	0.0101145	0.406635	0.142488	0.11684	0.0906022	0.317061	0.136727	0.0744382	0.062935	0.00565	0.0112361	0.359818	0.142282	0.106708	0.0801588	0.375624	0.15547	0.0777621	0.0947962	0.011792	0.0095682	-0.00686732	0.00832124	-0.00874666	0.0131242	-0.00742375
CRAU	CRA	1	0.125745	NA	0.874255	NA	0.104035	NA	0.805975	NA	0.0899905	NA	1e-09	NA	0.289324	NA	0.650326	NA	0.0603499	NA	1e-09	NA	0.035	NA	0.679976	NA	0.285035	NA	1e-09	NA	1e-09	NA	0.0262	NA	0.605018	NA	0.249014	NA	1e-09	NA	0.119813	NA	0.0311283	NA	0.029828	NA	0.0207363	NA	-0.0156131
Durana	DUR	1	0.188097	NA	0.811903	NA	0.297971	NA	0.694163	NA	0.00786586	NA	0.0104982	NA	0.376036	NA	0.602089	NA	0.0113767	NA	1e-09	NA	1e-09	NA	0.592375	NA	0.318925	NA	0.0886998	NA	0.0130244	NA	1e-09	NA	0.236205	NA	0.243411	NA	1e-09	NA	0.50736	NA	0.0275209	NA	0.00735354	NA	0.0205225	NA	-0.0205543
Huia	HUI	1	0.335298	NA	0.664702	NA	0.401685	NA	0.55191	NA	0.0464058	NA	0.327664	NA	0.166652	NA	0.489046	NA	0.0166384	NA	0.141368	NA	1e-09	NA	0.454062	NA	0.136749	NA	0.267821	NA	0.0188203	NA	1e-09	NA	0.464139	NA	0.130071	NA	0.38697	NA	1e-09	NA	0.0141955	NA	-0.00647982	NA	-0.00692006	NA	-0.0199681
Irrigation	IRR	1	0.271332	NA	0.728668	NA	0.269196	NA	0.634807	NA	0.0959968	NA	1e-09	NA	0.397015	NA	0.517105	NA	0.08588	NA	0.0297749	NA	0.0449	NA	0.545779	NA	0.379574	NA	1e-09	NA	0.0246427	NA	0.0356	NA	0.438842	NA	0.325011	NA	1e-09	NA	0.175918	NA	0.0208739	NA	0.0248832	NA	0.0310284	NA	-0.00597989
Ladino_Cal	LAD	1	0.245455	NA	0.754545	NA	0.126535	NA	0.690053	NA	0.183412	NA	1e-09	NA	0.220992	NA	0.607963	NA	0.171045	NA	0.0465415	NA	0.119	NA	0.614229	NA	0.214502	NA	0.00607142	NA	0.0158352	NA	0.133	NA	0.373781	NA	0.139433	NA	1e-09	NA	0.337978	NA	0.0205335	NA	0.0266924	NA	0.00656205	NA	-0.00338385
LAS1	LAS	1	1e-09	NA	1	NA	0.118576	NA	0.881424	NA	1e-09	NA	1e-09	NA	0.243977	NA	0.756023	NA	1e-09	NA	1e-09	NA	1e-09	NA	0.736525	NA	0.186286	NA	0.0771882	NA	1e-09	NA	1e-09	NA	1e-09	NA	0.0230423	NA	1e-09	NA	0.976958	NA	0.0383749	NA	0.00391982	NA	0.0115164	NA	-0.0188493
Merit	MER	1	0.27067	NA	0.72933	NA	0.124589	NA	0.666627	NA	0.208784	NA	1e-09	NA	0.286713	NA	0.532946	NA	0.180341	NA	0.0184836	NA	0.122	NA	0.566312	NA	0.292751	NA	1e-09	NA	1e-09	NA	0.13	NA	0.422987	NA	0.235263	NA	1e-09	NA	0.211345	NA	0.0189765	NA	0.0354846	NA	0.0202235	NA	-0.00543936
Osecola	OSE	1	0.171218	NA	0.828782	NA	0.119685	NA	0.758905	NA	0.12141	NA	1e-09	NA	0.244722	NA	0.650624	NA	0.104654	NA	0.011693	NA	0.0698	NA	0.673763	NA	0.244712	NA	1e-09	NA	1e-09	NA	0.0719	NA	0.418328	NA	0.162202	NA	1e-09	NA	0.347549	NA	0.0268778	NA	0.0250617	NA	0.0119553	NA	-0.00772136
Patriot	PAT	1	0.218084	NA	0.781916	NA	0.240872	NA	0.68196	NA	0.0771685	NA	1e-09	NA	0.368963	NA	0.562261	NA	0.0687763	NA	1e-09	NA	0.052	NA	0.579467	NA	0.336952	NA	0.031589	NA	1e-09	NA	0.0514	NA	0.247371	NA	0.245127	NA	1e-09	NA	0.45607	NA	0.0249087	NA	0.0197149	NA	0.024272	NA	-0.00771593
Pilgrim	PIL	1	0.294256	NA	0.705744	NA	0.176015	NA	0.631475	NA	0.19251	NA	1e-09	NA	0.31648	NA	0.511615	NA	0.171905	NA	0.0184061	NA	0.124	NA	0.542597	NA	0.315262	NA	1e-09	NA	1e-09	NA	0.129	NA	0.359186	NA	0.243695	NA	1e-09	NA	0.268233	NA	0.0174933	NA	0.0325032	NA	0.0223371	NA	-0.00155918
Pitua	PIT	1	0.198664	NA	0.801336	NA	0.230756	NA	0.708451	NA	0.0607931	NA	1e-09	NA	0.335896	NA	0.60686	NA	0.0572442	NA	0.0403002	NA	0.0124	NA	0.625525	NA	0.321729	NA	1e-09	NA	1e-09	NA	0.00925	NA	0.642981	NA	0.302077	NA	0.0275642	NA	0.0181298	NA	0.0252617	NA	0.0181687	NA	0.0185372	NA	-0.0282838
Renovation	REN	1	0.229715	NA	0.770285	NA	0.252768	NA	0.675583	NA	0.0716492	NA	1e-09	NA	0.360068	NA	0.572594	NA	0.0673375	NA	0.0203737	NA	0.034	NA	0.581434	NA	0.323126	NA	0.0410425	NA	0.00835731	NA	0.039	NA	0.224131	NA	0.243753	NA	1e-09	NA	0.484785	NA	0.0234964	NA	0.0155071	NA	0.0210448	NA	-0.0134618
Edmonton	EDM	6	0.745059	0.0413066	0.254941	0.0413066	0.757787	0.195878	0.122252	0.0720307	0.119962	0.124367	0.524463	0.267604	0.398945	0.212505	0.0419759	0.0222545	0.0346161	0.0493303	0.115145	0.0713441	0.0317	0.0421166	0.0143447	0.0342389	0.325345	0.247227	0.513503	0.268276	0.0626278	0.0554353	0.0222	0.0394967	0.0113188	0.0277253	0.345953	0.238264	0.530233	0.278636	0.0276197	0.019064	-0.012206	0.00283059	-0.00931262	0.0348281	0.021017	0.0304622	0.0488282
Hiroshima	HIR	79	0.544776	0.125498	0.455224	0.125498	0.519171	0.141608	0.35282	0.135407	0.128009	0.0606599	0.598345	0.162053	0.0700264	0.0889726	0.288986	0.113925	0.0426429	0.0548223	0.247852	0.0815838	0.0164	0.0325633	0.231101	0.11687	0.0502625	0.0776324	0.45443	0.145759	0.168691	0.0956709	0.0225	0.039081	0.127627	0.0981588	0.0390219	0.0662426	0.495645	0.204373	0.146563	0.111604	0.000116243	0.00696517	-0.0122945	0.00851131	-0.0163026	0.0126973	0.00344901
Kunming	KUN	75	0.41291	0.168168	0.58709	0.168168	0.500052	0.162454	0.457385	0.180161	0.0425634	0.0539396	0.294695	0.159824	0.293176	0.108227	0.38699	0.175506	0.0251391	0.0399763	0.10167	0.109213	0.00464	0.0101339	0.353694	0.174656	0.230635	0.0991223	0.309359	0.163802	0.157481	0.100448	0.00549	0.0138053	0.0930135	0.193521	0.16837	0.0853925	0.129144	0.134912	0.446502	0.198936	0.0103483	0.0121875	-0.00700897	0.0117417	0.00982824	0.0129948	-0.0080442
Kyoto	KYO	48	0.516705	0.143038	0.483295	0.143038	0.477517	0.160631	0.388207	0.158427	0.134276	0.0698924	0.532432	0.185053	0.111939	0.121832	0.309571	0.149205	0.046059	0.0456759	0.280519	0.123183	0.00759	0.0130164	0.274114	0.156378	0.0910078	0.104424	0.346765	0.168034	0.182904	0.10207	0.0131	0.018876	0.185143	0.188861	0.0786277	0.097285	0.416523	0.188419	0.123728	0.0937803	0.0022602	0.00965536	-0.00832611	0.0104838	-0.00967444	0.0133021	0.000610424
Landshut	LND	95	0.744518	0.12449	0.255482	0.12449	0.347509	0.0800167	0.208333	0.112797	0.444158	0.13127	0.397641	0.100634	0.0776533	0.0724404	0.179476	0.104152	0.345229	0.118748	0.50714	0.109454	0.145	0.0564045	0.181057	0.0989665	0.0922092	0.0700392	0.0742939	0.104375	0.420266	0.110008	0.201	0.0756439	0.169932	0.0952905	0.0644662	0.0606376	0.112602	0.126004	0.0314753	0.0566108	-0.0167053	0.0105114	0.0123446	0.00941748	-0.0173464	0.0129482	-0.00739184
Lanzhou	LAN	6	0.323875	0.228432	0.676125	0.228432	0.287545	0.192357	0.597455	0.251142	0.115	0.0724765	0.28482	0.207511	0.0918861	0.0261752	0.546132	0.242674	0.077162	0.03865	0.176746	0.105683	0.0264	0.025895	0.520398	0.261404	0.08111	0.0199229	0.19539	0.156504	0.134689	0.115811	0.0296	0.036846	0.491422	0.320184	0.0640474	0.0230781	0.199413	0.170182	0.0808353	0.0934329	0.0174998	0.018409	0.00814915	0.0174544	-0.00893972	0.00391306	0.00148085
Linkoping	LIN	97	0.89247	0.129562	0.10753	0.129562	0.520607	0.0826481	0.0678287	0.112557	0.411564	0.0824762	0.545398	0.173245	0.133211	0.181879	0.045193	0.0867013	0.276198	0.109313	0.578844	0.15568	0.1	0.052202	0.0450304	0.086044	0.156848	0.18036	0.118875	0.121247	0.512583	0.155688	0.141	0.066237	0.0396863	0.0765229	0.127383	0.180829	0.169029	0.161129	0.0101799	0.0319604	-0.0259167	0.0115668	0.00409427	0.0150549	-0.00630267	0.0232989	0.00492714
Loja	LOJ	56	0.806417	0.107033	0.193583	0.107033	0.70163	0.0835078	0.101945	0.0982703	0.196425	0.0299259	0.690333	0.130672	0.11821	0.0767977	0.0822886	0.0856913	0.109169	0.030501	0.612274	0.0773097	9.22e-05	0.000484975	0.084574	0.0906957	0.127248	0.0841054	0.175811	0.113007	0.737139	0.0972671	0.00049	0.00222221	0.0449858	0.0808317	0.0552786	0.0602439	0.0444118	0.0561988	0.117695	0.075595	-0.0200072	0.00764205	-0.0115812	0.00725756	0.00075907	0.010607	0.00648014
Medellin	MED	51	0.809865	0.129124	0.190135	0.129124	0.633422	0.0847721	0.104363	0.125015	0.262215	0.0515281	0.620358	0.144454	0.143014	0.113176	0.0748615	0.109026	0.161766	0.058767	0.550664	0.105574	0.0238	0.0168806	0.0738031	0.0967531	0.153469	0.120758	0.19828	0.134842	0.537921	0.124481	0.046	0.0229115	0.0318161	0.0419727	0.108299	0.0956759	0.194973	0.162083	0.0810332	0.0947091	-0.0193064	0.00987012	-0.00808023	0.00692768	-0.0051119	0.0165917	-0.00821752
Melbourne	MEL	74	0.391106	0.10726	0.608894	0.10726	0.395379	0.0982241	0.510039	0.115119	0.0945823	0.0434835	0.337812	0.16241	0.177093	0.122568	0.434939	0.111887	0.0501565	0.0376629	0.187116	0.0595044	0.00988	0.0207871	0.408911	0.116241	0.15638	0.117101	0.237718	0.154235	0.125813	0.0637357	0.0136	0.0237911	0.313995	0.139524	0.132798	0.104506	0.270995	0.183083	0.142786	0.0733462	0.0100944	0.00778138	-0.00200641	0.00982347	-0.00490854	0.0172641	-0.00553384
Memphis	MEM	65	0.287213	0.118257	0.712787	0.118257	0.416461	0.122917	0.576521	0.126481	0.0070182	0.0115035	0.121881	0.108703	0.382541	0.11288	0.490071	0.129173	0.0055068	0.00951517	0.00286483	0.0119929	0.00234	0.00496826	0.448859	0.122392	0.298047	0.108403	0.247885	0.125025	0.00617053	0.0141133	0.00567	0.00781781	0.0712275	0.036869	0.239921	0.104002	0.118145	0.121735	0.558871	0.137209	0.0187869	0.00825526	-0.00230892	0.00693798	0.0177033	0.013288	-0.0151676
MexicoCity	MEX	93	0.304479	0.247107	0.695521	0.247107	0.320935	0.149262	0.587789	0.234251	0.0912758	0.125798	0.237924	0.175788	0.172428	0.0920572	0.524312	0.221617	0.0653358	0.0976441	0.127845	0.187561	0.0289	0.0482058	0.473007	0.197994	0.129078	0.0810776	0.241208	0.141329	0.132692	0.177352	0.0379	0.0605098	0.162911	0.177835	0.0760519	0.0670899	0.104374	0.11158	0.486088	0.299848	0.018972	0.0142905	-0.00111294	0.00801351	-0.00343969	0.0118034	-0.00381752
Munster	MNS	6	0.887697	0.0795001	0.112303	0.0795001	0.700688	0.065443	0.0324161	0.0583347	0.266896	0.0652781	0.508914	0.0570518	0.28023	0.059346	0.0149572	0.0366376	0.195899	0.0579859	0.44288	0.103924	0.0667	0.0202141	0.0173155	0.0424142	0.275034	0.0390877	0.198067	0.0973211	0.417882	0.0946418	0.0875	0.0318362	0.0173622	0.0425285	0.246606	0.0451793	0.223677	0.099945	0.00695626	0.0170393	-0.0258755	0.00622158	-0.00506177	0.0049397	0.0125234	0.00584	-0.00798916
Munich	MUN	90	0.704399	0.195451	0.295601	0.195451	0.365015	0.0820251	0.240754	0.181239	0.394231	0.158085	0.450226	0.157159	0.0625346	0.0815734	0.208232	0.166141	0.279007	0.135516	0.445201	0.156828	0.125	0.0653045	0.193949	0.154464	0.0682569	0.0836155	0.167788	0.153797	0.334447	0.146397	0.171	0.0863341	0.183741	0.15346	0.0534082	0.0714956	0.234344	0.174483	0.0230388	0.0461407	-0.0126369	0.0151544	0.00623298	0.0113782	-0.0235456	0.0172504	-0.00157622
Newcastle	NEW	6	0.294837	0.252446	0.705163	0.252446	0.213239	0.188836	0.647157	0.268733	0.139604	0.0847999	0.237631	0.203605	0.0472768	0.047277	0.609793	0.271295	0.1053	0.0500953	0.248155	0.155557	0.0241	0.0153982	0.600201	0.266549	0.0566549	0.0521657	0.0708616	0.0958862	0.197072	0.159209	0.0278	0.0235955	0.625723	0.270529	0.0396442	0.0421623	0.109716	0.104078	1e-09	0	0.0201051	0.020729	0.0152974	0.0121263	-0.0148067	0.0074066	0.00948575
Norfolk	NOR	6	0.36452	0.0760726	0.63548	0.0760726	0.395943	0.0909377	0.526585	0.0850983	0.0774726	0.0253442	0.212659	0.10538	0.272332	0.0757493	0.45689	0.0843376	0.0581187	0.0271113	0.0719262	0.0503285	0.0359	0.0168253	0.421927	0.0840937	0.216846	0.0741708	0.253421	0.103657	0.078967	0.0506756	0.0417	0.0205557	0.163035	0.0802961	0.172993	0.0724459	0.149213	0.0874661	0.394115	0.080504	0.013384	0.00540299	0.000975035	0.00772988	0.00621591	0.00923868	-0.00602321
PalmNorth	PLM	85	0.43764	0.159896	0.56236	0.159896	0.484005	0.141007	0.446612	0.167243	0.0693828	0.0413994	0.37814	0.149607	0.202735	0.12826	0.381288	0.163536	0.037837	0.0321734	0.173363	0.0941889	0.00488	0.0117134	0.348081	0.151097	0.17377	0.119656	0.299903	0.1487	0.105171	0.103573	0.00577	0.010936	0.313947	0.133044	0.160387	0.109208	0.353918	0.162268	0.0608038	0.0547002	0.00753475	0.0112376	-0.00661672	0.00873285	-0.00184569	0.0172836	-0.00817822
Paris	PAR	92	0.553783	0.102627	0.446217	0.102627	0.561162	0.0959837	0.327067	0.0986633	0.111771	0.0683076	0.446344	0.135117	0.219157	0.121894	0.269632	0.0988135	0.0648666	0.0548585	0.159737	0.0778283	0.0416	0.0424959	0.225775	0.10318	0.171758	0.123225	0.401123	0.150985	0.0991634	0.0810557	0.0427	0.0455483	0.168315	0.098239	0.164046	0.122876	0.423454	0.159284	0.10233	0.0939046	-0.000304904	0.00321155	-0.00485057	0.0108675	0.000499572	0.0143635	0.00327951
PuntAr	PUN	73	0.434586	0.138733	0.565414	0.138733	0.499048	0.140618	0.445556	0.150798	0.0553958	0.0261182	0.336928	0.131457	0.254921	0.0783985	0.380427	0.148211	0.027724	0.0200772	0.159418	0.0523608	0.002	0.00621635	0.358788	0.150941	0.215227	0.0723834	0.264568	0.127402	0.10633	0.0564397	0.00196	0.00619593	0.316006	0.159163	0.19841	0.0670907	0.294324	0.138792	0.082969	0.0676494	0.00863356	0.00993046	-0.00479259	0.00886723	0.00552672	0.00935963	-0.00855972
Quito	QUI	37	0.840742	0.0642232	0.159258	0.0642232	0.705782	0.0579756	0.0649614	0.0591585	0.229257	0.0342202	0.621603	0.107596	0.19322	0.074469	0.0385303	0.0453091	0.146646	0.0367664	0.603429	0.0685089	0.00324	0.0075584	0.0510577	0.053024	0.208916	0.07584	0.133361	0.10184	0.698771	0.0733373	0.00855	0.0129343	0.0177793	0.0376664	0.127662	0.0603875	0.0391109	0.0746478	0.108131	0.0646624	-0.0229225	0.00478529	-0.00829793	0.00629995	0.0076436	0.010452	-0.00182281
Rancagua	RAN	6	0.426441	0.0684555	0.573559	0.0684555	0.489129	0.0724717	0.451485	0.0727854	0.0593861	0.0232473	0.306873	0.087804	0.278597	0.0844537	0.381992	0.0734904	0.0325383	0.0210822	0.145722	0.0550482	0.00404	0.00659814	0.360426	0.0741904	0.238007	0.0863568	0.2518	0.124167	0.101482	0.0290923	0.0043	0.00733397	0.299889	0.0977358	0.215251	0.0826873	0.261843	0.098667	0.117234	0.100956	0.00897431	0.00485958	-0.00393335	0.00550075	0.00787071	0.0108479	-0.00996902
Reading	REA	5	0.624248	0.148928	0.375752	0.148928	0.744112	0.200604	0.225365	0.172557	0.0305232	0.0327516	0.510007	0.119845	0.322221	0.109308	0.157995	0.17765	0.00977697	0.0142841	0.0979578	0.0745758	1e-09	0	0.12997	0.174435	0.24665	0.0818114	0.525422	0.192933	0.0315279	0.044377	0.000266	0.0005946	0.131957	0.174659	0.257772	0.0872602	0.572146	0.160411	0.00633143	0.0141575	-0.00361332	0.00962524	-0.0201574	0.0110748	0.0103103	0.0121049	0.00189048
Sacramento	SAC	6	0.344431	0.105481	0.655569	0.105481	0.402537	0.120982	0.540166	0.118754	0.0572967	0.0283937	0.283076	0.130094	0.216236	0.131902	0.471343	0.114963	0.0293453	0.0261766	0.0626788	0.0524004	0.0181	0.0121092	0.413752	0.101235	0.165926	0.114982	0.339565	0.148496	0.0704475	0.0599487	0.0198	0.0179902	0.138394	0.0998367	0.127433	0.0928069	0.234565	0.165875	0.409407	0.0792004	0.0142948	0.00686285	-0.00515951	0.00785267	-0.00211999	0.0181334	-0.00600125
Santiago	SAN	6	0.318479	0.0657716	0.681521	0.0657716	0.39714	0.0573818	0.56483	0.0690527	0.0380304	0.0303346	0.293904	0.0904188	0.187877	0.0828322	0.49995	0.0710465	0.0182689	0.0302644	0.116456	0.0427794	0.00106	0.00205188	0.463187	0.0608156	0.150254	0.0867986	0.269042	0.110818	0.0754311	0.0618908	0.00241	0.00587592	0.357112	0.0628153	0.125266	0.074097	0.264242	0.12612	0.175543	0.0727311	0.0166658	0.00504998	-0.00419392	0.00641126	-0.00311601	0.011047	-0.0081505
Sapporo	SAP	88	0.622054	0.124002	0.377946	0.124002	0.649986	0.130073	0.252315	0.133015	0.0976991	0.0365176	0.485896	0.144598	0.26998	0.138669	0.1935	0.132791	0.0506243	0.0357421	0.196771	0.0585989	0.017	0.0158523	0.161611	0.128014	0.219319	0.132092	0.405271	0.165787	0.143935	0.0858189	0.0181	0.0181648	0.129914	0.122349	0.213372	0.122385	0.425585	0.182201	0.0691307	0.060454	-0.00451715	0.00871071	-0.0126282	0.00892033	0.00512886	0.0179054	-0.00120303
Shanghai	SHA	6	0.166581	0.232204	0.833419	0.232204	0.180832	0.270417	0.768198	0.27947	0.0509706	0.0186832	0.0881217	0.13785	0.164699	0.160763	0.701442	0.287138	0.0457369	0.0134796	0.0595133	0.0337438	0.00635	0.00736896	0.690469	0.295755	0.150889	0.127428	0.0927773	0.145492	0.0358444	0.038527	0.00361	0.00544375	0.686425	0.365533	0.135147	0.120836	0.0825045	0.136152	0.0564728	0.0895576	0.0309211	0.0191134	0.0211758	0.018555	0.00381632	0.0128762	0.00422401
Spain	SPA	32	0.235667	0.139415	0.764333	0.139415	0.240982	0.141357	0.678173	0.155869	0.0808452	0.0566751	0.0648263	0.0963154	0.293151	0.13854	0.575501	0.143288	0.066521	0.0539975	0.0510556	0.0612262	0.0308	0.024794	0.572013	0.13518	0.269612	0.127209	0.0765549	0.107956	0.0344152	0.0517129	0.0278	0.0296851	0.498461	0.130437	0.242545	0.124152	0.0739237	0.112672	0.122878	0.0892984	0.0213767	0.0104788	0.0166937	0.0109274	0.0132357	0.0179918	-0.00627332
Stockholm	STO	6	0.949181	0.0712053	0.0508189	0.0712053	0.539934	0.060137	0.0167257	0.0382898	0.44334	0.088698	0.467402	0.0430703	0.167542	0.0687879	0.00819732	0.0200792	0.356859	0.0783768	0.561625	0.0734142	0.165	0.0431256	0.00932623	0.0228445	0.196377	0.0557468	0.0674043	0.0702993	0.50615	0.0729936	0.209	0.0557013	0.0121813	0.0267518	0.164091	0.0547879	0.107904	0.0812347	0.00028012	0.000686148	-0.0333928	0.00651583	0.00828207	0.005127	0.000273559	0.00705396	-0.00670793
Sydney	SYD	6	0.485702	0.239723	0.514298	0.239723	0.347237	0.199528	0.452636	0.251972	0.200126	0.0687392	0.487664	0.203069	0.0830772	0.114267	0.344081	0.21	0.0851773	0.0741833	0.358536	0.145793	0.0138	0.0137544	0.327047	0.202542	0.0890662	0.119024	0.211601	0.151835	0.239814	0.211709	0.0233	0.0231411	0.264989	0.207341	0.0666985	0.0916872	0.349964	0.299339	0.0551883	0.0457745	0.000904431	0.016863	-0.00132892	0.0102759	-0.0139202	0.0176686	0.00426447
Talca	TAL	6	0.412589	0.142733	0.587411	0.142733	0.48631	0.12962	0.46479	0.149544	0.0489002	0.0222474	0.34341	0.21966	0.236854	0.148485	0.399674	0.143553	0.0200618	0.0163139	0.141112	0.0605975	1e-09	0	0.365906	0.15379	0.200414	0.132963	0.292568	0.20114	0.119912	0.065243	5.7e-05	0.00013973	0.240062	0.110228	0.16734	0.117371	0.260354	0.257575	0.212275	0.194711	0.0102457	0.00973687	-0.00695231	0.0104448	0.00304847	0.019879	-0.0086364
Tampa	TAM	6	0.0245616	0.0431102	0.975438	0.0431102	0.159329	0.0471611	0.840671	0.0471611	1e-09	0	0.127466	0.0911879	0.095115	0.0868756	0.777419	0.0467776	1e-09	0	1e-09	0	1e-09	0	0.641354	0.0456227	0.0277525	0.0456935	0.330894	0.0746075	1e-09	0	1e-09	0	0.0264947	0.0411807	0.000111187	0.000272348	0.0479538	0.0795976	0.92544	0.102832	0.0360564	0.00291715	-0.00922902	0.00457177	-0.0144852	0.0124907	-0.000494188
Tehran	TEH	87	0.762387	0.23171	0.237613	0.23171	0.0971585	0.144539	0.211366	0.201725	0.691475	0.322378	0.0687888	0.113565	0.0786427	0.112096	0.186242	0.178753	0.666327	0.332141	0.0554654	0.0951828	0.646	0.360996	0.172811	0.178098	0.0790193	0.108931	0.0466273	0.0918246	0.0364329	0.0798514	0.649	0.357097	0.162668	0.173091	0.0719492	0.0980577	0.0601049	0.105862	0.0199393	0.0413926	-0.0223959	0.0210184	0.0519118	0.0281213	-0.0121311	0.0171794	-0.0160174
Temuco	TEM	6	0.424625	0.0853048	0.575375	0.0853048	0.495377	0.104837	0.453342	0.0985247	0.0512808	0.0184736	0.326146	0.0541072	0.264631	0.0684465	0.38563	0.102007	0.0235937	0.0176477	0.148104	0.01492	0.00235	0.00489109	0.361155	0.103643	0.221152	0.0534651	0.267239	0.0624458	0.0829991	0.0415769	0.00334	0.00604428	0.313075	0.133511	0.20523	0.0532857	0.306897	0.0444076	0.0884558	0.0748221	0.00907123	0.00588952	-0.00520248	0.00433704	0.00590361	0.00766706	-0.0102189
Thessa	THE	93	0.556326	0.136006	0.443674	0.136006	0.0834512	0.0859289	0.424869	0.127525	0.49168	0.126337	0.126978	0.109207	0.0500147	0.0523319	0.394628	0.125922	0.428379	0.117058	0.220493	0.0590359	0.31	0.0935977	0.369692	0.127847	0.0528201	0.0520245	0.0466834	0.0726331	0.117233	0.0600107	0.354	0.106848	0.369379	0.13854	0.0469808	0.0471495	0.0964806	0.111482	0.0161176	0.0344934	-0.00296885	0.0112513	0.0346848	0.0112077	-0.0212833	0.0133477	0.0143032
Tokyo	TOK	6	0.569037	0.156831	0.430963	0.156831	0.588034	0.183741	0.316251	0.178865	0.0957144	0.0438913	0.510037	0.0513322	0.212658	0.160323	0.240684	0.165795	0.0366207	0.0246573	0.217934	0.0646159	0.00488	0.00455019	0.201554	0.147865	0.170815	0.133115	0.404814	0.0380874	0.151378	0.0444703	0.00792	0.00960539	0.114743	0.0738013	0.163769	0.134814	0.433082	0.0674121	0.129113	0.123922	-0.00239759	0.00865552	-0.0119839	0.0040814	0.000938507	0.0152278	0.00126768
Toronto	TOR	120	0.683245	0.0950419	0.316755	0.0950419	0.723767	0.133258	0.181532	0.106205	0.0947005	0.0620821	0.390191	0.120527	0.46522	0.132756	0.096754	0.110018	0.0478354	0.0351609	0.10228	0.0492857	0.0313	0.0207299	0.0784313	0.104706	0.3921	0.136251	0.395932	0.12965	0.0585716	0.04799	0.0231	0.0239654	0.0639935	0.0875083	0.400276	0.134303	0.408708	0.136299	0.0453161	0.0544077	-0.00908449	0.00686234	-0.00717445	0.0153199	0.0295324	0.0172994	0.0171797
Vancouver	VAN	88	0.713647	0.081836	0.286353	0.081836	0.736327	0.102131	0.157864	0.0863228	0.105809	0.0440225	0.646026	0.148156	0.193515	0.123033	0.11752	0.0816075	0.0429389	0.0441154	0.226892	0.0563994	0.0187	0.0288828	0.073727	0.0741919	0.143026	0.114646	0.537605	0.163942	0.167066	0.0767814	0.0189	0.0328114	0.0601543	0.0676046	0.146795	0.107576	0.563136	0.175717	0.0439633	0.047351	-0.00972096	0.00583264	-0.0197748	0.00955957	-0.0027758	0.0151266	0.00825508
Warsaw	WAR	75	0.910739	0.0828825	0.0892607	0.0828825	0.387866	0.0780271	0.0570965	0.0753007	0.555037	0.0870618	0.452372	0.108587	0.0620479	0.0589006	0.0460859	0.0656265	0.439494	0.0911441	0.576085	0.0713901	0.227	0.0590447	0.0486987	0.0644717	0.0869009	0.0637689	0.0609404	0.0807721	0.498438	0.0823727	0.287	0.0686356	0.0487067	0.0550645	0.0597573	0.0530168	0.0989224	0.108757	0.00755806	0.0194498	-0.0301336	0.00733034	0.0156492	0.00912354	-0.0174018	0.0116298	-0.00521479
Wollongong	WOL	6	0.624473	0.205494	0.375527	0.205494	0.543686	0.189329	0.28159	0.215755	0.174724	0.0417562	0.455921	0.219748	0.183382	0.0810577	0.243648	0.195019	0.117048	0.0393445	0.393894	0.099419	0.0111	0.0095582	0.24382	0.20781	0.183706	0.0932242	0.16745	0.188356	0.386366	0.126966	0.0201	0.0149576	0.245393	0.23117	0.150225	0.0841179	0.158621	0.130672	0.0393383	0.0603583	-0.00582952	0.0154162	-0.000759968	0.0127362	0.00336378	0.00913099	-0.00212008
[truncated: 56 more columns]

## Sheet: EPOS
N	City	Time	LowerQNe	MedianNe	UpperQNe
1	Albuquerque	0	1	26500	2190000
2	Albuquerque	0.00216	1	26500	2190000
3	Albuquerque	0.00216	1	26500	2190000
4	Albuquerque	0.00552	1	26500	2190000
5	Albuquerque	0.00552	1	26600	2190000
6	Albuquerque	0.00571	1	26600	2190000
7	Albuquerque	0.00571	1	29800	10900000
8	Albuquerque	0.00589	1	29800	10900000
9	Albuquerque	0.00589	1	40100	15000000
10	Albuquerque	0.00608	1	40100	15000000
11	Albuquerque	0.00608	35.2	54900	17100000
12	Albuquerque	0.00627	35.2	54900	17100000
13	Albuquerque	0.00627	1750	60500	18900000
14	Albuquerque	0.221	1750	60500	18900000
15	Albuquerque	0.221	1800	61000	18900000
16	Albuquerque	0.717	1800	61000	18900000
17	Albuquerque	0.717	1870	61000	19000000
18	Albuquerque	1.3	1870	61000	19000000
19	Albuquerque	1.3	1940	61500	19000000
20	Albuquerque	1.45	1940	61500	19000000
21	Albuquerque	1.45	2010	61500	19000000
22	Albuquerque	2.12	2010	61500	19000000
23	Albuquerque	2.12	2100	61600	19000000
24	Albuquerque	2.13	2100	61600	19000000
25	Albuquerque	2.13	2250	62300	19000000
26	Albuquerque	2.18	2250	62300	19000000
27	Albuquerque	2.18	2280	62600	19000000
28	Albuquerque	3.09	2280	62600	19000000
29	Albuquerque	3.09	2310	62600	19000000
30	Albuquerque	3.5	2310	62600	19000000
31	Albuquerque	3.5	2440	62700	19000000
32	Albuquerque	3.79	2440	62700	19000000
33	Albuquerque	3.79	2540	62700	19000000
34	Albuquerque	3.87	2540	62700	19000000
35	Albuquerque	3.87	2590	62800	19000000
36	Albuquerque	3.91	2590	62800	19000000
37	Albuquerque	3.91	2600	62900	19100000
38	Albuquerque	3.97	2600	62900	19100000
39	Albuquerque	3.97	2620	63400	19100000
40	Albuquerque	4.02	2620	63400	19100000
41	Albuquerque	4.02	3000	63500	19100000
42	Albuquerque	4.19	3000	63500	19100000
43	Albuquerque	4.19	3070	63500	19100000
44	Albuquerque	4.49	3070	63500	19100000
45	Albuquerque	4.49	3290	63800	19100000
46	Albuquerque	4.64	3290	63800	19100000
47	Albuquerque	4.64	3580	64100	19100000
48	Albuquerque	5.38	3580	64100	19100000
49	Albuquerque	5.38	3640	64200	19100000
50	Albuquerque	6.34	3640	64200	19100000
51	Albuquerque	6.34	3730	64500	19100000
52	Albuquerque	7.06	3730	64500	19100000
53	Albuquerque	7.06	3970	64500	19100000
54	Albuquerque	7.51	3970	64500	19100000
55	Albuquerque	7.51	4020	64800	19100000
56	Albuquerque	7.68	4020	64800	19100000
57	Albuquerque	7.68	4130	64900	19100000
58	Albuquerque	8.2	4130	64900	19100000
59	Albuquerque	8.2	4200	64900	19200000
60	Albuquerque	8.68	4200	64900	19200000
61	Albuquerque	8.68	4560	65000	19200000
62	Albuquerque	9.75	4560	65000	19200000
63	Albuquerque	9.75	4640	65100	19200000
64	Albuquerque	10.3	4640	65100	19200000
65	Albuquerque	10.3	4740	65300	19200000
66	Albuquerque	11.8	4740	65300	19200000
67	Albuquerque	11.8	4880	65500	19200000
68	Albuquerque	12.1	4880	65500	19200000
69	Albuquerque	12.1	4910	65900	19200000
70	Albuquerque	12.6	4910	65900	19200000
71	Albuquerque	12.6	4960	66200	19200000
72	Albuquerque	13.2	4960	66200	19200000
73	Albuquerque	13.2	5010	66400	19200000
74	Albuquerque	13.3	5010	66400	19200000
75	Albuquerque	13.3	5020	66800	19200000
76	Albuquerque	14.3	5020	66800	19200000
77	Albuquerque	14.3	5030	66900	19300000
78	Albuquerque	14.5	5030	66900	19300000
79	Albuquerque	14.5	5450	67300	19300000
80	Albuquerque	14.8	5450	67300	19300000
81	Albuquerque	14.8	5500	67400	19300000
82	Albuquerque	15	5500	67400	19300000
83	Albuquerque	15	5510	67500	19300000
84	Albuquerque	15.3	5510	67500	19300000
85	Albuquerque	15.3	5700	67700	19300000
86	Albuquerque	15.9	5700	67700	19300000
87	Albuquerque	15.9	5770	67700	19300000
88	Albuquerque	16.8	5770	67700	19300000
89	Albuquerque	16.8	5840	67800	19300000
90	Albuquerque	18.1	5840	67800	19300000
91	Albuquerque	18.1	5930	68200	19300000
92	Albuquerque	18.2	5930	68200	19300000
93	Albuquerque	18.2	6100	68300	19300000
94	Albuquerque	20	6100	68300	19300000
95	Albuquerque	20	6420	68400	19300000
96	Albuquerque	21.8	6420	68400	19300000
97	Albuquerque	21.8	6510	68600	19300000
98	Albuquerque	22	6510	68600	19300000
99	Albuquerque	22	6700	68600	19300000
100	Albuquerque	22.1	6700	68600	19300000
101	Albuquerque	22.1	6880	68700	19300000
102	Albuquerque	24.4	6880	68700	19300000
103	Albuquerque	24.4	6930	68700	19300000
104	Albuquerque	24.7	6930	68700	19300000
105	Albuquerque	24.7	7070	70700	19300000
106	Albuquerque	24.9	7070	70700	19300000
107	Albuquerque	24.9	7400	70700	19300000
108	Albuquerque	25.9	7400	70700	19300000
109	Albuquerque	25.9	7420	70900	19300000
110	Albuquerque	28.2	7420	70900	19300000
111	Albuquerque	28.2	7440	70900	19300000
112	Albuquerque	28.6	7440	70900	19300000
113	Albuquerque	28.6	7620	71100	19300000
114	Albuquerque	28.8	7620	71100	19300000
115	Albuquerque	28.8	7710	71700	19300000
116	Albuquerque	29.7	7710	71700	19300000
117	Albuquerque	29.7	7750	71700	19300000
118	Albuquerque	29.9	7750	71700	19300000
119	Albuquerque	29.9	7760	72100	19300000
120	Albuquerque	30.2	7760	72100	19300000
121	Albuquerque	30.2	7940	72700	19300000
122	Albuquerque	31.4	7940	72700	19300000
123	Albuquerque	31.4	8140	74600	19300000
124	Albuquerque	32.1	8140	74600	19300000
125	Albuquerque	32.1	8150	74900	19300000
126	Albuquerque	32.5	8150	74900	19300000
127	Albuquerque	32.5	8340	77600	19300000
128	Albuquerque	34.5	8340	77600	19300000
129	Albuquerque	34.5	8370	80100	19300000
130	Albuquerque	35.1	8370	80100	19300000
131	Albuquerque	35.1	8730	80400	19300000
132	Albuquerque	35.5	8730	80400	19300000
133	Albuquerque	35.5	8730	81500	19300000
134	Albuquerque	35.8	8730	81500	19300000
135	Albuquerque	35.8	8760	85400	19300000
136	Albuquerque	36.7	8760	85400	19300000
137	Albuquerque	36.7	8800	85400	19300000
138	Albuquerque	37.1	8800	85400	19300000
139	Albuquerque	37.1	8890	86500	19300000
140	Albuquerque	37.2	8890	86500	19300000
141	Albuquerque	37.2	9300	87900	19300000
142	Albuquerque	39	9300	87900	19300000
143	Albuquerque	39	9500	87900	19300000
144	Albuquerque	39.5	9500	87900	19300000
145	Albuquerque	39.5	9570	89100	19300000
146	Albuquerque	40.9	9570	89100	19300000
147	Albuquerque	40.9	9600	94000	19300000
148	Albuquerque	41.8	9600	94000	19300000
149	Albuquerque	41.8	9650	94400	19300000
150	Albuquerque	42.1	9650	94400	19300000
151	Albuquerque	42.1	9800	97000	19300000
152	Albuquerque	44.3	9800	97000	19300000
153	Albuquerque	44.3	9820	99500	19400000
154	Albuquerque	45	9820	99500	19400000
155	Albuquerque	45	9930	103000	19400000
156	Albuquerque	45.1	9930	103000	19400000
157	Albuquerque	45.1	10000	103000	19400000
158	Albuquerque	46.4	10000	103000	19400000
159	Albuquerque	46.4	10200	106000	19400000
160	Albuquerque	46.7	10200	106000	19400000
161	Albuquerque	46.7	10300	107000	19400000
162	Albuquerque	47.2	10300	107000	19400000
163	Albuquerque	47.2	10500	110000	19400000
164	Albuquerque	48.3	10500	110000	19400000
165	Albuquerque	48.3	10900	121000	19400000
166	Albuquerque	49.5	10900	121000	19400000
167	Albuquerque	49.5	10900	123000	19400000
168	Albuquerque	49.6	10900	123000	19400000
169	Albuquerque	49.6	11000	125000	19400000
170	Albuquerque	50.1	11000	125000	19400000
171	Albuquerque	50.1	11000	129000	19400000
172	Albuquerque	50.7	11000	129000	19400000
173	Albuquerque	50.7	11100	129000	19400000
174	Albuquerque	50.9	11100	129000	19400000
175	Albuquerque	50.9	11200	130000	19400000
176	Albuquerque	51.5	11200	130000	19400000
177	Albuquerque	51.5	11200	137000	19400000
178	Albuquerque	52.4	11200	137000	19400000
179	Albuquerque	52.4	11200	144000	19400000
180	Albuquerque	53.1	11200	144000	19400000
181	Albuquerque	53.1	11200	151000	19400000
182	Albuquerque	53.2	11200	151000	19400000
183	Albuquerque	53.2	11400	156000	19400000
184	Albuquerque	55.2	11400	156000	19400000
185	Albuquerque	55.2	11700	163000	19400000
186	Albuquerque	56.4	11700	163000	19400000
187	Albuquerque	56.4	11700	172000	19400000
188	Albuquerque	57.8	11700	172000	19400000
189	Albuquerque	57.8	11800	184000	19400000
190	Albuquerque	58.3	11800	184000	19400000
191	Albuquerque	58.3	11900	216000	19400000
192	Albuquerque	58.5	11900	216000	19400000
193	Albuquerque	58.5	12000	220000	19400000
194	Albuquerque	59.7	12000	220000	19400000
195	Albuquerque	59.7	12100	222000	19400000
196	Albuquerque	59.9	12100	222000	19400000
197	Albuquerque	59.9	12200	230000	19400000
198	Albuquerque	60.2	12200	230000	19400000
199	Albuquerque	60.2	12400	239000	19400000
200	Albuquerque	60.5	12400	239000	19400000
201	Albuquerque	60.5	12500	242000	19400000
202	Albuquerque	60.8	12500	242000	19400000
203	Albuquerque	60.8	12500	242000	19400000
204	Albuquerque	61.4	12500	242000	19400000
205	Albuquerque	61.4	12500	255000	19400000
206	Albuquerque	63.6	12500	255000	19400000
207	Albuquerque	63.6	12600	259000	19400000
208	Albuquerque	64.3	12600	259000	19400000
209	Albuquerque	64.3	12800	261000	19400000
210	Albuquerque	64.6	12800	261000	19400000
211	Albuquerque	64.6	12800	266000	19400000
212	Albuquerque	65.7	12800	266000	19400000
213	Albuquerque	65.7	13000	292000	19400000
214	Albuquerque	66	13000	292000	19400000
215	Albuquerque	66	13000	321000	19400000
216	Albuquerque	66.2	13000	321000	19400000
217	Albuquerque	66.2	13200	322000	19400000
218	Albuquerque	66.3	13200	322000	19400000
219	Albuquerque	66.3	13500	335000	19400000
220	Albuquerque	66.4	13500	335000	19400000
221	Albuquerque	66.4	13500	346000	19400000
222	Albuquerque	66.8	13500	346000	19400000
223	Albuquerque	66.8	13500	413000	19400000
224	Albuquerque	67.1	13500	413000	19400000
225	Albuquerque	67.1	13600	1400000	19400000
226	Albuquerque	68.1	13600	1400000	19400000
227	Albuquerque	68.1	13700	1440000	19400000
228	Albuquerque	69.4	13700	1440000	19400000
229	Albuquerque	69.4	13800	1450000	19400000
230	Albuquerque	70.2	13800	1450000	19400000
231	Albuquerque	70.2	13800	1470000	19400000
232	Albuquerque	71.1	13800	1470000	19400000
233	Albuquerque	71.1	13900	1470000	19400000
234	Albuquerque	71.4	13900	1470000	19400000
235	Albuquerque	71.4	14000	1490000	19400000
236	Albuquerque	72.1	14000	1490000	19400000
237	Albuquerque	72.1	14200	1490000	19400000
238	Albuquerque	72.6	14200	1490000	19400000
239	Albuquerque	72.6	14500	1490000	19400000
240	Albuquerque	72.7	14500	1490000	19400000
241	Albuquerque	72.7	14600	1500000	19400000
242	Albuquerque	73.1	14600	1500000	19400000
243	Albuquerque	73.1	14700	1510000	19400000
244	Albuquerque	73.8	14700	1510000	19400000
245	Albuquerque	73.8	14800	1510000	19400000
246	Albuquerque	74.5	14800	1510000	19400000
247	Albuquerque	74.5	14900	1520000	19400000
248	Albuquerque	76.1	14900	1520000	19400000
249	Albuquerque	76.1	15100	1520000	19400000
250	Albuquerque	76.7	15100	1520000	19400000
251	Albuquerque	76.7	15100	1530000	19400000
252	Albuquerque	77.2	15100	1530000	19400000
253	Albuquerque	77.2	15200	1530000	19400000
254	Albuquerque	77.6	15200	1530000	19400000
255	Albuquerque	77.6	15200	1530000	19400000
256	Albuquerque	78.3	15200	1530000	19400000
257	Albuquerque	78.3	15300	1530000	19400000
258	Albuquerque	78.5	15300	1530000	19400000
259	Albuquerque	78.5	15400	1540000	19400000
260	Albuquerque	78.9	15400	1540000	19400000
261	Albuquerque	78.9	15500	1540000	19400000
262	Albuquerque	80.2	15500	1540000	19400000
263	Albuquerque	80.2	15800	1550000	19400000
264	Albuquerque	81.7	15800	1550000	19400000
265	Albuquerque	81.7	15800	1550000	19400000
266	Albuquerque	82	15800	1550000	19400000
267	Albuquerque	82	15900	1550000	19400000
268	Albuquerque	82.2	15900	1550000	19400000
269	Albuquerque	82.2	16000	1550000	19400000
270	Albuquerque	82.7	16000	1550000	19400000
271	Albuquerque	82.7	16100	1550000	19400000
272	Albuquerque	84	16100	1550000	19400000
273	Albuquerque	84	16100	1550000	19400000
274	Albuquerque	84.9	16100	1550000	19400000
275	Albuquerque	84.9	16200	1550000	19400000
276	Albuquerque	85.2	16200	1550000	19400000
277	Albuquerque	85.2	16200	1560000	19400000
278	Albuquerque	85.5	16200	1560000	19400000
279	Albuquerque	85.5	16200	1560000	19400000
280	Albuquerque	86	16200	1560000	19400000
281	Albuquerque	86	16200	1560000	19400000
282	Albuquerque	87.2	16200	1560000	19400000
283	Albuquerque	87.2	16300	1570000	19400000
284	Albuquerque	87.6	16300	1570000	19400000
285	Albuquerque	87.6	16500	1570000	19400000
286	Albuquerque	89	16500	1570000	19400000
287	Albuquerque	89	16800	1580000	19400000
288	Albuquerque	89.2	16800	1580000	19400000
289	Albuquerque	89.2	16800	1580000	19400000
290	Albuquerque	90.2	16800	1580000	19400000
291	Albuquerque	90.2	17200	1580000	19400000
292	Albuquerque	90.4	17200	1580000	19400000
293	Albuquerque	90.4	17200	1580000	19400000
294	Albuquerque	91.1	17200	1580000	19400000
295	Albuquerque	91.1	17400	1580000	19400000
296	Albuquerque	91.5	17400	1580000	19400000
297	Albuquerque	91.5	17600	1590000	19400000
298	Albuquerque	91.7	17600	1590000	19400000
299	Albuquerque	91.7	17700	1600000	19400000
300	Albuquerque	92.6	17700	1600000	19400000
301	Albuquerque	92.6	18000	1600000	19400000
302	Albuquerque	93.1	18000	1600000	19400000
303	Albuquerque	93.1	18100	1600000	19400000
304	Albuquerque	93.9	18100	1600000	19400000
305	Albuquerque	93.9	18300	1600000	19400000
306	Albuquerque	94.3	18300	1600000	19400000
307	Albuquerque	94.3	18400	1610000	19400000
308	Albuquerque	94.4	18400	1610000	19400000
309	Albuquerque	94.4	18500	1610000	19400000
310	Albuquerque	94.5	18500	1610000	19400000
311	Albuquerque	94.5	18500	1620000	19400000
312	Albuquerque	95.6	18500	1620000	19400000
313	Albuquerque	95.6	18700	1620000	19400000
314	Albuquerque	96.1	18700	1620000	19400000
315	Albuquerque	96.1	18700	1620000	19400000
316	Albuquerque	97.6	18700	1620000	19400000
317	Albuquerque	97.6	18800	1630000	19400000
318	Albuquerque	98.1	18800	1630000	19400000
319	Albuquerque	98.1	18900	1630000	19400000
320	Albuquerque	98.4	18900	1630000	19400000
321	Albuquerque	98.4	19000	1630000	19400000
322	Albuquerque	98.6	19000	1630000	19400000
323	Albuquerque	98.6	19000	1640000	19400000
324	Albuquerque	99.1	19000	1640000	19400000
325	Albuquerque	99.1	19100	1650000	19400000
326	Albuquerque	99.3	19100	1650000	19400000
327	Albuquerque	99.3	19200	1650000	19400000
328	Albuquerque	100	19200	1650000	19400000
329	Albuquerque	100	19300	1650000	19400000
330	Albuquerque	102	19300	1650000	19400000
331	Albuquerque	102	19500	1660000	19400000
332	Albuquerque	104	19500	1660000	19400000
333	Albuquerque	104	19700	1660000	19400000
334	Albuquerque	105	19700	1660000	19400000
335	Albuquerque	105	19800	1660000	19400000
336	Albuquerque	107	19800	1660000	19400000
337	Albuquerque	107	19800	1660000	19400000
338	Albuquerque	108	19800	1660000	19400000
339	Albuquerque	108	20100	1670000	19400000
340	Albuquerque	109	20100	1670000	19400000
341	Albuquerque	109	20100	1680000	19400000
342	Albuquerque	110	20100	1680000	19400000
343	Albuquerque	110	20300	1690000	19400000
344	Albuquerque	112	20300	1690000	19400000
345	Albuquerque	112	20300	1690000	19400000
346	Albuquerque	114	20300	1690000	19400000
347	Albuquerque	114	21000	1730000	19400000
348	Albuquerque	115	21000	1730000	19400000
349	Albuquerque	115	21300	1740000	19400000
350	Albuquerque	116	21300	1740000	19400000
351	Albuquerque	116	21600	2030000	19400000
352	Albuquerque	117	21600	2030000	19400000
353	Albuquerque	117	21900	2040000	19400000
354	Albuquerque	118	21900	2040000	19400000
355	Albuquerque	118	22000	2050000	19400000
356	Albuquerque	119	22000	2050000	19400000
357	Albuquerque	119	22100	2060000	19400000
358	Albuquerque	120	22100	2060000	19400000
359	Albuquerque	120	22800	2070000	19400000
360	Albuquerque	121	22800	2070000	19400000
361	Albuquerque	121	23100	2080000	19400000
362	Albuquerque	122	23100	2080000	19400000
363	Albuquerque	122	23300	2130000	19400000
364	Albuquerque	124	23300	2130000	19400000
365	Albuquerque	124	23700	2160000	19400000
366	Albuquerque	125	23700	2160000	19400000
367	Albuquerque	125	23800	2160000	19400000
368	Albuquerque	126	23800	2160000	19400000
369	Albuquerque	126	23800	2160000	19400000
370	Albuquerque	127	23800	2160000	19400000
371	Albuquerque	127	23900	2170000	19400000
372	Albuquerque	128	23900	2170000	19400000
373	Albuquerque	128	24000	2170000	19400000
374	Albuquerque	129	24000	2170000	19400000
375	Albuquerque	129	24100	2170000	19400000
376	Albuquerque	130	24100	2170000	19400000
377	Albuquerque	130	24200	2170000	19400000
378	Albuquerque	132	24200	2170000	19400000
379	Albuquerque	132	24500	2170000	19400000
380	Albuquerque	134	24500	2170000	19400000
381	Albuquerque	134	24700	2170000	19400000
382	Albuquerque	135	24700	2170000	19400000
383	Albuquerque	135	25200	2170000	19400000
384	Albuquerque	137	25200	2170000	19400000
385	Albuquerque	137	25200	2180000	19400000
386	Albuquerque	139	25200	2180000	19400000
387	Albuquerque	139	25600	2180000	19400000
388	Albuquerque	140	25600	2180000	19400000
389	Albuquerque	140	25700	2180000	19400000
390	Albuquerque	141	25700	2180000	19400000
391	Albuquerque	141	25800	2190000	19400000
392	Albuquerque	142	25800	2190000	19400000
393	Albuquerque	142	25900	2190000	19400000
394	Albuquerque	144	25900	2190000	19400000
395	Albuquerque	144	26100	2190000	19400000
396	Albuquerque	145	26100	2190000	19400000
397	Albuquerque	145	26100	2190000	19400000
398	Albuquerque	147	26100	2190000	19400000
399	Albuquerque	147	26200	2190000	19400000
400	Albuquerque	149	26200	2190000	19400000
401	Albuquerque	149	26400	2190000	19400000
402	Albuquerque	150	26400	2190000	19400000
403	Albuquerque	150	26500	2190000	19400000
404	Albuquerque	151	26500	2190000	19400000
405	Albuquerque	151	27200	2190000	19400000
406	Albuquerque	152	27200	2190000	19400000
407	Albuquerque	152	27500	2200000	19400000
408	Albuquerque	153	27500	2200000	19400000
409	Albuquerque	153	27700	2200000	19400000
410	Albuquerque	154	27700	2200000	19400000
411	Albuquerque	154	27800	2210000	19400000
412	Albuquerque	157	27800	2210000	19400000
413	Albuquerque	157	28200	2220000	19400000
414	Albuquerque	158	28200	2220000	19400000
415	Albuquerque	158	28200	2220000	19400000
416	Albuquerque	159	28200	2220000	19400000
417	Albuquerque	159	28500	2220000	19400000
418	Albuquerque	160	28500	2220000	19400000
419	Albuquerque	160	28700	2220000	19400000
420	Albuquerque	161	28700	2220000	19400000
421	Albuquerque	161	28800	2230000	19400000
422	Albuquerque	162	28800	2230000	19400000
423	Albuquerque	162	28900	2230000	19400000
424	Albuquerque	163	28900	2230000	19400000
425	Albuquerque	163	29200	2770000	19400000
426	Albuquerque	164	29200	2770000	19400000
427	Albuquerque	164	29300	2800000	19400000
428	Albuquerque	165	29300	2800000	19400000
429	Albuquerque	165	29500	2800000	19400000
430	Albuquerque	166	29500	2800000	19400000
431	Albuquerque	166	29800	10900000	19400000
432	Albuquerque	167	29800	10900000	19400000
433	Albuquerque	167	30300	11300000	19400000
434	Albuquerque	168	30300	11300000	19400000
435	Albuquerque	168	30400	11600000	19400000
436	Albuquerque	169	30400	11600000	19400000
437	Albuquerque	169	30600	11700000	19400000
438	Albuquerque	170	30600	11700000	19400000
439	Albuquerque	170	30600	11800000	19500000
440	Albuquerque	171	30600	11800000	19500000
441	Albuquerque	171	30700	12200000	19500000
442	Albuquerque	172	30700	12200000	19500000
443	Albuquerque	172	30900	12400000	19500000
444	Albuquerque	173	30900	12400000	19500000
445	Albuquerque	173	30900	12400000	19500000
446	Albuquerque	174	30900	12400000	19500000
447	Albuquerque	174	31000	12400000	19500000
448	Albuquerque	175	31000	12400000	19500000
449	Albuquerque	175	31100	12500000	19500000
450	Albuquerque	177	31100	12500000	19500000
451	Albuquerque	177	31200	12600000	19500000
452	Albuquerque	178	31200	12600000	19500000
453	Albuquerque	178	31300	12700000	19500000
454	Albuquerque	179	31300	12700000	19500000
455	Albuquerque	179	31400	12700000	19500000
456	Albuquerque	180	31400	12700000	19500000
457	Albuquerque	180	31600	12800000	19500000
458	Albuquerque	181	31600	12800000	19500000
459	Albuquerque	181	31800	12800000	19500000
460	Albuquerque	182	31800	12800000	19500000
461	Albuquerque	182	31800	12800000	19500000
462	Albuquerque	183	31800	12800000	19500000
463	Albuquerque	183	31900	12800000	19600000
464	Albuquerque	184	31900	12800000	19600000
465	Albuquerque	184	32000	12800000	19600000
466	Albuquerque	185	32000	12800000	19600000
467	Albuquerque	185	32100	12800000	19600000
468	Albuquerque	186	32100	12800000	19600000
469	Albuquerque	186	32300	12900000	19600000
470	Albuquerque	187	32300	12900000	19600000
471	Albuquerque	187	32700	13300000	19600000
472	Albuquerque	188	32700	13300000	19600000
473	Albuquerque	188	32700	13300000	19600000
474	Albuquerque	189	32700	13300000	19600000
475	Albuquerque	189	32700	13500000	21100000
476	Albuquerque	190	32700	13500000	21100000
477	Albuquerque	190	33000	13500000	21100000
478	Albuquerque	191	33000	13500000	21100000
479	Albuquerque	191	33400	13600000	21100000
480	Albuquerque	192	33400	13600000	21100000
481	Albuquerque	192	33700	13600000	21100000
482	Albuquerque	193	33700	13600000	21100000
483	Albuquerque	193	33800	13600000	21100000
484	Albuquerque	194	33800	13600000	21100000
485	Albuquerque	194	34200	13600000	21100000
486	Albuquerque	195	34200	13600000	21100000
487	Albuquerque	195	34200	13700000	21100000
488	Albuquerque	197	34200	13700000	21100000
489	Albuquerque	197	34700	13700000	21100000
490	Albuquerque	199	34700	13700000	21100000
491	Albuquerque	199	35600	13700000	21100000
492	Albuquerque	201	35600	13700000	21100000
493	Albuquerque	201	35700	13700000	21100000
494	Albuquerque	202	35700	13700000	21100000
495	Albuquerque	202	36300	13700000	21400000
496	Albuquerque	203	36300	13700000	21400000
497	Albuquerque	203	36400	13700000	21400000
498	Albuquerque	204	36400	13700000	21400000
499	Albuquerque	204	36600	13700000	21400000
500	Albuquerque	205	36600	13700000	21400000
501	Albuquerque	205	36600	13700000	21400000
502	Albuquerque	207	36600	13700000	21400000
503	Albuquerque	207	36700	13700000	21400000
504	Albuquerque	208	36700	13700000	21400000
505	Albuquerque	208	37300	13800000	21400000
506	Albuquerque	209	37300	13800000	21400000
507	Albuquerque	209	37400	13800000	21400000
508	Albuquerque	210	37400	13800000	21400000
509	Albuquerque	210	37500	13800000	21400000
510	Albuquerque	211	37500	13800000	21400000
511	Albuquerque	211	37700	13800000	21500000
512	Albuquerque	212	37700	13800000	21500000
513	Albuquerque	212	37700	13800000	21500000
514	Albuquerque	214	37700	13800000	21500000
515	Albuquerque	214	37900	13800000	21500000
516	Albuquerque	216	37900	13800000	21500000
517	Albuquerque	216	37900	13800000	21500000
518	Albuquerque	217	37900	13800000	21500000
519	Albuquerque	217	38200	13800000	21500000
520	Albuquerque	218	38200	13800000	21500000
521	Albuquerque	218	38500	13800000	21600000
522	Albuquerque	219	38500	13800000	21600000
523	Albuquerque	219	39300	13800000	21600000
524	Albuquerque	220	39300	13800000	21600000
525	Albuquerque	220	39500	13800000	21600000
526	Albuquerque	221	39500	13800000	21600000
527	Albuquerque	221	39600	13900000	21600000
528	Albuquerque	223	39600	13900000	21600000
529	Albuquerque	223	39600	13900000	21600000
530	Albuquerque	224	39600	13900000	21600000
531	Albuquerque	224	39800	13900000	21600000
532	Albuquerque	225	39800	13900000	21600000
533	Albuquerque	225	40100	13900000	21600000
534	Albuquerque	226	40100	13900000	21600000
535	Albuquerque	226	40100	13900000	21600000
536	Albuquerque	227	40100	13900000	21600000
537	Albuquerque	227	40300	13900000	21600000
538	Albuquerque	228	40300	13900000	21600000
539	Albuquerque	228	40500	13900000	21600000
540	Albuquerque	230	40500	13900000	21600000
541	Albuquerque	230	40700	13900000	21700000
542	Albuquerque	232	40700	13900000	21700000
543	Albuquerque	232	40700	13900000	21700000
544	Albuquerque	233	40700	13900000	21700000
545	Albuquerque	233	40800	13900000	21700000
546	Albuquerque	234	40800	13900000	21700000
547	Albuquerque	234	40800	13900000	21700000
548	Albuquerque	235	40800	13900000	21700000
549	Albuquerque	235	41000	13900000	21700000
550	Albuquerque	236	41000	13900000	21700000
551	Albuquerque	236	41100	13900000	21700000
552	Albuquerque	237	41100	13900000	21700000
553	Albuquerque	237	41200	13900000	21800000
554	Albuquerque	239	41200	13900000	21800000
555	Albuquerque	239	41200	13900000	21800000
556	Albuquerque	240	41200	13900000	21800000
557	Albuquerque	240	41700	13900000	21800000
558	Albuquerque	241	41700	13900000	21800000
559	Albuquerque	241	41800	14000000	21800000
560	Albuquerque	242	41800	14000000	21800000
561	Albuquerque	242	42000	14000000	21800000
562	Albuquerque	243	42000	14000000	21800000
563	Albuquerque	243	42300	14000000	21800000
564	Albuquerque	244	42300	14000000	21800000
565	Albuquerque	244	42400	14000000	21800000
566	Albuquerque	245	42400	14000000	21800000
567	Albuquerque	245	42400	14000000	21800000
568	Albuquerque	246	42400	14000000	21800000
569	Albuquerque	246	42400	14000000	21800000
570	Albuquerque	248	42400	14000000	21800000
571	Albuquerque	248	42700	14000000	21800000
572	Albuquerque	250	42700	14000000	21800000
573	Albuquerque	250	42900	14000000	21800000
574	Albuquerque	251	42900	14000000	21800000
575	Albuquerque	251	43100	14000000	21800000
576	Albuquerque	252	43100	14000000	21800000
577	Albuquerque	252	43500	14000000	21800000
578	Albuquerque	253	43500	14000000	21800000
579	Albuquerque	253	43500	14000000	21800000
580	Albuquerque	254	43500	14000000	21800000
581	Albuquerque	254	43700	14000000	21800000
582	Albuquerque	255	43700	14000000	21800000
583	Albuquerque	255	44700	14100000	21900000
584	Albuquerque	257	44700	14100000	21900000
585	Albuquerque	257	45000	14100000	21900000
586	Albuquerque	258	45000	14100000	21900000
587	Albuquerque	258	45200	14100000	21900000
588	Albuquerque	259	45200	14100000	21900000
589	Albuquerque	259	45900	14100000	21900000
590	Albuquerque	260	45900	14100000	21900000
591	Albuquerque	260	46300	14100000	21900000
592	Albuquerque	261	46300	14100000	21900000
593	Albuquerque	261	46700	14100000	21900000
594	Albuquerque	265	46700	14100000	21900000
595	Albuquerque	265	47100	14100000	21900000
596	Albuquerque	266	47100	14100000	21900000
597	Albuquerque	266	47200	14100000	21900000
598	Albuquerque	267	47200	14100000	21900000
599	Albuquerque	267	47500	14200000	21900000
600	Albuquerque	269	47500	14200000	21900000
601	Albuquerque	269	47600	14200000	21900000
602	Albuquerque	270	47600	14200000	21900000
603	Albuquerque	270	47600	14200000	21900000
604	Albuquerque	272	47600	14200000	21900000
605	Albuquerque	272	48200	14400000	21900000
606	Albuquerque	273	48200	14400000	21900000
607	Albuquerque	273	48800	14600000	21900000
608	Albuquerque	274	48800	14600000	21900000
609	Albuquerque	274	48900	14600000	21900000
610	Albuquerque	275	48900	14600000	21900000
611	Albuquerque	275	48900	14600000	21900000
612	Albuquerque	276	48900	14600000	21900000
613	Albuquerque	276	48900	14600000	21900000
614	Albuquerque	278	48900	14600000	21900000
615	Albuquerque	278	49300	14600000	21900000
616	Albuquerque	280	49300	14600000	21900000
617	Albuquerque	280	49500	14600000	21900000
618	Albuquerque	281	49500	14600000	21900000
619	Albuquerque	281	49600	14700000	21900000
620	Albuquerque	282	49600	14700000	21900000
621	Albuquerque	282	49800	14700000	21900000
622	Albuquerque	283	49800	14700000	21900000
623	Albuquerque	283	50600	14700000	22000000
624	Albuquerque	285	50600	14700000	22000000
625	Albuquerque	285	50700	14700000	22000000
626	Albuquerque	286	50700	14700000	22000000
627	Albuquerque	286	50900	14700000	22000000
628	Albuquerque	287	50900	14700000	22000000
629	Albuquerque	287	51000	14700000	22000000
630	Albuquerque	288	51000	14700000	22000000
631	Albuquerque	288	51400	14900000	22000000
632	Albuquerque	298	51400	14900000	22000000
633	Albuquerque	298	51900	14900000	22000000
634	Albuquerque	302	51900	14900000	22000000
635	Albuquerque	302	52400	14900000	22000000
636	Albuquerque	303	52400	14900000	22000000
637	Albuquerque	303	52800	15000000	22000000
638	Albuquerque	305	52800	15000000	22000000
639	Albuquerque	305	53900	15000000	22000000
640	Albuquerque	307	53900	15000000	22000000
641	Albuquerque	307	54000	15000000	22000000
642	Albuquerque	309	54000	15000000	22000000
643	Albuquerque	309	54500	15000000	22000000
644	Albuquerque	310	54500	15000000	22000000
645	Albuquerque	310	54700	15000000	22000000
646	Albuquerque	311	54700	15000000	22000000
647	Albuquerque	311	55200	15000000	22000000
648	Albuquerque	312	55200	15000000	22000000
649	Albuquerque	312	55400	15000000	22000000
650	Albuquerque	314	55400	15000000	22000000
651	Albuquerque	314	55900	15000000	22000000
652	Albuquerque	316	55900	15000000	22000000
653	Albuquerque	316	56600	15000000	22000000
654	Albuquerque	317	56600	15000000	22000000
655	Albuquerque	317	57600	15000000	22000000
656	Albuquerque	318	57600	15000000	22000000
657	Albuquerque	318	57800	15000000	22000000
658	Albuquerque	319	57800	15000000	22000000
659	Albuquerque	319	57800	15000000	22000000
660	Albuquerque	320	57800	15000000	22000000
661	Albuquerque	320	58800	15000000	22000000
662	Albuquerque	321	58800	15000000	22000000
663	Albuquerque	321	59300	15000000	22000000
664	Albuquerque	325	59300	15000000	22000000
665	Albuquerque	325	59500	15000000	22000000
666	Albuquerque	326	59500	15000000	22000000
667	Albuquerque	326	59700	15000000	22000000
668	Albuquerque	329	59700	15000000	22000000
669	Albuquerque	329	59700	15100000	22000000
670	Albuquerque	331	59700	15100000	22000000
671	Albuquerque	331	59800	15100000	22000000
672	Albuquerque	332	59800	15100000	22000000
673	Albuquerque	332	60000	15100000	22000000
674	Albuquerque	334	60000	15100000	22000000
675	Albuquerque	334	60200	15100000	22000000
676	Albuquerque	339	60200	15100000	22000000
677	Albuquerque	339	60400	15100000	22000000
678	Albuquerque	343	60400	15100000	22000000
679	Albuquerque	343	60400	15100000	22000000
680	Albuquerque	344	60400	15100000	22000000
681	Albuquerque	344	60500	15100000	22000000
682	Albuquerque	346	60500	15100000	22000000
683	Albuquerque	346	61000	15100000	22000000
684	Albuquerque	347	61000	15100000	22000000
685	Albuquerque	347	61000	15100000	22000000
686	Albuquerque	348	61000	15100000	22000000
687	Albuquerque	348	61500	15100000	22000000
688	Albuquerque	351	61500	15100000	22000000
689	Albuquerque	351	61500	15100000	22000000
690	Albuquerque	352	61500	15100000	22000000
691	Albuquerque	352	62300	15100000	22000000
692	Albuquerque	355	62300	15100000	22000000
693	Albuquerque	355	62600	15100000	22000000
694	Albuquerque	359	62600	15100000	22000000
695	Albuquerque	359	62600	15100000	22000000
696	Albuquerque	361	62600	15100000	22000000
697	Albuquerque	361	62700	15100000	22000000
698	Albuquerque	363	62700	15100000	22000000
699	Albuquerque	363	62800	15100000	22000000
700	Albuquerque	365	62800	15100000	22000000
701	Albuquerque	365	62900	15100000	22000000
702	Albuquerque	366	62900	15100000	22000000
703	Albuquerque	366	63500	15100000	22000000
704	Albuquerque	368	63500	15100000	22000000
705	Albuquerque	368	63500	15100000	22000000
706	Albuquerque	369	63500	15100000	22000000
707	Albuquerque	369	63800	15100000	22000000
708	Albuquerque	372	63800	15100000	22000000
709	Albuquerque	372	64100	15100000	22000000
710	Albuquerque	374	64100	15100000	22000000
711	Albuquerque	374	64200	15100000	22000000
712	Albuquerque	375	64200	15100000	22000000
713	Albuquerque	375	64500	15100000	22000000
714	Albuquerque	376	64500	15100000	22000000
715	Albuquerque	376	64500	15100000	22000000
716	Albuquerque	379	64500	15100000	22000000
717	Albuquerque	379	64800	15200000	22000000
718	Albuquerque	382	64800	15200000	22000000
719	Albuquerque	382	64900	15200000	22000000
720	Albuquerque	383	64900	15200000	22000000
721	Albuquerque	383	64900	15200000	22000000
722	Albuquerque	385	64900	15200000	22000000
723	Albuquerque	385	65000	15200000	22000000
724	Albuquerque	386	65000	15200000	22000000
725	Albuquerque	386	65300	15200000	22000000
726	Albuquerque	387	65300	15200000	22000000
727	Albuquerque	387	65300	15200000	22000000
728	Albuquerque	390	65300	15200000	22000000
729	Albuquerque	390	65500	15200000	22000000
730	Albuquerque	391	65500	15200000	22000000
731	Albuquerque	391	65900	15200000	22000000
732	Albuquerque	393	65900	15200000	22000000
733	Albuquerque	393	66200	15200000	22000000
734	Albuquerque	394	66200	15200000	22000000
735	Albuquerque	394	66800	15200000	22000000
736	Albuquerque	395	66800	15200000	22000000
737	Albuquerque	395	66900	15200000	22000000
738	Albuquerque	397	66900	15200000	22000000
739	Albuquerque	397	67400	15200000	22000000
740	Albuquerque	398	67400	15200000	22000000
741	Albuquerque	398	67700	15200000	22000000
742	Albuquerque	400	67700	15200000	22000000
743	Albuquerque	400	67800	15200000	22000000
744	Albuquerque	402	67800	15200000	22000000
745	Albuquerque	402	68400	15200000	22000000
746	Albuquerque	403	68400	15200000	22000000
747	Albuquerque	403	68600	15200000	22000000
748	Albuquerque	405	68600	15200000	22000000
749	Albuquerque	405	70700	15200000	22000000
750	Albuquerque	406	70700	15200000	22000000
751	Albuquerque	406	70900	15200000	22000000
752	Albuquerque	407	70900	15200000	22000000
753	Albuquerque	407	70900	15200000	22000000
754	Albuquerque	408	70900	15200000	22000000
755	Albuquerque	408	71100	15200000	22000000
756	Albuquerque	409	71100	15200000	22000000
757	Albuquerque	409	71500	15200000	22000000
758	Albuquerque	411	71500	15200000	22000000
759	Albuquerque	411	71700	15200000	22000000
760	Albuquerque	415	71700	15200000	22000000
761	Albuquerque	415	71700	15200000	22000000
762	Albuquerque	416	71700	15200000	22000000
763	Albuquerque	416	72100	15200000	22000000
764	Albuquerque	417	72100	15200000	22000000
765	Albuquerque	417	72700	15200000	22000000
766	Albuquerque	419	72700	15200000	22000000
767	Albuquerque	419	74600	15300000	22000000
768	Albuquerque	420	74600	15300000	22000000
769	Albuquerque	420	74900	15300000	22000000
770	Albuquerque	421	74900	15300000	22000000
771	Albuquerque	421	75300	15300000	22000000
772	Albuquerque	423	75300	15300000	22000000
773	Albuquerque	423	77600	15300000	22000000
774	Albuquerque	425	77600	15300000	22000000
775	Albuquerque	425	81500	15300000	22000000
776	Albuquerque	426	81500	15300000	22000000
777	Albuquerque	426	85400	15300000	22000000
778	Albuquerque	429	85400	15300000	22000000
779	Albuquerque	429	85400	15300000	22000000
780	Albuquerque	430	85400	15300000	22000000
781	Albuquerque	430	86500	15300000	22000000
782	Albuquerque	431	86500	15300000	22000000
783	Albuquerque	431	87900	15300000	22000000
784	Albuquerque	435	87900	15300000	22000000
785	Albuquerque	435	87900	15300000	22000000
786	Albuquerque	436	87900	15300000	22000000
787	Albuquerque	436	89100	15300000	22000000
788	Albuquerque	437	89100	15300000	22000000
789	Albuquerque	437	94000	15300000	22000000
790	Albuquerque	442	94000	15300000	22000000
791	Albuquerque	442	97000	15300000	22000000
792	Albuquerque	444	97000	15300000	22000000
793	Albuquerque	444	103000	15300000	22000000
794	Albuquerque	445	103000	15300000	22000000
795	Albuquerque	445	106000	15300000	22000000
796	Albuquerque	451	106000	15300000	22000000
797	Albuquerque	451	106000	15300000	22000000
798	Albuquerque	455	106000	15300000	22000000
799	Albuquerque	455	107000	15300000	22000000
800	Albuquerque	457	107000	15300000	22000000
801	Albuquerque	457	110000	15300000	22000000
802	Albuquerque	462	110000	15300000	22000000
803	Albuquerque	462	112000	15300000	22000000
804	Albuquerque	463	112000	15300000	22000000
805	Albuquerque	463	114000	15300000	22000000
806	Albuquerque	464	114000	15300000	22000000
807	Albuquerque	464	121000	15300000	22000000
808	Albuquerque	467	121000	15300000	22000000
809	Albuquerque	467	123000	15300000	22000000
810	Albuquerque	468	123000	15300000	22000000
811	Albuquerque	468	125000	15300000	22000000
812	Albuquerque	472	125000	15300000	22000000
813	Albuquerque	472	129000	15300000	22000000
814	Albuquerque	487	129000	15300000	22000000
815	Albuquerque	487	129000	15300000	22000000
816	Albuquerque	488	129000	15300000	22000000
817	Albuquerque	488	130000	15300000	22100000
818	Albuquerque	501	130000	15300000	22100000
819	Albuquerque	501	137000	15300000	22100000
820	Albuquerque	518	137000	15300000	22100000
821	Albuquerque	518	144000	15300000	22100000
822	Albuquerque	527	144000	15300000	22100000
823	Albuquerque	527	151000	15300000	22100000
824	Albuquerque	542	151000	15300000	22100000
825	Albuquerque	542	156000	15300000	22100000
826	Albuquerque	551	156000	15300000	22100000
827	Albuquerque	551	163000	15300000	22100000
828	Albuquerque	552	163000	15300000	22100000
829	Albuquerque	552	184000	15300000	22100000
830	Albuquerque	559	184000	15300000	22100000
831	Albuquerque	559	216000	15300000	22100000
832	Albuquerque	589	216000	15300000	22100000
833	Albuquerque	589	220000	15400000	22100000
834	Albuquerque	610	220000	15400000	22100000
835	Albuquerque	610	222000	15400000	22100000
836	Albuquerque	624	222000	15400000	22100000
837	Albuquerque	624	230000	15400000	22100000
838	Albuquerque	627	230000	15400000	22100000
839	Albuquerque	627	237000	15400000	22100000
840	Albuquerque	643	237000	15400000	22100000
841	Albuquerque	643	239000	15400000	22100000
842	Albuquerque	644	239000	15400000	22100000
843	Albuquerque	644	242000	15400000	22100000
844	Albuquerque	647	242000	15400000	22100000
845	Albuquerque	647	242000	15400000	22100000
846	Albuquerque	663	242000	15400000	22100000
847	Albuquerque	663	255000	15400000	22100000
848	Albuquerque	709	255000	15400000	22100000
849	Albuquerque	709	259000	15400000	22100000
850	Albuquerque	716	259000	15400000	22100000
851	Albuquerque	716	261000	15400000	22100000
852	Albuquerque	727	261000	15400000	22100000
853	Albuquerque	727	266000	15400000	22100000
854	Albuquerque	739	266000	15400000	22100000
855	Albuquerque	739	292000	15400000	22100000
856	Albuquerque	780	292000	15400000	22100000
857	Albuquerque	780	321000	15400000	22100000
858	Albuquerque	784	321000	15400000	22100000
859	Albuquerque	784	322000	15400000	22100000
860	Albuquerque	820	322000	15400000	22100000
861	Albuquerque	820	335000	15400000	22100000
862	Albuquerque	834	335000	15400000	22100000
863	Albuquerque	834	346000	15400000	22100000
864	Albuquerque	858	346000	15400000	22100000
865	Albuquerque	858	413000	15400000	22100000
866	Albuquerque	867	413000	15400000	22100000
867	Albuquerque	867	1400000	15400000	22100000
868	Albuquerque	887	1400000	15400000	22100000
869	Albuquerque	887	1410000	15400000	22100000
870	Albuquerque	958	1410000	15400000	22100000
871	Albuquerque	958	1440000	15400000	22100000
872	Albuquerque	1000	1440000	15400000	22100000
873	Albuquerque	1000	1450000	15400000	22100000
874	Albuquerque	1040	1450000	15400000	22100000
875	Albuquerque	1040	1470000	15400000	22100000
876	Albuquerque	1050	1470000	15400000	22100000
877	Albuquerque	1050	1470000	15400000	22100000
878	Albuquerque	1150	1470000	15400000	22100000
879	Albuquerque	1150	1490000	15400000	22100000
880	Albuquerque	1180	1490000	15400000	22100000
881	Albuquerque	1180	1490000	15400000	22200000
882	Albuquerque	1420	1490000	15400000	22200000
883	Albuquerque	1420	1490000	15400000	22200000
884	Albuquerque	1440	1490000	15400000	22200000
885	Albuquerque	1440	1500000	15400000	22200000
886	Albuquerque	1480	1500000	15400000	22200000
887	Albuquerque	1480	1510000	15400000	22200000
888	Albuquerque	1530	1510000	15400000	22200000
889	Albuquerque	1530	1510000	15400000	22200000
890	Albuquerque	1570	1510000	15400000	22200000
891	Albuquerque	1570	1520000	15400000	22200000
892	Albuquerque	1620	1520000	15400000	22200000
893	Albuquerque	1620	1520000	15400000	22200000
894	Albuquerque	1640	1520000	15400000	22200000
895	Albuquerque	1640	1530000	15500000	22300000
896	Albuquerque	1670	1530000	15500000	22300000
897	Albuquerque	1670	1530000	15500000	22300000
898	Albuquerque	1790	1530000	15500000	22300000
899	Albuquerque	1790	1530000	15500000	22300000
900	Albuquerque	1800	1530000	15500000	22300000
901	Albuquerque	1800	1530000	15500000	22300000
902	Albuquerque	1830	1530000	15500000	22300000
903	Albuquerque	1830	1540000	15500000	22300000
904	Albuquerque	1950	1540000	15500000	22300000
905	Albuquerque	1950	1540000	15500000	22300000
906	Albuquerque	2270	1540000	15500000	22300000
907	Albuquerque	2270	1550000	15500000	22400000
908	Albuquerque	2370	1550000	15500000	22400000
909	Albuquerque	2370	1550000	15500000	22400000
910	Albuquerque	2520	1550000	15500000	22400000
911	Albuquerque	2520	1550000	15500000	22500000
912	Albuquerque	3090	1550000	15500000	22500000
913	Albuquerque	3090	1550000	15500000	23000000
914	Albuquerque	11400	1550000	15500000	23000000
915	Albuquerque	11400	1550000	15500000	23000000
916	Albuquerque	11500	1550000	15500000	23000000
917	Albuquerque	11500	1550000	15500000	23000000
918	Albuquerque	11600	1550000	15500000	23000000
919	Albuquerque	11600	1560000	15500000	23000000
920	Albuquerque	11700	1560000	15500000	23000000
921	Albuquerque	11700	1560000	15500000	23000000
922	Albuquerque	11900	1560000	15500000	23000000
923	Albuquerque	11900	1560000	15500000	23000000
924	Albuquerque	12100	1560000	15500000	23000000
925	Albuquerque	12100	1570000	15500000	23000000
926	Albuquerque	12200	1570000	15500000	23000000
927	Albuquerque	12200	1580000	15500000	23000000
928	Albuquerque	12300	1580000	15500000	23000000
929	Albuquerque	12300	1580000	15500000	23000000
930	Albuquerque	12400	1580000	15500000	23000000
931	Albuquerque	12400	1600000	15500000	23000000
932	Albuquerque	12500	1600000	15500000	23000000
933	Albuquerque	12500	1620000	15500000	23000000
934	Albuquerque	12600	1620000	15500000	23000000
935	Albuquerque	12600	1630000	15500000	23000000
936	Albuquerque	12700	1630000	15500000	23000000
937	Albuquerque	12700	1650000	15500000	23000000
938	Albuquerque	12800	1650000	15500000	23000000
939	Albuquerque	12800	1650000	15500000	23000000
940	Albuquerque	12900	1650000	15500000	23000000
941	Albuquerque	12900	1660000	15500000	23000000
942	Albuquerque	13000	1660000	15500000	23000000
943	Albuquerque	13000	1680000	15500000	23000000
944	Albuquerque	13100	1680000	15500000	23000000
945	Albuquerque	13100	1710000	15500000	23000000
946	Albuquerque	13200	1710000	15500000	23000000
947	Albuquerque	13200	1740000	15500000	23000000
948	Albuquerque	13300	1740000	15500000	23000000
949	Albuquerque	13300	1770000	15500000	23000000
950	Albuquerque	13400	1770000	15500000	23000000
951	Albuquerque	13400	2040000	15500000	23000000
952	Albuquerque	13500	2040000	15500000	23000000
953	Albuquerque	13500	2060000	15500000	23000000
954	Albuquerque	13600	2060000	15500000	23000000
955	Albuquerque	13600	2060000	15500000	23000000
956	Albuquerque	13700	2060000	15500000	23000000
957	Albuquerque	13700	2070000	15500000	23000000
958	Albuquerque	13800	2070000	15500000	23000000
959	Albuquerque	13800	2090000	15500000	23000000
960	Albuquerque	13900	2090000	15500000	23000000
961	Albuquerque	13900	2110000	15500000	23000000
962	Albuquerque	14000	2110000	15500000	23000000
963	Albuquerque	14000	2160000	15500000	23000000
964	Albuquerque	14100	2160000	15500000	23000000
965	Albuquerque	14100	2160000	15500000	23000000
966	Albuquerque	14300	2160000	15500000	23000000
967	Albuquerque	14300	2160000	15500000	23000000
968	Albuquerque	14600	2160000	15500000	23000000
969	Albuquerque	14600	2160000	15500000	23000000
970	Albuquerque	14800	2160000	15500000	23000000
971	Albuquerque	14800	2160000	15500000	23000000
972	Albuquerque	17400	2160000	15500000	23000000
973	Albuquerque	17400	2130000	15500000	23000000
974	Albuquerque	17500	2130000	15500000	23000000
975	Albuquerque	17500	2090000	15500000	23000000
976	Albuquerque	17600	2090000	15500000	23000000
977	Albuquerque	17600	2060000	15500000	23000000
978	Albuquerque	17700	2060000	15500000	23000000
979	Albuquerque	17700	2060000	15500000	23000000
980	Albuquerque	17800	2060000	15500000	23000000
981	Albuquerque	17800	631000	15500000	23000000
982	Albuquerque	17900	631000	15500000	23000000
983	Albuquerque	17900	628000	15500000	23000000
984	Albuquerque	18000	628000	15500000	23000000
985	Albuquerque	18000	628000	15500000	23000000
986	Albuquerque	18100	628000	15500000	23000000
987	Albuquerque	18100	622000	15500000	23000000
988	Albuquerque	18200	622000	15500000	23000000
989	Albuquerque	18200	622000	15500000	23000000
990	Albuquerque	18700	622000	15500000	23000000
991	Albuquerque	18700	622000	15500000	23000000
992	Albuquerque	22500	622000	15500000	23000000
993	Albuquerque	22500	622000	15500000	23000000
994	Albuquerque	22700	622000	15500000	23000000
995	Albuquerque	22700	621000	15500000	23000000
996	Albuquerque	22800	621000	15500000	23000000
997	Albuquerque	22800	620000	15500000	23000000
998	Albuquerque	22900	620000	15500000	23000000
999	Albuquerque	22900	620000	15500000	23000000
1000	Albuquerque	23000	620000	15500000	23000000
1001	Albuquerque	23000	619000	15500000	23000000
1002	Albuquerque	23100	619000	15500000	23000000
1003	Albuquerque	23100	619000	15500000	23000000
1004	Albuquerque	23300	619000	15500000	23000000
1005	Albuquerque	23300	617000	15500000	23000000
1006	Albuquerque	23400	617000	15500000	23000000
1007	Albuquerque	23400	617000	15500000	23000000
1008	Albuquerque	23600	617000	15500000	23000000
1009	Albuquerque	23600	617000	15500000	23000000
1010	Albuquerque	25400	617000	15500000	23000000
1011	Albuquerque	25400	616000	15500000	23000000
1012	Albuquerque	25700	616000	15500000	23000000
1013	Albuquerque	25700	616000	15500000	23000000
1014	Albuquerque	26100	616000	15500000	23000000
1015	Albuquerque	26100	615000	15500000	23000000
1016	Albuquerque	26300	615000	15500000	23000000
1017	Albuquerque	26300	613000	15500000	23000000
1018	Albuquerque	28900	613000	15500000	23000000
1019	Albuquerque	28900	611000	15500000	22500000
1020	Albuquerque	29000	611000	15500000	22500000
1021	Albuquerque	29000	610000	15500000	22500000
1022	Albuquerque	29100	610000	15500000	22500000
1023	Albuquerque	29100	408000	15500000	22500000
1024	Albuquerque	29200	408000	15500000	22500000
1025	Albuquerque	29200	392000	15500000	22500000
1026	Albuquerque	29300	392000	15500000	22500000
1027	Albuquerque	29300	379000	15500000	22500000
1028	Albuquerque	29400	379000	15500000	22500000
1029	Albuquerque	29400	374000	15500000	22500000
1030	Albuquerque	29500	374000	15500000	22500000
1031	Albuquerque	29500	368000	15500000	22500000
1032	Albuquerque	29600	368000	15500000	22500000
1033	Albuquerque	29600	364000	15500000	22500000
1034	Albuquerque	29700	364000	15500000	22500000
1035	Albuquerque	29700	107000	15400000	22500000
1036	Albuquerque	29800	107000	15400000	22500000
1037	Albuquerque	29800	88300	15400000	22500000
1038	Albuquerque	29900	88300	15400000	22500000
1039	Albuquerque	29900	83600	15400000	22500000
1040	Albuquerque	30000	83600	15400000	22500000
1041	Albuquerque	30000	76300	15400000	22500000
1042	Albuquerque	30100	76300	15400000	22500000
1043	Albuquerque	30100	72100	15400000	22500000
1044	Albuquerque	30200	72100	15400000	22500000
1045	Albuquerque	30200	67400	15400000	22500000
1046	Albuquerque	30300	67400	15400000	22500000
1047	Albuquerque	30300	51100	15400000	22500000
1048	Albuquerque	30400	51100	15400000	22500000
1049	Albuquerque	30400	47700	15400000	22500000
1050	Albuquerque	30500	47700	15400000	22500000
1051	Albuquerque	30500	39600	15300000	22400000
1052	Albuquerque	30600	39600	15300000	22400000
1053	Albuquerque	30600	29600	15300000	22400000
1054	Albuquerque	30700	29600	15300000	22400000
1055	Albuquerque	30700	24400	15200000	22400000
1056	Albuquerque	30800	24400	15200000	22400000
1057	Albuquerque	30800	20300	15100000	22400000
1058	Albuquerque	30900	20300	15100000	22400000
1059	Albuquerque	30900	13400	14100000	22400000
1060	Albuquerque	31000	13400	14100000	22400000
1061	Albuquerque	31000	10100	13900000	22300000
1062	Albuquerque	31100	10100	13900000	22300000
1063	Albuquerque	31100	7490	3610000	22300000
1064	Albuquerque	31200	7490	3610000	22300000
1065	Albuquerque	31200	7570	2480000	22300000
1066	Albuquerque	31300	7570	2480000	22300000
1067	Albuquerque	31300	9520	761000	22300000
1068	Albuquerque	31400	9520	761000	22300000
1069	Albuquerque	31400	13200	748000	22200000
1070	Albuquerque	31500	13200	748000	22200000
1071	Albuquerque	31500	16500	745000	22200000
1072	Albuquerque	31600	16500	745000	22200000
1073	Albuquerque	31600	21600	743000	22100000
1074	Albuquerque	31700	21600	743000	22100000
1075	Albuquerque	31700	25400	743000	22100000
1076	Albuquerque	31800	25400	743000	22100000
1077	Albuquerque	31800	29000	742000	22100000
1078	Albuquerque	31900	29000	742000	22100000
1079	Albuquerque	31900	35100	741000	21700000
1080	Albuquerque	32000	35100	741000	21700000
1081	Albuquerque	32000	38200	741000	20700000
1082	Albuquerque	32100	38200	741000	20700000
1083	Albuquerque	32100	41200	741000	19500000
1084	Albuquerque	32200	41200	741000	19500000
1085	Albuquerque	32200	47200	741000	19300000
1086	Albuquerque	32300	47200	741000	19300000
1087	Albuquerque	32300	50000	741000	17500000
1088	Albuquerque	32400	50000	741000	17500000
1089	Albuquerque	32400	54700	741000	3610000
1090	Albuquerque	32500	54700	741000	3610000
1091	Albuquerque	32500	65800	741000	3120000
1092	Albuquerque	32600	65800	741000	3120000
1093	Albuquerque	32600	69600	741000	3040000
1094	Albuquerque	32700	69600	741000	3040000
1095	Albuquerque	32700	73500	741000	3040000
1096	Albuquerque	32800	73500	741000	3040000
1097	Albuquerque	32800	76300	741000	3000000
1098	Albuquerque	32900	76300	741000	3000000
1099	Albuquerque	32900	80500	741000	2990000
1100	Albuquerque	33000	80500	741000	2990000
1101	Albuquerque	33000	84400	741000	2990000
1102	Albuquerque	33100	84400	741000	2990000
1103	Albuquerque	33100	87500	741000	2920000
1104	Albuquerque	33200	87500	741000	2920000
1105	Albuquerque	33200	117000	741000	2880000
1106	Albuquerque	33300	117000	741000	2880000
1107	Albuquerque	33300	122000	741000	2830000
1108	Albuquerque	33400	122000	741000	2830000
1109	Albuquerque	33400	358000	741000	2640000
1110	Albuquerque	33500	358000	741000	2640000
1111	Albuquerque	33500	364000	741000	2520000
1112	Albuquerque	33600	364000	741000	2520000
1113	Albuquerque	33600	364000	740000	2360000
1114	Albuquerque	33700	364000	740000	2360000
1115	Albuquerque	33700	368000	740000	2240000
1116	Albuquerque	33800	368000	740000	2240000
1117	Albuquerque	33800	379000	740000	1950000
1118	Albuquerque	33900	379000	740000	1950000
1119	Albuquerque	33900	385000	740000	1730000
1120	Albuquerque	34000	385000	740000	1730000
1121	Albuquerque	34000	390000	739000	827000
1122	Albuquerque	34100	390000	739000	827000
1123	Albuquerque	34100	408000	739000	812000
1124	Albuquerque	34200	408000	739000	812000
1125	Albuquerque	34200	610000	739000	809000
1126	Albuquerque	34300	610000	739000	809000
1127	Albuquerque	34300	610000	739000	806000
1128	Albuquerque	34400	610000	739000	806000
1129	Albuquerque	34400	610000	739000	804000
1130	Albuquerque	34500	610000	739000	804000
1131	Albuquerque	34500	610000	739000	804000
1132	Albuquerque	34600	610000	739000	804000
1133	Albuquerque	34600	612000	739000	804000
1134	Albuquerque	34700	612000	739000	804000
1135	Albuquerque	34700	613000	739000	804000
1136	Albuquerque	37600	613000	739000	804000
1137	Albuquerque	37600	614000	739000	804000
1138	Albuquerque	38000	614000	739000	804000
1139	Albuquerque	38000	616000	739000	804000
1140	Albuquerque	38100	616000	739000	804000
1141	Albuquerque	38100	616000	739000	804000
1142	Albuquerque	38200	616000	739000	804000
1143	Albuquerque	38200	617000	739000	804000
1144	Albuquerque	38300	617000	739000	804000
1145	Albuquerque	38300	617000	739000	806000
1146	Albuquerque	38500	617000	739000	806000
1147	Albuquerque	38500	618000	739000	806000
1148	Albuquerque	38600	618000	739000	806000
1149	Albuquerque	38600	618000	740000	807000
1150	Albuquerque	38700	618000	740000	807000
1151	Albuquerque	38700	618000	740000	808000
1152	Albuquerque	38800	618000	740000	808000
1153	Albuquerque	38800	619000	740000	809000
1154	Albuquerque	39000	619000	740000	809000
1155	Albuquerque	39000	619000	740000	809000
1156	Albuquerque	39100	619000	740000	809000
1157	Albuquerque	39100	619000	740000	809000
1158	Albuquerque	39200	619000	740000	809000
1159	Albuquerque	39200	620000	740000	809000
1160	Albuquerque	39600	620000	740000	809000
1161	Albuquerque	39600	620000	740000	809000
1162	Albuquerque	40500	620000	740000	809000
1163	Albuquerque	40500	620000	740000	811000
1164	Albuquerque	40700	620000	740000	811000
1165	Albuquerque	40700	620000	740000	811000
1166	Albuquerque	41400	620000	740000	811000
1167	Albuquerque	41400	620000	740000	811000
1168	Albuquerque	41600	620000	740000	811000
1169	Albuquerque	41600	620000	740000	811000
1170	Albuquerque	41700	620000	740000	811000
1171	Albuquerque	41700	620000	740000	811000
1172	Albuquerque	41800	620000	740000	811000
1173	Albuquerque	41800	620000	740000	811000
1174	Albuquerque	44000	620000	740000	811000
1175	Albuquerque	44000	620000	740000	811000
1176	Albuquerque	44500	620000	740000	811000
1177	Albuquerque	44500	620000	740000	811000
1178	Albuquerque	44600	620000	740000	811000
1179	Albuquerque	44600	620000	740000	811000
1180	Albuquerque	44700	620000	740000	811000
1181	Albuquerque	44700	620000	740000	811000
1182	Albuquerque	44800	620000	740000	811000
1183	Albuquerque	44800	619000	740000	811000
1184	Albuquerque	44900	619000	740000	811000
1185	Albuquerque	44900	618000	740000	811000
1186	Albuquerque	45000	618000	740000	811000
1187	Albuquerque	45000	618000	740000	811000
1188	Albuquerque	45100	618000	740000	811000
1189	Albuquerque	45100	618000	740000	811000
1190	Albuquerque	45200	618000	740000	811000
1191	Albuquerque	45200	618000	740000	811000
1192	Albuquerque	45300	618000	740000	811000
1193	Albuquerque	45300	618000	740000	811000
1194	Albuquerque	45400	618000	740000	811000
1195	Albuquerque	45400	618000	740000	811000
1196	Albuquerque	45500	618000	740000	811000
1197	Albuquerque	45500	508000	740000	811000
1198	Albuquerque	45600	508000	740000	811000
1199	Albuquerque	45600	508000	740000	811000
1200	Albuquerque	45700	508000	740000	811000
1201	Albuquerque	45700	508000	740000	811000
1202	Albuquerque	45800	508000	740000	811000
1203	Albuquerque	45800	508000	740000	811000
1204	Albuquerque	45900	508000	740000	811000
1205	Albuquerque	45900	508000	740000	811000
1206	Albuquerque	46000	508000	740000	811000
1207	Albuquerque	46000	618000	740000	811000
1208	Albuquerque	46100	618000	740000	811000
1209	Albuquerque	46100	620000	740000	811000
1210	Albuquerque	46200	620000	740000	811000
1211	Albuquerque	46200	627000	740000	811000
1212	Albuquerque	46300	627000	740000	811000
1213	Albuquerque	46300	631000	740000	811000
1214	Albuquerque	46400	631000	740000	811000
1215	Albuquerque	46400	633000	740000	811000
1216	Albuquerque	46500	633000	740000	811000
1217	Albuquerque	46500	635000	740000	811000
1218	Albuquerque	46600	635000	740000	811000
1219	Albuquerque	46600	637000	740000	811000
1220	Albuquerque	46700	637000	740000	811000
1221	Albuquerque	46700	638000	740000	811000
1222	Albuquerque	46800	638000	740000	811000
1223	Albuquerque	46800	638000	740000	811000
1224	Albuquerque	46900	638000	740000	811000
1225	Albuquerque	46900	639000	740000	811000
1226	Albuquerque	47200	639000	740000	811000
1227	Albuquerque	47200	639000	740000	811000
1228	Albuquerque	47300	639000	740000	811000
1229	Albuquerque	47300	641000	740000	811000
1230	Albuquerque	47400	641000	740000	811000
1231	Albuquerque	47400	641000	740000	811000
1232	Albuquerque	47500	641000	740000	811000
1233	Albuquerque	47500	642000	740000	811000
1234	Albuquerque	68300	642000	740000	811000
1235	Albuquerque	68300	641000	740000	809000
1236	Albuquerque	69900	641000	740000	809000
1237	Albuquerque	69900	641000	740000	809000
1238	Albuquerque	70000	641000	740000	809000
1239	Albuquerque	70000	639000	740000	809000
1240	Albuquerque	72000	639000	740000	809000
1241	Albuquerque	72000	639000	740000	809000
1242	Albuquerque	72100	639000	740000	809000
1243	Albuquerque	72100	638000	740000	808000
1244	Albuquerque	72200	638000	740000	808000
1245	Albuquerque	72200	638000	740000	807000
1246	Albuquerque	72300	638000	740000	807000
1247	Albuquerque	72300	638000	740000	807000
1248	Albuquerque	73500	638000	740000	807000
1249	Albuquerque	73500	637000	739000	806000
1250	Albuquerque	75300	637000	739000	806000
1251	Albuquerque	75300	636000	739000	806000
1252	Albuquerque	76000	636000	739000	806000
1253	Albuquerque	76000	635000	739000	804000
1254	Albuquerque	76200	635000	739000	804000
1255	Albuquerque	76200	634000	739000	804000
1256	Albuquerque	77400	634000	739000	804000
1257	Albuquerque	77400	634000	739000	804000
1258	Albuquerque	77500	634000	739000	804000
1259	Albuquerque	77500	630000	739000	804000
1260	Albuquerque	77600	630000	739000	804000
1261	Albuquerque	77600	627000	739000	804000
1262	Albuquerque	78900	627000	739000	804000
1263	Albuquerque	78900	625000	739000	804000
1264	Albuquerque	103000	625000	739000	804000
1265	Albuquerque	103000	508000	739000	804000
1266	Albuquerque	104000	508000	739000	804000
1267	Albuquerque	104000	508000	739000	804000
1268	Albuquerque	107000	508000	739000	804000
1269	Albuquerque	107000	465000	739000	804000
1270	Albuquerque	108000	465000	739000	804000
1271	Albuquerque	108000	456000	739000	804000
1272	Albuquerque	111000	456000	739000	804000
1273	Albuquerque	111000	455000	739000	804000
1274	Albuquerque	112000	455000	739000	804000
1275	Albuquerque	112000	455000	739000	804000
1276	Albuquerque	113000	455000	739000	804000
1277	Albuquerque	113000	455000	738000	803000
1278	Albuquerque	116000	455000	738000	803000
1279	Albuquerque	116000	454000	738000	803000
1280	Albuquerque	117000	454000	738000	803000
1281	Albuquerque	117000	454000	738000	803000
1282	Albuquerque	118000	454000	738000	803000
1283	Albuquerque	118000	453000	737000	803000
1284	Albuquerque	120000	453000	737000	803000
1285	Albuquerque	120000	453000	737000	803000
1286	Albuquerque	121000	453000	737000	803000
1287	Albuquerque	121000	453000	737000	803000
1288	Albuquerque	122000	453000	737000	803000
1289	Albuquerque	122000	452000	737000	803000
1290	Albuquerque	123000	452000	737000	803000
1291	Albuquerque	123000	451000	736000	803000
1292	Albuquerque	125000	451000	736000	803000
1293	Albuquerque	125000	450000	736000	802000
1294	Albuquerque	126000	450000	736000	802000
1295	Albuquerque	126000	432000	736000	801000
1296	Albuquerque	127000	432000	736000	801000
1297	Albuquerque	127000	427000	732000	801000
1298	Albuquerque	128000	427000	732000	801000
1299	Albuquerque	128000	426000	729000	800000
1300	Albuquerque	129000	426000	729000	800000
1301	Albuquerque	129000	425000	729000	800000
1302	Albuquerque	130000	425000	729000	800000
1303	Albuquerque	130000	418000	727000	800000
1304	Albuquerque	131000	418000	727000	800000
1305	Albuquerque	131000	416000	725000	799000
1306	Albuquerque	132000	416000	725000	799000
1307	Albuquerque	132000	414000	721000	779000
1308	Albuquerque	133000	414000	721000	779000
1309	Albuquerque	133000	414000	720000	778000
1310	Albuquerque	134000	414000	720000	778000
1311	Albuquerque	134000	414000	719000	778000
1312	Albuquerque	135000	414000	719000	778000
1313	Albuquerque	135000	413000	715000	777000
1314	Albuquerque	136000	413000	715000	777000
1315	Albuquerque	136000	413000	707000	776000
1316	Albuquerque	137000	413000	707000	776000
1317	Albuquerque	137000	411000	703000	774000
1318	Albuquerque	138000	411000	703000	774000
1319	Albuquerque	138000	411000	698000	756000
1320	Albuquerque	139000	411000	698000	756000
1321	Albuquerque	139000	411000	696000	755000
1322	Albuquerque	140000	411000	696000	755000
1323	Albuquerque	140000	411000	691000	755000
1324	Albuquerque	141000	411000	691000	755000
1325	Albuquerque	141000	409000	665000	755000
1326	Albuquerque	142000	409000	665000	755000
1327	Albuquerque	142000	408000	453000	751000
1328	Albuquerque	143000	408000	453000	751000
1329	Albuquerque	143000	407000	428000	735000
1330	Albuquerque	144000	407000	428000	735000
1331	Albuquerque	144000	407000	427000	733000
1332	Albuquerque	147000	407000	427000	733000
1333	Albuquerque	147000	407000	425000	733000
1334	Albuquerque	148000	407000	425000	733000
1335	Albuquerque	148000	406000	415000	733000
1336	Albuquerque	149000	406000	415000	733000
1337	Albuquerque	149000	404000	414000	713000
1338	Albuquerque	150000	404000	414000	713000
1339	Albuquerque	150000	403000	414000	711000
1340	Albuquerque	154000	403000	414000	711000
1341	Albuquerque	154000	403000	414000	711000
1342	Albuquerque	155000	403000	414000	711000
1343	Albuquerque	155000	403000	413000	711000
1344	Albuquerque	156000	403000	413000	711000
1345	Albuquerque	156000	402000	412000	703000
1346	Albuquerque	157000	402000	412000	703000
1347	Albuquerque	157000	400000	412000	689000
1348	Albuquerque	158000	400000	412000	689000
1349	Albuquerque	158000	400000	412000	689000
1350	Albuquerque	163000	400000	412000	689000
1351	Albuquerque	163000	400000	412000	689000
1352	Albuquerque	164000	400000	412000	689000
1353	Albuquerque	164000	400000	411000	689000
1354	Albuquerque	165000	400000	411000	689000
1355	Albuquerque	165000	399000	411000	672000
1356	Albuquerque	166000	399000	411000	672000
1357	Albuquerque	166000	398000	411000	667000
1358	Albuquerque	167000	398000	411000	667000
1359	Albuquerque	167000	397000	411000	666000
1360	Albuquerque	173000	397000	411000	666000
1361	Albuquerque	173000	397000	411000	666000
1362	Albuquerque	174000	397000	411000	666000
1363	Albuquerque	174000	397000	410000	508000
1364	Albuquerque	175000	397000	410000	508000
1365	Albuquerque	175000	396000	410000	466000
1366	Albuquerque	176000	396000	410000	466000
1367	Albuquerque	176000	396000	410000	463000
1368	Albuquerque	177000	396000	410000	463000
1369	Albuquerque	177000	395000	410000	463000
1370	Albuquerque	185000	395000	410000	463000
1371	Albuquerque	185000	395000	410000	462000
1372	Albuquerque	187000	395000	410000	462000
1373	Albuquerque	187000	395000	410000	457000
1374	Albuquerque	188000	395000	410000	457000
1375	Albuquerque	188000	394000	410000	456000
1376	Albuquerque	201000	394000	410000	456000
1377	Albuquerque	201000	394000	410000	456000
1378	Albuquerque	637000	394000	410000	456000
1379	Albuquerque	637000	393000	410000	456000
1380	Albuquerque	639000	393000	410000	456000
1381	Albuquerque	639000	393000	410000	455000
1382	Albuquerque	640000	393000	410000	455000
1383	Albuquerque	640000	391000	410000	455000
1384	Albuquerque	641000	391000	410000	455000
1385	Albuquerque	641000	391000	410000	455000
1386	Albuquerque	642000	391000	410000	455000
1387	Albuquerque	642000	391000	410000	455000
1388	Albuquerque	679000	391000	410000	455000
1389	Albuquerque	679000	391000	410000	455000
1390	Albuquerque	680000	391000	410000	455000
1391	Albuquerque	680000	390000	410000	455000
1392	Albuquerque	681000	390000	410000	455000
1393	Albuquerque	681000	389000	410000	455000
1394	Albuquerque	682000	389000	410000	455000
1395	Albuquerque	682000	387000	410000	455000
1396	Albuquerque	826000	387000	410000	455000
1397	Albuquerque	826000	387000	410000	455000
1398	Albuquerque	834000	387000	410000	455000
1399	Albuquerque	834000	387000	410000	455000
1400	Albuquerque	838000	387000	410000	455000
1401	Albuquerque	838000	387000	410000	455000
1402	Albuquerque	841000	387000	410000	455000
1403	Albuquerque	841000	154000	410000	455000
1404	Albuquerque	842000	154000	410000	455000
1405	Albuquerque	842000	154000	410000	455000
1406	Albuquerque	845000	154000	410000	455000
1407	Albuquerque	845000	153000	410000	455000
1408	Albuquerque	846000	153000	410000	455000
1409	Albuquerque	846000	152000	410000	455000
1410	Albuquerque	847000	152000	410000	455000
1411	Albuquerque	847000	151000	410000	455000
1412	Albuquerque	848000	151000	410000	455000
1413	Albuquerque	848000	128000	410000	455000
1414	Albuquerque	849000	128000	410000	455000
1415	Albuquerque	849000	100000	410000	455000
1416	Albuquerque	851000	100000	410000	455000
1417	Albuquerque	851000	86000	410000	455000
1418	Albuquerque	852000	86000	410000	455000
1419	Albuquerque	852000	84700	410000	455000
1420	Albuquerque	853000	84700	410000	455000
1421	Albuquerque	853000	83300	410000	455000
1422	Albuquerque	854000	83300	410000	455000
1423	Albuquerque	854000	81600	410000	455000
1424	Albuquerque	855000	81600	410000	455000
1425	Albuquerque	855000	79000	410000	455000
1426	Albuquerque	856000	79000	410000	455000
1427	Albuquerque	856000	78100	410000	455000
1428	Albuquerque	857000	78100	410000	455000
1429	Albuquerque	857000	77000	410000	455000
1430	Albuquerque	858000	77000	410000	455000
1431	Albuquerque	858000	76000	410000	455000
1432	Albuquerque	859000	76000	410000	455000
1433	Albuquerque	859000	74800	410000	455000
1434	Albuquerque	860000	74800	410000	455000
1435	Albuquerque	860000	73700	410000	455000
1436	Albuquerque	861000	73700	410000	455000
1437	Albuquerque	861000	72700	410000	455000
1438	Albuquerque	862000	72700	410000	455000
1439	Albuquerque	862000	71800	410000	455000
1440	Albuquerque	863000	71800	410000	455000
1441	Albuquerque	863000	70600	410000	455000
1442	Albuquerque	864000	70600	410000	455000
1443	Albuquerque	864000	69900	410000	455000
1444	Albuquerque	865000	69900	410000	455000
1445	Albuquerque	865000	69100	410000	455000
1446	Albuquerque	866000	69100	410000	455000
1447	Albuquerque	866000	68400	410000	455000
1448	Albuquerque	867000	68400	410000	455000
1449	Albuquerque	867000	67700	410000	455000
1450	Albuquerque	868000	67700	410000	455000
1451	Albuquerque	868000	66700	410000	455000
1452	Albuquerque	869000	66700	410000	455000
1453	Albuquerque	869000	65800	410000	455000
1454	Albuquerque	870000	65800	410000	455000
1455	Albuquerque	870000	64900	409000	455000
1456	Albuquerque	871000	64900	409000	455000
1457	Albuquerque	871000	64400	83200	455000
1458	Albuquerque	872000	64400	83200	455000
1459	Albuquerque	872000	63700	77200	455000
1460	Albuquerque	873000	63700	77200	455000
1461	Albuquerque	873000	63400	74900	455000
1462	Albuquerque	874000	63400	74900	455000
1463	Albuquerque	874000	62300	72600	455000
1464	Albuquerque	875000	62300	72600	455000
1465	Albuquerque	875000	61800	71100	455000
1466	Albuquerque	876000	61800	71100	455000
1467	Albuquerque	876000	61500	70500	455000
1468	Albuquerque	877000	61500	70500	455000
1469	Albuquerque	877000	61100	69700	455000
1470	Albuquerque	878000	61100	69700	455000
1471	Albuquerque	878000	60500	69100	455000
1472	Albuquerque	879000	60500	69100	455000
1473	Albuquerque	879000	60100	68700	455000
1474	Albuquerque	880000	60100	68700	455000
1475	Albuquerque	880000	59800	68300	455000
1476	Albuquerque	881000	59800	68300	455000
1477	Albuquerque	881000	59600	67900	455000
1478	Albuquerque	882000	59600	67900	455000
1479	Albuquerque	882000	59400	67800	455000
1480	Albuquerque	883000	59400	67800	455000
1481	Albuquerque	883000	59400	67800	455000
1482	Albuquerque	885000	59400	67800	455000
1483	Albuquerque	885000	59300	67800	455000
1484	Albuquerque	887000	59300	67800	455000
1485	Albuquerque	887000	59300	67800	455000
1486	Albuquerque	889000	59300	67800	455000
1487	Albuquerque	889000	59300	67800	455000
1488	Albuquerque	890000	59300	67800	455000
1489	Albuquerque	890000	59200	67700	455000
1490	Albuquerque	891000	59200	67700	455000
1491	Albuquerque	891000	59100	67700	455000
1492	Albuquerque	892000	59100	67700	455000
1493	Albuquerque	892000	59100	67700	455000
1494	Albuquerque	893000	59100	67700	455000
1495	Albuquerque	893000	58700	67500	455000
1496	Albuquerque	894000	58700	67500	455000
1497	Albuquerque	894000	58100	67400	455000
1498	Albuquerque	895000	58100	67400	455000
1499	Albuquerque	895000	48200	67100	455000
1500	Albuquerque	896000	48200	67100	455000
1501	Albuquerque	896000	47800	66900	455000
1502	Albuquerque	897000	47800	66900	455000
1503	Albuquerque	897000	46700	66600	455000
1504	Albuquerque	898000	46700	66600	455000
1505	Albuquerque	898000	45900	66500	455000
1506	Albuquerque	899000	45900	66500	455000
1507	Albuquerque	899000	45800	66500	455000
1508	Albuquerque	900000	45800	66500	455000
1509	Albuquerque	900000	45700	66400	455000
1510	Albuquerque	901000	45700	66400	455000
1511	Albuquerque	901000	45200	66400	455000
1512	Albuquerque	902000	45200	66400	455000
1513	Albuquerque	902000	44900	66300	455000
1514	Albuquerque	903000	44900	66300	455000
1515	Albuquerque	903000	44600	66300	455000
1516	Albuquerque	904000	44600	66300	455000
1517	Albuquerque	904000	44400	66300	455000
1518	Albuquerque	905000	44400	66300	455000
1519	Albuquerque	905000	44400	66300	455000
1520	Albuquerque	908000	44400	66300	455000
1521	Albuquerque	908000	44400	66200	455000
1522	Albuquerque	928000	44400	66200	455000
1523	Albuquerque	928000	43700	66200	455000
1524	Albuquerque	929000	43700	66200	455000
1525	Albuquerque	929000	43400	66200	455000
1526	Albuquerque	930000	43400	66200	455000
1527	Albuquerque	930000	41400	66200	455000
1528	Albuquerque	931000	41400	66200	455000
1529	Albuquerque	931000	40500	66100	455000
1530	Albuquerque	932000	40500	66100	455000
1531	Albuquerque	932000	38800	66000	455000
1532	Albuquerque	933000	38800	66000	455000
1533	Albuquerque	933000	35700	65900	455000
1534	Albuquerque	934000	35700	65900	455000
1535	Albuquerque	934000	13100	65700	155000
1536	Albuquerque	935000	13100	65700	155000
1537	Albuquerque	935000	11200	65500	128000
1538	Albuquerque	936000	11200	65500	128000
1539	Albuquerque	936000	11000	65400	100000
1540	Albuquerque	937000	11000	65400	100000
1541	Albuquerque	937000	11000	65300	91300
1542	Albuquerque	953000	11000	65300	91300
1543	Albuquerque	953000	11000	65300	91300
1544	Albuquerque	954000	11000	65300	91300
1545	Albuquerque	954000	11000	65300	91300
1546	Albuquerque	955000	11000	65300	91300
1547	Albuquerque	955000	11000	65300	91300
1548	Albuquerque	956000	11000	65300	91300
1549	Albuquerque	956000	11000	65300	91300
1550	Albuquerque	957000	11000	65300	91300
1551	Albuquerque	957000	11000	65300	91300
1552	Albuquerque	958000	11000	65300	91300
1553	Albuquerque	958000	11000	65300	91300
1554	Albuquerque	959000	11000	65300	91300
1555	Albuquerque	959000	11000	65300	91300
1556	Albuquerque	960000	11000	65300	91300
1557	Albuquerque	960000	11000	65300	91300
1558	Albuquerque	961000	11000	65300	91300
1559	Albuquerque	961000	11000	65300	91300
1560	Albuquerque	963000	11000	65300	91300
1561	Albuquerque	963000	11000	65300	91300
1562	Albuquerque	979000	11000	65300	91300
1563	Albuquerque	979000	11000	65300	91300
1564	Albuquerque	980000	11000	65300	91300
1565	Albuquerque	980000	11000	65300	91300
1566	Albuquerque	981000	11000	65300	91300
1567	Albuquerque	981000	11000	65300	91300
1568	Albuquerque	982000	11000	65300	91300
1569	Albuquerque	982000	11000	65300	91300
1570	Albuquerque	983000	11000	65300	91300
1571	Albuquerque	983000	11000	65300	91300
1572	Albuquerque	984000	11000	65300	91300
1573	Albuquerque	984000	11000	65300	91300
1574	Albuquerque	985000	11000	65300	91300
1575	Albuquerque	985000	11000	65300	91300
1576	Albuquerque	986000	11000	65300	91300
1577	Albuquerque	986000	11000	65300	91300
1578	Albuquerque	987000	11000	65300	91300
1579	Albuquerque	987000	11000	65300	91300
1580	Albuquerque	988000	11000	65300	91300
1581	Albuquerque	988000	11000	65300	91300
1582	Albuquerque	989000	11000	65300	91300
1583	Albuquerque	989000	11000	65300	91300
1584	Albuquerque	990000	11000	65300	91300
1585	Albuquerque	990000	11000	65300	91300
1586	Albuquerque	991000	11000	65300	91300
1587	Albuquerque	991000	11000	65300	91300
1588	Albuquerque	992000	11000	65300	91300
1589	Albuquerque	992000	11000	65300	91300
1590	Albuquerque	995000	11000	65300	91300
1591	Albuquerque	995000	11000	65300	91300
1592	Albuquerque	996000	11000	65300	91300
1593	Albuquerque	996000	11000	65300	91300
1594	Albuquerque	997000	11000	65300	91300
1595	Albuquerque	997000	11000	65300	91300
1596	Albuquerque	998000	11000	65300	91300
1597	Albuquerque	998000	11000	65300	91300
1598	Albuquerque	999000	11000	65300	91300
1599	Albuquerque	999000	11000	65300	91300
1600	Albuquerque	1000000	11000	65300	91300
1601	Albuquerque	1000000	11000	65300	91300
1602	Albuquerque	1010000	11000	65300	91300
1603	Albuquerque	1010000	11000	65300	91300
1604	Albuquerque	1020000	11000	65300	91300
1605	Albuquerque	1020000	11000	65300	91300
1606	Albuquerque	1030000	11000	65300	91300
1607	Albuquerque	1030000	11000	65300	91300
1608	Albuquerque	1040000	11000	65300	91300
1609	Albuquerque	1040000	11000	65300	91300
1610	Albuquerque	1050000	11000	65300	91300
1	Antwerp	0	32900000	162000000	163000000
2	Antwerp	17600	32900000	162000000	163000000
3	Antwerp	17600	794000	162000000	163000000
4	Antwerp	17700	794000	162000000	163000000
5	Antwerp	17700	771000	805000	163000000
6	Antwerp	17800	771000	805000	163000000
7	Antwerp	17800	770000	798000	20900000
8	Antwerp	17900	770000	798000	20900000
9	Antwerp	17900	770000	798000	16800000
10	Antwerp	18000	770000	798000	16800000
11	Antwerp	18000	769000	798000	16700000
12	Antwerp	18100	769000	798000	16700000
13	Antwerp	18100	769000	797000	15300000
14	Antwerp	18200	769000	797000	15300000
15	Antwerp	18200	769000	797000	14100000
16	Antwerp	18300	769000	797000	14100000
17	Antwerp	18300	768000	797000	13000000
18	Antwerp	18400	768000	797000	13000000
19	Antwerp	18400	768000	797000	12200000
20	Antwerp	18500	768000	797000	12200000
21	Antwerp	18500	768000	797000	860000
22	Antwerp	18600	768000	797000	860000
23	Antwerp	18600	767000	797000	854000
24	Antwerp	18700	767000	797000	854000
25	Antwerp	18700	766000	796000	849000
26	Antwerp	18800	766000	796000	849000
27	Antwerp	18800	766000	796000	848000
28	Antwerp	18900	766000	796000	848000
29	Antwerp	18900	765000	796000	837000
30	Antwerp	19000	765000	796000	837000
31	Antwerp	19000	764000	796000	835000
32	Antwerp	19200	764000	796000	835000
33	Antwerp	19200	762000	796000	833000
34	Antwerp	19300	762000	796000	833000
35	Antwerp	19300	760000	796000	832000
36	Antwerp	19400	760000	796000	832000
37	Antwerp	19400	759000	796000	831000
38	Antwerp	19500	759000	796000	831000
39	Antwerp	19500	756000	796000	830000
40	Antwerp	19600	756000	796000	830000
41	Antwerp	19600	755000	796000	830000
42	Antwerp	19700	755000	796000	830000
43	Antwerp	19700	739000	795000	827000
44	Antwerp	19900	739000	795000	827000
45	Antwerp	19900	737000	795000	826000
46	Antwerp	61700	737000	795000	826000
47	Antwerp	61700	735000	795000	826000
48	Antwerp	61900	735000	795000	826000
49	Antwerp	61900	729000	795000	825000
50	Antwerp	62000	729000	795000	825000
51	Antwerp	62000	715000	795000	825000
52	Antwerp	62500	715000	795000	825000
53	Antwerp	62500	707000	795000	825000
54	Antwerp	63000	707000	795000	825000
55	Antwerp	63000	705000	795000	825000
56	Antwerp	63100	705000	795000	825000
57	Antwerp	63100	699000	795000	824000
58	Antwerp	63600	699000	795000	824000
59	Antwerp	63600	691000	795000	824000
60	Antwerp	63800	691000	795000	824000
61	Antwerp	63800	680000	795000	824000
62	Antwerp	63900	680000	795000	824000
63	Antwerp	63900	672000	795000	824000
64	Antwerp	64000	672000	795000	824000
65	Antwerp	64000	657000	794000	821000
66	Antwerp	64100	657000	794000	821000
67	Antwerp	64100	462000	794000	820000
68	Antwerp	64200	462000	794000	820000
69	Antwerp	64200	461000	794000	819000
70	Antwerp	64300	461000	794000	819000
71	Antwerp	64300	461000	794000	819000
72	Antwerp	64400	461000	794000	819000
73	Antwerp	64400	461000	794000	819000
74	Antwerp	64700	461000	794000	819000
75	Antwerp	64700	460000	794000	819000
76	Antwerp	64800	460000	794000	819000
77	Antwerp	64800	460000	794000	819000
78	Antwerp	64900	460000	794000	819000
79	Antwerp	64900	460000	793000	819000
80	Antwerp	65000	460000	793000	819000
81	Antwerp	65000	460000	793000	819000
82	Antwerp	65100	460000	793000	819000
83	Antwerp	65100	459000	792000	819000
84	Antwerp	65200	459000	792000	819000
85	Antwerp	65200	459000	792000	819000
86	Antwerp	65300	459000	792000	819000
87	Antwerp	65300	459000	791000	818000
88	Antwerp	65400	459000	791000	818000
89	Antwerp	65400	458000	790000	814000
90	Antwerp	65500	458000	790000	814000
91	Antwerp	65500	458000	790000	812000
92	Antwerp	65600	458000	790000	812000
93	Antwerp	65600	458000	790000	811000
94	Antwerp	65800	458000	790000	811000
95	Antwerp	65800	458000	790000	811000
96	Antwerp	66000	458000	790000	811000
97	Antwerp	66000	458000	789000	811000
98	Antwerp	66100	458000	789000	811000
99	Antwerp	66100	458000	789000	811000
100	Antwerp	66200	458000	789000	811000
101	Antwerp	66200	458000	788000	811000
102	Antwerp	66300	458000	788000	811000
103	Antwerp	66300	458000	786000	811000
104	Antwerp	66400	458000	786000	811000
105	Antwerp	66400	458000	785000	811000
106	Antwerp	66500	458000	785000	811000
107	Antwerp	66500	458000	781000	811000
108	Antwerp	66600	458000	781000	811000
109	Antwerp	66600	457000	779000	811000
110	Antwerp	66700	457000	779000	811000
111	Antwerp	66700	457000	778000	811000
112	Antwerp	66800	457000	778000	811000
113	Antwerp	66800	457000	776000	802000
114	Antwerp	66900	457000	776000	802000
115	Antwerp	66900	457000	775000	801000
116	Antwerp	67200	457000	775000	801000
117	Antwerp	67200	457000	774000	801000
118	Antwerp	67300	457000	774000	801000
119	Antwerp	67300	457000	774000	801000
120	Antwerp	67400	457000	774000	801000
121	Antwerp	67400	457000	772000	801000
122	Antwerp	67500	457000	772000	801000
123	Antwerp	67500	457000	768000	801000
124	Antwerp	67600	457000	768000	801000
125	Antwerp	67600	457000	663000	801000
126	Antwerp	67700	457000	663000	801000
127	Antwerp	67700	457000	460000	801000
128	Antwerp	67800	457000	460000	801000
129	Antwerp	67800	456000	460000	801000
130	Antwerp	67900	456000	460000	801000
131	Antwerp	67900	456000	460000	801000
132	Antwerp	68000	456000	460000	801000
133	Antwerp	68000	456000	459000	798000
134	Antwerp	68100	456000	459000	798000
135	Antwerp	68100	456000	459000	790000
136	Antwerp	68200	456000	459000	790000
137	Antwerp	68200	456000	459000	789000
138	Antwerp	68300	456000	459000	789000
139	Antwerp	68300	456000	459000	788000
140	Antwerp	68400	456000	459000	788000
141	Antwerp	68400	456000	459000	788000
142	Antwerp	68500	456000	459000	788000
143	Antwerp	68500	456000	459000	788000
144	Antwerp	68600	456000	459000	788000
145	Antwerp	68600	456000	459000	788000
146	Antwerp	68700	456000	459000	788000
147	Antwerp	68700	456000	459000	788000
148	Antwerp	68800	456000	459000	788000
149	Antwerp	68800	456000	459000	788000
150	Antwerp	68900	456000	459000	788000
151	Antwerp	68900	456000	459000	788000
152	Antwerp	69000	456000	459000	788000
153	Antwerp	69000	456000	459000	788000
154	Antwerp	69100	456000	459000	788000
155	Antwerp	69100	456000	459000	788000
156	Antwerp	69200	456000	459000	788000
157	Antwerp	69200	456000	459000	788000
158	Antwerp	69300	456000	459000	788000
159	Antwerp	69300	456000	459000	788000
160	Antwerp	69400	456000	459000	788000
161	Antwerp	69400	455000	458000	779000
162	Antwerp	69500	455000	458000	779000
163	Antwerp	69500	455000	458000	775000
164	Antwerp	69600	455000	458000	775000
165	Antwerp	69600	455000	458000	773000
166	Antwerp	69700	455000	458000	773000
167	Antwerp	69700	455000	458000	773000
168	Antwerp	70000	455000	458000	773000
169	Antwerp	70000	455000	458000	773000
170	Antwerp	70100	455000	458000	773000
171	Antwerp	70100	455000	458000	773000
172	Antwerp	70200	455000	458000	773000
173	Antwerp	70200	455000	458000	773000
174	Antwerp	70300	455000	458000	773000
175	Antwerp	70300	455000	458000	773000
176	Antwerp	70400	455000	458000	773000
177	Antwerp	70400	455000	458000	773000
178	Antwerp	70500	455000	458000	773000
179	Antwerp	70500	455000	458000	773000
180	Antwerp	70600	455000	458000	773000
181	Antwerp	70600	455000	458000	762000
182	Antwerp	70700	455000	458000	762000
183	Antwerp	70700	455000	458000	756000
184	Antwerp	70800	455000	458000	756000
185	Antwerp	70800	455000	458000	737000
186	Antwerp	70900	455000	458000	737000
187	Antwerp	70900	455000	458000	729000
188	Antwerp	71000	455000	458000	729000
189	Antwerp	71000	455000	458000	715000
190	Antwerp	71600	455000	458000	715000
191	Antwerp	71600	455000	458000	707000
192	Antwerp	71800	455000	458000	707000
193	Antwerp	71800	455000	458000	699000
194	Antwerp	71900	455000	458000	699000
195	Antwerp	71900	455000	458000	687000
196	Antwerp	72100	455000	458000	687000
197	Antwerp	72100	455000	458000	679000
198	Antwerp	72300	455000	458000	679000
199	Antwerp	72300	455000	458000	679000
200	Antwerp	72400	455000	458000	679000
201	Antwerp	72400	455000	458000	672000
202	Antwerp	72500	455000	458000	672000
203	Antwerp	72500	455000	458000	670000
204	Antwerp	73300	455000	458000	670000
205	Antwerp	73300	455000	458000	668000
206	Antwerp	73600	455000	458000	668000
207	Antwerp	73600	455000	458000	667000
208	Antwerp	73700	455000	458000	667000
209	Antwerp	73700	455000	458000	666000
210	Antwerp	73900	455000	458000	666000
211	Antwerp	73900	455000	458000	664000
212	Antwerp	74200	455000	458000	664000
213	Antwerp	74200	455000	458000	663000
214	Antwerp	77300	455000	458000	663000
215	Antwerp	77300	455000	458000	657000
216	Antwerp	79100	455000	458000	657000
217	Antwerp	79100	455000	458000	471000
218	Antwerp	79300	455000	458000	471000
219	Antwerp	79300	455000	458000	463000
220	Antwerp	79400	455000	458000	463000
221	Antwerp	79400	455000	458000	463000
222	Antwerp	82900	455000	458000	463000
223	Antwerp	82900	455000	458000	463000
224	Antwerp	83500	455000	458000	463000
225	Antwerp	83500	455000	458000	463000
226	Antwerp	85100	455000	458000	463000
227	Antwerp	85100	455000	458000	462000
228	Antwerp	85600	455000	458000	462000
229	Antwerp	85600	455000	458000	462000
230	Antwerp	90200	455000	458000	462000
231	Antwerp	90200	455000	458000	462000
232	Antwerp	90500	455000	458000	462000
233	Antwerp	90500	455000	458000	462000
234	Antwerp	90900	455000	458000	462000
235	Antwerp	90900	455000	458000	462000
236	Antwerp	92900	455000	458000	462000
237	Antwerp	92900	454000	458000	462000
238	Antwerp	93000	454000	458000	462000
239	Antwerp	93000	454000	458000	462000
240	Antwerp	93100	454000	458000	462000
241	Antwerp	93100	454000	458000	462000
242	Antwerp	93200	454000	458000	462000
243	Antwerp	93200	454000	458000	461000
244	Antwerp	96100	454000	458000	461000
245	Antwerp	96100	454000	458000	461000
246	Antwerp	96200	454000	458000	461000
247	Antwerp	96200	454000	458000	461000
248	Antwerp	99000	454000	458000	461000
249	Antwerp	99000	454000	458000	461000
250	Antwerp	99200	454000	458000	461000
251	Antwerp	99200	454000	458000	461000
252	Antwerp	99300	454000	458000	461000
253	Antwerp	99300	454000	458000	461000
254	Antwerp	99700	454000	458000	461000
255	Antwerp	99700	454000	458000	461000
256	Antwerp	102000	454000	458000	461000
257	Antwerp	102000	453000	458000	461000
258	Antwerp	103000	453000	458000	461000
259	Antwerp	103000	452000	458000	461000
260	Antwerp	492000	452000	458000	461000
261	Antwerp	492000	452000	458000	461000
262	Antwerp	619000	452000	458000	461000
263	Antwerp	619000	452000	458000	461000
264	Antwerp	620000	452000	458000	461000
265	Antwerp	620000	452000	458000	461000
266	Antwerp	621000	452000	458000	461000
267	Antwerp	621000	452000	458000	461000
268	Antwerp	622000	452000	458000	461000
269	Antwerp	622000	452000	458000	461000
270	Antwerp	623000	452000	458000	461000
271	Antwerp	623000	452000	458000	461000
272	Antwerp	624000	452000	458000	461000
273	Antwerp	624000	452000	458000	461000
274	Antwerp	625000	452000	458000	461000
275	Antwerp	625000	452000	458000	461000
276	Antwerp	628000	452000	458000	461000
277	Antwerp	628000	452000	458000	461000
278	Antwerp	629000	452000	458000	461000
279	Antwerp	629000	176000	458000	461000
280	Antwerp	630000	176000	458000	461000
281	Antwerp	630000	172000	458000	461000
282	Antwerp	631000	172000	458000	461000
283	Antwerp	631000	170000	458000	461000
284	Antwerp	632000	170000	458000	461000
285	Antwerp	632000	169000	458000	461000
286	Antwerp	633000	169000	458000	461000
287	Antwerp	633000	168000	458000	461000
288	Antwerp	634000	168000	458000	461000
289	Antwerp	634000	167000	170000	461000
290	Antwerp	635000	167000	170000	461000
291	Antwerp	635000	167000	169000	461000
292	Antwerp	636000	167000	169000	461000
293	Antwerp	636000	167000	169000	461000
294	Antwerp	637000	167000	169000	461000
295	Antwerp	637000	166000	169000	458000
296	Antwerp	638000	166000	169000	458000
297	Antwerp	638000	166000	169000	458000
298	Antwerp	639000	166000	169000	458000
299	Antwerp	639000	166000	169000	456000
300	Antwerp	934000	166000	169000	456000
301	Antwerp	934000	166000	169000	456000
302	Antwerp	935000	166000	169000	456000
303	Antwerp	935000	166000	169000	456000
304	Antwerp	936000	166000	169000	456000
305	Antwerp	936000	166000	169000	178000
306	Antwerp	938000	166000	169000	178000
307	Antwerp	938000	166000	169000	178000
308	Antwerp	939000	166000	169000	178000
309	Antwerp	939000	166000	169000	176000
310	Antwerp	940000	166000	169000	176000
311	Antwerp	940000	165000	169000	174000
312	Antwerp	941000	165000	169000	174000
313	Antwerp	941000	165000	169000	173000
314	Antwerp	942000	165000	169000	173000
315	Antwerp	942000	28300	169000	173000
316	Antwerp	943000	28300	169000	173000
317	Antwerp	943000	27600	169000	173000
318	Antwerp	945000	27600	169000	173000
319	Antwerp	945000	27200	169000	173000
320	Antwerp	983000	27200	169000	173000
321	Antwerp	983000	27200	169000	173000
322	Antwerp	984000	27200	169000	173000
323	Antwerp	984000	27200	169000	173000
324	Antwerp	985000	27200	169000	173000
325	Antwerp	985000	27200	169000	173000
326	Antwerp	986000	27200	169000	173000
327	Antwerp	986000	27200	169000	173000
328	Antwerp	987000	27200	169000	173000
329	Antwerp	987000	27200	169000	173000
330	Antwerp	988000	27200	169000	173000
331	Antwerp	988000	27200	169000	173000
332	Antwerp	989000	27200	169000	173000
333	Antwerp	989000	27200	169000	173000
334	Antwerp	990000	27200	169000	173000
335	Antwerp	990000	27200	169000	173000
336	Antwerp	991000	27200	169000	173000
337	Antwerp	991000	27200	169000	173000
338	Antwerp	993000	27200	169000	173000
339	Antwerp	993000	27200	169000	173000
340	Antwerp	1080000	27200	169000	173000
341	Antwerp	1080000	27200	169000	173000
342	Antwerp	1090000	27200	169000	173000
343	Antwerp	1090000	27200	169000	173000
344	Antwerp	1100000	27200	169000	173000
345	Antwerp	1100000	27200	169000	173000
346	Antwerp	1120000	27200	169000	173000
1	Armidale	0	148000000	149000000	149000000
2	Armidale	17500	148000000	149000000	149000000
3	Armidale	17500	548000	149000000	149000000
4	Armidale	17600	548000	149000000	149000000
5	Armidale	17600	546000	548000	149000000
6	Armidale	17700	546000	548000	149000000
7	Armidale	17700	546000	547000	549000
8	Armidale	17800	546000	547000	549000
9	Armidale	17800	546000	547000	549000
10	Armidale	539000	546000	547000	549000
11	Armidale	539000	546000	547000	549000
12	Armidale	540000	546000	547000	549000
13	Armidale	540000	181000	547000	549000
14	Armidale	541000	181000	547000	549000
15	Armidale	541000	179000	547000	549000
16	Armidale	542000	179000	547000	549000
17	Armidale	542000	178000	180000	549000
18	Armidale	543000	178000	180000	549000
19	Armidale	543000	178000	180000	182000
20	Armidale	544000	178000	180000	182000
21	Armidale	544000	178000	180000	181000
22	Armidale	710000	178000	180000	181000
23	Armidale	710000	178000	180000	181000
24	Armidale	711000	178000	180000	181000
25	Armidale	711000	178000	180000	181000
26	Armidale	712000	178000	180000	181000
27	Armidale	712000	178000	180000	181000
28	Armidale	714000	178000	180000	181000
29	Armidale	714000	178000	180000	181000
30	Armidale	1020000	178000	180000	181000
31	Armidale	1020000	178000	180000	181000
32	Armidale	1030000	178000	180000	181000
33	Armidale	1030000	178000	180000	181000
34	Armidale	1070000	178000	180000	181000
35	Armidale	1070000	178000	180000	181000
36	Armidale	1080000	178000	180000	181000
37	Armidale	1080000	178000	180000	181000
38	Armidale	1090000	178000	180000	181000
1	Athens	0	129000000	130000000	131000000
2	Athens	15300	129000000	130000000	131000000
3	Athens	15300	9700000	130000000	131000000
4	Athens	15400	9700000	130000000	131000000
5	Athens	15400	3370000	9670000	131000000
[truncated: 23,013 more rows]
