# Supplementary material for: Haploblocks contribute to parallel climate adaptation following global invasion of a cosmopolitan plant
Source: Nat Ecol Evol. 2025 Jul 8;9(8):1441–55. doi: 10.1038/s41559-025-02751-2 (PMC12328208; doi:10.1038/s41559-025-02751-2)
Supplement: Supplementary file 11 — Pairwise Fst dataset and matrixes for Mantel tests. [file 41559_2025_2751_MOESM11_ESM.xlsx]

## Sheet: Fst
InitialOrder	pop1	pop1_region	pop2	pop2_region	unweightFst	weightedFst	Pairing	BroadPair	Within
979	Cape_Town	Africa	Beijing	China	0.023095	0.018483	Africa_China	II	II
1140	Shanghai	China	Cape_Town	Africa	0.026689	0.018166	Africa_China	II	II
1186	Cape_Town	Africa	Kunming	China	0.030712	0.037356	Africa_China	II	II
1218	Cape_Town	Africa	Lanzhou	China	0.030391	0.022745	Africa_China	II	II
592	Cape_Town	Africa	Antwerp	Europe	0.041542	0.050817	Africa_Europe	IN	IN
1004	Brighton	Europe	Cape_Town	Africa	0.049411	0.040849	Africa_Europe	IN	IN
1246	Linkoping	Europe	Cape_Town	Africa	0.051161	0.062084	Africa_Europe	IN	IN
219	Munich	Europe	Cape_Town	Africa	0.035758	0.044018	Africa_Europe	IN	IN
1174	Reading	Europe	Cape_Town	Africa	0.052319	0.046691	Africa_Europe	IN	IN
1039	spain	Europe	Cape_Town	Africa	0.023336	0.02731	Africa_Europe	IN	IN
737	Thessa	Europe	Cape_Town	Africa	0.03265	0.039985	Africa_Europe	IN	IN
411	Warsaw	Europe	Cape_Town	Africa	0.050275	0.062528	Africa_Europe	IN	IN
276	Cape_Town	Africa	Landshut	Europe	0.038846	0.047923	Africa_Europe	IN	IN
1254	Cape_Town	Africa	Munster	Europe	0.057208	0.051848	Africa_Europe	IN	IN
1076	Cape_Town	Africa	Paris	Europe	0.029889	0.034741	Africa_Europe	IN	IN
19	Cape_Town	Africa	Stockholm	Europe	0.068392	0.064291	Africa_Europe	IN	IN
392	Cape_Town	Africa	Tehran	Europe	0.058477	0.073719	Africa_Europe	IN	IN
1057	Kyoto	Japan	Cape_Town	Africa	0.025423	0.023995	Africa_Japan	II	II
382	Tokyo	Japan	Cape_Town	Africa	0.072576	0.057253	Africa_Japan	II	II
502	Cape_Town	Africa	Hiroshima	Japan	0.037407	0.039349	Africa_Japan	II	II
1234	Cape_Town	Africa	Sapporo	Japan	0.030629	0.03726	Africa_Japan	II	II
384	Cape_Town	Africa	Albuquerque	NorthAmerica	0.031293	0.03801	Africa_NorthAmerica	II	II
178	Cape_Town	Africa	Athens	NorthAmerica	0.02339	0.028285	Africa_NorthAmerica	II	II
355	Cape_Town	Africa	Calgary	NorthAmerica	0.040427	0.050017	Africa_NorthAmerica	II	II
790	Mexico_City	NorthAmerica	Cape_Town	Africa	0.022917	0.027587	Africa_NorthAmerica	II	II
651	Norfolk	NorthAmerica	Cape_Town	Africa	0.029733	0.026309	Africa_NorthAmerica	II	II
889	toronto	NorthAmerica	Cape_Town	Africa	0.034605	0.042314	Africa_NorthAmerica	II	II
1011	Cape_Town	Africa	Edmonton	NorthAmerica	0.058714	0.05162	Africa_NorthAmerica	II	II
933	Cape_Town	Africa	Memphis	NorthAmerica	0.025763	0.031188	Africa_NorthAmerica	II	II
157	Cape_Town	Africa	Sacramento	NorthAmerica	0.035285	0.028706	Africa_NorthAmerica	II	II
231	Cape_Town	Africa	Tampa	NorthAmerica	0.048707	0.046148	Africa_NorthAmerica	II	II
676	Cape_Town	Africa	Vancouver	NorthAmerica	0.037726	0.045853	Africa_NorthAmerica	II	II
855	Cape_Town	Africa	Armidale	Oceania	0.015663	0.018405	Africa_Oceania	II	II
570	Canberra	Oceania	Cape_Town	Africa	0.01931	0.021538	Africa_Oceania	II	II
1150	Melbourne	Oceania	Cape_Town	Africa	0.021481	0.023512	Africa_Oceania	II	II
924	Newcastle	Oceania	Cape_Town	Africa	0.031417	0.028256	Africa_Oceania	II	II
832	Palm_North	Oceania	Cape_Town	Africa	0.022533	0.027306	Africa_Oceania	II	II
1093	Sydney	Oceania	Cape_Town	Africa	0.121745	0.099403	Africa_Oceania	II	II
535	Wollongong	Oceania	Cape_Town	Africa	0.041349	0.0338	Africa_Oceania	II	II
795	Cape_Town	Africa	Chrchurch	Oceania	0.021705	0.026073	Africa_Oceania	II	II
1175	Bogota	SouthAmerica	Cape_Town	Africa	0.033054	0.037856	Africa_SouthAmerica	II	II
536	Buen_Air	SouthAmerica	Cape_Town	Africa	0.020277	0.02429	Africa_SouthAmerica	II	II
902	Quito	SouthAmerica	Cape_Town	Africa	0.052589	0.062289	Africa_SouthAmerica	II	II
741	Rancagua	SouthAmerica	Cape_Town	Africa	0.032844	0.030168	Africa_SouthAmerica	II	II
88	Santiago	SouthAmerica	Cape_Town	Africa	0.036084	0.032018	Africa_SouthAmerica	II	II
13	Cape_Town	Africa	Loja	SouthAmerica	0.053416	0.066433	Africa_SouthAmerica	II	II
903	Cape_Town	Africa	Medellin	SouthAmerica	0.052867	0.060764	Africa_SouthAmerica	II	II
1045	Cape_Town	Africa	Punt_Ar	SouthAmerica	0.026382	0.031999	Africa_SouthAmerica	II	II
364	Cape_Town	Africa	Talca	SouthAmerica	0.035454	0.026982	Africa_SouthAmerica	II	II
1079	Cape_Town	Africa	Temuco	SouthAmerica	0.033317	0.028983	Africa_SouthAmerica	II	II
309	Kunming	China	Beijing	China	0.029994	0.02574	China_China	W	W
180	Lanzhou	China	Beijing	China	-0.017778	-0.01678	China_China	W	W
892	Shanghai	China	Beijing	China	-0.020027	-0.019378	China_China	W	W
117	Shanghai	China	Kunming	China	0.033545	0.025338	China_China	W	W
64	Kunming	China	Lanzhou	China	0.035217	0.028111	China_China	W	W
34	Shanghai	China	Lanzhou	China	-0.023071	-0.02239	China_China	W	W
992	Beijing	China	Antwerp	Europe	0.034715	0.031094	China_Europe	IN	IN
1063	Kunming	China	Antwerp	Europe	0.027961	0.033582	China_Europe	IN	IN
386	Lanzhou	China	Antwerp	Europe	0.039576	0.032772	China_Europe	IN	IN
987	Shanghai	China	Antwerp	Europe	0.041348	0.033406	China_Europe	IN	IN
617	Brighton	Europe	Beijing	China	-0.008424	-0.006915	China_Europe	IN	IN
608	Landshut	Europe	Beijing	China	0.036773	0.031753	China_Europe	IN	IN
1122	Linkoping	Europe	Beijing	China	0.036575	0.035568	China_Europe	IN	IN
1038	Munich	Europe	Beijing	China	0.034449	0.029453	China_Europe	IN	IN
534	Paris	Europe	Beijing	China	0.015798	0.015828	China_Europe	IN	IN
609	Reading	Europe	Beijing	China	-0.004076	-0.001811	China_Europe	IN	IN
589	spain	Europe	Beijing	China	0.01492	0.012667	China_Europe	IN	IN
531	Thessa	Europe	Beijing	China	0.034577	0.029311	China_Europe	IN	IN
302	Warsaw	Europe	Beijing	China	0.041653	0.038628	China_Europe	IN	IN
1270	Shanghai	China	Brighton	Europe	-0.013912	-0.012872	China_Europe	IN	IN
399	Brighton	Europe	Kunming	China	0.036264	0.028961	China_Europe	IN	IN
33	Linkoping	Europe	Kunming	China	0.037991	0.045414	China_Europe	IN	IN
105	Munich	Europe	Kunming	China	0.029942	0.036108	China_Europe	IN	IN
1040	Paris	Europe	Kunming	China	0.022473	0.02588	China_Europe	IN	IN
318	Reading	Europe	Kunming	China	0.038236	0.033416	China_Europe	IN	IN
679	spain	Europe	Kunming	China	0.028943	0.034393	China_Europe	IN	IN
459	Thessa	Europe	Kunming	China	0.036174	0.043975	China_Europe	IN	IN
514	Warsaw	Europe	Kunming	China	0.039623	0.048424	China_Europe	IN	IN
41	Kunming	China	Landshut	Europe	0.032633	0.039526	China_Europe	IN	IN
483	Lanzhou	China	Landshut	Europe	0.040901	0.032656	China_Europe	IN	IN
689	Shanghai	China	Landshut	Europe	0.044179	0.034424	China_Europe	IN	IN
277	Brighton	Europe	Lanzhou	China	-0.011142	-0.009778	China_Europe	IN	IN
728	Linkoping	Europe	Lanzhou	China	0.037516	0.033675	China_Europe	IN	IN
8	Munich	Europe	Lanzhou	China	0.039915	0.03155	China_Europe	IN	IN
865	Paris	Europe	Lanzhou	China	0.01903	0.016936	China_Europe	IN	IN
371	Reading	Europe	Lanzhou	China	-0.007072	-0.005304	China_Europe	IN	IN
1096	spain	Europe	Lanzhou	China	0.020259	0.015611	China_Europe	IN	IN
583	Thessa	Europe	Lanzhou	China	0.038703	0.0302	China_Europe	IN	IN
1107	Warsaw	Europe	Lanzhou	China	0.045001	0.038623	China_Europe	IN	IN
1014	Shanghai	China	Linkoping	Europe	0.040708	0.035695	China_Europe	IN	IN
1153	Shanghai	China	Munich	Europe	0.042551	0.032844	China_Europe	IN	IN
900	Beijing	China	Munster	Europe	-0.001789	0.000537	China_Europe	IN	IN
868	Kunming	China	Munster	Europe	0.038547	0.033878	China_Europe	IN	IN
1146	Lanzhou	China	Munster	Europe	-0.003201	-0.001294	China_Europe	IN	IN
192	Shanghai	China	Munster	Europe	-0.006221	-0.004747	China_Europe	IN	IN
1164	Shanghai	China	Paris	Europe	0.018331	0.015529	China_Europe	IN	IN
463	Reading	Europe	Shanghai	China	-0.008262	-0.006743	China_Europe	IN	IN
1009	Thessa	Europe	Shanghai	China	0.03962	0.029824	China_Europe	IN	IN
1098	Warsaw	Europe	Shanghai	China	0.046967	0.039694	China_Europe	IN	IN
1238	Shanghai	China	spain	Europe	0.017965	0.012621	China_Europe	IN	IN
571	Beijing	China	Stockholm	Europe	0.007979	0.011175	China_Europe	IN	IN
511	Kunming	China	Stockholm	Europe	0.05335	0.049537	China_Europe	IN	IN
455	Lanzhou	China	Stockholm	Europe	0.002747	0.004981	China_Europe	IN	IN
272	Shanghai	China	Stockholm	Europe	0.003256	0.005304	China_Europe	IN	IN
443	Beijing	China	Tehran	Europe	0.057997	0.052401	China_Europe	IN	IN
152	Kunming	China	Tehran	Europe	0.054297	0.067635	China_Europe	IN	IN
369	Lanzhou	China	Tehran	Europe	0.060788	0.051414	China_Europe	IN	IN
1071	Shanghai	China	Tehran	Europe	0.062072	0.051328	China_Europe	IN	IN
132	Hiroshima	Japan	Beijing	China	0.010499	0.012279	China_Japan	II	II
958	Kyoto	Japan	Beijing	China	-0.002353	-0.001376	China_Japan	II	II
891	Tokyo	Japan	Beijing	China	-0.005885	-0.005885	China_Japan	II	II
776	Kunming	China	Hiroshima	Japan	0.02691	0.028205	China_Japan	II	II
719	Lanzhou	China	Hiroshima	Japan	0.011902	0.013134	China_Japan	II	II
882	Shanghai	China	Hiroshima	Japan	0.009427	0.01013	China_Japan	II	II
809	Kyoto	Japan	Kunming	China	0.021852	0.020791	China_Japan	II	II
920	Tokyo	Japan	Kunming	China	0.060148	0.046748	China_Japan	II	II
541	Shanghai	China	Kyoto	Japan	-0.00377	-0.003315	China_Japan	II	II
70	Kyoto	Japan	Lanzhou	China	-0.001939	-0.001176	China_Japan	II	II
702	Tokyo	Japan	Lanzhou	China	-0.014069	-0.013887	China_Japan	II	II
368	Beijing	China	Sapporo	Japan	0.02818	0.023701	China_Japan	II	II
662	Kunming	China	Sapporo	Japan	0.018971	0.022715	China_Japan	II	II
532	Lanzhou	China	Sapporo	Japan	0.03432	0.026813	China_Japan	II	II
968	Shanghai	China	Sapporo	Japan	0.035671	0.026871	China_Japan	II	II
251	Tokyo	Japan	Shanghai	China	-0.014982	-0.014814	China_Japan	II	II
781	Shanghai	China	Albuquerque	NorthAmerica	0.035693	0.027483	China_NorthAmerica	II	II
731	Beijing	China	Athens	NorthAmerica	0.025964	0.021695	China_NorthAmerica	II	II
819	Kunming	China	Athens	NorthAmerica	0.017856	0.021327	China_NorthAmerica	II	II
1223	Lanzhou	China	Athens	NorthAmerica	0.033833	0.026544	China_NorthAmerica	II	II
727	Shanghai	China	Athens	NorthAmerica	0.031623	0.023205	China_NorthAmerica	II	II
1262	Albuquerque	NorthAmerica	Beijing	China	0.029866	0.025758	China_NorthAmerica	II	II
66	Calgary	NorthAmerica	Beijing	China	0.037296	0.032234	China_NorthAmerica	II	II
976	Edmonton	NorthAmerica	Beijing	China	-0.002548	-0.000328	China_NorthAmerica	II	II
323	Memphis	NorthAmerica	Beijing	China	0.027227	0.02298	China_NorthAmerica	II	II
784	Mexico_City	NorthAmerica	Beijing	China	0.024626	0.020204	China_NorthAmerica	II	II
793	Norfolk	NorthAmerica	Beijing	China	-0.009744	-0.007855	China_NorthAmerica	II	II
905	Sacramento	NorthAmerica	Beijing	China	-0.01221	-0.010663	China_NorthAmerica	II	II
47	Tampa	NorthAmerica	Beijing	China	0.005735	0.008539	China_NorthAmerica	II	II
820	toronto	NorthAmerica	Beijing	China	0.034035	0.025818	China_NorthAmerica	II	II
275	Vancouver	NorthAmerica	Beijing	China	0.030892	0.026764	China_NorthAmerica	II	II
1139	Kunming	China	Calgary	NorthAmerica	0.024589	0.029741	China_NorthAmerica	II	II
74	Lanzhou	China	Calgary	NorthAmerica	0.041901	0.033244	China_NorthAmerica	II	II
468	Shanghai	China	Calgary	NorthAmerica	0.042361	0.032597	China_NorthAmerica	II	II
268	Kunming	China	Edmonton	NorthAmerica	0.042169	0.036002	China_NorthAmerica	II	II
939	Lanzhou	China	Edmonton	NorthAmerica	-0.00583	-0.00397	China_NorthAmerica	II	II
618	Shanghai	China	Edmonton	NorthAmerica	-0.009526	-0.008115	China_NorthAmerica	II	II
226	Albuquerque	NorthAmerica	Kunming	China	0.019141	0.022738	China_NorthAmerica	II	II
149	Mexico_City	NorthAmerica	Kunming	China	0.021282	0.025273	China_NorthAmerica	II	II
476	Norfolk	NorthAmerica	Kunming	China	0.02279	0.019786	China_NorthAmerica	II	II
370	toronto	NorthAmerica	Kunming	China	0.022924	0.027255	China_NorthAmerica	II	II
556	Albuquerque	NorthAmerica	Lanzhou	China	0.03543	0.028574	China_NorthAmerica	II	II
674	Mexico_City	NorthAmerica	Lanzhou	China	0.031643	0.02427	China_NorthAmerica	II	II
947	Norfolk	NorthAmerica	Lanzhou	China	-0.010508	-0.009266	China_NorthAmerica	II	II
834	toronto	NorthAmerica	Lanzhou	China	0.040052	0.027874	China_NorthAmerica	II	II
1226	Kunming	China	Memphis	NorthAmerica	0.016985	0.020308	China_NorthAmerica	II	II
782	Lanzhou	China	Memphis	NorthAmerica	0.034643	0.027485	China_NorthAmerica	II	II
792	Shanghai	China	Memphis	NorthAmerica	0.030443	0.022555	China_NorthAmerica	II	II
696	Shanghai	China	Mexico_City	NorthAmerica	0.03041	0.021785	China_NorthAmerica	II	II
270	Shanghai	China	Norfolk	NorthAmerica	-0.013425	-0.012611	China_NorthAmerica	II	II
394	Kunming	China	Sacramento	NorthAmerica	0.024739	0.019121	China_NorthAmerica	II	II
691	Lanzhou	China	Sacramento	NorthAmerica	-0.013437	-0.012143	China_NorthAmerica	II	II
38	Shanghai	China	Sacramento	NorthAmerica	-0.016947	-0.015958	China_NorthAmerica	II	II
48	Kunming	China	Tampa	NorthAmerica	0.041681	0.039739	China_NorthAmerica	II	II
699	Lanzhou	China	Tampa	NorthAmerica	0.004042	0.006116	China_NorthAmerica	II	II
1099	Shanghai	China	Tampa	NorthAmerica	-0.00051	0.000815	China_NorthAmerica	II	II
949	Shanghai	China	toronto	NorthAmerica	0.039856	0.02646	China_NorthAmerica	II	II
83	Kunming	China	Vancouver	NorthAmerica	0.023149	0.027472	China_NorthAmerica	II	II
638	Lanzhou	China	Vancouver	NorthAmerica	0.035277	0.028073	China_NorthAmerica	II	II
232	Shanghai	China	Vancouver	NorthAmerica	0.037766	0.029154	China_NorthAmerica	II	II
805	Beijing	China	Armidale	Oceania	0.012177	0.009732	China_Oceania	II	II
1124	Kunming	China	Armidale	Oceania	0.021886	0.025765	China_Oceania	II	II
1162	Lanzhou	China	Armidale	Oceania	0.017618	0.012889	China_Oceania	II	II
310	Shanghai	China	Armidale	Oceania	0.015053	0.009735	China_Oceania	II	II
908	Canberra	Oceania	Beijing	China	0.011429	0.011819	China_Oceania	II	II
212	Chrchurch	Oceania	Beijing	China	0.019994	0.016007	China_Oceania	II	II
851	Melbourne	Oceania	Beijing	China	0.006429	0.007416	China_Oceania	II	II
222	Newcastle	Oceania	Beijing	China	-0.006908	-0.004912	China_Oceania	II	II
99	Palm_North	Oceania	Beijing	China	0.021105	0.016643	China_Oceania	II	II
49	Sydney	Oceania	Beijing	China	0.017754	0.016966	China_Oceania	II	II
770	Wollongong	Oceania	Beijing	China	-0.013541	-0.012153	China_Oceania	II	II
871	Shanghai	China	Canberra	Oceania	0.005336	0.004118	China_Oceania	II	II
1160	Kunming	China	Chrchurch	Oceania	0.02002	0.023844	China_Oceania	II	II
899	Shanghai	China	Chrchurch	Oceania	0.029639	0.021649	China_Oceania	II	II
261	Canberra	Oceania	Kunming	China	0.04038	0.046029	China_Oceania	II	II
810	Melbourne	Oceania	Kunming	China	0.019086	0.021091	China_Oceania	II	II
709	Newcastle	Oceania	Kunming	China	0.038578	0.036018	China_Oceania	II	II
1073	Palm_North	Oceania	Kunming	China	0.018356	0.022051	China_Oceania	II	II
359	Sydney	Oceania	Kunming	China	0.113674	0.092846	China_Oceania	II	II
40	Wollongong	Oceania	Kunming	China	0.032784	0.026162	China_Oceania	II	II
1149	Canberra	Oceania	Lanzhou	China	0.013549	0.012773	China_Oceania	II	II
462	Chrchurch	Oceania	Lanzhou	China	0.026806	0.020233	China_Oceania	II	II
412	Melbourne	Oceania	Lanzhou	China	0.010628	0.010748	China_Oceania	II	II
1120	Newcastle	Oceania	Lanzhou	China	-0.009548	-0.008377	China_Oceania	II	II
660	Palm_North	Oceania	Lanzhou	China	0.028355	0.021119	China_Oceania	II	II
280	Sydney	Oceania	Lanzhou	China	0.007778	0.007404	China_Oceania	II	II
240	Wollongong	Oceania	Lanzhou	China	-0.016412	-0.01528	China_Oceania	II	II
162	Shanghai	China	Newcastle	Oceania	-0.014441	-0.013686	China_Oceania	II	II
402	Shanghai	China	Palm_North	Oceania	0.029575	0.021112	China_Oceania	II	II
565	Melbourne	Oceania	Shanghai	China	0.007788	0.007346	China_Oceania	II	II
931	Shanghai	China	Sydney	Oceania	0.004781	0.004512	China_Oceania	II	II
1088	Shanghai	China	Wollongong	Oceania	-0.019833	-0.018999	China_Oceania	II	II
591	Bogota	SouthAmerica	Beijing	China	0.020191	0.020847	China_SouthAmerica	II	II
704	Buen_Air	SouthAmerica	Beijing	China	0.024047	0.020287	China_SouthAmerica	II	II
1179	Quito	SouthAmerica	Beijing	China	0.033355	0.033766	China_SouthAmerica	II	II
344	Rancagua	SouthAmerica	Beijing	China	-0.008376	-0.006434	China_SouthAmerica	II	II
249	Santiago	SouthAmerica	Beijing	China	-0.006723	-0.004696	China_SouthAmerica	II	II
56	Talca	SouthAmerica	Beijing	China	-0.016719	-0.015741	China_SouthAmerica	II	II
644	Shanghai	China	Bogota	SouthAmerica	0.021217	0.019428	China_SouthAmerica	II	II
328	Bogota	SouthAmerica	Kunming	China	0.027223	0.031333	China_SouthAmerica	II	II
281	Buen_Air	SouthAmerica	Kunming	China	0.022772	0.027265	China_SouthAmerica	II	II
225	Quito	SouthAmerica	Kunming	China	0.036616	0.042784	China_SouthAmerica	II	II
425	Rancagua	SouthAmerica	Kunming	China	0.027395	0.025222	China_SouthAmerica	II	II
980	Santiago	SouthAmerica	Kunming	China	0.033393	0.029912	China_SouthAmerica	II	II
331	Bogota	SouthAmerica	Lanzhou	China	0.022189	0.020917	China_SouthAmerica	II	II
645	Buen_Air	SouthAmerica	Lanzhou	China	0.031892	0.025298	China_SouthAmerica	II	II
991	Quito	SouthAmerica	Lanzhou	China	0.034727	0.032367	China_SouthAmerica	II	II
22	Rancagua	SouthAmerica	Lanzhou	China	-0.007653	-0.006372	China_SouthAmerica	II	II
201	Santiago	SouthAmerica	Lanzhou	China	-0.007452	-0.006058	China_SouthAmerica	II	II
1013	Beijing	China	Loja	SouthAmerica	0.046144	0.042883	China_SouthAmerica	II	II
1000	Kunming	China	Loja	SouthAmerica	0.040755	0.049533	China_SouthAmerica	II	II
340	Lanzhou	China	Loja	SouthAmerica	0.047209	0.040703	China_SouthAmerica	II	II
294	Shanghai	China	Loja	SouthAmerica	0.048508	0.040923	China_SouthAmerica	II	II
492	Beijing	China	Medellin	SouthAmerica	0.027253	0.029231	China_SouthAmerica	II	II
288	Kunming	China	Medellin	SouthAmerica	0.035986	0.040855	China_SouthAmerica	II	II
185	Lanzhou	China	Medellin	SouthAmerica	0.028912	0.029236	China_SouthAmerica	II	II
799	Shanghai	China	Medellin	SouthAmerica	0.02665	0.026306	China_SouthAmerica	II	II
954	Beijing	China	Punt_Ar	SouthAmerica	0.025131	0.020446	China_SouthAmerica	II	II
1225	Kunming	China	Punt_Ar	SouthAmerica	0.022399	0.026946	China_SouthAmerica	II	II
575	Lanzhou	China	Punt_Ar	SouthAmerica	0.032772	0.025285	China_SouthAmerica	II	II
574	Shanghai	China	Punt_Ar	SouthAmerica	0.030948	0.022317	China_SouthAmerica	II	II
145	Shanghai	China	Rancagua	SouthAmerica	-0.010048	-0.009097	China_SouthAmerica	II	II
1242	Buen_Air	SouthAmerica	Shanghai	China	0.029853	0.022138	China_SouthAmerica	II	II
959	Quito	SouthAmerica	Shanghai	China	0.035131	0.032025	China_SouthAmerica	II	II
477	Santiago	SouthAmerica	Shanghai	China	-0.01059	-0.009553	China_SouthAmerica	II	II
419	Kunming	China	Talca	SouthAmerica	0.028484	0.021045	China_SouthAmerica	II	II
358	Lanzhou	China	Talca	SouthAmerica	-0.017295	-0.016305	China_SouthAmerica	II	II
282	Shanghai	China	Talca	SouthAmerica	-0.020383	-0.019639	China_SouthAmerica	II	II
936	Beijing	China	Temuco	SouthAmerica	-0.011391	-0.009761	China_SouthAmerica	II	II
451	Kunming	China	Temuco	SouthAmerica	0.027778	0.023905	China_SouthAmerica	II	II
1170	Lanzhou	China	Temuco	SouthAmerica	-0.011422	-0.010299	China_SouthAmerica	II	II
848	Shanghai	China	Temuco	SouthAmerica	-0.013108	-0.012145	China_SouthAmerica	II	II
53	Brighton	Europe	Antwerp	Europe	0.026218	0.020019	Europe_Europe	WN	W
489	Landshut	Europe	Antwerp	Europe	0.021208	0.025256	Europe_Europe	WN	W
220	Linkoping	Europe	Antwerp	Europe	0.020922	0.024403	Europe_Europe	WN	W
478	Munich	Europe	Antwerp	Europe	0.017233	0.020532	Europe_Europe	WN	W
894	Paris	Europe	Antwerp	Europe	0.01309	0.014977	Europe_Europe	WN	W
28	Reading	Europe	Antwerp	Europe	0.027738	0.023445	Europe_Europe	WN	W
65	spain	Europe	Antwerp	Europe	0.035905	0.042814	Europe_Europe	WN	W
563	Thessa	Europe	Antwerp	Europe	0.033957	0.041305	Europe_Europe	WN	W
235	Warsaw	Europe	Antwerp	Europe	0.023858	0.028514	Europe_Europe	WN	W
630	Linkoping	Europe	Brighton	Europe	0.031515	0.027401	Europe_Europe	WN	W
1001	Munich	Europe	Brighton	Europe	0.040031	0.031468	Europe_Europe	WN	W
91	Reading	Europe	Brighton	Europe	-0.015041	-0.013838	Europe_Europe	WN	W
808	spain	Europe	Brighton	Europe	0.029196	0.024568	Europe_Europe	WN	W
582	Thessa	Europe	Brighton	Europe	0.046531	0.037475	Europe_Europe	WN	W
1261	Warsaw	Europe	Brighton	Europe	0.039872	0.033626	Europe_Europe	WN	W
26	Brighton	Europe	Landshut	Europe	0.040638	0.03222	Europe_Europe	WN	W
665	Linkoping	Europe	Landshut	Europe	0.018337	0.021291	Europe_Europe	WN	W
601	Munich	Europe	Landshut	Europe	0.005542	0.006633	Europe_Europe	WN	W
997	Paris	Europe	Landshut	Europe	0.021482	0.024642	Europe_Europe	WN	W
1072	Reading	Europe	Landshut	Europe	0.042557	0.036785	Europe_Europe	WN	W
108	spain	Europe	Landshut	Europe	0.035341	0.042101	Europe_Europe	WN	W
732	Thessa	Europe	Landshut	Europe	0.023831	0.028705	Europe_Europe	WN	W
833	Warsaw	Europe	Landshut	Europe	0.012496	0.01478	Europe_Europe	WN	W
657	Reading	Europe	Linkoping	Europe	0.033853	0.031982	Europe_Europe	WN	W
115	Thessa	Europe	Linkoping	Europe	0.033909	0.040259	Europe_Europe	WN	W
1161	Warsaw	Europe	Linkoping	Europe	0.015148	0.017677	Europe_Europe	WN	W
293	Linkoping	Europe	Munich	Europe	0.01903	0.022055	Europe_Europe	WN	W
852	Reading	Europe	Munich	Europe	0.041386	0.035215	Europe_Europe	WN	W
436	Thessa	Europe	Munich	Europe	0.02273	0.027445	Europe_Europe	WN	W
652	Warsaw	Europe	Munich	Europe	0.01404	0.016699	Europe_Europe	WN	W
1043	Antwerp	Europe	Munster	Europe	0.022178	0.018339	Europe_Europe	WN	W
118	Brighton	Europe	Munster	Europe	-0.010822	-0.009401	Europe_Europe	WN	W
977	Landshut	Europe	Munster	Europe	0.028526	0.023271	Europe_Europe	WN	W
67	Linkoping	Europe	Munster	Europe	0.018142	0.01623	Europe_Europe	WN	W
897	Munich	Europe	Munster	Europe	0.030449	0.024876	Europe_Europe	WN	W
126	Paris	Europe	Munster	Europe	0.015175	0.014884	Europe_Europe	WN	W
554	Reading	Europe	Munster	Europe	-0.007715	-0.005724	Europe_Europe	WN	W
175	spain	Europe	Munster	Europe	0.03508	0.032893	Europe_Europe	WN	W
1090	Thessa	Europe	Munster	Europe	0.041957	0.036015	Europe_Europe	WN	W
509	Warsaw	Europe	Munster	Europe	0.024695	0.021147	Europe_Europe	WN	W
98	Brighton	Europe	Paris	Europe	0.013162	0.011187	Europe_Europe	WN	W
893	Linkoping	Europe	Paris	Europe	0.025281	0.029731	Europe_Europe	WN	W
441	Munich	Europe	Paris	Europe	0.018214	0.020758	Europe_Europe	WN	W
383	Reading	Europe	Paris	Europe	0.015845	0.015397	Europe_Europe	WN	W
964	spain	Europe	Paris	Europe	0.02279	0.026882	Europe_Europe	WN	W
236	Thessa	Europe	Paris	Europe	0.028978	0.03374	Europe_Europe	WN	W
248	Warsaw	Europe	Paris	Europe	0.027807	0.032679	Europe_Europe	WN	W
505	Thessa	Europe	Reading	Europe	0.049037	0.04279	Europe_Europe	WN	W
161	Warsaw	Europe	Reading	Europe	0.042817	0.03896	Europe_Europe	WN	W
409	Linkoping	Europe	spain	Europe	0.042242	0.050653	Europe_Europe	WN	W
416	Munich	Europe	spain	Europe	0.034167	0.040661	Europe_Europe	WN	W
421	Reading	Europe	spain	Europe	0.033404	0.03079	Europe_Europe	WN	W
711	Thessa	Europe	spain	Europe	0.034327	0.04082	Europe_Europe	WN	W
729	Warsaw	Europe	spain	Europe	0.044017	0.053573	Europe_Europe	WN	W
718	Antwerp	Europe	Stockholm	Europe	0.036699	0.033209	Europe_Europe	WN	W
916	Brighton	Europe	Stockholm	Europe	-8.7e-05	0.001824	Europe_Europe	WN	W
1166	Landshut	Europe	Stockholm	Europe	0.034354	0.029638	Europe_Europe	WN	W
1082	Linkoping	Europe	Stockholm	Europe	0.022033	0.02065	Europe_Europe	WN	W
1201	Munich	Europe	Stockholm	Europe	0.037066	0.032136	Europe_Europe	WN	W
551	Munster	Europe	Stockholm	Europe	-0.005723	-0.00373	Europe_Europe	WN	W
60	Paris	Europe	Stockholm	Europe	0.028303	0.028784	Europe_Europe	WN	W
82	Reading	Europe	Stockholm	Europe	0.003332	0.006233	Europe_Europe	WN	W
414	spain	Europe	Stockholm	Europe	0.047901	0.04669	Europe_Europe	WN	W
1024	Thessa	Europe	Stockholm	Europe	0.047871	0.042749	Europe_Europe	WN	W
385	Warsaw	Europe	Stockholm	Europe	0.026684	0.023671	Europe_Europe	WN	W
214	Antwerp	Europe	Tehran	Europe	0.04757	0.058605	Europe_Europe	II	II
1135	Brighton	Europe	Tehran	Europe	0.060906	0.051439	Europe_Europe	WN	W
264	Landshut	Europe	Tehran	Europe	0.036937	0.045365	Europe_Europe	WN	W
743	Linkoping	Europe	Tehran	Europe	0.041629	0.049681	Europe_Europe	WN	W
701	Munich	Europe	Tehran	Europe	0.037856	0.046631	Europe_Europe	WN	W
349	Munster	Europe	Tehran	Europe	0.049693	0.043665	Europe_Europe	WN	W
1181	Paris	Europe	Tehran	Europe	0.045412	0.053546	Europe_Europe	WN	W
398	Reading	Europe	Tehran	Europe	0.0635	0.056849	Europe_Europe	WN	W
755	spain	Europe	Tehran	Europe	0.053345	0.064939	Europe_Europe	WN	W
474	Stockholm	Europe	Tehran	Europe	0.054005	0.04894	Europe_Europe	WN	W
401	Thessa	Europe	Tehran	Europe	0.037082	0.045432	Europe_Europe	WN	W
454	Warsaw	Europe	Tehran	Europe	0.034745	0.041896	Europe_Europe	WN	W
913	Thessa	Europe	Warsaw	Europe	0.02686	0.032345	Europe_Europe	WN	W
1249	Hiroshima	Japan	Antwerp	Europe	0.017873	0.018709	Europe_Japan	IN	IN
636	Kyoto	Japan	Antwerp	Europe	0.019738	0.018686	Europe_Japan	IN	IN
103	Tokyo	Japan	Antwerp	Europe	0.051591	0.039628	Europe_Japan	IN	IN
1178	Kyoto	Japan	Brighton	Europe	-0.001987	-0.001261	Europe_Japan	IN	IN
1136	Tokyo	Japan	Brighton	Europe	-0.016165	-0.016117	Europe_Japan	IN	IN
400	Brighton	Europe	Hiroshima	Japan	0.00677	0.007611	Europe_Japan	WN	W
1037	Landshut	Europe	Hiroshima	Japan	0.025484	0.02653	Europe_Japan	IN	IN
896	Linkoping	Europe	Hiroshima	Japan	0.023868	0.025751	Europe_Japan	IN	IN
1056	Munich	Europe	Hiroshima	Japan	0.023083	0.023867	Europe_Japan	IN	IN
290	Paris	Europe	Hiroshima	Japan	0.016175	0.017838	Europe_Japan	IN	IN
378	Reading	Europe	Hiroshima	Japan	0.010286	0.012187	Europe_Japan	IN	IN
678	spain	Europe	Hiroshima	Japan	0.028923	0.031555	Europe_Japan	IN	IN
521	Thessa	Europe	Hiroshima	Japan	0.033093	0.034688	Europe_Japan	IN	IN
1151	Warsaw	Europe	Hiroshima	Japan	0.028405	0.030294	Europe_Japan	IN	IN
433	Linkoping	Europe	Kyoto	Japan	0.024185	0.024454	Europe_Japan	IN	IN
1171	Munich	Europe	Kyoto	Japan	0.022374	0.020839	Europe_Japan	IN	IN
1131	Reading	Europe	Kyoto	Japan	0.001105	0.002478	Europe_Japan	IN	IN
562	spain	Europe	Kyoto	Japan	0.017913	0.017818	Europe_Japan	IN	IN
740	Thessa	Europe	Kyoto	Japan	0.028156	0.026906	Europe_Japan	IN	IN
538	Warsaw	Europe	Kyoto	Japan	0.028782	0.028691	Europe_Japan	IN	IN
1195	Kyoto	Japan	Landshut	Europe	0.024276	0.022898	Europe_Japan	IN	IN
838	Tokyo	Japan	Landshut	Europe	0.059954	0.045222	Europe_Japan	IN	IN
437	Tokyo	Japan	Linkoping	Europe	0.04479	0.035779	Europe_Japan	IN	IN
1	Tokyo	Japan	Munich	Europe	0.060589	0.045658	Europe_Japan	IN	IN
374	Hiroshima	Japan	Munster	Europe	0.008775	0.010454	Europe_Japan	IN	IN
886	Kyoto	Japan	Munster	Europe	0.002733	0.004092	Europe_Japan	IN	IN
250	Tokyo	Japan	Munster	Europe	-0.011468	-0.011565	Europe_Japan	IN	IN
1222	Kyoto	Japan	Paris	Europe	0.012158	0.012343	Europe_Japan	IN	IN
962	Tokyo	Japan	Paris	Europe	0.033346	0.027272	Europe_Japan	IN	IN
772	Tokyo	Japan	Reading	Europe	-0.01438	-0.014565	Europe_Japan	IN	IN
938	Antwerp	Europe	Sapporo	Japan	0.010821	0.012854	Europe_Japan	IN	IN
762	Brighton	Europe	Sapporo	Japan	0.026361	0.019211	Europe_Japan	IN	IN
418	Landshut	Europe	Sapporo	Japan	0.018523	0.022134	Europe_Japan	IN	IN
915	Linkoping	Europe	Sapporo	Japan	0.021678	0.025352	Europe_Japan	IN	IN
129	Munich	Europe	Sapporo	Japan	0.016031	0.019116	Europe_Japan	IN	IN
1121	Munster	Europe	Sapporo	Japan	0.025101	0.020522	Europe_Japan	IN	IN
756	Paris	Europe	Sapporo	Japan	0.011297	0.012793	Europe_Japan	IN	IN
17	Reading	Europe	Sapporo	Japan	0.026566	0.021484	Europe_Japan	IN	IN
279	spain	Europe	Sapporo	Japan	0.026283	0.030999	Europe_Japan	IN	IN
3	Stockholm	Europe	Sapporo	Japan	0.039171	0.034874	Europe_Japan	IN	IN
415	Tehran	Europe	Sapporo	Japan	0.043864	0.05407	Europe_Japan	IN	IN
1110	Thessa	Europe	Sapporo	Japan	0.028278	0.03421	Europe_Japan	IN	IN
973	Warsaw	Europe	Sapporo	Japan	0.02391	0.02871	Europe_Japan	IN	IN
262	Tokyo	Japan	spain	Europe	0.047882	0.038437	Europe_Japan	IN	IN
1050	Hiroshima	Japan	Stockholm	Europe	0.019225	0.021912	Europe_Japan	IN	IN
500	Kyoto	Japan	Stockholm	Europe	0.011876	0.014154	Europe_Japan	IN	IN
761	Tokyo	Japan	Stockholm	Europe	-0.003777	-0.004008	Europe_Japan	IN	IN
1065	Hiroshima	Japan	Tehran	Europe	0.048858	0.052255	Europe_Japan	IN	IN
1210	Kyoto	Japan	Tehran	Europe	0.04556	0.045274	Europe_Japan	IN	IN
1237	Tokyo	Japan	Tehran	Europe	0.075796	0.059149	Europe_Japan	IN	IN
1042	Thessa	Europe	Tokyo	Japan	0.065661	0.050055	Europe_Japan	IN	IN
983	Tokyo	Japan	Warsaw	Europe	0.054724	0.042267	Europe_Japan	IN	IN
970	Brighton	Europe	Albuquerque	NorthAmerica	0.026696	0.020135	Europe_NorthAmerica	IN	IN
179	Linkoping	Europe	Albuquerque	NorthAmerica	0.027385	0.032358	Europe_NorthAmerica	IN	IN
171	Munich	Europe	Albuquerque	NorthAmerica	0.018702	0.022406	Europe_NorthAmerica	IN	IN
935	Reading	Europe	Albuquerque	NorthAmerica	0.028173	0.023659	Europe_NorthAmerica	IN	IN
659	spain	Europe	Albuquerque	NorthAmerica	0.028673	0.034024	Europe_NorthAmerica	IN	IN
1067	Thessa	Europe	Albuquerque	NorthAmerica	0.031142	0.037845	Europe_NorthAmerica	IN	IN
937	Warsaw	Europe	Albuquerque	NorthAmerica	0.030056	0.036268	Europe_NorthAmerica	IN	IN
518	Albuquerque	NorthAmerica	Antwerp	Europe	0.010689	0.012706	Europe_NorthAmerica	IN	IN
1250	Athens	NorthAmerica	Antwerp	Europe	0.023673	0.02837	Europe_NorthAmerica	IN	IN
1081	Calgary	NorthAmerica	Antwerp	Europe	0.011889	0.014211	Europe_NorthAmerica	IN	IN
831	Edmonton	NorthAmerica	Antwerp	Europe	0.028084	0.022901	Europe_NorthAmerica	IN	IN
291	Memphis	NorthAmerica	Antwerp	Europe	0.028364	0.033952	Europe_NorthAmerica	IN	IN
610	Mexico_City	NorthAmerica	Antwerp	Europe	0.033971	0.04121	Europe_NorthAmerica	IN	IN
1245	Norfolk	NorthAmerica	Antwerp	Europe	0.027301	0.024884	Europe_NorthAmerica	IN	IN
73	Sacramento	NorthAmerica	Antwerp	Europe	0.028999	0.023812	Europe_NorthAmerica	IN	IN
321	Tampa	NorthAmerica	Antwerp	Europe	0.057888	0.057055	Europe_NorthAmerica	IN	IN
957	toronto	NorthAmerica	Antwerp	Europe	0.013972	0.016393	Europe_NorthAmerica	IN	IN
965	Vancouver	NorthAmerica	Antwerp	Europe	0.0086	0.010236	Europe_NorthAmerica	IN	IN
68	Brighton	Europe	Athens	NorthAmerica	0.03449	0.027149	Europe_NorthAmerica	IN	IN
287	Landshut	Europe	Athens	NorthAmerica	0.029045	0.035376	Europe_NorthAmerica	IN	IN
1219	Linkoping	Europe	Athens	NorthAmerica	0.039054	0.04684	Europe_NorthAmerica	IN	IN
308	Munich	Europe	Athens	NorthAmerica	0.025094	0.030442	Europe_NorthAmerica	IN	IN
1089	Paris	Europe	Athens	NorthAmerica	0.017799	0.020301	Europe_NorthAmerica	IN	IN
607	Reading	Europe	Athens	NorthAmerica	0.037365	0.032494	Europe_NorthAmerica	IN	IN
172	spain	Europe	Athens	NorthAmerica	0.023802	0.027966	Europe_NorthAmerica	IN	IN
752	Thessa	Europe	Athens	NorthAmerica	0.031552	0.038454	Europe_NorthAmerica	IN	IN
877	Warsaw	Europe	Athens	NorthAmerica	0.039441	0.04838	Europe_NorthAmerica	IN	IN
1187	Mexico_City	NorthAmerica	Brighton	Europe	0.042608	0.03422	Europe_NorthAmerica	IN	IN
1269	Norfolk	NorthAmerica	Brighton	Europe	-0.01059	-0.009327	Europe_NorthAmerica	IN	IN
304	toronto	NorthAmerica	Brighton	Europe	0.027083	0.016196	Europe_NorthAmerica	IN	IN
170	Brighton	Europe	Calgary	NorthAmerica	0.027297	0.019522	Europe_NorthAmerica	IN	IN
1183	Landshut	Europe	Calgary	NorthAmerica	0.021352	0.025561	Europe_NorthAmerica	IN	IN
90	Linkoping	Europe	Calgary	NorthAmerica	0.020653	0.024176	Europe_NorthAmerica	IN	IN
861	Munich	Europe	Calgary	NorthAmerica	0.019292	0.023078	Europe_NorthAmerica	IN	IN
160	Paris	Europe	Calgary	NorthAmerica	0.014616	0.016561	Europe_NorthAmerica	IN	IN
77	Reading	Europe	Calgary	NorthAmerica	0.029377	0.023627	Europe_NorthAmerica	IN	IN
972	spain	Europe	Calgary	NorthAmerica	0.034505	0.041178	Europe_NorthAmerica	IN	IN
842	Thessa	Europe	Calgary	NorthAmerica	0.033526	0.041051	Europe_NorthAmerica	IN	IN
484	Warsaw	Europe	Calgary	NorthAmerica	0.024094	0.029045	Europe_NorthAmerica	IN	IN
338	Brighton	Europe	Edmonton	NorthAmerica	-0.013546	-0.012192	Europe_NorthAmerica	IN	IN
351	Landshut	Europe	Edmonton	NorthAmerica	0.041334	0.033946	Europe_NorthAmerica	IN	IN
835	Linkoping	Europe	Edmonton	NorthAmerica	0.030739	0.027278	Europe_NorthAmerica	IN	IN
196	Munich	Europe	Edmonton	NorthAmerica	0.041117	0.033554	Europe_NorthAmerica	IN	IN
1119	Paris	Europe	Edmonton	NorthAmerica	0.01773	0.016413	Europe_NorthAmerica	IN	IN
829	Reading	Europe	Edmonton	NorthAmerica	-0.00956	-0.007792	Europe_NorthAmerica	IN	IN
641	spain	Europe	Edmonton	NorthAmerica	0.038697	0.03506	Europe_NorthAmerica	IN	IN
7	Thessa	Europe	Edmonton	NorthAmerica	0.049575	0.041839	Europe_NorthAmerica	IN	IN
107	Warsaw	Europe	Edmonton	NorthAmerica	0.038714	0.033595	Europe_NorthAmerica	IN	IN
1015	Albuquerque	NorthAmerica	Landshut	Europe	0.023263	0.027931	Europe_NorthAmerica	IN	IN
1047	Mexico_City	NorthAmerica	Landshut	Europe	0.035018	0.042792	Europe_NorthAmerica	IN	IN
1097	Norfolk	NorthAmerica	Landshut	Europe	0.031306	0.02772	Europe_NorthAmerica	IN	IN
352	Sacramento	NorthAmerica	Landshut	Europe	0.035353	0.028554	Europe_NorthAmerica	IN	IN
956	toronto	NorthAmerica	Landshut	Europe	0.02229	0.026415	Europe_NorthAmerica	IN	IN
315	Vancouver	NorthAmerica	Landshut	Europe	0.020483	0.024267	Europe_NorthAmerica	IN	IN
818	Norfolk	NorthAmerica	Linkoping	Europe	0.030144	0.029886	Europe_NorthAmerica	IN	IN
24	Brighton	Europe	Memphis	NorthAmerica	0.034127	0.02696	Europe_NorthAmerica	IN	IN
919	Landshut	Europe	Memphis	NorthAmerica	0.032761	0.039809	Europe_NorthAmerica	IN	IN
856	Linkoping	Europe	Memphis	NorthAmerica	0.040257	0.048488	Europe_NorthAmerica	IN	IN
138	Munich	Europe	Memphis	NorthAmerica	0.030245	0.036648	Europe_NorthAmerica	IN	IN
625	Paris	Europe	Memphis	NorthAmerica	0.019984	0.022845	Europe_NorthAmerica	IN	IN
758	Reading	Europe	Memphis	NorthAmerica	0.038149	0.033215	Europe_NorthAmerica	IN	IN
1115	spain	Europe	Memphis	NorthAmerica	0.020692	0.024652	Europe_NorthAmerica	IN	IN
860	Thessa	Europe	Memphis	NorthAmerica	0.035333	0.043101	Europe_NorthAmerica	IN	IN
1029	Warsaw	Europe	Memphis	NorthAmerica	0.042238	0.051966	Europe_NorthAmerica	IN	IN
1137	Linkoping	Europe	Mexico_City	NorthAmerica	0.046635	0.056257	Europe_NorthAmerica	IN	IN
1264	Reading	Europe	Mexico_City	NorthAmerica	0.04527	0.039803	Europe_NorthAmerica	IN	IN
188	Thessa	Europe	Mexico_City	NorthAmerica	0.034571	0.042202	Europe_NorthAmerica	IN	IN
498	Warsaw	Europe	Mexico_City	NorthAmerica	0.046346	0.057163	Europe_NorthAmerica	IN	IN
927	Mexico_City	NorthAmerica	Munich	Europe	0.031528	0.038426	Europe_NorthAmerica	IN	IN
89	Norfolk	NorthAmerica	Munich	Europe	0.030776	0.026966	Europe_NorthAmerica	IN	IN
333	Albuquerque	NorthAmerica	Munster	Europe	0.029397	0.02516	Europe_NorthAmerica	IN	IN
1030	Athens	NorthAmerica	Munster	Europe	0.042239	0.037534	Europe_NorthAmerica	IN	IN
143	Calgary	NorthAmerica	Munster	Europe	0.023057	0.017941	Europe_NorthAmerica	IN	IN
442	Edmonton	NorthAmerica	Munster	Europe	-0.010023	-0.008288	Europe_NorthAmerica	IN	IN
21	Memphis	NorthAmerica	Munster	Europe	0.040926	0.036433	Europe_NorthAmerica	IN	IN
1020	Mexico_City	NorthAmerica	Munster	Europe	0.049035	0.043739	Europe_NorthAmerica	IN	IN
1058	Norfolk	NorthAmerica	Munster	Europe	-0.003895	-0.001639	Europe_NorthAmerica	IN	IN
1199	Sacramento	NorthAmerica	Munster	Europe	-0.00939	-0.007655	Europe_NorthAmerica	IN	IN
529	Tampa	NorthAmerica	Munster	Europe	0.020329	0.024354	Europe_NorthAmerica	IN	IN
182	toronto	NorthAmerica	Munster	Europe	0.025039	0.017258	Europe_NorthAmerica	IN	IN
548	Vancouver	NorthAmerica	Munster	Europe	0.021715	0.01733	Europe_NorthAmerica	IN	IN
58	Reading	Europe	Norfolk	NorthAmerica	-0.004683	-0.002307	Europe_NorthAmerica	IN	IN
1092	Thessa	Europe	Norfolk	NorthAmerica	0.033239	0.029262	Europe_NorthAmerica	IN	IN
533	Warsaw	Europe	Norfolk	NorthAmerica	0.034965	0.033229	Europe_NorthAmerica	IN	IN
207	Albuquerque	NorthAmerica	Paris	Europe	0.011817	0.013351	Europe_NorthAmerica	IN	IN
633	Mexico_City	NorthAmerica	Paris	Europe	0.024438	0.028104	Europe_NorthAmerica	IN	IN
723	Norfolk	NorthAmerica	Paris	Europe	0.011314	0.011934	Europe_NorthAmerica	IN	IN
978	toronto	NorthAmerica	Paris	Europe	0.012022	0.01324	Europe_NorthAmerica	IN	IN
80	Brighton	Europe	Sacramento	NorthAmerica	-0.013466	-0.01222	Europe_NorthAmerica	IN	IN
493	Linkoping	Europe	Sacramento	NorthAmerica	0.031272	0.028533	Europe_NorthAmerica	IN	IN
79	Munich	Europe	Sacramento	NorthAmerica	0.034336	0.027486	Europe_NorthAmerica	IN	IN
1053	Paris	Europe	Sacramento	NorthAmerica	0.012469	0.011365	Europe_NorthAmerica	IN	IN
329	Reading	Europe	Sacramento	NorthAmerica	-0.009044	-0.007261	Europe_NorthAmerica	IN	IN
814	spain	Europe	Sacramento	NorthAmerica	0.021033	0.0176	Europe_NorthAmerica	IN	IN
154	Thessa	Europe	Sacramento	NorthAmerica	0.038563	0.031333	Europe_NorthAmerica	IN	IN
1268	Warsaw	Europe	Sacramento	NorthAmerica	0.037733	0.033044	Europe_NorthAmerica	IN	IN
944	Mexico_City	NorthAmerica	spain	Europe	0.02493	0.029144	Europe_NorthAmerica	IN	IN
566	Norfolk	NorthAmerica	spain	Europe	0.016295	0.015131	Europe_NorthAmerica	IN	IN
863	toronto	NorthAmerica	spain	Europe	0.02778	0.031986	Europe_NorthAmerica	IN	IN
75	Albuquerque	NorthAmerica	Stockholm	Europe	0.044657	0.040908	Europe_NorthAmerica	IN	IN
823	Athens	NorthAmerica	Stockholm	Europe	0.055466	0.051701	Europe_NorthAmerica	IN	IN
479	Calgary	NorthAmerica	Stockholm	Europe	0.03777	0.032911	Europe_NorthAmerica	IN	IN
495	Edmonton	NorthAmerica	Stockholm	Europe	-0.001158	0.001131	Europe_NorthAmerica	IN	IN
46	Memphis	NorthAmerica	Stockholm	Europe	0.056388	0.052931	Europe_NorthAmerica	IN	IN
822	Mexico_City	NorthAmerica	Stockholm	Europe	0.062098	0.057944	Europe_NorthAmerica	IN	IN
130	Norfolk	NorthAmerica	Stockholm	Europe	0.005876	0.009029	Europe_NorthAmerica	IN	IN
504	Sacramento	NorthAmerica	Stockholm	Europe	0.001459	0.003838	Europe_NorthAmerica	IN	IN
839	Tampa	NorthAmerica	Stockholm	Europe	0.029098	0.034633	Europe_NorthAmerica	IN	IN
628	toronto	NorthAmerica	Stockholm	Europe	0.040938	0.032646	Europe_NorthAmerica	IN	IN
763	Vancouver	NorthAmerica	Stockholm	Europe	0.034472	0.030558	Europe_NorthAmerica	IN	IN
669	Brighton	Europe	Tampa	NorthAmerica	0.009816	0.012339	Europe_NorthAmerica	IN	IN
945	Landshut	Europe	Tampa	NorthAmerica	0.064489	0.062113	Europe_NorthAmerica	IN	IN
305	Linkoping	Europe	Tampa	NorthAmerica	0.062865	0.064867	Europe_NorthAmerica	IN	IN
869	Munich	Europe	Tampa	NorthAmerica	0.060748	0.058331	Europe_NorthAmerica	IN	IN
643	Paris	Europe	Tampa	NorthAmerica	0.037046	0.039218	Europe_NorthAmerica	IN	IN
639	Reading	Europe	Tampa	NorthAmerica	0.01466	0.018451	Europe_NorthAmerica	IN	IN
395	spain	Europe	Tampa	NorthAmerica	0.040807	0.040635	Europe_NorthAmerica	IN	IN
1084	Thessa	Europe	Tampa	NorthAmerica	0.061127	0.058506	Europe_NorthAmerica	IN	IN
1271	Warsaw	Europe	Tampa	NorthAmerica	0.069627	0.070254	Europe_NorthAmerica	IN	IN
523	Albuquerque	NorthAmerica	Tehran	Europe	0.048906	0.060554	Europe_NorthAmerica	IN	IN
580	Athens	NorthAmerica	Tehran	Europe	0.053069	0.066171	Europe_NorthAmerica	IN	IN
356	Calgary	NorthAmerica	Tehran	Europe	0.046017	0.057079	Europe_NorthAmerica	IN	IN
76	Edmonton	NorthAmerica	Tehran	Europe	0.061768	0.053693	Europe_NorthAmerica	IN	IN
428	Memphis	NorthAmerica	Tehran	Europe	0.053691	0.06715	Europe_NorthAmerica	IN	IN
650	Mexico_City	NorthAmerica	Tehran	Europe	0.056716	0.071075	Europe_NorthAmerica	IN	IN
204	Norfolk	NorthAmerica	Tehran	Europe	0.052348	0.048814	Europe_NorthAmerica	IN	IN
811	Sacramento	NorthAmerica	Tehran	Europe	0.056281	0.048651	Europe_NorthAmerica	IN	IN
663	Tampa	NorthAmerica	Tehran	Europe	0.083956	0.082435	Europe_NorthAmerica	IN	IN
557	toronto	NorthAmerica	Tehran	Europe	0.045197	0.055861	Europe_NorthAmerica	IN	IN
540	Vancouver	NorthAmerica	Tehran	Europe	0.046239	0.056696	Europe_NorthAmerica	IN	IN
125	Linkoping	Europe	toronto	NorthAmerica	0.023845	0.027362	Europe_NorthAmerica	IN	IN
486	Munich	Europe	toronto	NorthAmerica	0.02073	0.024575	Europe_NorthAmerica	IN	IN
622	Reading	Europe	toronto	NorthAmerica	0.028574	0.019963	Europe_NorthAmerica	IN	IN
619	Thessa	Europe	toronto	NorthAmerica	0.031847	0.038735	Europe_NorthAmerica	IN	IN
1036	Warsaw	Europe	toronto	NorthAmerica	0.026562	0.031613	Europe_NorthAmerica	IN	IN
995	Brighton	Europe	Vancouver	NorthAmerica	0.024766	0.017943	Europe_NorthAmerica	IN	IN
764	Linkoping	Europe	Vancouver	NorthAmerica	0.020598	0.023954	Europe_NorthAmerica	IN	IN
144	Munich	Europe	Vancouver	NorthAmerica	0.017005	0.020127	Europe_NorthAmerica	IN	IN
87	Paris	Europe	Vancouver	NorthAmerica	0.011844	0.013464	Europe_NorthAmerica	IN	IN
487	Reading	Europe	Vancouver	NorthAmerica	0.025312	0.020508	Europe_NorthAmerica	IN	IN
1156	spain	Europe	Vancouver	NorthAmerica	0.032918	0.03891	Europe_NorthAmerica	IN	IN
113	Thessa	Europe	Vancouver	NorthAmerica	0.031754	0.038346	Europe_NorthAmerica	IN	IN
879	Warsaw	Europe	Vancouver	NorthAmerica	0.023572	0.028164	Europe_NorthAmerica	IN	IN
967	Armidale	Oceania	Antwerp	Europe	0.025304	0.030198	Europe_Oceania	IN	IN
1118	Canberra	Oceania	Antwerp	Europe	0.052321	0.060514	Europe_Oceania	IN	IN
1103	Chrchurch	Oceania	Antwerp	Europe	0.017612	0.020976	Europe_Oceania	IN	IN
51	Melbourne	Oceania	Antwerp	Europe	0.019201	0.021163	Europe_Oceania	IN	IN
543	Newcastle	Oceania	Antwerp	Europe	0.040082	0.038233	Europe_Oceania	IN	IN
52	Palm_North	Oceania	Antwerp	Europe	0.014824	0.017592	Europe_Oceania	IN	IN
778	Sydney	Oceania	Antwerp	Europe	0.109722	0.089221	Europe_Oceania	IN	IN
943	Wollongong	Oceania	Antwerp	Europe	0.025276	0.019436	Europe_Oceania	IN	IN
623	Brighton	Europe	Armidale	Oceania	0.031929	0.026573	Europe_Oceania	IN	IN
906	Landshut	Europe	Armidale	Oceania	0.02547	0.030282	Europe_Oceania	IN	IN
254	Linkoping	Europe	Armidale	Oceania	0.034551	0.041083	Europe_Oceania	IN	IN
1095	Munich	Europe	Armidale	Oceania	0.022021	0.02612	Europe_Oceania	IN	IN
720	Paris	Europe	Armidale	Oceania	0.018358	0.021156	Europe_Oceania	IN	IN
785	Reading	Europe	Armidale	Oceania	0.032768	0.029672	Europe_Oceania	IN	IN
348	spain	Europe	Armidale	Oceania	0.02049	0.023852	Europe_Oceania	IN	IN
815	Thessa	Europe	Armidale	Oceania	0.026233	0.031135	Europe_Oceania	IN	IN
114	Warsaw	Europe	Armidale	Oceania	0.035402	0.042827	Europe_Oceania	IN	IN
697	Canberra	Oceania	Brighton	Europe	0.0364	0.035928	Europe_Oceania	IN	IN
909	Melbourne	Oceania	Brighton	Europe	0.011234	0.011493	Europe_Oceania	IN	IN
1005	Newcastle	Oceania	Brighton	Europe	0.000663	0.002417	Europe_Oceania	IN	IN
672	Palm_North	Oceania	Brighton	Europe	0.029142	0.021691	Europe_Oceania	IN	IN
159	Sydney	Oceania	Brighton	Europe	0.010555	0.010051	Europe_Oceania	IN	IN
1248	Wollongong	Oceania	Brighton	Europe	-0.014846	-0.01366	Europe_Oceania	IN	IN
100	Linkoping	Europe	Canberra	Oceania	0.059387	0.069344	Europe_Oceania	IN	IN
432	Munich	Europe	Canberra	Oceania	0.046767	0.053607	Europe_Oceania	IN	IN
734	Reading	Europe	Canberra	Oceania	0.040292	0.042041	Europe_Oceania	IN	IN
1203	spain	Europe	Canberra	Oceania	0.030004	0.034369	Europe_Oceania	IN	IN
121	Thessa	Europe	Canberra	Oceania	0.042882	0.048868	Europe_Oceania	IN	IN
423	Warsaw	Europe	Canberra	Oceania	0.061186	0.071783	Europe_Oceania	IN	IN
854	Brighton	Europe	Chrchurch	Oceania	0.031722	0.024504	Europe_Oceania	IN	IN
546	Linkoping	Europe	Chrchurch	Oceania	0.031271	0.037005	Europe_Oceania	IN	IN
690	Munich	Europe	Chrchurch	Oceania	0.018547	0.022204	Europe_Oceania	IN	IN
735	Paris	Europe	Chrchurch	Oceania	0.013041	0.014731	Europe_Oceania	IN	IN
334	Reading	Europe	Chrchurch	Oceania	0.031094	0.026263	Europe_Oceania	IN	IN
715	spain	Europe	Chrchurch	Oceania	0.021984	0.025584	Europe_Oceania	IN	IN
963	Thessa	Europe	Chrchurch	Oceania	0.027631	0.033338	Europe_Oceania	IN	IN
1208	Warsaw	Europe	Chrchurch	Oceania	0.033054	0.040163	Europe_Oceania	IN	IN
35	Canberra	Oceania	Landshut	Europe	0.050637	0.058143	Europe_Oceania	IN	IN
874	Chrchurch	Oceania	Landshut	Europe	0.02303	0.027634	Europe_Oceania	IN	IN
215	Melbourne	Oceania	Landshut	Europe	0.023167	0.025443	Europe_Oceania	IN	IN
247	Newcastle	Oceania	Landshut	Europe	0.041953	0.038804	Europe_Oceania	IN	IN
1209	Palm_North	Oceania	Landshut	Europe	0.020479	0.024576	Europe_Oceania	IN	IN
32	Sydney	Oceania	Landshut	Europe	0.114772	0.092301	Europe_Oceania	IN	IN
1052	Wollongong	Oceania	Landshut	Europe	0.030239	0.022693	Europe_Oceania	IN	IN
1235	Melbourne	Oceania	Linkoping	Europe	0.026233	0.029582	Europe_Oceania	IN	IN
465	Newcastle	Oceania	Linkoping	Europe	0.04084	0.041371	Europe_Oceania	IN	IN
435	Sydney	Oceania	Linkoping	Europe	0.096938	0.0797	Europe_Oceania	IN	IN
692	Thessa	Europe	Melbourne	Oceania	0.027191	0.029986	Europe_Oceania	IN	IN
444	Melbourne	Oceania	Munich	Europe	0.020087	0.021881	Europe_Oceania	IN	IN
542	Newcastle	Oceania	Munich	Europe	0.040377	0.037225	Europe_Oceania	IN	IN
413	Sydney	Oceania	Munich	Europe	0.11656	0.094132	Europe_Oceania	IN	IN
750	Armidale	Oceania	Munster	Europe	0.034601	0.0318	Europe_Oceania	IN	IN
789	Canberra	Oceania	Munster	Europe	0.046445	0.048517	Europe_Oceania	IN	IN
320	Chrchurch	Oceania	Munster	Europe	0.034563	0.029852	Europe_Oceania	IN	IN
55	Melbourne	Oceania	Munster	Europe	0.014493	0.016089	Europe_Oceania	IN	IN
941	Newcastle	Oceania	Munster	Europe	0.004678	0.007558	Europe_Oceania	IN	IN
1227	Palm_North	Oceania	Munster	Europe	0.030323	0.025096	Europe_Oceania	IN	IN
624	Sydney	Oceania	Munster	Europe	0.016283	0.015515	Europe_Oceania	IN	IN
322	Wollongong	Oceania	Munster	Europe	-0.014734	-0.013484	Europe_Oceania	IN	IN
1017	Reading	Europe	Newcastle	Oceania	0.00433	0.007327	Europe_Oceania	IN	IN
81	Thessa	Europe	Newcastle	Oceania	0.039908	0.036427	Europe_Oceania	IN	IN
470	Warsaw	Europe	Newcastle	Oceania	0.044983	0.043893	Europe_Oceania	IN	IN
446	Linkoping	Europe	Palm_North	Oceania	0.027378	0.032334	Europe_Oceania	IN	IN
726	Munich	Europe	Palm_North	Oceania	0.017177	0.020544	Europe_Oceania	IN	IN
265	Reading	Europe	Palm_North	Oceania	0.029708	0.02442	Europe_Oceania	IN	IN
1215	Thessa	Europe	Palm_North	Oceania	0.026701	0.032399	Europe_Oceania	IN	IN
703	Warsaw	Europe	Palm_North	Oceania	0.029251	0.035573	Europe_Oceania	IN	IN
1260	Canberra	Oceania	Paris	Europe	0.037559	0.043201	Europe_Oceania	IN	IN
1265	Melbourne	Oceania	Paris	Europe	0.012318	0.014157	Europe_Oceania	IN	IN
156	Newcastle	Oceania	Paris	Europe	0.024338	0.025606	Europe_Oceania	IN	IN
1231	Palm_North	Oceania	Paris	Europe	0.010257	0.011512	Europe_Oceania	IN	IN
1273	Sydney	Oceania	Paris	Europe	0.082971	0.070255	Europe_Oceania	IN	IN
519	Wollongong	Oceania	Paris	Europe	0.013206	0.011515	Europe_Oceania	IN	IN
501	Melbourne	Oceania	Reading	Europe	0.01399	0.015417	Europe_Oceania	IN	IN
198	Melbourne	Oceania	spain	Europe	0.016094	0.01843	Europe_Oceania	IN	IN
1016	Newcastle	Oceania	spain	Europe	0.027732	0.026837	Europe_Oceania	IN	IN
169	Palm_North	Oceania	spain	Europe	0.019969	0.023359	Europe_Oceania	IN	IN
1051	Sydney	Oceania	spain	Europe	0.094162	0.079956	Europe_Oceania	IN	IN
466	Wollongong	Oceania	spain	Europe	0.026129	0.021871	Europe_Oceania	IN	IN
203	Armidale	Oceania	Stockholm	Europe	0.04677	0.04477	Europe_Oceania	IN	IN
578	Canberra	Oceania	Stockholm	Europe	0.055771	0.059314	Europe_Oceania	IN	IN
1012	Chrchurch	Oceania	Stockholm	Europe	0.048401	0.044528	Europe_Oceania	IN	IN
952	Melbourne	Oceania	Stockholm	Europe	0.026104	0.028746	Europe_Oceania	IN	IN
708	Newcastle	Oceania	Stockholm	Europe	0.014125	0.017947	Europe_Oceania	IN	IN
635	Palm_North	Oceania	Stockholm	Europe	0.044807	0.040195	Europe_Oceania	IN	IN
1008	Sydney	Oceania	Stockholm	Europe	0.022627	0.021421	Europe_Oceania	IN	IN
771	Wollongong	Oceania	Stockholm	Europe	-0.006679	-0.005012	Europe_Oceania	IN	IN
324	Reading	Europe	Sydney	Oceania	0.013382	0.01263	Europe_Oceania	IN	IN
410	Thessa	Europe	Sydney	Oceania	0.117601	0.094438	Europe_Oceania	IN	IN
806	Warsaw	Europe	Sydney	Oceania	0.106948	0.087334	Europe_Oceania	IN	IN
981	Armidale	Oceania	Tehran	Europe	0.049298	0.059933	Europe_Oceania	IN	IN
228	Canberra	Oceania	Tehran	Europe	0.071339	0.083036	Europe_Oceania	IN	IN
337	Chrchurch	Oceania	Tehran	Europe	0.04807	0.059169	Europe_Oceania	IN	IN
1177	Melbourne	Oceania	Tehran	Europe	0.046461	0.052063	Europe_Oceania	IN	IN
544	Newcastle	Oceania	Tehran	Europe	0.062715	0.059625	Europe_Oceania	IN	IN
11	Palm_North	Oceania	Tehran	Europe	0.045419	0.056112	Europe_Oceania	IN	IN
461	Sydney	Oceania	Tehran	Europe	0.123468	0.100078	Europe_Oceania	IN	IN
844	Wollongong	Oceania	Tehran	Europe	0.052435	0.043934	Europe_Oceania	IN	IN
346	Melbourne	Oceania	Warsaw	Europe	0.029994	0.0338	Europe_Oceania	IN	IN
314	Linkoping	Europe	Wollongong	Oceania	0.021984	0.018673	Europe_Oceania	IN	IN
303	Munich	Europe	Wollongong	Oceania	0.030322	0.022641	Europe_Oceania	IN	IN
210	Reading	Europe	Wollongong	Oceania	-0.011375	-0.009851	Europe_Oceania	IN	IN
427	Thessa	Europe	Wollongong	Oceania	0.037124	0.029091	Europe_Oceania	IN	IN
1026	Warsaw	Europe	Wollongong	Oceania	0.02937	0.023741	Europe_Oceania	IN	IN
588	Bogota	SouthAmerica	Antwerp	Europe	0.022605	0.026139	Europe_SouthAmerica	IN	IN
817	Buen_Air	SouthAmerica	Antwerp	Europe	0.030967	0.037418	Europe_SouthAmerica	IN	IN
1169	Punt_Ar	SouthAmerica	Antwerp	Europe	0.021315	0.025338	Europe_SouthAmerica	IN	IN
812	Quito	SouthAmerica	Antwerp	Europe	0.024004	0.027992	Europe_SouthAmerica	IN	IN
984	Rancagua	SouthAmerica	Antwerp	Europe	0.025909	0.024097	Europe_SouthAmerica	IN	IN
95	Santiago	SouthAmerica	Antwerp	Europe	0.034728	0.031865	Europe_SouthAmerica	IN	IN
407	Talca	SouthAmerica	Antwerp	Europe	0.029834	0.022894	Europe_SouthAmerica	IN	IN
918	Reading	Europe	Bogota	SouthAmerica	0.025713	0.026268	Europe_SouthAmerica	IN	IN
1147	Thessa	Europe	Bogota	SouthAmerica	0.033619	0.038654	Europe_SouthAmerica	IN	IN
1229	Warsaw	Europe	Bogota	SouthAmerica	0.030407	0.035662	Europe_SouthAmerica	IN	IN
1077	Bogota	SouthAmerica	Brighton	Europe	0.022644	0.021293	Europe_SouthAmerica	IN	IN
796	Buen_Air	SouthAmerica	Brighton	Europe	0.039246	0.032239	Europe_SouthAmerica	IN	IN
177	Quito	SouthAmerica	Brighton	Europe	0.027915	0.02566	Europe_SouthAmerica	IN	IN
666	Rancagua	SouthAmerica	Brighton	Europe	-0.008236	-0.007006	Europe_SouthAmerica	IN	IN
559	Santiago	SouthAmerica	Brighton	Europe	-0.00351	-0.001747	Europe_SouthAmerica	IN	IN
975	Reading	Europe	Buen_Air	SouthAmerica	0.041886	0.03733	Europe_SouthAmerica	IN	IN
1075	Thessa	Europe	Buen_Air	SouthAmerica	0.03395	0.041338	Europe_SouthAmerica	IN	IN
923	Warsaw	Europe	Buen_Air	SouthAmerica	0.045524	0.056161	Europe_SouthAmerica	IN	IN
594	Bogota	SouthAmerica	Landshut	Europe	0.026778	0.030669	Europe_SouthAmerica	IN	IN
675	Buen_Air	SouthAmerica	Landshut	Europe	0.034824	0.042395	Europe_SouthAmerica	IN	IN
223	Quito	SouthAmerica	Landshut	Europe	0.029134	0.033437	Europe_SouthAmerica	IN	IN
503	Rancagua	SouthAmerica	Landshut	Europe	0.031738	0.029041	Europe_SouthAmerica	IN	IN
1117	Santiago	SouthAmerica	Landshut	Europe	0.04081	0.036793	Europe_SouthAmerica	IN	IN
424	Bogota	SouthAmerica	Linkoping	Europe	0.028264	0.032852	Europe_SouthAmerica	IN	IN
72	Buen_Air	SouthAmerica	Linkoping	Europe	0.045182	0.054566	Europe_SouthAmerica	IN	IN
480	Quito	SouthAmerica	Linkoping	Europe	0.025022	0.02904	Europe_SouthAmerica	IN	IN
269	Rancagua	SouthAmerica	Linkoping	Europe	0.030456	0.030993	Europe_SouthAmerica	IN	IN
801	Santiago	SouthAmerica	Linkoping	Europe	0.038324	0.037833	Europe_SouthAmerica	IN	IN
1155	Antwerp	Europe	Loja	SouthAmerica	0.028444	0.034562	Europe_SouthAmerica	IN	IN
547	Brighton	Europe	Loja	SouthAmerica	0.042308	0.035943	Europe_SouthAmerica	IN	IN
332	Landshut	Europe	Loja	SouthAmerica	0.033732	0.040916	Europe_SouthAmerica	IN	IN
1062	Linkoping	Europe	Loja	SouthAmerica	0.03194	0.037856	Europe_SouthAmerica	IN	IN
93	Munich	Europe	Loja	SouthAmerica	0.032604	0.039702	Europe_SouthAmerica	IN	IN
512	Munster	Europe	Loja	SouthAmerica	0.032314	0.028721	Europe_SouthAmerica	IN	IN
1182	Paris	Europe	Loja	SouthAmerica	0.031792	0.037631	Europe_SouthAmerica	IN	IN
43	Reading	Europe	Loja	SouthAmerica	0.043333	0.039412	Europe_SouthAmerica	IN	IN
584	spain	Europe	Loja	SouthAmerica	0.047503	0.05811	Europe_SouthAmerica	IN	IN
1019	Stockholm	Europe	Loja	SouthAmerica	0.043284	0.04038	Europe_SouthAmerica	IN	IN
525	Tehran	Europe	Loja	SouthAmerica	0.056731	0.070496	Europe_SouthAmerica	IN	IN
857	Thessa	Europe	Loja	SouthAmerica	0.044899	0.055302	Europe_SouthAmerica	IN	IN
586	Warsaw	Europe	Loja	SouthAmerica	0.033967	0.041136	Europe_SouthAmerica	IN	IN
1185	Antwerp	Europe	Medellin	SouthAmerica	0.021213	0.024046	Europe_SouthAmerica	IN	IN
649	Brighton	Europe	Medellin	SouthAmerica	0.02119	0.021147	Europe_SouthAmerica	IN	IN
1134	Landshut	Europe	Medellin	SouthAmerica	0.026319	0.029499	Europe_SouthAmerica	IN	IN
1230	Linkoping	Europe	Medellin	SouthAmerica	0.02127	0.024325	Europe_SouthAmerica	IN	IN
1206	Munich	Europe	Medellin	SouthAmerica	0.026556	0.029797	Europe_SouthAmerica	IN	IN
684	Munster	Europe	Medellin	SouthAmerica	0.011597	0.012522	Europe_SouthAmerica	IN	IN
748	Paris	Europe	Medellin	SouthAmerica	0.02489	0.028939	Europe_SouthAmerica	IN	IN
1027	Reading	Europe	Medellin	SouthAmerica	0.023476	0.024874	Europe_SouthAmerica	IN	IN
218	spain	Europe	Medellin	SouthAmerica	0.039806	0.04692	Europe_SouthAmerica	IN	IN
211	Stockholm	Europe	Medellin	SouthAmerica	0.022595	0.02445	Europe_SouthAmerica	IN	IN
497	Thessa	Europe	Medellin	SouthAmerica	0.040503	0.045929	Europe_SouthAmerica	IN	IN
917	Warsaw	Europe	Medellin	SouthAmerica	0.023234	0.02625	Europe_SouthAmerica	IN	IN
602	Bogota	SouthAmerica	Munich	Europe	0.025131	0.028672	Europe_SouthAmerica	IN	IN
599	Buen_Air	SouthAmerica	Munich	Europe	0.030758	0.037325	Europe_SouthAmerica	IN	IN
961	Quito	SouthAmerica	Munich	Europe	0.029084	0.03351	Europe_SouthAmerica	IN	IN
1086	Rancagua	SouthAmerica	Munich	Europe	0.030653	0.027523	Europe_SouthAmerica	IN	IN
373	Santiago	SouthAmerica	Munich	Europe	0.038804	0.034344	Europe_SouthAmerica	IN	IN
522	Bogota	SouthAmerica	Munster	Europe	0.019573	0.020022	Europe_SouthAmerica	IN	IN
194	Buen_Air	SouthAmerica	Munster	Europe	0.046639	0.042553	Europe_SouthAmerica	IN	IN
999	Punt_Ar	SouthAmerica	Munster	Europe	0.035208	0.030083	Europe_SouthAmerica	IN	IN
1105	Quito	SouthAmerica	Munster	Europe	0.017748	0.017208	Europe_SouthAmerica	IN	IN
379	Rancagua	SouthAmerica	Munster	Europe	-0.0042	-0.002002	Europe_SouthAmerica	IN	IN
481	Santiago	SouthAmerica	Munster	Europe	-0.000195	0.002295	Europe_SouthAmerica	IN	IN
1068	Talca	SouthAmerica	Munster	Europe	-0.011793	-0.010448	Europe_SouthAmerica	IN	IN
693	Bogota	SouthAmerica	Paris	Europe	0.02016	0.023462	Europe_SouthAmerica	IN	IN
545	Buen_Air	SouthAmerica	Paris	Europe	0.021667	0.024888	Europe_SouthAmerica	IN	IN
389	Quito	SouthAmerica	Paris	Europe	0.026807	0.0316	Europe_SouthAmerica	IN	IN
561	Rancagua	SouthAmerica	Paris	Europe	0.011903	0.012886	Europe_SouthAmerica	IN	IN
955	Santiago	SouthAmerica	Paris	Europe	0.017445	0.017892	Europe_SouthAmerica	IN	IN
367	Brighton	Europe	Punt_Ar	SouthAmerica	0.033183	0.025433	Europe_SouthAmerica	IN	IN
221	Landshut	Europe	Punt_Ar	SouthAmerica	0.026914	0.032398	Europe_SouthAmerica	IN	IN
123	Linkoping	Europe	Punt_Ar	SouthAmerica	0.032368	0.038368	Europe_SouthAmerica	IN	IN
1266	Munich	Europe	Punt_Ar	SouthAmerica	0.024304	0.029147	Europe_SouthAmerica	IN	IN
613	Paris	Europe	Punt_Ar	SouthAmerica	0.016196	0.018425	Europe_SouthAmerica	IN	IN
733	Reading	Europe	Punt_Ar	SouthAmerica	0.033902	0.028276	Europe_SouthAmerica	IN	IN
375	spain	Europe	Punt_Ar	SouthAmerica	0.023355	0.027391	Europe_SouthAmerica	IN	IN
237	Thessa	Europe	Punt_Ar	SouthAmerica	0.032089	0.038975	Europe_SouthAmerica	IN	IN
587	Warsaw	Europe	Punt_Ar	SouthAmerica	0.034131	0.041517	Europe_SouthAmerica	IN	IN
940	Reading	Europe	Quito	SouthAmerica	0.029842	0.029459	Europe_SouthAmerica	IN	IN
363	Thessa	Europe	Quito	SouthAmerica	0.041676	0.048737	Europe_SouthAmerica	IN	IN
1133	Warsaw	Europe	Quito	SouthAmerica	0.027325	0.031792	Europe_SouthAmerica	IN	IN
798	Reading	Europe	Rancagua	SouthAmerica	-0.005776	-0.003534	Europe_SouthAmerica	IN	IN
300	Thessa	Europe	Rancagua	SouthAmerica	0.035737	0.032775	Europe_SouthAmerica	IN	IN
1145	Warsaw	Europe	Rancagua	SouthAmerica	0.036192	0.03537	Europe_SouthAmerica	IN	IN
242	Santiago	SouthAmerica	Reading	Europe	-0.000825	0.001707	Europe_SouthAmerica	IN	IN
372	Thessa	Europe	Santiago	SouthAmerica	0.042037	0.037766	Europe_SouthAmerica	IN	IN
671	Warsaw	Europe	Santiago	SouthAmerica	0.044911	0.042746	Europe_SouthAmerica	IN	IN
165	Bogota	SouthAmerica	spain	Europe	0.027724	0.032547	Europe_SouthAmerica	IN	IN
1101	Buen_Air	SouthAmerica	spain	Europe	0.023275	0.027201	Europe_SouthAmerica	IN	IN
508	Quito	SouthAmerica	spain	Europe	0.041925	0.05031	Europe_SouthAmerica	IN	IN
96	Rancagua	SouthAmerica	spain	Europe	0.019859	0.019316	Europe_SouthAmerica	IN	IN
71	Santiago	SouthAmerica	spain	Europe	0.023768	0.022255	Europe_SouthAmerica	IN	IN
292	Bogota	SouthAmerica	Stockholm	Europe	0.032037	0.033303	Europe_SouthAmerica	IN	IN
730	Buen_Air	SouthAmerica	Stockholm	Europe	0.060048	0.057085	Europe_SouthAmerica	IN	IN
1158	Punt_Ar	SouthAmerica	Stockholm	Europe	0.049033	0.044398	Europe_SouthAmerica	IN	IN
898	Quito	SouthAmerica	Stockholm	Europe	0.028239	0.028394	Europe_SouthAmerica	IN	IN
606	Rancagua	SouthAmerica	Stockholm	Europe	0.007665	0.01093	Europe_SouthAmerica	IN	IN
1125	Santiago	SouthAmerica	Stockholm	Europe	0.011163	0.014827	Europe_SouthAmerica	IN	IN
361	Talca	SouthAmerica	Stockholm	Europe	-0.002514	-0.000767	Europe_SouthAmerica	IN	IN
986	Temuco	SouthAmerica	Stockholm	Europe	0.003412	0.006301	Europe_SouthAmerica	IN	IN
1025	Brighton	Europe	Talca	SouthAmerica	-0.016584	-0.015593	Europe_SouthAmerica	IN	IN
593	Landshut	Europe	Talca	SouthAmerica	0.035781	0.027219	Europe_SouthAmerica	IN	IN
653	Linkoping	Europe	Talca	SouthAmerica	0.029638	0.025274	Europe_SouthAmerica	IN	IN
520	Munich	Europe	Talca	SouthAmerica	0.034585	0.025901	Europe_SouthAmerica	IN	IN
176	Paris	Europe	Talca	SouthAmerica	0.012801	0.010458	Europe_SouthAmerica	IN	IN
646	Reading	Europe	Talca	SouthAmerica	-0.012292	-0.010958	Europe_SouthAmerica	IN	IN
313	spain	Europe	Talca	SouthAmerica	0.019928	0.01507	Europe_SouthAmerica	IN	IN
685	Thessa	Europe	Talca	SouthAmerica	0.0382	0.029079	Europe_SouthAmerica	IN	IN
1144	Warsaw	Europe	Talca	SouthAmerica	0.037207	0.030741	Europe_SouthAmerica	IN	IN
1259	Bogota	SouthAmerica	Tehran	Europe	0.050486	0.058975	Europe_SouthAmerica	IN	IN
298	Buen_Air	SouthAmerica	Tehran	Europe	0.057454	0.071587	Europe_SouthAmerica	IN	IN
1074	Medellin	SouthAmerica	Tehran	Europe	0.049446	0.056319	Europe_SouthAmerica	IN	IN
1224	Punt_Ar	SouthAmerica	Tehran	Europe	0.050234	0.062312	Europe_SouthAmerica	IN	IN
982	Quito	SouthAmerica	Tehran	Europe	0.05219	0.061424	Europe_SouthAmerica	IN	IN
243	Rancagua	SouthAmerica	Tehran	Europe	0.053532	0.051089	Europe_SouthAmerica	IN	IN
716	Santiago	SouthAmerica	Tehran	Europe	0.063191	0.058775	Europe_SouthAmerica	IN	IN
29	Talca	SouthAmerica	Tehran	Europe	0.056081	0.0464	Europe_SouthAmerica	IN	IN
1214	Temuco	SouthAmerica	Tehran	Europe	0.05412	0.048835	Europe_SouthAmerica	IN	IN
802	Antwerp	Europe	Temuco	SouthAmerica	0.024575	0.02116	Europe_SouthAmerica	IN	IN
1023	Brighton	Europe	Temuco	SouthAmerica	-0.011201	-0.009953	Europe_SouthAmerica	IN	IN
289	Landshut	Europe	Temuco	SouthAmerica	0.032298	0.027541	Europe_SouthAmerica	IN	IN
922	Linkoping	Europe	Temuco	SouthAmerica	0.028528	0.027291	Europe_SouthAmerica	IN	IN
1070	Munich	Europe	Temuco	SouthAmerica	0.030728	0.02596	Europe_SouthAmerica	IN	IN
951	Munster	Europe	Temuco	SouthAmerica	-0.006988	-0.00501	Europe_SouthAmerica	IN	IN
20	Paris	Europe	Temuco	SouthAmerica	0.011002	0.010845	Europe_SouthAmerica	IN	IN
297	Reading	Europe	Temuco	SouthAmerica	-0.008001	-0.006011	Europe_SouthAmerica	IN	IN
560	spain	Europe	Temuco	SouthAmerica	0.019042	0.017005	Europe_SouthAmerica	IN	IN
695	Thessa	Europe	Temuco	SouthAmerica	0.036154	0.031197	Europe_SouthAmerica	IN	IN
131	Warsaw	Europe	Temuco	SouthAmerica	0.034643	0.031875	Europe_SouthAmerica	IN	IN
1207	Kyoto	Japan	Hiroshima	Japan	0.009508	0.010137	Japan_Japan	W	W
766	Tokyo	Japan	Hiroshima	Japan	0.017696	0.017339	Japan_Japan	W	W
408	Tokyo	Japan	Kyoto	Japan	0.006172	0.006259	Japan_Japan	W	W
1087	Hiroshima	Japan	Sapporo	Japan	0.015057	0.015323	Japan_Japan	W	W
1255	Kyoto	Japan	Sapporo	Japan	0.014464	0.012702	Japan_Japan	W	W
190	Tokyo	Japan	Sapporo	Japan	0.052963	0.039891	Japan_Japan	W	W
966	Kyoto	Japan	Albuquerque	NorthAmerica	0.016367	0.014872	Japan_NorthAmerica	II	II
569	Tokyo	Japan	Albuquerque	NorthAmerica	0.054536	0.042119	Japan_NorthAmerica	II	II
1109	Hiroshima	Japan	Athens	NorthAmerica	0.023817	0.024734	Japan_NorthAmerica	II	II
881	Kyoto	Japan	Athens	NorthAmerica	0.019086	0.017579	Japan_NorthAmerica	II	II
632	Tokyo	Japan	Athens	NorthAmerica	0.061586	0.048362	Japan_NorthAmerica	II	II
1211	Kyoto	Japan	Calgary	NorthAmerica	0.019836	0.018157	Japan_NorthAmerica	II	II
1083	Tokyo	Japan	Calgary	NorthAmerica	0.054308	0.040269	Japan_NorthAmerica	II	II
780	Kyoto	Japan	Edmonton	NorthAmerica	0.003743	0.005024	Japan_NorthAmerica	II	II
57	Tokyo	Japan	Edmonton	NorthAmerica	-0.014686	-0.014615	Japan_NorthAmerica	II	II
12	Albuquerque	NorthAmerica	Hiroshima	Japan	0.016406	0.016868	Japan_NorthAmerica	II	II
816	Calgary	NorthAmerica	Hiroshima	Japan	0.018457	0.018975	Japan_NorthAmerica	II	II
526	Edmonton	NorthAmerica	Hiroshima	Japan	0.011476	0.013066	Japan_NorthAmerica	II	II
513	Memphis	NorthAmerica	Hiroshima	Japan	0.026255	0.027452	Japan_NorthAmerica	II	II
1010	Mexico_City	NorthAmerica	Hiroshima	Japan	0.031644	0.033012	Japan_NorthAmerica	II	II
405	Norfolk	NorthAmerica	Hiroshima	Japan	0.007375	0.009205	Japan_NorthAmerica	II	II
687	Sacramento	NorthAmerica	Hiroshima	Japan	0.006843	0.008009	Japan_NorthAmerica	II	II
527	toronto	NorthAmerica	Hiroshima	Japan	0.019825	0.019416	Japan_NorthAmerica	II	II
9	Vancouver	NorthAmerica	Hiroshima	Japan	0.015659	0.016227	Japan_NorthAmerica	II	II
2	Mexico_City	NorthAmerica	Kyoto	Japan	0.023587	0.022109	Japan_NorthAmerica	II	II
1132	Norfolk	NorthAmerica	Kyoto	Japan	-0.001748	-0.000671	Japan_NorthAmerica	II	II
167	toronto	NorthAmerica	Kyoto	Japan	0.018354	0.015218	Japan_NorthAmerica	II	II
234	Kyoto	Japan	Memphis	NorthAmerica	0.019723	0.018525	Japan_NorthAmerica	II	II
209	Tokyo	Japan	Memphis	NorthAmerica	0.061856	0.048698	Japan_NorthAmerica	II	II
1007	Tokyo	Japan	Mexico_City	NorthAmerica	0.065368	0.050948	Japan_NorthAmerica	II	II
1189	Tokyo	Japan	Norfolk	NorthAmerica	-0.0048	-0.005053	Japan_NorthAmerica	II	II
1033	Kyoto	Japan	Sacramento	NorthAmerica	-0.002691	-0.001846	Japan_NorthAmerica	II	II
128	Tokyo	Japan	Sacramento	NorthAmerica	-0.012447	-0.012356	Japan_NorthAmerica	II	II
396	Albuquerque	NorthAmerica	Sapporo	Japan	0.007603	0.009141	Japan_NorthAmerica	II	II
1100	Athens	NorthAmerica	Sapporo	Japan	0.015719	0.018925	Japan_NorthAmerica	II	II
510	Calgary	NorthAmerica	Sapporo	Japan	0.008192	0.009796	Japan_NorthAmerica	II	II
233	Edmonton	NorthAmerica	Sapporo	Japan	0.029389	0.023219	Japan_NorthAmerica	II	II
339	Memphis	NorthAmerica	Sapporo	Japan	0.017628	0.02117	Japan_NorthAmerica	II	II
849	Mexico_City	NorthAmerica	Sapporo	Japan	0.024263	0.02914	Japan_NorthAmerica	II	II
910	Norfolk	NorthAmerica	Sapporo	Japan	0.020931	0.017701	Japan_NorthAmerica	II	II
598	Sacramento	NorthAmerica	Sapporo	Japan	0.024687	0.018721	Japan_NorthAmerica	II	II
864	Tampa	NorthAmerica	Sapporo	Japan	0.053511	0.051441	Japan_NorthAmerica	II	II
1247	toronto	NorthAmerica	Sapporo	Japan	0.008126	0.00959	Japan_NorthAmerica	II	II
745	Vancouver	NorthAmerica	Sapporo	Japan	0.006275	0.007369	Japan_NorthAmerica	II	II
341	Hiroshima	Japan	Tampa	NorthAmerica	0.030861	0.034586	Japan_NorthAmerica	II	II
621	Kyoto	Japan	Tampa	NorthAmerica	0.020207	0.02296	Japan_NorthAmerica	II	II
224	Tokyo	Japan	Tampa	NorthAmerica	0.010618	0.010579	Japan_NorthAmerica	II	II
426	Tokyo	Japan	toronto	NorthAmerica	0.056316	0.037782	Japan_NorthAmerica	II	II
350	Kyoto	Japan	Vancouver	NorthAmerica	0.016361	0.015048	Japan_NorthAmerica	II	II
717	Tokyo	Japan	Vancouver	NorthAmerica	0.049282	0.036577	Japan_NorthAmerica	II	II
430	Hiroshima	Japan	Armidale	Oceania	0.022907	0.02434	Japan_Oceania	II	II
1241	Kyoto	Japan	Armidale	Oceania	0.01306	0.012177	Japan_Oceania	II	II
1123	Tokyo	Japan	Armidale	Oceania	0.051582	0.040996	Japan_Oceania	II	II
1116	Kyoto	Japan	Canberra	Oceania	0.022578	0.023659	Japan_Oceania	II	II
1114	Tokyo	Japan	Canberra	Oceania	0.044876	0.041045	Japan_Oceania	II	II
866	Kyoto	Japan	Chrchurch	Oceania	0.014834	0.013206	Japan_Oceania	II	II
721	Tokyo	Japan	Chrchurch	Oceania	0.056131	0.043248	Japan_Oceania	II	II
786	Canberra	Oceania	Hiroshima	Japan	0.038708	0.042588	Japan_Oceania	II	II
989	Chrchurch	Oceania	Hiroshima	Japan	0.019731	0.020386	Japan_Oceania	II	II
139	Melbourne	Oceania	Hiroshima	Japan	0.013972	0.015404	Japan_Oceania	II	II
604	Newcastle	Oceania	Hiroshima	Japan	0.016998	0.019685	Japan_Oceania	II	II
749	Palm_North	Oceania	Hiroshima	Japan	0.018115	0.018622	Japan_Oceania	II	II
1059	Sydney	Oceania	Hiroshima	Japan	0.051834	0.048597	Japan_Oceania	II	II
1091	Wollongong	Oceania	Hiroshima	Japan	0.005268	0.006265	Japan_Oceania	II	II
765	Melbourne	Oceania	Kyoto	Japan	0.008046	0.008374	Japan_Oceania	II	II
807	Newcastle	Oceania	Kyoto	Japan	0.005042	0.006631	Japan_Oceania	II	II
826	Palm_North	Oceania	Kyoto	Japan	0.014316	0.012544	Japan_Oceania	II	II
1253	Sydney	Oceania	Kyoto	Japan	0.038632	0.036996	Japan_Oceania	II	II
1220	Wollongong	Oceania	Kyoto	Japan	-0.003765	-0.002988	Japan_Oceania	II	II
1094	Tokyo	Japan	Melbourne	Oceania	0.025584	0.023577	Japan_Oceania	II	II
390	Tokyo	Japan	Newcastle	Oceania	0.001029	0.000783	Japan_Oceania	II	II
217	Tokyo	Japan	Palm_North	Oceania	0.05571	0.042292	Japan_Oceania	II	II
724	Armidale	Oceania	Sapporo	Japan	0.017256	0.020315	Japan_Oceania	II	II
1258	Canberra	Oceania	Sapporo	Japan	0.043012	0.049214	Japan_Oceania	II	II
1244	Chrchurch	Oceania	Sapporo	Japan	0.010449	0.012409	Japan_Oceania	II	II
1112	Melbourne	Oceania	Sapporo	Japan	0.012623	0.013788	Japan_Oceania	II	II
907	Newcastle	Oceania	Sapporo	Japan	0.036157	0.033366	Japan_Oceania	II	II
549	Palm_North	Oceania	Sapporo	Japan	0.008216	0.009818	Japan_Oceania	II	II
769	Sydney	Oceania	Sapporo	Japan	0.115612	0.093559	Japan_Oceania	II	II
366	Wollongong	Oceania	Sapporo	Japan	0.024915	0.018211	Japan_Oceania	II	II
634	Tokyo	Japan	Sydney	Oceania	-0.012153	-0.012088	Japan_Oceania	II	II
880	Tokyo	Japan	Wollongong	Oceania	-0.016446	-0.016367	Japan_Oceania	II	II
946	Tokyo	Japan	Bogota	SouthAmerica	0.037604	0.032612	Japan_SouthAmerica	II	II
257	Tokyo	Japan	Buen_Air	SouthAmerica	0.062961	0.050142	Japan_SouthAmerica	II	II
760	Bogota	SouthAmerica	Hiroshima	Japan	0.021188	0.02337	Japan_SouthAmerica	II	II
530	Buen_Air	SouthAmerica	Hiroshima	Japan	0.028756	0.030171	Japan_SouthAmerica	II	II
515	Quito	SouthAmerica	Hiroshima	Japan	0.024025	0.026581	Japan_SouthAmerica	II	II
260	Rancagua	SouthAmerica	Hiroshima	Japan	0.0093	0.011513	Japan_SouthAmerica	II	II
768	Santiago	SouthAmerica	Hiroshima	Japan	0.013426	0.015544	Japan_SouthAmerica	II	II
163	Talca	SouthAmerica	Hiroshima	Japan	0.005254	0.00594	Japan_SouthAmerica	II	II
274	Bogota	SouthAmerica	Kyoto	Japan	0.016789	0.017404	Japan_SouthAmerica	II	II
362	Buen_Air	SouthAmerica	Kyoto	Japan	0.021138	0.019907	Japan_SouthAmerica	II	II
1129	Quito	SouthAmerica	Kyoto	Japan	0.024007	0.025242	Japan_SouthAmerica	II	II
482	Rancagua	SouthAmerica	Kyoto	Japan	-0.001019	0.000135	Japan_SouthAmerica	II	II
1243	Santiago	SouthAmerica	Kyoto	Japan	0.002633	0.004019	Japan_SouthAmerica	II	II
258	Hiroshima	Japan	Loja	SouthAmerica	0.031425	0.033846	Japan_SouthAmerica	II	II
1078	Kyoto	Japan	Loja	SouthAmerica	0.032117	0.032345	Japan_SouthAmerica	II	II
278	Sapporo	Japan	Loja	SouthAmerica	0.029144	0.034953	Japan_SouthAmerica	II	II
883	Tokyo	Japan	Loja	SouthAmerica	0.056865	0.044433	Japan_SouthAmerica	II	II
284	Hiroshima	Japan	Medellin	SouthAmerica	0.020245	0.022479	Japan_SouthAmerica	II	II
612	Kyoto	Japan	Medellin	SouthAmerica	0.020552	0.021978	Japan_SouthAmerica	II	II
39	Tokyo	Japan	Medellin	SouthAmerica	0.031047	0.027833	Japan_SouthAmerica	II	II
1213	Hiroshima	Japan	Punt_Ar	SouthAmerica	0.022896	0.023834	Japan_SouthAmerica	II	II
164	Kyoto	Japan	Punt_Ar	SouthAmerica	0.018072	0.016569	Japan_SouthAmerica	II	II
985	Tokyo	Japan	Punt_Ar	SouthAmerica	0.059048	0.044855	Japan_SouthAmerica	II	II
1148	Tokyo	Japan	Quito	SouthAmerica	0.03919	0.032483	Japan_SouthAmerica	II	II
173	Tokyo	Japan	Rancagua	SouthAmerica	-0.003845	-0.00428	Japan_SouthAmerica	II	II
1239	Tokyo	Japan	Santiago	SouthAmerica	-0.004735	-0.004831	Japan_SouthAmerica	II	II
668	Bogota	SouthAmerica	Sapporo	Japan	0.018157	0.020672	Japan_SouthAmerica	II	II
677	Buen_Air	SouthAmerica	Sapporo	Japan	0.021778	0.026126	Japan_SouthAmerica	II	II
1200	Medellin	SouthAmerica	Sapporo	Japan	0.022753	0.025506	Japan_SouthAmerica	II	II
626	Punt_Ar	SouthAmerica	Sapporo	Japan	0.014349	0.017059	Japan_SouthAmerica	II	II
1080	Quito	SouthAmerica	Sapporo	Japan	0.023895	0.027476	Japan_SouthAmerica	II	II
564	Rancagua	SouthAmerica	Sapporo	Japan	0.020518	0.017973	Japan_SouthAmerica	II	II
884	Santiago	SouthAmerica	Sapporo	Japan	0.030555	0.026951	Japan_SouthAmerica	II	II
255	Talca	SouthAmerica	Sapporo	Japan	0.025074	0.017634	Japan_SouthAmerica	II	II
168	Temuco	SouthAmerica	Sapporo	Japan	0.020751	0.016568	Japan_SouthAmerica	II	II
1256	Kyoto	Japan	Talca	SouthAmerica	-0.004887	-0.004372	Japan_SouthAmerica	II	II
747	Tokyo	Japan	Talca	SouthAmerica	-0.015749	-0.015649	Japan_SouthAmerica	II	II
244	Hiroshima	Japan	Temuco	SouthAmerica	0.006465	0.007976	Japan_SouthAmerica	II	II
738	Kyoto	Japan	Temuco	SouthAmerica	-0.00314	-0.002186	Japan_SouthAmerica	II	II
457	Tokyo	Japan	Temuco	SouthAmerica	-0.008694	-0.008906	Japan_SouthAmerica	II	II
54	Mexico_City	NorthAmerica	Albuquerque	NorthAmerica	0.021109	0.025133	NorthAmerica_NorthAmerica	W	W
1163	Norfolk	NorthAmerica	Albuquerque	NorthAmerica	0.020892	0.017962	NorthAmerica_NorthAmerica	W	W
151	toronto	NorthAmerica	Albuquerque	NorthAmerica	0.010837	0.012677	NorthAmerica_NorthAmerica	W	W
614	Albuquerque	NorthAmerica	Athens	NorthAmerica	0.011771	0.014026	NorthAmerica_NorthAmerica	W	W
44	Calgary	NorthAmerica	Athens	NorthAmerica	0.024256	0.02946	NorthAmerica_NorthAmerica	W	W
148	Edmonton	NorthAmerica	Athens	NorthAmerica	0.042076	0.036038	NorthAmerica_NorthAmerica	W	W
754	Memphis	NorthAmerica	Athens	NorthAmerica	0.008503	0.010095	NorthAmerica_NorthAmerica	W	W
615	Mexico_City	NorthAmerica	Athens	NorthAmerica	0.011845	0.014018	NorthAmerica_NorthAmerica	W	W
553	Norfolk	NorthAmerica	Athens	NorthAmerica	0.017412	0.014377	NorthAmerica_NorthAmerica	W	W
779	Sacramento	NorthAmerica	Athens	NorthAmerica	0.022627	0.016915	NorthAmerica_NorthAmerica	W	W
870	Tampa	NorthAmerica	Athens	NorthAmerica	0.035108	0.032681	NorthAmerica_NorthAmerica	W	W
1106	toronto	NorthAmerica	Athens	NorthAmerica	0.020555	0.024594	NorthAmerica_NorthAmerica	W	W
449	Vancouver	NorthAmerica	Athens	NorthAmerica	0.021198	0.025307	NorthAmerica_NorthAmerica	W	W
1196	Albuquerque	NorthAmerica	Calgary	NorthAmerica	0.010912	0.012981	NorthAmerica_NorthAmerica	W	W
491	Edmonton	NorthAmerica	Calgary	NorthAmerica	0.027555	0.020664	NorthAmerica_NorthAmerica	W	W
101	Mexico_City	NorthAmerica	Calgary	NorthAmerica	0.033112	0.040479	NorthAmerica_NorthAmerica	W	W
253	Norfolk	NorthAmerica	Calgary	NorthAmerica	0.027466	0.02389	NorthAmerica_NorthAmerica	W	W
821	Sacramento	NorthAmerica	Calgary	NorthAmerica	0.030881	0.024045	NorthAmerica_NorthAmerica	W	W
187	toronto	NorthAmerica	Calgary	NorthAmerica	0.007144	0.008276	NorthAmerica_NorthAmerica	W	W
579	Vancouver	NorthAmerica	Calgary	NorthAmerica	0.007363	0.008614	NorthAmerica_NorthAmerica	W	W
595	Albuquerque	NorthAmerica	Edmonton	NorthAmerica	0.030172	0.0246	NorthAmerica_NorthAmerica	W	W
506	Mexico_City	NorthAmerica	Edmonton	NorthAmerica	0.049998	0.043209	NorthAmerica_NorthAmerica	W	W
777	Norfolk	NorthAmerica	Edmonton	NorthAmerica	-0.004606	-0.00264	NorthAmerica_NorthAmerica	W	W
825	Sacramento	NorthAmerica	Edmonton	NorthAmerica	-0.010021	-0.008311	NorthAmerica_NorthAmerica	W	W
335	toronto	NorthAmerica	Edmonton	NorthAmerica	0.028192	0.018463	NorthAmerica_NorthAmerica	W	W
862	Vancouver	NorthAmerica	Edmonton	NorthAmerica	0.024793	0.019215	NorthAmerica_NorthAmerica	W	W
16	Albuquerque	NorthAmerica	Memphis	NorthAmerica	0.015293	0.018101	NorthAmerica_NorthAmerica	W	W
1205	Calgary	NorthAmerica	Memphis	NorthAmerica	0.025383	0.030683	NorthAmerica_NorthAmerica	W	W
788	Edmonton	NorthAmerica	Memphis	NorthAmerica	0.043348	0.037327	NorthAmerica_NorthAmerica	W	W
656	Mexico_City	NorthAmerica	Memphis	NorthAmerica	0.013544	0.015937	NorthAmerica_NorthAmerica	W	W
285	Norfolk	NorthAmerica	Memphis	NorthAmerica	0.016477	0.013535	NorthAmerica_NorthAmerica	W	W
102	Sacramento	NorthAmerica	Memphis	NorthAmerica	0.02073	0.015267	NorthAmerica_NorthAmerica	W	W
434	toronto	NorthAmerica	Memphis	NorthAmerica	0.019969	0.023746	NorthAmerica_NorthAmerica	W	W
447	Vancouver	NorthAmerica	Memphis	NorthAmerica	0.024535	0.029237	NorthAmerica_NorthAmerica	W	W
1159	Norfolk	NorthAmerica	Mexico_City	NorthAmerica	0.021288	0.017801	NorthAmerica_NorthAmerica	W	W
229	Albuquerque	NorthAmerica	Sacramento	NorthAmerica	0.023981	0.018472	NorthAmerica_NorthAmerica	W	W
246	Mexico_City	NorthAmerica	Sacramento	NorthAmerica	0.024625	0.018455	NorthAmerica_NorthAmerica	W	W
567	Norfolk	NorthAmerica	Sacramento	NorthAmerica	-0.013969	-0.012665	NorthAmerica_NorthAmerica	W	W
1168	toronto	NorthAmerica	Sacramento	NorthAmerica	0.0291	0.019323	NorthAmerica_NorthAmerica	W	W
439	Vancouver	NorthAmerica	Sacramento	NorthAmerica	0.025451	0.019849	NorthAmerica_NorthAmerica	W	W
381	Albuquerque	NorthAmerica	Tampa	NorthAmerica	0.046623	0.044813	NorthAmerica_NorthAmerica	W	W
1044	Calgary	NorthAmerica	Tampa	NorthAmerica	0.060845	0.058341	NorthAmerica_NorthAmerica	W	W
1263	Edmonton	NorthAmerica	Tampa	NorthAmerica	0.015322	0.018525	NorthAmerica_NorthAmerica	W	W
746	Memphis	NorthAmerica	Tampa	NorthAmerica	0.034243	0.032118	NorthAmerica_NorthAmerica	W	W
273	Mexico_City	NorthAmerica	Tampa	NorthAmerica	0.030287	0.027624	NorthAmerica_NorthAmerica	W	W
112	Norfolk	NorthAmerica	Tampa	NorthAmerica	0.003542	0.006281	NorthAmerica_NorthAmerica	W	W
1240	Sacramento	NorthAmerica	Tampa	NorthAmerica	-0.001269	0.000687	NorthAmerica_NorthAmerica	W	W
682	toronto	NorthAmerica	Tampa	NorthAmerica	0.05903	0.052757	NorthAmerica_NorthAmerica	W	W
1184	Vancouver	NorthAmerica	Tampa	NorthAmerica	0.054109	0.052643	NorthAmerica_NorthAmerica	W	W
10	Mexico_City	NorthAmerica	toronto	NorthAmerica	0.028828	0.034805	NorthAmerica_NorthAmerica	W	W
440	Norfolk	NorthAmerica	toronto	NorthAmerica	0.023562	0.017565	NorthAmerica_NorthAmerica	W	W
827	Albuquerque	NorthAmerica	Vancouver	NorthAmerica	0.008644	0.010242	NorthAmerica_NorthAmerica	W	W
388	Mexico_City	NorthAmerica	Vancouver	NorthAmerica	0.029791	0.035736	NorthAmerica_NorthAmerica	W	W
539	Norfolk	NorthAmerica	Vancouver	NorthAmerica	0.023755	0.020747	NorthAmerica_NorthAmerica	W	W
744	toronto	NorthAmerica	Vancouver	NorthAmerica	0.008522	0.009874	NorthAmerica_NorthAmerica	W	W
122	Canberra	Oceania	Albuquerque	NorthAmerica	0.042481	0.048658	NorthAmerica_Oceania	IN	IN
707	Melbourne	Oceania	Albuquerque	NorthAmerica	0.014416	0.015729	NorthAmerica_Oceania	IN	IN
256	Newcastle	Oceania	Albuquerque	NorthAmerica	0.036937	0.034892	NorthAmerica_Oceania	IN	IN
387	Palm_North	Oceania	Albuquerque	NorthAmerica	0.010743	0.012745	NorthAmerica_Oceania	IN	IN
1267	Sydney	Oceania	Albuquerque	NorthAmerica	0.115163	0.093973	NorthAmerica_Oceania	II	II
50	Wollongong	Oceania	Albuquerque	NorthAmerica	0.028484	0.022164	NorthAmerica_Oceania	IN	IN
1021	Albuquerque	NorthAmerica	Armidale	Oceania	0.019379	0.022885	NorthAmerica_Oceania	IN	IN
116	Athens	NorthAmerica	Armidale	Oceania	0.01795	0.021282	NorthAmerica_Oceania	IN	IN
485	Calgary	NorthAmerica	Armidale	Oceania	0.026644	0.031748	NorthAmerica_Oceania	IN	IN
713	Edmonton	NorthAmerica	Armidale	Oceania	0.038791	0.034534	NorthAmerica_Oceania	IN	IN
336	Memphis	NorthAmerica	Armidale	Oceania	0.021005	0.024823	NorthAmerica_Oceania	IN	IN
751	Mexico_City	NorthAmerica	Armidale	Oceania	0.01973	0.023168	NorthAmerica_Oceania	IN	IN
914	Norfolk	NorthAmerica	Armidale	Oceania	0.019123	0.01735	NorthAmerica_Oceania	IN	IN
1069	Sacramento	NorthAmerica	Armidale	Oceania	0.021846	0.018004	NorthAmerica_Oceania	IN	IN
654	Tampa	NorthAmerica	Armidale	Oceania	0.041787	0.040908	NorthAmerica_Oceania	IN	IN
611	toronto	NorthAmerica	Armidale	Oceania	0.024267	0.02834	NorthAmerica_Oceania	IN	IN
573	Vancouver	NorthAmerica	Armidale	Oceania	0.022321	0.026273	NorthAmerica_Oceania	IN	IN
200	Canberra	Oceania	Athens	NorthAmerica	0.033603	0.038157	NorthAmerica_Oceania	IN	IN
878	Chrchurch	Oceania	Athens	NorthAmerica	0.013674	0.016251	NorthAmerica_Oceania	IN	IN
1046	Melbourne	Oceania	Athens	NorthAmerica	0.015381	0.016711	NorthAmerica_Oceania	IN	IN
694	Newcastle	Oceania	Athens	NorthAmerica	0.036391	0.033943	NorthAmerica_Oceania	IN	IN
136	Palm_North	Oceania	Athens	NorthAmerica	0.013643	0.016282	NorthAmerica_Oceania	IN	IN
27	Sydney	Oceania	Athens	NorthAmerica	0.117093	0.095568	NorthAmerica_Oceania	II	II
120	Wollongong	Oceania	Athens	NorthAmerica	0.034889	0.028125	NorthAmerica_Oceania	IN	IN
1216	Canberra	Oceania	Calgary	NorthAmerica	0.054299	0.062576	NorthAmerica_Oceania	IN	IN
773	Chrchurch	Oceania	Calgary	NorthAmerica	0.019476	0.023327	NorthAmerica_Oceania	IN	IN
37	Melbourne	Oceania	Calgary	NorthAmerica	0.019733	0.021642	NorthAmerica_Oceania	IN	IN
524	Newcastle	Oceania	Calgary	NorthAmerica	0.043728	0.040528	NorthAmerica_Oceania	IN	IN
953	Palm_North	Oceania	Calgary	NorthAmerica	0.01539	0.018471	NorthAmerica_Oceania	IN	IN
767	Sydney	Oceania	Calgary	NorthAmerica	0.11468	0.092382	NorthAmerica_Oceania	II	II
422	Wollongong	Oceania	Calgary	NorthAmerica	0.027857	0.020427	NorthAmerica_Oceania	IN	IN
620	Mexico_City	NorthAmerica	Canberra	Oceania	0.032048	0.0362	NorthAmerica_Oceania	IN	IN
616	Norfolk	NorthAmerica	Canberra	Oceania	0.024956	0.026546	NorthAmerica_Oceania	IN	IN
647	toronto	NorthAmerica	Canberra	Oceania	0.050343	0.055984	NorthAmerica_Oceania	IN	IN
1111	Albuquerque	NorthAmerica	Chrchurch	Oceania	0.012008	0.014268	NorthAmerica_Oceania	IN	IN
146	Mexico_City	NorthAmerica	Chrchurch	Oceania	0.017084	0.020272	NorthAmerica_Oceania	IN	IN
490	Norfolk	NorthAmerica	Chrchurch	Oceania	0.021401	0.01826	NorthAmerica_Oceania	IN	IN
397	toronto	NorthAmerica	Chrchurch	Oceania	0.018005	0.021161	NorthAmerica_Oceania	IN	IN
904	Canberra	Oceania	Edmonton	NorthAmerica	0.045465	0.046508	NorthAmerica_Oceania	IN	IN
813	Chrchurch	Oceania	Edmonton	NorthAmerica	0.037296	0.031312	NorthAmerica_Oceania	IN	IN
241	Melbourne	Oceania	Edmonton	NorthAmerica	0.017778	0.018949	NorthAmerica_Oceania	IN	IN
347	Newcastle	Oceania	Edmonton	NorthAmerica	0.00343	0.005969	NorthAmerica_Oceania	IN	IN
158	Palm_North	Oceania	Edmonton	NorthAmerica	0.035467	0.028834	NorthAmerica_Oceania	IN	IN
1221	Sydney	Oceania	Edmonton	NorthAmerica	0.013709	0.013188	NorthAmerica_Oceania	II	II
438	Wollongong	Oceania	Edmonton	NorthAmerica	-0.011923	-0.010415	NorthAmerica_Oceania	IN	IN
295	Canberra	Oceania	Memphis	NorthAmerica	0.037338	0.042444	NorthAmerica_Oceania	IN	IN
590	Chrchurch	Oceania	Memphis	NorthAmerica	0.017258	0.020439	NorthAmerica_Oceania	IN	IN
759	Melbourne	Oceania	Memphis	NorthAmerica	0.0153	0.016806	NorthAmerica_Oceania	IN	IN
596	Newcastle	Oceania	Memphis	NorthAmerica	0.038393	0.035873	NorthAmerica_Oceania	IN	IN
181	Palm_North	Oceania	Memphis	NorthAmerica	0.015294	0.018261	NorthAmerica_Oceania	IN	IN
345	Sydney	Oceania	Memphis	NorthAmerica	0.113812	0.093992	NorthAmerica_Oceania	II	II
266	Wollongong	Oceania	Memphis	NorthAmerica	0.034182	0.027674	NorthAmerica_Oceania	IN	IN
31	Melbourne	Oceania	Mexico_City	NorthAmerica	0.018733	0.020278	NorthAmerica_Oceania	IN	IN
147	Newcastle	Oceania	Mexico_City	NorthAmerica	0.036635	0.033578	NorthAmerica_Oceania	IN	IN
736	Sydney	Oceania	Mexico_City	NorthAmerica	0.118493	0.096173	NorthAmerica_Oceania	II	II
828	Melbourne	Oceania	Norfolk	NorthAmerica	0.006927	0.008321	NorthAmerica_Oceania	IN	IN
319	Newcastle	Oceania	Norfolk	NorthAmerica	-0.001227	0.001414	NorthAmerica_Oceania	IN	IN
127	Sydney	Oceania	Norfolk	NorthAmerica	0.024494	0.023327	NorthAmerica_Oceania	II	II
45	Mexico_City	NorthAmerica	Palm_North	Oceania	0.017893	0.021412	NorthAmerica_Oceania	IN	IN
876	Norfolk	NorthAmerica	Palm_North	Oceania	0.020137	0.016912	NorthAmerica_Oceania	IN	IN
1274	Canberra	Oceania	Sacramento	NorthAmerica	0.026176	0.026311	NorthAmerica_Oceania	IN	IN
753	Chrchurch	Oceania	Sacramento	NorthAmerica	0.023574	0.017905	NorthAmerica_Oceania	IN	IN
1188	Melbourne	Oceania	Sacramento	NorthAmerica	0.007672	0.008167	NorthAmerica_Oceania	IN	IN
1031	Newcastle	Oceania	Sacramento	NorthAmerica	-0.003612	-0.001594	NorthAmerica_Oceania	IN	IN
858	Palm_North	Oceania	Sacramento	NorthAmerica	0.022725	0.016771	NorthAmerica_Oceania	IN	IN
528	Sydney	Oceania	Sacramento	NorthAmerica	0.011615	0.011034	NorthAmerica_Oceania	II	II
960	Wollongong	Oceania	Sacramento	NorthAmerica	-0.015767	-0.014538	NorthAmerica_Oceania	IN	IN
1002	Canberra	Oceania	Tampa	NorthAmerica	0.038792	0.041761	NorthAmerica_Oceania	IN	IN
61	Chrchurch	Oceania	Tampa	NorthAmerica	0.044405	0.042278	NorthAmerica_Oceania	IN	IN
836	Melbourne	Oceania	Tampa	NorthAmerica	0.029544	0.032806	NorthAmerica_Oceania	IN	IN
1252	Newcastle	Oceania	Tampa	NorthAmerica	0.014562	0.018371	NorthAmerica_Oceania	IN	IN
376	Palm_North	Oceania	Tampa	NorthAmerica	0.045918	0.043611	NorthAmerica_Oceania	IN	IN
800	Sydney	Oceania	Tampa	NorthAmerica	0.029548	0.028176	NorthAmerica_Oceania	II	II
774	Wollongong	Oceania	Tampa	NorthAmerica	0.0081	0.01055	NorthAmerica_Oceania	IN	IN
846	Melbourne	Oceania	toronto	NorthAmerica	0.016851	0.017778	NorthAmerica_Oceania	IN	IN
404	Newcastle	Oceania	toronto	NorthAmerica	0.042251	0.035663	NorthAmerica_Oceania	IN	IN
1055	Palm_North	Oceania	toronto	NorthAmerica	0.013336	0.015647	NorthAmerica_Oceania	IN	IN
517	Sydney	Oceania	toronto	NorthAmerica	0.115424	0.088463	NorthAmerica_Oceania	II	II
301	Wollongong	Oceania	toronto	NorthAmerica	0.028649	0.018097	NorthAmerica_Oceania	IN	IN
885	Canberra	Oceania	Vancouver	NorthAmerica	0.049373	0.056721	NorthAmerica_Oceania	IN	IN
698	Chrchurch	Oceania	Vancouver	NorthAmerica	0.014348	0.016959	NorthAmerica_Oceania	IN	IN
403	Melbourne	Oceania	Vancouver	NorthAmerica	0.016587	0.018174	NorthAmerica_Oceania	IN	IN
23	Newcastle	Oceania	Vancouver	NorthAmerica	0.037759	0.035342	NorthAmerica_Oceania	IN	IN
86	Palm_North	Oceania	Vancouver	NorthAmerica	0.011619	0.013661	NorthAmerica_Oceania	IN	IN
658	Sydney	Oceania	Vancouver	NorthAmerica	0.108425	0.086983	NorthAmerica_Oceania	II	II
627	Wollongong	Oceania	Vancouver	NorthAmerica	0.022606	0.016444	NorthAmerica_Oceania	IN	IN
110	Mexico_City	NorthAmerica	Wollongong	Oceania	0.038353	0.03109	NorthAmerica_Oceania	IN	IN
445	Norfolk	NorthAmerica	Wollongong	Oceania	-0.01033	-0.009012	NorthAmerica_Oceania	IN	IN
36	Bogota	SouthAmerica	Albuquerque	NorthAmerica	0.021596	0.024731	NorthAmerica_SouthAmerica	IN	IN
712	Buen_Air	SouthAmerica	Albuquerque	NorthAmerica	0.019682	0.023455	NorthAmerica_SouthAmerica	IN	IN
299	Quito	SouthAmerica	Albuquerque	NorthAmerica	0.029942	0.034781	NorthAmerica_SouthAmerica	IN	IN
469	Rancagua	SouthAmerica	Albuquerque	NorthAmerica	0.023175	0.021011	NorthAmerica_SouthAmerica	IN	IN
930	Santiago	SouthAmerica	Albuquerque	NorthAmerica	0.030658	0.027465	NorthAmerica_SouthAmerica	IN	IN
1018	Bogota	SouthAmerica	Athens	NorthAmerica	0.027018	0.03097	NorthAmerica_SouthAmerica	IN	IN
42	Buen_Air	SouthAmerica	Athens	NorthAmerica	0.014512	0.017295	NorthAmerica_SouthAmerica	IN	IN
78	Punt_Ar	SouthAmerica	Athens	NorthAmerica	0.018294	0.021839	NorthAmerica_SouthAmerica	IN	IN
342	Quito	SouthAmerica	Athens	NorthAmerica	0.040249	0.047378	NorthAmerica_SouthAmerica	IN	IN
1041	Rancagua	SouthAmerica	Athens	NorthAmerica	0.025767	0.023216	NorthAmerica_SouthAmerica	IN	IN
106	Santiago	SouthAmerica	Athens	NorthAmerica	0.030385	0.026798	NorthAmerica_SouthAmerica	IN	IN
1167	Talca	SouthAmerica	Athens	NorthAmerica	0.027944	0.020469	NorthAmerica_SouthAmerica	IN	IN
1127	Bogota	SouthAmerica	Calgary	NorthAmerica	0.021778	0.024846	NorthAmerica_SouthAmerica	IN	IN
597	Buen_Air	SouthAmerica	Calgary	NorthAmerica	0.029882	0.036376	NorthAmerica_SouthAmerica	IN	IN
239	Quito	SouthAmerica	Calgary	NorthAmerica	0.024215	0.027854	NorthAmerica_SouthAmerica	IN	IN
84	Rancagua	SouthAmerica	Calgary	NorthAmerica	0.02658	0.023644	NorthAmerica_SouthAmerica	IN	IN
1108	Santiago	SouthAmerica	Calgary	NorthAmerica	0.037586	0.033333	NorthAmerica_SouthAmerica	IN	IN
631	Talca	SouthAmerica	Calgary	NorthAmerica	0.030448	0.021993	NorthAmerica_SouthAmerica	IN	IN
1141	Bogota	SouthAmerica	Edmonton	NorthAmerica	0.026398	0.026108	NorthAmerica_SouthAmerica	IN	IN
686	Buen_Air	SouthAmerica	Edmonton	NorthAmerica	0.046855	0.041321	NorthAmerica_SouthAmerica	IN	IN
974	Quito	SouthAmerica	Edmonton	NorthAmerica	0.027406	0.026132	NorthAmerica_SouthAmerica	IN	IN
25	Rancagua	SouthAmerica	Edmonton	NorthAmerica	-0.003201	-0.00109	NorthAmerica_SouthAmerica	IN	IN
452	Santiago	SouthAmerica	Edmonton	NorthAmerica	0.000338	0.002737	NorthAmerica_SouthAmerica	IN	IN
316	Albuquerque	NorthAmerica	Loja	SouthAmerica	0.033097	0.040168	NorthAmerica_SouthAmerica	IN	IN
456	Athens	NorthAmerica	Loja	SouthAmerica	0.042777	0.052594	NorthAmerica_SouthAmerica	IN	IN
111	Calgary	NorthAmerica	Loja	SouthAmerica	0.029209	0.035154	NorthAmerica_SouthAmerica	IN	IN
642	Edmonton	NorthAmerica	Loja	SouthAmerica	0.040562	0.035427	NorthAmerica_SouthAmerica	IN	IN
1152	Memphis	NorthAmerica	Loja	SouthAmerica	0.044621	0.054893	NorthAmerica_SouthAmerica	IN	IN
1060	Mexico_City	NorthAmerica	Loja	SouthAmerica	0.047031	0.057807	NorthAmerica_SouthAmerica	IN	IN
1191	Norfolk	NorthAmerica	Loja	SouthAmerica	0.039314	0.037739	NorthAmerica_SouthAmerica	IN	IN
140	Sacramento	NorthAmerica	Loja	SouthAmerica	0.041565	0.036717	NorthAmerica_SouthAmerica	IN	IN
998	Tampa	NorthAmerica	Loja	SouthAmerica	0.067793	0.067766	NorthAmerica_SouthAmerica	IN	IN
928	toronto	NorthAmerica	Loja	SouthAmerica	0.031526	0.037556	NorthAmerica_SouthAmerica	IN	IN
1236	Vancouver	NorthAmerica	Loja	SouthAmerica	0.02656	0.031516	NorthAmerica_SouthAmerica	IN	IN
245	Albuquerque	NorthAmerica	Medellin	SouthAmerica	0.02876	0.03256	NorthAmerica_SouthAmerica	IN	IN
259	Athens	NorthAmerica	Medellin	SouthAmerica	0.039606	0.045233	NorthAmerica_SouthAmerica	IN	IN
901	Calgary	NorthAmerica	Medellin	SouthAmerica	0.02283	0.025715	NorthAmerica_SouthAmerica	IN	IN
787	Edmonton	NorthAmerica	Medellin	SouthAmerica	0.02158	0.022198	NorthAmerica_SouthAmerica	IN	IN
988	Memphis	NorthAmerica	Medellin	SouthAmerica	0.038334	0.044186	NorthAmerica_SouthAmerica	IN	IN
325	Mexico_City	NorthAmerica	Medellin	SouthAmerica	0.04699	0.053771	NorthAmerica_SouthAmerica	IN	IN
1251	Norfolk	NorthAmerica	Medellin	SouthAmerica	0.021497	0.02383	NorthAmerica_SouthAmerica	IN	IN
912	Sacramento	NorthAmerica	Medellin	SouthAmerica	0.020862	0.021603	NorthAmerica_SouthAmerica	IN	IN
942	Tampa	NorthAmerica	Medellin	SouthAmerica	0.051089	0.05582	NorthAmerica_SouthAmerica	IN	IN
467	toronto	NorthAmerica	Medellin	SouthAmerica	0.025742	0.028072	NorthAmerica_SouthAmerica	IN	IN
830	Vancouver	NorthAmerica	Medellin	SouthAmerica	0.021368	0.023938	NorthAmerica_SouthAmerica	IN	IN
195	Bogota	SouthAmerica	Memphis	NorthAmerica	0.027074	0.031251	NorthAmerica_SouthAmerica	IN	IN
629	Buen_Air	SouthAmerica	Memphis	NorthAmerica	0.016991	0.020169	NorthAmerica_SouthAmerica	IN	IN
1066	Quito	SouthAmerica	Memphis	NorthAmerica	0.040611	0.047993	NorthAmerica_SouthAmerica	IN	IN
150	Rancagua	SouthAmerica	Memphis	NorthAmerica	0.025068	0.022681	NorthAmerica_SouthAmerica	IN	IN
133	Santiago	SouthAmerica	Memphis	NorthAmerica	0.030613	0.027104	NorthAmerica_SouthAmerica	IN	IN
202	Talca	SouthAmerica	Memphis	NorthAmerica	0.026322	0.018947	NorthAmerica_SouthAmerica	IN	IN
791	Bogota	SouthAmerica	Mexico_City	NorthAmerica	0.030508	0.034842	NorthAmerica_SouthAmerica	IN	IN
1204	Buen_Air	SouthAmerica	Mexico_City	NorthAmerica	0.015507	0.018242	NorthAmerica_SouthAmerica	IN	IN
153	Quito	SouthAmerica	Mexico_City	NorthAmerica	0.045539	0.053379	NorthAmerica_SouthAmerica	IN	IN
450	Rancagua	SouthAmerica	Mexico_City	NorthAmerica	0.026559	0.023884	NorthAmerica_SouthAmerica	IN	IN
183	Santiago	SouthAmerica	Mexico_City	NorthAmerica	0.031387	0.02746	NorthAmerica_SouthAmerica	IN	IN
1130	Bogota	SouthAmerica	Norfolk	NorthAmerica	0.017767	0.018983	NorthAmerica_SouthAmerica	IN	IN
926	Buen_Air	SouthAmerica	Norfolk	NorthAmerica	0.023404	0.020451	NorthAmerica_SouthAmerica	IN	IN
683	Quito	SouthAmerica	Norfolk	NorthAmerica	0.027044	0.02827	NorthAmerica_SouthAmerica	IN	IN
993	Santiago	SouthAmerica	Norfolk	NorthAmerica	-0.004473	-0.002119	NorthAmerica_SouthAmerica	IN	IN
757	Albuquerque	NorthAmerica	Punt_Ar	SouthAmerica	0.016465	0.019537	NorthAmerica_SouthAmerica	IN	IN
1228	Calgary	NorthAmerica	Punt_Ar	SouthAmerica	0.020896	0.025106	NorthAmerica_SouthAmerica	IN	IN
357	Edmonton	NorthAmerica	Punt_Ar	SouthAmerica	0.038521	0.031783	NorthAmerica_SouthAmerica	IN	IN
655	Memphis	NorthAmerica	Punt_Ar	SouthAmerica	0.01914	0.022887	NorthAmerica_SouthAmerica	IN	IN
473	Mexico_City	NorthAmerica	Punt_Ar	SouthAmerica	0.023236	0.027771	NorthAmerica_SouthAmerica	IN	IN
585	Norfolk	NorthAmerica	Punt_Ar	SouthAmerica	0.023713	0.020334	NorthAmerica_SouthAmerica	IN	IN
888	Sacramento	NorthAmerica	Punt_Ar	SouthAmerica	0.027347	0.021056	NorthAmerica_SouthAmerica	IN	IN
92	Tampa	NorthAmerica	Punt_Ar	SouthAmerica	0.049232	0.046661	NorthAmerica_SouthAmerica	IN	IN
464	toronto	NorthAmerica	Punt_Ar	SouthAmerica	0.018015	0.021255	NorthAmerica_SouthAmerica	IN	IN
1028	Vancouver	NorthAmerica	Punt_Ar	SouthAmerica	0.017725	0.020878	NorthAmerica_SouthAmerica	IN	IN
343	Norfolk	NorthAmerica	Rancagua	SouthAmerica	-0.006362	-0.003995	NorthAmerica_SouthAmerica	IN	IN
296	Bogota	SouthAmerica	Sacramento	NorthAmerica	0.018105	0.017449	NorthAmerica_SouthAmerica	IN	IN
688	Buen_Air	SouthAmerica	Sacramento	NorthAmerica	0.027881	0.022339	NorthAmerica_SouthAmerica	IN	IN
312	Quito	SouthAmerica	Sacramento	NorthAmerica	0.027525	0.026375	NorthAmerica_SouthAmerica	IN	IN
921	Rancagua	SouthAmerica	Sacramento	NorthAmerica	-0.009257	-0.007723	NorthAmerica_SouthAmerica	IN	IN
1034	Santiago	SouthAmerica	Sacramento	NorthAmerica	-0.008047	-0.006266	NorthAmerica_SouthAmerica	IN	IN
14	Albuquerque	NorthAmerica	Talca	SouthAmerica	0.026629	0.019546	NorthAmerica_SouthAmerica	IN	IN
648	Edmonton	NorthAmerica	Talca	SouthAmerica	-0.011111	-0.009749	NorthAmerica_SouthAmerica	IN	IN
283	Mexico_City	NorthAmerica	Talca	SouthAmerica	0.02853	0.020624	NorthAmerica_SouthAmerica	IN	IN
496	Norfolk	NorthAmerica	Talca	SouthAmerica	-0.015367	-0.014489	NorthAmerica_SouthAmerica	IN	IN
213	Sacramento	NorthAmerica	Talca	SouthAmerica	-0.017333	-0.016299	NorthAmerica_SouthAmerica	IN	IN
94	toronto	NorthAmerica	Talca	SouthAmerica	0.029442	0.017758	NorthAmerica_SouthAmerica	IN	IN
929	Vancouver	NorthAmerica	Talca	SouthAmerica	0.025058	0.018012	NorthAmerica_SouthAmerica	IN	IN
62	Bogota	SouthAmerica	Tampa	NorthAmerica	0.042361	0.045413	NorthAmerica_SouthAmerica	IN	IN
1032	Buen_Air	SouthAmerica	Tampa	NorthAmerica	0.039121	0.037322	NorthAmerica_SouthAmerica	IN	IN
174	Quito	SouthAmerica	Tampa	NorthAmerica	0.05623	0.059544	NorthAmerica_SouthAmerica	IN	IN
1176	Rancagua	SouthAmerica	Tampa	NorthAmerica	0.01187	0.015555	NorthAmerica_SouthAmerica	IN	IN
681	Santiago	SouthAmerica	Tampa	NorthAmerica	0.01109	0.014553	NorthAmerica_SouthAmerica	IN	IN
725	Talca	SouthAmerica	Tampa	NorthAmerica	0.001099	0.002793	NorthAmerica_SouthAmerica	IN	IN
996	Albuquerque	NorthAmerica	Temuco	SouthAmerica	0.022425	0.018879	NorthAmerica_SouthAmerica	IN	IN
775	Athens	NorthAmerica	Temuco	SouthAmerica	0.025086	0.021166	NorthAmerica_SouthAmerica	IN	IN
354	Calgary	NorthAmerica	Temuco	SouthAmerica	0.026506	0.021923	NorthAmerica_SouthAmerica	IN	IN
494	Edmonton	NorthAmerica	Temuco	SouthAmerica	-0.007041	-0.0053	NorthAmerica_SouthAmerica	IN	IN
59	Memphis	NorthAmerica	Temuco	SouthAmerica	0.025023	0.021143	NorthAmerica_SouthAmerica	IN	IN
1172	Mexico_City	NorthAmerica	Temuco	SouthAmerica	0.028576	0.024272	NorthAmerica_SouthAmerica	IN	IN
1064	Norfolk	NorthAmerica	Temuco	SouthAmerica	-0.009983	-0.008134	NorthAmerica_SouthAmerica	IN	IN
119	Sacramento	NorthAmerica	Temuco	SouthAmerica	-0.012996	-0.011681	NorthAmerica_SouthAmerica	IN	IN
488	Tampa	NorthAmerica	Temuco	SouthAmerica	0.009874	0.013073	NorthAmerica_SouthAmerica	IN	IN
994	toronto	NorthAmerica	Temuco	SouthAmerica	0.024638	0.017304	NorthAmerica_SouthAmerica	IN	IN
516	Vancouver	NorthAmerica	Temuco	SouthAmerica	0.021772	0.017932	NorthAmerica_SouthAmerica	IN	IN
581	Bogota	SouthAmerica	toronto	NorthAmerica	0.022018	0.02452	NorthAmerica_SouthAmerica	IN	IN
206	Buen_Air	SouthAmerica	toronto	NorthAmerica	0.026442	0.031514	NorthAmerica_SouthAmerica	IN	IN
238	Quito	SouthAmerica	toronto	NorthAmerica	0.026613	0.029782	NorthAmerica_SouthAmerica	IN	IN
134	Rancagua	SouthAmerica	toronto	NorthAmerica	0.023761	0.018408	NorthAmerica_SouthAmerica	IN	IN
499	Santiago	SouthAmerica	toronto	NorthAmerica	0.035882	0.028446	NorthAmerica_SouthAmerica	IN	IN
895	Bogota	SouthAmerica	Vancouver	NorthAmerica	0.01963	0.022322	NorthAmerica_SouthAmerica	IN	IN
637	Buen_Air	SouthAmerica	Vancouver	NorthAmerica	0.027128	0.032522	NorthAmerica_SouthAmerica	IN	IN
380	Quito	SouthAmerica	Vancouver	NorthAmerica	0.021822	0.024975	NorthAmerica_SouthAmerica	IN	IN
97	Rancagua	SouthAmerica	Vancouver	NorthAmerica	0.022549	0.0203	NorthAmerica_SouthAmerica	IN	IN
1128	Santiago	SouthAmerica	Vancouver	NorthAmerica	0.032382	0.028972	NorthAmerica_SouthAmerica	IN	IN
184	Canberra	Oceania	Armidale	Oceania	0.014152	0.016225	Oceania_Oceania	W	W
722	Chrchurch	Oceania	Armidale	Oceania	0.009994	0.011673	Oceania_Oceania	W	W
1202	Melbourne	Oceania	Armidale	Oceania	0.01116	0.01248	Oceania_Oceania	W	W
271	Newcastle	Oceania	Armidale	Oceania	0.017827	0.016608	Oceania_Oceania	W	W
205	Palm_North	Oceania	Armidale	Oceania	0.011461	0.013427	Oceania_Oceania	W	W
1061	Sydney	Oceania	Armidale	Oceania	0.104075	0.085158	Oceania_Oceania	W	W
4	Wollongong	Oceania	Armidale	Oceania	0.020295	0.015868	Oceania_Oceania	W	W
360	Melbourne	Oceania	Canberra	Oceania	0.025288	0.028511	Oceania_Oceania	W	W
109	Newcastle	Oceania	Canberra	Oceania	0.014842	0.016203	Oceania_Oceania	W	W
925	Palm_North	Oceania	Canberra	Oceania	0.033259	0.037744	Oceania_Oceania	W	W
1104	Sydney	Oceania	Canberra	Oceania	0.0778	0.068489	Oceania_Oceania	W	W
124	Wollongong	Oceania	Canberra	Oceania	0.026025	0.025997	Oceania_Oceania	W	W
1126	Canberra	Oceania	Chrchurch	Oceania	0.030538	0.03465	Oceania_Oceania	W	W
1212	Melbourne	Oceania	Chrchurch	Oceania	0.009712	0.010583	Oceania_Oceania	W	W
199	Newcastle	Oceania	Chrchurch	Oceania	0.032264	0.029597	Oceania_Oceania	W	W
990	Palm_North	Oceania	Chrchurch	Oceania	0.004639	0.005561	Oceania_Oceania	W	W
311	Sydney	Oceania	Chrchurch	Oceania	0.114953	0.093217	Oceania_Oceania	W	W
5	Wollongong	Oceania	Chrchurch	Oceania	0.026791	0.02037	Oceania_Oceania	W	W
1102	Melbourne	Oceania	Newcastle	Oceania	0.016185	0.01834	Oceania_Oceania	W	W
705	Melbourne	Oceania	Palm_North	Oceania	0.008571	0.009264	Oceania_Oceania	W	W
837	Newcastle	Oceania	Palm_North	Oceania	0.032725	0.029815	Oceania_Oceania	W	W
932	Sydney	Oceania	Palm_North	Oceania	0.114755	0.092959	Oceania_Oceania	W	W
1192	Wollongong	Oceania	Palm_North	Oceania	0.025139	0.018195	Oceania_Oceania	W	W
824	Melbourne	Oceania	Sydney	Oceania	0.065345	0.058414	Oceania_Oceania	W	W
850	Newcastle	Oceania	Sydney	Oceania	0.024972	0.023758	Oceania_Oceania	W	W
843	Melbourne	Oceania	Wollongong	Oceania	0.007879	0.008214	Oceania_Oceania	W	W
1233	Newcastle	Oceania	Wollongong	Oceania	-0.006918	-0.005381	Oceania_Oceania	W	W
307	Sydney	Oceania	Wollongong	Oceania	0.006184	0.005792	Oceania_Oceania	W	W
1157	Bogota	SouthAmerica	Armidale	Oceania	0.02208	0.025403	Oceania_SouthAmerica	II	II
576	Buen_Air	SouthAmerica	Armidale	Oceania	0.017682	0.020695	Oceania_SouthAmerica	II	II
263	Punt_Ar	SouthAmerica	Armidale	Oceania	0.017273	0.020289	Oceania_SouthAmerica	II	II
1048	Quito	SouthAmerica	Armidale	Oceania	0.036104	0.042077	Oceania_SouthAmerica	II	II
317	Rancagua	SouthAmerica	Armidale	Oceania	0.019129	0.018022	Oceania_SouthAmerica	II	II
853	Santiago	SouthAmerica	Armidale	Oceania	0.023928	0.022081	Oceania_SouthAmerica	II	II
227	Talca	SouthAmerica	Armidale	Oceania	0.02088	0.015599	Oceania_SouthAmerica	II	II
327	Melbourne	Oceania	Bogota	SouthAmerica	0.017176	0.019718	Oceania_SouthAmerica	II	II
742	Newcastle	Oceania	Bogota	SouthAmerica	0.027075	0.028953	Oceania_SouthAmerica	II	II
1193	Melbourne	Oceania	Buen_Air	SouthAmerica	0.016335	0.017812	Oceania_SouthAmerica	II	II
63	Bogota	SouthAmerica	Canberra	Oceania	0.040735	0.046907	Oceania_SouthAmerica	II	II
30	Buen_Air	SouthAmerica	Canberra	Oceania	0.029129	0.032882	Oceania_SouthAmerica	II	II
216	Quito	SouthAmerica	Canberra	Oceania	0.059002	0.069188	Oceania_SouthAmerica	II	II
1085	Rancagua	SouthAmerica	Canberra	Oceania	0.028408	0.030783	Oceania_SouthAmerica	II	II
1142	Santiago	SouthAmerica	Canberra	Oceania	0.027709	0.029274	Oceania_SouthAmerica	II	II
872	Bogota	SouthAmerica	Chrchurch	Oceania	0.020719	0.023609	Oceania_SouthAmerica	II	II
600	Buen_Air	SouthAmerica	Chrchurch	Oceania	0.015827	0.018762	Oceania_SouthAmerica	II	II
661	Quito	SouthAmerica	Chrchurch	Oceania	0.032738	0.038148	Oceania_SouthAmerica	II	II
948	Rancagua	SouthAmerica	Chrchurch	Oceania	0.018242	0.015963	Oceania_SouthAmerica	II	II
1180	Santiago	SouthAmerica	Chrchurch	Oceania	0.025984	0.022551	Oceania_SouthAmerica	II	II
680	Armidale	Oceania	Loja	SouthAmerica	0.038928	0.046927	Oceania_SouthAmerica	II	II
840	Canberra	Oceania	Loja	SouthAmerica	0.062944	0.073887	Oceania_SouthAmerica	II	II
460	Chrchurch	Oceania	Loja	SouthAmerica	0.035666	0.0433	Oceania_SouthAmerica	II	II
475	Melbourne	Oceania	Loja	SouthAmerica	0.033281	0.037575	Oceania_SouthAmerica	II	II
783	Newcastle	Oceania	Loja	SouthAmerica	0.047958	0.046709	Oceania_SouthAmerica	II	II
950	Palm_North	Oceania	Loja	SouthAmerica	0.032358	0.039234	Oceania_SouthAmerica	II	II
700	Wollongong	Oceania	Loja	SouthAmerica	0.031661	0.025971	Oceania_SouthAmerica	II	II
1272	Armidale	Oceania	Medellin	SouthAmerica	0.034751	0.039742	Oceania_SouthAmerica	II	II
420	Canberra	Oceania	Medellin	SouthAmerica	0.057406	0.066588	Oceania_SouthAmerica	II	II
552	Chrchurch	Oceania	Medellin	SouthAmerica	0.03234	0.036641	Oceania_SouthAmerica	II	II
507	Melbourne	Oceania	Medellin	SouthAmerica	0.024083	0.02767	Oceania_SouthAmerica	II	II
193	Newcastle	Oceania	Medellin	SouthAmerica	0.031066	0.03424	Oceania_SouthAmerica	II	II
252	Palm_North	Oceania	Medellin	SouthAmerica	0.027215	0.030687	Oceania_SouthAmerica	II	II
667	Wollongong	Oceania	Medellin	SouthAmerica	0.012264	0.012119	Oceania_SouthAmerica	II	II
135	Buen_Air	SouthAmerica	Newcastle	Oceania	0.035076	0.03286	Oceania_SouthAmerica	II	II
603	Quito	SouthAmerica	Newcastle	Oceania	0.036741	0.038609	Oceania_SouthAmerica	II	II
141	Santiago	SouthAmerica	Newcastle	Oceania	0.002678	0.005391	Oceania_SouthAmerica	II	II
1173	Bogota	SouthAmerica	Palm_North	Oceania	0.017923	0.020388	Oceania_SouthAmerica	II	II
429	Buen_Air	SouthAmerica	Palm_North	Oceania	0.015906	0.01896	Oceania_SouthAmerica	II	II
803	Quito	SouthAmerica	Palm_North	Oceania	0.028328	0.032969	Oceania_SouthAmerica	II	II
673	Rancagua	SouthAmerica	Palm_North	Oceania	0.017368	0.014702	Oceania_SouthAmerica	II	II
431	Santiago	SouthAmerica	Palm_North	Oceania	0.025746	0.022072	Oceania_SouthAmerica	II	II
890	Canberra	Oceania	Punt_Ar	SouthAmerica	0.036071	0.041049	Oceania_SouthAmerica	II	II
714	Chrchurch	Oceania	Punt_Ar	SouthAmerica	0.013836	0.016334	Oceania_SouthAmerica	II	II
472	Melbourne	Oceania	Punt_Ar	SouthAmerica	0.013153	0.014337	Oceania_SouthAmerica	II	II
845	Newcastle	Oceania	Punt_Ar	SouthAmerica	0.034727	0.031576	Oceania_SouthAmerica	II	II
353	Palm_North	Oceania	Punt_Ar	SouthAmerica	0.011584	0.013732	Oceania_SouthAmerica	II	II
568	Wollongong	Oceania	Punt_Ar	SouthAmerica	0.029375	0.022165	Oceania_SouthAmerica	II	II
1049	Melbourne	Oceania	Quito	SouthAmerica	0.027162	0.031177	Oceania_SouthAmerica	II	II
104	Melbourne	Oceania	Rancagua	SouthAmerica	0.007232	0.009002	Oceania_SouthAmerica	II	II
550	Newcastle	Oceania	Rancagua	SouthAmerica	0.002483	0.005444	Oceania_SouthAmerica	II	II
1194	Melbourne	Oceania	Santiago	SouthAmerica	0.010798	0.012376	Oceania_SouthAmerica	II	II
448	Buen_Air	SouthAmerica	Sydney	Oceania	0.115322	0.09495	Oceania_SouthAmerica	II	II
1165	Quito	SouthAmerica	Sydney	Oceania	0.085509	0.073294	Oceania_SouthAmerica	II	II
841	Santiago	SouthAmerica	Sydney	Oceania	0.022722	0.021796	Oceania_SouthAmerica	II	II
1197	Canberra	Oceania	Talca	SouthAmerica	0.024068	0.023115	Oceania_SouthAmerica	II	II
85	Chrchurch	Oceania	Talca	SouthAmerica	0.022909	0.015918	Oceania_SouthAmerica	II	II
191	Melbourne	Oceania	Talca	SouthAmerica	0.005163	0.005004	Oceania_SouthAmerica	II	II
1022	Newcastle	Oceania	Talca	SouthAmerica	-0.005656	-0.004342	Oceania_SouthAmerica	II	II
706	Palm_North	Oceania	Talca	SouthAmerica	0.023111	0.015453	Oceania_SouthAmerica	II	II
330	Wollongong	Oceania	Talca	SouthAmerica	-0.019967	-0.0191	Oceania_SouthAmerica	II	II
406	Armidale	Oceania	Temuco	SouthAmerica	0.018763	0.016322	Oceania_SouthAmerica	II	II
804	Canberra	Oceania	Temuco	SouthAmerica	0.026687	0.027951	Oceania_SouthAmerica	II	II
1190	Chrchurch	Oceania	Temuco	SouthAmerica	0.018588	0.014825	Oceania_SouthAmerica	II	II
605	Melbourne	Oceania	Temuco	SouthAmerica	0.005646	0.006721	Oceania_SouthAmerica	II	II
797	Newcastle	Oceania	Temuco	SouthAmerica	-0.000947	0.001448	Oceania_SouthAmerica	II	II
197	Palm_North	Oceania	Temuco	SouthAmerica	0.017672	0.01364	Oceania_SouthAmerica	II	II
142	Wollongong	Oceania	Temuco	SouthAmerica	-0.012947	-0.011714	Oceania_SouthAmerica	II	II
572	Bogota	SouthAmerica	Wollongong	Oceania	0.014808	0.013777	Oceania_SouthAmerica	II	II
189	Buen_Air	SouthAmerica	Wollongong	Oceania	0.036125	0.029968	Oceania_SouthAmerica	II	II
1035	Quito	SouthAmerica	Wollongong	Oceania	0.018517	0.016421	Oceania_SouthAmerica	II	II
1232	Rancagua	SouthAmerica	Wollongong	Oceania	-0.010153	-0.008824	Oceania_SouthAmerica	II	II
365	Santiago	SouthAmerica	Wollongong	Oceania	-0.007111	-0.00544	Oceania_SouthAmerica	II	II
911	Sydney	Oceania	Bogota	SouthAmerica	0.083564	0.073143	SouthAmerica_Oceania	II	II
15	Sydney	Oceania	Loja	SouthAmerica	0.105542	0.087129	SouthAmerica_Oceania	II	II
887	Sydney	Oceania	Medellin	SouthAmerica	0.071052	0.063254	SouthAmerica_Oceania	II	II
286	Sydney	Oceania	Punt_Ar	SouthAmerica	0.114731	0.093122	SouthAmerica_Oceania	II	II
710	Sydney	Oceania	Rancagua	SouthAmerica	0.024891	0.023626	SouthAmerica_Oceania	II	II
267	Sydney	Oceania	Talca	SouthAmerica	0.008072	0.007706	SouthAmerica_Oceania	II	II
1217	Sydney	Oceania	Temuco	SouthAmerica	0.020568	0.019542	SouthAmerica_Oceania	II	II
326	Buen_Air	SouthAmerica	Bogota	SouthAmerica	0.027235	0.03131	SouthAmerica_SouthAmerica	W	W
1138	Quito	SouthAmerica	Bogota	SouthAmerica	0.026164	0.03065	SouthAmerica_SouthAmerica	W	W
166	Santiago	SouthAmerica	Bogota	SouthAmerica	0.024218	0.025259	SouthAmerica_SouthAmerica	W	W
155	Quito	SouthAmerica	Buen_Air	SouthAmerica	0.044412	0.052611	SouthAmerica_SouthAmerica	W	W
558	Santiago	SouthAmerica	Buen_Air	SouthAmerica	0.029431	0.026343	SouthAmerica_SouthAmerica	W	W
1154	Bogota	SouthAmerica	Loja	SouthAmerica	0.032528	0.037936	SouthAmerica_SouthAmerica	W	W
670	Buen_Air	SouthAmerica	Loja	SouthAmerica	0.046301	0.056994	SouthAmerica_SouthAmerica	W	W
847	Medellin	SouthAmerica	Loja	SouthAmerica	0.029393	0.033697	SouthAmerica_SouthAmerica	W	W
739	Punt_Ar	SouthAmerica	Loja	SouthAmerica	0.036447	0.044395	SouthAmerica_SouthAmerica	W	W
640	Quito	SouthAmerica	Loja	SouthAmerica	0.011942	0.013904	SouthAmerica_SouthAmerica	W	W
867	Rancagua	SouthAmerica	Loja	SouthAmerica	0.037454	0.036566	SouthAmerica_SouthAmerica	W	W
6	Santiago	SouthAmerica	Loja	SouthAmerica	0.046082	0.043665	SouthAmerica_SouthAmerica	W	W
377	Talca	SouthAmerica	Loja	SouthAmerica	0.038608	0.031997	SouthAmerica_SouthAmerica	W	W
1275	Temuco	SouthAmerica	Loja	SouthAmerica	0.037654	0.034815	SouthAmerica_SouthAmerica	W	W
875	Bogota	SouthAmerica	Medellin	SouthAmerica	0.02413	0.028073	SouthAmerica_SouthAmerica	W	W
1113	Buen_Air	SouthAmerica	Medellin	SouthAmerica	0.044354	0.051212	SouthAmerica_SouthAmerica	W	W
537	Punt_Ar	SouthAmerica	Medellin	SouthAmerica	0.031492	0.035638	SouthAmerica_SouthAmerica	W	W
1198	Quito	SouthAmerica	Medellin	SouthAmerica	0.020011	0.023227	SouthAmerica_SouthAmerica	W	W
453	Rancagua	SouthAmerica	Medellin	SouthAmerica	0.021566	0.024492	SouthAmerica_SouthAmerica	W	W
69	Santiago	SouthAmerica	Medellin	SouthAmerica	0.027883	0.03028	SouthAmerica_SouthAmerica	W	W
306	Talca	SouthAmerica	Medellin	SouthAmerica	0.018365	0.018168	SouthAmerica_SouthAmerica	W	W
208	Temuco	SouthAmerica	Medellin	SouthAmerica	0.019228	0.020873	SouthAmerica_SouthAmerica	W	W
1003	Bogota	SouthAmerica	Punt_Ar	SouthAmerica	0.023116	0.026449	SouthAmerica_SouthAmerica	W	W
18	Buen_Air	SouthAmerica	Punt_Ar	SouthAmerica	0.020107	0.023979	SouthAmerica_SouthAmerica	W	W
230	Quito	SouthAmerica	Punt_Ar	SouthAmerica	0.03272	0.038163	SouthAmerica_SouthAmerica	W	W
1257	Rancagua	SouthAmerica	Punt_Ar	SouthAmerica	0.01902	0.016448	SouthAmerica_SouthAmerica	W	W
417	Santiago	SouthAmerica	Punt_Ar	SouthAmerica	0.0193	0.015752	SouthAmerica_SouthAmerica	W	W
458	Talca	SouthAmerica	Punt_Ar	SouthAmerica	0.024324	0.016658	SouthAmerica_SouthAmerica	W	W
186	Santiago	SouthAmerica	Quito	SouthAmerica	0.033869	0.034788	SouthAmerica_SouthAmerica	W	W
859	Bogota	SouthAmerica	Rancagua	SouthAmerica	0.018371	0.019998	SouthAmerica_SouthAmerica	W	W
873	Buen_Air	SouthAmerica	Rancagua	SouthAmerica	0.026083	0.024024	SouthAmerica_SouthAmerica	W	W
1143	Quito	SouthAmerica	Rancagua	SouthAmerica	0.025899	0.027719	SouthAmerica_SouthAmerica	W	W
971	Santiago	SouthAmerica	Rancagua	SouthAmerica	-0.006523	-0.004223	SouthAmerica_SouthAmerica	W	W
794	Bogota	SouthAmerica	Talca	SouthAmerica	0.015941	0.014347	SouthAmerica_SouthAmerica	W	W
1006	Buen_Air	SouthAmerica	Talca	SouthAmerica	0.028567	0.021511	SouthAmerica_SouthAmerica	W	W
391	Quito	SouthAmerica	Talca	SouthAmerica	0.024961	0.022345	SouthAmerica_SouthAmerica	W	W
137	Rancagua	SouthAmerica	Talca	SouthAmerica	-0.014354	-0.013451	SouthAmerica_SouthAmerica	W	W
969	Santiago	SouthAmerica	Talca	SouthAmerica	-0.012667	-0.011573	SouthAmerica_SouthAmerica	W	W
471	Bogota	SouthAmerica	Temuco	SouthAmerica	0.017382	0.01803	SouthAmerica_SouthAmerica	W	W
555	Buen_Air	SouthAmerica	Temuco	SouthAmerica	0.027352	0.023727	SouthAmerica_SouthAmerica	W	W
934	Punt_Ar	SouthAmerica	Temuco	SouthAmerica	0.019332	0.015088	SouthAmerica_SouthAmerica	W	W
1054	Quito	SouthAmerica	Temuco	SouthAmerica	0.025464	0.025656	SouthAmerica_SouthAmerica	W	W
577	Rancagua	SouthAmerica	Temuco	SouthAmerica	-0.009773	-0.0079	SouthAmerica_SouthAmerica	W	W
393	Santiago	SouthAmerica	Temuco	SouthAmerica	-0.007471	-0.005402	SouthAmerica_SouthAmerica	W	W
664	Talca	SouthAmerica	Temuco	SouthAmerica	-0.01658	-0.015731	SouthAmerica_SouthAmerica	W	W

## Sheet: Geo_Climate_Correlates
City	Abbr	N	K2Q1	K2Q1sd	K2Q2	K2Q2sd	K3Q1	K3Q1sd	K3Q2	K3Q2sd	K3Q3	K3Q3sd	K4Q1	K4Q1sd	K4Q2	K4Q2sd	K4Q3	K4Q3sd	K4Q4	K4Q4sd	K5Q1	K5Q1sd	K5Q2	K5Q2sd	K5Q3	K5Q3sd	K5Q4	K5Q4sd	K5Q5	K5Q5sd	K6Q1	K6Q1sd	K6Q2	K6Q2sd	K6Q3	K6Q3sd	K6Q4	K6Q4sd	K6Q5	K6Q5sd	K6Q6	K6Q6sd	PC1	PC1sd	PC2	PC2sd	PC3	PC3sd	PC4
Albuquerque	ALB	93	0.539142	0.111929	0.460858	0.111929	0.641032	0.112971	0.318847	0.115996	0.040121	0.0308961	0.540565	0.167791	0.185182	0.132325	0.264556	0.110665	0.00969618	0.0158944	0.0821209	0.0589937	0.0101	0.0124099	0.18757	0.112131	0.122554	0.113601	0.597614	0.170184	0.0452718	0.0510549	0.00835	0.0130339	0.0503052	0.058588	0.11686	0.103879	0.553801	0.195743	0.225414	0.120087	0.00216588	0.00732695	-0.0207499	0.00875128	-0.00611728	0.0157531	0.0051883
Antwerp	ANT	96	0.699849	0.173434	0.300151	0.173434	0.693702	0.15015	0.183573	0.178067	0.122725	0.0441765	0.698496	0.166782	0.104495	0.114634	0.152877	0.165241	0.0441324	0.038497	0.255888	0.0924927	0.0138	0.0139511	0.0997203	0.147996	0.0785296	0.10295	0.552076	0.154648	0.164255	0.093952	0.0181	0.01673	0.0809377	0.121103	0.0785509	0.0987848	0.622641	0.182968	0.0355598	0.0597828	-0.00893781	0.0115592	-0.0204781	0.00892005	-0.014484	0.0149392	0.00523756
Armidale	ARM	92	0.334903	0.16079	0.665097	0.16079	0.30734	0.151233	0.583105	0.178305	0.109555	0.0427017	0.307172	0.155036	0.0968651	0.0857074	0.527679	0.173492	0.0682846	0.0391435	0.212614	0.0918066	0.0105	0.0113847	0.504694	0.173963	0.0915552	0.0868604	0.180652	0.13688	0.145917	0.0990883	0.0137	0.014765	0.505149	0.191117	0.0763555	0.0748261	0.230585	0.147211	0.0282816	0.0481769	0.015323	0.0126846	0.00510234	0.0112734	-0.0108953	0.0128517	-0.000476756
Athens	ATH	92	0.291498	0.128381	0.708502	0.128381	0.395645	0.155307	0.584505	0.148325	0.0198502	0.0238367	0.262214	0.16536	0.209578	0.0977072	0.515508	0.143718	0.0127002	0.0177183	0.0190645	0.0366628	0.0108	0.0131749	0.449039	0.151833	0.14351	0.0926839	0.377609	0.18708	0.0141657	0.0260767	0.015	0.0162	0.138998	0.100234	0.107297	0.0775711	0.265808	0.196955	0.458759	0.171536	0.0181497	0.00869604	-0.0069292	0.0111701	-0.00249196	0.0122886	-0.00417793
Beijing	BEI	6	0.192913	0.14406	0.807087	0.14406	0.200843	0.16888	0.730053	0.174538	0.0691049	0.0175675	0.155929	0.115242	0.129227	0.0754979	0.664302	0.172632	0.0505417	0.0139238	0.108701	0.0527458	0.013	0.0160373	0.647694	0.183228	0.118064	0.0655722	0.112517	0.105886	0.0499403	0.0439184	0.011	0.0176321	0.635729	0.233161	0.1022	0.0611334	0.148928	0.104083	0.0522029	0.0916076	0.0268853	0.0121069	0.0131281	0.0139072	-0.00569833	0.00824513	-0.00126568
Bogota	BOG	62	0.530172	0.0982089	0.469828	0.0982089	0.512547	0.0643712	0.363493	0.0945579	0.12396	0.0442309	0.42878	0.120064	0.183694	0.104699	0.310682	0.0921784	0.0768436	0.0391301	0.28742	0.102307	0.0091	0.0132369	0.293684	0.0769915	0.16495	0.11076	0.24485	0.148832	0.280426	0.120144	0.014	0.0132857	0.233486	0.0648105	0.130204	0.0908058	0.218757	0.167212	0.123154	0.0725616	0.000414141	0.00635689	-0.00399483	0.00654636	0.000406138	0.0136915	-0.00340406
Brighton	BRI	6	0.6079	0.154628	0.3921	0.154628	0.725962	0.180102	0.243868	0.171539	0.0301702	0.0202806	0.443562	0.0770253	0.385237	0.128852	0.166456	0.182753	0.00474499	0.00779137	0.0650637	0.0404753	0.00638	0.00801106	0.132599	0.164263	0.300449	0.110283	0.495512	0.0707975	0.0158202	0.0263117	0.00238	0.00383702	0.10056	0.13055	0.307143	0.119059	0.520957	0.0793333	0.0531363	0.0551774	-0.00277436	0.0106359	-0.0166039	0.00658167	0.0169366	0.0149718	-0.000595106
Buen	BUE	76	0.199146	0.0527413	0.800854	0.0527413	0.325597	0.0641769	0.672051	0.0620099	0.00235209	0.00561224	0.199227	0.112914	0.196933	0.106771	0.601615	0.0610961	0.00222475	0.00571216	0.00315243	0.00766767	0.000476	0.00145588	0.537621	0.0735592	0.14458	0.0949376	0.31417	0.139083	0.00516464	0.0130145	0.000343	0.00154111	0.308766	0.0970307	0.112772	0.0823127	0.212101	0.12382	0.360853	0.106523	0.0253073	0.00388781	-0.00318557	0.0084422	-0.00197788	0.0141875	-0.0010647
Calgary	CAL	91	0.766838	0.0652115	0.233162	0.0652115	0.788554	0.0827586	0.0985473	0.0609502	0.112898	0.0740691	0.546403	0.103088	0.354243	0.108403	0.0382061	0.0598335	0.0611479	0.0649613	0.19897	0.120885	0.027	0.0225215	0.0202274	0.0540198	0.284103	0.0989855	0.469728	0.167881	0.159827	0.128222	0.025	0.0305966	0.0202754	0.0498702	0.288503	0.0932425	0.472771	0.173014	0.0336285	0.0335001	-0.0147465	0.00521359	-0.01627	0.00826884	0.0157305	0.0128584	0.0055522
Canberra	CAN	59	0.127476	0.132252	0.872524	0.132252	0.132882	0.141218	0.817235	0.160682	0.049883	0.038241	0.183209	0.171909	0.0358229	0.0487234	0.755911	0.169132	0.0250572	0.0250284	0.104838	0.068835	0.00376	0.012258	0.727547	0.183427	0.0345794	0.0462945	0.129272	0.136959	0.0414866	0.0489392	0.00397	0.0150178	0.724958	0.212756	0.0265906	0.0401861	0.17628	0.16781	0.0267176	0.044539	0.0318234	0.0120965	0.0124859	0.0143083	-0.019211	0.0114773	0.00908779
CapeTown	CAT	86	0.152982	0.130915	0.847018	0.130915	0.144315	0.138111	0.784833	0.156041	0.0708519	0.0413767	0.103577	0.118348	0.123625	0.0859732	0.71767	0.155803	0.0551272	0.0303953	0.0745649	0.0614642	0.0227	0.0251363	0.701311	0.160679	0.115277	0.0772382	0.0861064	0.0912513	0.038343	0.0475411	0.0176	0.0251683	0.682734	0.192839	0.0987531	0.0691733	0.103807	0.111355	0.0587456	0.0731224	0.0302833	0.0115991	0.0185112	0.011422	-0.00444462	0.011631	0.00786897
Chrchurch	CHR	95	0.38001	0.135568	0.61999	0.135568	0.432381	0.132358	0.507951	0.147169	0.0596672	0.0286609	0.377042	0.144647	0.148225	0.0960568	0.448909	0.141449	0.0258231	0.0230175	0.154268	0.0625126	0.0052	0.0101145	0.406635	0.142488	0.11684	0.0906022	0.317061	0.136727	0.0744382	0.062935	0.00565	0.0112361	0.359818	0.142282	0.106708	0.0801588	0.375624	0.15547	0.0777621	0.0947962	0.011792	0.0095682	-0.00686732	0.00832124	-0.00874666	0.0131242	-0.00742375
CRAU	CRA	1	0.125745	NA	0.874255	NA	0.104035	NA	0.805975	NA	0.0899905	NA	1e-09	NA	0.289324	NA	0.650326	NA	0.0603499	NA	1e-09	NA	0.035	NA	0.679976	NA	0.285035	NA	1e-09	NA	1e-09	NA	0.0262	NA	0.605018	NA	0.249014	NA	1e-09	NA	0.119813	NA	0.0311283	NA	0.029828	NA	0.0207363	NA	-0.0156131
Durana	DUR	1	0.188097	NA	0.811903	NA	0.297971	NA	0.694163	NA	0.00786586	NA	0.0104982	NA	0.376036	NA	0.602089	NA	0.0113767	NA	1e-09	NA	1e-09	NA	0.592375	NA	0.318925	NA	0.0886998	NA	0.0130244	NA	1e-09	NA	0.236205	NA	0.243411	NA	1e-09	NA	0.50736	NA	0.0275209	NA	0.00735354	NA	0.0205225	NA	-0.0205543
Huia	HUI	1	0.335298	NA	0.664702	NA	0.401685	NA	0.55191	NA	0.0464058	NA	0.327664	NA	0.166652	NA	0.489046	NA	0.0166384	NA	0.141368	NA	1e-09	NA	0.454062	NA	0.136749	NA	0.267821	NA	0.0188203	NA	1e-09	NA	0.464139	NA	0.130071	NA	0.38697	NA	1e-09	NA	0.0141955	NA	-0.00647982	NA	-0.00692006	NA	-0.0199681
Irrigation	IRR	1	0.271332	NA	0.728668	NA	0.269196	NA	0.634807	NA	0.0959968	NA	1e-09	NA	0.397015	NA	0.517105	NA	0.08588	NA	0.0297749	NA	0.0449	NA	0.545779	NA	0.379574	NA	1e-09	NA	0.0246427	NA	0.0356	NA	0.438842	NA	0.325011	NA	1e-09	NA	0.175918	NA	0.0208739	NA	0.0248832	NA	0.0310284	NA	-0.00597989
Ladino_Cal	LAD	1	0.245455	NA	0.754545	NA	0.126535	NA	0.690053	NA	0.183412	NA	1e-09	NA	0.220992	NA	0.607963	NA	0.171045	NA	0.0465415	NA	0.119	NA	0.614229	NA	0.214502	NA	0.00607142	NA	0.0158352	NA	0.133	NA	0.373781	NA	0.139433	NA	1e-09	NA	0.337978	NA	0.0205335	NA	0.0266924	NA	0.00656205	NA	-0.00338385
LAS1	LAS	1	1e-09	NA	1	NA	0.118576	NA	0.881424	NA	1e-09	NA	1e-09	NA	0.243977	NA	0.756023	NA	1e-09	NA	1e-09	NA	1e-09	NA	0.736525	NA	0.186286	NA	0.0771882	NA	1e-09	NA	1e-09	NA	1e-09	NA	0.0230423	NA	1e-09	NA	0.976958	NA	0.0383749	NA	0.00391982	NA	0.0115164	NA	-0.0188493
Merit	MER	1	0.27067	NA	0.72933	NA	0.124589	NA	0.666627	NA	0.208784	NA	1e-09	NA	0.286713	NA	0.532946	NA	0.180341	NA	0.0184836	NA	0.122	NA	0.566312	NA	0.292751	NA	1e-09	NA	1e-09	NA	0.13	NA	0.422987	NA	0.235263	NA	1e-09	NA	0.211345	NA	0.0189765	NA	0.0354846	NA	0.0202235	NA	-0.00543936
Osecola	OSE	1	0.171218	NA	0.828782	NA	0.119685	NA	0.758905	NA	0.12141	NA	1e-09	NA	0.244722	NA	0.650624	NA	0.104654	NA	0.011693	NA	0.0698	NA	0.673763	NA	0.244712	NA	1e-09	NA	1e-09	NA	0.0719	NA	0.418328	NA	0.162202	NA	1e-09	NA	0.347549	NA	0.0268778	NA	0.0250617	NA	0.0119553	NA	-0.00772136
Patriot	PAT	1	0.218084	NA	0.781916	NA	0.240872	NA	0.68196	NA	0.0771685	NA	1e-09	NA	0.368963	NA	0.562261	NA	0.0687763	NA	1e-09	NA	0.052	NA	0.579467	NA	0.336952	NA	0.031589	NA	1e-09	NA	0.0514	NA	0.247371	NA	0.245127	NA	1e-09	NA	0.45607	NA	0.0249087	NA	0.0197149	NA	0.024272	NA	-0.00771593
Pilgrim	PIL	1	0.294256	NA	0.705744	NA	0.176015	NA	0.631475	NA	0.19251	NA	1e-09	NA	0.31648	NA	0.511615	NA	0.171905	NA	0.0184061	NA	0.124	NA	0.542597	NA	0.315262	NA	1e-09	NA	1e-09	NA	0.129	NA	0.359186	NA	0.243695	NA	1e-09	NA	0.268233	NA	0.0174933	NA	0.0325032	NA	0.0223371	NA	-0.00155918
Pitua	PIT	1	0.198664	NA	0.801336	NA	0.230756	NA	0.708451	NA	0.0607931	NA	1e-09	NA	0.335896	NA	0.60686	NA	0.0572442	NA	0.0403002	NA	0.0124	NA	0.625525	NA	0.321729	NA	1e-09	NA	1e-09	NA	0.00925	NA	0.642981	NA	0.302077	NA	0.0275642	NA	0.0181298	NA	0.0252617	NA	0.0181687	NA	0.0185372	NA	-0.0282838
Renovation	REN	1	0.229715	NA	0.770285	NA	0.252768	NA	0.675583	NA	0.0716492	NA	1e-09	NA	0.360068	NA	0.572594	NA	0.0673375	NA	0.0203737	NA	0.034	NA	0.581434	NA	0.323126	NA	0.0410425	NA	0.00835731	NA	0.039	NA	0.224131	NA	0.243753	NA	1e-09	NA	0.484785	NA	0.0234964	NA	0.0155071	NA	0.0210448	NA	-0.0134618
Edmonton	EDM	6	0.745059	0.0413066	0.254941	0.0413066	0.757787	0.195878	0.122252	0.0720307	0.119962	0.124367	0.524463	0.267604	0.398945	0.212505	0.0419759	0.0222545	0.0346161	0.0493303	0.115145	0.0713441	0.0317	0.0421166	0.0143447	0.0342389	0.325345	0.247227	0.513503	0.268276	0.0626278	0.0554353	0.0222	0.0394967	0.0113188	0.0277253	0.345953	0.238264	0.530233	0.278636	0.0276197	0.019064	-0.012206	0.00283059	-0.00931262	0.0348281	0.021017	0.0304622	0.0488282
Hiroshima	HIR	79	0.544776	0.125498	0.455224	0.125498	0.519171	0.141608	0.35282	0.135407	0.128009	0.0606599	0.598345	0.162053	0.0700264	0.0889726	0.288986	0.113925	0.0426429	0.0548223	0.247852	0.0815838	0.0164	0.0325633	0.231101	0.11687	0.0502625	0.0776324	0.45443	0.145759	0.168691	0.0956709	0.0225	0.039081	0.127627	0.0981588	0.0390219	0.0662426	0.495645	0.204373	0.146563	0.111604	0.000116243	0.00696517	-0.0122945	0.00851131	-0.0163026	0.0126973	0.00344901
Kunming	KUN	75	0.41291	0.168168	0.58709	0.168168	0.500052	0.162454	0.457385	0.180161	0.0425634	0.0539396	0.294695	0.159824	0.293176	0.108227	0.38699	0.175506	0.0251391	0.0399763	0.10167	0.109213	0.00464	0.0101339	0.353694	0.174656	0.230635	0.0991223	0.309359	0.163802	0.157481	0.100448	0.00549	0.0138053	0.0930135	0.193521	0.16837	0.0853925	0.129144	0.134912	0.446502	0.198936	0.0103483	0.0121875	-0.00700897	0.0117417	0.00982824	0.0129948	-0.0080442
Kyoto	KYO	48	0.516705	0.143038	0.483295	0.143038	0.477517	0.160631	0.388207	0.158427	0.134276	0.0698924	0.532432	0.185053	0.111939	0.121832	0.309571	0.149205	0.046059	0.0456759	0.280519	0.123183	0.00759	0.0130164	0.274114	0.156378	0.0910078	0.104424	0.346765	0.168034	0.182904	0.10207	0.0131	0.018876	0.185143	0.188861	0.0786277	0.097285	0.416523	0.188419	0.123728	0.0937803	0.0022602	0.00965536	-0.00832611	0.0104838	-0.00967444	0.0133021	0.000610424
Landshut	LND	95	0.744518	0.12449	0.255482	0.12449	0.347509	0.0800167	0.208333	0.112797	0.444158	0.13127	0.397641	0.100634	0.0776533	0.0724404	0.179476	0.104152	0.345229	0.118748	0.50714	0.109454	0.145	0.0564045	0.181057	0.0989665	0.0922092	0.0700392	0.0742939	0.104375	0.420266	0.110008	0.201	0.0756439	0.169932	0.0952905	0.0644662	0.0606376	0.112602	0.126004	0.0314753	0.0566108	-0.0167053	0.0105114	0.0123446	0.00941748	-0.0173464	0.0129482	-0.00739184
Lanzhou	LAN	6	0.323875	0.228432	0.676125	0.228432	0.287545	0.192357	0.597455	0.251142	0.115	0.0724765	0.28482	0.207511	0.0918861	0.0261752	0.546132	0.242674	0.077162	0.03865	0.176746	0.105683	0.0264	0.025895	0.520398	0.261404	0.08111	0.0199229	0.19539	0.156504	0.134689	0.115811	0.0296	0.036846	0.491422	0.320184	0.0640474	0.0230781	0.199413	0.170182	0.0808353	0.0934329	0.0174998	0.018409	0.00814915	0.0174544	-0.00893972	0.00391306	0.00148085
Linkoping	LIN	97	0.89247	0.129562	0.10753	0.129562	0.520607	0.0826481	0.0678287	0.112557	0.411564	0.0824762	0.545398	0.173245	0.133211	0.181879	0.045193	0.0867013	0.276198	0.109313	0.578844	0.15568	0.1	0.052202	0.0450304	0.086044	0.156848	0.18036	0.118875	0.121247	0.512583	0.155688	0.141	0.066237	0.0396863	0.0765229	0.127383	0.180829	0.169029	0.161129	0.0101799	0.0319604	-0.0259167	0.0115668	0.00409427	0.0150549	-0.00630267	0.0232989	0.00492714
Loja	LOJ	56	0.806417	0.107033	0.193583	0.107033	0.70163	0.0835078	0.101945	0.0982703	0.196425	0.0299259	0.690333	0.130672	0.11821	0.0767977	0.0822886	0.0856913	0.109169	0.030501	0.612274	0.0773097	9.22e-05	0.000484975	0.084574	0.0906957	0.127248	0.0841054	0.175811	0.113007	0.737139	0.0972671	0.00049	0.00222221	0.0449858	0.0808317	0.0552786	0.0602439	0.0444118	0.0561988	0.117695	0.075595	-0.0200072	0.00764205	-0.0115812	0.00725756	0.00075907	0.010607	0.00648014
Medellin	MED	51	0.809865	0.129124	0.190135	0.129124	0.633422	0.0847721	0.104363	0.125015	0.262215	0.0515281	0.620358	0.144454	0.143014	0.113176	0.0748615	0.109026	0.161766	0.058767	0.550664	0.105574	0.0238	0.0168806	0.0738031	0.0967531	0.153469	0.120758	0.19828	0.134842	0.537921	0.124481	0.046	0.0229115	0.0318161	0.0419727	0.108299	0.0956759	0.194973	0.162083	0.0810332	0.0947091	-0.0193064	0.00987012	-0.00808023	0.00692768	-0.0051119	0.0165917	-0.00821752
Melbourne	MEL	74	0.391106	0.10726	0.608894	0.10726	0.395379	0.0982241	0.510039	0.115119	0.0945823	0.0434835	0.337812	0.16241	0.177093	0.122568	0.434939	0.111887	0.0501565	0.0376629	0.187116	0.0595044	0.00988	0.0207871	0.408911	0.116241	0.15638	0.117101	0.237718	0.154235	0.125813	0.0637357	0.0136	0.0237911	0.313995	0.139524	0.132798	0.104506	0.270995	0.183083	0.142786	0.0733462	0.0100944	0.00778138	-0.00200641	0.00982347	-0.00490854	0.0172641	-0.00553384
Memphis	MEM	65	0.287213	0.118257	0.712787	0.118257	0.416461	0.122917	0.576521	0.126481	0.0070182	0.0115035	0.121881	0.108703	0.382541	0.11288	0.490071	0.129173	0.0055068	0.00951517	0.00286483	0.0119929	0.00234	0.00496826	0.448859	0.122392	0.298047	0.108403	0.247885	0.125025	0.00617053	0.0141133	0.00567	0.00781781	0.0712275	0.036869	0.239921	0.104002	0.118145	0.121735	0.558871	0.137209	0.0187869	0.00825526	-0.00230892	0.00693798	0.0177033	0.013288	-0.0151676
MexicoCity	MEX	93	0.304479	0.247107	0.695521	0.247107	0.320935	0.149262	0.587789	0.234251	0.0912758	0.125798	0.237924	0.175788	0.172428	0.0920572	0.524312	0.221617	0.0653358	0.0976441	0.127845	0.187561	0.0289	0.0482058	0.473007	0.197994	0.129078	0.0810776	0.241208	0.141329	0.132692	0.177352	0.0379	0.0605098	0.162911	0.177835	0.0760519	0.0670899	0.104374	0.11158	0.486088	0.299848	0.018972	0.0142905	-0.00111294	0.00801351	-0.00343969	0.0118034	-0.00381752
Munster	MNS	6	0.887697	0.0795001	0.112303	0.0795001	0.700688	0.065443	0.0324161	0.0583347	0.266896	0.0652781	0.508914	0.0570518	0.28023	0.059346	0.0149572	0.0366376	0.195899	0.0579859	0.44288	0.103924	0.0667	0.0202141	0.0173155	0.0424142	0.275034	0.0390877	0.198067	0.0973211	0.417882	0.0946418	0.0875	0.0318362	0.0173622	0.0425285	0.246606	0.0451793	0.223677	0.099945	0.00695626	0.0170393	-0.0258755	0.00622158	-0.00506177	0.0049397	0.0125234	0.00584	-0.00798916
Munich	MUN	90	0.704399	0.195451	0.295601	0.195451	0.365015	0.0820251	0.240754	0.181239	0.394231	0.158085	0.450226	0.157159	0.0625346	0.0815734	0.208232	0.166141	0.279007	0.135516	0.445201	0.156828	0.125	0.0653045	0.193949	0.154464	0.0682569	0.0836155	0.167788	0.153797	0.334447	0.146397	0.171	0.0863341	0.183741	0.15346	0.0534082	0.0714956	0.234344	0.174483	0.0230388	0.0461407	-0.0126369	0.0151544	0.00623298	0.0113782	-0.0235456	0.0172504	-0.00157622
Newcastle	NEW	6	0.294837	0.252446	0.705163	0.252446	0.213239	0.188836	0.647157	0.268733	0.139604	0.0847999	0.237631	0.203605	0.0472768	0.047277	0.609793	0.271295	0.1053	0.0500953	0.248155	0.155557	0.0241	0.0153982	0.600201	0.266549	0.0566549	0.0521657	0.0708616	0.0958862	0.197072	0.159209	0.0278	0.0235955	0.625723	0.270529	0.0396442	0.0421623	0.109716	0.104078	1e-09	0	0.0201051	0.020729	0.0152974	0.0121263	-0.0148067	0.0074066	0.00948575
Norfolk	NOR	6	0.36452	0.0760726	0.63548	0.0760726	0.395943	0.0909377	0.526585	0.0850983	0.0774726	0.0253442	0.212659	0.10538	0.272332	0.0757493	0.45689	0.0843376	0.0581187	0.0271113	0.0719262	0.0503285	0.0359	0.0168253	0.421927	0.0840937	0.216846	0.0741708	0.253421	0.103657	0.078967	0.0506756	0.0417	0.0205557	0.163035	0.0802961	0.172993	0.0724459	0.149213	0.0874661	0.394115	0.080504	0.013384	0.00540299	0.000975035	0.00772988	0.00621591	0.00923868	-0.00602321
PalmNorth	PLM	85	0.43764	0.159896	0.56236	0.159896	0.484005	0.141007	0.446612	0.167243	0.0693828	0.0413994	0.37814	0.149607	0.202735	0.12826	0.381288	0.163536	0.037837	0.0321734	0.173363	0.0941889	0.00488	0.0117134	0.348081	0.151097	0.17377	0.119656	0.299903	0.1487	0.105171	0.103573	0.00577	0.010936	0.313947	0.133044	0.160387	0.109208	0.353918	0.162268	0.0608038	0.0547002	0.00753475	0.0112376	-0.00661672	0.00873285	-0.00184569	0.0172836	-0.00817822
Paris	PAR	92	0.553783	0.102627	0.446217	0.102627	0.561162	0.0959837	0.327067	0.0986633	0.111771	0.0683076	0.446344	0.135117	0.219157	0.121894	0.269632	0.0988135	0.0648666	0.0548585	0.159737	0.0778283	0.0416	0.0424959	0.225775	0.10318	0.171758	0.123225	0.401123	0.150985	0.0991634	0.0810557	0.0427	0.0455483	0.168315	0.098239	0.164046	0.122876	0.423454	0.159284	0.10233	0.0939046	-0.000304904	0.00321155	-0.00485057	0.0108675	0.000499572	0.0143635	0.00327951
PuntAr	PUN	73	0.434586	0.138733	0.565414	0.138733	0.499048	0.140618	0.445556	0.150798	0.0553958	0.0261182	0.336928	0.131457	0.254921	0.0783985	0.380427	0.148211	0.027724	0.0200772	0.159418	0.0523608	0.002	0.00621635	0.358788	0.150941	0.215227	0.0723834	0.264568	0.127402	0.10633	0.0564397	0.00196	0.00619593	0.316006	0.159163	0.19841	0.0670907	0.294324	0.138792	0.082969	0.0676494	0.00863356	0.00993046	-0.00479259	0.00886723	0.00552672	0.00935963	-0.00855972
Quito	QUI	37	0.840742	0.0642232	0.159258	0.0642232	0.705782	0.0579756	0.0649614	0.0591585	0.229257	0.0342202	0.621603	0.107596	0.19322	0.074469	0.0385303	0.0453091	0.146646	0.0367664	0.603429	0.0685089	0.00324	0.0075584	0.0510577	0.053024	0.208916	0.07584	0.133361	0.10184	0.698771	0.0733373	0.00855	0.0129343	0.0177793	0.0376664	0.127662	0.0603875	0.0391109	0.0746478	0.108131	0.0646624	-0.0229225	0.00478529	-0.00829793	0.00629995	0.0076436	0.010452	-0.00182281
Rancagua	RAN	6	0.426441	0.0684555	0.573559	0.0684555	0.489129	0.0724717	0.451485	0.0727854	0.0593861	0.0232473	0.306873	0.087804	0.278597	0.0844537	0.381992	0.0734904	0.0325383	0.0210822	0.145722	0.0550482	0.00404	0.00659814	0.360426	0.0741904	0.238007	0.0863568	0.2518	0.124167	0.101482	0.0290923	0.0043	0.00733397	0.299889	0.0977358	0.215251	0.0826873	0.261843	0.098667	0.117234	0.100956	0.00897431	0.00485958	-0.00393335	0.00550075	0.00787071	0.0108479	-0.00996902
Reading	REA	5	0.624248	0.148928	0.375752	0.148928	0.744112	0.200604	0.225365	0.172557	0.0305232	0.0327516	0.510007	0.119845	0.322221	0.109308	0.157995	0.17765	0.00977697	0.0142841	0.0979578	0.0745758	1e-09	0	0.12997	0.174435	0.24665	0.0818114	0.525422	0.192933	0.0315279	0.044377	0.000266	0.0005946	0.131957	0.174659	0.257772	0.0872602	0.572146	0.160411	0.00633143	0.0141575	-0.00361332	0.00962524	-0.0201574	0.0110748	0.0103103	0.0121049	0.00189048
Sacramento	SAC	6	0.344431	0.105481	0.655569	0.105481	0.402537	0.120982	0.540166	0.118754	0.0572967	0.0283937	0.283076	0.130094	0.216236	0.131902	0.471343	0.114963	0.0293453	0.0261766	0.0626788	0.0524004	0.0181	0.0121092	0.413752	0.101235	0.165926	0.114982	0.339565	0.148496	0.0704475	0.0599487	0.0198	0.0179902	0.138394	0.0998367	0.127433	0.0928069	0.234565	0.165875	0.409407	0.0792004	0.0142948	0.00686285	-0.00515951	0.00785267	-0.00211999	0.0181334	-0.00600125
Santiago	SAN	6	0.318479	0.0657716	0.681521	0.0657716	0.39714	0.0573818	0.56483	0.0690527	0.0380304	0.0303346	0.293904	0.0904188	0.187877	0.0828322	0.49995	0.0710465	0.0182689	0.0302644	0.116456	0.0427794	0.00106	0.00205188	0.463187	0.0608156	0.150254	0.0867986	0.269042	0.110818	0.0754311	0.0618908	0.00241	0.00587592	0.357112	0.0628153	0.125266	0.074097	0.264242	0.12612	0.175543	0.0727311	0.0166658	0.00504998	-0.00419392	0.00641126	-0.00311601	0.011047	-0.0081505
Sapporo	SAP	88	0.622054	0.124002	0.377946	0.124002	0.649986	0.130073	0.252315	0.133015	0.0976991	0.0365176	0.485896	0.144598	0.26998	0.138669	0.1935	0.132791	0.0506243	0.0357421	0.196771	0.0585989	0.017	0.0158523	0.161611	0.128014	0.219319	0.132092	0.405271	0.165787	0.143935	0.0858189	0.0181	0.0181648	0.129914	0.122349	0.213372	0.122385	0.425585	0.182201	0.0691307	0.060454	-0.00451715	0.00871071	-0.0126282	0.00892033	0.00512886	0.0179054	-0.00120303
Shanghai	SHA	6	0.166581	0.232204	0.833419	0.232204	0.180832	0.270417	0.768198	0.27947	0.0509706	0.0186832	0.0881217	0.13785	0.164699	0.160763	0.701442	0.287138	0.0457369	0.0134796	0.0595133	0.0337438	0.00635	0.00736896	0.690469	0.295755	0.150889	0.127428	0.0927773	0.145492	0.0358444	0.038527	0.00361	0.00544375	0.686425	0.365533	0.135147	0.120836	0.0825045	0.136152	0.0564728	0.0895576	0.0309211	0.0191134	0.0211758	0.018555	0.00381632	0.0128762	0.00422401
Spain	SPA	32	0.235667	0.139415	0.764333	0.139415	0.240982	0.141357	0.678173	0.155869	0.0808452	0.0566751	0.0648263	0.0963154	0.293151	0.13854	0.575501	0.143288	0.066521	0.0539975	0.0510556	0.0612262	0.0308	0.024794	0.572013	0.13518	0.269612	0.127209	0.0765549	0.107956	0.0344152	0.0517129	0.0278	0.0296851	0.498461	0.130437	0.242545	0.124152	0.0739237	0.112672	0.122878	0.0892984	0.0213767	0.0104788	0.0166937	0.0109274	0.0132357	0.0179918	-0.00627332
Stockholm	STO	6	0.949181	0.0712053	0.0508189	0.0712053	0.539934	0.060137	0.0167257	0.0382898	0.44334	0.088698	0.467402	0.0430703	0.167542	0.0687879	0.00819732	0.0200792	0.356859	0.0783768	0.561625	0.0734142	0.165	0.0431256	0.00932623	0.0228445	0.196377	0.0557468	0.0674043	0.0702993	0.50615	0.0729936	0.209	0.0557013	0.0121813	0.0267518	0.164091	0.0547879	0.107904	0.0812347	0.00028012	0.000686148	-0.0333928	0.00651583	0.00828207	0.005127	0.000273559	0.00705396	-0.00670793
Sydney	SYD	6	0.485702	0.239723	0.514298	0.239723	0.347237	0.199528	0.452636	0.251972	0.200126	0.0687392	0.487664	0.203069	0.0830772	0.114267	0.344081	0.21	0.0851773	0.0741833	0.358536	0.145793	0.0138	0.0137544	0.327047	0.202542	0.0890662	0.119024	0.211601	0.151835	0.239814	0.211709	0.0233	0.0231411	0.264989	0.207341	0.0666985	0.0916872	0.349964	0.299339	0.0551883	0.0457745	0.000904431	0.016863	-0.00132892	0.0102759	-0.0139202	0.0176686	0.00426447
Talca	TAL	6	0.412589	0.142733	0.587411	0.142733	0.48631	0.12962	0.46479	0.149544	0.0489002	0.0222474	0.34341	0.21966	0.236854	0.148485	0.399674	0.143553	0.0200618	0.0163139	0.141112	0.0605975	1e-09	0	0.365906	0.15379	0.200414	0.132963	0.292568	0.20114	0.119912	0.065243	5.7e-05	0.00013973	0.240062	0.110228	0.16734	0.117371	0.260354	0.257575	0.212275	0.194711	0.0102457	0.00973687	-0.00695231	0.0104448	0.00304847	0.019879	-0.0086364
Tampa	TAM	6	0.0245616	0.0431102	0.975438	0.0431102	0.159329	0.0471611	0.840671	0.0471611	1e-09	0	0.127466	0.0911879	0.095115	0.0868756	0.777419	0.0467776	1e-09	0	1e-09	0	1e-09	0	0.641354	0.0456227	0.0277525	0.0456935	0.330894	0.0746075	1e-09	0	1e-09	0	0.0264947	0.0411807	0.000111187	0.000272348	0.0479538	0.0795976	0.92544	0.102832	0.0360564	0.00291715	-0.00922902	0.00457177	-0.0144852	0.0124907	-0.000494188
Tehran	TEH	87	0.762387	0.23171	0.237613	0.23171	0.0971585	0.144539	0.211366	0.201725	0.691475	0.322378	0.0687888	0.113565	0.0786427	0.112096	0.186242	0.178753	0.666327	0.332141	0.0554654	0.0951828	0.646	0.360996	0.172811	0.178098	0.0790193	0.108931	0.0466273	0.0918246	0.0364329	0.0798514	0.649	0.357097	0.162668	0.173091	0.0719492	0.0980577	0.0601049	0.105862	0.0199393	0.0413926	-0.0223959	0.0210184	0.0519118	0.0281213	-0.0121311	0.0171794	-0.0160174
Temuco	TEM	6	0.424625	0.0853048	0.575375	0.0853048	0.495377	0.104837	0.453342	0.0985247	0.0512808	0.0184736	0.326146	0.0541072	0.264631	0.0684465	0.38563	0.102007	0.0235937	0.0176477	0.148104	0.01492	0.00235	0.00489109	0.361155	0.103643	0.221152	0.0534651	0.267239	0.0624458	0.0829991	0.0415769	0.00334	0.00604428	0.313075	0.133511	0.20523	0.0532857	0.306897	0.0444076	0.0884558	0.0748221	0.00907123	0.00588952	-0.00520248	0.00433704	0.00590361	0.00766706	-0.0102189
Thessa	THE	93	0.556326	0.136006	0.443674	0.136006	0.0834512	0.0859289	0.424869	0.127525	0.49168	0.126337	0.126978	0.109207	0.0500147	0.0523319	0.394628	0.125922	0.428379	0.117058	0.220493	0.0590359	0.31	0.0935977	0.369692	0.127847	0.0528201	0.0520245	0.0466834	0.0726331	0.117233	0.0600107	0.354	0.106848	0.369379	0.13854	0.0469808	0.0471495	0.0964806	0.111482	0.0161176	0.0344934	-0.00296885	0.0112513	0.0346848	0.0112077	-0.0212833	0.0133477	0.0143032
Tokyo	TOK	6	0.569037	0.156831	0.430963	0.156831	0.588034	0.183741	0.316251	0.178865	0.0957144	0.0438913	0.510037	0.0513322	0.212658	0.160323	0.240684	0.165795	0.0366207	0.0246573	0.217934	0.0646159	0.00488	0.00455019	0.201554	0.147865	0.170815	0.133115	0.404814	0.0380874	0.151378	0.0444703	0.00792	0.00960539	0.114743	0.0738013	0.163769	0.134814	0.433082	0.0674121	0.129113	0.123922	-0.00239759	0.00865552	-0.0119839	0.0040814	0.000938507	0.0152278	0.00126768
Toronto	TOR	120	0.683245	0.0950419	0.316755	0.0950419	0.723767	0.133258	0.181532	0.106205	0.0947005	0.0620821	0.390191	0.120527	0.46522	0.132756	0.096754	0.110018	0.0478354	0.0351609	0.10228	0.0492857	0.0313	0.0207299	0.0784313	0.104706	0.3921	0.136251	0.395932	0.12965	0.0585716	0.04799	0.0231	0.0239654	0.0639935	0.0875083	0.400276	0.134303	0.408708	0.136299	0.0453161	0.0544077	-0.00908449	0.00686234	-0.00717445	0.0153199	0.0295324	0.0172994	0.0171797
Vancouver	VAN	88	0.713647	0.081836	0.286353	0.081836	0.736327	0.102131	0.157864	0.0863228	0.105809	0.0440225	0.646026	0.148156	0.193515	0.123033	0.11752	0.0816075	0.0429389	0.0441154	0.226892	0.0563994	0.0187	0.0288828	0.073727	0.0741919	0.143026	0.114646	0.537605	0.163942	0.167066	0.0767814	0.0189	0.0328114	0.0601543	0.0676046	0.146795	0.107576	0.563136	0.175717	0.0439633	0.047351	-0.00972096	0.00583264	-0.0197748	0.00955957	-0.0027758	0.0151266	0.00825508
Warsaw	WAR	75	0.910739	0.0828825	0.0892607	0.0828825	0.387866	0.0780271	0.0570965	0.0753007	0.555037	0.0870618	0.452372	0.108587	0.0620479	0.0589006	0.0460859	0.0656265	0.439494	0.0911441	0.576085	0.0713901	0.227	0.0590447	0.0486987	0.0644717	0.0869009	0.0637689	0.0609404	0.0807721	0.498438	0.0823727	0.287	0.0686356	0.0487067	0.0550645	0.0597573	0.0530168	0.0989224	0.108757	0.00755806	0.0194498	-0.0301336	0.00733034	0.0156492	0.00912354	-0.0174018	0.0116298	-0.00521479
Wollongong	WOL	6	0.624473	0.205494	0.375527	0.205494	0.543686	0.189329	0.28159	0.215755	0.174724	0.0417562	0.455921	0.219748	0.183382	0.0810577	0.243648	0.195019	0.117048	0.0393445	0.393894	0.099419	0.0111	0.0095582	0.24382	0.20781	0.183706	0.0932242	0.16745	0.188356	0.386366	0.126966	0.0201	0.0149576	0.245393	0.23117	0.150225	0.0841179	0.158621	0.130672	0.0393383	0.0603583	-0.00582952	0.0154162	-0.000759968	0.0127362	0.00336378	0.00913099	-0.00212008
[truncated: 56 more columns]

## Sheet: EurMatrix_linFst
0	0.0204279	0.0259104	0.0250134	0.0209624	0.0186816	0.0152047	0.0240079	0.044729	0.0343497	0.0622534	0.0430846	0.0293509
0.0204279	0	0.0332927	0.028173	0.0324904	0	0.0113136	0	0.0251868	0.00182733	0.0542285	0.0389341	0.0347961
0.0259104	0.0332927	0	0.0217542	0.00667729	0.0238254	0.0252646	0.0381898	0.0439514	0.0305432	0.0475208	0.0295533	0.0150017
0.0250134	0.028173	0.0217542	0	0.0225524	0.0164978	0.030642	0.0330386	0.0533556	0.0210854	0.0522782	0.0419478	0.0179951
0.0209624	0.0324904	0.00667729	0.0225524	0	0.0255106	0.021198	0.0365004	0.0423844	0.033203	0.0489118	0.0282195	0.0169826
0.0186816	0	0.0238254	0.0164978	0.0255106	0	0.0151089	0	0.0340117	0	0.0456587	0.0373605	0.0216039
0.0152047	0.0113136	0.0252646	0.030642	0.021198	0.0151089	0	0.0156378	0.0276246	0.0296371	0.0565754	0.0349181	0.033783
0.0240079	0	0.0381898	0.0330386	0.0365004	0	0.0156378	0	0.0317681	0.00627209	0.0602756	0.0447028	0.0405394
0.044729	0.0251868	0.0439514	0.0533556	0.0423844	0.0340117	0.0276246	0.0317681	0	0.0489767	0.0694489	0.0425572	0.0566055
0.0343497	0.00182733	0.0305432	0.0210854	0.033203	0	0.0296371	0.00627209	0.0489767	0	0.0514584	0.0446581	0.0242449
0.0622534	0.0542285	0.0475208	0.0522782	0.0489118	0.0456587	0.0565754	0.0602756	0.0694489	0.0514584	0	0.0475943	0.043728
0.0430846	0.0389341	0.0295533	0.0419478	0.0282195	0.0373605	0.0349181	0.0447028	0.0425572	0.0446581	0.0475943	0	0.0334262
0.0293509	0.0347961	0.0150017	0.0179951	0.0169826	0.0216039	0.033783	0.0405394	0.0566055	0.0242449	0.043728	0.0334262	0

## Sheet: NAMatrix_linFst
0	0.0142255	0.0131517	0.0252204	0.0184347	0.025781	0.0182905	0.0188196	0.0469154	0.0128398	0.010348
0.0142255	0	0.0303542	0.0373853	0.0101979	0.0142173	0.0145867	0.017206	0.0337851	0.0252141	0.0259641
0.0131517	0.0303542	0	0.0211	0.0316542	0.0421867	0.0244747	0.0246374	0.0619555	0.00834506	0.00868885
0.0252204	0.0373853	0.0211	0	0.0387743	0.0451603	0	0	0.0188747	0.0188103	0.0195914
0.0184347	0.0101979	0.0316542	0.0387743	0	0.0161951	0.0137207	0.0155037	0.0331838	0.0243236	0.0301175
0.025781	0.0142173	0.0421867	0.0451603	0.0161951	0	0.0181236	0.018802	0.0284088	0.0360601	0.0370604
0.0182905	0.0145867	0.0244747	0	0.0137207	0.0181236	0	0	0.0063207	0.017879	0.0211866
0.0188196	0.017206	0.0246374	0	0.0155037	0.018802	0	0	0.000687472	0.0197037	0.020251
0.0469154	0.0337851	0.0619555	0.0188747	0.0331838	0.0284088	0.0063207	0.000687472	0	0.0556953	0.00997247
0.0128398	0.0252141	0.00834506	0.0188103	0.0243236	0.0360601	0.017879	0.0197037	0.0556953	0	0.0555683
0.010348	0.0259641	0.00868885	0.0195914	0.0301175	0.0370604	0.0211866	0.020251	0.00997247	0.0555683	0

## Sheet: SAMatrix_linfst
0	0.032322	0.0394319	0.0288839	0.0271676	0.0316191	0.0204061	0.0259136	0.0145558	0.0183611
0.032322	0	0.0604386	0.0539762	0.0245681	0.0555326	0.0246154	0.0270557	0.0219839	0.0243037
0.0394319	0.0604386	0	0.0348721	0.0464575	0.0141	0.0379538	0.0456587	0.0330546	0.0360708
0.0288839	0.0539762	0.0348721	0	0.036955	0.0237793	0.0251069	0.0312255	0.0185042	0.021318
0.0271676	0.0245681	0.0464575	0.036955	0	0.0396772	0.0167231	0.0160041	0.0169402	0.0153191
0.0316191	0.0555326	0.0141	0.0237793	0.0396772	0	0.0285092	0.0360418	0.0228557	0.0263316
0.0204061	0.0246154	0.0379538	0.0251069	0.0167231	0.0285092	0	0	0	0
0.0259136	0.0270557	0.0456587	0.0312255	0.0160041	0.0360418	0	0	0	0
0.0145558	0.0219839	0.0330546	0.0185042	0.0169402	0.0228557	0	0	0	0
0.0183611	0.0243037	0.0360708	0.021318	0.0153191	0.0263316	0	0	0	0
