# Supplementary material for: Haploblocks contribute to parallel climate adaptation following global invasion of a cosmopolitan plant
Source: Nat Ecol Evol. 2025 Jul 8;9(8):1441–55. doi: 10.1038/s41559-025-02751-2 (PMC12328208; doi:10.1038/s41559-025-02751-2)
Supplement: Supplementary file 12 — Individual population structure dataset. [file 41559_2025_2751_MOESM12_ESM.xlsx]

## Sheet: IndividualData
Tag	K2R2Q1	K2R2Q2	K3R1Q3	K3R1Q2	K3R1Q1	K4R1Q4	K4R1Q3	K4R1Q2	K4R1Q1	K5R1Q1	K5R1Q2	K5R1Q3	K5R1Q4	K5R1Q5	K6R1Q4	K6R1Q1	K6R1Q2	K6R1Q3	K6R1Q5	K6R1Q6	PC1	PC2	PC3	PC4	PC5	City	pop	number	N	City2	Continent	Region	Lat	Long	area	pop_size	density	city_age	no_cities	num_populations	total_num_plants	transect_length	betaLog_Dist	betaLog_GMIS	sigLog_Dist	sigLog_GMIS	meanHCN	bio1	bio2
Albuquerque_1_10_merged_sorted_dupsMarked	0.357002	0.642998	0.40035	0.529438	0.0702116	0.246955	0.239216	0.465129	0.0486997	0.0654362	0.0346585	0.420725	0.179912	0.299269	0.0909496	0.0440872	0.138159	0.128905	0.155513	0.442386	0.0135364	-0.00148288	0.00209076	-0.00360901	-0.0124086	Albuquerque	1	10	93	Albuquerque	North America	Introduced	35.084	-106.65	608.4	546191	897.75	65	3	40	792	17.27	-0.839	0.021	Yes	No	0.225	135	170
Albuquerque_1_13_merged_sorted_dupsMarked	0.394951	0.605049	0.510743	0.46925	0.0200074	0.4356	0.156038	0.408362	1e-09	0.0325855	0.0101356	0.320632	0.0809613	0.555685	1e-09	0.00912709	0.0843685	0.0677511	0.477857	0.360897	0.0117436	-0.0172746	-0.0126515	0.00332867	-0.0231395	Albuquerque	1	13	93	Albuquerque	North America	Introduced	35.084	-106.65	608.4	546191	897.75	65	3	40	792	17.27	-0.839	0.021	Yes	No	0.225	135	170
Albuquerque_1_19_merged_sorted_dupsMarked	0.267378	0.732622	0.342852	0.61809	0.0390581	0.123032	0.301131	0.542143	0.0336944	0.0175129	0.0200297	0.507912	0.23762	0.216925	0.0824654	0.0296415	0.159046	0.165037	0.0143138	0.549495	0.0200075	0.00358045	0.0114269	-0.00960171	-0.0135722	Albuquerque	1	19	93	Albuquerque	North America	Introduced	35.084	-106.65	608.4	546191	897.75	65	3	40	792	17.27	-0.839	0.021	Yes	No	0.225	135	170
Albuquerque_1_3_merged_sorted_dupsMarked	0.729462	0.270538	0.713925	0.150779	0.135296	0.695974	0.127681	0.122859	0.0534859	0.246234	0.0286108	0.0616354	0.076278	0.587242	0.146061	0.0359684	0.0231932	0.0886847	0.641475	0.0646175	-0.0110907	-0.0226432	-0.0147085	0.0133177	-0.010675	Albuquerque	1	3	93	Albuquerque	North America	Introduced	35.084	-106.65	608.4	546191	897.75	65	3	40	792	17.27	-0.839	0.021	Yes	No	0.225	135	170
Albuquerque_1_4_merged_sorted_dupsMarked	0.35788	0.64212	0.402142	0.53243	0.0654279	0.2935	0.199972	0.46938	0.0371472	0.073697	0.0276711	0.414368	0.141223	0.343042	0.0561234	0.0350196	0.160458	0.10662	0.257682	0.384097	0.0141767	-0.0040102	-0.00415616	-0.000340771	-0.0145872	Albuquerque	1	4	93	Albuquerque	North America	Introduced	35.084	-106.65	608.4	546191	897.75	65	3	40	792	17.27	-0.839	0.021	Yes	No	0.225	135	170
Albuquerque_1_5_merged_sorted_dupsMarked	0.41079	0.58921	0.473631	0.468998	0.0573704	0.265448	0.301495	0.39761	0.0354473	0.0668683	0.0223407	0.358473	0.234914	0.317404	0.0568016	0.0251985	0.124404	0.201967	0.237471	0.354158	0.0106874	-0.00432803	0.0082974	-0.00380562	-0.0148907	Albuquerque	1	5	93	Albuquerque	North America	Introduced	35.084	-106.65	608.4	546191	897.75	65	3	40	792	17.27	-0.839	0.021	Yes	No	0.225	135	170
Albuquerque_1_7_merged_sorted_dupsMarked	0.424314	0.575686	0.489012	0.452194	0.0587935	0.342565	0.236218	0.390215	0.0310016	0.0572608	0.0327172	0.332481	0.167829	0.409713	0.0332414	0.0354757	0.115884	0.1432	0.339183	0.333015	0.00946527	-0.00870447	-0.000325767	-0.00434757	-0.0173394	Albuquerque	1	7	93	Albuquerque	North America	Introduced	35.084	-106.65	608.4	546191	897.75	65	3	40	792	17.27	-0.839	0.021	Yes	No	0.225	135	170
Albuquerque_1_8_merged_sorted_dupsMarked	0.482816	0.517184	0.554359	0.387307	0.0583345	0.387742	0.263485	0.323344	0.0254294	0.0890475	0.0214006	0.270079	0.189517	0.429956	0.100278	0.0238794	0.0523376	0.156711	0.30946	0.357334	0.0051498	-0.0113898	0.00428954	0.000927356	-0.0165762	Albuquerque	1	8	93	Albuquerque	North America	Introduced	35.084	-106.65	608.4	546191	897.75	65	3	40	792	17.27	-0.839	0.021	Yes	No	0.225	135	170
Albuquerque_1_9_merged_sorted_dupsMarked	0.450551	0.549449	0.579494	0.398896	0.0216103	0.222854	0.459993	0.310801	0.0063523	0.00410708	0.00776334	0.280981	0.37014	0.337008	1e-09	0.00440365	0.054066	0.33815	0.256354	0.347026	0.00758968	-0.00731006	0.0251926	-0.012893	-0.0195093	Albuquerque	1	9	93	Albuquerque	North America	Introduced	35.084	-106.65	608.4	546191	897.75	65	3	40	792	17.27	-0.839	0.021	Yes	No	0.225	135	170
Albuquerque_14_1_merged_sorted_dupsMarked	0.680262	0.319738	0.706934	0.194835	0.0982314	0.802078	0.00651567	0.177492	0.0139139	0.250899	1e-09	0.0911394	1e-09	0.657962	0.12753	0.00346955	0.100826	1e-09	0.768175	1e-09	-0.00724742	-0.0283663	-0.0284987	0.00831262	-0.00661226	Albuquerque	14	1	93	Albuquerque	North America	Introduced	35.084	-106.65	608.4	546191	897.75	65	3	40	792	17.27	-0.839	0.021	Yes	No	0.225	135	170
Albuquerque_14_10_merged_sorted_dupsMarked	0.594886	0.405114	0.708554	0.256376	0.03507	0.782378	1e-09	0.217622	1e-09	0.0431678	1e-09	0.0759687	1e-09	0.880864	1e-09	1e-09	1e-09	1e-09	0.846381	0.153619	0.000256159	-0.0326213	-0.0300807	0.0164247	-0.0296219	Albuquerque	14	10	93	Albuquerque	North America	Introduced	35.084	-106.65	608.4	546191	897.75	65	3	40	792	17.27	-0.839	0.021	Yes	No	0.225	135	170
Albuquerque_14_14_merged_sorted_dupsMarked	0.528826	0.471174	0.659675	0.320353	0.0199718	0.651941	0.0722671	0.275791	1e-09	0.0580113	0.00904204	0.167303	0.000132353	0.765511	1e-09	0.000235863	0.0212766	0.0154542	0.745948	0.217085	0.00386456	-0.0292831	-0.0215865	0.0125369	-0.0266065	Albuquerque	14	14	93	Albuquerque	North America	Introduced	35.084	-106.65	608.4	546191	897.75	65	3	40	792	17.27	-0.839	0.021	Yes	No	0.225	135	170
Albuquerque_14_17_merged_sorted_dupsMarked	0.536438	0.463562	0.667054	0.314267	0.0186788	0.566115	0.170651	0.263234	1e-09	0.0432692	0.011903	0.169503	0.0915697	0.683755	1e-09	1e-09	0.0509458	0.102934	0.6687	0.17742	0.00243952	-0.0236747	-0.00903867	0.00722213	-0.0249934	Albuquerque	14	17	93	Albuquerque	North America	Introduced	35.084	-106.65	608.4	546191	897.75	65	3	40	792	17.27	-0.839	0.021	Yes	No	0.225	135	170
Albuquerque_14_18_merged_sorted_dupsMarked	0.552727	0.447273	0.630046	0.309439	0.0605148	0.409086	0.323	0.240709	0.0272053	0.0919822	0.022312	0.194186	0.244307	0.447213	0.0648822	0.0246529	0.016146	0.224222	0.397798	0.272299	-5.14e-05	-0.0139954	0.00879576	-0.0104504	-0.0190516	Albuquerque	14	18	93	Albuquerque	North America	Introduced	35.084	-106.65	608.4	546191	897.75	65	3	40	792	17.27	-0.839	0.021	Yes	No	0.225	135	170
Albuquerque_14_3_merged_sorted_dupsMarked	0.596022	0.403978	0.712968	0.25618	0.0308521	0.614435	0.179674	0.205891	1e-09	0.0811244	0.00401932	0.125007	0.0983239	0.691526	1e-09	1e-09	0.0412543	0.117213	0.713644	0.127888	-0.00101936	-0.0255507	-0.00905257	0.0116558	-0.0217896	Albuquerque	14	3	93	Albuquerque	North America	Introduced	35.084	-106.65	608.4	546191	897.75	65	3	40	792	17.27	-0.839	0.021	Yes	No	0.225	135	170
Albuquerque_14_4_merged_sorted_dupsMarked	0.630723	0.369277	0.765403	0.218693	0.0159037	0.721749	0.103938	0.174314	1e-09	0.114856	1e-09	0.0878194	0.0391375	0.758187	0.0686444	1e-09	1e-09	0.0484913	0.716875	0.165989	-0.0025053	-0.0312966	-0.0146307	0.0168147	-0.0164219	Albuquerque	14	4	93	Albuquerque	North America	Introduced	35.084	-106.65	608.4	546191	897.75	65	3	40	792	17.27	-0.839	0.021	Yes	No	0.225	135	170
Albuquerque_14_5_merged_sorted_dupsMarked	0.51419	0.48581	0.486275	0.383046	0.130679	0.590236	5.76e-06	0.34761	0.0621481	0.151158	0.0657065	0.261424	1e-09	0.521711	0.0408769	0.0751312	0.164077	1e-09	0.588648	0.131267	0.00163322	-0.00798879	-0.0145199	-0.00329888	-0.005101	Albuquerque	14	5	93	Albuquerque	North America	Introduced	35.084	-106.65	608.4	546191	897.75	65	3	40	792	17.27	-0.839	0.021	Yes	No	0.225	135	170
Albuquerque_14_7_merged_sorted_dupsMarked	0.621299	0.378701	0.723078	0.23355	0.0433724	0.532358	0.294032	0.173583	2.77e-05	0.167301	1e-09	0.128724	0.216899	0.487076	0.125642	1e-09	0.0533911	0.210255	0.479045	0.131667	-0.00398693	-0.019465	0.00726853	-0.00222104	-0.00840588	Albuquerque	14	7	93	Albuquerque	North America	Introduced	35.084	-106.65	608.4	546191	897.75	65	3	40	792	17.27	-0.839	0.021	Yes	No	0.225	135	170
Albuquerque_14_8_merged_sorted_dupsMarked	0.541547	0.458453	0.618751	0.321858	0.0593907	0.670624	0.0428203	0.286556	1e-09	0.100215	0.014947	0.175584	1e-09	0.709254	0.0382017	0.016989	0.000163308	1e-09	0.672174	0.272472	0.00240287	-0.0262182	-0.0242345	0.014038	-0.0244423	Albuquerque	14	8	93	Albuquerque	North America	Introduced	35.084	-106.65	608.4	546191	897.75	65	3	40	792	17.27	-0.839	0.021	Yes	No	0.225	135	170
Albuquerque_15_1_merged_sorted_dupsMarked	0.668685	0.331315	0.770889	0.186164	0.0429476	0.649472	0.210155	0.140373	1e-09	0.0926889	0.0108567	0.0631889	0.122853	0.710413	0.000348786	0.00161009	0.0266679	0.155561	0.749583	0.0662298	-0.00592344	-0.0259131	-0.00417129	0.0124523	-0.0208253	Albuquerque	15	1	93	Albuquerque	North America	Introduced	35.084	-106.65	608.4	546191	897.75	65	3	40	792	17.27	-0.839	0.021	Yes	No	0.225	135	170
Albuquerque_15_10_merged_sorted_dupsMarked	0.607811	0.392189	0.760798	0.232431	0.00677072	0.503298	0.335559	0.161143	1e-09	0.0514063	1e-09	0.101958	0.246317	0.600319	0.0393421	1e-09	1e-09	0.234279	0.498097	0.228283	-0.00281606	-0.0232356	0.0129242	0.00575525	-0.0196553	Albuquerque	15	10	93	Albuquerque	North America	Introduced	35.084	-106.65	608.4	546191	897.75	65	3	40	792	17.27	-0.839	0.021	Yes	No	0.225	135	170
Albuquerque_15_11_merged_sorted_dupsMarked	0.597881	0.402119	0.726161	0.252842	0.0209977	0.579047	0.22401	0.196943	1e-09	0.0512978	0.00782548	0.114073	0.135991	0.690813	1e-09	1e-09	0.022202	0.152396	0.676432	0.14897	-0.00128188	-0.0247806	-0.00205468	0.0106663	-0.0248664	Albuquerque	15	11	93	Albuquerque	North America	Introduced	35.084	-106.65	608.4	546191	897.75	65	3	40	792	17.27	-0.839	0.021	Yes	No	0.225	135	170
Albuquerque_15_2_merged_sorted_dupsMarked	0.614733	0.385267	0.774607	0.225393	5.3e-09	0.646798	0.182531	0.17067	1e-09	0.0568994	1e-09	0.0877916	0.0956274	0.759682	0.0218134	1e-09	1e-09	0.0980468	0.659185	0.220954	-0.00208881	-0.0317712	-0.00526913	0.0162377	-0.0254121	Albuquerque	15	2	93	Albuquerque	North America	Introduced	35.084	-106.65	608.4	546191	897.75	65	3	40	792	17.27	-0.839	0.021	Yes	No	0.225	135	170
Albuquerque_15_4_merged_sorted_dupsMarked	0.50959	0.49041	0.623784	0.351917	0.0242991	0.542342	0.157142	0.300516	1e-09	0.0548623	0.0115317	0.20776	0.0828821	0.642964	1e-09	0.00701082	0.051997	0.0894853	0.614751	0.236756	0.00413795	-0.022363	-0.0102206	0.0062531	-0.0241777	Albuquerque	15	4	93	Albuquerque	North America	Introduced	35.084	-106.65	608.4	546191	897.75	65	3	40	792	17.27	-0.839	0.021	Yes	No	0.225	135	170
Albuquerque_15_5_merged_sorted_dupsMarked	0.398967	0.601033	0.480067	0.478977	0.0409559	0.544514	0.0298613	0.425625	1e-09	0.089188	0.00478691	0.326728	1e-09	0.579297	0.0319605	0.00951245	0.0780676	1e-09	0.521388	0.359072	0.0111757	-0.0201029	-0.0256522	0.000997114	-0.0192679	Albuquerque	15	5	93	Albuquerque	North America	Introduced	35.084	-106.65	608.4	546191	897.75	65	3	40	792	17.27	-0.839	0.021	Yes	No	0.225	135	170
Albuquerque_15_7_merged_sorted_dupsMarked	0.616353	0.383647	0.766305	0.224353	0.00934156	0.598877	0.235275	0.165849	1e-09	0.0475425	0.00377813	0.0863076	0.150118	0.712254	1e-09	1e-09	1e-09	0.164418	0.697554	0.138028	-0.00249344	-0.0278834	-0.00180298	0.00806335	-0.0254726	Albuquerque	15	7	93	Albuquerque	North America	Introduced	35.084	-106.65	608.4	546191	897.75	65	3	40	792	17.27	-0.839	0.021	Yes	No	0.225	135	170
Albuquerque_15_8_merged_sorted_dupsMarked	0.494671	0.505329	0.571151	0.372458	0.0563907	0.33629	0.332428	0.302903	0.0283787	0.071467	0.0199311	0.259419	0.256147	0.393036	0.0294704	0.0225273	0.104133	0.238851	0.363801	0.241217	0.00446011	-0.00917779	0.0110132	-0.00564458	-0.0155336	Albuquerque	15	8	93	Albuquerque	North America	Introduced	35.084	-106.65	608.4	546191	897.75	65	3	40	792	17.27	-0.839	0.021	Yes	No	0.225	135	170
Albuquerque_15_9_merged_sorted_dupsMarked	0.508025	0.491975	0.609298	0.350396	0.0403061	0.392527	0.314075	0.283228	0.0101705	0.0670889	0.0123211	0.228724	0.232931	0.458935	0.0224362	0.0129576	0.0639506	0.220722	0.424704	0.255229	0.00390688	-0.0135883	0.00807386	-0.00356077	-0.017679	Albuquerque	15	9	93	Albuquerque	North America	Introduced	35.084	-106.65	608.4	546191	897.75	65	3	40	792	17.27	-0.839	0.021	Yes	No	0.225	135	170
Albuquerque_2_1_merged_sorted_dupsMarked	0.342237	0.657763	0.486361	0.513639	1e-09	0.410768	0.134092	0.45514	1e-09	0.00836124	4.58e-09	0.364796	0.0638871	0.562955	1e-09	1e-09	0.126663	0.0480386	0.471445	0.353854	0.0160571	-0.0180933	-0.0128528	0.00367911	-0.0223982	Albuquerque	2	1	93	Albuquerque	North America	Introduced	35.084	-106.65	608.4	546191	897.75	65	3	40	792	17.27	-0.839	0.021	Yes	No	0.225	135	170
Albuquerque_2_12_merged_sorted_dupsMarked	0.348095	0.651905	0.522803	0.477197	2.45e-09	0.45298	0.113449	0.433571	1e-09	1e-09	1e-09	0.324995	0.0290717	0.645933	1e-09	1e-09	0.00123965	0.0171193	0.49889	0.482751	0.0124162	-0.0183966	-0.00726766	-0.0035856	-0.0195475	Albuquerque	2	12	93	Albuquerque	North America	Introduced	35.084	-106.65	608.4	546191	897.75	65	3	40	792	17.27	-0.839	0.021	Yes	No	0.225	135	170
Albuquerque_2_13_merged_sorted_dupsMarked	0.465712	0.534288	0.598814	0.386627	0.0145586	0.386754	0.294719	0.318527	1e-09	0.0321135	0.00679834	0.256445	0.207226	0.497417	0.0195533	0.0047795	0.0238277	0.182068	0.409463	0.360309	0.0070091	-0.0162557	0.00542681	-0.00848048	-0.0227721	Albuquerque	2	13	93	Albuquerque	North America	Introduced	35.084	-106.65	608.4	546191	897.75	65	3	40	792	17.27	-0.839	0.021	Yes	No	0.225	135	170
Albuquerque_2_14_merged_sorted_dupsMarked	0.447814	0.552186	0.559823	0.408118	0.0320588	0.332978	0.318019	0.339436	0.00956688	0.00532722	0.0257682	0.279757	0.231224	0.457924	1e-09	0.0208876	0.0561777	0.210539	0.371038	0.341358	0.00836025	-0.0127674	0.0088171	-0.00329535	-0.0232458	Albuquerque	2	14	93	Albuquerque	North America	Introduced	35.084	-106.65	608.4	546191	897.75	65	3	40	792	17.27	-0.839	0.021	Yes	No	0.225	135	170
Albuquerque_2_15_merged_sorted_dupsMarked	0.465464	0.534536	0.587758	0.39171	0.0205329	0.324345	0.359841	0.315814	3.16e-07	0.0749328	1e-09	0.280539	0.281732	0.362795	0.0565404	1e-09	0.119565	0.255707	0.313478	0.25471	0.00662599	-0.0106137	0.014188	-0.0129931	-0.0118428	Albuquerque	2	15	93	Albuquerque	North America	Introduced	35.084	-106.65	608.4	546191	897.75	65	3	40	792	17.27	-0.839	0.021	Yes	No	0.225	135	170
Albuquerque_2_19_merged_sorted_dupsMarked	0.356281	0.643719	0.52811	0.47189	1e-09	0.383858	0.202312	0.41383	1e-09	1e-09	1e-09	0.307341	0.105199	0.58746	1e-09	1e-09	0.0515631	0.0922165	0.468452	0.387768	0.0151759	-0.0210461	-0.00530855	0.00145441	-0.0300147	Albuquerque	2	19	93	Albuquerque	North America	Introduced	35.084	-106.65	608.4	546191	897.75	65	3	40	792	17.27	-0.839	0.021	Yes	No	0.225	135	170
Albuquerque_2_3_merged_sorted_dupsMarked	0.450377	0.549623	0.531668	0.41511	0.0532219	0.34979	0.276908	0.34968	0.0236219	0.0753764	0.0203127	0.295938	0.193838	0.414535	0.0807465	0.0203266	0.0260394	0.16229	0.293067	0.417531	0.00724412	-0.0118905	0.00400753	-0.00705088	-0.0207543	Albuquerque	2	3	93	Albuquerque	North America	Introduced	35.084	-106.65	608.4	546191	897.75	65	3	40	792	17.27	-0.839	0.021	Yes	No	0.225	135	170
Albuquerque_2_6_merged_sorted_dupsMarked	0.487154	0.512846	0.642679	0.357321	1e-09	0.617608	0.0737127	0.308679	1e-09	0.0123177	5.47e-06	0.189301	0.00462101	0.793755	1e-09	1e-09	1e-09	0.00409333	0.694499	0.301408	0.00626343	-0.0291847	-0.0206176	0.0111825	-0.0311915	Albuquerque	2	6	93	Albuquerque	North America	Introduced	35.084	-106.65	608.4	546191	897.75	65	3	40	792	17.27	-0.839	0.021	Yes	No	0.225	135	170
Albuquerque_2_7_merged_sorted_dupsMarked	0.453595	0.546405	0.611531	0.388469	1e-09	0.468523	0.20652	0.324957	1e-09	0.0196107	1e-09	0.240424	0.130677	0.609288	1e-09	1e-09	1e-09	0.116533	0.516945	0.366523	0.00818196	-0.0232648	-0.00455722	0.000703103	-0.0249162	Albuquerque	2	7	93	Albuquerque	North America	Introduced	35.084	-106.65	608.4	546191	897.75	65	3	40	792	17.27	-0.839	0.021	Yes	No	0.225	135	170
Albuquerque_2_8_merged_sorted_dupsMarked	0.434187	0.565813	0.596385	0.403615	1e-09	0.592145	0.0526888	0.355167	1e-09	0.0262732	1e-09	0.2415	1e-09	0.732227	1e-09	1e-09	0.048789	1e-09	0.670842	0.280369	0.00966973	-0.0290789	-0.0220706	0.00417324	-0.0245436	Albuquerque	2	8	93	Albuquerque	North America	Introduced	35.084	-106.65	608.4	546191	897.75	65	3	40	792	17.27	-0.839	0.021	Yes	No	0.225	135	170
Albuquerque_29_1_merged_sorted_dupsMarked	0.653142	0.346858	0.725133	0.204305	0.0705627	0.695074	0.128327	0.170096	0.0065036	0.0524605	0.0515922	0.0744982	0.0343528	0.787096	0.0122635	0.036359	1e-09	0.053751	0.714028	0.183599	-0.00480942	-0.0270262	-0.0140019	0.0267575	-0.0288153	Albuquerque	29	1	93	Albuquerque	North America	Introduced	35.084	-106.65	608.4	546191	897.75	65	3	40	792	17.27	-0.839	0.021	Yes	No	0.225	135	170
Albuquerque_29_12_merged_sorted_dupsMarked	0.51054	0.48946	0.599765	0.352578	0.0476571	0.491339	0.202728	0.302107	0.00382629	0.119589	8.98e-05	0.241033	0.135197	0.504091	0.11087	1.5e-09	0.0674401	0.121823	0.413991	0.285876	0.00423349	-0.0151096	-0.00111785	-0.000372468	-0.00895397	Albuquerque	29	12	93	Albuquerque	North America	Introduced	35.084	-106.65	608.4	546191	897.75	65	3	40	792	17.27	-0.839	0.021	Yes	No	0.225	135	170
Albuquerque_29_13_merged_sorted_dupsMarked	0.622844	0.377156	0.734745	0.22656	0.038695	0.53475	0.302599	0.162651	1e-09	0.0285516	0.0282959	0.091325	0.211278	0.640549	1e-09	0.00717702	0.0333225	0.228948	0.634987	0.0955647	-0.00349291	-0.0214088	0.00614399	0.0180303	-0.0257797	Albuquerque	29	13	93	Albuquerque	North America	Introduced	35.084	-106.65	608.4	546191	897.75	65	3	40	792	17.27	-0.839	0.021	Yes	No	0.225	135	170
Albuquerque_29_5_merged_sorted_dupsMarked	0.558316	0.441684	0.667502	0.290025	0.0424729	0.545026	0.216748	0.238226	1e-09	0.0708463	0.0203085	0.160073	0.123281	0.625491	0.0746637	0.0101487	1e-09	0.111934	0.476814	0.32644	0.00106359	-0.0234142	-0.00214718	0.0165266	-0.0240905	Albuquerque	29	5	93	Albuquerque	North America	Introduced	35.084	-106.65	608.4	546191	897.75	65	3	40	792	17.27	-0.839	0.021	Yes	No	0.225	135	170
Albuquerque_29_6_merged_sorted_dupsMarked	0.719632	0.280368	0.788389	0.137787	0.0738241	0.767567	0.120541	0.111567	0.000325559	0.128767	0.0271688	0.0250282	0.0382476	0.780789	0.0540336	0.0140978	1e-09	0.0707622	0.782242	0.0788647	-0.00944428	-0.0307942	-0.0146306	0.0296352	-0.0204483	Albuquerque	29	6	93	Albuquerque	North America	Introduced	35.084	-106.65	608.4	546191	897.75	65	3	40	792	17.27	-0.839	0.021	Yes	No	0.225	135	170
Albuquerque_29_7_merged_sorted_dupsMarked	0.604675	0.395325	0.735074	0.246729	0.0181976	0.799425	1e-09	0.200575	1e-09	1e-09	1e-09	0.0557223	1e-09	0.944278	1e-09	1e-09	0.00737017	1e-09	0.938932	0.0536981	-8.32e-05	-0.0318148	-0.0280709	0.018094	-0.0276304	Albuquerque	29	7	93	Albuquerque	North America	Introduced	35.084	-106.65	608.4	546191	897.75	65	3	40	792	17.27	-0.839	0.021	Yes	No	0.225	135	170
Albuquerque_29_8_merged_sorted_dupsMarked	0.609497	0.390503	0.729827	0.242787	0.0273861	0.707214	0.0924489	0.200337	1e-09	0.0432335	0.0203499	0.0961238	0.00980624	0.830487	1e-09	0.00250179	0.00388736	0.0349241	0.81466	0.144026	-0.00127697	-0.0309804	-0.0194248	0.0230861	-0.0295344	Albuquerque	29	8	93	Albuquerque	North America	Introduced	35.084	-106.65	608.4	546191	897.75	65	3	40	792	17.27	-0.839	0.021	Yes	No	0.225	135	170
Albuquerque_29_9_merged_sorted_dupsMarked	0.6594	0.3406	0.750422	0.196565	0.0530128	0.565761	0.291267	0.138469	0.0045034	0.0850815	0.0199595	0.0750583	0.2041	0.615801	3.12e-05	0.0133228	0.0268826	0.225723	0.653638	0.080402	-0.0059173	-0.0212982	0.00403146	0.00701505	-0.0205689	Albuquerque	29	9	93	Albuquerque	North America	Introduced	35.084	-106.65	608.4	546191	897.75	65	3	40	792	17.27	-0.839	0.021	Yes	No	0.225	135	170
Albuquerque_3_1_merged_sorted_dupsMarked	0.532174	0.467826	0.631718	0.324798	0.0434838	0.364876	0.375054	0.245807	0.0142623	0.0795675	0.00748398	0.207262	0.296412	0.409275	0.0619724	0.00590659	0.0370602	0.273395	0.351606	0.27006	0.0015604	-0.0120208	0.0154094	-0.00799512	-0.015441	Albuquerque	3	1	93	Albuquerque	North America	Introduced	35.084	-106.65	608.4	546191	897.75	65	3	40	792	17.27	-0.839	0.021	Yes	No	0.225	135	170
Albuquerque_3_10_merged_sorted_dupsMarked	0.58156	0.41844	0.728826	0.261998	0.00917553	0.590866	0.201858	0.207276	1e-09	0.0626054	1e-09	0.129678	0.123205	0.684512	1e-09	1e-09	1e-09	0.130126	0.657798	0.212076	-0.000188361	-0.0275022	-0.00495895	0.00692691	-0.0233602	Albuquerque	3	10	93	Albuquerque	North America	Introduced	35.084	-106.65	608.4	546191	897.75	65	3	40	792	17.27	-0.839	0.021	Yes	No	0.225	135	170
Albuquerque_3_12_merged_sorted_dupsMarked	0.475389	0.524611	0.644638	0.355362	1e-09	0.563947	0.131016	0.305037	1e-09	0.0463648	1e-09	0.213877	0.0613577	0.6784	0.00716486	1e-09	0.0125306	0.0558844	0.61149	0.31293	0.00717529	-0.0276594	-0.0110992	0.00375514	-0.0215022	Albuquerque	3	12	93	Albuquerque	North America	Introduced	35.084	-106.65	608.4	546191	897.75	65	3	40	792	17.27	-0.839	0.021	Yes	No	0.225	135	170
Albuquerque_3_14_merged_sorted_dupsMarked	0.56265	0.43735	0.650696	0.299187	0.0501173	0.470519	0.279299	0.238005	0.0121773	0.107185	0.0116467	0.181617	0.199193	0.500358	0.0565985	0.0118164	0.0380253	0.191651	0.47978	0.222129	0.000102793	-0.0172865	0.00448992	-0.00282186	-0.0174204	Albuquerque	3	14	93	Albuquerque	North America	Introduced	35.084	-106.65	608.4	546191	897.75	65	3	40	792	17.27	-0.839	0.021	Yes	No	0.225	135	170
Albuquerque_3_16_merged_sorted_dupsMarked	0.524565	0.475435	0.642493	0.326805	0.0307025	0.493313	0.235746	0.270942	1e-09	0.0340396	0.0209537	0.194313	0.142087	0.608606	1e-09	0.010304	0.0692443	0.147881	0.578025	0.194546	0.00330209	-0.0196955	-0.00246369	0.00214568	-0.0245665	Albuquerque	3	16	93	Albuquerque	North America	Introduced	35.084	-106.65	608.4	546191	897.75	65	3	40	792	17.27	-0.839	0.021	Yes	No	0.225	135	170
Albuquerque_3_7_merged_sorted_dupsMarked	0.506003	0.493997	0.652111	0.338907	0.00898152	0.393054	0.341548	0.265398	1e-09	0.0246432	0.00129444	0.208771	0.25763	0.507662	1e-09	1e-09	0.0585918	0.247734	0.458113	0.235561	0.00410549	-0.0165971	0.0124036	-0.000359071	-0.0197644	Albuquerque	3	7	93	Albuquerque	North America	Introduced	35.084	-106.65	608.4	546191	897.75	65	3	40	792	17.27	-0.839	0.021	Yes	No	0.225	135	170
Albuquerque_3_8_merged_sorted_dupsMarked	0.487258	0.512742	0.593471	0.372535	0.0339938	0.319539	0.376286	0.293294	0.0108809	0.0489722	0.0096781	0.249917	0.295672	0.395761	0.0366701	0.00996403	0.041769	0.267841	0.32007	0.323686	0.00480743	-0.00943143	0.0157313	-0.00761428	-0.0183536	Albuquerque	3	8	93	Albuquerque	North America	Introduced	35.084	-106.65	608.4	546191	897.75	65	3	40	792	17.27	-0.839	0.021	Yes	No	0.225	135	170
Albuquerque_3_9_merged_sorted_dupsMarked	0.567791	0.432209	0.685558	0.285721	0.0287208	0.751986	1e-09	0.248014	1e-09	0.0278712	3.15e-05	0.109634	1e-09	0.862463	1e-09	1e-09	1e-09	1e-09	0.810185	0.189815	0.000744056	-0.0277103	-0.0275621	0.00867301	-0.0240552	Albuquerque	3	9	93	Albuquerque	North America	Introduced	35.084	-106.65	608.4	546191	897.75	65	3	40	792	17.27	-0.839	0.021	Yes	No	0.225	135	170
Albuquerque_32_1_merged_sorted_dupsMarked	0.65702	0.34298	0.742607	0.195627	0.0617655	0.68171	0.160202	0.158088	1e-09	0.1657	0.00385923	0.0868487	0.0803486	0.663243	0.14361	1e-09	1e-09	0.081788	0.59569	0.178912	-0.00557579	-0.0275134	-0.00918683	0.0142704	-0.0122865	Albuquerque	32	1	93	Albuquerque	North America	Introduced	35.084	-106.65	608.4	546191	897.75	65	3	40	792	17.27	-0.839	0.021	Yes	No	0.225	135	170
Albuquerque_32_10_merged_sorted_dupsMarked	0.630239	0.369761	0.790539	0.205955	0.00350586	0.748513	0.0862128	0.165274	1e-09	0.121358	1e-09	0.0785841	0.012099	0.787959	0.0476945	1e-09	1e-09	0.0259695	0.782776	0.14356	-0.00275571	-0.0356405	-0.0185277	0.0126629	-0.0192369	Albuquerque	32	10	93	Albuquerque	North America	Introduced	35.084	-106.65	608.4	546191	897.75	65	3	40	792	17.27	-0.839	0.021	Yes	No	0.225	135	170
Albuquerque_32_11_merged_sorted_dupsMarked	0.585371	0.414629	0.678522	0.274844	0.0466339	0.612111	0.159119	0.22877	1e-09	0.143231	1e-09	0.153676	0.0924315	0.610661	0.0851551	0.00114724	1e-09	0.0861594	0.579528	0.24801	-0.00166855	-0.0247001	-0.0120423	-0.00104784	-0.0194154	Albuquerque	32	11	93	Albuquerque	North America	Introduced	35.084	-106.65	608.4	546191	897.75	65	3	40	792	17.27	-0.839	0.021	Yes	No	0.225	135	170
Albuquerque_32_12_merged_sorted_dupsMarked	0.571479	0.428521	0.64667	0.288307	0.0650228	0.624826	0.122007	0.24651	0.00665703	0.134385	0.0213915	0.166481	0.0533627	0.62438	0.138709	0.016421	1e-09	0.0369972	0.497771	0.310102	5.96e-05	-0.024897	-0.012941	0.00982918	-0.0155541	Albuquerque	32	12	93	Albuquerque	North America	Introduced	35.084	-106.65	608.4	546191	897.75	65	3	40	792	17.27	-0.839	0.021	Yes	No	0.225	135	170
Albuquerque_32_13_merged_sorted_dupsMarked	0.577097	0.422903	0.655555	0.28333	0.0611143	0.309774	0.460596	0.194779	0.0348512	0.132968	0.00395802	0.185999	0.389582	0.287494	0.13983	0.00737313	1e-09	0.346608	0.215118	0.291072	-0.00225018	-0.00843352	0.0271406	-0.0162803	-0.0115383	Albuquerque	32	13	93	Albuquerque	North America	Introduced	35.084	-106.65	608.4	546191	897.75	65	3	40	792	17.27	-0.839	0.021	Yes	No	0.225	135	170
Albuquerque_32_14_merged_sorted_dupsMarked	0.783403	0.216597	0.817692	0.0848407	0.0974669	0.808198	0.112072	0.0650007	0.0147291	0.249829	0.00719482	1e-09	0.053034	0.689942	0.1505	0.00664875	1e-09	0.072861	0.75105	0.0189401	-0.0142465	-0.0312585	-0.0166046	0.0169456	-0.0108376	Albuquerque	32	14	93	Albuquerque	North America	Introduced	35.084	-106.65	608.4	546191	897.75	65	3	40	792	17.27	-0.839	0.021	Yes	No	0.225	135	170
Albuquerque_32_3_merged_sorted_dupsMarked	0.608135	0.391865	0.685898	0.248359	0.065743	0.409471	0.386365	0.173068	0.0310961	0.157992	0.00272548	0.151407	0.317925	0.369949	0.190841	1e-09	1e-09	0.281675	0.260408	0.267075	-0.0038132	-0.0128727	0.019743	-0.00744914	-0.00523402	Albuquerque	32	3	93	Albuquerque	North America	Introduced	35.084	-106.65	608.4	546191	897.75	65	3	40	792	17.27	-0.839	0.021	Yes	No	0.225	135	170
Albuquerque_32_7_merged_sorted_dupsMarked	0.601333	0.398667	0.696421	0.245706	0.0578724	0.795975	1e-09	0.204025	1e-09	0.107491	1e-09	0.079433	1e-09	0.813076	0.0445956	1e-09	1e-09	1e-09	0.797061	0.158343	-0.000874637	-0.0293285	-0.0250785	0.013156	-0.0176438	Albuquerque	32	7	93	Albuquerque	North America	Introduced	35.084	-106.65	608.4	546191	897.75	65	3	40	792	17.27	-0.839	0.021	Yes	No	0.225	135	170
Albuquerque_32_8_merged_sorted_dupsMarked	0.416025	0.583975	0.497053	0.460833	0.0421136	0.567478	0.0198186	0.412703	1e-09	0.0601931	0.0129434	0.30371	1e-09	0.623153	1e-09	0.00297232	0.23038	1e-09	0.659325	0.107323	0.0111847	-0.018907	-0.0273313	0.0186561	-0.0155985	Albuquerque	32	8	93	Albuquerque	North America	Introduced	35.084	-106.65	608.4	546191	897.75	65	3	40	792	17.27	-0.839	0.021	Yes	No	0.225	135	170
Albuquerque_32_9_merged_sorted_dupsMarked	0.394046	0.605954	0.447192	0.492056	0.0607527	0.551263	0.00305319	0.445679	4.6e-06	0.0459261	0.0225222	0.328613	1e-09	0.602939	1e-09	0.00773657	0.267057	1e-09	0.639501	0.0857055	0.0126803	-0.0160687	-0.0311331	0.0208439	-0.0170532	Albuquerque	32	9	93	Albuquerque	North America	Introduced	35.084	-106.65	608.4	546191	897.75	65	3	40	792	17.27	-0.839	0.021	Yes	No	0.225	135	170
Albuquerque_33_1_merged_sorted_dupsMarked	0.523657	0.476343	0.644072	0.339737	0.016191	0.643788	0.0592578	0.296954	1e-09	0.0998515	1e-09	0.197941	0.00759405	0.694614	0.0316453	1e-09	0.0510091	0.0150126	0.679243	0.22309	0.00382101	-0.027489	-0.0208053	0.00974737	-0.0191765	Albuquerque	33	1	93	Albuquerque	North America	Introduced	35.084	-106.65	608.4	546191	897.75	65	3	40	792	17.27	-0.839	0.021	Yes	No	0.225	135	170
Albuquerque_33_10_merged_sorted_dupsMarked	0.503326	0.496674	0.636308	0.350484	0.0132078	0.654154	0.0390429	0.306803	1e-09	0.050827	1e-09	0.187944	1e-09	0.761229	1e-09	1e-09	0.0541791	1e-09	0.750434	0.195387	0.00555118	-0.0277733	-0.0248531	0.0111525	-0.0246039	Albuquerque	33	10	93	Albuquerque	North America	Introduced	35.084	-106.65	608.4	546191	897.75	65	3	40	792	17.27	-0.839	0.021	Yes	No	0.225	135	170
Albuquerque_33_11_merged_sorted_dupsMarked	0.528331	0.471669	0.555987	0.355267	0.0887453	0.666372	1e-09	0.317636	0.0159923	0.201059	0.0001581	0.220662	1e-09	0.578121	0.163241	1e-09	0.0213404	1e-09	0.517705	0.297714	0.00294946	-0.0227432	-0.0288802	0.00475907	-0.00900897	Albuquerque	33	11	93	Albuquerque	North America	Introduced	35.084	-106.65	608.4	546191	897.75	65	3	40	792	17.27	-0.839	0.021	Yes	No	0.225	135	170
Albuquerque_33_12_merged_sorted_dupsMarked	0.607764	0.392236	0.659418	0.258866	0.0817166	0.598976	0.165412	0.216231	0.0193807	0.16125	0.0175579	0.14601	0.0944046	0.580778	0.109965	0.0193856	0.014779	0.0935954	0.554316	0.207959	-0.00278292	-0.0213472	-0.0106162	0.0083647	-0.0164037	Albuquerque	33	12	93	Albuquerque	North America	Introduced	35.084	-106.65	608.4	546191	897.75	65	3	40	792	17.27	-0.839	0.021	Yes	No	0.225	135	170
Albuquerque_33_14_merged_sorted_dupsMarked	0.570056	0.429944	0.637989	0.297281	0.0647302	0.505372	0.226524	0.245802	0.0223016	0.114028	0.0216609	0.181928	0.148404	0.533979	0.0408195	0.0220479	0.0874319	0.15491	0.543366	0.151425	-0.000416655	-0.0164905	-0.00128316	0.00263884	-0.016052	Albuquerque	33	14	93	Albuquerque	North America	Introduced	35.084	-106.65	608.4	546191	897.75	65	3	40	792	17.27	-0.839	0.021	Yes	No	0.225	135	170
Albuquerque_33_2_merged_sorted_dupsMarked	0.307798	0.692202	0.445868	0.554132	1e-09	0.15629	0.370437	0.473274	1e-09	0.00316518	1e-09	0.43665	0.292118	0.268067	0.0349341	1e-09	0.0997608	0.230288	0.121902	0.513115	0.0170088	-0.00518515	0.0159018	-0.0169435	-0.0167208	Albuquerque	33	2	93	Albuquerque	North America	Introduced	35.084	-106.65	608.4	546191	897.75	65	3	40	792	17.27	-0.839	0.021	Yes	No	0.225	135	170
Albuquerque_33_4_merged_sorted_dupsMarked	0.568079	0.431921	0.57335	0.317779	0.108871	0.676183	1e-09	0.292267	0.0315508	0.164993	0.0260747	0.188423	1e-09	0.620509	0.0887966	0.0345863	0.0455873	1e-09	0.619245	0.211785	0.000990665	-0.0220421	-0.0291557	0.00935378	-0.0144548	Albuquerque	33	4	93	Albuquerque	North America	Introduced	35.084	-106.65	608.4	546191	897.75	65	3	40	792	17.27	-0.839	0.021	Yes	No	0.225	135	170
Albuquerque_33_6_merged_sorted_dupsMarked	0.600293	0.399707	0.692821	0.255347	0.0518323	0.49852	0.29686	0.194447	0.0101734	0.107542	0.0139735	0.141885	0.218048	0.518552	0.0487067	0.00685564	0.0691991	0.223809	0.529	0.12243	-0.00236595	-0.0179283	0.00677788	0.00489342	-0.0134411	Albuquerque	33	6	93	Albuquerque	North America	Introduced	35.084	-106.65	608.4	546191	897.75	65	3	40	792	17.27	-0.839	0.021	Yes	No	0.225	135	170
Albuquerque_33_7_merged_sorted_dupsMarked	0.669555	0.330445	0.716562	0.19642	0.087018	0.462073	0.365376	0.129064	0.0434882	0.19951	0.00372385	0.107336	0.300752	0.388679	0.150671	0.00566253	0.0559998	0.290859	0.404752	0.0920558	-0.00838303	-0.013752	0.0152613	-0.00445905	-0.00581326	Albuquerque	33	7	93	Albuquerque	North America	Introduced	35.084	-106.65	608.4	546191	897.75	65	3	40	792	17.27	-0.839	0.021	Yes	No	0.225	135	170
Albuquerque_33_9_merged_sorted_dupsMarked	0.307931	0.692069	0.464786	0.535214	1e-09	0.385033	0.138079	0.476888	1e-09	1e-09	1e-09	0.375841	0.0651665	0.558992	1e-09	1e-09	0.0451645	0.0378651	0.410548	0.506423	0.0175117	-0.0199983	-0.0115757	-0.00171251	-0.027445	Albuquerque	33	9	93	Albuquerque	North America	Introduced	35.084	-106.65	608.4	546191	897.75	65	3	40	792	17.27	-0.839	0.021	Yes	No	0.225	135	170
Albuquerque_35_10_merged_sorted_dupsMarked	0.656564	0.343436	0.818131	0.177376	0.0044923	0.719856	0.149527	0.130617	1e-09	0.0176559	0.0105555	0.0327307	0.0521151	0.886943	1e-09	1e-09	1e-09	0.0668625	0.780044	0.153094	-0.00406475	-0.0338903	-0.00969501	0.0201662	-0.0305026	Albuquerque	35	10	93	Albuquerque	North America	Introduced	35.084	-106.65	608.4	546191	897.75	65	3	40	792	17.27	-0.839	0.021	Yes	No	0.225	135	170
Albuquerque_35_11_merged_sorted_dupsMarked	0.697455	0.302545	0.770444	0.15959	0.0699661	0.593837	0.280178	0.106147	0.0198379	0.0909753	0.0338665	0.0414347	0.188987	0.644737	0.0436659	0.0235654	1e-09	0.201908	0.607966	0.122895	-0.0086327	-0.0226459	0.00470303	0.0126786	-0.0208571	Albuquerque	35	11	93	Albuquerque	North America	Introduced	35.084	-106.65	608.4	546191	897.75	65	3	40	792	17.27	-0.839	0.021	Yes	No	0.225	135	170
Albuquerque_35_12_merged_sorted_dupsMarked	0.735209	0.264791	0.815807	0.114865	0.0693275	0.365631	0.579418	0.0192718	0.035679	0.0914287	0.0164571	0.00932211	0.490443	0.392349	0.103406	0.00100734	1e-09	0.476013	0.325015	0.0945582	-0.012699	-0.0112817	0.0419602	-0.00322054	-0.0120107	Albuquerque	35	12	93	Albuquerque	North America	Introduced	35.084	-106.65	608.4	546191	897.75	65	3	40	792	17.27	-0.839	0.021	Yes	No	0.225	135	170
Albuquerque_35_3_merged_sorted_dupsMarked	0.651073	0.348927	0.76315	0.200676	0.0361735	0.831994	1e-09	0.168006	1e-09	0.106275	1e-09	0.047707	1e-09	0.846018	0.0408291	1e-09	1e-09	1e-09	0.821738	0.137433	-0.00348536	-0.0328684	-0.0258444	0.0203157	-0.0191481	Albuquerque	35	3	93	Albuquerque	North America	Introduced	35.084	-106.65	608.4	546191	897.75	65	3	40	792	17.27	-0.839	0.021	Yes	No	0.225	135	170
Albuquerque_35_4_merged_sorted_dupsMarked	0.687187	0.312813	0.806771	0.161107	0.0321224	0.668603	0.217705	0.113692	1e-09	0.0717247	0.0145135	0.0368309	0.12871	0.748221	0.0186479	1e-09	1e-09	0.151908	0.711133	0.118311	-0.00722938	-0.0288663	-0.00154399	0.0197622	-0.023044	Albuquerque	35	4	93	Albuquerque	North America	Introduced	35.084	-106.65	608.4	546191	897.75	65	3	40	792	17.27	-0.839	0.021	Yes	No	0.225	135	170
Albuquerque_35_5_merged_sorted_dupsMarked	0.715979	0.284021	0.882647	0.117353	1e-09	0.864666	0.0485354	0.086799	1e-09	0.0323646	1e-09	1e-09	1e-09	0.967635	0.0140022	1e-09	1e-09	1e-09	0.875496	0.110502	-0.00717371	-0.037144	-0.0144638	0.0257409	-0.0245668	Albuquerque	35	5	93	Albuquerque	North America	Introduced	35.084	-106.65	608.4	546191	897.75	65	3	40	792	17.27	-0.839	0.021	Yes	No	0.225	135	170
Albuquerque_35_7_merged_sorted_dupsMarked	0.71531	0.28469	0.84925	0.128894	0.0218555	0.663369	0.263481	0.0731494	1e-09	0.067626	0.00874485	0.0047546	0.17481	0.744065	0.0688558	1e-09	1e-09	0.177499	0.614295	0.13935	-0.00910459	-0.029507	0.00645401	0.0203032	-0.0205337	Albuquerque	35	7	93	Albuquerque	North America	Introduced	35.084	-106.65	608.4	546191	897.75	65	3	40	792	17.27	-0.839	0.021	Yes	No	0.225	135	170
Albuquerque_35_8_merged_sorted_dupsMarked	0.300118	0.699882	0.443139	0.556861	1e-09	0.203446	0.314541	0.482013	1e-09	1e-09	1e-09	0.425404	0.230077	0.344519	1e-09	1e-09	0.0808907	0.184387	0.214762	0.51996	0.0172763	-0.00868454	0.00825819	-0.014543	-0.0224987	Albuquerque	35	8	93	Albuquerque	North America	Introduced	35.084	-106.65	608.4	546191	897.75	65	3	40	792	17.27	-0.839	0.021	Yes	No	0.225	135	170
Albuquerque_35_9_merged_sorted_dupsMarked	0.651035	0.348965	0.781419	0.201362	0.0172191	0.820905	0.0018634	0.177231	1e-09	0.0426414	6.99e-06	0.0411142	1e-09	0.916237	1e-09	1e-09	1e-09	1e-09	0.921105	0.0788952	-0.00376885	-0.0322658	-0.023303	0.0149666	-0.0239507	Albuquerque	35	9	93	Albuquerque	North America	Introduced	35.084	-106.65	608.4	546191	897.75	65	3	40	792	17.27	-0.839	0.021	Yes	No	0.225	135	170
Albuquerque_36_1_merged_sorted_dupsMarked	0.508149	0.491851	0.613113	0.353837	0.0330501	0.651097	0.0359667	0.312936	1e-09	0.131265	1e-09	0.215503	1e-09	0.653232	0.0208194	1e-09	0.17115	0.00728632	0.728795	0.071949	0.00497092	-0.0259917	-0.0246849	0.00627192	-0.0113385	Albuquerque	36	1	93	Albuquerque	North America	Introduced	35.084	-106.65	608.4	546191	897.75	65	3	40	792	17.27	-0.839	0.021	Yes	No	0.225	135	170
Albuquerque_36_10_merged_sorted_dupsMarked	0.55148	0.44852	0.609914	0.318676	0.0714092	0.556386	0.153096	0.270778	0.0197399	0.173119	0.00738861	0.207559	0.0951151	0.516818	0.114036	0.0132086	0.0721981	0.0863524	0.50742	0.206785	0.000208076	-0.0193551	-0.0105488	0.000280032	-0.00985181	Albuquerque	36	10	93	Albuquerque	North America	Introduced	35.084	-106.65	608.4	546191	897.75	65	3	40	792	17.27	-0.839	0.021	Yes	No	0.225	135	170
Albuquerque_36_11_merged_sorted_dupsMarked	0.625121	0.374879	0.649219	0.244135	0.106646	0.365837	0.3977	0.164682	0.0717809	0.206045	0.0109649	0.157036	0.34221	0.283745	0.189062	0.0200686	0.028982	0.305739	0.247482	0.208666	-0.00602245	-0.00816888	0.0189954	-0.0152503	-0.00500135	Albuquerque	36	11	93	Albuquerque	North America	Introduced	35.084	-106.65	608.4	546191	897.75	65	3	40	792	17.27	-0.839	0.021	Yes	No	0.225	135	170
Albuquerque_36_12_merged_sorted_dupsMarked	0.562298	0.437702	0.685057	0.293673	0.0212699	0.632592	0.125512	0.241897	1e-09	0.0698232	0.00382234	0.154739	0.0482716	0.723344	1e-09	1e-09	0.093698	0.0694195	0.748254	0.0886286	0.00152428	-0.0270723	-0.0155453	0.0114583	-0.0224543	Albuquerque	36	12	93	Albuquerque	North America	Introduced	35.084	-106.65	608.4	546191	897.75	65	3	40	792	17.27	-0.839	0.021	Yes	No	0.225	135	170
Albuquerque_36_13_merged_sorted_dupsMarked	0.576439	0.423561	0.718274	0.270849	0.0108764	0.63999	0.141718	0.218292	1e-09	0.0937768	1e-09	0.140627	0.0777556	0.687841	0.0148063	1e-09	0.0787644	0.0947677	0.699598	0.112064	0.000574305	-0.0279244	-0.0106395	0.0115849	-0.0134747	Albuquerque	36	13	93	Albuquerque	North America	Introduced	35.084	-106.65	608.4	546191	897.75	65	3	40	792	17.27	-0.839	0.021	Yes	No	0.225	135	170
Albuquerque_36_2_merged_sorted_dupsMarked	0.564217	0.435783	0.643049	0.299407	0.0575441	0.383229	0.363986	0.227074	0.0257114	0.122959	0.00294379	0.195594	0.293614	0.38489	0.0802234	0.00315065	0.0918738	0.278419	0.37639	0.169943	-0.000436596	-0.0115575	0.0158946	-0.00927577	-0.0102166	Albuquerque	36	2	93	Albuquerque	North America	Introduced	35.084	-106.65	608.4	546191	897.75	65	3	40	792	17.27	-0.839	0.021	Yes	No	0.225	135	170
Albuquerque_36_3_merged_sorted_dupsMarked	0.369376	0.630624	0.445976	0.513316	0.0407075	0.573739	1e-09	0.426261	1e-09	0.0169867	1e-09	0.292679	1e-09	0.690335	1e-09	1e-09	0.122119	1e-09	0.661169	0.216712	0.0127072	-0.0200026	-0.0343294	0.0111684	-0.0209439	Albuquerque	36	3	93	Albuquerque	North America	Introduced	35.084	-106.65	608.4	546191	897.75	65	3	40	792	17.27	-0.839	0.021	Yes	No	0.225	135	170
Albuquerque_36_6_merged_sorted_dupsMarked	0.499676	0.500324	0.637692	0.350724	0.011584	0.67608	0.023383	0.300537	1e-09	0.0972661	1e-09	0.19329	1e-09	0.709444	0.0284429	1e-09	0.0402023	1e-09	0.697177	0.234178	0.00533499	-0.0300441	-0.0261917	0.00874146	-0.0176151	Albuquerque	36	6	93	Albuquerque	North America	Introduced	35.084	-106.65	608.4	546191	897.75	65	3	40	792	17.27	-0.839	0.021	Yes	No	0.225	135	170
Albuquerque_36_7_merged_sorted_dupsMarked	0.529259	0.470741	0.617293	0.331853	0.0508547	0.709854	1e-09	0.290146	1e-09	0.116004	1e-09	0.176534	1e-09	0.707462	0.0556118	1e-09	0.0431492	1e-09	0.681163	0.220076	0.00265741	-0.0263963	-0.0262332	0.00704137	-0.0143739	Albuquerque	36	7	93	Albuquerque	North America	Introduced	35.084	-106.65	608.4	546191	897.75	65	3	40	792	17.27	-0.839	0.021	Yes	No	0.225	135	170
Albuquerque_36_9_merged_sorted_dupsMarked	0.4182	0.5818	0.525752	0.450536	0.0237117	0.473528	0.128029	0.398442	7.09e-07	0.11674	1e-09	0.336937	0.0792527	0.467071	0.0599747	1e-09	0.256464	0.0686766	0.479099	0.135786	0.00715192	-0.0105241	-0.00617491	-0.00755917	-0.00260947	Albuquerque	36	9	93	Albuquerque	North America	Introduced	35.084	-106.65	608.4	546191	897.75	65	3	40	792	17.27	-0.839	0.021	Yes	No	0.225	135	170
Antwerp_1_10_merged_sorted_dupsMarked	0.829231	0.170769	0.744822	0.061025	0.194153	0.494992	0.367914	1e-09	0.137094	0.381124	0.0342163	0.00600435	0.343656	0.234999	0.347803	0.0458064	0.0189544	0.316631	0.265899	0.00490568	-0.0209268	-0.00772677	0.0205096	-0.0127205	0.00922885	Antwerp	1	10	96	Antwerp	Europe	Native	51.219	4.402	365.31	483505	1323.55	161	8	40	697	13.65	2.15	-2.196	Yes	Yes	0.234	101	74
Antwerp_1_11_merged_sorted_dupsMarked	0.71089	0.28911	0.647256	0.177448	0.175297	0.406734	0.356732	0.107765	0.128768	0.316966	0.0322246	0.117032	0.331552	0.202225	0.264742	0.0424927	0.118712	0.307196	0.25092	0.0159375	-0.0123993	-0.00233697	0.0186205	-0.0108635	0.00926033	Antwerp	1	11	96	Antwerp	Europe	Native	51.219	4.402	365.31	483505	1323.55	161	8	40	697	13.65	2.15	-2.196	Yes	Yes	0.234	101	74
Antwerp_1_13_merged_sorted_dupsMarked	0.833094	0.166906	0.804061	0.0486998	0.147239	0.937354	1e-09	0.047734	0.0149119	0.283381	1e-09	1e-09	1e-09	0.716619	0.145214	0.00267722	1e-09	1e-09	0.852109	1e-09	-0.015126	-0.0315967	-0.0323957	0.0173651	-0.00695008	Antwerp	1	13	96	Antwerp	Europe	Native	51.219	4.402	365.31	483505	1323.55	161	8	40	697	13.65	2.15	-2.196	Yes	Yes	0.234	101	74
Antwerp_1_14_merged_sorted_dupsMarked	0.709442	0.290558	0.709978	0.173574	0.116447	0.814224	0.00400323	0.165131	0.0166425	0.209974	0.0154343	0.0736284	1e-09	0.700963	0.0879203	0.0229513	0.0519694	1e-09	0.79832	0.0388391	-0.00739462	-0.0263446	-0.0252059	0.00539824	-0.0121917	Antwerp	1	14	96	Antwerp	Europe	Native	51.219	4.402	365.31	483505	1323.55	161	8	40	697	13.65	2.15	-2.196	Yes	Yes	0.234	101	74
Antwerp_1_17_merged_sorted_dupsMarked	0.830501	0.169499	0.800518	0.0473433	0.152138	0.695221	0.218454	0.0111223	0.0752028	0.34494	0.0111276	1e-09	0.17164	0.472292	0.268864	0.020231	1e-09	0.172551	0.538355	1e-09	-0.0190429	-0.0207245	-0.000247028	0.000266495	-0.00247399	Antwerp	1	17	96	Antwerp	Europe	Native	51.219	4.402	365.31	483505	1323.55	161	8	40	697	13.65	2.15	-2.196	Yes	Yes	0.234	101	74
Antwerp_1_19_merged_sorted_dupsMarked	0.520221	0.479779	0.586162	0.356452	0.0573856	0.646942	0.0422816	0.309915	0.000861084	0.178269	1e-09	0.21689	1.15e-06	0.604841	0.0825546	1.97e-05	0.0949866	4.42e-06	0.643137	0.179298	0.00152641	-0.0123325	-0.00999006	-5.54e-06	-0.0044343	Antwerp	1	19	96	Antwerp	Europe	Native	51.219	4.402	365.31	483505	1323.55	161	8	40	697	13.65	2.15	-2.196	Yes	Yes	0.234	101	74
Antwerp_1_2_merged_sorted_dupsMarked	0.53744	0.46256	0.569253	0.342707	0.0880409	0.507586	0.162406	0.293679	0.036329	0.233455	0.000613273	0.255749	0.128987	0.381195	0.110772	0.00242501	0.265759	0.129695	0.491348	1e-09	0.00079531	-0.0144274	-0.00832514	-0.0103276	0.00494305	Antwerp	1	2	96	Antwerp	Europe	Native	51.219	4.402	365.31	483505	1323.55	161	8	40	697	13.65	2.15	-2.196	Yes	Yes	0.234	101	74
Antwerp_1_5_merged_sorted_dupsMarked	0.832819	0.167181	0.787595	0.0508619	0.161543	0.842326	0.0475073	0.047387	0.0627796	0.312764	0.0337507	1e-09	0.00677937	0.646706	0.203823	0.0402646	1e-09	0.0248293	0.731083	1e-09	-0.0167349	-0.0273123	-0.0214669	0.00973868	-0.00806437	Antwerp	1	5	96	Antwerp	Europe	Native	51.219	4.402	365.31	483505	1323.55	161	8	40	697	13.65	2.15	-2.196	Yes	Yes	0.234	101	74
Antwerp_1_7_merged_sorted_dupsMarked	0.828793	0.171207	0.724303	0.0712079	0.204489	0.869294	1e-09	0.0632058	0.0675002	0.370432	0.020942	1e-09	1e-09	0.608626	0.232695	0.0350675	0.00521408	1e-09	0.727024	1e-09	-0.0166552	-0.0257285	-0.033207	0.0127726	-0.00115841	Antwerp	1	7	96	Antwerp	Europe	Native	51.219	4.402	365.31	483505	1323.55	161	8	40	697	13.65	2.15	-2.196	Yes	Yes	0.234	101	74
Antwerp_1_9_merged_sorted_dupsMarked	0.736488	0.263512	0.716369	0.147226	0.136405	0.652989	0.172067	0.111213	0.0637311	0.324785	0.00968741	0.0769652	0.136717	0.451845	0.236144	0.015158	0.0875314	0.137282	0.523884	1e-09	-0.0127263	-0.0191192	-0.00576914	0.00182205	0.00249642	Antwerp	1	9	96	Antwerp	Europe	Native	51.219	4.402	365.31	483505	1323.55	161	8	40	697	13.65	2.15	-2.196	Yes	Yes	0.234	101	74
Antwerp_2_11_merged_sorted_dupsMarked	0.807686	0.192314	0.788114	0.071262	0.140624	0.798766	0.0981222	0.0554701	0.0476416	0.298099	0.0162134	1e-09	0.0539651	0.631723	0.176767	0.0225672	0.00150752	0.070279	0.728879	1e-09	-0.0159539	-0.0269442	-0.0176861	0.00615261	-0.00937408	Antwerp	2	11	96	Antwerp	Europe	Native	51.219	4.402	365.31	483505	1323.55	161	8	40	697	13.65	2.15	-2.196	Yes	Yes	0.234	101	74
Antwerp_2_12_merged_sorted_dupsMarked	0.740183	0.259817	0.79007	0.122536	0.0873935	0.722342	0.170792	0.0885872	0.0182788	0.24138	7.23e-07	0.0339867	0.112687	0.611946	0.138633	0.00179185	0.0270398	0.126622	0.685926	0.0199876	-0.010719	-0.0257234	-0.00826886	0.000725366	-0.0090939	Antwerp	2	12	96	Antwerp	Europe	Native	51.219	4.402	365.31	483505	1323.55	161	8	40	697	13.65	2.15	-2.196	Yes	Yes	0.234	101	74
Antwerp_2_13_merged_sorted_dupsMarked	0.778393	0.221607	0.809938	0.0952073	0.0948551	0.845958	0.0673954	0.0831697	0.00347639	0.249118	0.00142539	0.0109464	0.0173612	0.721149	0.127379	1e-09	0.017805	0.0434067	0.81141	1e-09	-0.0134047	-0.0312421	-0.0210823	0.0148394	-0.00963277	Antwerp	2	13	96	Antwerp	Europe	Native	51.219	4.402	365.31	483505	1323.55	161	8	40	697	13.65	2.15	-2.196	Yes	Yes	0.234	101	74
Antwerp_2_15_merged_sorted_dupsMarked	0.805184	0.194816	0.741807	0.0802796	0.177913	0.584922	0.268769	0.035031	0.111278	0.333669	0.0352204	0.0190684	0.230463	0.38158	0.254099	0.0445235	0.0305002	0.225856	0.445022	1e-09	-0.0182445	-0.0134699	0.00646129	-0.00363034	0.000823087	Antwerp	2	15	96	Antwerp	Europe	Native	51.219	4.402	365.31	483505	1323.55	161	8	40	697	13.65	2.15	-2.196	Yes	Yes	0.234	101	74
Antwerp_2_3_merged_sorted_dupsMarked	0.640019	0.359981	0.600343	0.250924	0.148733	0.494851	0.211935	0.200054	0.09316	0.300363	0.0233032	0.179724	0.182365	0.314246	0.238703	0.0320932	0.159542	0.166654	0.358818	0.044189	-0.00619387	-0.00910678	-0.000377197	-0.00718599	0.00498518	Antwerp	2	3	96	Antwerp	Europe	Native	51.219	4.402	365.31	483505	1323.55	161	8	40	697	13.65	2.15	-2.196	Yes	Yes	0.234	101	74
Antwerp_2_4_merged_sorted_dupsMarked	0.810055	0.189945	0.833006	0.0554394	0.111554	0.810303	0.128511	0.0359989	0.0251867	0.309074	1e-09	1e-09	0.0773869	0.613539	0.20294	1e-09	1e-09	0.091579	0.705481	1e-09	-0.0152352	-0.0286245	-0.0131472	0.00635776	-0.00369049	Antwerp	2	4	96	Antwerp	Europe	Native	51.219	4.402	365.31	483505	1323.55	161	8	40	697	13.65	2.15	-2.196	Yes	Yes	0.234	101	74
Antwerp_2_5_merged_sorted_dupsMarked	0.497113	0.502887	0.506118	0.389351	0.104531	0.518116	0.0977114	0.343894	0.0402784	0.120366	0.0499384	0.267753	0.0348134	0.52713	0.0844538	0.0523367	0.104302	0.0197639	0.478795	0.260348	0.00247083	-0.00509561	-0.00874673	0.000960573	-0.00785015	Antwerp	2	5	96	Antwerp	Europe	Native	51.219	4.402	365.31	483505	1323.55	161	8	40	697	13.65	2.15	-2.196	Yes	Yes	0.234	101	74
Antwerp_2_6_merged_sorted_dupsMarked	0.833924	0.166076	0.802125	0.0499863	0.147889	0.826589	0.0829341	0.038824	0.0516529	0.286785	0.0274987	1e-09	0.0341575	0.651559	0.163811	0.031623	1e-09	0.056596	0.74797	1e-09	-0.0174457	-0.028	-0.019566	0.014011	-0.00943068	Antwerp	2	6	96	Antwerp	Europe	Native	51.219	4.402	365.31	483505	1323.55	161	8	40	697	13.65	2.15	-2.196	Yes	Yes	0.234	101	74
Antwerp_2_7_merged_sorted_dupsMarked	0.821009	0.178991	0.798228	0.0570607	0.144711	0.615448	0.30292	0.00151213	0.0801202	0.325378	0.0141508	1e-09	0.259463	0.401008	0.263699	0.0187632	1.92e-09	0.254428	0.463109	1e-09	-0.0184622	-0.0167491	0.0101867	-0.00457458	0.00139604	Antwerp	2	7	96	Antwerp	Europe	Native	51.219	4.402	365.31	483505	1323.55	161	8	40	697	13.65	2.15	-2.196	Yes	Yes	0.234	101	74
Antwerp_2_9_merged_sorted_dupsMarked	0.841633	0.158367	0.777637	0.0442249	0.178139	0.657753	0.231259	0.00596702	0.105021	0.361344	0.0306768	1e-09	0.192768	0.415211	0.292887	0.0426425	1e-09	0.186592	0.477879	1e-09	-0.0201284	-0.0179999	0.00118527	-0.0048407	0.000154397	Antwerp	2	9	96	Antwerp	Europe	Native	51.219	4.402	365.31	483505	1323.55	161	8	40	697	13.65	2.15	-2.196	Yes	Yes	0.234	101	74
Antwerp_3_1_merged_sorted_dupsMarked	0.803049	0.196951	0.723458	0.0869585	0.189583	0.443132	0.406593	0.0117819	0.138493	0.359377	0.0309043	0.0293163	0.378453	0.20195	0.324179	0.0428295	0.0387839	0.347892	0.241536	0.00477898	-0.0192748	-0.00572646	0.023908	-0.0170195	0.0070006	Antwerp	3	1	96	Antwerp	Europe	Native	51.219	4.402	365.31	483505	1323.55	161	8	40	697	13.65	2.15	-2.196	Yes	Yes	0.234	101	74
Antwerp_3_10_merged_sorted_dupsMarked	0.815091	0.184909	0.776117	0.065981	0.157902	0.779074	0.103468	0.0493451	0.0681121	0.306564	0.0318785	1e-09	0.0582258	0.603332	0.205952	0.0385995	1e-09	0.0705334	0.673274	0.0116412	-0.0169045	-0.0253203	-0.0161802	0.00565268	-0.00802579	Antwerp	3	10	96	Antwerp	Europe	Native	51.219	4.402	365.31	483505	1323.55	161	8	40	697	13.65	2.15	-2.196	Yes	Yes	0.234	101	74
Antwerp_3_12_merged_sorted_dupsMarked	0.766458	0.233542	0.768245	0.113709	0.118045	0.762288	0.106742	0.0936724	0.0372975	0.28997	0.00633683	0.0316713	0.0622519	0.60977	0.1709	0.0123117	0.0367684	0.074673	0.705347	1e-09	-0.0121506	-0.0263514	-0.0166929	0.00428207	-0.00743181	Antwerp	3	12	96	Antwerp	Europe	Native	51.219	4.402	365.31	483505	1323.55	161	8	40	697	13.65	2.15	-2.196	Yes	Yes	0.234	101	74
Antwerp_3_13_merged_sorted_dupsMarked	0.809845	0.190155	0.742631	0.0792249	0.178144	0.839827	0.0106807	0.0781856	0.0713071	0.313818	0.0359935	1e-09	1e-09	0.650189	0.190155	0.0493586	0.0100472	1e-09	0.750439	1e-09	-0.0150321	-0.0260776	-0.0267816	0.00881305	-0.00924447	Antwerp	3	13	96	Antwerp	Europe	Native	51.219	4.402	365.31	483505	1323.55	161	8	40	697	13.65	2.15	-2.196	Yes	Yes	0.234	101	74
Antwerp_3_14_merged_sorted_dupsMarked	0.78001	0.21999	0.776008	0.097258	0.126734	0.771534	0.109902	0.0734151	0.0451496	0.292532	0.0156756	0.0151006	0.0650709	0.61162	0.183502	0.0202904	0.0194766	0.0787989	0.69599	0.00194173	-0.0137676	-0.026557	-0.0151218	0.00749449	-0.00724742	Antwerp	3	14	96	Antwerp	Europe	Native	51.219	4.402	365.31	483505	1323.55	161	8	40	697	13.65	2.15	-2.196	Yes	Yes	0.234	101	74
Antwerp_3_15_merged_sorted_dupsMarked	0.80783	0.19217	0.766469	0.0758013	0.15773	0.735539	0.14147	0.049715	0.0732759	0.30958	0.0335088	2.17e-06	0.0978633	0.559046	0.206403	0.0426091	0.0022779	0.106224	0.631387	0.0110992	-0.0164871	-0.0229932	-0.0118471	0.00405786	-0.00507491	Antwerp	3	15	96	Antwerp	Europe	Native	51.219	4.402	365.31	483505	1323.55	161	8	40	697	13.65	2.15	-2.196	Yes	Yes	0.234	101	74
Antwerp_3_5_merged_sorted_dupsMarked	0.819569	0.180431	0.769802	0.0661235	0.164074	0.733754	0.148425	0.0401264	0.077695	0.332446	0.0230433	1e-09	0.108061	0.536449	0.227154	0.0333493	0.00709592	0.115381	0.61702	3.72e-08	-0.0170307	-0.022896	-0.00987965	0.00304821	-0.00378456	Antwerp	3	5	96	Antwerp	Europe	Native	51.219	4.402	365.31	483505	1323.55	161	8	40	697	13.65	2.15	-2.196	Yes	Yes	0.234	101	74
Antwerp_3_6_merged_sorted_dupsMarked	0.765739	0.234261	0.704608	0.128119	0.167273	0.848676	1e-09	0.116238	0.0350856	0.331091	0.00306531	0.0388218	1e-09	0.627022	0.199554	0.0097554	0.0443303	1e-09	0.746361	1e-09	-0.0117292	-0.0226268	-0.0279866	0.00669914	-0.00183429	Antwerp	3	6	96	Antwerp	Europe	Native	51.219	4.402	365.31	483505	1323.55	161	8	40	697	13.65	2.15	-2.196	Yes	Yes	0.234	101	74
Antwerp_3_9_merged_sorted_dupsMarked	0.828401	0.171599	0.739581	0.0606819	0.199737	0.546687	0.310288	0.00674693	0.136278	0.385403	0.0325783	0.00798643	0.28385	0.290182	0.335546	0.0440985	0.0242133	0.262148	0.333994	1e-09	-0.019439	-0.0104054	0.0127327	-0.0098914	0.00806044	Antwerp	3	9	96	Antwerp	Europe	Native	51.219	4.402	365.31	483505	1323.55	161	8	40	697	13.65	2.15	-2.196	Yes	Yes	0.234	101	74
Antwerp_36_11_merged_sorted_dupsMarked	0.861024	0.138976	0.808528	0.0325197	0.158953	0.941124	1e-09	0.0314136	0.0274625	0.281553	3.71e-09	1e-09	1e-09	0.718447	0.136746	0.00988512	1e-09	1e-09	0.853369	1e-09	-0.017011	-0.0308186	-0.0307618	0.0179293	-0.0100887	Antwerp	36	11	96	Antwerp	Europe	Native	51.219	4.402	365.31	483505	1323.55	161	8	40	697	13.65	2.15	-2.196	Yes	Yes	0.234	101	74
Antwerp_36_12_merged_sorted_dupsMarked	0.862416	0.137584	0.795921	0.0265986	0.177481	0.795658	0.115271	0.00798788	0.0810829	0.299796	0.0445883	1e-09	0.0669864	0.58863	0.191914	0.0466967	1e-09	0.0872518	0.674138	1e-09	-0.0216777	-0.0250671	-0.015201	0.0222988	-0.00757752	Antwerp	36	12	96	Antwerp	Europe	Native	51.219	4.402	365.31	483505	1323.55	161	8	40	697	13.65	2.15	-2.196	Yes	Yes	0.234	101	74
Antwerp_36_13_merged_sorted_dupsMarked	0.745028	0.254972	0.767195	0.130627	0.102177	0.879204	1e-09	0.120796	1e-09	0.23224	1e-09	0.0212856	1e-09	0.746474	0.106009	1e-09	0.0260891	1e-09	0.859816	0.00808668	-0.0101902	-0.0316045	-0.0291424	0.0135348	-0.0116644	Antwerp	36	13	96	Antwerp	Europe	Native	51.219	4.402	365.31	483505	1323.55	161	8	40	697	13.65	2.15	-2.196	Yes	Yes	0.234	101	74
Antwerp_36_14_merged_sorted_dupsMarked	0.723955	0.276045	0.746672	0.149814	0.103514	0.87431	1e-09	0.12569	1e-09	0.177885	1e-09	0.0208097	1e-09	0.801305	0.0641072	1e-09	1e-09	1e-09	0.880257	0.055636	-0.00811215	-0.0321114	-0.0329437	0.0198408	-0.0128853	Antwerp	36	14	96	Antwerp	Europe	Native	51.219	4.402	365.31	483505	1323.55	161	8	40	697	13.65	2.15	-2.196	Yes	Yes	0.234	101	74
Antwerp_36_15_merged_sorted_dupsMarked	0.792005	0.207995	0.784675	0.0897177	0.125607	0.841521	0.0422635	0.0818629	0.0343523	0.322531	0.0063773	0.0213274	0.00715501	0.642609	0.268342	0.00732829	0.0012875	0.00846373	0.65695	0.0576288	-0.0141248	-0.0287979	-0.0202009	0.00826907	-0.0023831	Antwerp	36	15	96	Antwerp	Europe	Native	51.219	4.402	365.31	483505	1323.55	161	8	40	697	13.65	2.15	-2.196	Yes	Yes	0.234	101	74
Antwerp_36_2_merged_sorted_dupsMarked	0.655201	0.344799	0.638728	0.229076	0.132196	0.74755	0.00155644	0.209812	0.0410824	0.219403	0.0259731	0.114235	1e-09	0.640389	0.126415	0.0295912	0.0674802	1e-09	0.703158	0.0733549	-0.00401054	-0.019923	-0.0229881	0.00610477	-0.0102519	Antwerp	36	2	96	Antwerp	Europe	Native	51.219	4.402	365.31	483505	1323.55	161	8	40	697	13.65	2.15	-2.196	Yes	Yes	0.234	101	74
Antwerp_36_4_merged_sorted_dupsMarked	0.656258	0.343742	0.699373	0.215191	0.0854362	0.501854	0.309991	0.15171	0.0364444	0.194557	0.00737241	0.123327	0.2564	0.418344	0.133977	0.00431668	0.107333	0.253702	0.463413	0.0372593	-0.00697677	-0.0142632	0.00950817	-0.00270049	-0.00359802	Antwerp	36	4	96	Antwerp	Europe	Native	51.219	4.402	365.31	483505	1323.55	161	8	40	697	13.65	2.15	-2.196	Yes	Yes	0.234	101	74
Antwerp_36_7_merged_sorted_dupsMarked	0.820534	0.179466	0.806602	0.0559212	0.137477	0.932232	1e-09	0.0541528	0.0136151	0.2102	0.0112891	1e-09	1e-09	0.778511	0.060831	0.0202201	1e-09	1e-09	0.918949	1e-09	-0.0145274	-0.0323935	-0.0312191	0.0178798	-0.0154488	Antwerp	36	7	96	Antwerp	Europe	Native	51.219	4.402	365.31	483505	1323.55	161	8	40	697	13.65	2.15	-2.196	Yes	Yes	0.234	101	74
Antwerp_36_8_merged_sorted_dupsMarked	0.762142	0.237858	0.752552	0.113984	0.133464	0.559026	0.309567	0.0552626	0.0761448	0.347894	1e-09	0.0493904	0.275062	0.327654	0.295581	0.00307078	0.0563908	0.254901	0.380696	0.0093599	-0.0154657	-0.0143108	0.0114516	-0.0135155	0.00744045	Antwerp	36	8	96	Antwerp	Europe	Native	51.219	4.402	365.31	483505	1323.55	161	8	40	697	13.65	2.15	-2.196	Yes	Yes	0.234	101	74
Antwerp_36_9_merged_sorted_dupsMarked	0.833676	0.166324	0.835426	0.0503196	0.114254	0.951277	1e-09	0.0487235	1e-09	0.282269	1e-09	1e-09	1e-09	0.717731	0.161181	1e-09	1e-09	1e-09	0.838819	1e-09	-0.014516	-0.0327157	-0.0288532	0.00964942	-0.00635306	Antwerp	36	9	96	Antwerp	Europe	Native	51.219	4.402	365.31	483505	1323.55	161	8	40	697	13.65	2.15	-2.196	Yes	Yes	0.234	101	74
Antwerp_37_1_merged_sorted_dupsMarked	0.831266	0.168734	0.841651	0.0415636	0.116786	0.929055	0.00650866	0.0463429	0.0180936	0.231595	0.00555641	1e-09	1e-09	0.762848	0.115351	0.0146459	1e-09	1e-09	0.870003	1e-09	-0.0156978	-0.0343657	-0.0276667	0.0191603	-0.0148681	Antwerp	37	1	96	Antwerp	Europe	Native	51.219	4.402	365.31	483505	1323.55	161	8	40	697	13.65	2.15	-2.196	Yes	Yes	0.234	101	74
Antwerp_37_11_merged_sorted_dupsMarked	0.796528	0.203472	0.769084	0.0828331	0.148083	0.443767	0.448872	0.00739465	0.0999662	0.318481	0.0116113	0.0188713	0.412424	0.238612	0.277216	0.0179661	0.0332659	0.389214	0.282338	1e-09	-0.0182798	-0.00815523	0.0285252	-0.015084	0.00531958	Antwerp	37	11	96	Antwerp	Europe	Native	51.219	4.402	365.31	483505	1323.55	161	8	40	697	13.65	2.15	-2.196	Yes	Yes	0.234	101	74
Antwerp_37_13_merged_sorted_dupsMarked	0.79352	0.20648	0.772833	0.0840247	0.143142	0.559988	0.333569	0.0235059	0.082937	0.270814	0.0300735	0.00671596	0.290815	0.401581	0.184868	0.029886	0.0221831	0.291568	0.471495	1e-09	-0.0177112	-0.0142883	0.0129576	0.00103958	-8.5e-05	Antwerp	37	13	96	Antwerp	Europe	Native	51.219	4.402	365.31	483505	1323.55	161	8	40	697	13.65	2.15	-2.196	Yes	Yes	0.234	101	74
Antwerp_37_15_merged_sorted_dupsMarked	0.77826	0.22174	0.857227	0.0902318	0.0525412	0.928381	1e-09	0.0716194	1e-09	0.16859	1e-09	1e-09	1e-09	0.83141	0.0636853	1e-09	1e-09	1e-09	0.936315	1e-09	-0.00968315	-0.0339567	-0.0252782	0.00945201	-0.0147607	Antwerp	37	15	96	Antwerp	Europe	Native	51.219	4.402	365.31	483505	1323.55	161	8	40	697	13.65	2.15	-2.196	Yes	Yes	0.234	101	74
Antwerp_37_17_merged_sorted_dupsMarked	0.814341	0.185659	0.826804	0.0657319	0.107465	0.930293	1e-09	0.0697072	1e-09	0.234237	1e-09	1e-09	1e-09	0.765763	0.0987149	1e-09	1e-09	1e-09	0.901285	1e-09	-0.0135843	-0.0335742	-0.0288827	0.0127631	-0.0115432	Antwerp	37	17	96	Antwerp	Europe	Native	51.219	4.402	365.31	483505	1323.55	161	8	40	697	13.65	2.15	-2.196	Yes	Yes	0.234	101	74
Antwerp_37_19_merged_sorted_dupsMarked	0.825745	0.174255	0.800069	0.0569636	0.142967	0.898837	1e-09	0.0632271	0.037936	0.272361	0.0101436	1e-09	1e-09	0.717496	0.144957	0.0234243	1e-09	1e-09	0.831619	1e-09	-0.015352	-0.0306236	-0.0292547	0.012359	-0.0118014	Antwerp	37	19	96	Antwerp	Europe	Native	51.219	4.402	365.31	483505	1323.55	161	8	40	697	13.65	2.15	-2.196	Yes	Yes	0.234	101	74
Antwerp_37_3_merged_sorted_dupsMarked	0.565934	0.434066	0.658693	0.300638	0.0406684	0.640565	0.100249	0.259184	2.86e-06	0.197982	1e-09	0.1855	0.0474477	0.56907	0.138816	1e-09	0.0992272	0.0454521	0.575027	0.141478	-0.000195766	-0.0120912	-0.00506043	-0.00215542	-0.00107267	Antwerp	37	3	96	Antwerp	Europe	Native	51.219	4.402	365.31	483505	1323.55	161	8	40	697	13.65	2.15	-2.196	Yes	Yes	0.234	101	74
Antwerp_37_6_merged_sorted_dupsMarked	0.708459	0.291541	0.724051	0.169003	0.106946	0.84339	1e-09	0.152238	0.00437228	0.267601	1e-09	0.0624056	1e-09	0.669994	0.134757	1e-09	0.0721179	1e-09	0.793125	1e-09	-0.00817856	-0.0294759	-0.0319693	0.0124886	-0.00495061	Antwerp	37	6	96	Antwerp	Europe	Native	51.219	4.402	365.31	483505	1323.55	161	8	40	697	13.65	2.15	-2.196	Yes	Yes	0.234	101	74
Antwerp_37_7_merged_sorted_dupsMarked	0.749406	0.250594	0.771017	0.115775	0.113207	0.888573	1e-09	0.110672	0.000755653	0.209338	1e-09	1e-09	1e-09	0.790662	0.0519817	0.00691397	0.00290404	1e-09	0.9382	1e-09	-0.0101512	-0.0267103	-0.0247973	0.00841022	-0.0107126	Antwerp	37	7	96	Antwerp	Europe	Native	51.219	4.402	365.31	483505	1323.55	161	8	40	697	13.65	2.15	-2.196	Yes	Yes	0.234	101	74
Antwerp_37_9_merged_sorted_dupsMarked	0.78464	0.21536	0.844373	0.0795476	0.076079	0.922674	1e-09	0.0773257	1e-09	0.216442	1e-09	1e-09	1e-09	0.783558	0.112604	1e-09	1e-09	1e-09	0.887396	1e-09	-0.0122017	-0.0352074	-0.0255645	0.0142841	-0.0118358	Antwerp	37	9	96	Antwerp	Europe	Native	51.219	4.402	365.31	483505	1323.55	161	8	40	697	13.65	2.15	-2.196	Yes	Yes	0.234	101	74
Antwerp_38_1_merged_sorted_dupsMarked	0.643207	0.356793	0.659761	0.237812	0.102427	0.749422	0.0277108	0.218107	0.00476082	0.268963	1e-09	0.144743	9.53e-09	0.586294	0.184586	1e-09	0.077532	1e-09	0.630759	0.107123	-0.00349039	-0.0177191	-0.0169994	-0.000648005	-0.000321394	Antwerp	38	1	96	Antwerp	Europe	Native	51.219	4.402	365.31	483505	1323.55	161	8	40	697	13.65	2.15	-2.196	Yes	Yes	0.234	101	74
Antwerp_38_10_merged_sorted_dupsMarked	0.736265	0.263735	0.731815	0.14291	0.125275	0.614542	0.226715	0.0981741	0.0605685	0.283526	0.0120421	0.0659769	0.181866	0.456589	0.196646	0.016603	0.075126	0.184072	0.527554	1e-09	-0.0125767	-0.0178529	-2.32e-05	0.00105538	-0.000747188	Antwerp	38	10	96	Antwerp	Europe	Native	51.219	4.402	365.31	483505	1323.55	161	8	40	697	13.65	2.15	-2.196	Yes	Yes	0.234	101	74
Antwerp_38_12_merged_sorted_dupsMarked	0.792715	0.207285	0.765863	0.093736	0.140401	0.885743	1e-09	0.0864268	0.0278306	0.232233	0.0196421	1e-09	1e-09	0.748125	0.0968683	0.0308245	0.001852	1e-09	0.870455	1e-09	-0.0136222	-0.0303199	-0.0307761	0.017244	-0.014772	Antwerp	38	12	96	Antwerp	Europe	Native	51.219	4.402	365.31	483505	1323.55	161	8	40	697	13.65	2.15	-2.196	Yes	Yes	0.234	101	74
Antwerp_38_13_merged_sorted_dupsMarked	0.607836	0.392164	0.601802	0.283065	0.115132	0.757849	1e-09	0.242151	9.5e-09	0.219366	1e-09	0.149689	1e-09	0.630945	0.0929181	1e-09	0.120407	1e-09	0.74936	0.037315	-0.00184158	-0.0238991	-0.0345381	0.00714407	-0.00732138	Antwerp	38	13	96	Antwerp	Europe	Native	51.219	4.402	365.31	483505	1323.55	161	8	40	697	13.65	2.15	-2.196	Yes	Yes	0.234	101	74
Antwerp_38_14_merged_sorted_dupsMarked	0.85054	0.14946	0.791937	0.0377928	0.170271	0.681806	0.223909	1.14e-07	0.0942842	0.332401	0.0357373	1e-09	0.181493	0.450369	0.263663	0.0407129	1e-09	0.182773	0.512851	1e-09	-0.0211154	-0.0193674	-0.000388595	0.00197931	-0.00107725	Antwerp	38	14	96	Antwerp	Europe	Native	51.219	4.402	365.31	483505	1323.55	161	8	40	697	13.65	2.15	-2.196	Yes	Yes	0.234	101	74
Antwerp_38_17_merged_sorted_dupsMarked	0.813527	0.186473	0.814926	0.0664208	0.118653	0.841536	0.0685483	0.0585386	0.0313772	0.271607	0.0261471	1e-09	0.0187767	0.683469	0.157742	0.0276312	0.00423111	0.0402949	0.770101	1e-09	-0.0153023	-0.030698	-0.019471	0.0134248	-0.00860243	Antwerp	38	17	96	Antwerp	Europe	Native	51.219	4.402	365.31	483505	1323.55	161	8	40	697	13.65	2.15	-2.196	Yes	Yes	0.234	101	74
Antwerp_38_20_merged_sorted_dupsMarked	0.748811	0.251189	0.771611	0.12606	0.102329	0.882023	1e-09	0.117977	1e-09	0.214698	1e-09	0.0321731	1e-09	0.753129	0.0929668	1e-09	0.0277028	1e-09	0.862738	0.0165921	-0.01001	-0.0294984	-0.0266468	0.013347	-0.0117426	Antwerp	38	20	96	Antwerp	Europe	Native	51.219	4.402	365.31	483505	1323.55	161	8	40	697	13.65	2.15	-2.196	Yes	Yes	0.234	101	74
Antwerp_38_5_merged_sorted_dupsMarked	0.571106	0.428894	0.567018	0.312028	0.120954	0.599938	0.0700741	0.273796	0.0561911	0.20271	0.0340999	0.198566	0.0240525	0.540572	0.134655	0.0436677	0.0911722	0.0149215	0.544937	0.170647	-0.00102501	-0.0142206	-0.0142051	-0.00408656	-0.00648793	Antwerp	38	5	96	Antwerp	Europe	Native	51.219	4.402	365.31	483505	1323.55	161	8	40	697	13.65	2.15	-2.196	Yes	Yes	0.234	101	74
Antwerp_38_6_merged_sorted_dupsMarked	0.620658	0.379342	0.640003	0.261506	0.0984912	0.75191	1e-09	0.234599	0.0134907	0.214194	0.00212793	0.139791	1e-09	0.643887	0.0586	0.0127548	0.132845	1e-09	0.783504	0.0122964	-0.00297294	-0.0246183	-0.0300037	0.00401866	-0.00815344	Antwerp	38	6	96	Antwerp	Europe	Native	51.219	4.402	365.31	483505	1323.55	161	8	40	697	13.65	2.15	-2.196	Yes	Yes	0.234	101	74
Antwerp_39_10_merged_sorted_dupsMarked	0.122089	0.877911	0.162389	0.801875	0.0357367	0.267785	1e-09	0.732215	1e-09	0.0332695	1.52e-07	0.653109	1e-09	0.313621	1e-09	1e-09	0.583524	1e-09	0.333837	0.0826391	0.0306562	-0.000454908	-0.0310329	0.00722911	0.000900554	Antwerp	39	10	96	Antwerp	Europe	Native	51.219	4.402	365.31	483505	1323.55	161	8	40	697	13.65	2.15	-2.196	Yes	Yes	0.234	101	74
Antwerp_39_13_merged_sorted_dupsMarked	0.252269	0.747731	0.327687	0.643076	0.0292377	0.401214	0.0163464	0.58244	1e-09	0.0546588	0.00433741	0.490143	1e-09	0.450861	1e-09	1e-09	0.366742	1e-09	0.457666	0.175592	0.0216452	-0.0097217	-0.0257581	0.00608718	-0.00880177	Antwerp	39	13	96	Antwerp	Europe	Native	51.219	4.402	365.31	483505	1323.55	161	8	40	697	13.65	2.15	-2.196	Yes	Yes	0.234	101	74
Antwerp_39_15_merged_sorted_dupsMarked	0.512989	0.487011	0.509326	0.380204	0.11047	0.556316	0.0548225	0.340939	0.0479218	0.195801	0.0311727	0.273768	0.0229335	0.476325	0.0937116	0.0324793	0.2495	0.0332426	0.548653	0.0424133	0.00375263	-0.0132393	-0.0217403	0.0138684	-0.00332591	Antwerp	39	15	96	Antwerp	Europe	Native	51.219	4.402	365.31	483505	1323.55	161	8	40	697	13.65	2.15	-2.196	Yes	Yes	0.234	101	74
Antwerp_39_16_merged_sorted_dupsMarked	0.180321	0.819679	0.25886	0.722065	0.0190747	0.378836	1e-09	0.621164	1e-09	1e-09	1e-09	0.500967	1e-09	0.499033	1e-09	1e-09	0.386373	1e-09	0.483919	0.129708	0.0231739	-0.0111739	-0.0372599	0.00961118	-0.0111475	Antwerp	39	16	96	Antwerp	Europe	Native	51.219	4.402	365.31	483505	1323.55	161	8	40	697	13.65	2.15	-2.196	Yes	Yes	0.234	101	74
Antwerp_39_2_merged_sorted_dupsMarked	0.485441	0.514559	0.537495	0.387835	0.0746701	0.614001	0.0161549	0.342553	0.0272903	0.0882708	0.0372541	0.231805	1e-09	0.642671	1.36e-09	0.0372777	0.181678	1e-09	0.708601	0.0724433	0.00360768	-0.0151894	-0.0196372	0.00226715	-0.0127189	Antwerp	39	2	96	Antwerp	Europe	Native	51.219	4.402	365.31	483505	1323.55	161	8	40	697	13.65	2.15	-2.196	Yes	Yes	0.234	101	74
Antwerp_39_3_merged_sorted_dupsMarked	0.342568	0.657432	0.386193	0.555574	0.0582331	0.502701	1e-09	0.497299	1e-09	0.0661812	1.01e-09	0.390455	1e-09	0.543364	1e-09	1e-09	0.323994	1e-09	0.592183	0.0838227	0.0131711	-0.0106559	-0.0281105	0.00731259	-0.0099974	Antwerp	39	3	96	Antwerp	Europe	Native	51.219	4.402	365.31	483505	1323.55	161	8	40	697	13.65	2.15	-2.196	Yes	Yes	0.234	101	74
Antwerp_39_4_merged_sorted_dupsMarked	0.205478	0.794522	0.230376	0.70882	0.0608041	0.350698	1e-09	0.642588	0.00671405	0.0156896	0.0200011	0.541687	1e-09	0.422622	1e-09	0.00249378	0.425151	1e-09	0.421819	0.150536	0.0241848	-0.00526847	-0.0338256	0.00935385	-0.00974177	Antwerp	39	4	96	Antwerp	Europe	Native	51.219	4.402	365.31	483505	1323.55	161	8	40	697	13.65	2.15	-2.196	Yes	Yes	0.234	101	74
Antwerp_39_6_merged_sorted_dupsMarked	0.462039	0.537961	0.522186	0.421902	0.0559117	0.622705	0.000901982	0.376384	9.11e-06	0.129841	0.0016185	0.282239	1e-09	0.586301	0.0351154	0.000171556	0.23449	1e-09	0.658705	0.0715176	0.00722182	-0.0147516	-0.0214088	0.00493526	-0.00917516	Antwerp	39	6	96	Antwerp	Europe	Native	51.219	4.402	365.31	483505	1323.55	161	8	40	697	13.65	2.15	-2.196	Yes	Yes	0.234	101	74
Antwerp_39_7_merged_sorted_dupsMarked	0.402187	0.597813	0.485324	0.473344	0.0413325	0.593928	1e-09	0.406072	1e-09	0.0514515	1e-09	0.298186	1e-09	0.650363	1e-09	1e-09	0.198889	1e-09	0.663418	0.137693	0.00927162	-0.016721	-0.0250113	0.00332075	-0.0124279	Antwerp	39	7	96	Antwerp	Europe	Native	51.219	4.402	365.31	483505	1323.55	161	8	40	697	13.65	2.15	-2.196	Yes	Yes	0.234	101	74
Antwerp_39_9_merged_sorted_dupsMarked	0.238137	0.761863	0.279428	0.665451	0.0551213	0.228883	0.139488	0.600763	0.0308658	0.0469158	0.0251156	0.545709	0.103683	0.278576	1e-09	0.0175173	0.463054	0.092157	0.298727	0.128545	0.0228447	0.00299517	-0.0100408	0.00514063	-0.0027273	Antwerp	39	9	96	Antwerp	Europe	Native	51.219	4.402	365.31	483505	1323.55	161	8	40	697	13.65	2.15	-2.196	Yes	Yes	0.234	101	74
Antwerp_4_1_merged_sorted_dupsMarked	0.472658	0.527342	0.598354	0.381226	0.0204204	0.548769	0.125295	0.325933	2.93e-06	0.105785	1e-09	0.240375	0.0748087	0.579031	0.0629622	1e-09	0.129115	0.0697632	0.550027	0.188132	0.0039065	-0.0113337	-0.00500452	0.0044413	-0.00304066	Antwerp	4	1	96	Antwerp	Europe	Native	51.219	4.402	365.31	483505	1323.55	161	8	40	697	13.65	2.15	-2.196	Yes	Yes	0.234	101	74
Antwerp_4_10_merged_sorted_dupsMarked	0.852918	0.147082	0.787602	0.0359126	0.176485	0.717978	0.179914	0.00580621	0.0963022	0.418166	0.0109897	1e-09	0.146812	0.424032	0.348727	0.0269068	1e-09	0.137359	0.482658	0.00435015	-0.0207222	-0.0207883	-0.00417435	-0.00226941	0.00493826	Antwerp	4	10	96	Antwerp	Europe	Native	51.219	4.402	365.31	483505	1323.55	161	8	40	697	13.65	2.15	-2.196	Yes	Yes	0.234	101	74
Antwerp_4_11_merged_sorted_dupsMarked	0.825994	0.174006	0.746846	0.0678835	0.185271	0.659082	0.203445	0.0317747	0.105698	0.384142	0.0282651	0.0108131	0.175946	0.400834	0.301162	0.0376927	0.0271884	0.171806	0.462151	1e-09	-0.0196195	-0.0160615	-0.00143035	0.00456133	0.00605178	Antwerp	4	11	96	Antwerp	Europe	Native	51.219	4.402	365.31	483505	1323.55	161	8	40	697	13.65	2.15	-2.196	Yes	Yes	0.234	101	74
Antwerp_4_15_merged_sorted_dupsMarked	0.41381	0.58619	0.436808	0.478047	0.0851451	0.43062	0.103051	0.426237	0.0400917	0.23684	1e-09	0.392512	0.0833835	0.287265	0.259319	1e-09	0.321783	0.0468681	0.200848	0.171183	0.00931368	-0.00575186	-0.0105659	0.00133954	0.017148	Antwerp	4	15	96	Antwerp	Europe	Native	51.219	4.402	365.31	483505	1323.55	161	8	40	697	13.65	2.15	-2.196	Yes	Yes	0.234	101	74
Antwerp_4_16_merged_sorted_dupsMarked	0.572436	0.427564	0.555235	0.320032	0.124733	0.587577	0.0718591	0.285023	0.0555416	0.271858	0.0142822	0.233505	0.0420869	0.438267	0.157167	0.0196717	0.242729	0.0487096	0.531723	1e-09	-0.000611661	-0.0146948	-0.0190145	0.00239899	0.00567561	Antwerp	4	16	96	Antwerp	Europe	Native	51.219	4.402	365.31	483505	1323.55	161	8	40	697	13.65	2.15	-2.196	Yes	Yes	0.234	101	74
Antwerp_4_18_merged_sorted_dupsMarked	0.584816	0.415184	0.618378	0.29478	0.0868419	0.66657	0.0410081	0.26438	0.0280418	0.172635	0.0317779	0.177116	9.91e-06	0.618462	0.11079	0.0331119	0.0788176	3.25e-06	0.618142	0.159136	-0.000569207	-0.0144936	-0.0138106	0.0039773	-0.00884595	Antwerp	4	18	96	Antwerp	Europe	Native	51.219	4.402	365.31	483505	1323.55	161	8	40	697	13.65	2.15	-2.196	Yes	Yes	0.234	101	74
Antwerp_4_20_merged_sorted_dupsMarked	0.7763	0.2237	0.744079	0.109385	0.146537	0.696311	0.153504	0.080959	0.069226	0.368691	0.00333145	0.0482568	0.121432	0.45829	0.296234	0.0124604	0.0500199	0.115119	0.5097	0.0164669	-0.0154286	-0.0205473	-0.00775167	0.000338114	0.0056909	Antwerp	4	20	96	Antwerp	Europe	Native	51.219	4.402	365.31	483505	1323.55	161	8	40	697	13.65	2.15	-2.196	Yes	Yes	0.234	101	74
Antwerp_4_3_merged_sorted_dupsMarked	0.814363	0.185637	0.78042	0.06615	0.15343	0.704457	0.188451	0.0332662	0.0738253	0.362015	0.0091146	0.00134363	0.151966	0.47556	0.274293	0.0187588	0.0120777	0.149751	0.54512	1e-09	-0.0175275	-0.0214491	-0.0046815	-0.00188815	0.00147807	Antwerp	4	3	96	Antwerp	Europe	Native	51.219	4.402	365.31	483505	1323.55	161	8	40	697	13.65	2.15	-2.196	Yes	Yes	0.234	101	74
Antwerp_4_8_merged_sorted_dupsMarked	0.488673	0.511327	0.440187	0.421661	0.138153	0.51089	0.0297466	0.382539	0.0768242	0.331088	0.00502167	0.350451	0.0234302	0.290009	0.22738	0.0166011	0.359735	0.0144809	0.381803	1e-09	0.0045177	-0.00701665	-0.0207333	-0.000804049	0.0172445	Antwerp	4	8	96	Antwerp	Europe	Native	51.219	4.402	365.31	483505	1323.55	161	8	40	697	13.65	2.15	-2.196	Yes	Yes	0.234	101	74
Antwerp_4_9_merged_sorted_dupsMarked	0.621444	0.378556	0.528131	0.283877	0.187992	0.516974	0.119393	0.244374	0.119258	0.347176	0.0349289	0.220264	0.103416	0.294215	0.258338	0.0554149	0.200018	0.0870751	0.360524	0.0386303	-0.00550575	-0.00776347	-0.0119356	-0.00792589	0.00973023	Antwerp	4	9	96	Antwerp	Europe	Native	51.219	4.402	365.31	483505	1323.55	161	8	40	697	13.65	2.15	-2.196	Yes	Yes	0.234	101	74
Antwerp_40_1_merged_sorted_dupsMarked	0.748162	0.251838	0.781463	0.121169	0.0973683	0.727929	0.158606	0.0907269	0.0227384	0.237356	0.0103879	0.0332218	0.100836	0.618198	0.140441	0.00601711	0.0426752	0.120836	0.69003	1e-09	-0.0116321	-0.0252551	-0.00875791	0.00935553	-0.0078439	Antwerp	40	1	96	Antwerp	Europe	Native	51.219	4.402	365.31	483505	1323.55	161	8	40	697	13.65	2.15	-2.196	Yes	Yes	0.234	101	74
Antwerp_40_10_merged_sorted_dupsMarked	0.613986	0.386014	0.575255	0.280136	0.144609	0.646479	0.0524205	0.246984	0.054116	0.369403	1.62e-08	0.215546	0.0406302	0.374421	0.390687	1e-09	0.109909	0.00599402	0.313557	0.179853	-0.00225264	-0.00735922	-0.00966311	0.000263791	0.00624446	Antwerp	40	10	96	Antwerp	Europe	Native	51.219	4.402	365.31	483505	1323.55	161	8	40	697	13.65	2.15	-2.196	Yes	Yes	0.234	101	74
Antwerp_40_3_merged_sorted_dupsMarked	0.737478	0.262522	0.772065	0.138788	0.0891469	0.866451	1e-09	0.133549	1.16e-07	0.235393	1e-09	0.0369211	1e-09	0.727686	0.108932	1e-09	0.0459952	1e-09	0.845073	1e-09	-0.00869352	-0.029639	-0.026549	0.00930209	-0.00892368	Antwerp	40	3	96	Antwerp	Europe	Native	51.219	4.402	365.31	483505	1323.55	161	8	40	697	13.65	2.15	-2.196	Yes	Yes	0.234	101	74
Antwerp_40_4_merged_sorted_dupsMarked	0.542331	0.457669	0.605339	0.33567	0.0589915	0.632171	0.0624878	0.300083	0.00525828	0.122655	0.0154439	0.21239	0.012931	0.63658	0.0389373	0.012702	0.136897	0.0213876	0.677589	0.112488	0.0015678	-0.0163212	-0.013184	-0.001974	-0.00972894	Antwerp	40	4	96	Antwerp	Europe	Native	51.219	4.402	365.31	483505	1323.55	161	8	40	697	13.65	2.15	-2.196	Yes	Yes	0.234	101	74
Antwerp_40_5_merged_sorted_dupsMarked	0.819319	0.180681	0.793997	0.0648166	0.141186	0.699761	0.204736	0.0288128	0.0666906	0.357011	0.00203454	2.28e-09	0.169255	0.4717	0.282116	0.00874885	0.0104988	0.163692	0.533478	0.00146688	-0.0176239	-0.0226494	-0.00287315	-0.00329446	0.00161104	Antwerp	40	5	96	Antwerp	Europe	Native	51.219	4.402	365.31	483505	1323.55	161	8	40	697	13.65	2.15	-2.196	Yes	Yes	0.234	101	74
Antwerp_40_6_merged_sorted_dupsMarked	0.820161	0.179839	0.736203	0.0736112	0.190186	0.827035	0.0220348	0.0691603	0.0817694	0.40656	0.0246214	0.0191517	0.000929977	0.548737	0.292161	0.0358281	0.0301327	0.00461763	0.637261	1e-09	-0.016953	-0.024936	-0.0257208	0.00789903	0.00319724	Antwerp	40	6	96	Antwerp	Europe	Native	51.219	4.402	365.31	483505	1323.55	161	8	40	697	13.65	2.15	-2.196	Yes	Yes	0.234	101	74
Antwerp_40_7_merged_sorted_dupsMarked	0.843851	0.156149	0.810971	0.0456853	0.143344	0.923658	1e-09	0.0508508	0.0254909	0.283366	1e-09	1e-09	1e-09	0.716634	0.14795	0.007562	1e-09	1e-09	0.844488	1e-09	-0.0165881	-0.0307114	-0.0285355	0.014028	-0.0104592	Antwerp	40	7	96	Antwerp	Europe	Native	51.219	4.402	365.31	483505	1323.55	161	8	40	697	13.65	2.15	-2.196	Yes	Yes	0.234	101	74
Antwerp_40_8_merged_sorted_dupsMarked	0.45546	0.54454	0.492923	0.4321	0.0749769	0.627913	1e-09	0.372087	1e-09	0.140306	1e-09	0.274256	1e-09	0.585438	1e-09	1e-09	0.26715	1e-09	0.73285	1e-09	0.00784793	-0.0207136	-0.0364551	0.0063704	-0.00765241	Antwerp	40	8	96	Antwerp	Europe	Native	51.219	4.402	365.31	483505	1323.55	161	8	40	697	13.65	2.15	-2.196	Yes	Yes	0.234	101	74
Antwerp_40_9_merged_sorted_dupsMarked	0.790747	0.209253	0.793316	0.0862471	0.120437	0.902709	1e-09	0.0872915	0.00999938	0.268643	8.88e-09	1.66e-07	1e-09	0.731356	0.159489	9.23e-06	0.00217517	1e-09	0.817643	0.0206828	-0.0124629	-0.0304781	-0.0282185	0.00750564	-0.0112023	Antwerp	40	9	96	Antwerp	Europe	Native	51.219	4.402	365.31	483505	1323.55	161	8	40	697	13.65	2.15	-2.196	Yes	Yes	0.234	101	74
Antwerp_5_10_merged_sorted_dupsMarked	0.860977	0.139023	0.812845	0.0258204	0.161335	0.805185	0.124366	0.00775454	0.0626948	0.311845	0.023266	1e-09	0.0705491	0.59434	0.199972	0.0269676	1e-09	0.0919085	0.681152	1e-09	-0.0217808	-0.0270554	-0.0144033	0.0243582	-0.00703762	Antwerp	5	10	96	Antwerp	Europe	Native	51.219	4.402	365.31	483505	1323.55	161	8	40	697	13.65	2.15	-2.196	Yes	Yes	0.234	101	74
Antwerp_5_15_merged_sorted_dupsMarked	0.726741	0.273259	0.742305	0.146592	0.111103	0.821281	0.0236594	0.140952	0.0141076	0.262261	0.00202048	0.0593713	1e-09	0.676348	0.131202	0.00965788	0.0541076	1e-09	0.784801	0.0202316	-0.00981024	-0.0260436	-0.0252916	0.0116436	-0.00800818	Antwerp	5	15	96	Antwerp	Europe	Native	51.219	4.402	365.31	483505	1323.55	161	8	40	697	13.65	2.15	-2.196	Yes	Yes	0.234	101	74
Antwerp_5_17_merged_sorted_dupsMarked	0.67214	0.32786	0.736863	0.200473	0.0626647	0.817984	1e-09	0.182016	1e-09	0.210059	1e-09	0.0780568	1e-09	0.711884	0.113339	1e-09	0.0140703	1e-09	0.766118	0.106472	-0.00528369	-0.0274626	-0.0256378	0.00862546	-0.00690161	Antwerp	5	17	96	Antwerp	Europe	Native	51.219	4.402	365.31	483505	1323.55	161	8	40	697	13.65	2.15	-2.196	Yes	Yes	0.234	101	74
Antwerp_5_18_merged_sorted_dupsMarked	0.88607	0.11393	0.816289	0.00542667	0.178284	0.843211	0.0818876	3.19e-05	0.0748691	0.341901	0.0283449	1e-09	0.0308361	0.598918	0.216481	0.0370255	1e-09	0.0479982	0.698496	1e-09	-0.0218071	-0.0277123	-0.0188609	0.0151803	-0.006335	Antwerp	5	18	96	Antwerp	Europe	Native	51.219	4.402	365.31	483505	1323.55	161	8	40	697	13.65	2.15	-2.196	Yes	Yes	0.234	101	74
Antwerp_5_4_merged_sorted_dupsMarked	0.84171	0.15829	0.853017	0.0306164	0.116367	0.683721	0.272962	1e-09	0.043316	0.266047	0.00603747	1e-09	0.209244	0.518672	0.173193	0.00690315	1e-09	0.222332	0.597572	1e-09	-0.0193992	-0.0237438	0.00428161	0.00819636	-0.00706166	Antwerp	5	4	96	Antwerp	Europe	Native	51.219	4.402	365.31	483505	1323.55	161	8	40	697	13.65	2.15	-2.196	Yes	Yes	0.234	101	74
Antwerp_5_5_merged_sorted_dupsMarked	0.837516	0.162484	0.803472	0.0410343	0.155494	0.649373	0.26788	1e-09	0.082747	0.311505	0.0249076	1e-09	0.217603	0.445984	0.238987	0.0288912	1e-09	0.221888	0.510234	1e-09	-0.02063	-0.0192102	0.00482164	0.00646409	-0.00300965	Antwerp	5	5	96	Antwerp	Europe	Native	51.219	4.402	365.31	483505	1323.55	161	8	40	697	13.65	2.15	-2.196	Yes	Yes	0.234	101	74
Antwerp_5_6_merged_sorted_dupsMarked	0.845252	0.154748	0.804817	0.0373781	0.157805	0.779334	0.142218	0.0150943	0.0633534	0.297327	0.0278056	1e-09	0.0851931	0.589674	0.194186	0.0327934	1e-09	0.104422	0.668598	1e-09	-0.0201562	-0.0258008	-0.0126057	0.019907	-0.00863515	Antwerp	5	6	96	Antwerp	Europe	Native	51.219	4.402	365.31	483505	1323.55	161	8	40	697	13.65	2.15	-2.196	Yes	Yes	0.234	101	74
Antwerp_5_8_merged_sorted_dupsMarked	0.775254	0.224746	0.745228	0.104844	0.149928	0.647202	0.211945	0.0647733	0.0760792	0.273641	0.0352706	0.0260754	0.163911	0.501102	0.182455	0.0388585	0.0355648	0.173166	0.569956	1e-09	-0.0154948	-0.0189978	-0.00327276	0.010797	-0.0052632	Antwerp	5	8	96	Antwerp	Europe	Native	51.219	4.402	365.31	483505	1323.55	161	8	40	697	13.65	2.15	-2.196	Yes	Yes	0.234	101	74
Antwerp_5_9_merged_sorted_dupsMarked	0.856343	0.143657	0.832933	0.0254039	0.141663	0.620646	0.308846	1e-09	0.0705074	0.29159	0.0138941	1e-09	0.255997	0.438519	0.218841	0.0179971	1e-09	0.258077	0.505084	1e-09	-0.0207398	-0.0195147	0.0101541	-2.03e-06	-0.00431483	Antwerp	5	9	96	Antwerp	Europe	Native	51.219	4.402	365.31	483505	1323.55	161	8	40	697	13.65	2.15	-2.196	Yes	Yes	0.234	101	74
Armidale_1_10_merged_sorted_dupsMarked	0.334176	0.665824	0.338955	0.57577	0.0852749	0.422534	0.0131527	0.529631	0.0346832	0.228277	1e-09	0.483836	1e-09	0.287887	0.164748	1e-09	0.476518	1e-09	0.313197	0.045537	0.0156506	-0.00162111	-0.0200442	0.0049397	0.0211789	Armidale	1	10	92	Armidale	Oceania	Introduced	-30.513	151.669	19.87	23352	1175.24	0	1	40	746	13.34	1.487	-2.224	Yes	Yes	0.702	133	131
Armidale_1_12_merged_sorted_dupsMarked	0.65785	0.34215	0.523618	0.253222	0.223159	0.381736	0.252216	0.195908	0.17014	0.440152	0.0244319	0.224109	0.25944	0.0518672	0.414366	0.043151	0.237726	0.215293	0.0804984	0.00896515	-0.00950378	0.0040341	0.0073836	-0.0206267	0.0262408	Armidale	1	12	92	Armidale	Oceania	Introduced	-30.513	151.669	19.87	23352	1175.24	0	1	40	746	13.34	1.487	-2.224	Yes	Yes	0.702	133	131
Armidale_1_14_merged_sorted_dupsMarked	0.537154	0.462846	0.501403	0.357704	0.140893	0.363775	0.236024	0.299682	0.100519	0.358487	1e-09	0.30611	0.232728	0.102675	0.425395	1e-09	0.214993	0.162122	1e-09	0.19749	0.000295891	0.000655655	0.00794651	-0.00632123	0.0268686	Armidale	1	14	92	Armidale	Oceania	Introduced	-30.513	151.669	19.87	23352	1175.24	0	1	40	746	13.34	1.487	-2.224	Yes	Yes	0.702	133	131
Armidale_1_15_merged_sorted_dupsMarked	0.600288	0.399712	0.512967	0.306432	0.180602	0.544544	0.0783467	0.270689	0.106421	0.37657	0.0196375	0.248209	0.0736809	0.281903	0.278576	0.0322353	0.26232	0.059573	0.367295	1e-09	-0.00405103	-0.00728716	-0.0160273	-7.22e-05	0.0177063	Armidale	1	15	92	Armidale	Oceania	Introduced	-30.513	151.669	19.87	23352	1175.24	0	1	40	746	13.34	1.487	-2.224	Yes	Yes	0.702	133	131
Armidale_1_17_merged_sorted_dupsMarked	0.565553	0.434447	0.514105	0.336607	0.149288	0.644539	1e-09	0.305853	0.0496076	0.268781	0.00946947	0.232806	1e-09	0.488944	0.171814	0.0209516	0.2057	1e-09	0.554404	0.0471306	9.75e-05	-0.0162476	-0.0304584	0.00790229	0.000506981	Armidale	1	17	92	Armidale	Oceania	Introduced	-30.513	151.669	19.87	23352	1175.24	0	1	40	746	13.34	1.487	-2.224	Yes	Yes	0.702	133	131
Armidale_1_2_merged_sorted_dupsMarked	0.531097	0.468903	0.510824	0.365957	0.123219	0.409716	0.193015	0.314458	0.08281	0.315427	1e-09	0.311195	0.177433	0.195945	0.257574	0.00820657	0.307377	0.155053	0.246053	0.0257366	0.00127473	-0.00309386	0.000429803	-0.00959579	0.0159937	Armidale	1	2	92	Armidale	Oceania	Introduced	-30.513	151.669	19.87	23352	1175.24	0	1	40	746	13.34	1.487	-2.224	Yes	Yes	0.702	133	131
Armidale_1_4_merged_sorted_dupsMarked	0.309641	0.690359	0.292498	0.600432	0.107071	0.141712	0.239821	0.528926	0.0895411	0.167156	0.0133984	0.531628	0.228711	0.0591064	0.104446	0.0253584	0.485688	0.194352	0.102965	0.0871905	0.0161097	0.00979358	0.00380391	-0.0136542	0.0144422	Armidale	1	4	92	Armidale	Oceania	Introduced	-30.513	151.669	19.87	23352	1175.24	0	1	40	746	13.34	1.487	-2.224	Yes	Yes	0.702	133	131
Armidale_1_6_merged_sorted_dupsMarked	0.504325	0.495675	0.568944	0.375468	0.0555877	0.601851	0.0604295	0.336928	0.000790916	0.175649	1.14e-08	0.266729	0.019765	0.537857	0.133242	1e-09	0.195417	0.0147987	0.528024	0.128519	0.00317593	-0.0130602	-0.0116691	0.00335124	-0.000495994	Armidale	1	6	92	Armidale	Oceania	Introduced	-30.513	151.669	19.87	23352	1175.24	0	1	40	746	13.34	1.487	-2.224	Yes	Yes	0.702	133	131
Armidale_1_7_merged_sorted_dupsMarked	0.353213	0.646787	0.307254	0.56184	0.130906	0.243396	0.150453	0.505929	0.100221	0.24004	0.0153663	0.499948	0.147356	0.0972905	0.168095	0.0230122	0.517251	0.125326	0.166316	1e-09	0.0140463	0.00837946	-0.00314036	-0.00968288	0.0228766	Armidale	1	7	92	Armidale	Oceania	Introduced	-30.513	151.669	19.87	23352	1175.24	0	1	40	746	13.34	1.487	-2.224	Yes	Yes	0.702	133	131
Armidale_2_1_merged_sorted_dupsMarked	0.459033	0.540967	0.476969	0.42675	0.0962812	0.541524	0.034731	0.386431	0.037314	0.181274	0.0230029	0.311783	0.00243954	0.481501	0.087596	0.0206141	0.268785	0.0101824	0.543528	0.0692948	0.00608337	-0.0103088	-0.0189529	0.000796841	-0.00288336	Armidale	2	1	92	Armidale	Oceania	Introduced	-30.513	151.669	19.87	23352	1175.24	0	1	40	746	13.34	1.487	-2.224	Yes	Yes	0.702	133	131
Armidale_2_10_merged_sorted_dupsMarked	0.365032	0.634968	0.260306	0.570444	0.16925	0.396095	1e-09	0.518688	0.085217	0.244341	0.0313723	0.478587	1e-09	0.245699	0.117641	0.0416597	0.491718	1e-09	0.348982	1e-09	0.0146942	0.00395815	-0.0316307	0.0221029	0.0175078	Armidale	2	10	92	Armidale	Oceania	Introduced	-30.513	151.669	19.87	23352	1175.24	0	1	40	746	13.34	1.487	-2.224	Yes	Yes	0.702	133	131
Armidale_2_13_merged_sorted_dupsMarked	0.415936	0.584064	0.381094	0.493028	0.125878	0.289605	0.17986	0.438667	0.0918689	0.265843	0.00382471	0.438832	0.177068	0.114432	0.201832	0.012004	0.44008	0.151136	0.174441	0.020507	0.00934815	0.00333612	-0.00108618	-0.0126519	0.0211076	Armidale	2	13	92	Armidale	Oceania	Introduced	-30.513	151.669	19.87	23352	1175.24	0	1	40	746	13.34	1.487	-2.224	Yes	Yes	0.702	133	131
Armidale_2_14_merged_sorted_dupsMarked	0.183848	0.816152	0.195182	0.74068	0.0641379	0.254484	0.0351071	0.681799	0.0286099	0.141383	1e-09	0.645268	0.0238312	0.189518	0.0807057	1e-09	0.659578	0.0177173	0.241999	1e-09	0.0279113	0.0069274	-0.0215291	0.00611981	0.0244977	Armidale	2	14	92	Armidale	Oceania	Introduced	-30.513	151.669	19.87	23352	1175.24	0	1	40	746	13.34	1.487	-2.224	Yes	Yes	0.702	133	131
Armidale_2_18_merged_sorted_dupsMarked	0.318654	0.681346	0.272932	0.601297	0.125771	0.218927	0.136125	0.546715	0.0982327	0.21544	0.0169782	0.538333	0.136735	0.0925141	0.150581	0.0194367	0.552984	0.117295	0.153641	0.00606176	0.0176244	0.00973335	-0.0045275	-0.00735031	0.023208	Armidale	2	18	92	Armidale	Oceania	Introduced	-30.513	151.669	19.87	23352	1175.24	0	1	40	746	13.34	1.487	-2.224	Yes	Yes	0.702	133	131
Armidale_2_20_merged_sorted_dupsMarked	0.280227	0.719773	0.250557	0.640642	0.108801	0.333686	0.00474894	0.600692	0.0608733	0.202599	0.0151755	0.558567	9.7e-08	0.223658	0.119988	0.00703243	0.572111	1e-09	0.29694	0.00392845	0.012918	0.00301691	-0.013621	-0.000996182	0.0119053	Armidale	2	20	92	Armidale	Oceania	Introduced	-30.513	151.669	19.87	23352	1175.24	0	1	40	746	13.34	1.487	-2.224	Yes	Yes	0.702	133	131
Armidale_2_3_merged_sorted_dupsMarked	0.459261	0.540739	0.408624	0.449945	0.141431	0.342637	0.157741	0.398445	0.101178	0.277582	0.0175921	0.389402	0.150075	0.165349	0.224331	0.0255535	0.388637	0.126359	0.21251	0.0226084	0.00639841	0.00117167	-0.00359974	-0.00920128	0.0183742	Armidale	2	3	92	Armidale	Oceania	Introduced	-30.513	151.669	19.87	23352	1175.24	0	1	40	746	13.34	1.487	-2.224	Yes	Yes	0.702	133	131
Armidale_2_4_merged_sorted_dupsMarked	0.40735	0.59265	0.413684	0.490167	0.0961489	0.498787	0.0220356	0.444929	0.0342484	0.209707	0.00389141	0.383574	1e-09	0.402827	0.155908	0.00386925	0.338293	1e-09	0.403717	0.0982129	0.0109603	-0.00871888	-0.0245464	0.00568087	0.00966395	Armidale	2	4	92	Armidale	Oceania	Introduced	-30.513	151.669	19.87	23352	1175.24	0	1	40	746	13.34	1.487	-2.224	Yes	Yes	0.702	133	131
Armidale_2_6_merged_sorted_dupsMarked	0.362165	0.637835	0.295287	0.563204	0.14151	0.305857	0.0793552	0.514294	0.100494	0.267588	0.0237796	0.502019	0.0869236	0.11969	0.184975	0.029573	0.524548	0.0703728	0.190531	1e-09	0.0137982	0.00725548	-0.0112125	-0.00160141	0.025878	Armidale	2	6	92	Armidale	Oceania	Introduced	-30.513	151.669	19.87	23352	1175.24	0	1	40	746	13.34	1.487	-2.224	Yes	Yes	0.702	133	131
Armidale_2_7_merged_sorted_dupsMarked	0.534818	0.465182	0.507208	0.361626	0.131166	0.528902	0.0767038	0.320307	0.0740868	0.240597	0.0291447	0.268123	0.0466374	0.415497	0.190228	0.0336565	0.210465	0.0379301	0.421334	0.106387	0.00102488	-0.00480028	-0.00992212	0.00546665	0.000523127	Armidale	2	7	92	Armidale	Oceania	Introduced	-30.513	151.669	19.87	23352	1175.24	0	1	40	746	13.34	1.487	-2.224	Yes	Yes	0.702	133	131
Armidale_3_1_merged_sorted_dupsMarked	0.141996	0.858004	0.112291	0.800174	0.0875356	0.263577	1e-09	0.726379	0.010044	0.132922	1e-09	0.686829	1e-09	0.18025	0.00297982	1e-09	0.704194	1e-09	0.292826	1e-09	0.0305105	0.00796887	-0.0362165	0.0212405	0.0234825	Armidale	3	1	92	Armidale	Oceania	Introduced	-30.513	151.669	19.87	23352	1175.24	0	1	40	746	13.34	1.487	-2.224	Yes	Yes	0.702	133	131
Armidale_3_10_merged_sorted_dupsMarked	0.236709	0.763291	0.175358	0.704421	0.120222	0.32812	1e-09	0.638666	0.0332147	0.1775	0.00376462	0.59576	1e-09	0.222975	0.0819915	0.0079078	0.599363	1e-09	0.310738	1e-09	0.0246133	0.00447287	-0.0370684	0.0212793	0.0186065	Armidale	3	10	92	Armidale	Oceania	Introduced	-30.513	151.669	19.87	23352	1175.24	0	1	40	746	13.34	1.487	-2.224	Yes	Yes	0.702	133	131
Armidale_3_15_merged_sorted_dupsMarked	0.0708285	0.929172	0.0528757	0.879405	0.0677191	0.0845565	0.0383632	0.823943	0.0531371	0.124821	1e-09	0.813271	0.0491049	0.0128031	0.0436045	1e-09	0.837361	0.0360448	0.0829893	1e-09	0.0364544	0.0210883	-0.0131553	0.00632243	0.0307289	Armidale	3	15	92	Armidale	Oceania	Introduced	-30.513	151.669	19.87	23352	1175.24	0	1	40	746	13.34	1.487	-2.224	Yes	Yes	0.702	133	131
Armidale_3_17_merged_sorted_dupsMarked	0.254642	0.745358	0.237299	0.667886	0.0948156	0.225992	0.087036	0.615817	0.0711544	0.169808	0.0194597	0.594704	0.0776769	0.138352	0.0959832	0.0195362	0.588714	0.0637657	0.205175	0.0268261	0.0219353	0.00824885	-0.0100061	-0.00516445	0.013207	Armidale	3	17	92	Armidale	Oceania	Introduced	-30.513	151.669	19.87	23352	1175.24	0	1	40	746	13.34	1.487	-2.224	Yes	Yes	0.702	133	131
Armidale_3_19_merged_sorted_dupsMarked	0.202227	0.797773	0.202091	0.725513	0.0723961	0.348154	1e-09	0.651831	1.44e-05	0.138005	1e-09	0.599348	1e-09	0.262646	0.00578761	1e-09	0.605637	1e-09	0.388575	1e-09	0.0245367	0.000495694	-0.0338705	0.0122749	0.016316	Armidale	3	19	92	Armidale	Oceania	Introduced	-30.513	151.669	19.87	23352	1175.24	0	1	40	746	13.34	1.487	-2.224	Yes	Yes	0.702	133	131
Armidale_3_2_merged_sorted_dupsMarked	0.121936	0.878064	0.091442	0.825209	0.083349	0.233771	1e-09	0.753579	0.0126503	0.124213	1e-09	0.715463	1e-09	0.160324	1e-09	1e-09	0.7333	1e-09	0.2667	1e-09	0.0328237	0.0102481	-0.0354658	0.0228978	0.0253323	Armidale	3	2	92	Armidale	Oceania	Introduced	-30.513	151.669	19.87	23352	1175.24	0	1	40	746	13.34	1.487	-2.224	Yes	Yes	0.702	133	131
Armidale_3_4_merged_sorted_dupsMarked	0.18897	0.81103	0.178286	0.740827	0.0808871	0.267338	7.2e-09	0.684532	0.04813	0.16364	0.00932741	0.645959	1e-09	0.181074	0.0626039	0.00842885	0.659518	1e-09	0.269449	1e-09	0.0264785	0.00609686	-0.0245484	0.00428976	0.0202863	Armidale	3	4	92	Armidale	Oceania	Introduced	-30.513	151.669	19.87	23352	1175.24	0	1	40	746	13.34	1.487	-2.224	Yes	Yes	0.702	133	131
Armidale_3_6_merged_sorted_dupsMarked	0.276128	0.723872	0.27028	0.64306	0.08666	0.376882	1e-09	0.589009	0.034109	0.185815	0.00260019	0.542137	1e-09	0.269447	0.0674384	1e-09	0.557912	1e-09	0.37465	1e-09	0.0206764	-5.45e-05	-0.0282008	0.0133031	0.018451	Armidale	3	6	92	Armidale	Oceania	Introduced	-30.513	151.669	19.87	23352	1175.24	0	1	40	746	13.34	1.487	-2.224	Yes	Yes	0.702	133	131
Armidale_3_9_merged_sorted_dupsMarked	0.104602	0.895398	0.0606141	0.849476	0.0899095	0.179792	1e-09	0.783239	0.0369691	0.162833	1e-09	0.760083	1e-09	0.0770844	0.0511102	1e-09	0.789099	1e-09	0.159791	1e-09	0.0328289	0.0153863	-0.0268191	0.0123448	0.0311712	Armidale	3	9	92	Armidale	Oceania	Introduced	-30.513	151.669	19.87	23352	1175.24	0	1	40	746	13.34	1.487	-2.224	Yes	Yes	0.702	133	131
Armidale_35_1_merged_sorted_dupsMarked	0.660183	0.339817	0.561728	0.238625	0.199647	0.384995	0.283771	0.179521	0.151712	0.42799	0.0156071	0.208265	0.291564	0.0565734	0.377613	0.036118	0.210834	0.247626	0.113068	0.0147414	-0.0101093	0.000258013	0.0111025	-0.024298	0.023109	Armidale	35	1	92	Armidale	Oceania	Introduced	-30.513	151.669	19.87	23352	1175.24	0	1	40	746	13.34	1.487	-2.224	Yes	Yes	0.702	133	131
Armidale_35_11_merged_sorted_dupsMarked	0.494907	0.505093	0.446228	0.409371	0.144401	0.362187	0.183133	0.35408	0.1006	0.31045	0.00916259	0.352359	0.177566	0.150462	0.233515	0.0179096	0.365615	0.15185	0.231111	1e-09	0.00300583	-0.000387145	-0.00276915	-0.0163564	0.0203085	Armidale	35	11	92	Armidale	Oceania	Introduced	-30.513	151.669	19.87	23352	1175.24	0	1	40	746	13.34	1.487	-2.224	Yes	Yes	0.702	133	131
Armidale_35_12_merged_sorted_dupsMarked	0.534733	0.465267	0.459225	0.370203	0.170572	0.334966	0.221893	0.313048	0.130092	0.299974	0.0354553	0.314224	0.214826	0.135521	0.286959	0.0453021	0.278396	0.173656	0.125063	0.0906244	-0.000179664	0.00238284	0.0034772	-0.0167267	0.0151169	Armidale	35	12	92	Armidale	Oceania	Introduced	-30.513	151.669	19.87	23352	1175.24	0	1	40	746	13.34	1.487	-2.224	Yes	Yes	0.702	133	131
Armidale_35_15_merged_sorted_dupsMarked	0.664459	0.335541	0.600694	0.229185	0.170121	0.542621	0.163926	0.188332	0.105122	0.36513	0.019741	0.17148	0.146422	0.297227	0.340878	0.0295592	0.165455	0.121568	0.296162	0.0463776	-0.00864711	-0.0100397	-0.00499546	-0.00443394	0.0146875	Armidale	35	15	92	Armidale	Oceania	Introduced	-30.513	151.669	19.87	23352	1175.24	0	1	40	746	13.34	1.487	-2.224	Yes	Yes	0.702	133	131
Armidale_35_16_merged_sorted_dupsMarked	0.588841	0.411159	0.495408	0.315987	0.188605	0.370726	0.230584	0.258171	0.140519	0.383751	0.0207346	0.274322	0.233592	0.0876009	0.314736	0.035749	0.292413	0.19878	0.158321	1e-09	-0.00429798	0.00177018	0.00389055	-0.0189078	0.025095	Armidale	35	16	92	Armidale	Oceania	Introduced	-30.513	151.669	19.87	23352	1175.24	0	1	40	746	13.34	1.487	-2.224	Yes	Yes	0.702	133	131
Armidale_35_20_merged_sorted_dupsMarked	0.592606	0.407394	0.569896	0.297039	0.133065	0.694706	1e-09	0.268137	0.0371571	0.29894	1e-09	0.201178	1e-09	0.499883	0.237737	1e-09	0.185184	1e-09	0.524942	0.0521369	-0.0017678	-0.0199794	-0.0293182	0.00957337	0.00940375	Armidale	35	20	92	Armidale	Oceania	Introduced	-30.513	151.669	19.87	23352	1175.24	0	1	40	746	13.34	1.487	-2.224	Yes	Yes	0.702	133	131
Armidale_35_3_merged_sorted_dupsMarked	0.186638	0.813362	0.231273	0.726611	0.042116	0.299951	0.0192391	0.66881	0.0120004	0.136107	1e-09	0.622611	0.00281726	0.238464	0.0218513	1e-09	0.636321	0.00504691	0.336781	1e-09	0.0264289	0.00130331	-0.0221543	0.000931094	0.0177646	Armidale	35	3	92	Armidale	Oceania	Introduced	-30.513	151.669	19.87	23352	1175.24	0	1	40	746	13.34	1.487	-2.224	Yes	Yes	0.702	133	131
Armidale_35_5_merged_sorted_dupsMarked	0.467251	0.532749	0.430599	0.439796	0.129605	0.370665	0.156781	0.386244	0.0863106	0.332717	1e-09	0.385951	0.154068	0.127264	0.269413	0.00668413	0.401845	0.126661	0.195325	7.19e-05	0.00538386	-0.000603699	-0.00416195	-0.0159911	0.0244148	Armidale	35	5	92	Armidale	Oceania	Introduced	-30.513	151.669	19.87	23352	1175.24	0	1	40	746	13.34	1.487	-2.224	Yes	Yes	0.702	133	131
Armidale_35_6_merged_sorted_dupsMarked	0.477988	0.522012	0.448051	0.425037	0.126912	0.365385	0.180968	0.370518	0.0831286	0.325067	1e-09	0.373489	0.179046	0.122398	0.254452	1e-09	0.388542	0.150276	0.206731	1e-09	0.00441587	-0.00129622	-0.00248687	-0.0162253	0.0241626	Armidale	35	6	92	Armidale	Oceania	Introduced	-30.513	151.669	19.87	23352	1175.24	0	1	40	746	13.34	1.487	-2.224	Yes	Yes	0.702	133	131
Armidale_35_8_merged_sorted_dupsMarked	0.494661	0.505339	0.43257	0.413766	0.153664	0.406866	0.12618	0.364731	0.102222	0.352679	0.0041285	0.361097	0.132055	0.150041	0.260667	0.0163039	0.379415	0.107122	0.236492	1e-09	0.003422	-0.00066044	-0.00817107	-0.0125347	0.025722	Armidale	35	8	92	Armidale	Oceania	Introduced	-30.513	151.669	19.87	23352	1175.24	0	1	40	746	13.34	1.487	-2.224	Yes	Yes	0.702	133	131
Armidale_36_12_merged_sorted_dupsMarked	0.294465	0.705535	0.373515	0.590842	0.0356435	0.452296	0.0136495	0.533275	0.000778748	0.0811815	0.00309991	0.47074	0.000160547	0.444818	0.00461984	1e-09	0.449629	4.04e-06	0.486507	0.0592404	0.00914502	-0.00269378	-0.00595503	0.00480951	0.00609148	Armidale	36	12	92	Armidale	Oceania	Introduced	-30.513	151.669	19.87	23352	1175.24	0	1	40	746	13.34	1.487	-2.224	Yes	Yes	0.702	133	131
Armidale_36_13_merged_sorted_dupsMarked	0.265202	0.734798	0.288874	0.644019	0.0671068	0.378145	0.00235004	0.587571	0.0319333	0.136088	5.93e-06	0.520704	1e-09	0.343201	0.0194569	2.15e-05	0.52639	1e-09	0.45359	0.000542211	0.0122249	-0.00168296	-0.0104875	0.00280303	0.00263266	Armidale	36	13	92	Armidale	Oceania	Introduced	-30.513	151.669	19.87	23352	1175.24	0	1	40	746	13.34	1.487	-2.224	Yes	Yes	0.702	133	131
Armidale_36_15_merged_sorted_dupsMarked	0.471185	0.528815	0.466732	0.424208	0.109061	0.412462	0.155611	0.372641	0.0592859	0.293188	1e-09	0.3555	0.138625	0.212687	0.217067	1e-09	0.359307	0.120919	0.289088	0.0136196	0.00622316	-0.00579343	-0.00739674	-0.0151374	0.0153501	Armidale	36	15	92	Armidale	Oceania	Introduced	-30.513	151.669	19.87	23352	1175.24	0	1	40	746	13.34	1.487	-2.224	Yes	Yes	0.702	133	131
Armidale_36_17_merged_sorted_dupsMarked	0.398228	0.601772	0.395431	0.502787	0.101782	0.449069	0.0463953	0.454742	0.0497943	0.277716	1e-09	0.420819	0.0361175	0.265348	0.229227	1e-09	0.406882	0.019101	0.283585	0.0612051	0.0108207	-0.0061202	-0.0189387	-0.000980736	0.0206522	Armidale	36	17	92	Armidale	Oceania	Introduced	-30.513	151.669	19.87	23352	1175.24	0	1	40	746	13.34	1.487	-2.224	Yes	Yes	0.702	133	131
Armidale_36_3_merged_sorted_dupsMarked	0.269298	0.730702	0.228761	0.653344	0.117895	0.352593	0.00193318	0.599859	0.0456152	0.114618	0.029409	0.536103	1.62e-09	0.31987	0.0039968	0.030854	0.549131	1.58e-09	0.415623	0.000394911	0.00793431	0.00155369	-0.0101362	-0.000609991	0.00354196	Armidale	36	3	92	Armidale	Oceania	Introduced	-30.513	151.669	19.87	23352	1175.24	0	1	40	746	13.34	1.487	-2.224	Yes	Yes	0.702	133	131
Armidale_36_5_merged_sorted_dupsMarked	0.234498	0.765502	0.234581	0.688825	0.0765939	0.302103	0.0348161	0.639207	0.0238742	0.133065	0.00677972	0.595095	0.0150899	0.249971	0.0246377	0.00647125	0.602067	0.0183778	0.345209	0.00323794	0.0113652	0.00227887	-0.00677566	0.00297535	0.0012383	Armidale	36	5	92	Armidale	Oceania	Introduced	-30.513	151.669	19.87	23352	1175.24	0	1	40	746	13.34	1.487	-2.224	Yes	Yes	0.702	133	131
Armidale_36_6_merged_sorted_dupsMarked	0.313721	0.686279	0.29816	0.599901	0.10194	0.385942	0.0126041	0.548863	0.052591	0.207735	0.00987016	0.50452	0.00354032	0.274334	0.186218	0.00277342	0.464	1e-09	0.244664	0.102344	0.0174806	-0.00108899	-0.0226169	0.0103382	0.0186536	Armidale	36	6	92	Armidale	Oceania	Introduced	-30.513	151.669	19.87	23352	1175.24	0	1	40	746	13.34	1.487	-2.224	Yes	Yes	0.702	133	131
Armidale_36_7_merged_sorted_dupsMarked	0.205893	0.794107	0.291445	0.69089	0.0176656	0.356459	0.0204068	0.623009	0.000124561	0.00537444	0.00409495	0.515086	0.0112307	0.464214	1e-09	3.59e-08	0.447115	1.5e-06	0.463975	0.0889081	0.0116034	-0.00160739	-0.00908195	0.000627379	-0.00468323	Armidale	36	7	92	Armidale	Oceania	Introduced	-30.513	151.669	19.87	23352	1175.24	0	1	40	746	13.34	1.487	-2.224	Yes	Yes	0.702	133	131
Armidale_37_1_merged_sorted_dupsMarked	0.371894	0.628106	0.374535	0.529474	0.0959917	0.381427	0.0865792	0.478429	0.0535647	0.230775	1e-09	0.445729	0.0742339	0.249261	0.197638	0.0051537	0.366701	0.0460074	0.237477	0.147024	0.0125656	-0.00261558	-0.0136721	0.000225485	0.0140575	Armidale	37	1	92	Armidale	Oceania	Introduced	-30.513	151.669	19.87	23352	1175.24	0	1	40	746	13.34	1.487	-2.224	Yes	Yes	0.702	133	131
Armidale_37_11_merged_sorted_dupsMarked	0.453873	0.546127	0.403946	0.453449	0.142605	0.350058	0.153038	0.400517	0.0963877	0.265822	0.0215877	0.386919	0.145619	0.180052	0.257216	0.0235222	0.383529	0.11871	0.159595	0.0574273	0.00720188	0.0039988	-0.00348115	0.00854183	0.0232505	Armidale	37	11	92	Armidale	Oceania	Introduced	-30.513	151.669	19.87	23352	1175.24	0	1	40	746	13.34	1.487	-2.224	Yes	Yes	0.702	133	131
Armidale_37_12_merged_sorted_dupsMarked	0.432906	0.567094	0.384135	0.47832	0.137544	0.383299	0.0989606	0.431728	0.0860128	0.287317	0.00913442	0.412044	0.0934172	0.198088	0.208596	0.0180882	0.42748	0.078557	0.267279	1e-09	0.00857815	0.000252632	-0.0131157	2.85e-05	0.0207359	Armidale	37	12	92	Armidale	Oceania	Introduced	-30.513	151.669	19.87	23352	1175.24	0	1	40	746	13.34	1.487	-2.224	Yes	Yes	0.702	133	131
Armidale_37_16_merged_sorted_dupsMarked	0.364062	0.635938	0.341548	0.547194	0.111258	0.3293	0.107244	0.493518	0.0699381	0.216606	0.0130861	0.46959	0.0983468	0.202371	0.107449	0.0151254	0.489167	0.093289	0.294969	1e-09	0.0141244	0.00272334	-0.0117187	0.000612446	0.0184008	Armidale	37	16	92	Armidale	Oceania	Introduced	-30.513	151.669	19.87	23352	1175.24	0	1	40	746	13.34	1.487	-2.224	Yes	Yes	0.702	133	131
Armidale_37_17_merged_sorted_dupsMarked	0.364724	0.635276	0.302492	0.561131	0.136377	0.459734	1e-09	0.500968	0.0392982	0.247141	1e-09	0.452542	1e-09	0.300317	0.132584	0.00601139	0.45726	1e-09	0.404145	1e-09	0.0141515	-0.00521305	-0.0355467	0.0117503	0.0158531	Armidale	37	17	92	Armidale	Oceania	Introduced	-30.513	151.669	19.87	23352	1175.24	0	1	40	746	13.34	1.487	-2.224	Yes	Yes	0.702	133	131
Armidale_37_20_merged_sorted_dupsMarked	0.390781	0.609219	0.324715	0.530227	0.145058	0.380828	0.0419041	0.484767	0.0925008	0.263635	0.026158	0.455653	0.0408981	0.213656	0.173483	0.0358054	0.465815	0.03011	0.294564	0.000223086	0.0117595	0.00119704	-0.0203309	0.000479757	0.0163956	Armidale	37	20	92	Armidale	Oceania	Introduced	-30.513	151.669	19.87	23352	1175.24	0	1	40	746	13.34	1.487	-2.224	Yes	Yes	0.702	133	131
Armidale_37_3_merged_sorted_dupsMarked	0.426437	0.573563	0.367329	0.485878	0.146793	0.341971	0.1219	0.435558	0.100571	0.283676	0.0206042	0.423515	0.118651	0.153555	0.181778	0.0286195	0.446247	0.104077	0.239278	1e-09	0.00885119	0.00503336	-0.00935756	0.000707234	0.0231833	Armidale	37	3	92	Armidale	Oceania	Introduced	-30.513	151.669	19.87	23352	1175.24	0	1	40	746	13.34	1.487	-2.224	Yes	Yes	0.702	133	131
Armidale_37_5_merged_sorted_dupsMarked	0.431628	0.568372	0.355887	0.486347	0.157766	0.300618	0.152012	0.434132	0.113238	0.306449	0.0106176	0.437179	0.158263	0.0874913	0.241052	0.0196942	0.458447	0.133301	0.147506	1e-09	0.00814317	0.00795269	-0.00395912	-0.00305931	0.0272354	Armidale	37	5	92	Armidale	Oceania	Introduced	-30.513	151.669	19.87	23352	1175.24	0	1	40	746	13.34	1.487	-2.224	Yes	Yes	0.702	133	131
Armidale_37_7_merged_sorted_dupsMarked	0.35097	0.64903	0.328038	0.558182	0.11378	0.20739	0.205089	0.497473	0.0900476	0.207544	0.013874	0.496728	0.200204	0.0816511	0.195204	0.0133808	0.502686	0.171756	0.067184	0.0497891	0.0154755	0.0138488	0.00569097	0.00958387	0.0283591	Armidale	37	7	92	Armidale	Oceania	Introduced	-30.513	151.669	19.87	23352	1175.24	0	1	40	746	13.34	1.487	-2.224	Yes	Yes	0.702	133	131
Armidale_37_8_merged_sorted_dupsMarked	0.406208	0.593792	0.316215	0.513513	0.170273	0.297945	0.114167	0.462289	0.125599	0.219749	0.0579601	0.440173	0.108668	0.173449	0.107491	0.0624922	0.461002	0.105154	0.26386	1e-09	0.0105898	0.00924458	-0.0103182	0.0102474	0.0173324	Armidale	37	8	92	Armidale	Oceania	Introduced	-30.513	151.669	19.87	23352	1175.24	0	1	40	746	13.34	1.487	-2.224	Yes	Yes	0.702	133	131
Armidale_39_11_merged_sorted_dupsMarked	0.206552	0.793448	0.163788	0.72487	0.111343	0.103417	0.138669	0.662955	0.0949587	0.150319	0.0241012	0.65649	0.13496	0.0341304	0.076069	0.0342307	0.614305	0.107967	0.0904291	0.0769985	0.0244875	0.0149421	-0.00592416	-0.00891961	0.017893	Armidale	39	11	92	Armidale	Oceania	Introduced	-30.513	151.669	19.87	23352	1175.24	0	1	40	746	13.34	1.487	-2.224	Yes	Yes	0.702	133	131
Armidale_39_13_merged_sorted_dupsMarked	0.473526	0.526474	0.424149	0.430458	0.145393	0.269742	0.257037	0.36234	0.110881	0.26251	0.0216481	0.371066	0.247412	0.0973644	0.18403	0.0297967	0.385185	0.223952	0.177036	1e-09	0.00484567	0.00556605	0.00734551	-0.0122023	0.0183467	Armidale	39	13	92	Armidale	Oceania	Introduced	-30.513	151.669	19.87	23352	1175.24	0	1	40	746	13.34	1.487	-2.224	Yes	Yes	0.702	133	131
Armidale_39_17_merged_sorted_dupsMarked	0.251932	0.748068	0.176527	0.684999	0.138475	0.0767097	0.181568	0.619227	0.122496	0.169033	0.0312221	0.620614	0.179131	1e-09	0.141762	0.0402261	0.595954	0.149259	1e-09	0.072799	0.0224601	0.0205267	0.0010666	-0.00278818	0.0226303	Armidale	39	17	92	Armidale	Oceania	Introduced	-30.513	151.669	19.87	23352	1175.24	0	1	40	746	13.34	1.487	-2.224	Yes	Yes	0.702	133	131
Armidale_39_19_merged_sorted_dupsMarked	0.447555	0.552445	0.384228	0.464893	0.150878	0.422291	0.0623979	0.422049	0.0932617	0.259673	0.0311696	0.386724	0.0506839	0.27175	0.166109	0.0410174	0.389675	0.0427101	0.352444	0.00804441	0.0076277	-0.00324806	-0.0191347	-0.00319988	0.0102248	Armidale	39	19	92	Armidale	Oceania	Introduced	-30.513	151.669	19.87	23352	1175.24	0	1	40	746	13.34	1.487	-2.224	Yes	Yes	0.702	133	131
Armidale_39_2_merged_sorted_dupsMarked	0.375395	0.624605	0.349437	0.53882	0.111743	0.42972	0.02757	0.485495	0.0572151	0.277263	1e-09	0.450748	0.0192377	0.252751	0.176544	0.00416278	0.461928	0.0147984	0.342567	1e-09	0.013025	-0.00370802	-0.022706	-8.33e-05	0.0183751	Armidale	39	2	92	Armidale	Oceania	Introduced	-30.513	151.669	19.87	23352	1175.24	0	1	40	746	13.34	1.487	-2.224	Yes	Yes	0.702	133	131
Armidale_39_3_merged_sorted_dupsMarked	0.394389	0.605611	0.308115	0.531545	0.16034	0.36059	0.0475897	0.487537	0.104283	0.313502	0.0144519	0.472254	0.0527317	0.147061	0.230531	0.0274198	0.484689	0.0366807	0.22068	1e-09	0.0110394	0.0039117	-0.0178065	0.000817309	0.024214	Armidale	39	3	92	Armidale	Oceania	Introduced	-30.513	151.669	19.87	23352	1175.24	0	1	40	746	13.34	1.487	-2.224	Yes	Yes	0.702	133	131
Armidale_39_6_merged_sorted_dupsMarked	0.388754	0.611246	0.378667	0.514947	0.106386	0.42505	0.0501367	0.467976	0.0568381	0.248798	0.0024642	0.429291	0.0376863	0.281761	0.20319	0.0038223	0.40405	0.0194654	0.293603	0.0758701	0.0113188	-0.00459027	-0.0180004	-0.00291199	0.0177264	Armidale	39	6	92	Armidale	Oceania	Introduced	-30.513	151.669	19.87	23352	1175.24	0	1	40	746	13.34	1.487	-2.224	Yes	Yes	0.702	133	131
Armidale_39_7_merged_sorted_dupsMarked	0.218654	0.781346	0.258702	0.689141	0.0521571	0.175153	0.165005	0.625077	0.0347647	0.146489	1e-09	0.61233	0.15353	0.0876509	0.139254	1e-09	0.573	0.115463	0.0634108	0.108873	0.023587	0.0092845	-0.000138733	-0.00530787	0.0256071	Armidale	39	7	92	Armidale	Oceania	Introduced	-30.513	151.669	19.87	23352	1175.24	0	1	40	746	13.34	1.487	-2.224	Yes	Yes	0.702	133	131
Armidale_39_9_merged_sorted_dupsMarked	0.451789	0.548211	0.48133	0.436841	0.0818292	0.435113	0.144969	0.383483	0.0364349	0.245362	1e-09	0.352747	0.118838	0.283053	0.271968	1e-09	0.278799	0.0776672	0.194855	0.176711	0.00667107	-0.0070864	-0.00439702	-0.00179589	0.0179418	Armidale	39	9	92	Armidale	Oceania	Introduced	-30.513	151.669	19.87	23352	1175.24	0	1	40	746	13.34	1.487	-2.224	Yes	Yes	0.702	133	131
Armidale_4_10_merged_sorted_dupsMarked	0.309046	0.690954	0.261377	0.615434	0.123189	0.374868	1e-09	0.562797	0.0623355	0.198956	0.0241479	0.517739	1e-09	0.259158	0.073867	0.0291884	0.529979	1e-09	0.366966	1e-09	0.0177451	0.000794028	-0.0283989	0.00562446	0.0158933	Armidale	4	10	92	Armidale	Oceania	Introduced	-30.513	151.669	19.87	23352	1175.24	0	1	40	746	13.34	1.487	-2.224	Yes	Yes	0.702	133	131
Armidale_4_12_merged_sorted_dupsMarked	0.495788	0.504212	0.585219	0.376264	0.0385173	0.590932	0.0790039	0.330031	3.37e-05	0.172307	1e-09	0.254483	0.0356158	0.537594	0.130007	1e-09	0.101749	0.0194403	0.511129	0.237675	0.00268928	-0.0137246	-0.010449	-0.00115903	-0.00383405	Armidale	4	12	92	Armidale	Oceania	Introduced	-30.513	151.669	19.87	23352	1175.24	0	1	40	746	13.34	1.487	-2.224	Yes	Yes	0.702	133	131
Armidale_4_16_merged_sorted_dupsMarked	0.294016	0.705984	0.31043	0.616471	0.0730987	0.334219	0.0667241	0.564208	0.0348491	0.189989	1e-09	0.529843	0.0527673	0.227401	0.0860529	1e-09	0.548832	0.049142	0.315973	1e-09	0.018656	0.00140033	-0.0163934	0.00370581	0.0209888	Armidale	4	16	92	Armidale	Oceania	Introduced	-30.513	151.669	19.87	23352	1175.24	0	1	40	746	13.34	1.487	-2.224	Yes	Yes	0.702	133	131
Armidale_4_19_merged_sorted_dupsMarked	0.35126	0.64874	0.347202	0.559991	0.0928071	0.429861	0.0171034	0.513266	0.0397696	0.259186	1e-09	0.476322	0.00579138	0.258701	0.163411	1e-09	0.493049	0.0018934	0.341647	1e-09	0.0145592	-0.0026882	-0.0222358	0.00298881	0.0227334	Armidale	4	19	92	Armidale	Oceania	Introduced	-30.513	151.669	19.87	23352	1175.24	0	1	40	746	13.34	1.487	-2.224	Yes	Yes	0.702	133	131
Armidale_4_2_merged_sorted_dupsMarked	0.391456	0.608544	0.403057	0.507535	0.0894078	0.475179	0.028097	0.45963	0.037094	0.245732	1e-09	0.412722	0.0108724	0.330674	0.152601	1e-09	0.413952	0.00731878	0.407868	0.0182603	0.0113584	-0.00847196	-0.022058	-0.00438123	0.0143683	Armidale	4	2	92	Armidale	Oceania	Introduced	-30.513	151.669	19.87	23352	1175.24	0	1	40	746	13.34	1.487	-2.224	Yes	Yes	0.702	133	131
Armidale_4_20_merged_sorted_dupsMarked	0.291965	0.708035	0.186988	0.649812	0.1632	0.0336817	0.234139	0.579286	0.152893	0.179349	0.0251053	0.572345	0.223201	1e-09	0.162141	0.0294328	0.612135	0.196292	1e-09	1e-09	0.019209	0.0276038	0.0118516	-0.00951855	0.0363511	Armidale	4	20	92	Armidale	Oceania	Introduced	-30.513	151.669	19.87	23352	1175.24	0	1	40	746	13.34	1.487	-2.224	Yes	Yes	0.702	133	131
Armidale_4_3_merged_sorted_dupsMarked	0.188977	0.811023	0.181806	0.740518	0.0776764	0.239665	0.0277385	0.685225	0.0473709	0.179521	1e-09	0.659365	0.029339	0.131776	0.0855063	1e-09	0.677907	0.0208399	0.215746	1e-09	0.0266368	0.00845457	-0.0187144	0.000836573	0.0260928	Armidale	4	3	92	Armidale	Oceania	Introduced	-30.513	151.669	19.87	23352	1175.24	0	1	40	746	13.34	1.487	-2.224	Yes	Yes	0.702	133	131
Armidale_4_5_merged_sorted_dupsMarked	0.40118	0.59882	0.341759	0.51567	0.142571	0.231503	0.197524	0.456666	0.114307	0.27383	0.014142	0.469915	0.203389	0.0387241	0.225702	0.0241345	0.46515	0.166749	0.0911568	0.0271082	0.0103058	0.00824997	0.00211972	-0.0155596	0.022103	Armidale	4	5	92	Armidale	Oceania	Introduced	-30.513	151.669	19.87	23352	1175.24	0	1	40	746	13.34	1.487	-2.224	Yes	Yes	0.702	133	131
Armidale_4_7_merged_sorted_dupsMarked	0.312206	0.687794	0.259007	0.610751	0.130242	0.192573	0.152004	0.552201	0.103222	0.228364	0.0135237	0.557448	0.158613	0.0420516	0.168792	0.0223433	0.564027	0.130781	0.0969027	0.0171538	0.017329	0.0119934	-0.00295444	-0.00878057	0.0230377	Armidale	4	7	92	Armidale	Oceania	Introduced	-30.513	151.669	19.87	23352	1175.24	0	1	40	746	13.34	1.487	-2.224	Yes	Yes	0.702	133	131
Armidale_4_8_merged_sorted_dupsMarked	0.30128	0.69872	0.227603	0.627717	0.14468	0.0797669	0.225393	0.562692	0.132148	0.18508	0.0283026	0.565481	0.221137	1e-09	0.1675	0.0358377	0.599055	0.197607	1e-09	1e-09	0.0178296	0.0201475	0.00737303	-0.0154694	0.0279855	Armidale	4	8	92	Armidale	Oceania	Introduced	-30.513	151.669	19.87	23352	1175.24	0	1	40	746	13.34	1.487	-2.224	Yes	Yes	0.702	133	131
Armidale_40_1_merged_sorted_dupsMarked	1e-09	1	1e-09	0.963956	0.036044	0.0263496	1e-09	0.932113	0.0415374	0.0504193	0.0187701	0.908995	1e-09	0.0218155	1e-09	0.000183169	0.940099	1e-09	0.0597174	1e-09	0.0435312	0.0258028	-0.0233547	0.0175221	0.0283472	Armidale	40	1	92	Armidale	Oceania	Introduced	-30.513	151.669	19.87	23352	1175.24	0	1	40	746	13.34	1.487	-2.224	Yes	Yes	0.702	133	131
Armidale_40_11_merged_sorted_dupsMarked	1e-09	1	1e-09	0.960397	0.0396033	1e-09	0.0679035	0.88613	0.0459667	0.0170491	0.00513515	0.892794	0.0850219	1e-09	1e-09	1e-09	0.933264	0.0667362	1e-09	1e-09	0.0443675	0.0352913	-0.000415483	0.00607726	0.0356366	Armidale	40	11	92	Armidale	Oceania	Introduced	-30.513	151.669	19.87	23352	1175.24	0	1	40	746	13.34	1.487	-2.224	Yes	Yes	0.702	133	131
Armidale_40_13_merged_sorted_dupsMarked	0.27098	0.72902	0.252901	0.647612	0.0994869	0.164266	0.169261	0.58744	0.079033	0.22033	1e-09	0.593008	0.172948	0.0137137	0.213153	1e-09	0.591655	0.133766	1e-09	0.0614257	0.0208451	0.0146997	0.00104061	-0.00416644	0.0336304	Armidale	40	13	92	Armidale	Oceania	Introduced	-30.513	151.669	19.87	23352	1175.24	0	1	40	746	13.34	1.487	-2.224	Yes	Yes	0.702	133	131
Armidale_40_16_merged_sorted_dupsMarked	0.101878	0.898122	0.0803129	0.843898	0.0757887	0.21092	1e-09	0.774603	0.0144768	0.100325	1e-09	0.732752	1e-09	0.166922	1e-09	1e-09	0.738063	1e-09	0.261937	1e-09	0.0338276	0.00951792	-0.0343668	0.0178698	0.0195317	Armidale	40	16	92	Armidale	Oceania	Introduced	-30.513	151.669	19.87	23352	1175.24	0	1	40	746	13.34	1.487	-2.224	Yes	Yes	0.702	133	131
Armidale_40_18_merged_sorted_dupsMarked	0.110427	0.889573	0.0850483	0.83312	0.0818322	0.0161109	0.131148	0.773667	0.0790749	0.10883	0.00104194	0.762946	0.127182	1e-09	0.0783924	0.00246616	0.805701	0.11344	1e-09	1e-09	0.0339776	0.0239992	-0.000534461	-0.00325227	0.0303725	Armidale	40	18	92	Armidale	Oceania	Introduced	-30.513	151.669	19.87	23352	1175.24	0	1	40	746	13.34	1.487	-2.224	Yes	Yes	0.702	133	131
Armidale_40_20_merged_sorted_dupsMarked	1e-09	1	1e-09	0.97459	0.0254096	0.0157283	0.0051101	0.940339	0.038823	0.0543612	0.00870898	0.919669	0.0172603	1e-09	0.025846	1e-09	0.970657	0.00349747	1e-09	1e-09	0.0454517	0.0285379	-0.0140208	0.0160147	0.0339097	Armidale	40	20	92	Armidale	Oceania	Introduced	-30.513	151.669	19.87	23352	1175.24	0	1	40	746	13.34	1.487	-2.224	Yes	Yes	0.702	133	131
Armidale_40_3_merged_sorted_dupsMarked	1e-09	1	1e-09	0.984366	0.0156341	0.0375663	1e-09	0.945858	0.0165753	0.0427149	1e-09	0.921949	1e-09	0.0353365	1e-09	1e-09	0.951697	1e-09	0.0483027	1e-09	0.0453376	0.0249328	-0.0198604	0.0161507	0.0304832	Armidale	40	3	92	Armidale	Oceania	Introduced	-30.513	151.669	19.87	23352	1175.24	0	1	40	746	13.34	1.487	-2.224	Yes	Yes	0.702	133	131
Armidale_40_5_merged_sorted_dupsMarked	1e-09	1	1e-09	0.95865	0.0413499	1e-09	0.104986	0.858922	0.0360922	0.00288449	0.00137717	0.873441	0.122298	1e-09	1e-09	1e-09	0.903514	0.0964859	1e-09	1e-09	0.04269	0.0346812	0.00406059	-0.00195951	0.035832	Armidale	40	5	92	Armidale	Oceania	Introduced	-30.513	151.669	19.87	23352	1175.24	0	1	40	746	13.34	1.487	-2.224	Yes	Yes	0.702	133	131
Armidale_40_7_merged_sorted_dupsMarked	1e-09	1	1e-09	0.965061	0.0349392	0.0563654	1e-09	0.919267	0.0243677	0.0857244	1e-09	0.903717	1e-09	0.0105583	0.0100698	1e-09	0.924054	1e-09	0.065876	1e-09	0.0439577	0.0226715	-0.0218462	0.0154986	0.0294522	Armidale	40	7	92	Armidale	Oceania	Introduced	-30.513	151.669	19.87	23352	1175.24	0	1	40	746	13.34	1.487	-2.224	Yes	Yes	0.702	133	131
Armidale_40_9_merged_sorted_dupsMarked	0.0532946	0.946705	0.0186156	0.901692	0.0796921	1e-09	0.174451	0.772502	0.053047	1e-09	0.0120297	0.796423	0.191547	1e-09	1e-09	1e-09	0.832884	0.167116	1e-09	1e-09	0.0401827	0.0383795	0.0124836	0.00310259	0.0370128	Armidale	40	9	92	Armidale	Oceania	Introduced	-30.513	151.669	19.87	23352	1175.24	0	1	40	746	13.34	1.487	-2.224	Yes	Yes	0.702	133	131
Armidale_5_10_merged_sorted_dupsMarked	0.390016	0.609984	0.337337	0.52331	0.139353	0.110017	0.323751	0.444279	0.121953	0.224788	0.00186325	0.458561	0.314787	1e-09	0.203427	0.0102377	0.500551	0.285784	1e-09	1e-09	0.0112396	0.0168807	0.0190084	-0.0220848	0.030791	Armidale	5	10	92	Armidale	Oceania	Introduced	-30.513	151.669	19.87	23352	1175.24	0	1	40	746	13.34	1.487	-2.224	Yes	Yes	0.702	133	131
Armidale_5_12_merged_sorted_dupsMarked	0.317238	0.682762	0.286939	0.599358	0.113702	0.161913	0.208091	0.535342	0.0946539	0.204028	0.0125395	0.543225	0.206244	0.033963	0.13392	0.0160135	0.561358	0.183126	0.105582	1e-09	0.0173219	0.013236	0.00401108	-0.00846697	0.0231298	Armidale	5	12	92	Armidale	Oceania	Introduced	-30.513	151.669	19.87	23352	1175.24	0	1	40	746	13.34	1.487	-2.224	Yes	Yes	0.702	133	131
Armidale_5_13_merged_sorted_dupsMarked	0.304081	0.695919	0.275119	0.613149	0.111732	0.12337	0.239661	0.541785	0.0951845	0.180786	0.017082	0.55334	0.235266	0.0135257	0.111951	0.0174502	0.575376	0.212987	0.0822362	1e-09	0.0184436	0.0165329	0.00810624	-0.00631042	0.0246828	Armidale	5	13	92	Armidale	Oceania	Introduced	-30.513	151.669	19.87	23352	1175.24	0	1	40	746	13.34	1.487	-2.224	Yes	Yes	0.702	133	131
Armidale_5_16_merged_sorted_dupsMarked	0.433304	0.566696	0.393542	0.476008	0.130451	0.388608	0.102502	0.426953	0.0819368	0.271565	0.00968058	0.404781	0.0970543	0.216919	0.170656	0.0147042	0.420094	0.0851565	0.309389	1e-09	0.00791288	-0.00115496	-0.0110001	-0.00627095	0.0168426	Armidale	5	16	92	Armidale	Oceania	Introduced	-30.513	151.669	19.87	23352	1175.24	0	1	40	746	13.34	1.487	-2.224	Yes	Yes	0.702	133	131
Armidale_5_4_merged_sorted_dupsMarked	0.327652	0.672348	0.279583	0.596911	0.123506	0.332429	0.0404657	0.548333	0.0787728	0.237974	0.0178963	0.521264	0.0403572	0.182508	0.130089	0.0204397	0.539958	0.0333917	0.276122	1e-09	0.0167317	0.004475	-0.0185827	0.00332107	0.0220184	Armidale	5	4	92	Armidale	Oceania	Introduced	-30.513	151.669	19.87	23352	1175.24	0	1	40	746	13.34	1.487	-2.224	Yes	Yes	0.702	133	131
Armidale_5_5_merged_sorted_dupsMarked	0.294179	0.705821	0.276081	0.623137	0.100782	0.237524	0.123559	0.566259	0.072659	0.205302	0.00515177	0.55316	0.118091	0.118296	0.130569	0.0109602	0.557728	0.100407	0.189486	0.0108501	0.0187256	0.00749996	-0.00707431	-0.00384521	0.0202556	Armidale	5	5	92	Armidale	Oceania	Introduced	-30.513	151.669	19.87	23352	1175.24	0	1	40	746	13.34	1.487	-2.224	Yes	Yes	0.702	133	131
Armidale_5_8_merged_sorted_dupsMarked	0.276419	0.723581	0.295496	0.632409	0.0720951	0.271393	0.107634	0.574402	0.0465704	0.161247	0.00971711	0.547674	0.0954589	0.185904	0.0821708	0.00953598	0.541513	0.08551	0.253433	0.0278378	0.0191803	0.00298329	-0.00992676	-0.00732469	0.0147342	Armidale	5	8	92	Armidale	Oceania	Introduced	-30.513	151.669	19.87	23352	1175.24	0	1	40	746	13.34	1.487	-2.224	Yes	Yes	0.702	133	131
Athens_10_13_merged_sorted_dupsMarked	0.437324	0.562676	0.60501	0.39499	1e-09	0.457623	0.209472	0.332905	1e-09	1e-09	1e-09	0.247026	0.119612	0.633362	1e-09	1e-09	0.0145663	0.109518	0.501117	0.374799	0.0095223	-0.0232065	-0.00326656	0.0134875	-0.0265272	Athens	10	13	92	Athens	North America	Introduced	33.96	-83.376	113.15	115441	1020.25	0	4	28	560	17.16	1.565	-1.142	Yes	Yes	0.489	162	129
Athens_10_14_merged_sorted_dupsMarked	0.476933	0.523067	0.602288	0.379265	0.0184468	0.32466	0.373262	0.302077	1e-09	0.0522095	1e-09	0.260296	0.292503	0.394991	0.0356562	1e-09	0.0554042	0.264923	0.329083	0.314933	0.00589229	-0.0120603	0.0153039	-0.0116113	-0.0178815	Athens	10	14	92	Athens	North America	Introduced	33.96	-83.376	113.15	115441	1020.25	0	4	28	560	17.16	1.565	-1.142	Yes	Yes	0.489	162	129
Athens_10_15_merged_sorted_dupsMarked	0.536953	0.463047	0.682339	0.317558	0.000103676	0.622333	0.1125	0.265167	1e-09	0.0351323	0.00287161	0.167952	0.0415055	0.752539	1e-09	1e-09	0.0387689	0.0502503	0.714831	0.196149	0.00327231	-0.0281736	-0.0164088	0.0123564	-0.0257131	Athens	10	15	92	Athens	North America	Introduced	33.96	-83.376	113.15	115441	1020.25	0	4	28	560	17.16	1.565	-1.142	Yes	Yes	0.489	162	129
Athens_10_16_merged_sorted_dupsMarked	0.471135	0.528865	0.638628	0.361372	1e-09	0.374155	0.334546	0.291299	1e-09	1e-09	1e-09	0.229627	0.242538	0.527835	1e-09	1e-09	0.0369279	0.225719	0.437786	0.299568	0.00725973	-0.0195136	0.010583	-0.000783555	-0.0222328	Athens	10	16	92	Athens	North America	Introduced	33.96	-83.376	113.15	115441	1020.25	0	4	28	560	17.16	1.565	-1.142	Yes	Yes	0.489	162	129
Athens_10_17_merged_sorted_dupsMarked	0.545073	0.454927	0.71559	0.28441	1e-09	0.563274	0.209954	0.226771	1e-09	0.00698174	1e-09	0.140053	0.119701	0.733265	1e-09	1e-09	0.00968418	0.125383	0.669439	0.195494	0.00253654	-0.0281658	-0.00427818	0.0130192	-0.0265352	Athens	10	17	92	Athens	North America	Introduced	33.96	-83.376	113.15	115441	1020.25	0	4	28	560	17.16	1.565	-1.142	Yes	Yes	0.489	162	129
Athens_10_2_merged_sorted_dupsMarked	0.40686	0.59314	0.562935	0.437065	1e-09	0.44397	0.181608	0.374422	1e-09	1e-09	0.00448119	0.281215	0.0907471	0.623557	1e-09	1e-09	0.0102523	0.0774326	0.483026	0.429289	0.0114076	-0.0210779	-0.00731987	0.0104069	-0.0283396	Athens	10	2	92	Athens	North America	Introduced	33.96	-83.376	113.15	115441	1020.25	0	4	28	560	17.16	1.565	-1.142	Yes	Yes	0.489	162	129
Athens_10_3_merged_sorted_dupsMarked	0.187134	0.812866	0.298792	0.689145	0.0120628	0.295815	0.0783676	0.625817	1e-09	1e-09	0.0184587	0.511033	0.000171709	0.470337	1e-09	0.02744	0.0600281	1e-09	0.208991	0.703541	0.0256547	-0.00943017	-0.0173233	0.0122105	-0.0292348	Athens	10	3	92	Athens	North America	Introduced	33.96	-83.376	113.15	115441	1020.25	0	4	28	560	17.16	1.565	-1.142	Yes	Yes	0.489	162	129
Athens_10_4_merged_sorted_dupsMarked	0.365181	0.634819	0.535655	0.464345	1e-09	0.354426	0.24511	0.400464	1e-09	1e-09	1e-09	0.30693	0.145123	0.547947	1e-09	1e-09	1e-09	0.122287	0.385054	0.492659	0.0143637	-0.019433	0.00233821	0.00537927	-0.030476	Athens	10	4	92	Athens	North America	Introduced	33.96	-83.376	113.15	115441	1020.25	0	4	28	560	17.16	1.565	-1.142	Yes	Yes	0.489	162	129
Athens_10_5_merged_sorted_dupsMarked	0.466392	0.533608	0.648946	0.351054	1e-09	0.501003	0.206057	0.29294	1e-09	1e-09	1e-09	0.191883	0.103412	0.704705	1e-09	1e-09	1e-09	0.0958584	0.564644	0.339498	0.0076197	-0.0275535	-0.00368146	0.016041	-0.0308704	Athens	10	5	92	Athens	North America	Introduced	33.96	-83.376	113.15	115441	1020.25	0	4	28	560	17.16	1.565	-1.142	Yes	Yes	0.489	162	129
Athens_10_8_merged_sorted_dupsMarked	0.169595	0.830405	0.289255	0.710745	1e-09	0.261919	0.0936327	0.644448	1e-09	1e-09	0.00526961	0.532918	0.0209149	0.440897	1e-09	0.00293942	0.127977	1e-09	0.27662	0.592464	0.0268957	-0.00920124	-0.0191637	0.00395475	-0.0300332	Athens	10	8	92	Athens	North America	Introduced	33.96	-83.376	113.15	115441	1020.25	0	4	28	560	17.16	1.565	-1.142	Yes	Yes	0.489	162	129
Athens_21_14_merged_sorted_dupsMarked	0.198569	0.801431	0.325272	0.674728	1e-09	0.308539	0.0796853	0.611775	1e-09	1e-09	1.09e-06	0.49858	0.007352	0.494067	1e-09	1e-09	0.0443044	1e-09	0.301247	0.654449	0.0248082	-0.0143486	-0.0205629	0.00362454	-0.0314799	Athens	21	14	92	Athens	North America	Introduced	33.96	-83.376	113.15	115441	1020.25	0	4	28	560	17.16	1.565	-1.142	Yes	Yes	0.489	162	129
Athens_21_17_merged_sorted_dupsMarked	0.533359	0.466641	0.678924	0.321076	5.38e-08	0.652808	0.0756386	0.271554	1e-09	0.0254784	0.00587334	0.162418	0.007773	0.798457	1e-09	1e-09	0.0304195	0.0187027	0.7565	0.194378	0.00352013	-0.0291706	-0.0204879	0.0131186	-0.027493	Athens	21	17	92	Athens	North America	Introduced	33.96	-83.376	113.15	115441	1020.25	0	4	28	560	17.16	1.565	-1.142	Yes	Yes	0.489	162	129
Athens_21_18_merged_sorted_dupsMarked	0.217764	0.782236	0.321698	0.66573	0.0125722	0.219947	0.184362	0.595691	1.21e-07	1e-09	0.0107426	0.517226	0.114856	0.357175	1e-09	0.0164732	0.164041	0.0707532	0.224444	0.524289	0.023303	-0.00570554	-0.00709747	-0.00668562	-0.0207555	Athens	21	18	92	Athens	North America	Introduced	33.96	-83.376	113.15	115441	1020.25	0	4	28	560	17.16	1.565	-1.142	Yes	Yes	0.489	162	129
Athens_21_3_merged_sorted_dupsMarked	0.119033	0.880967	0.226727	0.773273	1e-09	0.187033	0.106224	0.706744	1e-09	1e-09	0.00251273	0.60094	0.0396742	0.356873	1e-09	0.0091034	0.146319	1e-09	0.181068	0.663509	0.0305017	-0.00479525	-0.0185687	-0.00103133	-0.0266264	Athens	21	3	92	Athens	North America	Introduced	33.96	-83.376	113.15	115441	1020.25	0	4	28	560	17.16	1.565	-1.142	Yes	Yes	0.489	162	129
Athens_21_5_merged_sorted_dupsMarked	0.228926	0.771074	0.329621	0.654185	0.016194	0.215861	0.192275	0.588849	0.00301467	1e-09	0.0193197	0.503828	0.110182	0.36667	1e-09	0.0279322	0.142955	0.0679936	0.223311	0.537809	0.0230756	-0.00410015	-0.00626933	-0.00199562	-0.0262675	Athens	21	5	92	Athens	North America	Introduced	33.96	-83.376	113.15	115441	1020.25	0	4	28	560	17.16	1.565	-1.142	Yes	Yes	0.489	162	129
Athens_21_6_merged_sorted_dupsMarked	0.536952	0.463048	0.696163	0.303837	1e-09	0.539353	0.218332	0.242316	1e-09	0.00692924	1e-09	0.156807	0.132135	0.704129	1e-09	1e-09	1e-09	0.125608	0.623509	0.250883	0.00292898	-0.0266808	-0.00510525	0.00150874	-0.0297272	Athens	21	6	92	Athens	North America	Introduced	33.96	-83.376	113.15	115441	1020.25	0	4	28	560	17.16	1.565	-1.142	Yes	Yes	0.489	162	129
Athens_21_7_merged_sorted_dupsMarked	0.129815	0.870185	0.195089	0.779367	0.025544	0.250597	0.0320498	0.714323	0.0030311	1e-09	0.0166797	0.602126	1e-09	0.381194	1e-09	0.0116231	0.189643	1e-09	0.21162	0.587114	0.0292011	-0.00491793	-0.0273875	0.0038064	-0.0239095	Athens	21	7	92	Athens	North America	Introduced	33.96	-83.376	113.15	115441	1020.25	0	4	28	560	17.16	1.565	-1.142	Yes	Yes	0.489	162	129
Athens_21_8_merged_sorted_dupsMarked	0.51482	0.48518	0.693065	0.306935	1e-09	0.594883	0.147138	0.257979	1e-09	1e-09	1e-09	0.152631	0.0643235	0.783045	1e-09	1e-09	0.0154825	0.0671407	0.711593	0.205783	0.00433571	-0.0294985	-0.0103024	0.00872319	-0.0287864	Athens	21	8	92	Athens	North America	Introduced	33.96	-83.376	113.15	115441	1020.25	0	4	28	560	17.16	1.565	-1.142	Yes	Yes	0.489	162	129
Athens_21_9_merged_sorted_dupsMarked	0.134047	0.865953	0.248126	0.751874	1e-09	0.0639494	0.257574	0.678477	1e-09	1e-09	1e-09	0.619034	0.180837	0.200129	1e-09	0.0155263	0.117958	0.111875	0.0220844	0.732556	0.0296859	0.000939549	0.00303617	-0.0164541	-0.0246208	Athens	21	9	92	Athens	North America	Introduced	33.96	-83.376	113.15	115441	1020.25	0	4	28	560	17.16	1.565	-1.142	Yes	Yes	0.489	162	129
Athens_22_10_merged_sorted_dupsMarked	0.19215	0.80785	0.316047	0.683953	1e-09	0.3936	1e-09	0.6064	1e-09	1e-09	1e-09	0.452216	1e-09	0.547784	1e-09	1e-09	0.0467531	1e-09	0.350305	0.602942	0.0234733	-0.0168851	-0.0309201	0.007402	-0.0302373	Athens	22	10	92	Athens	North America	Introduced	33.96	-83.376	113.15	115441	1020.25	0	4	28	560	17.16	1.565	-1.142	Yes	Yes	0.489	162	129
Athens_22_13_merged_sorted_dupsMarked	0.18144	0.81856	0.263162	0.711358	0.0254793	0.0799243	0.258209	0.638052	0.0238149	1e-09	0.0188384	0.587134	0.190681	0.203346	1e-08	0.0309568	0.177646	0.131292	0.0565615	0.603544	0.0259724	0.00342115	0.00235735	-0.0143894	-0.019076	Athens	22	13	92	Athens	North America	Introduced	33.96	-83.376	113.15	115441	1020.25	0	4	28	560	17.16	1.565	-1.142	Yes	Yes	0.489	162	129
Athens_22_14_merged_sorted_dupsMarked	0.471405	0.528595	0.622154	0.373519	0.0043271	0.418724	0.276486	0.30479	1e-09	1e-09	0.00892436	0.229686	0.191758	0.569632	1e-09	1e-09	0.0382362	0.178	0.482956	0.300807	0.00632554	-0.0187368	0.00370918	0.000310378	-0.0248252	Athens	22	14	92	Athens	North America	Introduced	33.96	-83.376	113.15	115441	1020.25	0	4	28	560	17.16	1.565	-1.142	Yes	Yes	0.489	162	129
Athens_22_15_merged_sorted_dupsMarked	0.215587	0.784413	0.349755	0.650245	1e-09	0.207949	0.208498	0.583553	1e-09	1e-09	1e-09	0.506663	0.133117	0.36022	1e-09	1e-09	0.116301	0.0914531	0.215544	0.576701	0.0235677	-0.00817098	-0.00393311	-0.00803479	-0.0216732	Athens	22	15	92	Athens	North America	Introduced	33.96	-83.376	113.15	115441	1020.25	0	4	28	560	17.16	1.565	-1.142	Yes	Yes	0.489	162	129
Athens_22_16_merged_sorted_dupsMarked	0.188046	0.811954	0.292235	0.700623	0.00714178	0.210075	0.15369	0.636235	1e-09	1e-09	0.0101317	0.550614	0.0779858	0.361268	1e-09	0.0183903	0.142586	0.0382654	0.210323	0.590436	0.0263068	-0.0052567	-0.0121011	-0.00509823	-0.0250375	Athens	22	16	92	Athens	North America	Introduced	33.96	-83.376	113.15	115441	1020.25	0	4	28	560	17.16	1.565	-1.142	Yes	Yes	0.489	162	129
Athens_22_17_merged_sorted_dupsMarked	0.207394	0.792606	0.307083	0.676971	0.0159452	0.0593278	0.321555	0.599561	0.0195569	1e-09	0.00774385	0.556573	0.24484	0.190843	1e-09	0.0213572	0.153973	0.188221	0.0462933	0.590155	0.0240988	0.00281276	0.0109951	-0.0167783	-0.0207761	Athens	22	17	92	Athens	North America	Introduced	33.96	-83.376	113.15	115441	1020.25	0	4	28	560	17.16	1.565	-1.142	Yes	Yes	0.489	162	129
Athens_22_19_merged_sorted_dupsMarked	0.109636	0.890364	0.205525	0.789489	0.00498602	0.0954731	0.177321	0.721728	0.0054782	1e-09	0.00441673	0.653749	0.112404	0.229431	0.00504002	0.021996	0.18619	0.0452182	0.0537802	0.687775	0.0303602	0.00118471	-0.00441871	-0.0141369	-0.0202351	Athens	22	19	92	Athens	North America	Introduced	33.96	-83.376	113.15	115441	1020.25	0	4	28	560	17.16	1.565	-1.142	Yes	Yes	0.489	162	129
Athens_22_3_merged_sorted_dupsMarked	0.21963	0.78037	0.274436	0.677298	0.0482662	1e-09	0.378157	0.573583	0.0482601	1e-09	0.0264932	0.57862	0.331072	0.0638155	1e-09	0.0336668	0.187126	0.244094	1e-09	0.535113	0.0218569	0.0111748	0.0194439	-0.0238116	-0.0153184	Athens	22	3	92	Athens	North America	Introduced	33.96	-83.376	113.15	115441	1020.25	0	4	28	560	17.16	1.565	-1.142	Yes	Yes	0.489	162	129
Athens_22_4_merged_sorted_dupsMarked	0.168799	0.831201	0.263146	0.71864	0.0182143	0.000182688	0.339994	0.633419	0.026405	1e-09	0.0130902	0.585072	0.257674	0.144164	1e-09	0.0314945	0.135332	0.169716	1e-09	0.663458	0.0270004	0.00800858	0.0144939	-0.0127916	-0.0231846	Athens	22	4	92	Athens	North America	Introduced	33.96	-83.376	113.15	115441	1020.25	0	4	28	560	17.16	1.565	-1.142	Yes	Yes	0.489	162	129
Athens_22_6_merged_sorted_dupsMarked	0.190015	0.809985	0.262607	0.704727	0.0326658	0.0233297	0.316989	0.621941	0.0377402	1e-09	0.0184577	0.587201	0.251759	0.142582	0.00523521	0.0335554	0.188465	0.184433	1e-09	0.588311	0.0259051	0.00715813	0.0122794	-0.0158839	-0.0173447	Athens	22	6	92	Athens	North America	Introduced	33.96	-83.376	113.15	115441	1020.25	0	4	28	560	17.16	1.565	-1.142	Yes	Yes	0.489	162	129
Athens_23_10_merged_sorted_dupsMarked	0.208036	0.791964	0.283003	0.682988	0.0340094	0.0141085	0.340604	0.600445	0.0448424	1e-09	0.0216485	0.574747	0.272663	0.130942	0.0200302	0.0327365	0.133173	0.184256	1e-09	0.629804	0.024082	0.00811034	0.0154152	-0.0182494	-0.0174169	Athens	23	10	92	Athens	North America	Introduced	33.96	-83.376	113.15	115441	1020.25	0	4	28	560	17.16	1.565	-1.142	Yes	Yes	0.489	162	129
Athens_23_11_merged_sorted_dupsMarked	0.136809	0.863191	0.225035	0.757472	0.0174931	1e-09	0.300976	0.675652	0.0233721	1e-09	0.00689719	0.647378	0.236336	0.109388	1e-09	0.0249318	0.167657	0.135844	1e-09	0.671567	0.0289475	0.00893323	0.0106228	-0.0162555	-0.0171043	Athens	23	11	92	Athens	North America	Introduced	33.96	-83.376	113.15	115441	1020.25	0	4	28	560	17.16	1.565	-1.142	Yes	Yes	0.489	162	129
Athens_23_12_merged_sorted_dupsMarked	0.117165	0.882835	0.178993	0.793896	0.0271114	0.124615	0.129394	0.727753	0.018238	1e-09	0.0224245	0.653248	0.0706376	0.25369	1e-09	0.0362854	0.223906	0.0171614	0.0987622	0.623885	0.0300444	0.00247015	-0.0133489	-0.00639021	-0.0184981	Athens	23	12	92	Athens	North America	Introduced	33.96	-83.376	113.15	115441	1020.25	0	4	28	560	17.16	1.565	-1.142	Yes	Yes	0.489	162	129
Athens_23_14_merged_sorted_dupsMarked	0.226598	0.773402	0.311018	0.661496	0.0274867	0.135893	0.249271	0.592174	0.0226625	1e-09	0.0237562	0.527201	0.169186	0.279856	1e-09	0.035981	0.153975	0.11699	0.137295	0.555759	0.0232604	0.000886196	0.002017	-0.00970194	-0.0241435	Athens	23	14	92	Athens	North America	Introduced	33.96	-83.376	113.15	115441	1020.25	0	4	28	560	17.16	1.565	-1.142	Yes	Yes	0.489	162	129
Athens_23_15_merged_sorted_dupsMarked	0.136564	0.863436	0.249186	0.750814	3.56e-08	0.115575	0.202397	0.682028	1e-09	1e-09	0.00334653	0.604587	0.121987	0.270079	1e-09	0.0207737	0.192357	0.0647891	0.0798306	0.642249	0.0295705	0.00129912	-0.0036794	-0.00105745	-0.0208298	Athens	23	15	92	Athens	North America	Introduced	33.96	-83.376	113.15	115441	1020.25	0	4	28	560	17.16	1.565	-1.142	Yes	Yes	0.489	162	129
Athens_23_18_merged_sorted_dupsMarked	0.145483	0.854517	0.228275	0.754928	0.0167968	0.0223802	0.272532	0.676645	0.0284422	0.00283924	0.00665325	0.652018	0.217612	0.120878	0.0223038	0.0150465	0.197553	0.133578	1e-09	0.631518	0.029333	0.00767479	0.00730086	-0.0216375	-0.0159764	Athens	23	18	92	Athens	North America	Introduced	33.96	-83.376	113.15	115441	1020.25	0	4	28	560	17.16	1.565	-1.142	Yes	Yes	0.489	162	129
Athens_23_5_merged_sorted_dupsMarked	0.172491	0.827509	0.256984	0.722431	0.0205847	0.0736866	0.261076	0.647863	0.0173742	1e-09	0.00948469	0.600204	0.196977	0.193335	0.00352285	0.0245675	0.203953	0.130447	0.0460558	0.591454	0.0265117	0.0035401	0.00332877	-0.0155476	-0.0163164	Athens	23	5	92	Athens	North America	Introduced	33.96	-83.376	113.15	115441	1020.25	0	4	28	560	17.16	1.565	-1.142	Yes	Yes	0.489	162	129
Athens_23_6_merged_sorted_dupsMarked	0.117037	0.882963	0.217082	0.780942	0.00197648	0.15697	0.131063	0.711966	1e-09	1e-09	0.00568031	0.625453	0.0675261	0.301341	1e-09	0.0208775	0.175057	0.010975	0.135487	0.657603	0.0301099	-0.00261352	-0.0133572	-0.00806546	-0.0234493	Athens	23	6	92	Athens	North America	Introduced	33.96	-83.376	113.15	115441	1020.25	0	4	28	560	17.16	1.565	-1.142	Yes	Yes	0.489	162	129
Athens_23_7_merged_sorted_dupsMarked	0.214581	0.785419	0.339469	0.660531	1e-09	0.23996	0.165201	0.594839	1e-09	1e-09	4.46e-08	0.509894	0.0903	0.399806	1e-09	0.00573361	0.152044	0.0538292	0.263064	0.525329	0.0239419	-0.00743461	-0.0116456	-0.00193805	-0.0232496	Athens	23	7	92	Athens	North America	Introduced	33.96	-83.376	113.15	115441	1020.25	0	4	28	560	17.16	1.565	-1.142	Yes	Yes	0.489	162	129
Athens_24_12_merged_sorted_dupsMarked	0.171883	0.828117	0.270292	0.718865	0.0108425	0.0956147	0.246546	0.64698	0.0108591	0.000787088	0.00441076	0.602881	0.185256	0.206665	0.0207536	0.0125064	0.207316	0.123593	0.057145	0.578686	0.0269682	0.00288293	0.00205971	-0.0144846	-0.0139017	Athens	24	12	92	Athens	North America	Introduced	33.96	-83.376	113.15	115441	1020.25	0	4	28	560	17.16	1.565	-1.142	Yes	Yes	0.489	162	129
Athens_24_13_merged_sorted_dupsMarked	0.132307	0.867693	0.245611	0.754389	1e-09	0.315666	1e-09	0.684334	1e-09	1e-09	1e-09	0.541766	1e-09	0.458234	1e-09	1e-09	0.100949	1e-09	0.276966	0.622085	0.0286986	-0.0127442	-0.0300532	0.00499971	-0.0307118	Athens	24	13	92	Athens	North America	Introduced	33.96	-83.376	113.15	115441	1020.25	0	4	28	560	17.16	1.565	-1.142	Yes	Yes	0.489	162	129
Athens_24_14_merged_sorted_dupsMarked	0.212894	0.787106	0.324448	0.669691	0.00586117	0.15629	0.243341	0.600369	1e-09	1e-09	1e-09	0.544388	0.175445	0.280167	0.0172208	0.00923375	0.139593	0.115756	0.12628	0.591917	0.0240734	-0.002128	-0.000856197	-0.01501	-0.0195424	Athens	24	14	92	Athens	North America	Introduced	33.96	-83.376	113.15	115441	1020.25	0	4	28	560	17.16	1.565	-1.142	Yes	Yes	0.489	162	129
Athens_24_17_merged_sorted_dupsMarked	0.142836	0.857164	0.207707	0.760835	0.0314571	0.0347963	0.246216	0.685751	0.0332372	1e-09	0.0181077	0.642388	0.186713	0.152791	0.00792216	0.0377765	0.18903	0.111813	1e-09	0.653459	0.0289617	0.00667759	0.0028214	-0.0164102	-0.0188039	Athens	24	17	92	Athens	North America	Introduced	33.96	-83.376	113.15	115441	1020.25	0	4	28	560	17.16	1.565	-1.142	Yes	Yes	0.489	162	129
Athens_24_18_merged_sorted_dupsMarked	0.123388	0.876612	0.227374	0.768193	0.00443254	1e-09	0.356914	0.643086	1e-09	1e-09	1e-09	0.660605	0.309446	0.0299491	1e-09	1e-09	0.10479	0.187253	1e-09	0.707957	0.029479	0.00908717	0.0180615	-0.0294831	-0.0211498	Athens	24	18	92	Athens	North America	Introduced	33.96	-83.376	113.15	115441	1020.25	0	4	28	560	17.16	1.565	-1.142	Yes	Yes	0.489	162	129
Athens_24_19_merged_sorted_dupsMarked	0.0797706	0.920229	0.181269	0.818731	1e-09	0.109065	0.138286	0.752649	1e-09	1e-09	0.00193593	0.660026	0.0631399	0.274898	1e-09	0.0257273	0.115496	1e-09	0.0624113	0.796365	0.0324244	-0.00175444	-0.0128397	-0.0105136	-0.0278605	Athens	24	19	92	Athens	North America	Introduced	33.96	-83.376	113.15	115441	1020.25	0	4	28	560	17.16	1.565	-1.142	Yes	Yes	0.489	162	129
Athens_24_2_merged_sorted_dupsMarked	0.165707	0.834293	0.214695	0.740054	0.0452502	1e-09	0.319671	0.637122	0.0432076	1e-09	0.0306473	0.640744	0.277153	0.0514551	1e-09	0.031217	0.178261	0.181832	1e-09	0.60869	0.0268152	0.011704	0.0140755	-0.0246563	-0.0162491	Athens	24	2	92	Athens	North America	Introduced	33.96	-83.376	113.15	115441	1020.25	0	4	28	560	17.16	1.565	-1.142	Yes	Yes	0.489	162	129
Athens_24_4_merged_sorted_dupsMarked	0.173802	0.826198	0.267924	0.717378	0.0146975	0.113026	0.225322	0.648683	0.0129686	1e-09	0.0124598	0.590857	0.153701	0.242983	1e-09	0.0237292	0.16524	0.0985239	0.0966165	0.615891	0.0266547	0.0011591	-0.00189071	-0.013016	-0.0196531	Athens	24	4	92	Athens	North America	Introduced	33.96	-83.376	113.15	115441	1020.25	0	4	28	560	17.16	1.565	-1.142	Yes	Yes	0.489	162	129
Athens_24_7_merged_sorted_dupsMarked	0.189692	0.810308	0.242921	0.714479	0.0426002	0.267932	0.0614968	0.654203	0.0163685	0.0101445	0.0348878	0.559128	0.00426517	0.391574	1e-09	0.0357549	0.125356	1e-09	0.219122	0.619767	0.0266315	-0.00516697	-0.0226501	0.0047044	-0.0252605	Athens	24	7	92	Athens	North America	Introduced	33.96	-83.376	113.15	115441	1020.25	0	4	28	560	17.16	1.565	-1.142	Yes	Yes	0.489	162	129
Athens_24_9_merged_sorted_dupsMarked	0.169528	0.830472	0.236904	0.730535	0.0325605	1e-09	0.334145	0.631237	0.0346177	0.00686798	0.0107774	0.640016	0.293745	0.0485936	0.00462265	0.0197935	0.165186	0.185836	1e-09	0.624562	0.0259309	0.00939905	0.015505	-0.0286478	-0.0136529	Athens	24	9	92	Athens	North America	Introduced	33.96	-83.376	113.15	115441	1020.25	0	4	28	560	17.16	1.565	-1.142	Yes	Yes	0.489	162	129
Athens_25_12_merged_sorted_dupsMarked	0.329805	0.670195	0.360727	0.56631	0.0729635	0.28168	0.164125	0.503837	0.0503575	0.122422	0.0216289	0.471873	0.131911	0.252165	0.0630116	0.0248921	0.362195	0.107368	0.273909	0.168624	0.00941938	-0.000604485	-0.00195163	-0.0117996	-0.000487746	Athens	25	12	92	Athens	North America	Introduced	33.96	-83.376	113.15	115441	1020.25	0	4	28	560	17.16	1.565	-1.142	Yes	Yes	0.489	162	129
Athens_25_16_merged_sorted_dupsMarked	0.291904	0.708096	0.288949	0.625678	0.0853732	0.302684	0.0835187	0.570443	0.0433547	0.167907	0.0025804	0.536148	0.0660343	0.22733	0.0858955	0.0111016	0.447719	0.058521	0.266293	0.13047	0.0141471	0.000109923	-0.0104401	0.000563239	0.00680861	Athens	25	16	92	Athens	North America	Introduced	33.96	-83.376	113.15	115441	1020.25	0	4	28	560	17.16	1.565	-1.142	Yes	Yes	0.489	162	129
Athens_25_17_merged_sorted_dupsMarked	0.181797	0.818203	0.222851	0.723273	0.0538765	0.200422	0.106221	0.658824	0.0345333	1e-09	0.0440581	0.579484	0.0507831	0.325675	0.0119845	0.0602849	0.204509	1e-09	0.143557	0.579665	0.0258968	0.00142195	-0.0144408	0.00381788	-0.0192442	Athens	25	17	92	Athens	North America	Introduced	33.96	-83.376	113.15	115441	1020.25	0	4	28	560	17.16	1.565	-1.142	Yes	Yes	0.489	162	129
Athens_25_18_merged_sorted_dupsMarked	0.293244	0.706756	0.398555	0.593492	0.00795254	0.324472	0.145253	0.530256	1.94e-05	0.0356443	0.000511565	0.466496	0.101663	0.395686	1.38e-09	1e-09	0.362793	0.092043	0.385944	0.15922	0.0147869	-0.00554619	-0.00727347	0.00275661	-0.00515446	Athens	25	18	92	Athens	North America	Introduced	33.96	-83.376	113.15	115441	1020.25	0	4	28	560	17.16	1.565	-1.142	Yes	Yes	0.489	162	129
Athens_25_2_merged_sorted_dupsMarked	0.204309	0.795691	0.288478	0.68554	0.025983	0.0826193	0.279181	0.613123	0.0250763	1e-09	0.0176193	0.562455	0.206928	0.212997	0.00496597	0.0329672	0.155815	0.144551	0.0604635	0.601238	0.0241518	0.00165132	0.00604422	-0.0141837	-0.0208558	Athens	25	2	92	Athens	North America	Introduced	33.96	-83.376	113.15	115441	1020.25	0	4	28	560	17.16	1.565	-1.142	Yes	Yes	0.489	162	129
Athens_25_20_merged_sorted_dupsMarked	0.321025	0.678975	0.366595	0.575137	0.0582682	0.368333	0.0973406	0.516195	0.0181311	0.143153	6.35e-05	0.467566	0.0703159	0.318901	0.0659281	1.32e-05	0.429615	0.0654399	0.359153	0.0798513	0.0123243	-0.00256972	-0.00912469	-0.00205226	0.00643817	Athens	25	20	92	Athens	North America	Introduced	33.96	-83.376	113.15	115441	1020.25	0	4	28	560	17.16	1.565	-1.142	Yes	Yes	0.489	162	129
Athens_25_21_merged_sorted_dupsMarked	0.157584	0.842416	0.169909	0.75737	0.0727211	1e-09	0.300702	0.640922	0.0583761	1e-09	0.0446786	0.669818	0.285504	1.73e-09	1e-09	0.0410518	0.303796	0.192638	1e-09	0.462515	0.0276118	0.0181561	0.0138762	-0.0193549	-0.00976843	Athens	25	21	92	Athens	North America	Introduced	33.96	-83.376	113.15	115441	1020.25	0	4	28	560	17.16	1.565	-1.142	Yes	Yes	0.489	162	129
Athens_25_3_merged_sorted_dupsMarked	0.451165	0.548835	0.48054	0.432635	0.086825	0.390824	0.190038	0.377177	0.0419611	0.173251	0.00551921	0.337446	0.149958	0.333826	0.142539	0.00774195	0.261935	0.131858	0.316275	0.139651	0.00548857	-0.00323894	-0.00198786	0.00148262	0.000431592	Athens	25	3	92	Athens	North America	Introduced	33.96	-83.376	113.15	115441	1020.25	0	4	28	560	17.16	1.565	-1.142	Yes	Yes	0.489	162	129
Athens_25_6_merged_sorted_dupsMarked	0.319787	0.680213	0.35322	0.577473	0.0693072	0.276998	0.164992	0.514769	0.0432402	0.101447	0.0188387	0.471325	0.125852	0.282537	0.0783775	0.0171649	0.36034	0.105389	0.247579	0.191149	0.0110084	0.00037826	-0.00468863	-0.00243434	-0.00131628	Athens	25	6	92	Athens	North America	Introduced	33.96	-83.376	113.15	115441	1020.25	0	4	28	560	17.16	1.565	-1.142	Yes	Yes	0.489	162	129
Athens_6_1_merged_sorted_dupsMarked	0.412175	0.587825	0.574791	0.425209	1e-09	0.452911	0.180335	0.366754	1e-09	0.00408225	1e-09	0.281048	0.0972592	0.61761	1e-09	1e-09	0.0809002	0.0875496	0.536403	0.295148	0.0113424	-0.0228168	-0.0084999	0.00601995	-0.0234434	Athens	6	1	92	Athens	North America	Introduced	33.96	-83.376	113.15	115441	1020.25	0	4	28	560	17.16	1.565	-1.142	Yes	Yes	0.489	162	129
Athens_6_10_merged_sorted_dupsMarked	0.407284	0.592716	0.53482	0.454047	0.0111327	0.28267	0.340128	0.377202	1e-09	0.0293727	1e-09	0.333836	0.264703	0.372089	0.0257878	1e-09	0.0913208	0.227762	0.285011	0.370118	0.0106349	-0.00883293	0.0120529	-0.00944975	-0.0174594	Athens	6	10	92	Athens	North America	Introduced	33.96	-83.376	113.15	115441	1020.25	0	4	28	560	17.16	1.565	-1.142	Yes	Yes	0.489	162	129
Athens_6_13_merged_sorted_dupsMarked	0.435337	0.564663	0.583559	0.415576	0.000864362	0.217355	0.455014	0.327631	1e-09	0.0440705	1e-09	0.30881	0.372534	0.274585	0.0656945	1e-09	0.083618	0.325395	0.174079	0.351214	0.0083745	-0.00734314	0.0270304	-0.0179743	-0.0115249	Athens	6	13	92	Athens	North America	Introduced	33.96	-83.376	113.15	115441	1020.25	0	4	28	560	17.16	1.565	-1.142	Yes	Yes	0.489	162	129
Athens_6_16_merged_sorted_dupsMarked	0.313658	0.686342	0.372014	0.574483	0.053503	0.149944	0.303834	0.501641	0.0445814	0.0458963	0.0230548	0.47355	0.246557	0.210942	0.0372361	0.0285762	0.232139	0.20311	0.136741	0.362198	0.0165721	0.00331841	0.0104717	-0.0145788	-0.0085901	Athens	6	16	92	Athens	North America	Introduced	33.96	-83.376	113.15	115441	1020.25	0	4	28	560	17.16	1.565	-1.142	Yes	Yes	0.489	162	129
Athens_6_17_merged_sorted_dupsMarked	0.370602	0.629398	0.508777	0.491223	1e-09	0.408807	0.162991	0.428202	1e-09	0.00552981	0.00304575	0.340201	0.0932741	0.557949	1e-09	1e-09	0.08036	0.0752334	0.45461	0.389797	0.0137677	-0.017066	-0.00996095	0.00495143	-0.0259566	Athens	6	17	92	Athens	North America	Introduced	33.96	-83.376	113.15	115441	1020.25	0	4	28	560	17.16	1.565	-1.142	Yes	Yes	0.489	162	129
Athens_6_19_merged_sorted_dupsMarked	0.430021	0.569979	0.559834	0.428642	0.0115237	0.379079	0.258048	0.362874	1e-09	0.0512393	9.07e-05	0.305048	0.182784	0.460838	0.0295728	1e-09	0.13235	0.165245	0.400254	0.272577	0.00945148	-0.0138618	0.00373613	-0.00589485	-0.0142116	Athens	6	19	92	Athens	North America	Introduced	33.96	-83.376	113.15	115441	1020.25	0	4	28	560	17.16	1.565	-1.142	Yes	Yes	0.489	162	129
Athens_6_4_merged_sorted_dupsMarked	0.288704	0.711296	0.403898	0.582739	0.0133631	0.371916	0.0981785	0.529868	3.77e-05	1e-09	0.0308126	0.427607	0.0185661	0.523014	1e-09	0.031537	0.0893727	0.00320429	0.376765	0.499121	0.0129737	-0.00826225	-0.00824513	-0.0027071	-0.0163677	Athens	6	4	92	Athens	North America	Introduced	33.96	-83.376	113.15	115441	1020.25	0	4	28	560	17.16	1.565	-1.142	Yes	Yes	0.489	162	129
Athens_6_5_merged_sorted_dupsMarked	0.335368	0.664632	0.450912	0.531896	0.0171925	0.248925	0.288904	0.459517	0.00265408	1e-09	0.0152285	0.39486	0.206793	0.383118	1e-09	0.0157354	0.106515	0.170665	0.279951	0.427134	0.0147097	-0.00694129	0.0039831	-0.00842746	-0.0217602	Athens	6	5	92	Athens	North America	Introduced	33.96	-83.376	113.15	115441	1020.25	0	4	28	560	17.16	1.565	-1.142	Yes	Yes	0.489	162	129
Athens_6_6_merged_sorted_dupsMarked	0.333393	0.666607	0.417325	0.545633	0.037042	0.310445	0.196345	0.481863	0.0113472	1e-09	0.0330107	0.401552	0.125135	0.440302	1e-09	0.0323699	0.120922	0.0974397	0.329757	0.419511	0.0165336	-0.00761074	-0.00673819	0.00845179	-0.0236938	Athens	6	6	92	Athens	North America	Introduced	33.96	-83.376	113.15	115441	1020.25	0	4	28	560	17.16	1.565	-1.142	Yes	Yes	0.489	162	129
Athens_7_13_merged_sorted_dupsMarked	0.299126	0.700874	0.446642	0.553358	1e-09	0.352768	0.155956	0.491277	1e-09	4.53e-05	1e-09	0.412568	0.0886283	0.498758	0.0279472	1e-09	0.102407	0.0503587	0.321744	0.497542	0.018048	-0.0153405	-0.00791828	0.000772254	-0.0193436	Athens	7	13	92	Athens	North America	Introduced	33.96	-83.376	113.15	115441	1020.25	0	4	28	560	17.16	1.565	-1.142	Yes	Yes	0.489	162	129
Athens_7_14_merged_sorted_dupsMarked	0.33136	0.66864	0.489041	0.510959	1e-09	0.438988	0.106188	0.454824	1e-09	1e-09	6.68e-06	0.333918	0.0273247	0.638751	1e-09	1e-09	1e-09	0.00358072	0.486203	0.510216	0.0164061	-0.0225889	-0.0177319	0.00596594	-0.0344115	Athens	7	14	92	Athens	North America	Introduced	33.96	-83.376	113.15	115441	1020.25	0	4	28	560	17.16	1.565	-1.142	Yes	Yes	0.489	162	129
Athens_7_18_merged_sorted_dupsMarked	0.261722	0.738278	0.374159	0.615522	0.0103186	0.157914	0.292322	0.545906	0.00385815	1e-09	0.00869694	0.491023	0.209681	0.290599	0.00374693	0.0209896	0.0874714	0.156966	0.133937	0.596889	0.0205537	-0.00345895	0.00590061	-0.0141826	-0.024076	Athens	7	18	92	Athens	North America	Introduced	33.96	-83.376	113.15	115441	1020.25	0	4	28	560	17.16	1.565	-1.142	Yes	Yes	0.489	162	129
Athens_7_19_merged_sorted_dupsMarked	0.323579	0.676421	0.462292	0.537708	1e-09	0.325211	0.203421	0.471368	1e-09	0.00778609	1e-09	0.39507	0.132392	0.464752	0.0169837	1e-09	0.0588583	0.0962448	0.317121	0.510792	0.0159921	-0.0135845	-0.00409533	-0.00615122	-0.0232907	Athens	7	19	92	Athens	North America	Introduced	33.96	-83.376	113.15	115441	1020.25	0	4	28	560	17.16	1.565	-1.142	Yes	Yes	0.489	162	129
Athens_7_20_merged_sorted_dupsMarked	0.39791	0.60209	0.425466	0.491655	0.0828794	0.377651	0.144625	0.438086	0.039638	0.0915111	0.0394008	0.377701	0.0930457	0.398342	0.0334124	0.0319631	0.262515	0.0908916	0.41501	0.166207	0.00671006	-0.0032684	-0.00477747	-0.00200404	-0.006191	Athens	7	20	92	Athens	North America	Introduced	33.96	-83.376	113.15	115441	1020.25	0	4	28	560	17.16	1.565	-1.142	Yes	Yes	0.489	162	129
Athens_7_3_merged_sorted_dupsMarked	0.343017	0.656983	0.482236	0.517764	1e-09	0.363063	0.185488	0.451448	1e-09	1e-09	0.00398029	0.363906	0.111249	0.520865	1e-09	1e-09	0.0778692	0.0877569	0.406783	0.427591	0.0160422	-0.0150613	-0.00747924	0.00847348	-0.0276726	Athens	7	3	92	Athens	North America	Introduced	33.96	-83.376	113.15	115441	1020.25	0	4	28	560	17.16	1.565	-1.142	Yes	Yes	0.489	162	129
Athens_7_4_merged_sorted_dupsMarked	0.313523	0.686477	0.433077	0.562043	0.00487968	0.395139	0.097685	0.507176	2.56e-09	0.0860384	1e-09	0.439848	0.0629722	0.411141	0.0406517	1e-09	0.325079	0.0503509	0.399492	0.184426	0.0128808	-0.00805809	-0.00658925	0.00720461	0.003516	Athens	7	4	92	Athens	North America	Introduced	33.96	-83.376	113.15	115441	1020.25	0	4	28	560	17.16	1.565	-1.142	Yes	Yes	0.489	162	129
Athens_7_5_merged_sorted_dupsMarked	0.406043	0.593957	0.553042	0.445054	0.00190458	0.273198	0.358188	0.368614	1e-09	1e-09	2.76e-07	0.310672	0.265482	0.423845	1e-09	1e-09	0.0615028	0.238273	0.321873	0.378351	0.010851	-0.0117647	0.0129712	-0.00779183	-0.0248663	Athens	7	5	92	Athens	North America	Introduced	33.96	-83.376	113.15	115441	1020.25	0	4	28	560	17.16	1.565	-1.142	Yes	Yes	0.489	162	129
Athens_7_6_merged_sorted_dupsMarked	0.401934	0.598066	0.556744	0.443256	1e-09	0.403782	0.214922	0.381296	1e-09	0.0106669	1e-09	0.298602	0.138634	0.552097	1e-09	1e-09	0.0383759	0.12092	0.442527	0.398177	0.0117592	-0.0194684	-0.00226159	0.00162773	-0.025055	Athens	7	6	92	Athens	North America	Introduced	33.96	-83.376	113.15	115441	1020.25	0	4	28	560	17.16	1.565	-1.142	Yes	Yes	0.489	162	129
Athens_8_16_merged_sorted_dupsMarked	0.375289	0.624711	0.520667	0.47931	2.25e-05	0.452223	0.128725	0.419052	1e-09	1e-09	0.0103142	0.30984	0.0470793	0.632767	1e-09	0.00665073	0.00402669	0.0307194	0.488549	0.470054	0.0141127	-0.0217248	-0.0148418	0.012645	-0.0336429	Athens	8	16	92	Athens	North America	Introduced	33.96	-83.376	113.15	115441	1020.25	0	4	28	560	17.16	1.565	-1.142	Yes	Yes	0.489	162	129
Athens_8_18_merged_sorted_dupsMarked	0.536131	0.463869	0.668068	0.315784	0.0161476	0.395305	0.364605	0.24009	1e-09	0.0756737	1e-09	0.20011	0.283097	0.441119	0.0618711	1e-09	0.0411664	0.262251	0.380714	0.253998	0.00152368	-0.015882	0.0156885	-0.0088505	-0.014524	Athens	8	18	92	Athens	North America	Introduced	33.96	-83.376	113.15	115441	1020.25	0	4	28	560	17.16	1.565	-1.142	Yes	Yes	0.489	162	129
Athens_8_19_merged_sorted_dupsMarked	0.397444	0.602556	0.552305	0.447695	1e-09	0.454945	0.155486	0.38957	1e-09	0.0079194	1e-09	0.292437	0.0801537	0.61949	1e-09	1e-09	0.0415109	0.0682469	0.513233	0.37701	0.0122036	-0.0224461	-0.0105169	0.0048353	-0.0265197	Athens	8	19	92	Athens	North America	Introduced	33.96	-83.376	113.15	115441	1020.25	0	4	28	560	17.16	1.565	-1.142	Yes	Yes	0.489	162	129
Athens_8_2_merged_sorted_dupsMarked	0.378216	0.621784	0.479782	0.490483	0.0297352	0.221673	0.34469	0.416477	0.0171596	0.0123925	0.0174509	0.37397	0.266791	0.329395	1e-09	0.0181773	0.139558	0.233025	0.250519	0.358721	0.0119358	-0.00433404	0.0126667	-0.0104545	-0.0167236	Athens	8	2	92	Athens	North America	Introduced	33.96	-83.376	113.15	115441	1020.25	0	4	28	560	17.16	1.565	-1.142	Yes	Yes	0.489	162	129
Athens_8_20_merged_sorted_dupsMarked	0.497086	0.502914	0.629872	0.356829	0.013299	0.513318	0.188505	0.298177	1e-09	0.0375674	0.00966979	0.211958	0.108848	0.631957	1e-09	1e-09	0.0689396	0.114712	0.589769	0.226579	0.00552347	-0.0213383	-0.00654183	0.0105719	-0.0242906	Athens	8	20	92	Athens	North America	Introduced	33.96	-83.376	113.15	115441	1020.25	0	4	28	560	17.16	1.565	-1.142	Yes	Yes	0.489	162	129
Athens_8_3_merged_sorted_dupsMarked	0.504939	0.495061	0.620303	0.353652	0.026045	0.323309	0.392602	0.277899	0.00619003	0.0373102	0.0116863	0.235285	0.305655	0.410063	0.030182	0.00615948	0.0549265	0.2854	0.336122	0.287211	0.00394383	-0.0105195	0.0193422	-0.00460927	-0.017871	Athens	8	3	92	Athens	North America	Introduced	33.96	-83.376	113.15	115441	1020.25	0	4	28	560	17.16	1.565	-1.142	Yes	Yes	0.489	162	129
Athens_8_4_merged_sorted_dupsMarked	0.455048	0.544952	0.626311	0.373689	1e-09	0.619032	0.0563103	0.324658	1e-09	0.0250583	1e-09	0.215942	3.29e-07	0.758999	1e-09	1e-09	0.0218649	1e-09	0.694218	0.283917	0.00832261	-0.03085	-0.0223281	0.0102153	-0.0263313	Athens	8	4	92	Athens	North America	Introduced	33.96	-83.376	113.15	115441	1020.25	0	4	28	560	17.16	1.565	-1.142	Yes	Yes	0.489	162	129
Athens_8_7_merged_sorted_dupsMarked	0.494558	0.505442	0.647211	0.352789	1e-09	0.414649	0.305963	0.279388	1e-09	0.0492727	1e-09	0.222777	0.23066	0.49729	0.0326694	1e-09	0.054267	0.213774	0.43228	0.26701	0.00507624	-0.0181324	0.00988502	-0.00146296	-0.0156328	Athens	8	7	92	Athens	North America	Introduced	33.96	-83.376	113.15	115441	1020.25	0	4	28	560	17.16	1.565	-1.142	Yes	Yes	0.489	162	129
Athens_9_12_merged_sorted_dupsMarked	0.275065	0.724935	0.341195	0.616637	0.0421671	0.245524	0.179779	0.553123	0.0215742	0.0224164	0.0251173	0.485939	0.116073	0.350454	0.0173566	0.0322866	0.176539	0.0798026	0.233774	0.460241	0.0202211	-0.0027476	-0.00673315	0.00343383	-0.0179758	Athens	9	12	92	Athens	North America	Introduced	33.96	-83.376	113.15	115441	1020.25	0	4	28	560	17.16	1.565	-1.142	Yes	Yes	0.489	162	129
Athens_9_15_merged_sorted_dupsMarked	0.299375	0.700625	0.411478	0.575242	0.0132793	0.342692	0.146593	0.510716	1e-09	1e-09	0.0174142	0.417466	0.0743123	0.490808	1e-09	0.0171026	0.111214	0.0437206	0.377794	0.450168	0.0182129	-0.0119503	-0.0133355	0.00175552	-0.0249408	Athens	9	15	92	Athens	North America	Introduced	33.96	-83.376	113.15	115441	1020.25	0	4	28	560	17.16	1.565	-1.142	Yes	Yes	0.489	162	129
Athens_9_18_merged_sorted_dupsMarked	0.289785	0.710215	0.382182	0.590168	0.0276496	0.118064	0.349325	0.507657	0.0249546	0.0462667	1e-09	0.487406	0.289343	0.176984	0.091849	0.00771138	0.139683	0.217416	0.0166663	0.526674	0.0182616	0.000895903	0.0155883	-0.0186257	-0.0112245	Athens	9	18	92	Athens	North America	Introduced	33.96	-83.376	113.15	115441	1020.25	0	4	28	560	17.16	1.565	-1.142	Yes	Yes	0.489	162	129
Athens_9_19_merged_sorted_dupsMarked	0.255193	0.744807	0.334955	0.63449	0.0305558	0.215395	0.201419	0.568918	0.0142677	0.0268902	0.0110655	0.509832	0.139462	0.31275	0.0173429	0.0185071	0.204751	0.100744	0.206072	0.452583	0.0213746	-0.00162717	-0.00380372	-0.00309879	-0.0145584	Athens	9	19	92	Athens	North America	Introduced	33.96	-83.376	113.15	115441	1020.25	0	4	28	560	17.16	1.565	-1.142	Yes	Yes	0.489	162	129
Athens_9_2_merged_sorted_dupsMarked	0.207671	0.792329	0.262703	0.704714	0.0325828	0.236233	0.108405	0.642474	0.0128885	0.0672071	0.00577932	0.593326	0.0750589	0.258629	0.0691036	9.58e-06	0.434604	0.0438243	0.188534	0.263925	0.016182	0.000508799	-0.00515092	0.000236015	-0.000572103	Athens	9	2	92	Athens	North America	Introduced	33.96	-83.376	113.15	115441	1020.25	0	4	28	560	17.16	1.565	-1.142	Yes	Yes	0.489	162	129
Athens_9_20_merged_sorted_dupsMarked	0.269024	0.730976	0.349234	0.618552	0.0322134	0.192745	0.239229	0.549349	0.0186774	0.0197947	0.0158144	0.498243	0.176653	0.289495	0.0210931	0.0237065	0.189635	0.131615	0.173563	0.460388	0.0199998	-0.000569879	0.0021235	-0.00485659	-0.0157293	Athens	9	20	92	Athens	North America	Introduced	33.96	-83.376	113.15	115441	1020.25	0	4	28	560	17.16	1.565	-1.142	Yes	Yes	0.489	162	129
Athens_9_3_merged_sorted_dupsMarked	0.239248	0.760752	0.263895	0.665437	0.0706675	0.268071	0.0826503	0.607636	0.0416433	1e-09	0.0580902	0.510028	0.015298	0.416584	1e-09	0.0605015	0.162178	1e-09	0.27641	0.500911	0.0219003	-0.00324238	-0.0212804	0.00205465	-0.0265721	Athens	9	3	92	Athens	North America	Introduced	33.96	-83.376	113.15	115441	1020.25	0	4	28	560	17.16	1.565	-1.142	Yes	Yes	0.489	162	129
Athens_9_5_merged_sorted_dupsMarked	0.309352	0.690648	0.353099	0.583452	0.0634488	0.209016	0.224634	0.518102	0.0482478	0.0416945	0.0402263	0.468526	0.160248	0.289306	0.0511171	0.0504198	0.141158	0.113465	0.159568	0.484273	0.0169526	1.69e-07	-0.000715291	-0.0104921	-0.0181334	Athens	9	5	92	Athens	North America	Introduced	33.96	-83.376	113.15	115441	1020.25	0	4	28	560	17.16	1.565	-1.142	Yes	Yes	0.489	162	129
Athens_9_7_merged_sorted_dupsMarked	0.222436	0.777564	0.239171	0.685409	0.0754203	0.0673453	0.245188	0.615313	0.0721541	0.0170345	0.0486854	0.578468	0.191454	0.164358	0.0346195	0.0646947	0.21329	0.127217	0.0243588	0.53582	0.0224943	0.00812633	0.00200083	-0.0152704	-0.015369	Athens	9	7	92	Athens	North America	Introduced	33.96	-83.376	113.15	115441	1020.25	0	4	28	560	17.16	1.565	-1.142	Yes	Yes	0.489	162	129
Beijing_10_5_merged_sorted_dupsMarked	0.0162072	0.983793	1.94e-06	0.94089	0.0591081	1e-09	0.106995	0.847517	0.0454883	0.0119901	0.00962354	0.856903	0.121483	1e-09	1e-09	1e-09	0.89689	0.10311	1e-09	1e-09	0.0427223	0.0348966	0.00221851	0.00583385	0.0358393	Beijing	10	5	6	Beijing	Asia	Introduced	39.904	116.407	6142.22	16704306	2719.59	763	5	24	515	16.42	-1.668	0.225	Yes	No	0.61	121	111
Beijing_12_9_merged_sorted_dupsMarked	0.296765	0.703235	0.347284	0.597698	0.0550181	0.233799	0.204043	0.529171	0.0329865	0.140164	1e-09	0.509564	0.18149	0.168783	0.0377259	1e-09	0.512851	0.170962	0.272959	0.00550215	0.0173891	0.00147073	-0.000785462	-0.0164253	0.0134812	Beijing	12	9	6	Beijing	Asia	Introduced	39.904	116.407	6142.22	16704306	2719.59	763	5	24	515	16.42	-1.668	0.225	Yes	No	0.61	121	111
Beijing_18_14_merged_sorted_dupsMarked	0.362211	0.637789	0.362729	0.534799	0.102472	0.304597	0.150177	0.477096	0.0681304	0.130968	0.0363145	0.435576	0.115651	0.28149	0.130586	0.0420066	0.315257	0.0820653	0.198781	0.231304	0.013941	0.00133785	-0.00607805	0.0081857	0.00397548	Beijing	18	14	6	Beijing	Asia	Introduced	39.904	116.407	6142.22	16704306	2719.59	763	5	24	515	16.42	-1.668	0.225	Yes	No	0.61	121	111
Beijing_19_13_merged_sorted_dupsMarked	0.27521	0.72479	0.317941	0.62414	0.0579187	0.206442	0.200193	0.555172	0.0381934	0.141636	1e-09	0.53927	0.177137	0.141958	0.0504546	0.00114253	0.500159	0.157861	0.221685	0.0686968	0.0193564	0.00277135	-0.00113011	-0.0175661	0.0107923	Beijing	19	13	6	Beijing	Asia	Introduced	39.904	116.407	6142.22	16704306	2719.59	763	5	24	515	16.42	-1.668	0.225	Yes	No	0.61	121	111
Beijing_2_3_merged_sorted_dupsMarked	0.17547	0.82453	0.177099	0.751359	0.0715417	0.140297	0.113954	0.689912	0.0558371	0.144844	0.00243157	0.679824	0.112625	0.0602751	0.0530126	0.000168153	0.702548	0.0991985	0.145073	1e-09	0.0281291	0.0147542	-0.00760156	-0.00187465	0.0263079	Beijing	2	3	6	Beijing	Asia	Introduced	39.904	116.407	6142.22	16704306	2719.59	763	5	24	515	16.42	-1.668	0.225	Yes	No	0.61	121	111
Beijing_24_4_merged_sorted_dupsMarked	0.0316154	0.968385	1e-09	0.931429	0.0685707	0.0504408	1e-09	0.886945	0.0626144	0.0826073	0.0297725	0.865024	1e-09	0.0225958	0.0278624	0.0226852	0.886669	1e-09	0.0550689	0.0077143	0.0397737	0.0235381	-0.0208133	0.0142524	0.027121	Beijing	24	4	6	Beijing	Asia	Introduced	39.904	116.407	6142.22	16704306	2719.59	763	5	24	515	16.42	-1.668	0.225	Yes	No	0.61	121	111
Bogota_1_2_merged_sorted_dupsMarked	0.575891	0.424109	0.501875	0.330364	0.167761	0.404502	0.198985	0.278656	0.117857	0.408461	0.00625908	0.295328	0.199003	0.0909484	0.391439	0.0204691	0.263258	0.15343	0.0995005	0.0719035	-0.0031938	-0.00044151	0.00277066	-0.0117781	0.023725	Bogota	1	2	62	Bogota	South America	Introduced	4.627	-74.107	431.6	7387400	17116.3	116	3	40	671	24.72	0.839	-1.087	Yes	Yes	0.391	136	102
Bogota_1_3_merged_sorted_dupsMarked	0.548095	0.451905	0.534368	0.34501	0.120622	0.424822	0.209229	0.291506	0.0744424	0.346518	1e-09	0.293462	0.195464	0.164557	0.321326	1e-09	0.287696	0.165106	0.191949	0.0339223	-0.000507807	-0.00385398	0.00372168	-0.0112855	0.0230531	Bogota	1	3	62	Bogota	South America	Introduced	4.627	-74.107	431.6	7387400	17116.3	116	3	40	671	24.72	0.839	-1.087	Yes	Yes	0.391	136	102
Bogota_1_4_merged_sorted_dupsMarked	0.662094	0.337906	0.597906	0.23089	0.171204	0.362312	0.34616	0.163671	0.127856	0.369618	0.00782773	0.186127	0.336209	0.100218	0.43955	0.0161108	0.130879	0.265793	1e-09	0.147668	-0.00978646	0.00155475	0.0232263	-0.00402357	0.0242458	Bogota	1	4	62	Bogota	South America	Introduced	4.627	-74.107	431.6	7387400	17116.3	116	3	40	671	24.72	0.839	-1.087	Yes	Yes	0.391	136	102
Bogota_1_6_merged_sorted_dupsMarked	0.575213	0.424787	0.531524	0.322659	0.145817	0.382655	0.250426	0.263924	0.102995	0.357876	1.52e-07	0.275153	0.246346	0.120625	0.395084	0.0108846	0.20841	0.186086	0.0507219	0.148814	-0.00283945	-0.000100423	0.00895039	-0.0108609	0.0233592	Bogota	1	6	62	Bogota	South America	Introduced	4.627	-74.107	431.6	7387400	17116.3	116	3	40	671	24.72	0.839	-1.087	Yes	Yes	0.391	136	102
Bogota_1_8_merged_sorted_dupsMarked	0.750128	0.249872	0.643046	0.151481	0.205474	0.478291	0.278055	0.0972264	0.146428	0.473346	0.0140733	0.120763	0.276218	0.1156	0.455746	0.0343799	0.102885	0.227638	0.128828	0.0505235	-0.0157704	-0.00412281	0.0121618	-0.0161478	0.0216794	Bogota	1	8	62	Bogota	South America	Introduced	4.627	-74.107	431.6	7387400	17116.3	116	3	40	671	24.72	0.839	-1.087	Yes	Yes	0.391	136	102
Bogota_2_1_merged_sorted_dupsMarked	0.652546	0.347454	0.583837	0.249213	0.16695	0.640364	0.0440251	0.225953	0.0896578	0.406906	0.0116875	0.194544	0.0360544	0.350807	0.337002	0.0275493	0.169313	0.0168027	0.398978	0.0503548	-0.00689312	-0.014275	-0.0180564	-0.000600133	0.0133087	Bogota	2	1	62	Bogota	South America	Introduced	4.627	-74.107	431.6	7387400	17116.3	116	3	40	671	24.72	0.839	-1.087	Yes	Yes	0.391	136	102
Bogota_2_9_merged_sorted_dupsMarked	0.634946	0.365054	0.562727	0.260118	0.177156	0.260672	0.413743	0.180759	0.144826	0.339843	0.0199039	0.218845	0.40465	0.0167574	0.364788	0.0260525	0.17644	0.336091	1e-09	0.096629	-0.00798432	0.00751148	0.0302517	-0.0131926	0.0227663	Bogota	2	9	62	Bogota	South America	Introduced	4.627	-74.107	431.6	7387400	17116.3	116	3	40	671	24.72	0.839	-1.087	Yes	Yes	0.391	136	102
Bogota_3_1_merged_sorted_dupsMarked	0.463797	0.536203	0.427593	0.441162	0.131245	0.404373	0.121633	0.392245	0.0817496	0.304539	0.00673407	0.374951	0.112139	0.201637	0.279051	0.0189361	0.277447	0.0730568	0.189679	0.16183	0.00570203	-0.00215115	-0.00805735	-0.00572147	0.0146199	Bogota	3	1	62	Bogota	South America	Introduced	4.627	-74.107	431.6	7387400	17116.3	116	3	40	671	24.72	0.839	-1.087	Yes	Yes	0.391	136	102
Bogota_3_10_merged_sorted_dupsMarked	0.553728	0.446272	0.540586	0.340051	0.119363	0.540896	0.100403	0.300063	0.0586392	0.334732	1e-09	0.270899	0.0815953	0.312774	0.295323	1.19e-06	0.229739	0.0623267	0.328724	0.0838866	0.000163805	-0.0107058	-0.0113786	-0.00222308	0.0132943	Bogota	3	10	62	Bogota	South America	Introduced	4.627	-74.107	431.6	7387400	17116.3	116	3	40	671	24.72	0.839	-1.087	Yes	Yes	0.391	136	102
Bogota_3_3_merged_sorted_dupsMarked	0.511627	0.488373	0.522793	0.373369	0.103838	0.464348	0.157029	0.323624	0.0549988	0.228675	0.0110507	0.286872	0.122354	0.351048	0.232512	0.0137103	0.181626	0.0926933	0.284811	0.194647	0.00265425	-0.00843361	-0.00506173	0.00281453	0.00506296	Bogota	3	3	62	Bogota	South America	Introduced	4.627	-74.107	431.6	7387400	17116.3	116	3	40	671	24.72	0.839	-1.087	Yes	Yes	0.391	136	102
Bogota_3_4_merged_sorted_dupsMarked	0.604708	0.395292	0.557265	0.292303	0.150432	0.543213	0.117539	0.253285	0.085963	0.372765	0.00274818	0.234163	0.107762	0.282562	0.378317	0.0129563	0.191503	0.0698428	0.235687	0.111694	-0.00418711	-0.00886263	-0.00761404	-0.00434389	0.0169039	Bogota	3	4	62	Bogota	South America	Introduced	4.627	-74.107	431.6	7387400	17116.3	116	3	40	671	24.72	0.839	-1.087	Yes	Yes	0.391	136	102
Bogota_3_6_merged_sorted_dupsMarked	0.530833	0.469167	0.538627	0.352183	0.10919	0.508539	0.128643	0.306806	0.056012	0.260557	0.0080863	0.268281	0.0969552	0.36612	0.333738	0.0153216	0.105425	0.0452377	0.186519	0.313758	0.00138583	-0.0100904	-0.00534074	0.00923866	0.00883613	Bogota	3	6	62	Bogota	South America	Introduced	4.627	-74.107	431.6	7387400	17116.3	116	3	40	671	24.72	0.839	-1.087	Yes	Yes	0.391	136	102
Bogota_3_7_merged_sorted_dupsMarked	0.493429	0.506571	0.447404	0.405336	0.14726	0.250517	0.294937	0.336688	0.117858	0.258903	0.0226615	0.347214	0.278871	0.0923499	0.287627	0.0349504	0.237346	0.218493	0.0142556	0.207329	0.00285946	0.00587285	0.0138314	-0.0106255	0.0149875	Bogota	3	7	62	Bogota	South America	Introduced	4.627	-74.107	431.6	7387400	17116.3	116	3	40	671	24.72	0.839	-1.087	Yes	Yes	0.391	136	102
Bogota_3_8_merged_sorted_dupsMarked	0.622325	0.377675	0.570567	0.271377	0.158056	0.30964	0.371711	0.196496	0.122153	0.338794	0.00799464	0.224753	0.359835	0.0686241	0.380751	0.0153487	0.190693	0.300021	0.0102982	0.102888	-0.00684847	0.00370269	0.0246935	-0.0105654	0.0217371	Bogota	3	8	62	Bogota	South America	Introduced	4.627	-74.107	431.6	7387400	17116.3	116	3	40	671	24.72	0.839	-1.087	Yes	Yes	0.391	136	102
Bogota_36_1_merged_sorted_dupsMarked	0.561988	0.438012	0.518384	0.332513	0.149103	0.349802	0.265012	0.274881	0.110305	0.304165	0.0189947	0.277773	0.250487	0.148581	0.346353	0.028286	0.171776	0.193595	0.0615473	0.198443	-0.00259048	-0.000204567	0.0108059	-0.0122081	0.0150712	Bogota	36	1	62	Bogota	South America	Introduced	4.627	-74.107	431.6	7387400	17116.3	116	3	40	671	24.72	0.839	-1.087	Yes	Yes	0.391	136	102
Bogota_36_2_merged_sorted_dupsMarked	0.600022	0.399978	0.598096	0.282541	0.119363	0.457909	0.237147	0.229215	0.0757295	0.301703	0.00296606	0.217417	0.213412	0.264502	0.365731	0.00763292	0.142435	0.162221	0.142346	0.179634	-0.00481926	-0.00673059	0.00960524	0.00283805	0.0183313	Bogota	36	2	62	Bogota	South America	Introduced	4.627	-74.107	431.6	7387400	17116.3	116	3	40	671	24.72	0.839	-1.087	Yes	Yes	0.391	136	102
Bogota_36_3_merged_sorted_dupsMarked	0.622058	0.377942	0.608864	0.268202	0.122934	0.662723	0.0465542	0.239805	0.0509183	0.361069	1e-09	0.197146	0.028686	0.4131	0.361994	1e-09	0.161134	0.00670719	0.36854	0.101625	-0.00479458	-0.0163996	-0.0170816	0.0127799	0.015757	Bogota	36	3	62	Bogota	South America	Introduced	4.627	-74.107	431.6	7387400	17116.3	116	3	40	671	24.72	0.839	-1.087	Yes	Yes	0.391	136	102
Bogota_36_4_merged_sorted_dupsMarked	0.616957	0.383043	0.581722	0.276464	0.141814	0.554745	0.130639	0.237781	0.0768349	0.365696	1e-09	0.2149	0.112877	0.306526	0.364426	0.0035928	0.172329	0.0816965	0.269719	0.108237	-0.00489236	-0.0101132	-0.00591172	0.0015996	0.0187122	Bogota	36	4	62	Bogota	South America	Introduced	4.627	-74.107	431.6	7387400	17116.3	116	3	40	671	24.72	0.839	-1.087	Yes	Yes	0.391	136	102
Bogota_36_5_merged_sorted_dupsMarked	0.608002	0.391998	0.508341	0.296153	0.195506	0.31613	0.29708	0.231499	0.155291	0.380029	0.0241876	0.26011	0.298994	0.0366793	0.363945	0.039623	0.249919	0.251106	0.0495658	0.0458406	-0.00586494	0.00475342	0.0148937	-0.0162506	0.0233987	Bogota	36	5	62	Bogota	South America	Introduced	4.627	-74.107	431.6	7387400	17116.3	116	3	40	671	24.72	0.839	-1.087	Yes	Yes	0.391	136	102
Bogota_36_7_merged_sorted_dupsMarked	0.610109	0.389891	0.547266	0.291979	0.160755	0.680251	1e-09	0.265516	0.0542335	0.35319	0.00262464	0.211379	1e-09	0.432807	0.250516	0.00871254	0.216852	1e-09	0.52392	1e-09	-0.003674	-0.0168453	-0.0298408	0.00680539	0.0103862	Bogota	36	7	62	Bogota	South America	Introduced	4.627	-74.107	431.6	7387400	17116.3	116	3	40	671	24.72	0.839	-1.087	Yes	Yes	0.391	136	102
Bogota_36_8_merged_sorted_dupsMarked	0.552372	0.447628	0.520008	0.341957	0.138035	0.34601	0.276319	0.278017	0.0996536	0.338011	1e-09	0.293573	0.267584	0.100832	0.391375	0.00493403	0.230541	0.204242	0.0174409	0.151466	-0.00129973	0.0018423	0.0145311	-0.00627032	0.0251925	Bogota	36	8	62	Bogota	South America	Introduced	4.627	-74.107	431.6	7387400	17116.3	116	3	40	671	24.72	0.839	-1.087	Yes	Yes	0.391	136	102
Bogota_37_1_merged_sorted_dupsMarked	0.375032	0.624968	0.419355	0.511383	0.0692625	0.316343	0.193776	0.450798	0.0390834	0.145258	0.00431532	0.415661	0.152617	0.28215	0.20832	0.0119706	0.228346	0.0955009	0.0997874	0.356076	0.0127351	-2.01e-05	0.000481823	0.00951056	0.0058828	Bogota	37	1	62	Bogota	South America	Introduced	4.627	-74.107	431.6	7387400	17116.3	116	3	40	671	24.72	0.839	-1.087	Yes	Yes	0.391	136	102
Bogota_37_10_merged_sorted_dupsMarked	0.556108	0.443892	0.549629	0.334986	0.115385	0.513203	0.137395	0.289847	0.0595544	0.307482	1e-09	0.263369	0.116437	0.312712	0.310687	3.67e-09	0.228536	0.0869798	0.274415	0.0993823	-0.000359783	-0.00864112	-0.00609945	0.00117697	0.015783	Bogota	37	10	62	Bogota	South America	Introduced	4.627	-74.107	431.6	7387400	17116.3	116	3	40	671	24.72	0.839	-1.087	Yes	Yes	0.391	136	102
Bogota_38_1_merged_sorted_dupsMarked	0.313265	0.686735	0.363579	0.577399	0.0590226	0.172524	0.273544	0.507129	0.0468036	0.144706	1e-09	0.50359	0.247827	0.103877	0.19548	1e-09	0.347217	0.174571	1e-09	0.282731	0.0168252	0.00709424	0.0135101	-0.00766233	0.0174871	Bogota	38	1	62	Bogota	South America	Introduced	4.627	-74.107	431.6	7387400	17116.3	116	3	40	671	24.72	0.839	-1.087	Yes	Yes	0.391	136	102
Bogota_38_10_merged_sorted_dupsMarked	0.62039	0.37961	0.589245	0.271438	0.139317	0.685911	0.0116494	0.247958	0.0544818	0.333831	0.00553331	0.192537	1e-09	0.468099	0.287745	0.00864133	0.161228	1e-09	0.465895	0.0764906	-0.00367183	-0.0179578	-0.0240428	0.0142851	0.0111459	Bogota	38	10	62	Bogota	South America	Introduced	4.627	-74.107	431.6	7387400	17116.3	116	3	40	671	24.72	0.839	-1.087	Yes	Yes	0.391	136	102
Bogota_38_2_merged_sorted_dupsMarked	0.514859	0.485141	0.534416	0.375728	0.0898564	0.612817	0.0236062	0.339918	0.0236588	0.264201	1e-09	0.279456	1e-09	0.456343	0.249718	1e-09	0.222483	1e-09	0.402448	0.125351	0.00287308	-0.0155636	-0.0211398	0.015214	0.01107	Bogota	38	2	62	Bogota	South America	Introduced	4.627	-74.107	431.6	7387400	17116.3	116	3	40	671	24.72	0.839	-1.087	Yes	Yes	0.391	136	102
Bogota_38_3_merged_sorted_dupsMarked	0.561424	0.438576	0.545971	0.33173	0.1223	0.540091	0.106359	0.291403	0.0621474	0.311033	0.00680792	0.259608	0.0851976	0.337354	0.320124	0.0138304	0.181445	0.0516907	0.269728	0.163181	-0.000630555	-0.00915124	-0.00988855	0.0054153	0.012921	Bogota	38	3	62	Bogota	South America	Introduced	4.627	-74.107	431.6	7387400	17116.3	116	3	40	671	24.72	0.839	-1.087	Yes	Yes	0.391	136	102
Bogota_38_4_merged_sorted_dupsMarked	0.570771	0.429229	0.558892	0.31766	0.123448	0.34631	0.317081	0.250518	0.0860908	0.315924	1e-09	0.26407	0.297749	0.122256	0.349912	1e-09	0.219368	0.246764	0.0637967	0.120159	-0.00219125	-0.000113425	0.0176934	-0.00495794	0.0223534	Bogota	38	4	62	Bogota	South America	Introduced	4.627	-74.107	431.6	7387400	17116.3	116	3	40	671	24.72	0.839	-1.087	Yes	Yes	0.391	136	102
Bogota_38_7_merged_sorted_dupsMarked	0.481057	0.518943	0.473537	0.417727	0.108736	0.508048	0.0630354	0.37532	0.0535958	0.287249	0.00225049	0.337306	0.0460975	0.327097	0.2326	0.0053005	0.305194	0.0339932	0.354188	0.0687243	0.0052969	-0.00810798	-0.0153121	0.00468699	0.0147279	Bogota	38	7	62	Bogota	South America	Introduced	4.627	-74.107	431.6	7387400	17116.3	116	3	40	671	24.72	0.839	-1.087	Yes	Yes	0.391	136	102
Bogota_39_1_merged_sorted_dupsMarked	0.57268	0.42732	0.546242	0.322772	0.130986	0.49101	0.15717	0.276452	0.0753674	0.364468	1e-09	0.267495	0.149338	0.218699	0.326623	1e-09	0.286655	0.128577	0.258144	1.14e-07	-0.00188318	-0.00651471	-0.00248087	-0.00220159	0.0220619	Bogota	39	1	62	Bogota	South America	Introduced	4.627	-74.107	431.6	7387400	17116.3	116	3	40	671	24.72	0.839	-1.087	Yes	Yes	0.391	136	102
Bogota_39_2_merged_sorted_dupsMarked	0.64349	0.35651	0.545759	0.26464	0.189601	0.606006	0.0536062	0.236206	0.104182	0.381817	0.0249357	0.202987	0.0440958	0.346165	0.33763	0.0341751	0.186618	0.0299175	0.366413	0.0452469	-0.00659279	-0.0102922	-0.0181785	0.00786366	0.0137752	Bogota	39	2	62	Bogota	South America	Introduced	4.627	-74.107	431.6	7387400	17116.3	116	3	40	671	24.72	0.839	-1.087	Yes	Yes	0.391	136	102
Bogota_39_3_merged_sorted_dupsMarked	0.56052	0.43948	0.55691	0.329334	0.113756	0.437073	0.222642	0.274228	0.0660575	0.342484	1e-09	0.273831	0.205376	0.17831	0.365253	1e-09	0.239096	0.161897	0.130698	0.103057	-0.00148877	-0.0047628	0.00637855	-0.00698482	0.0237519	Bogota	39	3	62	Bogota	South America	Introduced	4.627	-74.107	431.6	7387400	17116.3	116	3	40	671	24.72	0.839	-1.087	Yes	Yes	0.391	136	102
Bogota_39_4_merged_sorted_dupsMarked	0.557169	0.442831	0.563874	0.331727	0.104398	0.558375	0.10896	0.28972	0.0429454	0.305125	1e-09	0.252126	0.0851339	0.357615	0.308448	1e-09	0.209471	0.05807	0.310841	0.11317	-0.000337315	-0.0118868	-0.00962904	0.00631493	0.0155186	Bogota	39	4	62	Bogota	South America	Introduced	4.627	-74.107	431.6	7387400	17116.3	116	3	40	671	24.72	0.839	-1.087	Yes	Yes	0.391	136	102
Bogota_39_5_merged_sorted_dupsMarked	0.303155	0.696845	0.424623	0.57527	0.000106363	0.360826	0.121945	0.517229	3.18e-08	0.0652911	1e-09	0.453852	0.0732113	0.407645	0.0125494	1e-09	0.34479	0.0665603	0.405003	0.171097	0.0112405	-0.00435417	-0.00557324	-0.00137453	-0.000471642	Bogota	39	5	62	Bogota	South America	Introduced	4.627	-74.107	431.6	7387400	17116.3	116	3	40	671	24.72	0.839	-1.087	Yes	Yes	0.391	136	102
Bogota_39_6_merged_sorted_dupsMarked	0.57644	0.42356	0.507139	0.328851	0.16401	0.475117	0.133379	0.2859	0.105604	0.356461	0.0137709	0.272641	0.12683	0.230296	0.302734	0.0248791	0.276966	0.106422	0.270123	0.0188763	-0.00221997	-0.00420928	-0.00653477	0.000723195	0.0175036	Bogota	39	6	62	Bogota	South America	Introduced	4.627	-74.107	431.6	7387400	17116.3	116	3	40	671	24.72	0.839	-1.087	Yes	Yes	0.391	136	102
Bogota_39_7_merged_sorted_dupsMarked	0.374652	0.625348	0.411759	0.522731	0.0655102	0.411908	0.107455	0.467025	0.0136124	0.103969	0.00729312	0.393287	0.0637368	0.431714	0.0155042	0.0148685	0.303352	0.069792	0.45864	0.137843	0.00911103	-0.00289076	-0.00950047	0.00474771	-0.00124472	Bogota	39	7	62	Bogota	South America	Introduced	4.627	-74.107	431.6	7387400	17116.3	116	3	40	671	24.72	0.839	-1.087	Yes	Yes	0.391	136	102
Bogota_39_9_merged_sorted_dupsMarked	0.398123	0.601877	0.491616	0.473297	0.0350868	0.488952	0.0915533	0.419292	0.000202816	0.135429	2e-08	0.352732	0.0357516	0.476087	0.0606609	1.74e-09	0.315199	0.0375756	0.517298	0.0692674	0.00759781	-0.00942437	-0.00874226	0.000472107	0.000222598	Bogota	39	9	62	Bogota	South America	Introduced	4.627	-74.107	431.6	7387400	17116.3	116	3	40	671	24.72	0.839	-1.087	Yes	Yes	0.391	136	102
Bogota_4_1_merged_sorted_dupsMarked	0.523696	0.476304	0.486983	0.373935	0.139082	0.314503	0.268588	0.312915	0.103994	0.279115	0.0189118	0.319717	0.256117	0.12614	0.257532	0.0250743	0.280611	0.220106	0.134398	0.0822797	0.000946398	0.00293878	0.00936074	-0.0105819	0.0162191	Bogota	4	1	62	Bogota	South America	Introduced	4.627	-74.107	431.6	7387400	17116.3	116	3	40	671	24.72	0.839	-1.087	Yes	Yes	0.391	136	102
Bogota_4_10_merged_sorted_dupsMarked	0.538809	0.461191	0.496677	0.358943	0.14438	0.251826	0.352253	0.283142	0.112779	0.328924	1e-09	0.322357	0.348719	7.08e-09	0.327693	0.00318308	0.298841	0.29661	0.010293	0.0633807	-0.000180364	0.00647475	0.0210113	-0.0186033	0.0247669	Bogota	4	10	62	Bogota	South America	Introduced	4.627	-74.107	431.6	7387400	17116.3	116	3	40	671	24.72	0.839	-1.087	Yes	Yes	0.391	136	102
Bogota_4_2_merged_sorted_dupsMarked	0.469424	0.530576	0.476178	0.42552	0.0983013	0.272102	0.302112	0.35538	0.0704069	0.272815	1e-09	0.372669	0.284617	0.0698992	0.276966	1e-09	0.317561	0.237127	0.0549938	0.113352	0.00554513	0.00320215	0.0134059	-0.0145483	0.0189454	Bogota	4	2	62	Bogota	South America	Introduced	4.627	-74.107	431.6	7387400	17116.3	116	3	40	671	24.72	0.839	-1.087	Yes	Yes	0.391	136	102
Bogota_4_3_merged_sorted_dupsMarked	0.528297	0.471703	0.518618	0.363198	0.118184	0.349753	0.268906	0.298918	0.0824229	0.28234	5.11e-05	0.303129	0.255219	0.15926	0.304942	0.00457841	0.230847	0.204647	0.102218	0.152768	0.00124567	-0.000646243	0.00929798	-0.0111272	0.0159259	Bogota	4	3	62	Bogota	South America	Introduced	4.627	-74.107	431.6	7387400	17116.3	116	3	40	671	24.72	0.839	-1.087	Yes	Yes	0.391	136	102
Bogota_4_4_merged_sorted_dupsMarked	0.445748	0.554252	0.503505	0.434065	0.0624299	0.376402	0.21803	0.374774	0.0307932	0.227358	1e-09	0.357503	0.190468	0.224671	0.263754	1e-09	0.281415	0.145236	0.145065	0.16453	0.00726452	-0.00487849	0.00558613	-0.00210337	0.01863	Bogota	4	4	62	Bogota	South America	Introduced	4.627	-74.107	431.6	7387400	17116.3	116	3	40	671	24.72	0.839	-1.087	Yes	Yes	0.391	136	102
Bogota_4_5_merged_sorted_dupsMarked	0.378232	0.621768	0.473323	0.487788	0.0388891	0.463986	0.101189	0.431374	0.00345052	0.0220313	0.0375942	0.338068	0.0396444	0.562662	0.0158834	0.0252064	0.173319	0.0263813	0.477648	0.281561	0.00833501	-0.00757027	-0.00658095	0.00197699	-0.0105454	Bogota	4	5	62	Bogota	South America	Introduced	4.627	-74.107	431.6	7387400	17116.3	116	3	40	671	24.72	0.839	-1.087	Yes	Yes	0.391	136	102
Bogota_4_6_merged_sorted_dupsMarked	0.653835	0.346165	0.652425	0.22995	0.117625	0.458238	0.300388	0.169192	0.0721815	0.359855	1e-09	0.177426	0.27354	0.189179	0.46067	1e-09	0.0682406	0.200037	0.0331301	0.237923	-0.00775177	-0.0080892	0.0171584	-0.0100582	0.0230688	Bogota	4	6	62	Bogota	South America	Introduced	4.627	-74.107	431.6	7387400	17116.3	116	3	40	671	24.72	0.839	-1.087	Yes	Yes	0.391	136	102
Bogota_4_7_merged_sorted_dupsMarked	0.575723	0.424277	0.538435	0.318443	0.143122	0.305666	0.339974	0.246419	0.107941	0.30243	0.00792709	0.266681	0.328646	0.0943166	0.336221	0.0108889	0.241686	0.276087	0.0447674	0.0903495	-0.0029202	0.00390139	0.0202447	-0.00742023	0.0213253	Bogota	4	7	62	Bogota	South America	Introduced	4.627	-74.107	431.6	7387400	17116.3	116	3	40	671	24.72	0.839	-1.087	Yes	Yes	0.391	136	102
Bogota_4_8_merged_sorted_dupsMarked	0.449538	0.550462	0.421088	0.451656	0.127255	0.435116	0.0849727	0.405716	0.0741958	0.192183	0.0405492	0.356149	0.0522301	0.358888	0.138128	0.0408722	0.3244	0.0473045	0.368028	0.0812683	0.00616427	-0.00342859	-0.0100824	0.0025506	0.00210159	Bogota	4	8	62	Bogota	South America	Introduced	4.627	-74.107	431.6	7387400	17116.3	116	3	40	671	24.72	0.839	-1.087	Yes	Yes	0.391	136	102
Bogota_4_9_merged_sorted_dupsMarked	0.481859	0.518141	0.457378	0.417959	0.124663	0.3692	0.183959	0.363918	0.0829222	0.294216	0.00081687	0.355395	0.167045	0.182526	0.257604	0.00884775	0.322756	0.137446	0.199172	0.0741746	0.00464611	-0.000393557	-0.000421026	-0.0074425	0.0152186	Bogota	4	9	62	Bogota	South America	Introduced	4.627	-74.107	431.6	7387400	17116.3	116	3	40	671	24.72	0.839	-1.087	Yes	Yes	0.391	136	102
Bogota_40_1_merged_sorted_dupsMarked	0.532057	0.467943	0.490294	0.371323	0.138383	0.434403	0.157034	0.322078	0.0864847	0.330089	0.00221677	0.310897	0.148641	0.208156	0.282601	0.00843242	0.305831	0.125367	0.245851	0.031918	0.00117722	-0.00213968	-0.00366712	-0.00124383	0.0183767	Bogota	40	1	62	Bogota	South America	Introduced	4.627	-74.107	431.6	7387400	17116.3	116	3	40	671	24.72	0.839	-1.087	Yes	Yes	0.391	136	102
Bogota_40_2_merged_sorted_dupsMarked	0.372339	0.627661	0.424047	0.517222	0.0587306	0.403012	0.1139	0.463825	0.0192631	0.0875532	0.0129361	0.400013	0.0708133	0.428685	0.0105901	0.0134956	0.320094	0.0746591	0.459274	0.121887	0.0085352	-0.00442338	-0.00659697	0.00253024	-0.000353278	Bogota	40	2	62	Bogota	South America	Introduced	4.627	-74.107	431.6	7387400	17116.3	116	3	40	671	24.72	0.839	-1.087	Yes	Yes	0.391	136	102
Bogota_40_4_merged_sorted_dupsMarked	0.396286	0.603714	0.404061	0.497944	0.0979952	0.387708	0.111111	0.450111	0.0510699	0.13396	0.0230152	0.388639	0.0736401	0.380746	0.0595083	0.028503	0.296855	0.0640382	0.402307	0.148788	0.00679575	-0.00342216	-0.00872364	0.000580092	-0.00498927	Bogota	40	4	62	Bogota	South America	Introduced	4.627	-74.107	431.6	7387400	17116.3	116	3	40	671	24.72	0.839	-1.087	Yes	Yes	0.391	136	102
Bogota_40_5_merged_sorted_dupsMarked	0.279555	0.720445	0.384984	0.594874	0.0201421	0.392147	0.075681	0.532172	1e-09	0.0775672	1e-09	0.455161	0.0355671	0.431704	2.29e-07	1e-09	0.350657	0.0370522	0.466843	0.145448	0.0158139	-0.00885055	-0.00996361	0.0032704	0.00164476	Bogota	40	5	62	Bogota	South America	Introduced	4.627	-74.107	431.6	7387400	17116.3	116	3	40	671	24.72	0.839	-1.087	Yes	Yes	0.391	136	102
Bogota_40_6_merged_sorted_dupsMarked	0.420231	0.579769	0.519113	0.452326	0.0285606	0.493453	0.109981	0.396455	0.000110881	0.160683	1e-09	0.33273	0.0609845	0.445602	0.101822	1e-09	0.249015	0.047477	0.465601	0.136084	0.00553164	-0.00906359	-0.00670365	-0.00115062	0.00140286	Bogota	40	6	62	Bogota	South America	Introduced	4.627	-74.107	431.6	7387400	17116.3	116	3	40	671	24.72	0.839	-1.087	Yes	Yes	0.391	136	102
Bogota_40_9_merged_sorted_dupsMarked	0.418628	0.581372	0.431926	0.474479	0.0935955	0.418793	0.104837	0.425098	0.0512715	0.00506486	0.0777016	0.339265	0.0512034	0.526765	1e-09	0.0516753	0.298042	0.0663922	0.522695	0.061196	0.00632257	-0.00347955	-0.00781281	0.00196738	-0.00937005	Bogota	40	9	62	Bogota	South America	Introduced	4.627	-74.107	431.6	7387400	17116.3	116	3	40	671	24.72	0.839	-1.087	Yes	Yes	0.391	136	102
Bogota_5_1_merged_sorted_dupsMarked	0.622046	0.377954	0.559046	0.273733	0.167222	0.383423	0.279193	0.213635	0.123749	0.375538	0.00837596	0.231788	0.272455	0.111842	0.359028	0.0202909	0.216858	0.228187	0.125051	0.0505857	-0.00622444	-0.000652581	0.0112022	-0.0154702	0.0185608	Bogota	5	1	62	Bogota	South America	Introduced	4.627	-74.107	431.6	7387400	17116.3	116	3	40	671	24.72	0.839	-1.087	Yes	Yes	0.391	136	102
Bogota_5_2_merged_sorted_dupsMarked	0.598046	0.401954	0.565377	0.294887	0.139736	0.485938	0.180581	0.247732	0.0857486	0.355693	1e-09	0.238479	0.169472	0.236356	0.382915	0.0051183	0.194215	0.128146	0.173761	0.115845	-0.00323096	-0.00610263	0.000808622	0.000137752	0.0198062	Bogota	5	2	62	Bogota	South America	Introduced	4.627	-74.107	431.6	7387400	17116.3	116	3	40	671	24.72	0.839	-1.087	Yes	Yes	0.391	136	102
Bogota_5_3_merged_sorted_dupsMarked	0.461344	0.538656	0.401653	0.45024	0.148107	0.362278	0.133824	0.400018	0.10388	0.307966	0.0173406	0.390546	0.129247	0.1549	0.285461	0.0329744	0.281075	0.0816548	0.139563	0.179273	0.00554119	0.000215441	-0.00769496	-0.0130315	0.0130371	Bogota	5	3	62	Bogota	South America	Introduced	4.627	-74.107	431.6	7387400	17116.3	116	3	40	671	24.72	0.839	-1.087	Yes	Yes	0.391	136	102
Bogota_5_4_merged_sorted_dupsMarked	0.552443	0.447557	0.511139	0.344286	0.144575	0.282534	0.331512	0.274374	0.11158	0.330116	1e-09	0.301766	0.322034	0.0460844	0.363015	0.00681621	0.229434	0.254519	1e-09	0.146215	-0.0014793	0.00444427	0.0183847	-0.0143874	0.0227259	Bogota	5	4	62	Bogota	South America	Introduced	4.627	-74.107	431.6	7387400	17116.3	116	3	40	671	24.72	0.839	-1.087	Yes	Yes	0.391	136	102
Bogota_5_5_merged_sorted_dupsMarked	0.63689	0.36311	0.562313	0.263843	0.173844	0.667105	0.0049999	0.239525	0.0883701	0.374635	0.0230705	0.191573	1e-09	0.410722	0.30492	0.0324829	0.148872	1e-09	0.441587	0.072138	-0.00598515	-0.0157166	-0.0258981	0.00387161	0.00844469	Bogota	5	5	62	Bogota	South America	Introduced	4.627	-74.107	431.6	7387400	17116.3	116	3	40	671	24.72	0.839	-1.087	Yes	Yes	0.391	136	102
Bogota_5_6_merged_sorted_dupsMarked	0.57426	0.42574	0.53692	0.322267	0.140813	0.499639	0.135876	0.27965	0.0848344	0.324119	0.0140361	0.257469	0.122415	0.281962	0.344255	0.018895	0.191028	0.0849746	0.218762	0.142085	-0.00222032	-0.00595398	-0.00381403	0.00118758	0.0151999	Bogota	5	6	62	Bogota	South America	Introduced	4.627	-74.107	431.6	7387400	17116.3	116	3	40	671	24.72	0.839	-1.087	Yes	Yes	0.391	136	102
Bogota_5_7_merged_sorted_dupsMarked	0.544798	0.455202	0.48854	0.351514	0.159946	0.236515	0.349799	0.280421	0.133266	0.325164	0.0114623	0.314784	0.348589	6.81e-07	0.336363	0.0177425	0.232234	0.271757	1e-09	0.141904	-0.000640147	0.00671025	0.0215074	-0.0156788	0.0200624	Bogota	5	7	62	Bogota	South America	Introduced	4.627	-74.107	431.6	7387400	17116.3	116	3	40	671	24.72	0.839	-1.087	Yes	Yes	0.391	136	102
Bogota_5_8_merged_sorted_dupsMarked	0.63625	0.36375	0.537248	0.271292	0.19146	0.457165	0.181829	0.225477	0.135529	0.418173	0.0268749	0.231846	0.185962	0.137144	0.411304	0.0384355	0.205603	0.143757	0.131485	0.0694156	-0.00707926	-0.00248311	0.000402219	-0.0129583	0.0224813	Bogota	5	8	62	Bogota	South America	Introduced	4.627	-74.107	431.6	7387400	17116.3	116	3	40	671	24.72	0.839	-1.087	Yes	Yes	0.391	136	102
Bogota_5_9_merged_sorted_dupsMarked	0.45034	0.54966	0.41127	0.4529	0.13583	0.216243	0.290102	0.383388	0.110267	0.282341	0.00834735	0.406143	0.284734	0.0184352	0.284663	0.0196974	0.263013	0.213177	1e-09	0.21945	0.00640077	0.0066167	0.012727	-0.0205276	0.0155232	Bogota	5	9	62	Bogota	South America	Introduced	4.627	-74.107	431.6	7387400	17116.3	116	3	40	671	24.72	0.839	-1.087	Yes	Yes	0.391	136	102
Brighton_2_6_merged_sorted_dupsMarked	0.640071	0.359929	0.806335	0.193665	1e-09	0.471966	0.418743	0.109291	1e-09	0.0332752	1e-09	0.0656427	0.329446	0.571636	1e-09	1e-09	0.0250215	0.335304	0.570554	0.0691202	-0.00468469	-0.021719	0.0214447	0.00310095	-0.0189745	Brighton	2	6	6	Brighton	Europe	Native	50.822	-0.137	94.67	244329	2580.85	124	5	40	722	8.84	1.422	-1.13	Yes	Yes	0.47	100	81
Brighton_3_6_merged_sorted_dupsMarked	0.741907	0.258093	0.873452	0.098253	0.0282951	0.468639	0.520097	0.0112645	5.94e-08	0.0456127	0.00684366	1e-09	0.415011	0.532533	1e-09	1e-09	1e-09	0.431723	0.568277	1e-09	-0.011621	-0.0204612	0.032309	-0.00162615	-0.0196556	Brighton	3	6	6	Brighton	Europe	Native	50.822	-0.137	94.67	244329	2580.85	124	5	40	722	8.84	1.422	-1.13	Yes	Yes	0.47	100	81
Brighton_38_20_merged_sorted_dupsMarked	0.35825	0.64175	0.447966	0.519975	0.0320588	0.291627	0.244776	0.453445	0.0101515	0.0215101	0.019213	0.396411	0.181393	0.381474	1e-09	0.00550101	0.299234	0.172433	0.377551	0.145281	0.014248	-0.00490183	0.00140796	-0.00188131	-0.0118488	Brighton	38	20	6	Brighton	Europe	Native	50.822	-0.137	94.67	244329	2580.85	124	5	40	722	8.84	1.422	-1.13	Yes	Yes	0.47	100	81
Brighton_39_6_merged_sorted_dupsMarked	0.490009	0.509991	0.554423	0.382992	0.0625845	0.446843	0.208273	0.326566	0.0183184	0.125203	0.0121999	0.274777	0.147477	0.440343	0.0630718	0.00879991	0.231131	0.148435	0.476009	0.0725535	0.00542542	-0.0126223	-0.00457485	-0.00256179	-0.00634963	Brighton	39	6	6	Brighton	Europe	Native	50.822	-0.137	94.67	244329	2580.85	124	5	40	722	8.84	1.422	-1.13	Yes	Yes	0.47	100	81
Brighton_40_1_merged_sorted_dupsMarked	0.753631	0.246369	0.873497	0.0909057	0.0355973	0.508542	0.487599	0.0038589	1e-09	0.100942	1e-09	1e-09	0.387261	0.511797	0.0313835	1e-09	1e-09	0.403283	0.565333	1e-09	-0.0133299	-0.0203051	0.0280693	-0.000318047	-0.0158285	Brighton	40	1	6	Brighton	Europe	Native	50.822	-0.137	94.67	244329	2580.85	124	5	40	722	8.84	1.422	-1.13	Yes	Yes	0.47	100	81
Brighton_5_1_merged_sorted_dupsMarked	0.663533	0.336467	0.800096	0.177418	0.0224858	0.473754	0.431935	0.094311	1e-09	0.0638395	2.14e-08	0.0587632	0.342105	0.535292	0.000465979	1e-09	0.0479705	0.351682	0.568019	0.0318627	-0.00668399	-0.0196137	0.0229637	-0.000284295	-0.016085	Brighton	5	1	6	Brighton	Europe	Native	50.822	-0.137	94.67	244329	2580.85	124	5	40	722	8.84	1.422	-1.13	Yes	Yes	0.47	100	81
Buen_Air_1_11_merged_sorted_dupsMarked	0.251981	0.748019	0.398473	0.601527	1e-09	0.14653	0.324632	0.528838	1e-09	1e-09	1e-09	0.492531	0.258402	0.249067	0.0409053	1e-09	0.261433	0.206482	0.0870066	0.404173	0.0215706	-0.00126389	0.0166061	-0.00110224	-0.000441347	Buen	1	11	76	Buenos_Aires	South America	Introduced	-34.604	-58.382	2356.31	13588171	5766.72	156	2	45	827	73.44	0.015	0.22	No	No	0.748	168	93
Buen_Air_1_14_merged_sorted_dupsMarked	0.226815	0.773185	0.383352	0.616648	1e-09	0.274876	0.17195	0.553174	1e-09	1e-09	1e-09	0.462451	0.0907401	0.446808	1e-09	1e-09	0.202975	0.0632033	0.280156	0.453666	0.0229226	-0.0105143	-0.00412804	0.0117181	-0.0156763	Buen	1	14	76	Buenos_Aires	South America	Introduced	-34.604	-58.382	2356.31	13588171	5766.72	156	2	45	827	73.44	0.015	0.22	No	No	0.748	168	93
Buen_Air_1_15_merged_sorted_dupsMarked	0.12853	0.87147	0.255729	0.744271	1e-09	0.326795	1e-09	0.673205	1e-09	1e-09	1e-09	0.550915	1e-09	0.449085	1e-09	1e-09	0.282897	1e-09	0.303141	0.413962	0.02968	-0.0113696	-0.028759	0.0144522	-0.0134203	Buen	1	15	76	Buenos_Aires	South America	Introduced	-34.604	-58.382	2356.31	13588171	5766.72	156	2	45	827	73.44	0.015	0.22	No	No	0.748	168	93
Buen_Air_1_17_merged_sorted_dupsMarked	0.212916	0.787084	0.349948	0.650052	1e-09	0.246219	0.166878	0.586903	1e-09	1e-09	1e-09	0.503843	0.0973417	0.398815	1e-09	1e-09	0.240106	0.0681626	0.258777	0.432954	0.0250453	-0.00744133	-0.00487132	0.00714952	-0.0151662	Buen	1	17	76	Buenos_Aires	South America	Introduced	-34.604	-58.382	2356.31	13588171	5766.72	156	2	45	827	73.44	0.015	0.22	No	No	0.748	168	93
Buen_Air_1_19_merged_sorted_dupsMarked	0.0774027	0.922597	0.137454	0.841517	0.0210293	1e-09	0.234913	0.745875	0.0192123	1e-09	0.00577438	0.764355	0.22987	1e-09	1e-09	1e-09	0.635853	0.180472	1e-09	0.183675	0.0360251	0.0213894	0.00926689	-0.00608172	0.011406	Buen	1	19	76	Buenos_Aires	South America	Introduced	-34.604	-58.382	2356.31	13588171	5766.72	156	2	45	827	73.44	0.015	0.22	No	No	0.748	168	93
Buen_Air_1_20_merged_sorted_dupsMarked	0.238791	0.761209	0.360313	0.639665	2.19e-05	0.129269	0.306683	0.564047	1e-09	1e-09	5.86e-09	0.52356	0.242278	0.234161	1e-09	1e-09	0.328238	0.203736	0.142083	0.325943	0.0225563	0.00313997	0.0111044	-0.00468796	-0.00707658	Buen	1	20	76	Buenos_Aires	South America	Introduced	-34.604	-58.382	2356.31	13588171	5766.72	156	2	45	827	73.44	0.015	0.22	No	No	0.748	168	93
Buen_Air_1_5_merged_sorted_dupsMarked	0.221723	0.778277	0.352845	0.647155	1e-09	0.262481	0.155127	0.582391	1e-09	1e-09	0.0023848	0.501264	0.0869499	0.409401	1e-09	1e-09	0.293196	0.0650695	0.301987	0.339748	0.0241977	-0.00619374	-0.00847376	0.00533312	-0.0130969	Buen	1	5	76	Buenos_Aires	South America	Introduced	-34.604	-58.382	2356.31	13588171	5766.72	156	2	45	827	73.44	0.015	0.22	No	No	0.748	168	93
Buen_Air_1_6_merged_sorted_dupsMarked	0.213503	0.786497	0.346252	0.653748	1e-09	0.203846	0.209734	0.58642	1e-09	1e-09	1e-09	0.525974	0.150989	0.323037	1e-09	1e-09	0.28217	0.116615	0.212024	0.389192	0.0244047	-0.00439554	0.000751398	-0.0031747	-0.00950411	Buen	1	6	76	Buenos_Aires	South America	Introduced	-34.604	-58.382	2356.31	13588171	5766.72	156	2	45	827	73.44	0.015	0.22	No	No	0.748	168	93
Buen_Air_18_12_merged_sorted_dupsMarked	0.291335	0.708665	0.429369	0.570631	1e-09	0.403503	0.0877167	0.508781	1e-09	1e-09	1e-09	0.411337	0.0335152	0.555148	1e-09	1e-09	0.293418	0.0285263	0.50789	0.170166	0.0196533	-0.015005	-0.0175615	0.014866	-0.0154601	Buen	18	12	76	Buenos_Aires	South America	Introduced	-34.604	-58.382	2356.31	13588171	5766.72	156	2	45	827	73.44	0.015	0.22	No	No	0.748	168	93
Buen_Air_18_13_merged_sorted_dupsMarked	0.268559	0.731441	0.401251	0.598749	1e-09	0.216341	0.254453	0.529206	1e-09	1e-09	1e-09	0.468232	0.185864	0.345905	1e-09	1e-09	0.313889	0.161229	0.287877	0.237006	0.0207423	-0.00444641	0.002132	-0.00262184	-0.0102677	Buen	18	13	76	Buenos_Aires	South America	Introduced	-34.604	-58.382	2356.31	13588171	5766.72	156	2	45	827	73.44	0.015	0.22	No	No	0.748	168	93
Buen_Air_18_15_merged_sorted_dupsMarked	0.181012	0.818988	0.295374	0.704626	1e-09	0.1509	0.210582	0.638518	1e-09	1e-09	1e-09	0.586801	0.157022	0.256178	1e-09	1e-09	0.421217	0.128266	0.197272	0.253246	0.0273054	0.00192924	0.000153998	-0.000377254	-0.00271215	Buen	18	15	76	Buenos_Aires	South America	Introduced	-34.604	-58.382	2356.31	13588171	5766.72	156	2	45	827	73.44	0.015	0.22	No	No	0.748	168	93
Buen_Air_18_17_merged_sorted_dupsMarked	0.249383	0.750617	0.363206	0.628488	0.0083061	0.114234	0.327809	0.549374	0.00858266	2.87e-07	0.00245545	0.52046	0.267723	0.209361	1e-09	1e-09	0.33078	0.22901	0.150108	0.290103	0.0216209	0.00289819	0.0131857	-0.0128111	-0.00690088	Buen	18	17	76	Buenos_Aires	South America	Introduced	-34.604	-58.382	2356.31	13588171	5766.72	156	2	45	827	73.44	0.015	0.22	No	No	0.748	168	93
Buen_Air_18_2_merged_sorted_dupsMarked	0.256602	0.743398	0.39141	0.60859	1e-09	0.240959	0.217127	0.541914	1e-09	1e-09	1e-09	0.477361	0.154755	0.367884	1e-09	1e-09	0.316986	0.129356	0.312688	0.24097	0.0215095	-0.00639113	-0.000953334	-0.00433154	-0.0103778	Buen	18	2	76	Buenos_Aires	South America	Introduced	-34.604	-58.382	2356.31	13588171	5766.72	156	2	45	827	73.44	0.015	0.22	No	No	0.748	168	93
Buen_Air_18_3_merged_sorted_dupsMarked	0.289785	0.710215	0.411044	0.58343	0.00552605	0.111986	0.377179	0.504526	0.00630942	0.0170714	1e-09	0.487183	0.315351	0.180395	1e-09	1e-09	0.350056	0.281587	0.155973	0.212383	0.0183375	0.00259563	0.0188846	-0.0172134	-0.00280712	Buen	18	3	76	Buenos_Aires	South America	Introduced	-34.604	-58.382	2356.31	13588171	5766.72	156	2	45	827	73.44	0.015	0.22	No	No	0.748	168	93
Buen_Air_18_4_merged_sorted_dupsMarked	0.291299	0.708701	0.437558	0.562442	1e-09	0.438129	0.0577474	0.504123	1e-09	1e-09	1e-09	0.405865	0.00833317	0.585802	1e-09	1e-09	0.258649	1e-09	0.500878	0.240473	0.0189212	-0.0178639	-0.0179231	0.0136914	-0.0132635	Buen	18	4	76	Buenos_Aires	South America	Introduced	-34.604	-58.382	2356.31	13588171	5766.72	156	2	45	827	73.44	0.015	0.22	No	No	0.748	168	93
Buen_Air_18_7_merged_sorted_dupsMarked	0.2431	0.7569	0.391818	0.608182	1e-09	0.238704	0.218122	0.543174	1e-09	1e-09	1e-09	0.468148	0.141227	0.390625	1e-09	1e-09	0.260516	0.116517	0.283798	0.33917	0.022424	-0.00754213	-2.37e-05	0.00258608	-0.0133157	Buen	18	7	76	Buenos_Aires	South America	Introduced	-34.604	-58.382	2356.31	13588171	5766.72	156	2	45	827	73.44	0.015	0.22	No	No	0.748	168	93
Buen_Air_18_9_merged_sorted_dupsMarked	0.271248	0.728752	0.399959	0.600041	1e-09	0.212212	0.259243	0.528544	1e-09	0.00832934	1e-09	0.478057	0.194418	0.319196	1e-09	1e-09	0.310007	0.167889	0.266489	0.255615	0.0206886	-0.0039832	0.00406782	-0.0049348	-0.0081623	Buen	18	9	76	Buenos_Aires	South America	Introduced	-34.604	-58.382	2356.31	13588171	5766.72	156	2	45	827	73.44	0.015	0.22	No	No	0.748	168	93
Buen_Air_19_1_merged_sorted_dupsMarked	0.2759	0.7241	0.411566	0.588426	7.61e-06	0.129177	0.359895	0.510928	1e-09	0.00440189	1e-09	0.489665	0.300826	0.205107	0.0132691	1e-09	0.325968	0.261178	0.126783	0.272802	0.0197585	0.00163911	0.0185079	-0.0106219	-0.00118667	Buen	19	1	76	Buenos_Aires	South America	Introduced	-34.604	-58.382	2356.31	13588171	5766.72	156	2	45	827	73.44	0.015	0.22	No	No	0.748	168	93
Buen_Air_19_11_merged_sorted_dupsMarked	0.264845	0.735155	0.368407	0.615568	0.0160251	0.121652	0.325867	0.539195	0.0132859	0.02466	1e-09	0.515321	0.273429	0.186591	1e-09	1e-09	0.371624	0.24029	0.164281	0.223805	0.0207799	0.00318876	0.0126543	-0.0160992	-0.00156327	Buen	19	11	76	Buenos_Aires	South America	Introduced	-34.604	-58.382	2356.31	13588171	5766.72	156	2	45	827	73.44	0.015	0.22	No	No	0.748	168	93
Buen_Air_19_13_merged_sorted_dupsMarked	0.251439	0.748561	0.376661	0.623339	1e-09	0.133659	0.319753	0.546588	1e-09	1e-09	1e-09	0.513004	0.261064	0.225932	1e-09	1e-09	0.375549	0.226676	0.186045	0.21173	0.0218033	0.00185758	0.0119026	-0.00967227	-0.0042545	Buen	19	13	76	Buenos_Aires	South America	Introduced	-34.604	-58.382	2356.31	13588171	5766.72	156	2	45	827	73.44	0.015	0.22	No	No	0.748	168	93
Buen_Air_19_15_merged_sorted_dupsMarked	0.18682	0.81318	0.31793	0.68207	1e-09	0.265822	0.116461	0.617717	1e-09	0.0101911	1e-09	0.547731	0.0732231	0.368854	1e-09	1e-09	0.390085	0.0510175	0.324854	0.234044	0.026173	-0.00762152	-0.0127483	-0.000282763	-0.00395221	Buen	19	15	76	Buenos_Aires	South America	Introduced	-34.604	-58.382	2356.31	13588171	5766.72	156	2	45	827	73.44	0.015	0.22	No	No	0.748	168	93
Buen_Air_19_17_merged_sorted_dupsMarked	0.227093	0.772907	0.358773	0.641227	1e-09	0.174336	0.251808	0.573856	1e-09	1e-09	1e-09	0.52223	0.189698	0.288072	1e-09	1e-09	0.366477	0.162042	0.236523	0.234958	0.0233364	-0.00191774	0.00390299	-0.00385857	-0.00560162	Buen	19	17	76	Buenos_Aires	South America	Introduced	-34.604	-58.382	2356.31	13588171	5766.72	156	2	45	827	73.44	0.015	0.22	No	No	0.748	168	93
Buen_Air_19_19_merged_sorted_dupsMarked	0.27238	0.72762	0.421713	0.578287	1e-09	0.184917	0.306796	0.508287	1e-09	1e-09	1e-09	0.467556	0.241261	0.291182	1e-09	1e-09	0.286573	0.209149	0.193964	0.310314	0.0201132	-0.00396219	0.0138158	-0.00230623	-0.0022661	Buen	19	19	76	Buenos_Aires	South America	Introduced	-34.604	-58.382	2356.31	13588171	5766.72	156	2	45	827	73.44	0.015	0.22	No	No	0.748	168	93
Buen_Air_19_2_merged_sorted_dupsMarked	0.278921	0.721079	0.389971	0.598674	0.0113549	0.135354	0.337799	0.519194	0.0076527	0.0222569	1e-09	0.496713	0.282015	0.199015	1e-09	1e-09	0.360347	0.248605	0.176294	0.214754	0.0195242	0.00255624	0.0145767	-0.0158456	-0.00292961	Buen	19	2	76	Buenos_Aires	South America	Introduced	-34.604	-58.382	2356.31	13588171	5766.72	156	2	45	827	73.44	0.015	0.22	No	No	0.748	168	93
Buen_Air_19_3_merged_sorted_dupsMarked	0.243396	0.756604	0.381912	0.618088	1e-09	0.109335	0.350978	0.539688	1e-09	1e-09	1e-09	0.50769	0.283185	0.209125	1e-09	1e-09	0.332889	0.245723	0.148319	0.273069	0.0223367	0.000484006	0.0166281	-0.012866	-0.00632658	Buen	19	3	76	Buenos_Aires	South America	Introduced	-34.604	-58.382	2356.31	13588171	5766.72	156	2	45	827	73.44	0.015	0.22	No	No	0.748	168	93
Buen_Air_19_6_merged_sorted_dupsMarked	0.218793	0.781207	0.331609	0.663909	0.00448238	0.209571	0.193225	0.597204	1e-09	0.00723695	1.42e-09	0.540411	0.142877	0.309474	1e-09	1e-09	0.410743	0.118425	0.276302	0.19453	0.0241145	-0.00130922	-0.003216	-0.0028821	-0.00472444	Buen	19	6	76	Buenos_Aires	South America	Introduced	-34.604	-58.382	2356.31	13588171	5766.72	156	2	45	827	73.44	0.015	0.22	No	No	0.748	168	93
Buen_Air_19_8_merged_sorted_dupsMarked	0.262613	0.737387	0.394306	0.605694	1e-09	0.265957	0.195173	0.538871	1e-09	0.0078814	1e-09	0.473813	0.135458	0.382848	1e-09	1e-09	0.315424	0.112318	0.331392	0.240866	0.0206208	-0.00681365	-0.00390604	-0.00226966	-0.00831481	Buen	19	8	76	Buenos_Aires	South America	Introduced	-34.604	-58.382	2356.31	13588171	5766.72	156	2	45	827	73.44	0.015	0.22	No	No	0.748	168	93
Buen_Air_2_12_merged_sorted_dupsMarked	0.23009	0.76991	0.383443	0.616557	1e-09	0.241621	0.206034	0.552344	1e-09	1e-09	1e-09	0.478181	0.130129	0.39169	0.0419879	1e-09	0.184036	0.0803861	0.170464	0.523126	0.022829	-0.00760128	0.00144017	0.00798764	-0.0111199	Buen	2	12	76	Buenos_Aires	South America	Introduced	-34.604	-58.382	2356.31	13588171	5766.72	156	2	45	827	73.44	0.015	0.22	No	No	0.748	168	93
Buen_Air_2_16_merged_sorted_dupsMarked	0.21969	0.78031	0.347656	0.652344	1.16e-09	0.209371	0.205533	0.585096	1e-09	1e-09	0.00521488	0.514864	0.132278	0.347643	0.0178069	0.00955254	0.2182	0.0911717	0.170461	0.492808	0.0231436	-0.00287949	0.000248046	0.00428931	-0.0131316	Buen	2	16	76	Buenos_Aires	South America	Introduced	-34.604	-58.382	2356.31	13588171	5766.72	156	2	45	827	73.44	0.015	0.22	No	No	0.748	168	93
Buen_Air_2_20_merged_sorted_dupsMarked	0.236079	0.763921	0.375898	0.624102	1e-09	0.164657	0.280543	0.5548	1e-09	1e-09	1e-09	0.504897	0.20946	0.285643	0.0352352	1e-09	0.221313	0.157082	0.103244	0.483125	0.0227346	-0.001576	0.0111164	0.0002721	-0.00869805	Buen	2	20	76	Buenos_Aires	South America	Introduced	-34.604	-58.382	2356.31	13588171	5766.72	156	2	45	827	73.44	0.015	0.22	No	No	0.748	168	93
Buen_Air_2_5_merged_sorted_dupsMarked	0.224949	0.775051	0.357535	0.642465	1e-09	0.18215	0.24388	0.573969	1e-09	1e-09	1e-09	0.51183	0.170475	0.317696	1e-09	1e-09	0.268343	0.137787	0.194734	0.399137	0.0230877	-0.00197803	0.00315939	0.0014382	-0.01074	Buen	2	5	76	Buenos_Aires	South America	Introduced	-34.604	-58.382	2356.31	13588171	5766.72	156	2	45	827	73.44	0.015	0.22	No	No	0.748	168	93
Buen_Air_2_6_merged_sorted_dupsMarked	0.210841	0.789159	0.359061	0.640939	1e-09	0.451224	1e-09	0.548776	1e-09	1e-09	1e-09	0.403079	1e-09	0.596921	1e-09	1e-09	0.120806	1e-09	0.433262	0.445931	0.0223422	-0.0196715	-0.0316105	0.0205683	-0.0194362	Buen	2	6	76	Buenos_Aires	South America	Introduced	-34.604	-58.382	2356.31	13588171	5766.72	156	2	45	827	73.44	0.015	0.22	No	No	0.748	168	93
Buen_Air_2_7_merged_sorted_dupsMarked	0.247064	0.752936	0.38896	0.61104	1e-09	0.172499	0.286453	0.541047	1e-09	1e-09	1e-09	0.495158	0.215668	0.289174	0.0738718	1e-09	0.201458	0.153629	0.0642232	0.506818	0.0220398	-0.00248007	0.0120568	0.000679203	-0.00612169	Buen	2	7	76	Buenos_Aires	South America	Introduced	-34.604	-58.382	2356.31	13588171	5766.72	156	2	45	827	73.44	0.015	0.22	No	No	0.748	168	93
Buen_Air_2_9_merged_sorted_dupsMarked	0.188115	0.811885	0.332299	0.667701	1e-09	0.411982	1e-09	0.588018	1e-09	1e-09	1e-09	0.450584	1e-09	0.549416	1e-09	1e-09	0.192221	1e-09	0.422487	0.385292	0.0243312	-0.0192804	-0.0324465	0.0134874	-0.0188352	Buen	2	9	76	Buenos_Aires	South America	Introduced	-34.604	-58.382	2356.31	13588171	5766.72	156	2	45	827	73.44	0.015	0.22	No	No	0.748	168	93
Buen_Air_21_10_merged_sorted_dupsMarked	0.220474	0.779526	0.349742	0.650258	1e-09	0.107965	0.316015	0.57602	1e-09	1e-09	1e-09	0.539679	0.253086	0.207235	1e-09	1e-09	0.323362	0.211791	0.126581	0.338266	0.0236093	0.00111659	0.0123018	-0.0120262	-0.00646525	Buen	21	10	76	Buenos_Aires	South America	Introduced	-34.604	-58.382	2356.31	13588171	5766.72	156	2	45	827	73.44	0.015	0.22	No	No	0.748	168	93
Buen_Air_21_13_merged_sorted_dupsMarked	0.222624	0.777376	0.353144	0.646856	1e-09	0.295443	0.121824	0.582732	1e-09	1e-09	1e-09	0.497342	0.0645575	0.4381	1e-09	1e-09	0.268477	0.0383778	0.350023	0.343122	0.0238575	-0.00972699	-0.012933	0.00173585	-0.0153931	Buen	21	13	76	Buenos_Aires	South America	Introduced	-34.604	-58.382	2356.31	13588171	5766.72	156	2	45	827	73.44	0.015	0.22	No	No	0.748	168	93
Buen_Air_21_16_merged_sorted_dupsMarked	0.139235	0.860765	0.255943	0.744057	1e-09	0.160104	0.162928	0.676968	1e-09	1e-09	0.00249839	0.604581	0.0999389	0.292981	0.00291882	0.00778826	0.285846	0.051902	0.141674	0.509871	0.0298018	-0.00132125	-0.0057886	-0.000168211	-0.0126424	Buen	21	16	76	Buenos_Aires	South America	Introduced	-34.604	-58.382	2356.31	13588171	5766.72	156	2	45	827	73.44	0.015	0.22	No	No	0.748	168	93
Buen_Air_21_17_merged_sorted_dupsMarked	0.157514	0.842486	0.266549	0.733403	4.76e-05	0.139088	0.198379	0.662532	1e-09	0.000296551	1e-09	0.614926	0.150223	0.234554	1e-09	1e-09	0.376856	0.109535	0.154219	0.359391	0.0286056	0.00288056	-0.00196577	-0.00628227	-0.00608126	Buen	21	17	76	Buenos_Aires	South America	Introduced	-34.604	-58.382	2356.31	13588171	5766.72	156	2	45	827	73.44	0.015	0.22	No	No	0.748	168	93
Buen_Air_21_4_merged_sorted_dupsMarked	0.188377	0.811623	0.308389	0.691611	1e-09	0.291094	0.0825575	0.626349	1e-09	1e-09	7.54e-08	0.53521	0.0376389	0.427151	1e-09	1e-09	0.326991	0.0123821	0.355585	0.305042	0.0262844	-0.00812214	-0.0186679	0.00376355	-0.0143689	Buen	21	4	76	Buenos_Aires	South America	Introduced	-34.604	-58.382	2356.31	13588171	5766.72	156	2	45	827	73.44	0.015	0.22	No	No	0.748	168	93
Buen_Air_21_6_merged_sorted_dupsMarked	0.172487	0.827513	0.315518	0.684482	1e-09	0.219735	0.158255	0.62201	1e-09	1e-09	1e-09	0.533684	0.0912694	0.375047	1e-09	1e-09	0.320422	0.0650745	0.287144	0.327359	0.0273207	-0.00747374	-0.00684382	0.00231261	-0.0137606	Buen	21	6	76	Buenos_Aires	South America	Introduced	-34.604	-58.382	2356.31	13588171	5766.72	156	2	45	827	73.44	0.015	0.22	No	No	0.748	168	93
Buen_Air_21_7_merged_sorted_dupsMarked	0.167381	0.832619	0.269787	0.722684	0.00752864	0.0472055	0.300865	0.641803	0.0101264	0.00711783	1e-09	0.624062	0.252543	0.116277	0.0183407	1e-09	0.368118	0.195258	0.0309763	0.387307	0.0278801	0.00783502	0.0121771	-0.0177383	-0.00162386	Buen	21	7	76	Buenos_Aires	South America	Introduced	-34.604	-58.382	2356.31	13588171	5766.72	156	2	45	827	73.44	0.015	0.22	No	No	0.748	168	93
Buen_Air_22_11_merged_sorted_dupsMarked	0.149266	0.850734	0.227234	0.753636	0.0191302	0.0763943	0.222305	0.683605	0.0176965	0.0136913	0.00239121	0.652434	0.180895	0.150589	1e-09	0.000570695	0.457897	0.142972	0.100101	0.298459	0.0297497	0.00936109	0.00331884	-0.00716223	0.000754142	Buen	22	11	76	Buenos_Aires	South America	Introduced	-34.604	-58.382	2356.31	13588171	5766.72	156	2	45	827	73.44	0.015	0.22	No	No	0.748	168	93
Buen_Air_22_14_merged_sorted_dupsMarked	0.142272	0.857728	0.254145	0.745855	1.49e-09	0.0367088	0.297098	0.665329	0.000864207	1e-09	1e-09	0.642347	0.244786	0.112867	0.00630654	1e-09	0.38513	0.190726	0.0227809	0.395056	0.029406	0.00749369	0.0116019	-0.0150176	-0.00250507	Buen	22	14	76	Buenos_Aires	South America	Introduced	-34.604	-58.382	2356.31	13588171	5766.72	156	2	45	827	73.44	0.015	0.22	No	No	0.748	168	93
Buen_Air_22_17_merged_sorted_dupsMarked	0.0698736	0.930126	0.159659	0.838336	0.00200491	0.0183432	0.203356	0.769989	0.00831184	1e-09	1e-09	0.73585	0.158008	0.106141	1e-09	1e-09	0.491711	0.112127	0.0230783	0.373084	0.0353255	0.010897	0.000300165	-0.00760703	-0.000279174	Buen	22	17	76	Buenos_Aires	South America	Introduced	-34.604	-58.382	2356.31	13588171	5766.72	156	2	45	827	73.44	0.015	0.22	No	No	0.748	168	93
Buen_Air_22_18_merged_sorted_dupsMarked	0.118362	0.881638	0.216188	0.783812	6.3e-09	0.12428	0.158637	0.717083	1e-09	0.0136176	1e-09	0.672899	0.119564	0.193919	0.000441787	1e-09	0.442247	0.0811481	0.129154	0.347008	0.0321228	0.00393674	-0.00561816	-0.00738718	-3.79e-05	Buen	22	18	76	Buenos_Aires	South America	Introduced	-34.604	-58.382	2356.31	13588171	5766.72	156	2	45	827	73.44	0.015	0.22	No	No	0.748	168	93
Buen_Air_22_2_merged_sorted_dupsMarked	0.112359	0.887641	0.228751	0.771249	1e-09	1e-09	0.335639	0.664361	1e-09	1e-09	1e-09	0.674213	0.29293	0.0328564	1e-09	1e-09	0.336687	0.208098	1e-09	0.455216	0.0310979	0.00944944	0.0184769	-0.0223679	-0.00632534	Buen	22	2	76	Buenos_Aires	South America	Introduced	-34.604	-58.382	2356.31	13588171	5766.72	156	2	45	827	73.44	0.015	0.22	No	No	0.748	168	93
Buen_Air_22_3_merged_sorted_dupsMarked	0.177912	0.822088	0.271923	0.710818	0.0172587	1e-09	0.360737	0.61761	0.0216532	1e-09	0.00277809	0.607943	0.309403	0.0798759	1e-09	0.00319928	0.362131	0.256485	0.00179381	0.376391	0.0268581	0.0102698	0.0196173	-0.0183603	-0.00496945	Buen	22	3	76	Buenos_Aires	South America	Introduced	-34.604	-58.382	2356.31	13588171	5766.72	156	2	45	827	73.44	0.015	0.22	No	No	0.748	168	93
Buen_Air_22_5_merged_sorted_dupsMarked	0.120435	0.879565	0.181837	0.793627	0.0245366	0.0497479	0.196077	0.726826	0.0273493	0.0440086	1.51e-08	0.712706	0.173227	0.0700584	0.0182427	1e-09	0.639037	0.144449	0.0626012	0.13567	0.0315325	0.0164314	0.00374989	-0.00143673	0.0155229	Buen	22	5	76	Buenos_Aires	South America	Introduced	-34.604	-58.382	2356.31	13588171	5766.72	156	2	45	827	73.44	0.015	0.22	No	No	0.748	168	93
Buen_Air_22_8_merged_sorted_dupsMarked	0.192496	0.807504	0.334576	0.665424	1e-09	0.217227	0.180905	0.601868	1e-09	1e-09	1e-09	0.516453	0.1048	0.378747	1e-09	1e-09	0.217565	0.0725537	0.20242	0.507462	0.0258277	-0.00530251	-0.00244949	0.0096031	-0.014323	Buen	22	8	76	Buenos_Aires	South America	Introduced	-34.604	-58.382	2356.31	13588171	5766.72	156	2	45	827	73.44	0.015	0.22	No	No	0.748	168	93
Buen_Air_22_9_merged_sorted_dupsMarked	0.0970632	0.902937	0.189758	0.803402	0.00684038	0.0143145	0.239015	0.730388	0.0162817	0.00525251	1e-09	0.713088	0.206981	0.0746784	0.0162169	1e-09	0.585951	0.160812	1e-09	0.23702	0.033694	0.0164306	0.0106705	-0.000434037	0.0135445	Buen	22	9	76	Buenos_Aires	South America	Introduced	-34.604	-58.382	2356.31	13588171	5766.72	156	2	45	827	73.44	0.015	0.22	No	No	0.748	168	93
Buen_Air_23_1_merged_sorted_dupsMarked	0.159568	0.840432	0.31018	0.68982	1e-09	0.179015	0.193229	0.627756	1e-09	1e-09	1e-09	0.546485	0.111562	0.341953	1e-09	1e-09	0.240266	0.0743527	0.171109	0.514272	0.0281453	-0.00599748	-0.00155612	0.00362677	-0.0131963	Buen	23	1	76	Buenos_Aires	South America	Introduced	-34.604	-58.382	2356.31	13588171	5766.72	156	2	45	827	73.44	0.015	0.22	No	No	0.748	168	93
Buen_Air_23_10_merged_sorted_dupsMarked	0.284441	0.715559	0.41735	0.58265	1e-09	0.147396	0.348115	0.50449	1e-09	0.00396773	1e-09	0.474618	0.284041	0.237374	1e-09	1e-09	0.334991	0.25256	0.197552	0.214897	0.0188702	-0.000823102	0.0147521	-0.0130033	-0.00492695	Buen	23	10	76	Buenos_Aires	South America	Introduced	-34.604	-58.382	2356.31	13588171	5766.72	156	2	45	827	73.44	0.015	0.22	No	No	0.748	168	93
Buen_Air_23_13_merged_sorted_dupsMarked	0.153422	0.846578	0.303786	0.696214	1e-09	0.20364	0.161118	0.635242	1e-09	1e-09	1e-09	0.538226	0.0789001	0.382874	1e-09	1e-09	0.208633	0.0476625	0.225619	0.518085	0.0283974	-0.00879734	-0.00734797	0.00227828	-0.0190732	Buen	23	13	76	Buenos_Aires	South America	Introduced	-34.604	-58.382	2356.31	13588171	5766.72	156	2	45	827	73.44	0.015	0.22	No	No	0.748	168	93
Buen_Air_23_2_merged_sorted_dupsMarked	0.216446	0.783554	0.348246	0.651754	1e-09	0.174374	0.241381	0.584245	1e-09	1e-09	1e-09	0.529791	0.178723	0.291486	1e-09	1e-09	0.34833	0.148366	0.219311	0.283992	0.0243542	-0.00184772	0.00352348	-0.00389257	-0.00742083	Buen	23	2	76	Buenos_Aires	South America	Introduced	-34.604	-58.382	2356.31	13588171	5766.72	156	2	45	827	73.44	0.015	0.22	No	No	0.748	168	93
Buen_Air_23_5_merged_sorted_dupsMarked	0.135456	0.864544	0.287195	0.712805	1e-09	0.196554	0.150875	0.652572	1e-09	1e-09	1e-09	0.560937	0.0695252	0.369537	1e-09	1e-09	0.251698	0.0376481	0.220971	0.489683	0.0294322	-0.00864225	-0.00756459	0.000971166	-0.0148979	Buen	23	5	76	Buenos_Aires	South America	Introduced	-34.604	-58.382	2356.31	13588171	5766.72	156	2	45	827	73.44	0.015	0.22	No	No	0.748	168	93
Buen_Air_23_7_merged_sorted_dupsMarked	0.233012	0.766988	0.364381	0.635619	1e-09	0.235689	0.194076	0.570235	1e-09	1e-09	1e-09	0.504568	0.13528	0.360152	1e-09	1e-09	0.270188	0.102478	0.275065	0.35227	0.022249	-0.00693022	-0.00349401	-0.00741354	-0.0128526	Buen	23	7	76	Buenos_Aires	South America	Introduced	-34.604	-58.382	2356.31	13588171	5766.72	156	2	45	827	73.44	0.015	0.22	No	No	0.748	168	93
Buen_Air_23_8_merged_sorted_dupsMarked	0.243561	0.756439	0.391069	0.608931	1e-09	0.421516	0.0296212	0.548863	1e-09	0.00698406	1e-09	0.451357	1e-09	0.541659	1e-09	1e-09	0.218552	1e-09	0.4124	0.369048	0.022592	-0.0168278	-0.0208572	0.0142445	-0.0101569	Buen	23	8	76	Buenos_Aires	South America	Introduced	-34.604	-58.382	2356.31	13588171	5766.72	156	2	45	827	73.44	0.015	0.22	No	No	0.748	168	93
Buen_Air_3_16_merged_sorted_dupsMarked	0.195896	0.804104	0.28739	0.694789	0.017821	0.371786	1e-09	0.628214	1e-09	3.87e-08	0.00496148	0.519483	1e-09	0.475556	1e-09	1e-09	0.323825	1e-09	0.403998	0.272177	0.025174	-0.0109881	-0.0303795	0.00623241	-0.0127015	Buen	3	16	76	Buenos_Aires	South America	Introduced	-34.604	-58.382	2356.31	13588171	5766.72	156	2	45	827	73.44	0.015	0.22	No	No	0.748	168	93
Buen_Air_3_20_merged_sorted_dupsMarked	0.171003	0.828997	0.26944	0.721032	0.00952718	0.056902	0.285136	0.646207	0.011755	0.0139654	1e-09	0.628783	0.243009	0.114243	0.00316617	1e-09	0.443432	0.198521	0.0696291	0.285252	0.0275154	0.00774343	0.0102747	-0.0171055	0.00107118	Buen	3	20	76	Buenos_Aires	South America	Introduced	-34.604	-58.382	2356.31	13588171	5766.72	156	2	45	827	73.44	0.015	0.22	No	No	0.748	168	93
Buen_Air_3_7_merged_sorted_dupsMarked	0.21937	0.78063	0.345706	0.654294	1e-09	0.327341	0.0808071	0.591852	1e-09	0.0285516	1e-09	0.510498	0.036814	0.424136	0.0181268	1e-09	0.286745	0.00944471	0.32444	0.361243	0.0242952	-0.0100817	-0.0159391	0.00731056	-0.00777238	Buen	3	7	76	Buenos_Aires	South America	Introduced	-34.604	-58.382	2356.31	13588171	5766.72	156	2	45	827	73.44	0.015	0.22	No	No	0.748	168	93
Buen_Air_4_12_merged_sorted_dupsMarked	0.20341	0.79659	0.334062	0.665938	1e-09	0.167899	0.234044	0.598058	1e-09	1e-09	1e-09	0.543872	0.170303	0.285825	0.0032448	1e-09	0.288161	0.129	0.159503	0.420092	0.0252046	-0.00144753	0.00309865	-0.00386892	-0.00769723	Buen	4	12	76	Buenos_Aires	South America	Introduced	-34.604	-58.382	2356.31	13588171	5766.72	156	2	45	827	73.44	0.015	0.22	No	No	0.748	168	93
Buen_Air_4_17_merged_sorted_dupsMarked	0.161262	0.838738	0.260932	0.731758	0.00731033	0.190551	0.14272	0.666729	1e-09	1e-09	0.0077231	0.597748	0.0905469	0.303982	1e-09	0.00495998	0.328436	0.0539009	0.209612	0.403091	0.0286873	-0.00173655	-0.0100087	-0.00172026	-0.010986	Buen	4	17	76	Buenos_Aires	South America	Introduced	-34.604	-58.382	2356.31	13588171	5766.72	156	2	45	827	73.44	0.015	0.22	No	No	0.748	168	93
Buen_Air_4_19_merged_sorted_dupsMarked	0.185892	0.814108	0.329631	0.670369	1e-09	0.399549	1e-09	0.600451	1e-09	1e-09	1e-09	0.473959	1e-09	0.526041	1e-09	1e-09	0.165113	1e-09	0.333748	0.501139	0.0251268	-0.0162619	-0.0262821	0.0166538	-0.0165694	Buen	4	19	76	Buenos_Aires	South America	Introduced	-34.604	-58.382	2356.31	13588171	5766.72	156	2	45	827	73.44	0.015	0.22	No	No	0.748	168	93
Buen_Air_4_2_merged_sorted_dupsMarked	0.189782	0.810218	0.32248	0.67752	1e-09	0.321136	0.0670024	0.611862	1e-09	1e-09	5.96e-08	0.504701	0.00957169	0.485727	1e-09	1e-09	0.219427	1e-09	0.334403	0.446169	0.0257103	-0.0116273	-0.018924	0.0114465	-0.0188779	Buen	4	2	76	Buenos_Aires	South America	Introduced	-34.604	-58.382	2356.31	13588171	5766.72	156	2	45	827	73.44	0.015	0.22	No	No	0.748	168	93
Buen_Air_4_3_merged_sorted_dupsMarked	0.199666	0.800334	0.325787	0.674213	1e-09	0.277398	0.110458	0.612143	1e-09	1e-09	1e-09	0.523952	0.0533035	0.422745	1e-09	1e-09	0.269739	0.0259947	0.324495	0.379772	0.0254094	-0.00935666	-0.0145854	0.00250918	-0.016096	Buen	4	3	76	Buenos_Aires	South America	Introduced	-34.604	-58.382	2356.31	13588171	5766.72	156	2	45	827	73.44	0.015	0.22	No	No	0.748	168	93
Buen_Air_4_4_merged_sorted_dupsMarked	0.153388	0.846612	0.291414	0.708586	1e-09	0.188802	0.167315	0.643883	1e-09	1e-09	1e-09	0.568424	0.103433	0.328144	1e-09	1e-09	0.278096	0.0634601	0.195939	0.462505	0.0279955	-0.00582361	-0.00562522	-0.00123467	-0.0116964	Buen	4	4	76	Buenos_Aires	South America	Introduced	-34.604	-58.382	2356.31	13588171	5766.72	156	2	45	827	73.44	0.015	0.22	No	No	0.748	168	93
Buen_Air_4_6_merged_sorted_dupsMarked	0.160726	0.839274	0.297486	0.702514	1e-09	0.251208	0.108699	0.640093	1e-09	1e-09	1e-09	0.53628	0.0417063	0.422014	1e-09	1e-09	0.236585	0.016047	0.273773	0.473595	0.0279177	-0.00872504	-0.0131263	0.00494252	-0.0191629	Buen	4	6	76	Buenos_Aires	South America	Introduced	-34.604	-58.382	2356.31	13588171	5766.72	156	2	45	827	73.44	0.015	0.22	No	No	0.748	168	93
Buen_Air_4_7_merged_sorted_dupsMarked	0.172459	0.827541	0.321373	0.678627	1e-09	0.399366	1e-09	0.600634	1e-09	1e-09	1e-09	0.447935	1e-09	0.552065	1e-09	1e-09	0.14799	1e-09	0.367215	0.484796	0.0259342	-0.0174622	-0.0287651	0.0204345	-0.0235557	Buen	4	7	76	Buenos_Aires	South America	Introduced	-34.604	-58.382	2356.31	13588171	5766.72	156	2	45	827	73.44	0.015	0.22	No	No	0.748	168	93
Buen_Air_4_8_merged_sorted_dupsMarked	0.160506	0.839494	0.300485	0.699515	1e-09	0.374575	1e-09	0.625425	1e-09	1e-09	1e-09	0.485164	1e-09	0.514836	1e-09	1e-09	0.200744	1e-09	0.366336	0.43292	0.0268612	-0.0159318	-0.0294807	0.015288	-0.0211444	Buen	4	8	76	Buenos_Aires	South America	Introduced	-34.604	-58.382	2356.31	13588171	5766.72	156	2	45	827	73.44	0.015	0.22	No	No	0.748	168	93
Buen_Air_5_10_merged_sorted_dupsMarked	0.126043	0.873957	0.259107	0.740893	1e-09	0.318357	0.00459757	0.677045	1e-09	1e-09	1e-09	0.554133	1e-09	0.445867	1e-09	1e-09	0.247854	1e-09	0.28854	0.463606	0.0302526	-0.0124009	-0.0250132	0.012157	-0.0173673	Buen	5	10	76	Buenos_Aires	South America	Introduced	-34.604	-58.382	2356.31	13588171	5766.72	156	2	45	827	73.44	0.015	0.22	No	No	0.748	168	93
Buen_Air_5_15_merged_sorted_dupsMarked	0.165615	0.834385	0.295807	0.704193	1e-09	0.159161	0.203667	0.637172	1e-09	1e-09	1e-09	0.574423	0.138501	0.287076	0.021613	1e-09	0.246648	0.0887884	0.120428	0.522522	0.0276	-0.00281439	-0.000895871	-0.00164133	-0.0113567	Buen	5	15	76	Buenos_Aires	South America	Introduced	-34.604	-58.382	2356.31	13588171	5766.72	156	2	45	827	73.44	0.015	0.22	No	No	0.748	168	93
Buen_Air_5_18_merged_sorted_dupsMarked	0.174737	0.825263	0.297408	0.702592	1e-09	0.124492	0.244587	0.630921	1e-09	0.000102519	1e-09	0.590694	0.192261	0.216942	0.0153082	1e-09	0.29956	0.138543	0.103248	0.44334	0.0269906	0.000796472	0.00443805	-0.0113738	-0.00667724	Buen	5	18	76	Buenos_Aires	South America	Introduced	-34.604	-58.382	2356.31	13588171	5766.72	156	2	45	827	73.44	0.015	0.22	No	No	0.748	168	93
Buen_Air_5_19_merged_sorted_dupsMarked	0.183121	0.816879	0.321526	0.678474	1e-09	0.0766623	0.322332	0.601006	1e-09	1e-09	1e-09	0.560353	0.247611	0.192036	0.0455102	1e-09	0.208552	0.17112	1e-09	0.574818	0.0258871	0.00212625	0.0159457	-0.010159	-0.0096989	Buen	5	19	76	Buenos_Aires	South America	Introduced	-34.604	-58.382	2356.31	13588171	5766.72	156	2	45	827	73.44	0.015	0.22	No	No	0.748	168	93
Buen_Air_5_2_merged_sorted_dupsMarked	0.134272	0.865728	0.28727	0.71273	1e-09	0.0750956	0.277146	0.647759	1e-09	1e-09	1e-09	0.582172	0.190898	0.22693	1e-09	1e-09	0.263854	0.145912	0.0815003	0.508733	0.0300143	-0.00161083	0.00754734	-0.00692396	-0.012955	Buen	5	2	76	Buenos_Aires	South America	Introduced	-34.604	-58.382	2356.31	13588171	5766.72	156	2	45	827	73.44	0.015	0.22	No	No	0.748	168	93
Buen_Air_5_6_merged_sorted_dupsMarked	0.175749	0.824251	0.296621	0.703379	1e-09	0.33729	0.023289	0.639421	1e-09	1e-09	1e-09	0.523896	1e-09	0.476104	1e-09	1e-09	0.286382	1e-09	0.37586	0.337758	0.0261493	-0.0117565	-0.0250853	0.00572841	-0.0177983	Buen	5	6	76	Buenos_Aires	South America	Introduced	-34.604	-58.382	2356.31	13588171	5766.72	156	2	45	827	73.44	0.015	0.22	No	No	0.748	168	93
Buen_Air_5_8_merged_sorted_dupsMarked	0.175115	0.824885	0.293049	0.706951	1e-09	0.0875984	0.281999	0.630403	1e-09	1e-09	1e-09	0.588278	0.216438	0.195284	1e-09	1e-09	0.339586	0.171604	0.105036	0.383774	0.0269452	0.00278977	0.00754228	-0.0123091	-0.00769404	Buen	5	8	76	Buenos_Aires	South America	Introduced	-34.604	-58.382	2356.31	13588171	5766.72	156	2	45	827	73.44	0.015	0.22	No	No	0.748	168	93
CALadino_CKDL220010719-1a-N706-N508_HHLTLCCX2_L3	0.245455	0.754545	0.126535	0.690053	0.183412	1e-09	0.220992	0.607963	0.171045	0.0465415	0.118656	0.614229	0.214502	0.00607142	0.0158352	0.132973	0.373781	0.139433	1e-09	0.337978	0.0205335	0.0266924	0.00656205	-0.00338385	-0.0022262	Ladino_Cal			1	Cultivar	Cultivar	Cultivar
Calgary_2_1_merged_sorted_dupsMarked	0.802132	0.197868	0.768398	0.0740036	0.157598	0.555328	0.329046	0.0178918	0.097735	0.237909	0.0489563	1e-09	0.264102	0.449032	0.139993	0.0544482	0.00421706	0.279855	0.521487	1e-09	-0.0174737	-0.0135094	0.0107628	0.00613024	-0.00711507	Calgary	2	1	91	Calgary	North America	Introduced	51.047	-114.072	625.23	1237656	1979.52	67	3	40	571	34.29	1.168	0.774	Yes	No	0.142	32	131
Calgary_2_10_merged_sorted_dupsMarked	0.840114	0.159886	0.768373	0.0442617	0.187365	0.605654	0.277239	1e-09	0.117107	0.241201	0.0692286	1e-09	0.211211	0.478359	0.197338	0.0719929	1e-09	0.228164	0.496143	0.00636163	-0.0208346	-0.0152048	0.0063661	0.0152676	-0.010014	Calgary	2	10	91	Calgary	North America	Introduced	51.047	-114.072	625.23	1237656	1979.52	67	3	40	571	34.29	1.168	0.774	Yes	No	0.142	32	131
Calgary_2_13_merged_sorted_dupsMarked	0.831511	0.168489	0.761108	0.0522775	0.186615	0.58381	0.296495	0.00113763	0.118557	0.279604	0.0521619	1e-09	0.239689	0.428544	0.188376	0.0611303	1e-09	0.248961	0.501533	1e-09	-0.0196178	-0.0135095	0.00772914	0.00258003	-0.00528007	Calgary	2	13	91	Calgary	North America	Introduced	51.047	-114.072	625.23	1237656	1979.52	67	3	40	571	34.29	1.168	0.774	Yes	No	0.142	32	131
Calgary_2_3_merged_sorted_dupsMarked	0.811214	0.188786	0.766296	0.0648707	0.168833	0.541414	0.342526	0.0059844	0.110075	0.252752	0.0531457	1e-09	0.280365	0.413737	0.167223	0.060711	0.000349824	0.291544	0.480172	1e-09	-0.0182133	-0.012507	0.0131549	0.00536593	-0.00536512	Calgary	2	3	91	Calgary	North America	Introduced	51.047	-114.072	625.23	1237656	1979.52	67	3	40	571	34.29	1.168	0.774	Yes	No	0.142	32	131
Calgary_2_4_merged_sorted_dupsMarked	0.781556	0.218444	0.74325	0.0952159	0.161534	0.621964	0.235428	0.0525573	0.0900505	0.232219	0.0546216	0.00896613	0.166705	0.537489	0.12832	0.0600981	0.0171295	0.187959	0.606494	1e-09	-0.0154571	-0.0167927	-0.00172965	0.00934132	-0.0138863	Calgary	2	4	91	Calgary	North America	Introduced	51.047	-114.072	625.23	1237656	1979.52	67	3	40	571	34.29	1.168	0.774	Yes	No	0.142	32	131
Calgary_2_5_merged_sorted_dupsMarked	0.814996	0.185004	0.775855	0.0629267	0.161218	0.586671	0.303096	0.0123535	0.0978797	0.199639	0.0643331	1e-09	0.228325	0.507703	0.161704	0.0614485	1e-09	0.245415	0.508604	0.0228279	-0.0182688	-0.015343	0.00982506	0.0149558	-0.0123526	Calgary	2	5	91	Calgary	North America	Introduced	51.047	-114.072	625.23	1237656	1979.52	67	3	40	571	34.29	1.168	0.774	Yes	No	0.142	32	131
Calgary_2_6_merged_sorted_dupsMarked	0.801398	0.198602	0.692926	0.0843175	0.222757	0.447674	0.368412	0.0149777	0.168936	0.27775	0.0898758	0.0111519	0.320488	0.300734	0.20584	0.101099	0.0231138	0.3151	0.354848	1e-09	-0.0187147	-0.00407862	0.0169365	-0.00770536	-0.00283952	Calgary	2	6	91	Calgary	North America	Introduced	51.047	-114.072	625.23	1237656	1979.52	67	3	40	571	34.29	1.168	0.774	Yes	No	0.142	32	131
Calgary_2_9_merged_sorted_dupsMarked	0.733517	0.266483	0.844134	0.11215	0.043716	0.535672	0.424276	0.040052	1e-09	0.0827947	0.0100286	1e-09	0.32394	0.583237	0.0385742	1e-09	1e-09	0.34392	0.566721	0.0507857	-0.011467	-0.0212315	0.0227936	0.0159621	-0.0171258	Calgary	2	9	91	Calgary	North America	Introduced	51.047	-114.072	625.23	1237656	1979.52	67	3	40	571	34.29	1.168	0.774	Yes	No	0.142	32	131
Calgary_23_1_merged_sorted_dupsMarked	0.773013	0.226987	0.851485	0.0844325	0.0640823	0.735477	0.217745	0.0467781	1e-09	0.170673	0.001551	1e-09	0.136608	0.691169	0.0602348	1e-09	1e-09	0.169996	0.769769	1e-09	-0.0123027	-0.0287001	-0.00475746	0.00851385	-0.0158457	Calgary	23	1	91	Calgary	North America	Introduced	51.047	-114.072	625.23	1237656	1979.52	67	3	40	571	34.29	1.168	0.774	Yes	No	0.142	32	131
Calgary_23_13_merged_sorted_dupsMarked	0.778974	0.221026	0.834959	0.0767894	0.0882515	0.588414	0.359034	0.0160041	0.0365476	0.125824	0.0379255	1e-09	0.264822	0.571428	0.127877	0.0198737	1e-09	0.2746	0.511009	0.0666405	-0.0149779	-0.0211896	0.0165035	0.0122039	-0.0146358	Calgary	23	13	91	Calgary	North America	Introduced	51.047	-114.072	625.23	1237656	1979.52	67	3	40	571	34.29	1.168	0.774	Yes	No	0.142	32	131
Calgary_23_14_merged_sorted_dupsMarked	0.728952	0.271048	0.826245	0.120916	0.0528391	0.482503	0.463308	0.0413986	0.0127904	0.140654	1e-09	0.0203223	0.379562	0.459461	0.155953	1e-09	1e-09	0.369214	0.379464	0.0953686	-0.0121696	-0.0165494	0.0306064	0.00757857	-0.00530951	Calgary	23	14	91	Calgary	North America	Introduced	51.047	-114.072	625.23	1237656	1979.52	67	3	40	571	34.29	1.168	0.774	Yes	No	0.142	32	131
Calgary_23_15_merged_sorted_dupsMarked	0.729522	0.270478	0.810292	0.124406	0.0653026	0.476175	0.452295	0.0472745	0.0242553	0.172834	1e-09	0.0293347	0.37593	0.421901	0.111654	1e-09	0.0379766	0.381448	0.463906	0.00501472	-0.0116647	-0.0159716	0.0264026	-0.00333475	-0.00735265	Calgary	23	15	91	Calgary	North America	Introduced	51.047	-114.072	625.23	1237656	1979.52	67	3	40	571	34.29	1.168	0.774	Yes	No	0.142	32	131
Calgary_23_2_merged_sorted_dupsMarked	0.733642	0.266358	0.811465	0.116255	0.0722792	0.484329	0.446759	0.0378364	0.031076	0.123298	0.0181433	0.0119436	0.360958	0.485658	0.14579	0.000734608	1e-09	0.351916	0.39481	0.106749	-0.0125098	-0.0156485	0.0274435	0.00752385	-0.0110111	Calgary	23	2	91	Calgary	North America	Introduced	51.047	-114.072	625.23	1237656	1979.52	67	3	40	571	34.29	1.168	0.774	Yes	No	0.142	32	131
Calgary_23_3_merged_sorted_dupsMarked	0.748616	0.251384	0.820836	0.102565	0.0765996	0.565617	0.370773	0.0370317	0.0265782	0.107249	0.033471	1e-09	0.272643	0.586637	0.0696213	0.0169641	1e-09	0.294167	0.575604	0.0436433	-0.0125632	-0.0206373	0.0159249	0.0101817	-0.0168822	Calgary	23	3	91	Calgary	North America	Introduced	51.047	-114.072	625.23	1237656	1979.52	67	3	40	571	34.29	1.168	0.774	Yes	No	0.142	32	131
Calgary_23_4_merged_sorted_dupsMarked	0.717791	0.282209	0.787584	0.138134	0.0742816	0.398631	0.510868	0.0527257	0.0377759	0.126006	0.0122372	0.0391901	0.432422	0.390145	0.109831	0.00224018	0.0138201	0.429267	0.369781	0.0750614	-0.0119398	-0.0118059	0.0345044	0.000195135	-0.00794914	Calgary	23	4	91	Calgary	North America	Introduced	51.047	-114.072	625.23	1237656	1979.52	67	3	40	571	34.29	1.168	0.774	Yes	No	0.142	32	131
Calgary_23_6_merged_sorted_dupsMarked	0.741628	0.258372	0.831004	0.107239	0.0617567	0.560906	0.385186	0.0394838	0.0144237	0.122173	0.0183451	1e-09	0.297174	0.562308	0.043607	0.00537888	0.0153479	0.32404	0.611626	1e-09	-0.0122153	-0.0204458	0.0172022	0.00975834	-0.0135106	Calgary	23	6	91	Calgary	North America	Introduced	51.047	-114.072	625.23	1237656	1979.52	67	3	40	571	34.29	1.168	0.774	Yes	No	0.142	32	131
Calgary_23_8_merged_sorted_dupsMarked	0.770111	0.229889	0.851191	0.0830094	0.0658001	0.548298	0.417993	0.0136434	0.0200655	0.116852	0.0187436	1e-09	0.32298	0.541425	0.0974697	0.00159265	1e-09	0.341019	0.523044	0.0368738	-0.0148109	-0.0211934	0.0234197	0.0106319	-0.0148974	Calgary	23	8	91	Calgary	North America	Introduced	51.047	-114.072	625.23	1237656	1979.52	67	3	40	571	34.29	1.168	0.774	Yes	No	0.142	32	131
Calgary_23_9_merged_sorted_dupsMarked	0.795157	0.204843	0.829005	0.0602681	0.110727	0.368635	0.559636	1e-09	0.0717286	0.140336	0.033806	1e-09	0.482733	0.343125	0.162823	0.0212494	1e-09	0.474899	0.292797	0.0482319	-0.0175566	-0.00939818	0.042054	-0.000370232	-0.00831645	Calgary	23	9	91	Calgary	North America	Introduced	51.047	-114.072	625.23	1237656	1979.52	67	3	40	571	34.29	1.168	0.774	Yes	No	0.142	32	131
Calgary_24_1_merged_sorted_dupsMarked	0.749029	0.250971	0.805135	0.106624	0.0882413	0.526658	0.392049	0.0391873	0.0421056	0.169989	0.0224036	0.0107158	0.309701	0.48719	0.143797	0.0125609	1e-09	0.318843	0.47129	0.053509	-0.0132594	-0.0168221	0.0202743	0.00598727	-0.00833884	Calgary	24	1	91	Calgary	North America	Introduced	51.047	-114.072	625.23	1237656	1979.52	67	3	40	571	34.29	1.168	0.774	Yes	No	0.142	32	131
Calgary_24_10_merged_sorted_dupsMarked	0.756869	0.243131	0.894815	0.0868905	0.0182945	0.614889	0.370165	0.0149453	1e-09	0.0525576	1.89e-09	1e-09	0.262586	0.684856	0.0390504	1e-09	1e-09	0.282678	0.620302	0.0579695	-0.0120048	-0.0272269	0.0169259	0.0178958	-0.0211057	Calgary	24	10	91	Calgary	North America	Introduced	51.047	-114.072	625.23	1237656	1979.52	67	3	40	571	34.29	1.168	0.774	Yes	No	0.142	32	131
Calgary_24_12_merged_sorted_dupsMarked	0.757841	0.242159	0.834838	0.0954175	0.0697441	0.578959	0.372392	0.0290862	0.0195627	0.121597	0.0193705	1e-09	0.283055	0.575977	0.0813277	0.00441448	1e-09	0.303483	0.57938	0.0313942	-0.0132343	-0.0212895	0.017177	0.00980405	-0.0157265	Calgary	24	12	91	Calgary	North America	Introduced	51.047	-114.072	625.23	1237656	1979.52	67	3	40	571	34.29	1.168	0.774	Yes	No	0.142	32	131
Calgary_24_13_merged_sorted_dupsMarked	0.77805	0.22195	0.89151	0.069057	0.0394325	0.580607	0.419393	1e-09	1e-09	0.133489	1e-09	1e-09	0.319147	0.547363	0.10473	1e-09	1e-09	0.337515	0.545594	0.0121611	-0.0142459	-0.0241366	0.0232045	0.00558041	-0.0113831	Calgary	24	13	91	Calgary	North America	Introduced	51.047	-114.072	625.23	1237656	1979.52	67	3	40	571	34.29	1.168	0.774	Yes	No	0.142	32	131
Calgary_24_14_merged_sorted_dupsMarked	0.733481	0.266519	0.78676	0.12732	0.0859199	0.625225	0.276805	0.0738191	0.0241509	0.159282	0.0208935	0.0206955	0.199866	0.599264	0.0766909	0.0156024	0.0287362	0.222771	0.655265	0.000934285	-0.0108331	-0.0212079	0.0032639	0.00431406	-0.0136335	Calgary	24	14	91	Calgary	North America	Introduced	51.047	-114.072	625.23	1237656	1979.52	67	3	40	571	34.29	1.168	0.774	Yes	No	0.142	32	131
Calgary_24_2_merged_sorted_dupsMarked	0.753303	0.246697	0.854624	0.0920543	0.0533221	0.518704	0.457794	0.0130668	0.0104349	0.102843	0.0104745	1e-09	0.358271	0.528412	0.0829929	1e-09	1e-09	0.372402	0.504026	0.0405787	-0.0134006	-0.0191685	0.0273308	0.00737622	-0.0133616	Calgary	24	2	91	Calgary	North America	Introduced	51.047	-114.072	625.23	1237656	1979.52	67	3	40	571	34.29	1.168	0.774	Yes	No	0.142	32	131
Calgary_24_3_merged_sorted_dupsMarked	0.764085	0.235915	0.845124	0.0868666	0.0680089	0.463494	0.506495	0.00152976	0.0284807	0.119287	0.0151769	1e-09	0.413802	0.451733	0.128199	1e-09	1e-09	0.413627	0.396778	0.0613958	-0.0146177	-0.0155265	0.0341798	0.00408994	-0.0107268	Calgary	24	3	91	Calgary	North America	Introduced	51.047	-114.072	625.23	1237656	1979.52	67	3	40	571	34.29	1.168	0.774	Yes	No	0.142	32	131
Calgary_24_5_merged_sorted_dupsMarked	0.764283	0.235717	0.895415	0.0749849	0.0296	0.820223	0.131074	0.0487031	1e-09	0.10055	0.00316339	1e-09	0.0363891	0.859898	0.0677289	1e-09	1e-09	0.0687913	0.804747	0.0587332	-0.010785	-0.0357104	-0.00862979	0.0274867	-0.0190533	Calgary	24	5	91	Calgary	North America	Introduced	51.047	-114.072	625.23	1237656	1979.52	67	3	40	571	34.29	1.168	0.774	Yes	No	0.142	32	131
Calgary_24_6_merged_sorted_dupsMarked	0.817034	0.182966	0.804073	0.049829	0.146098	0.495259	0.410561	1e-09	0.0941799	0.197736	0.0533982	1e-09	0.334782	0.414083	0.188225	0.0479041	1e-09	0.340457	0.399912	0.0235019	-0.0192701	-0.0125862	0.0237547	0.00599256	-0.00950701	Calgary	24	6	91	Calgary	North America	Introduced	51.047	-114.072	625.23	1237656	1979.52	67	3	40	571	34.29	1.168	0.774	Yes	No	0.142	32	131
Calgary_24_8_merged_sorted_dupsMarked	0.768403	0.231597	0.878694	0.0697965	0.0515097	0.639189	0.348973	0.0118377	5.89e-08	0.077795	0.0211684	1e-09	0.234226	0.66681	0.0814818	1e-09	1e-09	0.261472	0.601259	0.0557872	-0.0131271	-0.026852	0.0149869	0.0237794	-0.0186783	Calgary	24	8	91	Calgary	North America	Introduced	51.047	-114.072	625.23	1237656	1979.52	67	3	40	571	34.29	1.168	0.774	Yes	No	0.142	32	131
Calgary_25_1_merged_sorted_dupsMarked	0.897443	0.102557	0.676475	0.0213474	0.302178	0.581122	0.202594	1e-09	0.216284	0.565546	0.0595137	0.00274695	0.218447	0.153746	0.569951	0.0826045	0.0211672	0.175964	0.145498	0.00481555	-0.0275861	-0.00344992	0.00469044	-0.00523188	0.0243522	Calgary	25	1	91	Calgary	North America	Introduced	51.047	-114.072	625.23	1237656	1979.52	67	3	40	571	34.29	1.168	0.774	Yes	No	0.142	32	131
Calgary_25_11_merged_sorted_dupsMarked	0.769364	0.230636	0.873676	0.0811647	0.0451594	0.584921	0.406673	0.00840654	1e-09	0.134752	1e-09	1e-09	0.306372	0.558875	0.155499	1e-09	1e-09	0.303448	0.465007	0.0760455	-0.0144498	-0.0231604	0.0229904	0.0157305	-0.0106024	Calgary	25	11	91	Calgary	North America	Introduced	51.047	-114.072	625.23	1237656	1979.52	67	3	40	571	34.29	1.168	0.774	Yes	No	0.142	32	131
Calgary_25_16_merged_sorted_dupsMarked	0.719068	0.280932	0.833614	0.122792	0.0435932	0.59206	0.352232	0.0557072	1e-09	0.0507191	0.0231843	1e-09	0.245969	0.680127	1e-09	0.00370418	1e-09	0.277022	0.713976	0.00529817	-0.00983872	-0.0241518	0.00950478	0.00923529	-0.0240682	Calgary	25	16	91	Calgary	North America	Introduced	51.047	-114.072	625.23	1237656	1979.52	67	3	40	571	34.29	1.168	0.774	Yes	No	0.142	32	131
Calgary_25_17_merged_sorted_dupsMarked	0.78413	0.21587	0.868951	0.069476	0.0615727	0.515791	0.469299	1e-09	0.0149102	0.171332	1e-09	1e-09	0.382751	0.445917	0.169569	1e-09	1e-09	0.382475	0.412206	0.0357509	-0.015907	-0.018004	0.0309214	0.00777176	-0.00677905	Calgary	25	17	91	Calgary	North America	Introduced	51.047	-114.072	625.23	1237656	1979.52	67	3	40	571	34.29	1.168	0.774	Yes	No	0.142	32	131
Calgary_25_2_merged_sorted_dupsMarked	0.79843	0.20157	0.799558	0.0684895	0.131953	0.501343	0.4157	1e-09	0.0829572	0.170069	0.0526711	1e-09	0.331343	0.445916	0.208725	0.0407437	1e-09	0.319049	0.342562	0.0889205	-0.0173479	-0.0133323	0.0251323	0.00701592	-0.0118844	Calgary	25	2	91	Calgary	North America	Introduced	51.047	-114.072	625.23	1237656	1979.52	67	3	40	571	34.29	1.168	0.774	Yes	No	0.142	32	131
Calgary_25_3_merged_sorted_dupsMarked	0.808806	0.191194	0.830561	0.0565483	0.112891	0.71504	0.223464	0.0198784	0.0416179	0.163124	0.042007	1e-09	0.127669	0.6672	0.172132	0.0268824	1e-09	0.143827	0.585611	0.0715471	-0.0161004	-0.0254715	0.000484698	0.0222972	-0.0165262	Calgary	25	3	91	Calgary	North America	Introduced	51.047	-114.072	625.23	1237656	1979.52	67	3	40	571	34.29	1.168	0.774	Yes	No	0.142	32	131
Calgary_25_6_merged_sorted_dupsMarked	0.917763	0.0822365	0.672699	0.00243251	0.324869	0.538584	0.222377	1e-09	0.239039	0.602684	0.0646073	1e-09	0.253963	0.078746	0.595617	0.0916612	0.0172083	0.207298	0.0882161	1e-09	-0.0292163	-0.000239249	0.00869109	-0.00847184	0.0300315	Calgary	25	6	91	Calgary	North America	Introduced	51.047	-114.072	625.23	1237656	1979.52	67	3	40	571	34.29	1.168	0.774	Yes	No	0.142	32	131
Calgary_25_7_merged_sorted_dupsMarked	0.867312	0.132688	0.664486	0.0425794	0.292935	0.455909	0.317541	1e-09	0.226549	0.584958	0.0365796	0.0326987	0.345764	3.21e-09	0.596193	0.0608045	0.0510677	0.286177	0.00193488	0.00382266	-0.0256056	0.00197609	0.0179089	-0.0175523	0.0314449	Calgary	25	7	91	Calgary	North America	Introduced	51.047	-114.072	625.23	1237656	1979.52	67	3	40	571	34.29	1.168	0.774	Yes	No	0.142	32	131
Calgary_27_1_merged_sorted_dupsMarked	0.768971	0.231029	0.840523	0.0813623	0.0781146	0.582767	0.373964	0.0164381	0.0268303	0.117502	0.0261049	1e-09	0.275351	0.581043	0.0724438	0.0125304	1e-09	0.301458	0.587126	0.0264419	-0.0143573	-0.0203883	0.0160999	0.0113218	-0.0188875	Calgary	27	1	91	Calgary	North America	Introduced	51.047	-114.072	625.23	1237656	1979.52	67	3	40	571	34.29	1.168	0.774	Yes	No	0.142	32	131
Calgary_27_10_merged_sorted_dupsMarked	0.536907	0.463093	0.561869	0.342541	0.0955895	0.423592	0.237846	0.283971	0.054591	0.0875048	0.0538601	0.224957	0.174566	0.459112	0.0194274	0.0511211	0.145689	0.179321	0.477513	0.12693	0.00153411	-0.00976158	1.01e-05	0.00272029	-0.0145687	Calgary	27	10	91	Calgary	North America	Introduced	51.047	-114.072	625.23	1237656	1979.52	67	3	40	571	34.29	1.168	0.774	Yes	No	0.142	32	131
Calgary_27_13_merged_sorted_dupsMarked	0.763645	0.236355	0.822782	0.0968304	0.080388	0.629607	0.307594	0.0418073	0.0209922	0.121122	0.0278097	1e-09	0.217794	0.633275	0.00446843	0.0199653	3.82e-06	0.257504	0.718058	1e-09	-0.0130379	-0.0222444	0.00614414	0.0134082	-0.0195051	Calgary	27	13	91	Calgary	North America	Introduced	51.047	-114.072	625.23	1237656	1979.52	67	3	40	571	34.29	1.168	0.774	Yes	No	0.142	32	131
Calgary_27_16_merged_sorted_dupsMarked	0.797894	0.202106	0.847428	0.0602847	0.0922868	0.745922	0.207501	0.028767	0.0178098	0.11486	0.0421188	1e-09	0.104458	0.738563	0.0415644	0.0269573	1e-09	0.154145	0.77537	0.00196312	-0.0151019	-0.0280193	-0.00454186	0.0238999	-0.0234411	Calgary	27	16	91	Calgary	North America	Introduced	51.047	-114.072	625.23	1237656	1979.52	67	3	40	571	34.29	1.168	0.774	Yes	No	0.142	32	131
Calgary_27_18_merged_sorted_dupsMarked	0.78874	0.21126	0.875993	0.0656219	0.0583851	0.550397	0.438337	1e-09	0.0112658	0.0917686	0.0138905	1e-09	0.33066	0.563681	0.0993352	1e-09	1e-09	0.34629	0.500285	0.0540903	-0.0152691	-0.0222737	0.0266864	0.0144153	-0.0164182	Calgary	27	18	91	Calgary	North America	Introduced	51.047	-114.072	625.23	1237656	1979.52	67	3	40	571	34.29	1.168	0.774	Yes	No	0.142	32	131
Calgary_27_19_merged_sorted_dupsMarked	0.547498	0.452502	0.567407	0.33312	0.0994726	0.360593	0.307029	0.267703	0.0646739	0.18614	0.0168172	0.251683	0.264628	0.280732	0.0825552	0.0176978	0.264734	0.265373	0.369641	1e-09	0.000323102	-0.00447789	0.010544	-0.00813834	0.00312386	Calgary	27	19	91	Calgary	North America	Introduced	51.047	-114.072	625.23	1237656	1979.52	67	3	40	571	34.29	1.168	0.774	Yes	No	0.142	32	131
Calgary_27_2_merged_sorted_dupsMarked	0.549178	0.450822	0.555905	0.333568	0.110527	0.289542	0.36697	0.260324	0.0831632	0.199676	0.015972	0.262315	0.33039	0.191647	0.110093	0.0201222	0.276022	0.318199	0.275563	1e-09	-7.79e-05	-0.00112234	0.0181881	-0.0166539	0.00609988	Calgary	27	2	91	Calgary	North America	Introduced	51.047	-114.072	625.23	1237656	1979.52	67	3	40	571	34.29	1.168	0.774	Yes	No	0.142	32	131
Calgary_27_8_merged_sorted_dupsMarked	0.811193	0.188807	0.847508	0.0500081	0.102484	0.662868	0.297783	0.00159907	0.0377499	0.13053	0.041067	1e-09	0.197292	0.631111	0.0364277	0.0295659	1e-09	0.236149	0.697858	1e-09	-0.0167213	-0.0236072	0.00593313	0.0179111	-0.0212354	Calgary	27	8	91	Calgary	North America	Introduced	51.047	-114.072	625.23	1237656	1979.52	67	3	40	571	34.29	1.168	0.774	Yes	No	0.142	32	131
Calgary_27_9_merged_sorted_dupsMarked	0.802842	0.197158	0.865681	0.0508709	0.0834482	0.525756	0.440928	1e-09	0.0333154	0.167931	0.00846201	1e-09	0.356234	0.467373	0.151116	1e-09	1e-09	0.368556	0.464807	0.0155203	-0.0175593	-0.0183364	0.0265983	0.00844726	-0.0112023	Calgary	27	9	91	Calgary	North America	Introduced	51.047	-114.072	625.23	1237656	1979.52	67	3	40	571	34.29	1.168	0.774	Yes	No	0.142	32	131
Calgary_28_1_merged_sorted_dupsMarked	0.72702	0.27298	0.818529	0.118927	0.0625443	0.508105	0.424392	0.0453194	0.0221831	0.189368	1e-09	0.0249721	0.346359	0.4393	0.190044	1e-09	1e-09	0.326901	0.384715	0.0983401	-0.0114332	-0.0174044	0.0235476	-0.00648587	-0.00433905	Calgary	28	1	91	Calgary	North America	Introduced	51.047	-114.072	625.23	1237656	1979.52	67	3	40	571	34.29	1.168	0.774	Yes	No	0.142	32	131
Calgary_28_10_merged_sorted_dupsMarked	0.741679	0.258321	0.863118	0.10486	0.032022	0.52606	0.436872	0.037068	1e-09	0.077062	0.0109763	1.13e-05	0.337494	0.574456	0.0405546	1e-09	1e-09	0.35489	0.556984	0.0475718	-0.0115621	-0.0223085	0.0252644	0.00895625	-0.015653	Calgary	28	10	91	Calgary	North America	Introduced	51.047	-114.072	625.23	1237656	1979.52	67	3	40	571	34.29	1.168	0.774	Yes	No	0.142	32	131
Calgary_28_11_merged_sorted_dupsMarked	0.752024	0.247976	0.848146	0.0997614	0.0520923	0.594347	0.360529	0.0402162	0.00490799	0.130525	0.0112246	1e-09	0.268922	0.589329	0.133349	1e-09	1e-09	0.272879	0.508352	0.0854188	-0.0126372	-0.0237559	0.0174604	0.0153831	-0.0117993	Calgary	28	11	91	Calgary	North America	Introduced	51.047	-114.072	625.23	1237656	1979.52	67	3	40	571	34.29	1.168	0.774	Yes	No	0.142	32	131
Calgary_28_3_merged_sorted_dupsMarked	0.721224	0.278776	0.855262	0.114708	0.0300295	0.491747	0.475494	0.0327595	1e-09	0.0871066	1.34e-07	4.13e-05	0.373027	0.539825	0.0647188	1e-09	1e-09	0.378452	0.491202	0.0656266	-0.0107579	-0.0205422	0.0283463	0.00879722	-0.0169575	Calgary	28	3	91	Calgary	North America	Introduced	51.047	-114.072	625.23	1237656	1979.52	67	3	40	571	34.29	1.168	0.774	Yes	No	0.142	32	131
Calgary_28_4_merged_sorted_dupsMarked	0.761722	0.238278	0.821989	0.096572	0.0814386	0.600342	0.335586	0.0379361	0.0261357	0.123071	0.0292177	1e-09	0.24212	0.605592	0.0538411	0.0179841	1e-09	0.271675	0.635915	0.0205853	-0.0132227	-0.0213648	0.0111036	0.0137177	-0.0183794	Calgary	28	4	91	Calgary	North America	Introduced	51.047	-114.072	625.23	1237656	1979.52	67	3	40	571	34.29	1.168	0.774	Yes	No	0.142	32	131
Calgary_28_5_merged_sorted_dupsMarked	0.778833	0.221167	0.859936	0.0761438	0.0639203	0.624779	0.347621	0.0170126	0.0105869	0.109611	0.0228396	1e-09	0.246617	0.620933	0.0773722	0.0026775	1e-09	0.279381	0.620882	0.0196882	-0.0148615	-0.0245229	0.0141793	0.0171719	-0.0181278	Calgary	28	5	91	Calgary	North America	Introduced	51.047	-114.072	625.23	1237656	1979.52	67	3	40	571	34.29	1.168	0.774	Yes	No	0.142	32	131
Calgary_28_6_merged_sorted_dupsMarked	0.751238	0.248762	0.867964	0.0966952	0.035341	0.90183	0.0111396	0.0870302	1e-09	0.0915537	1e-09	1e-09	1e-09	0.908446	0.0100611	1e-09	1e-09	1e-09	0.967512	0.022427	-0.00868453	-0.0371256	-0.0219992	0.0246095	-0.0204103	Calgary	28	6	91	Calgary	North America	Introduced	51.047	-114.072	625.23	1237656	1979.52	67	3	40	571	34.29	1.168	0.774	Yes	No	0.142	32	131
Calgary_28_7_merged_sorted_dupsMarked	0.710933	0.289067	0.86187	0.127554	0.010576	0.466018	0.496727	0.0372555	1e-09	0.0535861	1e-09	0.00890101	0.392829	0.544684	0.0644498	1e-09	1e-09	0.383469	0.434575	0.117507	-0.00984111	-0.0209025	0.0331419	0.00874437	-0.0162592	Calgary	28	7	91	Calgary	North America	Introduced	51.047	-114.072	625.23	1237656	1979.52	67	3	40	571	34.29	1.168	0.774	Yes	No	0.142	32	131
Calgary_28_8_merged_sorted_dupsMarked	0.751742	0.248258	0.88334	0.0872133	0.0294471	0.552786	0.436487	0.0107271	1e-09	0.0738059	1e-09	1e-09	0.336164	0.59003	0.0761962	1e-09	1e-09	0.34651	0.514505	0.0627888	-0.0131002	-0.0238312	0.0272673	0.0201736	-0.0158527	Calgary	28	8	91	Calgary	North America	Introduced	51.047	-114.072	625.23	1237656	1979.52	67	3	40	571	34.29	1.168	0.774	Yes	No	0.142	32	131
Calgary_28_9_merged_sorted_dupsMarked	0.740435	0.259565	0.848506	0.102965	0.048529	0.471704	0.504721	0.0138688	0.00970625	0.10266	0.00167916	1e-09	0.407587	0.488073	0.0813129	1e-09	1e-09	0.405474	0.450524	0.0626887	-0.0126013	-0.0172604	0.0316294	-0.000801559	-0.0137913	Calgary	28	9	91	Calgary	North America	Introduced	51.047	-114.072	625.23	1237656	1979.52	67	3	40	571	34.29	1.168	0.774	Yes	No	0.142	32	131
Calgary_32_1_merged_sorted_dupsMarked	0.817482	0.182518	0.682961	0.0794182	0.237621	0.497792	0.303197	0.0242236	0.174788	0.400742	0.0600536	0.0306494	0.284919	0.223636	0.395996	0.0790744	0.0239941	0.251192	0.199707	0.0500362	-0.0206475	-0.00421144	0.0132676	-0.00202527	0.012201	Calgary	32	1	91	Calgary	North America	Introduced	51.047	-114.072	625.23	1237656	1979.52	67	3	40	571	34.29	1.168	0.774	Yes	No	0.142	32	131
Calgary_32_10_merged_sorted_dupsMarked	0.815945	0.184055	0.682185	0.0841743	0.23364	0.557436	0.242415	0.0401157	0.160034	0.437611	0.0413809	0.0410727	0.227042	0.252894	0.358029	0.0624201	0.0558667	0.20578	0.317904	1e-09	-0.0198286	-0.008149	0.00405059	-0.00841502	0.0118796	Calgary	32	10	91	Calgary	North America	Introduced	51.047	-114.072	625.23	1237656	1979.52	67	3	40	571	34.29	1.168	0.774	Yes	No	0.142	32	131
Calgary_32_2_merged_sorted_dupsMarked	0.79958	0.20042	0.637157	0.101838	0.261005	0.44449	0.308002	0.0459017	0.201606	0.435849	0.0549287	0.063122	0.299328	0.146772	0.434671	0.0820573	0.0421881	0.255403	0.113364	0.072317	-0.0192158	-0.000163923	0.0138479	-0.00801925	0.0160589	Calgary	32	2	91	Calgary	North America	Introduced	51.047	-114.072	625.23	1237656	1979.52	67	3	40	571	34.29	1.168	0.774	Yes	No	0.142	32	131
Calgary_32_3_merged_sorted_dupsMarked	0.79041	0.20959	0.633644	0.109041	0.257315	0.456398	0.289354	0.0560381	0.198209	0.404145	0.0655192	0.0642097	0.2746	0.191526	0.403101	0.0901782	0.0392934	0.23534	0.152114	0.0799733	-0.0187277	-0.00107509	0.0117139	-0.0049006	0.013529	Calgary	32	3	91	Calgary	North America	Introduced	51.047	-114.072	625.23	1237656	1979.52	67	3	40	571	34.29	1.168	0.774	Yes	No	0.142	32	131
Calgary_32_4_merged_sorted_dupsMarked	0.882274	0.117726	0.64503	0.0310107	0.323959	0.510804	0.243609	1e-09	0.245586	0.513381	0.0817924	0.00417428	0.250603	0.150049	0.501029	0.110463	0.024299	0.212563	0.148227	0.00341938	-0.0267359	-0.000536286	0.00722638	-0.00492397	0.0194599	Calgary	32	4	91	Calgary	North America	Introduced	51.047	-114.072	625.23	1237656	1979.52	67	3	40	571	34.29	1.168	0.774	Yes	No	0.142	32	131
Calgary_32_5_merged_sorted_dupsMarked	0.824725	0.175275	0.689182	0.0762587	0.234559	0.589328	0.218212	0.0360493	0.15641	0.428788	0.0451185	0.0301958	0.199989	0.295908	0.345343	0.0645407	0.0450901	0.182918	0.362108	1e-09	-0.0203136	-0.010107	-4.57e-05	-0.00666015	0.00939268	Calgary	32	5	91	Calgary	North America	Introduced	51.047	-114.072	625.23	1237656	1979.52	67	3	40	571	34.29	1.168	0.774	Yes	No	0.142	32	131
Calgary_32_7_merged_sorted_dupsMarked	0.731897	0.268103	0.628373	0.162518	0.209109	0.39452	0.351452	0.0936092	0.160419	0.364126	0.0423962	0.113179	0.334575	0.145724	0.325361	0.0616102	0.108822	0.30191	0.175996	0.0263017	-0.013995	-0.000250731	0.0171358	-0.0162434	0.0121828	Calgary	32	7	91	Calgary	North America	Introduced	51.047	-114.072	625.23	1237656	1979.52	67	3	40	571	34.29	1.168	0.774	Yes	No	0.142	32	131
Calgary_32_8_merged_sorted_dupsMarked	0.868079	0.131921	0.608452	0.0505552	0.340993	0.466036	0.26138	0.00370198	0.268881	0.499477	0.0975797	0.0241719	0.263806	0.114966	0.441384	0.130352	0.0384524	0.229367	0.160445	1e-09	-0.0253146	0.00350133	0.00743668	-0.0114767	0.0149994	Calgary	32	8	91	Calgary	North America	Introduced	51.047	-114.072	625.23	1237656	1979.52	67	3	40	571	34.29	1.168	0.774	Yes	No	0.142	32	131
Calgary_35_1_merged_sorted_dupsMarked	0.779503	0.220497	0.785804	0.0881484	0.126048	0.529134	0.381902	0.0197374	0.0692259	0.267337	0.00733935	0.00900874	0.327463	0.388852	0.262987	0.00375016	1e-09	0.314543	0.362549	0.0561721	-0.0167658	-0.0151327	0.0199063	0.00192965	0.00211057	Calgary	35	1	91	Calgary	North America	Introduced	51.047	-114.072	625.23	1237656	1979.52	67	3	40	571	34.29	1.168	0.774	Yes	No	0.142	32	131
Calgary_35_10_merged_sorted_dupsMarked	0.7834	0.2166	0.782525	0.0890227	0.128452	0.608943	0.288428	0.0371787	0.06545	0.274303	0.0169344	0.00952694	0.231736	0.4675	0.182362	0.0190987	0.0241326	0.23949	0.534917	1e-09	-0.0158762	-0.0175148	0.00637302	0.00218322	-0.00128884	Calgary	35	10	91	Calgary	North America	Introduced	51.047	-114.072	625.23	1237656	1979.52	67	3	40	571	34.29	1.168	0.774	Yes	No	0.142	32	131
Calgary_35_12_merged_sorted_dupsMarked	0.788043	0.211957	0.81864	0.076623	0.104737	0.661193	0.269641	0.0309941	0.0381716	0.196708	0.0229909	1e-09	0.192667	0.587634	0.141852	0.0162509	1e-09	0.214052	0.610709	0.0171357	-0.0155127	-0.0233391	0.00411494	0.0172276	-0.0119784	Calgary	35	12	91	Calgary	North America	Introduced	51.047	-114.072	625.23	1237656	1979.52	67	3	40	571	34.29	1.168	0.774	Yes	No	0.142	32	131
Calgary_35_16_merged_sorted_dupsMarked	0.771764	0.228236	0.752872	0.0993854	0.147743	0.444099	0.428758	0.0236715	0.103471	0.234176	0.0390836	0.0181454	0.368544	0.340051	0.195646	0.0404252	0.0140552	0.360962	0.361005	0.0279061	-0.0163124	-0.00912216	0.0233356	-0.00616369	-0.00588111	Calgary	35	16	91	Calgary	North America	Introduced	51.047	-114.072	625.23	1237656	1979.52	67	3	40	571	34.29	1.168	0.774	Yes	No	0.142	32	131
Calgary_35_2_merged_sorted_dupsMarked	0.75337	0.24663	0.751133	0.116294	0.132574	0.365816	0.510307	0.0255898	0.0982876	0.224984	0.0264666	0.0375084	0.454807	0.256233	0.168317	0.0295332	0.0520115	0.444251	0.305888	1e-09	-0.0153629	-0.00546214	0.0333525	-0.0124131	-0.00091073	Calgary	35	2	91	Calgary	North America	Introduced	51.047	-114.072	625.23	1237656	1979.52	67	3	40	571	34.29	1.168	0.774	Yes	No	0.142	32	131
Calgary_35_3_merged_sorted_dupsMarked	0.79753	0.20247	0.824551	0.0672292	0.10822	0.517935	0.423946	1e-09	0.0581192	0.22375	0.0119777	1e-09	0.356051	0.408222	0.206756	0.00845132	1e-09	0.35044	0.400037	0.0343161	-0.0176648	-0.0156792	0.0251437	-0.00234647	-0.0038786	Calgary	35	3	91	Calgary	North America	Introduced	51.047	-114.072	625.23	1237656	1979.52	67	3	40	571	34.29	1.168	0.774	Yes	No	0.142	32	131
Calgary_35_6_merged_sorted_dupsMarked	0.783202	0.216798	0.773248	0.0883327	0.138419	0.479498	0.414854	0.0148255	0.0908228	0.243754	0.035798	0.00820583	0.358479	0.353763	0.234468	0.0341104	0.0059109	0.34632	0.336789	0.0424019	-0.0169717	-0.0105581	0.0245691	-0.00449658	0.000190612	Calgary	35	6	91	Calgary	North America	Introduced	51.047	-114.072	625.23	1237656	1979.52	67	3	40	571	34.29	1.168	0.774	Yes	No	0.142	32	131
Calgary_35_7_merged_sorted_dupsMarked	0.758982	0.241018	0.793659	0.104752	0.101589	0.453059	0.461757	0.0246977	0.0604856	0.208672	0.011641	0.0184079	0.395682	0.365596	0.212502	0.00632803	1e-09	0.381915	0.321758	0.0774973	-0.0148251	-0.0119959	0.0294777	-0.00240547	-0.00280178	Calgary	35	7	91	Calgary	North America	Introduced	51.047	-114.072	625.23	1237656	1979.52	67	3	40	571	34.29	1.168	0.774	Yes	No	0.142	32	131
Calgary_35_8_merged_sorted_dupsMarked	0.798893	0.201107	0.824358	0.068297	0.107345	0.603312	0.336078	0.0106094	0.0500008	0.236481	0.0132094	1e-09	0.265121	0.485189	0.259277	0.00645118	1e-09	0.251316	0.400086	0.0828699	-0.0174343	-0.0199209	0.0155367	0.00608499	-0.00454638	Calgary	35	8	91	Calgary	North America	Introduced	51.047	-114.072	625.23	1237656	1979.52	67	3	40	571	34.29	1.168	0.774	Yes	No	0.142	32	131
Calgary_36_1_merged_sorted_dupsMarked	0.756134	0.243866	0.822326	0.0998282	0.0778453	0.585486	0.354435	0.0367936	0.0232861	0.168607	0.0124061	1e-09	0.276252	0.542734	0.14002	7.13e-05	1e-09	0.289649	0.523504	0.0467546	-0.0142671	-0.0215514	0.016666	0.0209663	-0.00811293	Calgary	36	1	91	Calgary	North America	Introduced	51.047	-114.072	625.23	1237656	1979.52	67	3	40	571	34.29	1.168	0.774	Yes	No	0.142	32	131
Calgary_36_16_merged_sorted_dupsMarked	0.714563	0.285437	0.769406	0.147137	0.0834574	0.469033	0.420477	0.0693614	0.0411284	0.149085	0.0175339	0.044417	0.347394	0.44157	0.0584573	0.0136333	0.0535522	0.361361	0.512996	1e-09	-0.010838	-0.0136788	0.021242	-0.00199161	-0.01059	Calgary	36	16	91	Calgary	North America	Introduced	51.047	-114.072	625.23	1237656	1979.52	67	3	40	571	34.29	1.168	0.774	Yes	No	0.142	32	131
Calgary_36_17_merged_sorted_dupsMarked	0.757716	0.242284	0.865425	0.0874353	0.0471394	0.497203	0.500209	1e-09	0.00258802	0.0888037	0.0018624	1e-09	0.395245	0.514089	0.0527609	1e-09	1e-09	0.409871	0.509083	0.0282846	-0.0137936	-0.0188202	0.0302688	0.00741831	-0.0157317	Calgary	36	17	91	Calgary	North America	Introduced	51.047	-114.072	625.23	1237656	1979.52	67	3	40	571	34.29	1.168	0.774	Yes	No	0.142	32	131
Calgary_36_2_merged_sorted_dupsMarked	0.775988	0.224012	0.840668	0.0810179	0.0783145	0.497089	0.468156	4.81e-07	0.0347551	0.128557	0.0184396	1e-09	0.377037	0.475966	0.10869	0.0048965	1e-09	0.390059	0.471554	0.0247997	-0.0154837	-0.0164702	0.0288939	0.00738562	-0.0124648	Calgary	36	2	91	Calgary	North America	Introduced	51.047	-114.072	625.23	1237656	1979.52	67	3	40	571	34.29	1.168	0.774	Yes	No	0.142	32	131
Calgary_36_4_merged_sorted_dupsMarked	0.788343	0.211657	0.846267	0.0709748	0.0827584	0.441377	0.515156	1e-09	0.0434668	0.177503	0.00757321	1e-09	0.440474	0.37445	0.185986	1e-09	1e-09	0.430614	0.342131	0.041269	-0.0165319	-0.0137742	0.0358533	-0.00422384	-0.00551938	Calgary	36	4	91	Calgary	North America	Introduced	51.047	-114.072	625.23	1237656	1979.52	67	3	40	571	34.29	1.168	0.774	Yes	No	0.142	32	131
Calgary_36_5_merged_sorted_dupsMarked	0.767595	0.232405	0.79377	0.0981311	0.108099	0.451627	0.466613	0.0147308	0.0670293	0.178382	0.0272573	0.00433174	0.396632	0.393398	0.0984824	0.0239127	0.0137053	0.403502	0.460398	1e-09	-0.0152044	-0.0112857	0.0274609	-0.00588121	-0.00799546	Calgary	36	5	91	Calgary	North America	Introduced	51.047	-114.072	625.23	1237656	1979.52	67	3	40	571	34.29	1.168	0.774	Yes	No	0.142	32	131
Calgary_36_7_merged_sorted_dupsMarked	0.771229	0.228771	0.78534	0.094334	0.120326	0.444546	0.466026	0.0113964	0.0780313	0.191433	0.032777	0.00452999	0.397944	0.373316	0.122009	0.0295908	0.018905	0.400899	0.428596	1e-09	-0.0152906	-0.00982164	0.0275332	-0.0052126	-0.00612574	Calgary	36	7	91	Calgary	North America	Introduced	51.047	-114.072	625.23	1237656	1979.52	67	3	40	571	34.29	1.168	0.774	Yes	No	0.142	32	131
Calgary_36_8_merged_sorted_dupsMarked	0.755199	0.244801	0.834494	0.0959016	0.0696045	0.440849	0.51744	0.00871903	0.0329913	0.126758	0.0101532	1e-09	0.425194	0.437895	0.109881	1e-09	1e-09	0.428178	0.417428	0.0445131	-0.0139596	-0.0145541	0.0334143	-0.00196208	-0.0110417	Calgary	36	8	91	Calgary	North America	Introduced	51.047	-114.072	625.23	1237656	1979.52	67	3	40	571	34.29	1.168	0.774	Yes	No	0.142	32	131
Calgary_36_9_merged_sorted_dupsMarked	0.776222	0.223778	0.839762	0.0815323	0.0787056	0.474002	0.48859	1e-09	0.0374077	0.181869	0.000716465	1e-09	0.411313	0.406101	0.165371	1e-09	1e-09	0.410695	0.399	0.0249334	-0.015744	-0.0153288	0.0321415	9.48e-05	-0.0036453	Calgary	36	9	91	Calgary	North America	Introduced	51.047	-114.072	625.23	1237656	1979.52	67	3	40	571	34.29	1.168	0.774	Yes	No	0.142	32	131
Calgary_37_10_merged_sorted_dupsMarked	0.774942	0.225058	0.810328	0.0908772	0.0987952	0.747915	0.166389	0.0622788	0.0234178	0.190198	0.0252183	1e-09	0.0866259	0.697958	0.127675	0.0152721	1e-09	0.114543	0.702069	0.0404412	-0.0138045	-0.0277978	-0.00827795	0.0223527	-0.013468	Calgary	37	10	91	Calgary	North America	Introduced	51.047	-114.072	625.23	1237656	1979.52	67	3	40	571	34.29	1.168	0.774	Yes	No	0.142	32	131
Calgary_37_11_merged_sorted_dupsMarked	0.781452	0.218548	0.794688	0.0871128	0.118199	0.660392	0.247079	0.0422837	0.0502452	0.251556	0.0209888	1.03e-09	0.185872	0.541583	0.168313	0.0174136	0.0160656	0.201869	0.596339	1e-09	-0.0154173	-0.0208635	0.00245423	0.0106291	-0.00378179	Calgary	37	11	91	Calgary	North America	Introduced	51.047	-114.072	625.23	1237656	1979.52	67	3	40	571	34.29	1.168	0.774	Yes	No	0.142	32	131
Calgary_37_12_merged_sorted_dupsMarked	0.465005	0.534995	0.550696	0.401299	0.0480049	0.540511	0.100062	0.359022	0.00040456	0.1165	0.0035329	0.282319	0.0496373	0.54801	0.00995272	3.37e-05	0.227035	0.0554944	0.620905	0.0865789	0.00506031	-0.0122624	-0.00912522	0.00021037	-0.00465882	Calgary	37	12	91	Calgary	North America	Introduced	51.047	-114.072	625.23	1237656	1979.52	67	3	40	571	34.29	1.168	0.774	Yes	No	0.142	32	131
Calgary_37_2_merged_sorted_dupsMarked	0.786894	0.213106	0.748163	0.0927039	0.159133	0.667538	0.19538	0.0569741	0.0801078	0.248674	0.0478092	0.00808376	0.134768	0.560665	0.136499	0.0524227	0.0184536	0.156735	0.63589	1e-09	-0.0157635	-0.0185373	-0.00566248	0.0134684	-0.00950935	Calgary	37	2	91	Calgary	North America	Introduced	51.047	-114.072	625.23	1237656	1979.52	67	3	40	571	34.29	1.168	0.774	Yes	No	0.142	32	131
Calgary_37_3_merged_sorted_dupsMarked	0.746836	0.253164	0.756283	0.124884	0.118833	0.560685	0.306039	0.0693737	0.0639018	0.266974	0.0139421	0.0472115	0.254088	0.417784	0.193451	0.0138675	0.0627621	0.255899	0.47402	1e-09	-0.0133241	-0.0148501	0.00963056	-0.00298212	0.00179587	Calgary	37	3	91	Calgary	North America	Introduced	51.047	-114.072	625.23	1237656	1979.52	67	3	40	571	34.29	1.168	0.774	Yes	No	0.142	32	131
Calgary_37_4_merged_sorted_dupsMarked	0.790254	0.209746	0.811703	0.0772351	0.111062	0.522735	0.405009	0.00936374	0.0628924	0.180693	0.0338656	1e-09	0.331994	0.453448	0.210534	0.0226842	1e-09	0.321827	0.367261	0.0776934	-0.0164081	-0.0156601	0.0238138	0.00671079	-0.00723347	Calgary	37	4	91	Calgary	North America	Introduced	51.047	-114.072	625.23	1237656	1979.52	67	3	40	571	34.29	1.168	0.774	Yes	No	0.142	32	131
Calgary_37_6_merged_sorted_dupsMarked	0.772706	0.227294	0.826554	0.085488	0.0879579	0.79482	0.131528	0.0627183	0.0109344	0.176643	0.0213183	1e-09	0.0530358	0.749003	0.0538992	0.016495	1e-09	0.0927923	0.836814	1e-09	-0.0124916	-0.0308851	-0.0152175	0.0211887	-0.0157953	Calgary	37	6	91	Calgary	North America	Introduced	51.047	-114.072	625.23	1237656	1979.52	67	3	40	571	34.29	1.168	0.774	Yes	No	0.142	32	131
Calgary_37_7_merged_sorted_dupsMarked	0.767296	0.232704	0.813038	0.0951468	0.0918155	0.696803	0.227122	0.0547081	0.0213667	0.197365	0.0168006	1e-09	0.15051	0.635325	0.117469	0.00912793	0.00391447	0.178328	0.683897	0.00726328	-0.0140277	-0.0254375	-0.00202627	0.0187066	-0.0119014	Calgary	37	7	91	Calgary	North America	Introduced	51.047	-114.072	625.23	1237656	1979.52	67	3	40	571	34.29	1.168	0.774	Yes	No	0.142	32	131
Calgary_37_8_merged_sorted_dupsMarked	0.785871	0.214129	0.731334	0.0960569	0.172609	0.583299	0.264657	0.0471224	0.104921	0.265148	0.0540146	0.0155175	0.212108	0.453212	0.182547	0.0601392	0.0253811	0.221302	0.51063	1e-09	-0.0164529	-0.0134667	0.00384482	0.00672882	-0.00653557	Calgary	37	8	91	Calgary	North America	Introduced	51.047	-114.072	625.23	1237656	1979.52	67	3	40	571	34.29	1.168	0.774	Yes	No	0.142	32	131
Calgary_37_9_merged_sorted_dupsMarked	0.760689	0.239311	0.805267	0.100498	0.0942345	0.523047	0.399241	0.0318629	0.0458485	0.143768	0.0308251	0.00206113	0.314563	0.508783	0.0497075	0.0255228	0.0145869	0.336947	0.573236	1e-09	-0.0141272	-0.0164825	0.0185883	0.00922827	-0.0138272	Calgary	37	9	91	Calgary	North America	Introduced	51.047	-114.072	625.23	1237656	1979.52	67	3	40	571	34.29	1.168	0.774	Yes	No	0.142	32	131
Canberra_1_1_merged_sorted_dupsMarked	0.281333	0.718667	0.203672	0.648478	0.14785	0.307189	1e-09	0.596156	0.0966552	0.135782	0.0625833	0.536421	1e-09	0.265213	0.0324975	0.0747666	0.443704	1e-09	0.317434	0.131598	0.0184468	0.00414502	-0.0273741	0.00379636	0.000206283	Canberra	1	1	59	Canberra	Oceania	Introduced	-35.308	149.124	326.91	432141	1321.9	49	3	40	697	9.94	-0.056	-0.047	No	No	0.736	129	132
Canberra_1_12_merged_sorted_dupsMarked	0.197475	0.802525	0.232091	0.720435	0.0474736	0.375626	1.93e-05	0.624354	1.45e-07	0.16636	1e-09	0.575418	1e-09	0.258222	0.0519602	1e-09	0.527501	1e-09	0.364316	0.0562229	0.0219853	-0.00208145	-0.0253123	0.00816921	0.0137579	Canberra	1	12	59	Canberra	Oceania	Introduced	-35.308	149.124	326.91	432141	1321.9	49	3	40	697	9.94	-0.056	-0.047	No	No	0.736	129	132
Canberra_1_15_merged_sorted_dupsMarked	0.363883	0.636117	0.242616	0.572574	0.18481	0.365849	0.004334	0.517192	0.112625	0.195464	0.0667347	0.464277	1e-09	0.273525	0.0962506	0.0834174	0.343875	1e-09	0.313496	0.162961	0.0131537	0.000222902	-0.0291429	0.00203133	-0.000896305	Canberra	1	15	59	Canberra	Oceania	Introduced	-35.308	149.124	326.91	432141	1321.9	49	3	40	697	9.94	-0.056	-0.047	No	No	0.736	129	132
Canberra_1_17_merged_sorted_dupsMarked	0.370812	0.629188	0.439658	0.514114	0.0462286	0.542791	0.00159806	0.455611	1e-09	0.174983	1e-09	0.381473	1e-09	0.443544	0.0659835	1e-09	0.339125	1e-09	0.534593	0.0602987	0.0125666	-0.0162093	-0.0277486	-0.00387197	0.00435181	Canberra	1	17	59	Canberra	Oceania	Introduced	-35.308	149.124	326.91	432141	1321.9	49	3	40	697	9.94	-0.056	-0.047	No	No	0.736	129	132
Canberra_1_2_merged_sorted_dupsMarked	0.304676	0.695324	0.257055	0.618742	0.124203	0.424821	1e-09	0.548184	0.026995	0.152994	0.00995764	0.478051	1e-09	0.358998	0.00584006	0.0244672	0.424154	1e-09	0.489031	0.0565079	0.0169207	-0.00732587	-0.0378736	0.00686842	0.000272758	Canberra	1	2	59	Canberra	Oceania	Introduced	-35.308	149.124	326.91	432141	1321.9	49	3	40	697	9.94	-0.056	-0.047	No	No	0.736	129	132
Canberra_1_3_merged_sorted_dupsMarked	0.287268	0.712732	0.369389	0.606885	0.0237259	0.491308	1e-09	0.508692	1e-09	0.128079	1e-09	0.43857	1e-09	0.433351	1e-09	1e-09	0.420712	1e-09	0.579288	1e-09	0.0162939	-0.0162825	-0.0355049	-0.00287702	0.00470633	Canberra	1	3	59	Canberra	Oceania	Introduced	-35.308	149.124	326.91	432141	1321.9	49	3	40	697	9.94	-0.056	-0.047	No	No	0.736	129	132
Canberra_1_6_merged_sorted_dupsMarked	0.387961	0.612039	0.459774	0.49482	0.0454061	0.563799	1e-09	0.436201	1e-09	0.18738	1e-09	0.364133	1e-09	0.448487	0.0925689	1e-09	0.347476	1e-09	0.513614	0.0463412	0.0114476	-0.0176074	-0.0299771	0.00244823	0.0115423	Canberra	1	6	59	Canberra	Oceania	Introduced	-35.308	149.124	326.91	432141	1321.9	49	3	40	697	9.94	-0.056	-0.047	No	No	0.736	129	132
Canberra_1_7_merged_sorted_dupsMarked	0.475017	0.524983	0.503289	0.414171	0.0825394	0.522879	0.0888344	0.363656	0.0246312	0.22742	1e-09	0.313972	0.057441	0.401167	0.14805	2.57e-05	0.245997	0.0499512	0.447898	0.108079	0.00559186	-0.0150364	-0.0176762	-0.00249816	0.00244578	Canberra	1	7	59	Canberra	Oceania	Introduced	-35.308	149.124	326.91	432141	1321.9	49	3	40	697	9.94	-0.056	-0.047	No	No	0.736	129	132
Canberra_2_11_merged_sorted_dupsMarked	0.302129	0.697871	0.373077	0.592818	0.0341047	0.388587	0.0738303	0.533923	0.00365924	0.169311	1e-09	0.494522	0.0499745	0.286192	0.131429	1e-09	0.442089	0.0316904	0.297782	0.0970099	0.0142626	-0.0044078	-0.0103689	-0.0052729	0.0111567	Canberra	2	11	59	Canberra	Oceania	Introduced	-35.308	149.124	326.91	432141	1321.9	49	3	40	697	9.94	-0.056	-0.047	No	No	0.736	129	132
Canberra_2_12_merged_sorted_dupsMarked	0.320241	0.679759	0.358941	0.583015	0.0580439	0.392426	0.0831389	0.51502	0.00941516	0.23578	1e-09	0.485223	0.0616246	0.217372	0.170479	1e-09	0.472851	0.0392187	0.27133	0.0461212	0.0149637	-0.00498973	-0.0169482	-0.0110224	0.0206607	Canberra	2	12	59	Canberra	Oceania	Introduced	-35.308	149.124	326.91	432141	1321.9	49	3	40	697	9.94	-0.056	-0.047	No	No	0.736	129	132
Canberra_2_13_merged_sorted_dupsMarked	0.0748282	0.925172	0.0818315	0.871318	0.0468503	0.113917	0.0439131	0.811925	0.0302453	0.145601	1e-09	0.803309	0.0499605	0.00112998	0.0839147	1e-09	0.826158	0.0292361	0.0606914	1e-09	0.0352932	0.0172974	-0.0145348	0.00638625	0.0306006	Canberra	2	13	59	Canberra	Oceania	Introduced	-35.308	149.124	326.91	432141	1321.9	49	3	40	697	9.94	-0.056	-0.047	No	No	0.736	129	132
Canberra_2_17_merged_sorted_dupsMarked	0.291624	0.708376	0.26718	0.630891	0.10193	0.404495	1e-09	0.566181	0.0293245	0.159211	0.00604078	0.504921	1e-09	0.329826	0.0463626	0.0173597	0.501376	1e-09	0.434897	4.4e-06	0.0180911	-0.0045806	-0.0333225	0.000940564	0.00632033	Canberra	2	17	59	Canberra	Oceania	Introduced	-35.308	149.124	326.91	432141	1321.9	49	3	40	697	9.94	-0.056	-0.047	No	No	0.736	129	132
Canberra_2_2_merged_sorted_dupsMarked	0.199722	0.800278	0.235591	0.715417	0.0489925	0.236471	0.0835848	0.654716	0.0252288	0.148107	1e-09	0.630624	0.0734023	0.147867	0.0486646	1e-09	0.647106	0.066048	0.238181	1e-09	0.0255375	0.00643278	-0.0129831	-0.00418379	0.0236503	Canberra	2	2	59	Canberra	Oceania	Introduced	-35.308	149.124	326.91	432141	1321.9	49	3	40	697	9.94	-0.056	-0.047	No	No	0.736	129	132
Canberra_2_20_merged_sorted_dupsMarked	0.272509	0.727491	0.356446	0.618852	0.0247025	0.26459	0.178602	0.555834	0.000974111	0.138768	1e-09	0.533167	0.148872	0.179194	0.0337222	1e-09	0.551452	0.13964	0.275185	1e-09	0.0204005	0.000508363	-0.00383662	-0.0104511	0.0206972	Canberra	2	20	59	Canberra	Oceania	Introduced	-35.308	149.124	326.91	432141	1321.9	49	3	40	697	9.94	-0.056	-0.047	No	No	0.736	129	132
Canberra_2_4_merged_sorted_dupsMarked	0.123963	0.876037	0.128418	0.815979	0.055603	0.279032	1e-09	0.720968	1e-09	0.11179	1e-09	0.679433	1e-09	0.208777	1e-09	1e-09	0.665929	1e-09	0.334071	1e-09	0.0284332	0.00379408	-0.03477	0.0152957	0.0158713	Canberra	2	4	59	Canberra	Oceania	Introduced	-35.308	149.124	326.91	432141	1321.9	49	3	40	697	9.94	-0.056	-0.047	No	No	0.736	129	132
Canberra_2_5_merged_sorted_dupsMarked	0.325788	0.674212	0.397533	0.564367	0.0381	0.495993	0.0155098	0.488498	1e-09	0.19475	1e-09	0.432829	1e-09	0.372422	0.109771	1e-09	0.395291	1e-09	0.427303	0.0676348	0.0149871	-0.0126601	-0.0281282	0.00234502	0.0119741	Canberra	2	5	59	Canberra	Oceania	Introduced	-35.308	149.124	326.91	432141	1321.9	49	3	40	697	9.94	-0.056	-0.047	No	No	0.736	129	132
Canberra_2_9_merged_sorted_dupsMarked	0.0866768	0.913323	0.0989478	0.851103	0.0499491	0.146127	0.0300055	0.793076	0.0307918	0.104367	1e-09	0.764921	0.0288781	0.101833	0.0131249	1e-09	0.782569	0.0230014	0.181304	1e-09	0.0351415	0.0140895	-0.0188631	0.00817207	0.0247115	Canberra	2	9	59	Canberra	Oceania	Introduced	-35.308	149.124	326.91	432141	1321.9	49	3	40	697	9.94	-0.056	-0.047	No	No	0.736	129	132
Canberra_3_10_merged_sorted_dupsMarked	0.219466	0.780534	0.267324	0.689042	0.0436341	0.1734	0.171738	0.626558	0.0283039	0.133824	1e-09	0.615981	0.155352	0.0948432	0.0529715	1e-09	0.635629	0.140527	0.170872	1e-09	0.0254397	0.0101432	-0.00106477	-0.00117808	0.02438	Canberra	3	10	59	Canberra	Oceania	Introduced	-35.308	149.124	326.91	432141	1321.9	49	3	40	697	9.94	-0.056	-0.047	No	No	0.736	129	132
Canberra_3_11_merged_sorted_dupsMarked	1e-09	1	1e-09	1	1e-09	1e-09	0.0566342	0.932578	0.010788	1e-09	1e-09	0.935801	0.0641991	1e-09	1e-09	1e-09	0.966519	0.0334805	1e-09	1e-09	0.0466458	0.0348004	-0.00184367	0.00855085	0.0378202	Canberra	3	11	59	Canberra	Oceania	Introduced	-35.308	149.124	326.91	432141	1321.9	49	3	40	697	9.94	-0.056	-0.047	No	No	0.736	129	132
Canberra_3_3_merged_sorted_dupsMarked	0.148372	0.851628	0.125495	0.797283	0.0772224	0.193222	0.0317221	0.736882	0.0381739	0.20716	1e-09	0.725548	0.0336677	0.033625	0.140056	1e-09	0.74668	0.0063813	0.106883	4.07e-09	0.0293823	0.0126364	-0.0167175	0.00562212	0.0297383	Canberra	3	3	59	Canberra	Oceania	Introduced	-35.308	149.124	326.91	432141	1321.9	49	3	40	697	9.94	-0.056	-0.047	No	No	0.736	129	132
Canberra_3_4_merged_sorted_dupsMarked	1e-09	1	1e-09	0.992194	0.00780602	1e-09	0.000805444	0.964005	0.0351899	0.0402837	0.00238777	0.94307	0.014258	1.43e-07	1e-09	1e-09	0.975079	1e-09	0.0249212	1e-09	0.0452846	0.0265651	-0.014797	0.0123005	0.0284548	Canberra	3	4	59	Canberra	Oceania	Introduced	-35.308	149.124	326.91	432141	1321.9	49	3	40	697	9.94	-0.056	-0.047	No	No	0.736	129	132
Canberra_3_5_merged_sorted_dupsMarked	0.0852195	0.914781	0.100371	0.851689	0.0479402	0.136644	0.0383127	0.792991	0.0320525	0.0931093	0.00328171	0.764434	0.0332556	0.105919	0.0208158	1e-09	0.783524	0.0280582	0.167602	1e-09	0.0357092	0.0162895	-0.0169276	0.0129133	0.0222148	Canberra	3	5	59	Canberra	Oceania	Introduced	-35.308	149.124	326.91	432141	1321.9	49	3	40	697	9.94	-0.056	-0.047	No	No	0.736	129	132
Canberra_3_9_merged_sorted_dupsMarked	0.206872	0.793128	0.174157	0.729791	0.0960525	0.26994	0.014667	0.670246	0.0451472	0.238705	1e-09	0.653232	0.0231456	0.0849177	0.205365	1e-09	0.648715	1.41e-05	0.10752	0.0383865	0.0211885	0.00787899	-0.01843	0.00747273	0.0233556	Canberra	3	9	59	Canberra	Oceania	Introduced	-35.308	149.124	326.91	432141	1321.9	49	3	40	697	9.94	-0.056	-0.047	No	No	0.736	129	132
Canberra_30_10_merged_sorted_dupsMarked	0.110273	0.889727	0.114799	0.830225	0.0549762	0.269879	1e-09	0.730121	1e-09	0.10249	1e-09	0.687495	1e-09	0.210015	1e-09	1e-09	0.67862	1e-09	0.32138	1e-09	0.028034	0.00686729	-0.0316747	0.0232936	0.0136467	Canberra	30	10	59	Canberra	Oceania	Introduced	-35.308	149.124	326.91	432141	1321.9	49	3	40	697	9.94	-0.056	-0.047	No	No	0.736	129	132
Canberra_30_13_merged_sorted_dupsMarked	0.0165098	0.98349	0.0216456	0.9362	0.0421542	0.145515	1e-09	0.854485	1e-09	0.0529113	1e-09	0.818102	1e-09	0.128987	1e-09	1e-09	0.821336	1e-09	0.178421	0.00024335	0.0378862	0.0121188	-0.0326212	0.0196226	0.0202926	Canberra	30	13	59	Canberra	Oceania	Introduced	-35.308	149.124	326.91	432141	1321.9	49	3	40	697	9.94	-0.056	-0.047	No	No	0.736	129	132
Canberra_30_14_merged_sorted_dupsMarked	0.0501088	0.949891	0.0431194	0.900819	0.0560619	0.0703236	0.03225	0.849349	0.0480772	0.109469	0.00050713	0.839234	0.040958	0.0098314	0.0409428	1e-09	0.863879	0.0291425	0.0660353	1e-09	0.0392686	0.0236814	-0.0138054	0.0119371	0.0308395	Canberra	30	14	59	Canberra	Oceania	Introduced	-35.308	149.124	326.91	432141	1321.9	49	3	40	697	9.94	-0.056	-0.047	No	No	0.736	129	132
Canberra_30_3_merged_sorted_dupsMarked	1e-09	1	1e-09	0.988355	0.0116449	1e-09	0.0360889	0.93246	0.031451	1e-09	0.00571225	0.937802	0.0564853	1e-09	1e-09	1e-09	0.969441	0.0305592	1e-09	1e-09	0.0479634	0.0343626	-0.00533828	0.00942853	0.0313118	Canberra	30	3	59	Canberra	Oceania	Introduced	-35.308	149.124	326.91	432141	1321.9	49	3	40	697	9.94	-0.056	-0.047	No	No	0.736	129	132
Canberra_30_4_merged_sorted_dupsMarked	1e-09	1	1e-09	0.967761	0.0322389	0.102908	1e-09	0.897092	1e-09	0.0405546	1e-09	0.867016	1e-09	0.0924291	1e-09	1e-09	0.874013	1e-09	0.125987	1e-09	0.0412265	0.0160151	-0.0318463	0.0210111	0.0244831	Canberra	30	4	59	Canberra	Oceania	Introduced	-35.308	149.124	326.91	432141	1321.9	49	3	40	697	9.94	-0.056	-0.047	No	No	0.736	129	132
Canberra_30_6_merged_sorted_dupsMarked	0.0469086	0.953091	0.0424807	0.904031	0.0534887	0.0424404	0.0646241	0.846245	0.04669	0.0837508	3.99e-06	0.836581	0.0744046	0.00525971	0.0341468	1e-09	0.857597	0.0575245	0.0356299	0.0151015	0.0387517	0.0243937	-0.00748654	0.0072192	0.029478	Canberra	30	6	59	Canberra	Oceania	Introduced	-35.308	149.124	326.91	432141	1321.9	49	3	40	697	9.94	-0.056	-0.047	No	No	0.736	129	132
Canberra_30_7_merged_sorted_dupsMarked	0.105022	0.894978	0.0676134	0.843345	0.089042	0.168895	1e-09	0.783219	0.0478854	0.160705	1e-09	0.758689	1e-09	0.0806052	0.081638	1e-09	0.729856	1e-09	0.137724	0.0507826	0.0310662	0.013767	-0.0248612	0.0103103	0.0242942	Canberra	30	7	59	Canberra	Oceania	Introduced	-35.308	149.124	326.91	432141	1321.9	49	3	40	697	9.94	-0.056	-0.047	No	No	0.736	129	132
Canberra_30_8_merged_sorted_dupsMarked	0.00672022	0.99328	0.0242279	0.942007	0.0337651	1e-09	0.0834499	0.880876	0.0356739	0.0504416	1e-09	0.86872	0.0808386	1e-09	0.0209857	1e-09	0.887065	0.0634133	1e-09	0.0285362	0.0417669	0.0267873	-0.00427175	0.00222406	0.0317171	Canberra	30	8	59	Canberra	Oceania	Introduced	-35.308	149.124	326.91	432141	1321.9	49	3	40	697	9.94	-0.056	-0.047	No	No	0.736	129	132
Canberra_30_9_merged_sorted_dupsMarked	0.0928658	0.907134	0.099489	0.854551	0.0459603	0.208174	0.0110762	0.774737	0.00601343	0.108131	1e-09	0.740044	6.61e-07	0.151825	0.0150612	1e-09	0.741062	1.01e-07	0.241118	0.00275939	0.0324516	0.00873247	-0.0255039	0.0173261	0.0206808	Canberra	30	9	59	Canberra	Oceania	Introduced	-35.308	149.124	326.91	432141	1321.9	49	3	40	697	9.94	-0.056	-0.047	No	No	0.736	129	132
Canberra_31_1_merged_sorted_dupsMarked	0.10047	0.899531	0.138379	0.825626	0.0359957	0.247763	1e-09	0.752237	1e-09	0.0829122	1e-09	0.702593	1e-09	0.214495	0.0294768	1e-09	0.643798	1e-09	0.214672	0.112053	0.0323423	0.00572824	-0.0264509	0.0151599	0.0174328	Canberra	31	1	59	Canberra	Oceania	Introduced	-35.308	149.124	326.91	432141	1321.9	49	3	40	697	9.94	-0.056	-0.047	No	No	0.736	129	132
Canberra_31_15_merged_sorted_dupsMarked	1e-09	1	1e-09	0.997321	0.00267878	1e-09	1e-09	0.979476	0.0205239	0.0434217	1e-09	0.956578	1e-09	1e-09	1e-09	1e-09	1	1e-09	1e-09	1e-09	0.0475364	0.027481	-0.0200929	0.0179222	0.033863	Canberra	31	15	59	Canberra	Oceania	Introduced	-35.308	149.124	326.91	432141	1321.9	49	3	40	697	9.94	-0.056	-0.047	No	No	0.736	129	132
Canberra_31_17_merged_sorted_dupsMarked	0.0555976	0.944402	0.0860827	0.881668	0.0322491	0.0280283	0.125104	0.817735	0.0291321	0.0685789	1e-09	0.808013	0.123039	0.000368776	0.0479605	1e-09	0.786796	0.0890481	1e-09	0.0761958	0.0378193	0.0233571	-0.00128649	0.00904589	0.0330419	Canberra	31	17	59	Canberra	Oceania	Introduced	-35.308	149.124	326.91	432141	1321.9	49	3	40	697	9.94	-0.056	-0.047	No	No	0.736	129	132
Canberra_31_19_merged_sorted_dupsMarked	0.121169	0.878831	0.161668	0.800506	0.0378267	0.233815	0.0223257	0.735884	0.00797547	0.0792842	1e-09	0.685043	1e-09	0.235673	0.0535953	1e-09	0.587015	1e-09	0.175926	0.183465	0.0316834	0.00633052	-0.0217851	0.0112996	0.014304	Canberra	31	19	59	Canberra	Oceania	Introduced	-35.308	149.124	326.91	432141	1321.9	49	3	40	697	9.94	-0.056	-0.047	No	No	0.736	129	132
Canberra_31_2_merged_sorted_dupsMarked	0.00678442	0.993216	0.0086373	0.949776	0.0415862	0.128829	1e-09	0.871171	1e-09	0.0410585	1e-09	0.828842	1e-09	0.130099	1e-09	1e-09	0.825408	1e-09	0.154089	0.0205028	0.040525	0.0148545	-0.0339977	0.0247844	0.021751	Canberra	31	2	59	Canberra	Oceania	Introduced	-35.308	149.124	326.91	432141	1321.9	49	3	40	697	9.94	-0.056	-0.047	No	No	0.736	129	132
Canberra_31_6_merged_sorted_dupsMarked	1e-09	1	1e-09	0.982667	0.0173327	1e-09	0.00710811	0.950253	0.0426389	0.0477769	0.00198652	0.934296	0.015941	1e-09	0.0125983	1e-09	0.984844	0.0025573	1e-09	1e-09	0.0459685	0.0280297	-0.0127332	0.0100526	0.0328654	Canberra	31	6	59	Canberra	Oceania	Introduced	-35.308	149.124	326.91	432141	1321.9	49	3	40	697	9.94	-0.056	-0.047	No	No	0.736	129	132
Canberra_31_9_merged_sorted_dupsMarked	1e-09	1	1e-09	0.996032	0.00396788	0.0434347	1e-09	0.956565	1e-09	1e-09	1e-09	0.919927	1e-09	0.080073	1e-09	1e-09	0.932275	1e-09	0.0677251	1e-09	0.0428608	0.0193845	-0.0307965	0.021367	0.0205165	Canberra	31	9	59	Canberra	Oceania	Introduced	-35.308	149.124	326.91	432141	1321.9	49	3	40	697	9.94	-0.056	-0.047	No	No	0.736	129	132
Canberra_32_11_merged_sorted_dupsMarked	0.0216861	0.978314	0.00660949	0.939601	0.0537897	0.0459977	0.0224365	0.887537	0.0440291	0.0910994	1e-09	0.876871	0.0318344	0.000194761	0.0221209	1e-09	0.901018	0.0164076	0.0604535	1e-09	0.041877	0.0244005	-0.013309	0.0115189	0.0307096	Canberra	32	11	59	Canberra	Oceania	Introduced	-35.308	149.124	326.91	432141	1321.9	49	3	40	697	9.94	-0.056	-0.047	No	No	0.736	129	132
Canberra_32_13_merged_sorted_dupsMarked	0.0925462	0.907454	0.116045	0.838857	0.0450983	0.0238134	0.158399	0.771691	0.0460966	0.0781192	1e-09	0.768098	0.153783	1e-09	0.0304189	1e-09	0.771552	0.134749	0.0236692	0.0396105	0.0346952	0.022404	0.00170251	-0.00458298	0.0247849	Canberra	32	13	59	Canberra	Oceania	Introduced	-35.308	149.124	326.91	432141	1321.9	49	3	40	697	9.94	-0.056	-0.047	No	No	0.736	129	132
Canberra_32_15_merged_sorted_dupsMarked	0.0728223	0.927178	0.0546132	0.876952	0.0684353	1e-09	0.125595	0.810207	0.0641981	0.0739359	1e-09	0.801786	0.124278	1e-09	0.0374948	1e-09	0.85101	0.111496	1e-09	1e-09	0.0365801	0.0275388	-0.000187108	-0.000831698	0.0358777	Canberra	32	15	59	Canberra	Oceania	Introduced	-35.308	149.124	326.91	432141	1321.9	49	3	40	697	9.94	-0.056	-0.047	No	No	0.736	129	132
Canberra_32_17_merged_sorted_dupsMarked	0.129044	0.870956	0.166569	0.792891	0.0405401	0.165737	0.0751684	0.734367	0.0247277	0.117003	1e-09	0.711136	0.0683712	0.10349	0.0156606	1e-09	0.734023	0.0614952	0.188821	1e-09	0.0309577	0.0113714	-0.0118858	-0.000264382	0.0256516	Canberra	32	17	59	Canberra	Oceania	Introduced	-35.308	149.124	326.91	432141	1321.9	49	3	40	697	9.94	-0.056	-0.047	No	No	0.736	129	132
Canberra_33_8_merged_sorted_dupsMarked	1e-09	1	1e-09	0.960559	0.0394407	1e-09	0.0926016	0.871232	0.0361665	0.00644102	1e-09	0.881965	0.111594	1e-09	1e-09	1e-09	0.91407	0.0859305	1e-09	1e-09	0.0428171	0.034015	0.00266379	0.0014444	0.0359846	Canberra	33	8	59	Canberra	Oceania	Introduced	-35.308	149.124	326.91	432141	1321.9	49	3	40	697	9.94	-0.056	-0.047	No	No	0.736	129	132
Canberra_33_9_merged_sorted_dupsMarked	0.15628	0.84372	0.117254	0.788457	0.094289	0.240803	4.58e-08	0.720657	0.0385399	0.188637	1e-09	0.695403	1e-09	0.11596	0.099382	1e-09	0.699822	1e-09	0.190222	0.0105733	0.0276651	0.010415	-0.0228165	0.0143128	0.025985	Canberra	33	9	59	Canberra	Oceania	Introduced	-35.308	149.124	326.91	432141	1321.9	49	3	40	697	9.94	-0.056	-0.047	No	No	0.736	129	132
Canberra_34_14_merged_sorted_dupsMarked	0.413331	0.586669	0.339999	0.514109	0.145892	0.593356	1e-09	0.406642	2.33e-06	0.2398	1e-09	0.346153	1e-09	0.414047	0.0611498	1e-09	0.233694	1e-09	0.603509	0.101647	0.00825583	-0.0103565	-0.0282518	0.0171669	-0.000500071	Canberra	34	14	59	Canberra	Oceania	Introduced	-35.308	149.124	326.91	432141	1321.9	49	3	40	697	9.94	-0.056	-0.047	No	No	0.736	129	132
Canberra_34_7_merged_sorted_dupsMarked	0.0703437	0.929656	0.0301185	0.88903	0.0808514	0.0934024	0.00975126	0.833288	0.0635588	0.0932979	0.0245064	0.805383	0.0135667	0.0632456	0.0505087	0.0224035	0.781782	1e-09	0.0836167	0.0616888	0.0364939	0.0191876	-0.0205088	0.0104811	0.0238376	Canberra	34	7	59	Canberra	Oceania	Introduced	-35.308	149.124	326.91	432141	1321.9	49	3	40	697	9.94	-0.056	-0.047	No	No	0.736	129	132
Canberra_4_13_merged_sorted_dupsMarked	1e-09	1	1e-09	1	1e-09	0.00872331	1e-09	0.991277	1e-09	1e-09	1e-09	0.955071	1e-09	0.0449289	1e-09	1e-09	0.958214	1e-09	0.0417855	1e-09	0.0436231	0.0171282	-0.0385799	0.026478	0.0231316	Canberra	4	13	59	Canberra	Oceania	Introduced	-35.308	149.124	326.91	432141	1321.9	49	3	40	697	9.94	-0.056	-0.047	No	No	0.736	129	132
Canberra_4_15_merged_sorted_dupsMarked	0.173669	0.826331	0.183294	0.749288	0.0674178	0.178316	0.102479	0.683081	0.0361234	0.118957	0.00957678	0.661357	0.0940985	0.11601	0.0524183	0.00120383	0.677857	0.0856329	0.182847	4.04e-05	0.0167552	0.00776405	-0.00682473	0.00535348	0.0108082	Canberra	4	15	59	Canberra	Oceania	Introduced	-35.308	149.124	326.91	432141	1321.9	49	3	40	697	9.94	-0.056	-0.047	No	No	0.736	129	132
Canberra_4_16_merged_sorted_dupsMarked	1e-09	1	1e-09	0.991263	0.00873671	1e-09	0.0672906	0.909665	0.0230447	1e-09	1e-09	0.918631	0.0813688	1e-09	1e-09	1e-09	0.943349	0.0566509	1e-09	1e-09	0.0471387	0.0377574	0.00142439	0.00325694	0.0333951	Canberra	4	16	59	Canberra	Oceania	Introduced	-35.308	149.124	326.91	432141	1321.9	49	3	40	697	9.94	-0.056	-0.047	No	No	0.736	129	132
Canberra_4_3_merged_sorted_dupsMarked	1e-09	1	1e-09	0.973201	0.0267991	0.0591282	1e-09	0.933618	0.00725377	0.0693189	1e-09	0.921708	1e-09	0.00897266	1e-09	1e-09	0.946361	1e-09	0.0536386	1e-09	0.0424507	0.0229504	-0.0280178	0.0254397	0.0301718	Canberra	4	3	59	Canberra	Oceania	Introduced	-35.308	149.124	326.91	432141	1321.9	49	3	40	697	9.94	-0.056	-0.047	No	No	0.736	129	132
Canberra_4_7_merged_sorted_dupsMarked	1e-09	1	1e-09	1	1e-09	1e-09	1e-09	0.987946	0.0120541	1e-09	0.0134114	0.986589	1e-09	1e-09	1e-09	1e-09	1	1e-09	1e-09	1e-09	0.0496562	0.02941	-0.0259548	0.0250123	0.0329526	Canberra	4	7	59	Canberra	Oceania	Introduced	-35.308	149.124	326.91	432141	1321.9	49	3	40	697	9.94	-0.056	-0.047	No	No	0.736	129	132
Canberra_4_8_merged_sorted_dupsMarked	0.0470628	0.952937	0.0635298	0.909978	0.0264922	0.190024	1e-09	0.809976	1e-09	0.090565	1e-09	0.791695	1e-09	0.11774	2.38e-08	1e-09	0.782547	1e-09	0.21745	3.38e-06	0.031478	0.00541079	-0.0277345	0.0175561	0.0148915	Canberra	4	8	59	Canberra	Oceania	Introduced	-35.308	149.124	326.91	432141	1321.9	49	3	40	697	9.94	-0.056	-0.047	No	No	0.736	129	132
Canberra_5_10_merged_sorted_dupsMarked	1e-09	1	1e-09	0.986745	0.013255	0.0123964	1e-09	0.964643	0.0229605	0.0520273	1e-09	0.947973	1e-09	1e-09	1e-09	1e-09	0.990803	1e-09	0.00919656	1e-09	0.0471033	0.0279164	-0.0239945	0.02285	0.0350476	Canberra	5	10	59	Canberra	Oceania	Introduced	-35.308	149.124	326.91	432141	1321.9	49	3	40	697	9.94	-0.056	-0.047	No	No	0.736	129	132
Canberra_5_11_merged_sorted_dupsMarked	1e-09	1	1e-09	0.994074	0.00592582	0.044737	1e-09	0.955263	1e-09	1e-09	1e-09	0.910739	1e-09	0.0892607	1e-09	1e-09	0.923886	1e-09	0.0761138	1e-09	0.0484721	0.0215228	-0.0335267	0.0333871	0.0231703	Canberra	5	11	59	Canberra	Oceania	Introduced	-35.308	149.124	326.91	432141	1321.9	49	3	40	697	9.94	-0.056	-0.047	No	No	0.736	129	132
Canberra_5_12_merged_sorted_dupsMarked	0.22582	0.77418	0.197075	0.703906	0.0990191	0.167043	0.114702	0.643766	0.0744894	0.19138	0.00683283	0.643933	0.123154	0.0347002	0.119233	0.00650187	0.665659	0.105549	0.103057	1e-09	0.0238097	0.0133958	-0.00689547	-0.00378229	0.0257283	Canberra	5	12	59	Canberra	Oceania	Introduced	-35.308	149.124	326.91	432141	1321.9	49	3	40	697	9.94	-0.056	-0.047	No	No	0.736	129	132
Canberra_5_13_merged_sorted_dupsMarked	0.0801943	0.919806	0.0839376	0.864787	0.0512749	0.190912	1e-09	0.797979	0.0111091	0.130107	1e-09	0.767095	1e-09	0.102798	0.0593126	1e-09	0.779443	1e-09	0.159275	0.00196936	0.0341731	0.0124598	-0.0251054	0.013459	0.0242428	Canberra	5	13	59	Canberra	Oceania	Introduced	-35.308	149.124	326.91	432141	1321.9	49	3	40	697	9.94	-0.056	-0.047	No	No	0.736	129	132
Canberra_5_14_merged_sorted_dupsMarked	1e-09	1	1e-09	0.998831	0.00116881	0.0158565	1e-09	0.964676	0.0194671	0.0313845	1e-09	0.938975	1e-09	0.0296407	1e-09	1e-09	0.970068	1e-09	0.0299317	1e-09	0.0465874	0.0248267	-0.0185625	0.0156225	0.0281832	Canberra	5	14	59	Canberra	Oceania	Introduced	-35.308	149.124	326.91	432141	1321.9	49	3	40	697	9.94	-0.056	-0.047	No	No	0.736	129	132
Canberra_5_4_merged_sorted_dupsMarked	3.43e-09	1	1e-09	0.949464	0.0505362	1e-09	0.0458475	0.895863	0.0582891	0.0526402	0.00853464	0.88639	0.0524352	1e-09	0.0137811	0.00390308	0.930873	0.0514428	1e-09	1e-09	0.0426742	0.0316372	-0.00838921	0.00834055	0.035437	Canberra	5	4	59	Canberra	Oceania	Introduced	-35.308	149.124	326.91	432141	1321.9	49	3	40	697	9.94	-0.056	-0.047	No	No	0.736	129	132
Cape_Town_12_10_merged_sorted_dupsMarked	0.290144	0.709856	0.261237	0.630022	0.108741	0.207751	0.141701	0.57118	0.079368	0.171302	0.0240067	0.556199	0.132579	0.115914	0.123503	0.021117	0.567527	0.11966	0.151889	0.0163041	0.0198449	0.0129802	-0.00444372	0.0169218	0.0191212	CapeTown	12	10	86	Cape_Town	Africa	Introduced	-33.925	18.424	684.07	3430992	5015.56	119	3	20	336	38.74	0.851	-1.265	No	Yes	0.813	165	100
Cape_Town_12_11_merged_sorted_dupsMarked	0.270211	0.729789	0.233423	0.653071	0.113506	0.227383	0.0918174	0.599083	0.0817161	0.152672	0.0375538	0.571629	0.0833745	0.15477	0.10466	0.0339734	0.563925	0.0740488	0.177732	0.045661	0.0212558	0.0122375	-0.00976032	0.0200625	0.0157017	CapeTown	12	11	86	Cape_Town	Africa	Introduced	-33.925	18.424	684.07	3430992	5015.56	119	3	20	336	38.74	0.851	-1.265	No	Yes	0.813	165	100
Cape_Town_12_13_merged_sorted_dupsMarked	0.293254	0.706746	0.245158	0.631431	0.12341	0.189597	0.14181	0.57256	0.0960323	0.149827	0.0461047	0.554622	0.132321	0.117125	0.0941378	0.0424952	0.575164	0.125382	0.161094	0.0017264	0.0199311	0.0158611	-0.0032266	0.0186801	0.0162188	CapeTown	12	13	86	Cape_Town	Africa	Introduced	-33.925	18.424	684.07	3430992	5015.56	119	3	20	336	38.74	0.851	-1.265	No	Yes	0.813	165	100
Cape_Town_12_2_merged_sorted_dupsMarked	0.155427	0.844573	0.143502	0.775056	0.0814426	0.0298239	0.180423	0.712741	0.0770119	0.100077	0.0166587	0.708909	0.174354	1e-09	0.0616257	0.0123609	0.749929	0.163661	0.0124231	1e-09	0.0301879	0.0249212	0.0046718	0.0118399	0.0261153	CapeTown	12	2	86	Cape_Town	Africa	Introduced	-33.925	18.424	684.07	3430992	5015.56	119	3	20	336	38.74	0.851	-1.265	No	Yes	0.813	165	100
Cape_Town_12_4_merged_sorted_dupsMarked	0.260022	0.739978	0.215049	0.667278	0.117674	0.137916	0.160881	0.605446	0.0957576	0.154867	0.0321642	0.598456	0.154587	0.0599255	0.0991102	0.0307374	0.603566	0.139469	0.106475	0.0206425	0.0219051	0.0176818	-0.00106745	0.0135809	0.0185033	CapeTown	12	4	86	Cape_Town	Africa	Introduced	-33.925	18.424	684.07	3430992	5015.56	119	3	20	336	38.74	0.851	-1.265	No	Yes	0.813	165	100
Cape_Town_12_5_merged_sorted_dupsMarked	0.315926	0.684074	0.26948	0.604442	0.126078	0.174272	0.180052	0.54455	0.101127	0.168348	0.0364879	0.535884	0.167832	0.091448	0.14645	0.0350536	0.51501	0.145272	0.0889863	0.0692292	0.0171655	0.0145487	0.000779075	0.0140494	0.0160953	CapeTown	12	5	86	Cape_Town	Africa	Introduced	-33.925	18.424	684.07	3430992	5015.56	119	3	20	336	38.74	0.851	-1.265	No	Yes	0.813	165	100
Cape_Town_12_6_merged_sorted_dupsMarked	0.354648	0.645352	0.32037	0.560723	0.118906	0.311057	0.102183	0.508134	0.0786269	0.19174	0.0307327	0.478276	0.088344	0.210908	0.163041	0.0287217	0.446154	0.0710793	0.206008	0.0849968	0.0142525	0.00516953	-0.0104177	0.0138274	0.0135031	CapeTown	12	6	86	Cape_Town	Africa	Introduced	-33.925	18.424	684.07	3430992	5015.56	119	3	20	336	38.74	0.851	-1.265	No	Yes	0.813	165	100
Cape_Town_12_7_merged_sorted_dupsMarked	0.238324	0.761676	0.215025	0.686261	0.0987143	0.175106	0.121249	0.628447	0.0751985	0.143196	0.0255766	0.610858	0.112864	0.107506	0.0795812	0.0212255	0.631839	0.105388	0.161966	1e-09	0.0239795	0.0149533	-0.00515519	0.0158915	0.0192498	CapeTown	12	7	86	Cape_Town	Africa	Introduced	-33.925	18.424	684.07	3430992	5015.56	119	3	20	336	38.74	0.851	-1.265	No	Yes	0.813	165	100
Cape_Town_12_8_merged_sorted_dupsMarked	0.253048	0.746952	0.239821	0.66642	0.0937594	0.24662	0.0837681	0.610864	0.0587485	0.144411	0.0195811	0.576396	0.0699051	0.189707	0.122693	0.0167954	0.534514	0.053279	0.163669	0.10905	0.0226559	0.0100053	-0.0116861	0.0218127	0.0158466	CapeTown	12	8	86	Cape_Town	Africa	Introduced	-33.925	18.424	684.07	3430992	5015.56	119	3	20	336	38.74	0.851	-1.265	No	Yes	0.813	165	100
Cape_Town_13_10_merged_sorted_dupsMarked	0.0887574	0.911243	0.0927686	0.852574	0.0546574	0.133633	0.0449209	0.79199	0.0294561	0.063594	0.0124437	0.752137	0.0318753	0.13995	0.0344142	0.0048941	0.676629	0.0170508	0.136264	0.130748	0.0351806	0.0136032	-0.015783	0.017688	0.0101211	CapeTown	13	10	86	Cape_Town	Africa	Introduced	-33.925	18.424	684.07	3430992	5015.56	119	3	20	336	38.74	0.851	-1.265	No	Yes	0.813	165	100
Cape_Town_13_2_merged_sorted_dupsMarked	0.108712	0.891288	0.0766174	0.835277	0.0881061	0.0322154	0.111911	0.775171	0.0807028	0.0776719	0.0367219	0.763616	0.107637	0.0143529	0.0392272	0.0313481	0.739951	0.0898405	0.0279063	0.0717264	0.03319	0.0240254	-0.00439894	0.0130864	0.0195817	CapeTown	13	2	86	Cape_Town	Africa	Introduced	-33.925	18.424	684.07	3430992	5015.56	119	3	20	336	38.74	0.851	-1.265	No	Yes	0.813	165	100
Cape_Town_13_3_merged_sorted_dupsMarked	0.125763	0.874237	0.106517	0.81293	0.0805529	0.0802474	0.0986215	0.753882	0.0672495	0.0564607	0.0407796	0.725481	0.0845801	0.0926981	0.0195507	0.0324166	0.700112	0.0747373	0.0995218	0.073662	0.0324183	0.0199126	-0.00860482	0.0189915	0.015571	CapeTown	13	3	86	Cape_Town	Africa	Introduced	-33.925	18.424	684.07	3430992	5015.56	119	3	20	336	38.74	0.851	-1.265	No	Yes	0.813	165	100
Cape_Town_13_4_merged_sorted_dupsMarked	0.0883488	0.911651	0.087684	0.850992	0.0613244	0.0958616	0.0626454	0.793222	0.0482709	0.028551	0.0330877	0.749746	0.0458263	0.142789	1e-09	0.0155708	0.746207	0.0418089	0.16737	0.029043	0.0351952	0.0179062	-0.0140291	0.0215329	0.0101957	CapeTown	13	4	86	Cape_Town	Africa	Introduced	-33.925	18.424	684.07	3430992	5015.56	119	3	20	336	38.74	0.851	-1.265	No	Yes	0.813	165	100
Cape_Town_13_5_merged_sorted_dupsMarked	0.409112	0.590888	0.163051	0.551455	0.285494	0.279676	0.000297738	0.508514	0.211513	0.106699	0.195268	0.4409	2.06e-08	0.257134	0.0679634	0.195046	0.28628	1e-09	0.222371	0.228339	0.00414629	0.00437471	-0.0114751	-0.000846635	-0.00732446	CapeTown	13	5	86	Cape_Town	Africa	Introduced	-33.925	18.424	684.07	3430992	5015.56	119	3	20	336	38.74	0.851	-1.265	No	Yes	0.813	165	100
Cape_Town_13_6_merged_sorted_dupsMarked	0.101712	0.898288	0.101846	0.832725	0.0654291	0.0153324	0.149634	0.769816	0.0652171	0.0310752	0.0340073	0.751372	0.134034	0.049511	1e-09	0.0199453	0.765338	0.125037	0.0798861	0.00979304	0.0339431	0.023338	-0.00152191	0.0167831	0.0129072	CapeTown	13	6	86	Cape_Town	Africa	Introduced	-33.925	18.424	684.07	3430992	5015.56	119	3	20	336	38.74	0.851	-1.265	No	Yes	0.813	165	100
Cape_Town_13_7_merged_sorted_dupsMarked	0.0499129	0.950087	0.036753	0.900962	0.0622849	1e-09	0.111612	0.8327	0.0556883	0.0399875	0.0201073	0.826515	0.11339	1e-09	1e-09	0.00825619	0.859241	0.105593	0.0244214	0.00248894	0.0381256	0.0257316	-0.00301383	0.0140086	0.0201614	CapeTown	13	7	86	Cape_Town	Africa	Introduced	-33.925	18.424	684.07	3430992	5015.56	119	3	20	336	38.74	0.851	-1.265	No	Yes	0.813	165	100
Cape_Town_13_8_merged_sorted_dupsMarked	0.0749027	0.925097	0.0408951	0.877326	0.0817792	0.172329	1e-09	0.808098	0.0195729	0.03085	0.0223056	0.748864	1e-09	0.19798	1e-09	1e-09	0.760415	1e-09	0.239585	1e-09	0.0348804	0.0127613	-0.0339213	0.0301664	0.00945853	CapeTown	13	8	86	Cape_Town	Africa	Introduced	-33.925	18.424	684.07	3430992	5015.56	119	3	20	336	38.74	0.851	-1.265	No	Yes	0.813	165	100
Cape_Town_13_9_merged_sorted_dupsMarked	0.0646459	0.935354	0.0486749	0.881487	0.0698382	1e-09	0.176937	0.770636	0.0524269	1e-09	0.0306459	0.786515	0.182839	1e-09	1e-09	0.0099519	0.801691	0.167826	1e-09	0.0205314	0.0376561	0.0331823	0.00969767	0.0176374	0.0196561	CapeTown	13	9	86	Cape_Town	Africa	Introduced	-33.925	18.424	684.07	3430992	5015.56	119	3	20	336	38.74	0.851	-1.265	No	Yes	0.813	165	100
Cape_Town_14_10_merged_sorted_dupsMarked	0.107432	0.892568	0.0558021	0.845017	0.099181	0.0360121	0.0900955	0.785746	0.0881462	0.0462585	0.0582519	0.764531	0.0844268	0.0465323	1e-09	0.0467544	0.790891	0.0801141	0.0822404	1e-09	0.0348172	0.0258969	-0.00753882	0.0237205	0.0155356	CapeTown	14	10	86	Cape_Town	Africa	Introduced	-33.925	18.424	684.07	3430992	5015.56	119	3	20	336	38.74	0.851	-1.265	No	Yes	0.813	165	100
Cape_Town_14_2_merged_sorted_dupsMarked	0.0662833	0.933717	0.0173151	0.888313	0.0943718	1e-09	0.0897709	0.822733	0.087496	0.0359236	0.0568399	0.815368	0.0915859	0.000282971	1e-09	0.0474947	0.810625	0.0807827	0.0129665	0.0481315	0.0366205	0.0282691	-0.00587971	0.0163733	0.0142305	CapeTown	14	2	86	Cape_Town	Africa	Introduced	-33.925	18.424	684.07	3430992	5015.56	119	3	20	336	38.74	0.851	-1.265	No	Yes	0.813	165	100
Cape_Town_14_3_merged_sorted_dupsMarked	0.0861234	0.913877	0.0664387	0.858554	0.0750074	0.0118017	0.120638	0.797314	0.0702465	0.0417496	0.0361518	0.782224	0.11339	0.0264841	1e-09	0.0213621	0.807936	0.106447	0.0642547	1e-09	0.0358854	0.0255851	-0.0032324	0.0209856	0.0172305	CapeTown	14	3	86	Cape_Town	Africa	Introduced	-33.925	18.424	684.07	3430992	5015.56	119	3	20	336	38.74	0.851	-1.265	No	Yes	0.813	165	100
Cape_Town_14_4_merged_sorted_dupsMarked	0.116666	0.883334	0.0962416	0.825056	0.0787023	0.0887871	0.0802937	0.765305	0.0656146	0.0675211	0.0387273	0.74037	0.073767	0.0796146	0.000505946	0.0288471	0.767426	0.0723364	0.130884	1e-09	0.0333806	0.0220272	-0.00897443	0.0234692	0.0148931	CapeTown	14	4	86	Cape_Town	Africa	Introduced	-33.925	18.424	684.07	3430992	5015.56	119	3	20	336	38.74	0.851	-1.265	No	Yes	0.813	165	100
Cape_Town_14_6_merged_sorted_dupsMarked	0.122585	0.877415	0.112163	0.812899	0.0749372	0.073626	0.109135	0.752103	0.0651356	0.0575714	0.0362834	0.728356	0.098491	0.0792981	0.0047923	0.0258581	0.725951	0.0929567	0.107914	0.0425279	0.0326206	0.0210119	-0.00605993	0.0188328	0.0136532	CapeTown	14	6	86	Cape_Town	Africa	Introduced	-33.925	18.424	684.07	3430992	5015.56	119	3	20	336	38.74	0.851	-1.265	No	Yes	0.813	165	100
Cape_Town_14_7_merged_sorted_dupsMarked	0.1524	0.8476	0.15023	0.776291	0.0734791	0.0587783	0.166166	0.709467	0.0655895	0.03654	0.0409501	0.687011	0.149224	0.0862751	1e-09	0.0263748	0.690148	0.142489	0.111492	0.029497	0.0303059	0.0212689	0.000502678	0.0223694	0.0103128	CapeTown	14	7	86	Cape_Town	Africa	Introduced	-33.925	18.424	684.07	3430992	5015.56	119	3	20	336	38.74	0.851	-1.265	No	Yes	0.813	165	100
Cape_Town_14_8_merged_sorted_dupsMarked	0.0711355	0.928864	0.0573423	0.872567	0.0700907	1e-09	0.128799	0.805711	0.06549	0.0401523	0.0309202	0.801088	0.127839	1e-09	1e-09	0.016969	0.83917	0.123659	0.0202028	1e-09	0.0368151	0.028112	-0.000810832	0.0200342	0.0204513	CapeTown	14	8	86	Cape_Town	Africa	Introduced	-33.925	18.424	684.07	3430992	5015.56	119	3	20	336	38.74	0.851	-1.265	No	Yes	0.813	165	100
Cape_Town_14_9_merged_sorted_dupsMarked	0.108733	0.891267	0.114268	0.826624	0.0591084	0.156968	0.0356681	0.769863	0.0375003	0.041092	0.0287772	0.716323	0.0169025	0.196905	1e-09	0.0149264	0.678599	0.0121839	0.215366	0.0789245	0.0329569	0.0122133	-0.0198133	0.0146824	0.00621821	CapeTown	14	9	86	Cape_Town	Africa	Introduced	-33.925	18.424	684.07	3430992	5015.56	119	3	20	336	38.74	0.851	-1.265	No	Yes	0.813	165	100
Cape_Town_18_12_merged_sorted_dupsMarked	0.0374051	0.962595	0.00338421	0.922691	0.0739247	1e-09	0.0707626	0.859	0.0702378	0.0720961	0.00470514	0.847523	0.0756756	1e-09	0.0356212	1e-09	0.899761	0.0646175	1e-09	1e-09	0.0402852	0.0326295	-0.00362123	0.00650821	0.0409801	CapeTown	18	12	86	Cape_Town	Africa	Introduced	-33.925	18.424	684.07	3430992	5015.56	119	3	20	336	38.74	0.851	-1.265	No	Yes	0.813	165	100
Cape_Town_18_13_merged_sorted_dupsMarked	1e-09	1	1e-09	0.988793	0.0112071	1e-09	1e-09	0.959221	0.0407789	0.00693104	0.0180383	0.956251	0.0187801	1e-09	1e-09	1e-09	1	1e-09	1e-09	1e-09	0.0472736	0.0342448	-0.0120811	0.0141656	0.0342176	CapeTown	18	13	86	Cape_Town	Africa	Introduced	-33.925	18.424	684.07	3430992	5015.56	119	3	20	336	38.74	0.851	-1.265	No	Yes	0.813	165	100
Cape_Town_18_14_merged_sorted_dupsMarked	1e-09	1	1e-09	0.98941	0.0105896	1e-09	0.0765282	0.902737	0.0207348	1e-09	1e-09	0.91062	0.0893803	1e-09	1e-09	1e-09	0.937398	0.0626024	1e-09	1e-09	0.0461241	0.0363734	0.00215197	0.00391379	0.0363268	CapeTown	18	14	86	Cape_Town	Africa	Introduced	-33.925	18.424	684.07	3430992	5015.56	119	3	20	336	38.74	0.851	-1.265	No	Yes	0.813	165	100
Cape_Town_18_16_merged_sorted_dupsMarked	1e-09	1	1e-09	0.959767	0.0402326	1e-09	0.0958008	0.864689	0.0395098	1e-09	1.14e-05	0.882627	0.117362	1e-09	1e-09	1e-09	0.914294	0.0857063	1e-09	1e-09	0.0443165	0.0381898	0.00577159	0.00186306	0.0372547	CapeTown	18	16	86	Cape_Town	Africa	Introduced	-33.925	18.424	684.07	3430992	5015.56	119	3	20	336	38.74	0.851	-1.265	No	Yes	0.813	165	100
Cape_Town_18_3_merged_sorted_dupsMarked	0.0637605	0.93624	0.049293	0.884887	0.0658198	0.141038	1e-09	0.826624	0.032338	0.0575684	0.0144197	0.782506	1e-09	0.145506	1e-09	0.00751939	0.767844	1e-09	0.185345	0.0392913	0.0375794	0.016078	-0.0275004	0.0225896	0.0162263	CapeTown	18	3	86	Cape_Town	Africa	Introduced	-33.925	18.424	684.07	3430992	5015.56	119	3	20	336	38.74	0.851	-1.265	No	Yes	0.813	165	100
Cape_Town_18_4_merged_sorted_dupsMarked	1e-09	1	1e-09	1	1e-09	1e-09	0.0674987	0.919402	0.0130996	1e-09	1e-09	0.923388	0.0766116	1e-09	1e-09	1e-09	0.945402	0.0545975	1e-09	1e-09	0.0476732	0.0364383	0.00103455	0.00863332	0.0358317	CapeTown	18	4	86	Cape_Town	Africa	Introduced	-33.925	18.424	684.07	3430992	5015.56	119	3	20	336	38.74	0.851	-1.265	No	Yes	0.813	165	100
Cape_Town_18_9_merged_sorted_dupsMarked	0.155018	0.844982	0.13411	0.778841	0.0870493	1.35e-08	0.203126	0.708585	0.0882895	0.0460531	0.0507882	0.70489	0.18861	0.0096589	0.0230534	0.0486063	0.618237	0.156101	1e-09	0.154002	0.0297771	0.0212424	0.00477854	-0.00151306	0.00846748	CapeTown	18	9	86	Cape_Town	Africa	Introduced	-33.925	18.424	684.07	3430992	5015.56	119	3	20	336	38.74	0.851	-1.265	No	Yes	0.813	165	100
Cape_Town_19_1_merged_sorted_dupsMarked	1e-09	1	1e-09	0.959063	0.0409365	0.00706961	0.0216362	0.921282	0.0500119	0.0322938	0.0214622	0.89091	0.0231963	0.0321376	1e-09	0.0187217	0.830161	0.00189198	0.0342809	0.114945	0.0426406	0.0235263	-0.0156517	0.00786424	0.0207065	CapeTown	19	1	86	Cape_Town	Africa	Introduced	-33.925	18.424	684.07	3430992	5015.56	119	3	20	336	38.74	0.851	-1.265	No	Yes	0.813	165	100
Cape_Town_19_10_merged_sorted_dupsMarked	0.231809	0.768191	0.228256	0.68867	0.0830736	0.219779	0.0947635	0.630536	0.0549217	0.138691	0.0146576	0.602079	0.084161	0.160412	0.0458153	0.0118715	0.616111	0.0814251	0.244777	1e-09	0.0243028	0.0092142	-0.0122404	0.0054157	0.0168395	CapeTown	19	10	86	Cape_Town	Africa	Introduced	-33.925	18.424	684.07	3430992	5015.56	119	3	20	336	38.74	0.851	-1.265	No	Yes	0.813	165	100
Cape_Town_19_11_merged_sorted_dupsMarked	0.373887	0.626113	0.455266	0.503064	0.0416699	0.396472	0.154175	0.443369	0.00598509	0.192332	1e-09	0.411406	0.123073	0.273189	0.124203	1e-09	0.416172	0.110269	0.327409	0.0219474	0.0120091	-0.00907191	-0.00809276	-0.013991	0.0176888	CapeTown	19	11	86	Cape_Town	Africa	Introduced	-33.925	18.424	684.07	3430992	5015.56	119	3	20	336	38.74	0.851	-1.265	No	Yes	0.813	165	100
Cape_Town_19_14_merged_sorted_dupsMarked	0.344416	0.655584	0.430417	0.535068	0.0345151	0.277127	0.245432	0.466946	0.0104961	0.124145	1e-09	0.444821	0.210854	0.22018	0.00538313	1e-09	0.458594	0.202305	0.333718	1e-09	0.0149454	-0.00296851	0.00259685	-0.0156244	0.0114299	CapeTown	19	14	86	Cape_Town	Africa	Introduced	-33.925	18.424	684.07	3430992	5015.56	119	3	20	336	38.74	0.851	-1.265	No	Yes	0.813	165	100
Cape_Town_19_15_merged_sorted_dupsMarked	0.0624044	0.937596	0.0599757	0.883739	0.0562856	0.0204769	0.100943	0.823713	0.0548671	0.0735097	0.00834021	0.818821	0.0993288	1e-09	0.0410865	0.00602299	0.796212	0.0760914	0.0110758	0.0695113	0.0375511	0.0233546	-0.00520123	0.00441804	0.0211672	CapeTown	19	15	86	Cape_Town	Africa	Introduced	-33.925	18.424	684.07	3430992	5015.56	119	3	20	336	38.74	0.851	-1.265	No	Yes	0.813	165	100
Cape_Town_19_16_merged_sorted_dupsMarked	1e-09	1	1e-09	0.94591	0.0540901	1e-09	0.12779	0.827309	0.0449004	1e-09	0.0128795	0.845906	0.141215	1e-09	1e-09	4.24e-05	0.865307	0.123761	1e-09	0.0108891	0.0418008	0.0366074	0.00812065	-0.00458743	0.0235761	CapeTown	19	16	86	Cape_Town	Africa	Introduced	-33.925	18.424	684.07	3430992	5015.56	119	3	20	336	38.74	0.851	-1.265	No	Yes	0.813	165	100
Cape_Town_19_5_merged_sorted_dupsMarked	0.331613	0.668387	0.359533	0.568736	0.0717304	0.267765	0.182453	0.505869	0.0439125	0.146639	0.00552129	0.48184	0.15928	0.20672	0.0743733	0.00270467	0.481765	0.152429	0.267918	0.0208101	0.0164313	0.00368328	-0.00206335	0.000879631	0.0135389	CapeTown	19	5	86	Cape_Town	Africa	Introduced	-33.925	18.424	684.07	3430992	5015.56	119	3	20	336	38.74	0.851	-1.265	No	Yes	0.813	165	100
Cape_Town_19_8_merged_sorted_dupsMarked	0.237524	0.762476	0.22037	0.692465	0.0871658	0.380058	1e-09	0.612002	0.00793934	0.206706	1e-09	0.579137	1e-09	0.214156	0.105366	1e-09	0.586426	1e-09	0.308208	1e-09	0.0184708	-9.97e-05	-0.0235914	0.0086208	0.0169133	CapeTown	19	8	86	Cape_Town	Africa	Introduced	-33.925	18.424	684.07	3430992	5015.56	119	3	20	336	38.74	0.851	-1.265	No	Yes	0.813	165	100
Cape_Town_19_9_merged_sorted_dupsMarked	0.226283	0.773717	0.243585	0.688526	0.0678888	0.203244	0.124129	0.628071	0.0445565	0.113707	0.00927923	0.598045	0.105932	0.173036	0.024757	0.00558079	0.612619	0.10233	0.254713	1e-09	0.0252463	0.00875603	-0.00891333	0.00669722	0.0135963	CapeTown	19	9	86	Cape_Town	Africa	Introduced	-33.925	18.424	684.07	3430992	5015.56	119	3	20	336	38.74	0.851	-1.265	No	Yes	0.813	165	100
Cape_Town_3_12_merged_sorted_dupsMarked	0.317281	0.682719	0.309221	0.589372	0.101407	0.164762	0.22996	0.522623	0.082655	0.131906	0.0273227	0.507915	0.203406	0.12945	0.131399	0.0361686	0.364222	0.15651	0.0598861	0.251813	0.0170127	0.00872436	0.0043487	-0.00277855	0.0059902	CapeTown	3	12	86	Cape_Town	Africa	Introduced	-33.925	18.424	684.07	3430992	5015.56	119	3	20	336	38.74	0.851	-1.265	No	Yes	0.813	165	100
Cape_Town_3_13_merged_sorted_dupsMarked	0.218132	0.781868	0.238672	0.690194	0.0711332	0.0383207	0.277456	0.614527	0.0696967	0.0637566	0.0237574	0.610862	0.252458	0.0491661	0.0616859	0.0276802	0.446976	0.194353	1e-09	0.269305	0.0239393	0.0156997	0.0111204	-0.00773339	0.00678737	CapeTown	3	13	86	Cape_Town	Africa	Introduced	-33.925	18.424	684.07	3430992	5015.56	119	3	20	336	38.74	0.851	-1.265	No	Yes	0.813	165	100
Cape_Town_3_15_merged_sorted_dupsMarked	0.147304	0.852696	0.139894	0.784936	0.0751707	0.0819372	0.129391	0.72295	0.0657211	0.0880258	0.0226338	0.705128	0.119218	0.0649942	0.029116	0.0251103	0.639825	0.0949031	0.0965886	0.114457	0.0294667	0.0158609	-0.00574347	-0.00208143	0.0147932	CapeTown	3	15	86	Cape_Town	Africa	Introduced	-33.925	18.424	684.07	3430992	5015.56	119	3	20	336	38.74	0.851	-1.265	No	Yes	0.813	165	100
Cape_Town_3_17_merged_sorted_dupsMarked	0.215261	0.784739	0.199894	0.70733	0.0927755	0.136704	0.143344	0.645258	0.0746945	0.121959	0.026556	0.62772	0.129992	0.0937727	0.060785	0.0287623	0.559126	0.10673	0.124834	0.119762	0.0244207	0.013282	-0.00535052	-0.00081796	0.013292	CapeTown	3	17	86	Cape_Town	Africa	Introduced	-33.925	18.424	684.07	3430992	5015.56	119	3	20	336	38.74	0.851	-1.265	No	Yes	0.813	165	100
Cape_Town_3_4_merged_sorted_dupsMarked	0.153203	0.846797	0.174937	0.770213	0.0548494	0.0562741	0.190679	0.703104	0.0499435	0.109941	1e-09	0.704858	0.182587	0.00261386	0.0688215	1e-09	0.648723	0.151465	0.023482	0.107508	0.0297257	0.0171139	0.00239328	-0.00604219	0.0212686	CapeTown	3	4	86	Cape_Town	Africa	Introduced	-33.925	18.424	684.07	3430992	5015.56	119	3	20	336	38.74	0.851	-1.265	No	Yes	0.813	165	100
Cape_Town_3_8_merged_sorted_dupsMarked	0.266818	0.733182	0.279654	0.637835	0.0825105	0.0621653	0.297799	0.561943	0.0780922	0.0899169	0.0241084	0.562566	0.272724	0.0506849	0.0863634	0.0281193	0.46137	0.224683	0.00625166	0.193213	0.0201713	0.0143959	0.014218	-0.00858093	0.010713	CapeTown	3	8	86	Cape_Town	Africa	Introduced	-33.925	18.424	684.07	3430992	5015.56	119	3	20	336	38.74	0.851	-1.265	No	Yes	0.813	165	100
Cape_Town_3_9_merged_sorted_dupsMarked	0.0520523	0.947948	0.0355164	0.902842	0.061642	0.0197176	0.0820167	0.841933	0.0563327	0.0857042	1e-09	0.830804	0.0834921	1e-09	0.0492065	1e-09	0.862621	0.0732583	1e-09	0.0149138	0.0390458	0.0258955	-0.00645085	0.00479146	0.0313227	CapeTown	3	9	86	Cape_Town	Africa	Introduced	-33.925	18.424	684.07	3430992	5015.56	119	3	20	336	38.74	0.851	-1.265	No	Yes	0.813	165	100
Cape_Town_4_1_merged_sorted_dupsMarked	0.0284957	0.971504	3.02e-06	0.931859	0.0681381	1e-09	0.0889942	0.854477	0.0565285	0.0320317	0.0217634	0.851163	0.0950424	1e-09	1e-09	0.0124441	0.890602	0.089737	0.00721653	1e-09	0.0394368	0.0279705	-0.00563838	0.0149383	0.0204831	CapeTown	4	1	86	Cape_Town	Africa	Introduced	-33.925	18.424	684.07	3430992	5015.56	119	3	20	336	38.74	0.851	-1.265	No	Yes	0.813	165	100
Cape_Town_4_10_merged_sorted_dupsMarked	0.117663	0.882337	0.0643846	0.831022	0.104593	1e-09	0.175509	0.732535	0.0919568	0.00971635	0.0659428	0.745793	0.178548	1e-09	1e-09	0.0554877	0.711565	0.15309	1e-09	0.0798577	0.0326745	0.0303472	0.00676408	0.0026511	0.0118874	CapeTown	4	10	86	Cape_Town	Africa	Introduced	-33.925	18.424	684.07	3430992	5015.56	119	3	20	336	38.74	0.851	-1.265	No	Yes	0.813	165	100
Cape_Town_4_13_merged_sorted_dupsMarked	0.0707875	0.929213	0.0476777	0.877916	0.0744066	0.0909519	0.0272759	0.823543	0.0582289	0.0204608	0.0498757	0.77537	0.0117208	0.142572	1e-09	0.0284597	0.792568	0.0113538	0.167618	1e-09	0.036752	0.019102	-0.0195366	0.0209515	0.0096064	CapeTown	4	13	86	Cape_Town	Africa	Introduced	-33.925	18.424	684.07	3430992	5015.56	119	3	20	336	38.74	0.851	-1.265	No	Yes	0.813	165	100
Cape_Town_4_18_merged_sorted_dupsMarked	0.0627977	0.937202	0.0214393	0.896037	0.0825241	0.00894936	0.0858951	0.832077	0.0730784	0.04937	0.0347478	0.815505	0.0865244	0.0138533	1e-09	0.0243846	0.838568	0.0776721	0.0555486	0.00382694	0.0369154	0.0260056	-0.00719507	0.0156636	0.0178399	CapeTown	4	18	86	Cape_Town	Africa	Introduced	-33.925	18.424	684.07	3430992	5015.56	119	3	20	336	38.74	0.851	-1.265	No	Yes	0.813	165	100
Cape_Town_4_2_merged_sorted_dupsMarked	0.0110905	0.98891	0.0185195	0.936008	0.0454725	0.012566	0.0692859	0.877173	0.0409749	1.93e-09	0.0253769	0.842706	0.0553942	0.0765226	1e-09	1.74e-05	0.833048	0.0423121	0.0802454	0.0443775	0.040528	0.0220765	-0.0131605	0.0169314	0.012486	CapeTown	4	2	86	Cape_Town	Africa	Introduced	-33.925	18.424	684.07	3430992	5015.56	119	3	20	336	38.74	0.851	-1.265	No	Yes	0.813	165	100
Cape_Town_4_3_merged_sorted_dupsMarked	0.0382955	0.961704	0.00557262	0.921304	0.0731238	0.0311259	0.0434634	0.862563	0.0628474	0.0484662	0.0332375	0.839348	0.0426122	0.0363361	1e-09	0.0207399	0.862099	0.0394126	0.0726802	0.0050688	0.040077	0.0254126	-0.0134904	0.0228863	0.017399	CapeTown	4	3	86	Cape_Town	Africa	Introduced	-33.925	18.424	684.07	3430992	5015.56	119	3	20	336	38.74	0.851	-1.265	No	Yes	0.813	165	100
Cape_Town_4_4_merged_sorted_dupsMarked	0.399732	0.600268	0.2303	0.555416	0.214284	0.542108	1e-09	0.433682	0.0242097	0.236709	0.00535216	0.375796	1e-09	0.382143	0.0184413	0.0379247	0.296559	1e-09	0.606192	0.0408828	0.00771041	-0.00452818	-0.0377427	0.0148792	-7.3e-05	CapeTown	4	4	86	Cape_Town	Africa	Introduced	-33.925	18.424	684.07	3430992	5015.56	119	3	20	336	38.74	0.851	-1.265	No	Yes	0.813	165	100
Cape_Town_4_6_merged_sorted_dupsMarked	0.0647968	0.935203	0.0321704	0.886696	0.0811337	0.0456533	0.0605327	0.826071	0.0677431	0.0478443	0.0373579	0.798839	0.0565441	0.0594147	1e-09	0.0232856	0.823269	0.053496	0.0994509	0.000498804	0.0368353	0.0241563	-0.0112664	0.0216167	0.0167169	CapeTown	4	6	86	Cape_Town	Africa	Introduced	-33.925	18.424	684.07	3430992	5015.56	119	3	20	336	38.74	0.851	-1.265	No	Yes	0.813	165	100
Cape_Town_4_8_merged_sorted_dupsMarked	0.0581622	0.941838	0.0278761	0.893162	0.0789614	1e-09	0.194949	0.754616	0.0504346	1e-09	0.0179295	0.777507	0.204563	1e-09	1e-09	1e-09	0.811512	0.188488	1e-09	1e-09	0.0377558	0.034145	0.0145009	0.00457	0.0189782	CapeTown	4	8	86	Cape_Town	Africa	Introduced	-33.925	18.424	684.07	3430992	5015.56	119	3	20	336	38.74	0.851	-1.265	No	Yes	0.813	165	100
Cape_Town_4_9_merged_sorted_dupsMarked	0.0375482	0.962452	1e-09	0.923445	0.0765549	0.151999	1e-09	0.845751	0.00224966	1.06e-09	0.0143413	0.776182	1e-09	0.209477	1e-09	1e-09	0.77825	1e-09	0.221709	4.14e-05	0.0376944	0.0119386	-0.0386022	0.0321825	0.00592499	CapeTown	4	9	86	Cape_Town	Africa	Introduced	-33.925	18.424	684.07	3430992	5015.56	119	3	20	336	38.74	0.851	-1.265	No	Yes	0.813	165	100
Cape_Town_6_12_merged_sorted_dupsMarked	1e-09	1	1e-09	1	1e-09	1e-09	0.00638434	0.963127	0.0304889	0.00662585	0.00146938	0.960832	0.0310731	1e-09	1e-09	1e-09	1	1e-09	1e-09	1e-09	0.0475062	0.0348604	-0.00480645	0.0104589	0.0371929	CapeTown	6	12	86	Cape_Town	Africa	Introduced	-33.925	18.424	684.07	3430992	5015.56	119	3	20	336	38.74	0.851	-1.265	No	Yes	0.813	165	100
Cape_Town_6_13_merged_sorted_dupsMarked	0.164163	0.835837	0.186565	0.757178	0.0562573	0.0189885	0.237727	0.68537	0.0579144	0.0449652	0.0193293	0.67923	0.214794	0.0416815	0.0082945	0.0155948	0.607071	0.189107	0.050457	0.129476	0.0288645	0.0185706	0.0082369	0.000718806	0.00909294	CapeTown	6	13	86	Cape_Town	Africa	Introduced	-33.925	18.424	684.07	3430992	5015.56	119	3	20	336	38.74	0.851	-1.265	No	Yes	0.813	165	100
Cape_Town_6_14_merged_sorted_dupsMarked	0.290865	0.709135	0.299142	0.619883	0.0809744	0.23699	0.146535	0.564649	0.0518261	0.12171	0.0199481	0.533248	0.119436	0.205658	0.0703728	0.0222607	0.454712	0.104664	0.223341	0.12465	0.0150118	0.00493844	-0.00301554	0.00250904	0.00618964	CapeTown	6	14	86	Cape_Town	Africa	Introduced	-33.925	18.424	684.07	3430992	5015.56	119	3	20	336	38.74	0.851	-1.265	No	Yes	0.813	165	100
Cape_Town_6_15_merged_sorted_dupsMarked	0.406337	0.593663	0.443184	0.480712	0.0761037	0.217598	0.311756	0.410926	0.0597201	0.100847	0.0258777	0.39245	0.266995	0.213831	0.111712	0.0194093	0.302237	0.238072	0.147714	0.180856	0.010564	0.00446703	0.0146381	0.0028046	0.00183023	CapeTown	6	15	86	Cape_Town	Africa	Introduced	-33.925	18.424	684.07	3430992	5015.56	119	3	20	336	38.74	0.851	-1.265	No	Yes	0.813	165	100
Cape_Town_6_2_merged_sorted_dupsMarked	0.215157	0.784843	0.223566	0.69944	0.0769943	0.0124209	0.281869	0.627095	0.0786157	0.0482605	0.038789	0.623772	0.247672	0.0415061	0.0365118	0.0431222	0.424668	0.19768	1.77e-06	0.298017	0.0235517	0.0149074	0.0113653	-0.011771	0.00146054	CapeTown	6	2	86	Cape_Town	Africa	Introduced	-33.925	18.424	684.07	3430992	5015.56	119	3	20	336	38.74	0.851	-1.265	No	Yes	0.813	165	100
Cape_Town_6_3_merged_sorted_dupsMarked	0.441631	0.558369	0.435079	0.453234	0.111687	0.166671	0.356594	0.381962	0.0947716	0.152929	0.0321652	0.387918	0.325945	0.101043	0.126783	0.0301645	0.367805	0.301906	0.119325	0.0540159	0.00773079	0.00891755	0.0207817	-0.00677362	0.00814581	CapeTown	6	3	86	Cape_Town	Africa	Introduced	-33.925	18.424	684.07	3430992	5015.56	119	3	20	336	38.74	0.851	-1.265	No	Yes	0.813	165	100
Cape_Town_6_5_merged_sorted_dupsMarked	0.222805	0.777195	0.248252	0.689304	0.062444	0.0333189	0.292261	0.613829	0.0605904	0.0973194	0.000183808	0.627251	0.275245	4.43e-09	0.07483	0.00213962	0.493407	0.227071	1e-09	0.202552	0.0237722	0.0155803	0.0134263	-0.0072981	0.0121117	CapeTown	6	5	86	Cape_Town	Africa	Introduced	-33.925	18.424	684.07	3430992	5015.56	119	3	20	336	38.74	0.851	-1.265	No	Yes	0.813	165	100
Cape_Town_6_6_merged_sorted_dupsMarked	0.391794	0.608206	0.459487	0.486423	0.0540903	0.236911	0.310737	0.416953	0.0353981	0.0952544	0.00713387	0.393881	0.261367	0.242364	0.0897534	0.00216122	0.280376	0.234312	0.189951	0.203447	0.0113926	0.000358083	0.0129887	0.000812643	0.000124636	CapeTown	6	6	86	Cape_Town	Africa	Introduced	-33.925	18.424	684.07	3430992	5015.56	119	3	20	336	38.74	0.851	-1.265	No	Yes	0.813	165	100
Cape_Town_7_11_merged_sorted_dupsMarked	0.142412	0.857588	0.15949	0.783704	0.0568056	0.035085	0.197081	0.714225	0.0536081	0.0818981	0.00821162	0.713481	0.18429	0.0121199	0.0331378	0.00570847	0.676232	0.160594	0.0416894	0.0826377	0.0305597	0.0192332	0.00346128	0.00217809	0.0173162	CapeTown	7	11	86	Cape_Town	Africa	Introduced	-33.925	18.424	684.07	3430992	5015.56	119	3	20	336	38.74	0.851	-1.265	No	Yes	0.813	165	100
Cape_Town_7_12_merged_sorted_dupsMarked	1e-09	1	1e-09	0.985653	0.0143469	1e-09	0.0317349	0.939504	0.0287615	0.00806917	0.0109836	0.928357	0.0395035	0.0130865	1e-09	1e-09	0.905739	0.0182413	0.012236	0.0637839	0.0444172	0.0252014	-0.0145665	0.010622	0.0195837	CapeTown	7	12	86	Cape_Town	Africa	Introduced	-33.925	18.424	684.07	3430992	5015.56	119	3	20	336	38.74	0.851	-1.265	No	Yes	0.813	165	100
Cape_Town_7_13_merged_sorted_dupsMarked	0.382002	0.617998	0.424786	0.504922	0.0702923	0.249892	0.26806	0.43411	0.047937	0.194849	1e-09	0.433953	0.250426	0.120772	0.143928	1e-09	0.427927	0.218714	0.161652	0.0477785	0.0115787	0.00114581	0.00868845	-0.022037	0.0170208	CapeTown	7	13	86	Cape_Town	Africa	Introduced	-33.925	18.424	684.07	3430992	5015.56	119	3	20	336	38.74	0.851	-1.265	No	Yes	0.813	165	100
Cape_Town_7_14_merged_sorted_dupsMarked	1e-09	1	1e-09	0.962915	0.0370845	0.0310415	0.0214689	0.910389	0.0371002	0.0213082	0.015763	0.875193	0.0171482	0.0705873	1e-09	0.000164731	0.866914	0.00326448	0.0957305	0.033926	0.0422988	0.0216423	-0.0170731	0.012209	0.0208326	CapeTown	7	14	86	Cape_Town	Africa	Introduced	-33.925	18.424	684.07	3430992	5015.56	119	3	20	336	38.74	0.851	-1.265	No	Yes	0.813	165	100
Cape_Town_7_2_merged_sorted_dupsMarked	0.402515	0.597485	0.440742	0.484936	0.0743226	0.347867	0.183876	0.426663	0.0415942	0.209867	1e-09	0.40641	0.160903	0.222819	0.145782	1e-09	0.398811	0.14384	0.268473	0.0430935	0.010507	-0.00432083	-0.00237167	-0.0139685	0.0159978	CapeTown	7	2	86	Cape_Town	Africa	Introduced	-33.925	18.424	684.07	3430992	5015.56	119	3	20	336	38.74	0.851	-1.265	No	Yes	0.813	165	100
Cape_Town_7_4_merged_sorted_dupsMarked	0.205466	0.794534	0.296133	0.684554	0.0193124	0.236001	0.143394	0.620527	7.8e-05	0.068793	1e-09	0.583531	0.114908	0.232768	0.0289773	1e-09	0.526628	0.100259	0.229606	0.11453	0.0212833	0.000682173	-0.00400127	0.00579925	0.00870873	CapeTown	7	4	86	Cape_Town	Africa	Introduced	-33.925	18.424	684.07	3430992	5015.56	119	3	20	336	38.74	0.851	-1.265	No	Yes	0.813	165	100
Cape_Town_7_5_merged_sorted_dupsMarked	0.0667438	0.933256	0.087897	0.872403	0.0396999	0.187618	1e-09	0.807249	0.00513285	0.065093	1e-09	0.760793	1e-09	0.174114	0.0341247	1e-09	0.727927	1e-09	0.138329	0.0996192	0.0375978	0.0133576	-0.0258532	0.0247409	0.0228788	CapeTown	7	5	86	Cape_Town	Africa	Introduced	-33.925	18.424	684.07	3430992	5015.56	119	3	20	336	38.74	0.851	-1.265	No	Yes	0.813	165	100
Cape_Town_7_6_merged_sorted_dupsMarked	0.369869	0.630131	0.411605	0.521533	0.0668626	0.263751	0.237739	0.455095	0.0434153	0.20029	1e-09	0.449849	0.216405	0.133456	0.121447	1e-09	0.459577	0.192852	0.224751	0.00137326	0.0123832	-0.000435631	0.0045201	-0.023155	0.0148441	CapeTown	7	6	86	Cape_Town	Africa	Introduced	-33.925	18.424	684.07	3430992	5015.56	119	3	20	336	38.74	0.851	-1.265	No	Yes	0.813	165	100
Cape_Town_7_9_merged_sorted_dupsMarked	0.135526	0.864474	0.19212	0.77668	0.0312006	0.0533544	0.207301	0.709889	0.029455	0.0632987	1e-09	0.70294	0.18743	0.0463318	0.0264813	1e-09	0.646836	0.158777	0.063408	0.104498	0.0297827	0.0141737	0.00407744	-0.00434274	0.0143877	CapeTown	7	9	86	Cape_Town	Africa	Introduced	-33.925	18.424	684.07	3430992	5015.56	119	3	20	336	38.74	0.851	-1.265	No	Yes	0.813	165	100
Cape_Town_8_1_merged_sorted_dupsMarked	1e-09	1	1e-09	1	1e-09	1e-09	0.0473097	0.940074	0.0126166	1e-09	0.00218297	0.941	0.0568166	1e-09	1e-09	1e-09	0.95753	0.0373077	1e-09	0.00516187	0.0485151	0.0309203	-0.00909265	0.010114	0.024433	CapeTown	8	1	86	Cape_Town	Africa	Introduced	-33.925	18.424	684.07	3430992	5015.56	119	3	20	336	38.74	0.851	-1.265	No	Yes	0.813	165	100
Cape_Town_8_11_merged_sorted_dupsMarked	1e-09	1	1e-09	0.982868	0.0171318	1e-09	0.080311	0.894279	0.0254103	1e-09	0.000142385	0.90567	0.0941874	1e-09	1e-09	1e-09	0.93105	0.0689501	1e-09	1e-09	0.0464574	0.0366481	0.00304903	-0.000492748	0.027512	CapeTown	8	11	86	Cape_Town	Africa	Introduced	-33.925	18.424	684.07	3430992	5015.56	119	3	20	336	38.74	0.851	-1.265	No	Yes	0.813	165	100
Cape_Town_8_2_merged_sorted_dupsMarked	0.00503779	0.994962	1e-09	0.946214	0.0537864	1e-09	0.116157	0.842891	0.0409522	1e-09	0.0236783	0.850906	0.125416	1e-09	1e-09	0.0100919	0.780305	0.0923417	1e-09	0.117261	0.0406997	0.0278457	-0.000463067	-0.00218607	0.012697	CapeTown	8	2	86	Cape_Town	Africa	Introduced	-33.925	18.424	684.07	3430992	5015.56	119	3	20	336	38.74	0.851	-1.265	No	Yes	0.813	165	100
Cape_Town_8_3_merged_sorted_dupsMarked	1e-09	1	1e-09	0.981737	0.0182628	1e-09	0.0863347	0.889906	0.0237592	1e-09	1e-09	0.902773	0.0972268	1e-09	1e-09	1e-09	0.930468	0.0695321	1e-09	1e-09	0.0461126	0.0364994	0.00313669	-0.000370248	0.0314861	CapeTown	8	3	86	Cape_Town	Africa	Introduced	-33.925	18.424	684.07	3430992	5015.56	119	3	20	336	38.74	0.851	-1.265	No	Yes	0.813	165	100
Cape_Town_8_4_merged_sorted_dupsMarked	1e-09	1	1e-09	1	3.84e-09	1e-09	0.0972308	0.892782	0.00998761	1e-09	1e-09	0.90202	0.0979805	1e-09	1e-09	1e-09	0.928409	0.0715914	1e-09	1e-09	0.0468729	0.0383053	0.00615189	-0.000358093	0.0320463	CapeTown	8	4	86	Cape_Town	Africa	Introduced	-33.925	18.424	684.07	3430992	5015.56	119	3	20	336	38.74	0.851	-1.265	No	Yes	0.813	165	100
Cape_Town_8_5_merged_sorted_dupsMarked	0.316391	0.683609	0.293322	0.593705	0.112974	0.263803	0.125077	0.537301	0.0738196	0.0806681	0.055192	0.47839	0.0829286	0.302821	3.12e-05	0.0691659	0.332945	0.0704394	0.326428	0.200991	0.0091915	0.00171585	-0.00565207	-0.00180352	-0.00573151	CapeTown	8	5	86	Cape_Town	Africa	Introduced	-33.925	18.424	684.07	3430992	5015.56	119	3	20	336	38.74	0.851	-1.265	No	Yes	0.813	165	100
Cape_Town_8_6_merged_sorted_dupsMarked	0.034842	0.965158	0.0160375	0.919795	0.0641676	0.0252653	0.0541167	0.862976	0.0576416	0.0586936	0.0242522	0.846856	0.0560088	0.0141897	0.001385	0.015967	0.862512	0.0507594	0.0624136	0.00696311	0.0411715	0.0266742	-0.0119582	0.0157881	0.0251235	CapeTown	8	6	86	Cape_Town	Africa	Introduced	-33.925	18.424	684.07	3430992	5015.56	119	3	20	336	38.74	0.851	-1.265	No	Yes	0.813	165	100
Cape_Town_8_7_merged_sorted_dupsMarked	0.178644	0.821356	0.157864	0.751249	0.0908875	1.53e-05	0.225748	0.683774	0.0904624	0.0677552	0.038458	0.683624	0.210163	1e-09	0.0449708	0.0357837	0.599233	0.172466	1e-09	0.147547	0.027674	0.0210027	0.00765555	-0.00332737	0.0118417	CapeTown	8	7	86	Cape_Town	Africa	Introduced	-33.925	18.424	684.07	3430992	5015.56	119	3	20	336	38.74	0.851	-1.265	No	Yes	0.813	165	100
Cape_Town_8_8_merged_sorted_dupsMarked	1e-09	1	1e-09	0.995146	0.00485361	1e-09	1e-09	0.975307	0.0246934	0.0202627	0.0108375	0.956004	1e-09	0.0128956	1e-09	1e-09	0.990131	1e-09	0.00986947	1e-09	0.0471098	0.0263726	-0.0238927	0.0173237	0.0268261	CapeTown	8	8	86	Cape_Town	Africa	Introduced	-33.925	18.424	684.07	3430992	5015.56	119	3	20	336	38.74	0.851	-1.265	No	Yes	0.813	165	100
Cape_Town_8_9_merged_sorted_dupsMarked	0.086455	0.913545	0.0582441	0.860467	0.0812893	1e-09	0.122345	0.799338	0.0783169	0.079211	0.0096153	0.791912	0.119262	1e-09	0.0522421	0.00523095	0.834191	0.108336	1e-09	1e-09	0.0358503	0.0293268	-0.00117023	0.00247397	0.0316873	CapeTown	8	9	86	Cape_Town	Africa	Introduced	-33.925	18.424	684.07	3430992	5015.56	119	3	20	336	38.74	0.851	-1.265	No	Yes	0.813	165	100
cg_178_merged_sorted_dupsMarked	0.322108	0.677892	0.381601	0.569604	0.0487951	0.290799	0.183166	0.505298	0.0207363	0.114168	1e-09	0.470061	0.153085	0.262686	0.0352512	1e-09	0.453846	0.149026	0.323188	0.0386886	0.0170266	-0.000263708	-0.00307567	0.00344288	0.00806206	Spain	cg	178	32	Spain	Europe	Native	40.42	-3.70379
cg_286_merged_sorted_dupsMarked	0.0197307	0.980269	0.0174373	0.925874	0.0566889	1e-09	0.175069	0.79334	0.0315901	1e-09	0.0178343	0.806955	0.175211	1e-09	1e-09	3.9e-06	0.780005	0.154509	1e-09	0.0654813	0.0395971	0.0307212	0.00908308	-0.0078168	0.013661	Spain	cg	286	32	Spain	Europe	Native	40.42	-3.70379
cg_301_merged_sorted_dupsMarked	0.337648	0.662352	0.280827	0.580653	0.138521	0.108734	0.266203	0.504971	0.120092	0.132772	0.0569745	0.506368	0.250927	0.052959	0.07767	0.0625539	0.460103	0.226297	0.0904737	0.0829017	0.0150211	0.0159038	0.00956439	-0.00599768	0.00766986	Spain	cg	301	32	Spain	Europe	Native	40.42	-3.70379
cg_322_merged_sorted_dupsMarked	0.420121	0.579879	0.381571	0.481242	0.137188	0.197393	0.285066	0.407888	0.109653	0.138468	0.0602079	0.400678	0.263205	0.137441	0.124166	0.0574494	0.371998	0.238571	0.118678	0.0891369	0.00943218	0.0125616	0.0132502	0.00834278	0.0111188	Spain	cg	322	32	Spain	Europe	Native	40.42	-3.70379
cg_453_merged_sorted_dupsMarked	0.0714079	0.928592	0.060684	0.866842	0.0724743	1e-09	0.24198	0.715208	0.0428122	1e-09	0.0224236	0.738389	0.239188	1e-09	1e-09	0.00921702	0.701375	0.211692	1e-09	0.0777162	0.0355864	0.0316429	0.0167066	-0.011023	0.0123978	Spain	cg	453	32	Spain	Europe	Native	40.42	-3.70379
Chrchurch_1_1_merged_sorted_dupsMarked	0.402332	0.597668	0.482234	0.483533	0.0342328	0.451149	0.109852	0.437141	0.00185788	0.0110703	0.0164295	0.339933	0.0599411	0.572626	2.8e-05	0.00362772	0.100692	0.0456932	0.541638	0.308321	0.00232716	-0.00313213	-0.00249684	-0.000242741	-0.00508671	Chrchurch	1	1	95	Christchurch	Oceania	Introduced	-43.532	172.636	181.67	374100	2059.23	74	1	39	743	27.01	1.889	-2.057	Yes	Yes	0.617	119	95
Chrchurch_1_10_merged_sorted_dupsMarked	0.25909	0.74091	0.347934	0.624458	0.027608	0.259096	0.163779	0.56814	0.00898532	0.0354277	0.00989227	0.522484	0.112	0.320196	0.00217781	0.00572412	0.342757	0.0971856	0.281152	0.271003	0.0148285	-0.00203666	-0.00309471	0.000820264	-0.00106834	Chrchurch	1	10	95	Christchurch	Oceania	Introduced	-43.532	172.636	181.67	374100	2059.23	74	1	39	743	27.01	1.889	-2.057	Yes	Yes	0.617	119	95
Chrchurch_1_11_merged_sorted_dupsMarked	0.450256	0.549744	0.498666	0.429605	0.0717297	0.470183	0.125465	0.377078	0.027274	0.230094	1e-09	0.336996	0.0986751	0.334235	0.125785	1e-09	0.344274	0.0926198	0.437322	2.82e-08	0.00680078	-0.0125508	-0.0125222	-0.0174307	0.00901641	Chrchurch	1	11	95	Christchurch	Oceania	Introduced	-43.532	172.636	181.67	374100	2059.23	74	1	39	743	27.01	1.889	-2.057	Yes	Yes	0.617	119	95
Chrchurch_1_3_merged_sorted_dupsMarked	0.483646	0.516354	0.452498	0.403531	0.143971	0.49266	0.0655355	0.354465	0.0873393	0.15846	0.0628407	0.293424	0.0452816	0.439994	0.0831081	0.073856	0.159206	0.0264508	0.461921	0.195458	0.00171712	-0.00227737	-0.00416072	-0.00446786	-0.00116474	Chrchurch	1	3	95	Christchurch	Oceania	Introduced	-43.532	172.636	181.67	374100	2059.23	74	1	39	743	27.01	1.889	-2.057	Yes	Yes	0.617	119	95
Chrchurch_1_4_merged_sorted_dupsMarked	0.311389	0.688611	0.474931	0.524763	0.000305604	0.372029	0.159738	0.468189	4.43e-05	0.0924198	1e-09	0.41175	0.116009	0.379821	0.0599321	1e-09	0.295252	0.0907119	0.365189	0.188915	0.00417812	-0.00429684	-0.00165844	-0.00764042	0.000239044	Chrchurch	1	4	95	Christchurch	Oceania	Introduced	-43.532	172.636	181.67	374100	2059.23	74	1	39	743	27.01	1.889	-2.057	Yes	Yes	0.617	119	95
Chrchurch_1_5_merged_sorted_dupsMarked	0.71841	0.28159	0.688355	0.161564	0.150081	0.485393	0.316524	0.10034	0.0977426	0.289672	0.025675	0.0892783	0.277903	0.317472	0.234096	0.0334984	0.075083	0.260255	0.359529	0.0375393	-0.0132287	-0.0101983	0.011702	-0.0124594	0.00115556	Chrchurch	1	5	95	Christchurch	Oceania	Introduced	-43.532	172.636	181.67	374100	2059.23	74	1	39	743	27.01	1.889	-2.057	Yes	Yes	0.617	119	95
Chrchurch_1_6_merged_sorted_dupsMarked	0.246292	0.753708	0.316642	0.645088	0.0382699	0.23953	0.153009	0.587657	0.0198037	0.157206	1.81e-07	0.563688	0.124651	0.154455	0.157946	0.00115456	0.43336	0.0764732	0.103458	0.227607	0.0119861	0.00140942	-0.00076699	-0.00358551	0.00607768	Chrchurch	1	6	95	Christchurch	Oceania	Introduced	-43.532	172.636	181.67	374100	2059.23	74	1	39	743	27.01	1.889	-2.057	Yes	Yes	0.617	119	95
Chrchurch_1_8_merged_sorted_dupsMarked	0.297809	0.702191	0.309885	0.610835	0.0792803	0.22891	0.162159	0.551574	0.057357	0.123475	0.0139033	0.518183	0.126516	0.217923	0.0668928	0.0259119	0.4033	0.106604	0.215712	0.181579	0.0113197	0.00094899	-0.0028495	-0.00272118	0.00280697	Chrchurch	1	8	95	Christchurch	Oceania	Introduced	-43.532	172.636	181.67	374100	2059.23	74	1	39	743	27.01	1.889	-2.057	Yes	Yes	0.617	119	95
Chrchurch_1_9_merged_sorted_dupsMarked	0.677522	0.322478	0.665201	0.205403	0.129396	0.588524	0.185134	0.161857	0.0644849	0.340769	1e-09	0.137026	0.156062	0.366142	0.269015	0.00415797	0.148274	0.147917	0.427857	0.00277998	-0.00880674	-0.0147463	-0.00378622	-0.000325797	0.0108992	Chrchurch	1	9	95	Christchurch	Oceania	Introduced	-43.532	172.636	181.67	374100	2059.23	74	1	39	743	27.01	1.889	-2.057	Yes	Yes	0.617	119	95
Chrchurch_2_11_merged_sorted_dupsMarked	0.484166	0.515834	0.602121	0.366816	0.0310624	0.581914	0.094595	0.320758	0.00273233	0.165954	3.2e-07	0.245036	0.0248533	0.564156	0.0955511	3.8e-07	0.0849345	0.0140443	0.586774	0.218696	0.00123174	-0.0049994	-0.00126179	-0.00200508	-0.000426169	Chrchurch	2	11	95	Christchurch	Oceania	Introduced	-43.532	172.636	181.67	374100	2059.23	74	1	39	743	27.01	1.889	-2.057	Yes	Yes	0.617	119	95
Chrchurch_2_12_merged_sorted_dupsMarked	0.34972	0.65028	0.427096	0.533535	0.0393685	0.415231	0.103115	0.47629	0.00536341	0.169541	1e-09	0.428106	0.0718585	0.330494	0.0179623	1e-09	0.440034	0.0771465	0.464857	1e-09	0.0138064	-0.0108239	-0.0149948	-0.0142258	0.009841	Chrchurch	2	12	95	Christchurch	Oceania	Introduced	-43.532	172.636	181.67	374100	2059.23	74	1	39	743	27.01	1.889	-2.057	Yes	Yes	0.617	119	95
Chrchurch_2_15_merged_sorted_dupsMarked	0.349367	0.650633	0.401306	0.539846	0.0588484	0.366466	0.125273	0.482647	0.0256133	0.14624	1e-09	0.432978	0.0924323	0.32835	0.0567177	0.0053106	0.340364	0.078587	0.379253	0.139767	0.0147353	-0.00731911	-0.0129279	-0.0104781	-0.000591086	Chrchurch	2	15	95	Christchurch	Oceania	Introduced	-43.532	172.636	181.67	374100	2059.23	74	1	39	743	27.01	1.889	-2.057	Yes	Yes	0.617	119	95
Chrchurch_2_17_merged_sorted_dupsMarked	0.363133	0.636867	0.442094	0.517469	0.0404375	0.440943	0.0950708	0.461126	0.00286034	0.140823	1e-09	0.401217	0.0564552	0.401505	0.0237394	1e-09	0.407275	0.0649945	0.503991	1e-09	0.0132633	-0.0126834	-0.0177551	-0.00680112	0.00329067	Chrchurch	2	17	95	Christchurch	Oceania	Introduced	-43.532	172.636	181.67	374100	2059.23	74	1	39	743	27.01	1.889	-2.057	Yes	Yes	0.617	119	95
Chrchurch_2_19_merged_sorted_dupsMarked	0.39375	0.60625	0.430866	0.498502	0.0706328	0.442314	0.0898052	0.446727	0.0211531	0.160932	0.00418893	0.388465	0.0583961	0.388018	0.0437111	0.00382523	0.384853	0.0685341	0.4866	0.0124766	0.0125644	-0.00947839	-0.0181787	0.00359392	0.00171487	Chrchurch	2	19	95	Christchurch	Oceania	Introduced	-43.532	172.636	181.67	374100	2059.23	74	1	39	743	27.01	1.889	-2.057	Yes	Yes	0.617	119	95
Chrchurch_2_20_merged_sorted_dupsMarked	0.512729	0.487271	0.511431	0.376078	0.112491	0.378072	0.232533	0.317723	0.0716723	0.261074	0.000614064	0.308949	0.210316	0.219048	0.213486	0.00553633	0.286033	0.184264	0.263596	0.0470841	0.00298842	-0.00571279	0.0016338	-0.0180836	0.0105903	Chrchurch	2	20	95	Christchurch	Oceania	Introduced	-43.532	172.636	181.67	374100	2059.23	74	1	39	743	27.01	1.889	-2.057	Yes	Yes	0.617	119	95
Chrchurch_2_3_merged_sorted_dupsMarked	0.174346	0.825654	0.24802	0.72443	0.0275503	0.112311	0.209553	0.654789	0.0233471	0.0017421	0.0174385	0.608294	0.160379	0.212146	1e-09	0.024049	0.288432	0.104773	0.114268	0.468479	0.025994	0.00188058	-0.00239751	-0.0186248	-0.0118135	Chrchurch	2	3	95	Christchurch	Oceania	Introduced	-43.532	172.636	181.67	374100	2059.23	74	1	39	743	27.01	1.889	-2.057	Yes	Yes	0.617	119	95
Chrchurch_2_5_merged_sorted_dupsMarked	0.367215	0.632785	0.419679	0.519706	0.0606146	0.344118	0.169605	0.460063	0.0262138	0.140463	0.00332515	0.418264	0.131462	0.306486	0.0729917	0.00657224	0.31448	0.114612	0.329412	0.161931	0.0138431	-0.00563805	-0.00705473	-0.00500835	-8.25e-05	Chrchurch	2	5	95	Christchurch	Oceania	Introduced	-43.532	172.636	181.67	374100	2059.23	74	1	39	743	27.01	1.889	-2.057	Yes	Yes	0.617	119	95
Chrchurch_2_7_merged_sorted_dupsMarked	0.353527	0.646473	0.435286	0.526484	0.03823	0.373542	0.149981	0.467786	0.0086906	0.139188	1e-09	0.420786	0.108971	0.331055	0.0612881	1e-09	0.350619	0.0979092	0.377748	0.112435	0.0143733	-0.00794608	-0.00778966	-0.00972186	0.00235796	Chrchurch	2	7	95	Christchurch	Oceania	Introduced	-43.532	172.636	181.67	374100	2059.23	74	1	39	743	27.01	1.889	-2.057	Yes	Yes	0.617	119	95
Chrchurch_2_8_merged_sorted_dupsMarked	0.406393	0.593607	0.450447	0.483027	0.0665257	0.459602	0.0899009	0.431371	0.0191254	0.140094	0.0127441	0.365925	0.0518332	0.429404	0.0272878	0.00996624	0.352032	0.0649478	0.52019	0.025576	0.0114518	-0.011429	-0.0190599	0.00478932	-0.00224083	Chrchurch	2	8	95	Christchurch	Oceania	Introduced	-43.532	172.636	181.67	374100	2059.23	74	1	39	743	27.01	1.889	-2.057	Yes	Yes	0.617	119	95
Chrchurch_3_1_merged_sorted_dupsMarked	0.408317	0.591683	0.464797	0.472175	0.0630287	0.228095	0.3322	0.396098	0.0436075	0.104814	0.0102772	0.379411	0.282472	0.223026	0.085619	0.0142749	0.211452	0.240863	0.186227	0.261565	0.0100807	-0.00116112	0.0126604	-0.0185331	-0.00392394	Chrchurch	3	1	95	Christchurch	Oceania	Introduced	-43.532	172.636	181.67	374100	2059.23	74	1	39	743	27.01	1.889	-2.057	Yes	Yes	0.617	119	95
Chrchurch_3_13_merged_sorted_dupsMarked	0.353534	0.646466	0.425049	0.526836	0.0481145	0.176073	0.337348	0.449292	0.0372869	0.143251	1e-09	0.4497	0.294041	0.113008	0.16868	1e-09	0.225306	0.231699	0.024928	0.349387	0.0132928	0.000197614	0.0159255	-0.0234243	0.00325867	Chrchurch	3	13	95	Christchurch	Oceania	Introduced	-43.532	172.636	181.67	374100	2059.23	74	1	39	743	27.01	1.889	-2.057	Yes	Yes	0.617	119	95
Chrchurch_3_14_merged_sorted_dupsMarked	0.685355	0.314645	0.772284	0.169628	0.0580876	0.603099	0.275036	0.117171	0.00469343	0.207058	1e-09	0.0771789	0.205674	0.510088	0.179646	1e-09	0.0337532	0.200814	0.490693	0.0950947	-0.00872552	-0.0226911	0.00640151	0.00363062	-0.0025273	Chrchurch	3	14	95	Christchurch	Oceania	Introduced	-43.532	172.636	181.67	374100	2059.23	74	1	39	743	27.01	1.889	-2.057	Yes	Yes	0.617	119	95
Chrchurch_3_15_merged_sorted_dupsMarked	0.319389	0.680611	0.412319	0.562732	0.0249494	0.425028	0.0715012	0.50347	1e-09	0.164989	1e-09	0.449445	0.0407368	0.344829	0.0451714	1e-09	0.433953	0.0425366	0.451839	0.0265005	0.0159425	-0.0119008	-0.0187182	-0.00968883	0.00925438	Chrchurch	3	15	95	Christchurch	Oceania	Introduced	-43.532	172.636	181.67	374100	2059.23	74	1	39	743	27.01	1.889	-2.057	Yes	Yes	0.617	119	95
Chrchurch_3_2_merged_sorted_dupsMarked	0.398838	0.601162	0.45394	0.485086	0.0609741	0.286931	0.259486	0.417696	0.0358867	0.161874	1e-09	0.397568	0.218304	0.222254	0.155264	1e-09	0.235208	0.175512	0.174202	0.259814	0.0100189	-0.00290529	0.00604327	-0.0128885	0.00183282	Chrchurch	3	2	95	Christchurch	Oceania	Introduced	-43.532	172.636	181.67	374100	2059.23	74	1	39	743	27.01	1.889	-2.057	Yes	Yes	0.617	119	95
Chrchurch_3_5_merged_sorted_dupsMarked	0.50931	0.49069	0.599049	0.356457	0.0444949	0.50206	0.196894	0.301042	3.8e-06	0.169979	1e-09	0.25102	0.140933	0.438069	0.0922057	1e-09	0.213949	0.141088	0.486232	0.0665255	0.00347597	-0.0161296	-0.00457107	-0.00222176	-0.000660912	Chrchurch	3	5	95	Christchurch	Oceania	Introduced	-43.532	172.636	181.67	374100	2059.23	74	1	39	743	27.01	1.889	-2.057	Yes	Yes	0.617	119	95
Chrchurch_3_6_merged_sorted_dupsMarked	0.441474	0.558526	0.52212	0.429829	0.0480503	0.425145	0.191635	0.371725	0.0114948	0.109104	0.00743047	0.312169	0.132843	0.438454	0.0432785	0.00791922	0.183354	0.125488	0.442923	0.197038	0.00834727	-0.0129198	-0.0057827	0.000940416	-0.0103822	Chrchurch	3	6	95	Christchurch	Oceania	Introduced	-43.532	172.636	181.67	374100	2059.23	74	1	39	743	27.01	1.889	-2.057	Yes	Yes	0.617	119	95
Chrchurch_3_7_merged_sorted_dupsMarked	0.479436	0.520564	0.509855	0.402608	0.0875365	0.306331	0.301524	0.332912	0.0592324	0.160795	0.0154517	0.313285	0.254407	0.256061	0.12647	0.0224301	0.181606	0.223292	0.240967	0.205235	0.0049917	-0.0037534	0.00946415	-0.0116348	-0.00371667	Chrchurch	3	7	95	Christchurch	Oceania	Introduced	-43.532	172.636	181.67	374100	2059.23	74	1	39	743	27.01	1.889	-2.057	Yes	Yes	0.617	119	95
Chrchurch_3_8_merged_sorted_dupsMarked	0.320248	0.679752	0.385887	0.568376	0.0457371	0.235102	0.233827	0.502271	0.0287998	0.114688	1e-09	0.473453	0.18969	0.222169	0.106955	0.0070704	0.233321	0.142822	0.152028	0.357803	0.0162596	-0.00211781	0.0011342	-0.0162094	-0.00369747	Chrchurch	3	8	95	Christchurch	Oceania	Introduced	-43.532	172.636	181.67	374100	2059.23	74	1	39	743	27.01	1.889	-2.057	Yes	Yes	0.617	119	95
Chrchurch_37_1_merged_sorted_dupsMarked	0.271501	0.728499	0.370939	0.611445	0.0176156	0.463187	1e-09	0.536813	1e-09	0.0582287	1e-09	0.4431	1e-09	0.498672	1e-09	1e-09	0.393933	1e-09	0.558682	0.0473846	0.0196689	-0.0173733	-0.0332706	0.00144165	-0.00456329	Chrchurch	37	1	95	Christchurch	Oceania	Introduced	-43.532	172.636	181.67	374100	2059.23	74	1	39	743	27.01	1.889	-2.057	Yes	Yes	0.617	119	95
Chrchurch_37_10_merged_sorted_dupsMarked	0.291348	0.708652	0.400334	0.588428	0.0112386	0.430376	0.0440614	0.525563	1e-09	0.103027	1e-09	0.453514	0.00921994	0.434239	1e-09	1e-09	0.415017	0.0122729	0.519239	0.0534707	0.0185169	-0.0137468	-0.0233355	-0.000879666	0.00210145	Chrchurch	37	10	95	Christchurch	Oceania	Introduced	-43.532	172.636	181.67	374100	2059.23	74	1	39	743	27.01	1.889	-2.057	Yes	Yes	0.617	119	95
Chrchurch_37_12_merged_sorted_dupsMarked	0.328874	0.671126	0.390943	0.559294	0.0497636	0.350845	0.128654	0.501609	0.0188917	0.135112	1e-09	0.454939	0.0954093	0.314539	0.0242748	1e-09	0.446184	0.0957345	0.41485	0.018956	0.0156277	-0.00636281	-0.0123138	-0.00973424	0.00447063	Chrchurch	37	12	95	Christchurch	Oceania	Introduced	-43.532	172.636	181.67	374100	2059.23	74	1	39	743	27.01	1.889	-2.057	Yes	Yes	0.617	119	95
Chrchurch_37_13_merged_sorted_dupsMarked	0.377093	0.622907	0.421126	0.514574	0.0643002	0.385885	0.129018	0.458278	0.0268192	0.203526	1e-09	0.4252	0.105841	0.265433	0.110421	1e-09	0.422715	0.0980106	0.355577	0.0132767	0.0122397	-0.00561134	-0.00980221	-0.0120025	0.0117373	Chrchurch	37	13	95	Christchurch	Oceania	Introduced	-43.532	172.636	181.67	374100	2059.23	74	1	39	743	27.01	1.889	-2.057	Yes	Yes	0.617	119	95
Chrchurch_37_19_merged_sorted_dupsMarked	0.245739	0.754261	0.345814	0.638283	0.0159028	0.383163	0.0429311	0.573906	1e-09	0.0958756	1e-09	0.502535	0.00734433	0.394245	1e-09	1e-09	0.456117	0.00501629	0.471596	0.0672714	0.0209242	-0.0115242	-0.0236696	-0.00724748	0.00106215	Chrchurch	37	19	95	Christchurch	Oceania	Introduced	-43.532	172.636	181.67	374100	2059.23	74	1	39	743	27.01	1.889	-2.057	Yes	Yes	0.617	119	95
Chrchurch_37_2_merged_sorted_dupsMarked	0.20977	0.79023	0.268452	0.692364	0.0391842	0.296028	0.058195	0.632681	0.013096	0.0555476	0.0162577	0.564362	0.0270872	0.336746	1e-09	0.000379985	0.519488	0.0251199	0.389688	0.0653246	0.024487	-0.00393234	-0.021473	-0.00595625	-0.00149426	Chrchurch	37	2	95	Christchurch	Oceania	Introduced	-43.532	172.636	181.67	374100	2059.23	74	1	39	743	27.01	1.889	-2.057	Yes	Yes	0.617	119	95
Chrchurch_37_21_merged_sorted_dupsMarked	0.25081	0.74919	0.35738	0.635009	0.00761148	0.435934	1e-09	0.564066	1e-09	0.0638465	1e-09	0.475959	1e-09	0.460194	1e-09	1e-09	0.449834	1e-09	0.529445	0.0207213	0.0207697	-0.0143452	-0.0311617	0.00109357	0.000108307	Chrchurch	37	21	95	Christchurch	Oceania	Introduced	-43.532	172.636	181.67	374100	2059.23	74	1	39	743	27.01	1.889	-2.057	Yes	Yes	0.617	119	95
Chrchurch_37_5_merged_sorted_dupsMarked	0.333543	0.666457	0.419389	0.54785	0.0327608	0.411293	0.0991768	0.48953	1e-09	0.16806	1e-09	0.443448	0.0675149	0.320977	0.0269045	1e-09	0.45426	0.0685981	0.450237	1e-09	0.015747	-0.00984343	-0.0155947	-0.0107086	0.0126057	Chrchurch	37	5	95	Christchurch	Oceania	Introduced	-43.532	172.636	181.67	374100	2059.23	74	1	39	743	27.01	1.889	-2.057	Yes	Yes	0.617	119	95
Chrchurch_37_8_merged_sorted_dupsMarked	0.285187	0.714813	0.375777	0.598127	0.0260952	0.328828	0.134527	0.536645	1e-09	0.115643	1e-09	0.489929	0.0973442	0.297084	0.00414247	1e-09	0.477849	0.0953714	0.397896	0.0247411	0.018781	-0.00628354	-0.0107679	-0.0108772	0.00689689	Chrchurch	37	8	95	Christchurch	Oceania	Introduced	-43.532	172.636	181.67	374100	2059.23	74	1	39	743	27.01	1.889	-2.057	Yes	Yes	0.617	119	95
Chrchurch_38_1_merged_sorted_dupsMarked	0.233756	0.766244	0.287434	0.667422	0.045144	0.309181	0.067421	0.608542	0.0148567	0.0861608	0.00690586	0.547095	0.0357738	0.324065	1e-09	0.00460735	0.480893	0.0339298	0.382965	0.0976046	0.0228044	-0.0030468	-0.0185549	-0.0012062	0.000533872	Chrchurch	38	1	95	Christchurch	Oceania	Introduced	-43.532	172.636	181.67	374100	2059.23	74	1	39	743	27.01	1.889	-2.057	Yes	Yes	0.617	119	95
Chrchurch_38_10_merged_sorted_dupsMarked	1e-09	1	0.000129391	0.973111	0.0267599	1e-09	0.0806346	0.898884	0.0204812	1.02e-09	0.00720268	0.898719	0.0851548	0.00892394	1e-09	1e-09	0.775596	0.0448225	1e-09	0.179582	0.0417224	0.0206149	-0.00879955	-0.00221135	0.0124653	Chrchurch	38	10	95	Christchurch	Oceania	Introduced	-43.532	172.636	181.67	374100	2059.23	74	1	39	743	27.01	1.889	-2.057	Yes	Yes	0.617	119	95
Chrchurch_38_13_merged_sorted_dupsMarked	0.292572	0.707428	0.366354	0.597715	0.0359305	0.368524	0.0893634	0.539207	0.00290543	0.151081	1e-09	0.493388	0.0612477	0.294283	0.0270374	1e-09	0.493131	0.0619055	0.415916	0.00200949	0.0178876	-0.00773015	-0.0160175	-0.0139593	0.00959729	Chrchurch	38	13	95	Christchurch	Oceania	Introduced	-43.532	172.636	181.67	374100	2059.23	74	1	39	743	27.01	1.889	-2.057	Yes	Yes	0.617	119	95
Chrchurch_38_14_merged_sorted_dupsMarked	0.348791	0.651209	0.397704	0.546085	0.0562114	0.371614	0.115586	0.488928	0.023872	0.200234	1e-09	0.455237	0.0908852	0.253644	0.0931292	1e-09	0.458419	0.0853635	0.35638	0.00670819	0.0143092	-0.00599449	-0.0120854	-0.0114459	0.0142246	Chrchurch	38	14	95	Christchurch	Oceania	Introduced	-43.532	172.636	181.67	374100	2059.23	74	1	39	743	27.01	1.889	-2.057	Yes	Yes	0.617	119	95
Chrchurch_38_16_merged_sorted_dupsMarked	0.310229	0.689771	0.366646	0.580034	0.0533206	0.113103	0.338036	0.503011	0.0458507	0.127911	1e-09	0.512355	0.31339	0.0463445	0.0714444	1e-09	0.487583	0.280843	0.104683	0.0554472	0.0164217	0.00777168	0.0158111	-0.02721	0.0144299	Chrchurch	38	16	95	Christchurch	Oceania	Introduced	-43.532	172.636	181.67	374100	2059.23	74	1	39	743	27.01	1.889	-2.057	Yes	Yes	0.617	119	95
Chrchurch_38_2_merged_sorted_dupsMarked	0.270732	0.729268	0.327352	0.631583	0.041065	0.444643	1e-09	0.555357	1e-09	0.133751	1e-09	0.485484	1e-09	0.380765	1e-09	1e-09	0.479441	1e-09	0.520559	1e-09	0.01989	-0.0114797	-0.0350615	0.00392279	0.00764422	Chrchurch	38	2	95	Christchurch	Oceania	Introduced	-43.532	172.636	181.67	374100	2059.23	74	1	39	743	27.01	1.889	-2.057	Yes	Yes	0.617	119	95
Chrchurch_38_20_merged_sorted_dupsMarked	0.223248	0.776752	0.268023	0.68264	0.0493368	0.232833	0.119118	0.619814	0.0282345	0.101392	0.00492461	0.579493	0.0964295	0.217761	0.0116019	0.00459407	0.526492	0.0848789	0.290287	0.0821462	0.0233122	0.00103983	-0.0117288	-0.0131695	0.00582743	Chrchurch	38	20	95	Christchurch	Oceania	Introduced	-43.532	172.636	181.67	374100	2059.23	74	1	39	743	27.01	1.889	-2.057	Yes	Yes	0.617	119	95
Chrchurch_38_3_merged_sorted_dupsMarked	0.191106	0.808894	0.24919	0.715544	0.035266	0.201184	0.127068	0.653649	0.0180989	0.105483	1e-09	0.621145	0.10276	0.170613	0.0354121	1e-09	0.532505	0.0817347	0.212689	0.137659	0.0258073	0.00370441	-0.00953025	-0.00827974	0.00904176	Chrchurch	38	3	95	Christchurch	Oceania	Introduced	-43.532	172.636	181.67	374100	2059.23	74	1	39	743	27.01	1.889	-2.057	Yes	Yes	0.617	119	95
Chrchurch_38_7_merged_sorted_dupsMarked	0.207862	0.792138	0.215975	0.711454	0.0725709	0.34843	1e-09	0.641305	0.0102657	0.0686628	0.0145981	0.560977	1e-09	0.355762	1e-09	0.00317339	0.534189	1e-09	0.442545	0.0200928	0.023887	-0.00431206	-0.0347116	0.0033174	-0.00154097	Chrchurch	38	7	95	Christchurch	Oceania	Introduced	-43.532	172.636	181.67	374100	2059.23	74	1	39	743	27.01	1.889	-2.057	Yes	Yes	0.617	119	95
Chrchurch_38_8_merged_sorted_dupsMarked	0.325213	0.674787	0.331565	0.580097	0.0883376	0.238387	0.183322	0.516136	0.0621555	0.171248	0.0100184	0.501785	0.168849	0.148099	0.0682064	0.0116631	0.511933	0.157214	0.250984	1e-09	0.0158603	0.00345614	-0.00176212	-0.0151561	0.0141017	Chrchurch	38	8	95	Christchurch	Oceania	Introduced	-43.532	172.636	181.67	374100	2059.23	74	1	39	743	27.01	1.889	-2.057	Yes	Yes	0.617	119	95
Chrchurch_39_1_merged_sorted_dupsMarked	0.313374	0.686626	0.366301	0.5817	0.0519991	0.394199	0.0657593	0.526431	0.01361	0.136987	0.00106482	0.465832	0.0345457	0.361571	0.0438805	0.00111015	0.4125	0.0330239	0.423888	0.0855972	0.0176357	-0.00747244	-0.0202736	-0.000373917	0.00258935	Chrchurch	39	1	95	Christchurch	Oceania	Introduced	-43.532	172.636	181.67	374100	2059.23	74	1	39	743	27.01	1.889	-2.057	Yes	Yes	0.617	119	95
Chrchurch_39_11_merged_sorted_dupsMarked	0.396962	0.603038	0.451005	0.489858	0.0591365	0.42345	0.119637	0.435439	0.0214742	0.190007	1e-09	0.391972	0.0904226	0.327598	0.0828978	1e-09	0.374191	0.0882993	0.423459	0.0311524	0.0109918	-0.00978787	-0.0128092	-0.00956167	0.00549612	Chrchurch	39	11	95	Christchurch	Oceania	Introduced	-43.532	172.636	181.67	374100	2059.23	74	1	39	743	27.01	1.889	-2.057	Yes	Yes	0.617	119	95
Chrchurch_39_15_merged_sorted_dupsMarked	0.272349	0.727651	0.291229	0.63366	0.0751117	0.0549696	0.320506	0.553216	0.0713085	0.110421	0.00727588	0.564617	0.30158	0.0161061	0.0590804	0.0150494	0.49028	0.25992	0.0543013	0.121368	0.0193497	0.0126235	0.0144721	-0.0241033	0.00957473	Chrchurch	39	15	95	Christchurch	Oceania	Introduced	-43.532	172.636	181.67	374100	2059.23	74	1	39	743	27.01	1.889	-2.057	Yes	Yes	0.617	119	95
Chrchurch_39_16_merged_sorted_dupsMarked	0.341127	0.658873	0.425845	0.541715	0.0324401	0.460819	0.0523605	0.486821	1e-09	0.129478	1e-09	0.418055	0.0166344	0.435832	0.0139975	1e-09	0.410194	0.0288741	0.534824	0.0121096	0.0153312	-0.0133526	-0.0212097	-0.00328963	0.0006458	Chrchurch	39	16	95	Christchurch	Oceania	Introduced	-43.532	172.636	181.67	374100	2059.23	74	1	39	743	27.01	1.889	-2.057	Yes	Yes	0.617	119	95
Chrchurch_39_17_merged_sorted_dupsMarked	0.412092	0.587908	0.396829	0.490719	0.112453	0.408248	0.0856813	0.441758	0.0643129	0.205258	0.0250739	0.398685	0.065557	0.305425	0.0899152	0.0279389	0.404914	0.069114	0.408118	1e-09	0.00994608	-0.00486555	-0.0158934	-0.00428645	0.00805183	Chrchurch	39	17	95	Christchurch	Oceania	Introduced	-43.532	172.636	181.67	374100	2059.23	74	1	39	743	27.01	1.889	-2.057	Yes	Yes	0.617	119	95
Chrchurch_39_18_merged_sorted_dupsMarked	0.324862	0.675138	0.408933	0.561481	0.029586	0.266542	0.231152	0.492671	0.00963527	0.124657	1e-09	0.46841	0.194547	0.212386	0.0568692	1e-09	0.422251	0.175217	0.267529	0.0781336	0.0163584	-0.00239675	0.00312013	-0.0160006	0.00783074	Chrchurch	39	18	95	Christchurch	Oceania	Introduced	-43.532	172.636	181.67	374100	2059.23	74	1	39	743	27.01	1.889	-2.057	Yes	Yes	0.617	119	95
Chrchurch_39_2_merged_sorted_dupsMarked	0.31068	0.68932	0.368108	0.581035	0.0508571	0.33377	0.12441	0.520848	0.0209721	0.16042	1e-09	0.48478	0.100038	0.254762	0.0465638	1e-09	0.490408	0.0957308	0.367297	1e-09	0.0167866	-0.00535025	-0.0108574	-0.0123871	0.010881	Chrchurch	39	2	95	Christchurch	Oceania	Introduced	-43.532	172.636	181.67	374100	2059.23	74	1	39	743	27.01	1.889	-2.057	Yes	Yes	0.617	119	95
Chrchurch_39_5_merged_sorted_dupsMarked	0.279062	0.720938	0.310601	0.628101	0.0612978	0.444381	1e-09	0.555619	1e-09	0.153217	1e-09	0.48882	1e-09	0.357964	0.00943309	1e-09	0.485034	1e-09	0.505533	1e-09	0.0195553	-0.0105893	-0.037315	0.00511947	0.00872997	Chrchurch	39	5	95	Christchurch	Oceania	Introduced	-43.532	172.636	181.67	374100	2059.23	74	1	39	743	27.01	1.889	-2.057	Yes	Yes	0.617	119	95
Chrchurch_39_6_merged_sorted_dupsMarked	0.335318	0.664682	0.408205	0.54736	0.0444353	0.164446	0.3329	0.468935	0.0337183	0.132807	1e-09	0.473398	0.299769	0.0940261	0.0788965	1e-09	0.404923	0.26465	0.137409	0.114122	0.0149905	0.0030508	0.0147122	-0.0250206	0.0110494	Chrchurch	39	6	95	Christchurch	Oceania	Introduced	-43.532	172.636	181.67	374100	2059.23	74	1	39	743	27.01	1.889	-2.057	Yes	Yes	0.617	119	95
Chrchurch_39_7_merged_sorted_dupsMarked	0.387866	0.612134	0.435956	0.500992	0.063052	0.368206	0.160647	0.442862	0.0282843	0.213791	1e-09	0.419554	0.136656	0.229999	0.129771	1e-09	0.423441	0.124197	0.312405	0.0101863	0.0109175	-0.00575642	-0.00661755	-0.0143541	0.0152718	Chrchurch	39	7	95	Christchurch	Oceania	Introduced	-43.532	172.636	181.67	374100	2059.23	74	1	39	743	27.01	1.889	-2.057	Yes	Yes	0.617	119	95
Chrchurch_4_1_merged_sorted_dupsMarked	0.547439	0.452561	0.549004	0.33962	0.111376	0.575491	0.0759853	0.30071	0.0478138	0.246422	0.0131079	0.24497	0.0479864	0.447514	0.121299	0.0182404	0.250859	0.054559	0.555043	1e-09	0.000615371	-0.0159703	-0.0191685	-0.000402806	0.0018847	Chrchurch	4	1	95	Christchurch	Oceania	Introduced	-43.532	172.636	181.67	374100	2059.23	74	1	39	743	27.01	1.889	-2.057	Yes	Yes	0.617	119	95
Chrchurch_4_10_merged_sorted_dupsMarked	0.328684	0.671316	0.41011	0.557418	0.0324726	0.492593	0.0038955	0.503512	1e-09	0.0953364	1e-09	0.413131	1e-09	0.491532	1e-09	1e-09	0.354725	1e-09	0.55925	0.0860257	0.0165555	-0.0151958	-0.0278771	0.0065523	-0.00374225	Chrchurch	4	10	95	Christchurch	Oceania	Introduced	-43.532	172.636	181.67	374100	2059.23	74	1	39	743	27.01	1.889	-2.057	Yes	Yes	0.617	119	95
Chrchurch_4_11_merged_sorted_dupsMarked	0.576655	0.423345	0.619136	0.295009	0.0858548	0.464689	0.252333	0.239146	0.0438322	0.165239	0.0210902	0.199041	0.197547	0.417083	0.0899581	0.0199017	0.169706	0.198683	0.466166	0.0555842	-0.00110644	-0.0128925	0.00325402	-0.00482365	-0.00577521	Chrchurch	4	11	95	Christchurch	Oceania	Introduced	-43.532	172.636	181.67	374100	2059.23	74	1	39	743	27.01	1.889	-2.057	Yes	Yes	0.617	119	95
Chrchurch_4_12_merged_sorted_dupsMarked	0.534441	0.465559	0.607989	0.335091	0.0569197	0.537049	0.168708	0.284852	0.00939117	0.165272	1e-09	0.227298	0.115203	0.492227	0.0721173	1e-09	0.200305	0.123913	0.552908	0.0507563	0.00196806	-0.0169931	-0.00799041	0.00211404	-0.00590593	Chrchurch	4	12	95	Christchurch	Oceania	Introduced	-43.532	172.636	181.67	374100	2059.23	74	1	39	743	27.01	1.889	-2.057	Yes	Yes	0.617	119	95
Chrchurch_4_16_merged_sorted_dupsMarked	0.460981	0.539019	0.513251	0.418545	0.0682037	0.250548	0.361003	0.341605	0.0468438	0.164909	1e-09	0.340676	0.318902	0.175513	0.113211	1e-09	0.290311	0.292903	0.214856	0.0887191	0.00611636	-0.00147702	0.0176846	-0.020588	0.00586392	Chrchurch	4	16	95	Christchurch	Oceania	Introduced	-43.532	172.636	181.67	374100	2059.23	74	1	39	743	27.01	1.889	-2.057	Yes	Yes	0.617	119	95
Chrchurch_4_17_merged_sorted_dupsMarked	0.33682	0.66318	0.401317	0.550157	0.0485252	0.340971	0.154382	0.488401	0.0162464	0.143652	1e-09	0.449545	0.119934	0.286869	0.0215088	1e-09	0.452368	0.122683	0.40344	1e-09	0.0155971	-0.0063578	-0.0102867	-0.0114207	0.00677495	Chrchurch	4	17	95	Christchurch	Oceania	Introduced	-43.532	172.636	181.67	374100	2059.23	74	1	39	743	27.01	1.889	-2.057	Yes	Yes	0.617	119	95
Chrchurch_4_18_merged_sorted_dupsMarked	0.287375	0.712625	0.34288	0.606292	0.050828	0.276877	0.15327	0.545809	0.0240436	0.11859	1e-09	0.506778	0.119203	0.255429	0.0693516	1e-09	0.430588	0.100116	0.253352	0.146592	0.0188864	-0.000820095	-0.00769226	-0.00634711	0.0076657	Chrchurch	4	18	95	Christchurch	Oceania	Introduced	-43.532	172.636	181.67	374100	2059.23	74	1	39	743	27.01	1.889	-2.057	Yes	Yes	0.617	119	95
Chrchurch_4_5_merged_sorted_dupsMarked	0.286141	0.713859	0.314561	0.618555	0.0668841	0.350514	0.0601334	0.561875	0.0274775	0.177208	1e-09	0.517591	0.0399783	0.265223	0.0761586	1e-09	0.486418	0.0339804	0.347966	0.0554767	0.0193771	-0.0034661	-0.0198551	-0.00253147	0.0115971	Chrchurch	4	5	95	Christchurch	Oceania	Introduced	-43.532	172.636	181.67	374100	2059.23	74	1	39	743	27.01	1.889	-2.057	Yes	Yes	0.617	119	95
Chrchurch_4_7_merged_sorted_dupsMarked	0.487446	0.512554	0.550773	0.38697	0.0622574	0.588197	0.0646873	0.343043	0.00407303	0.178274	1e-09	0.272436	0.0230406	0.52625	0.0530226	1.96e-06	0.268172	0.0400079	0.628353	0.0104429	0.00546933	-0.0199254	-0.021176	-0.00120153	-0.00106819	Chrchurch	4	7	95	Christchurch	Oceania	Introduced	-43.532	172.636	181.67	374100	2059.23	74	1	39	743	27.01	1.889	-2.057	Yes	Yes	0.617	119	95
Chrchurch_4_8_merged_sorted_dupsMarked	0.685041	0.314959	0.755129	0.174139	0.0707322	0.592872	0.269832	0.121268	0.016028	0.249633	1e-09	0.0890881	0.211289	0.44999	0.192836	1e-09	0.0759133	0.20746	0.486007	0.037784	-0.00851593	-0.0199495	0.00550638	-0.00331507	0.00140569	Chrchurch	4	8	95	Christchurch	Oceania	Introduced	-43.532	172.636	181.67	374100	2059.23	74	1	39	743	27.01	1.889	-2.057	Yes	Yes	0.617	119	95
Chrchurch_40_10_merged_sorted_dupsMarked	0.378293	0.621707	0.422109	0.511852	0.0660391	0.246656	0.267865	0.442303	0.0431758	0.192757	1e-09	0.443102	0.248008	0.116133	0.0985252	1e-09	0.455125	0.22567	0.218583	0.00209662	0.0121736	0.000244336	0.00834137	-0.0233077	0.0177918	Chrchurch	40	10	95	Christchurch	Oceania	Introduced	-43.532	172.636	181.67	374100	2059.23	74	1	39	743	27.01	1.889	-2.057	Yes	Yes	0.617	119	95
Chrchurch_40_13_merged_sorted_dupsMarked	0.428992	0.571008	0.468725	0.455869	0.0754062	0.32662	0.237365	0.391991	0.0440241	0.192518	1e-09	0.375257	0.209537	0.222688	0.0966288	1e-09	0.386353	0.200961	0.316057	1e-09	0.00845155	-0.00337937	0.00277121	-0.0126556	0.0117604	Chrchurch	40	13	95	Christchurch	Oceania	Introduced	-43.532	172.636	181.67	374100	2059.23	74	1	39	743	27.01	1.889	-2.057	Yes	Yes	0.617	119	95
Chrchurch_40_14_merged_sorted_dupsMarked	0.211847	0.788153	0.260563	0.692843	0.0465946	0.220208	0.122234	0.630455	0.0271021	0.0869272	0.00515639	0.587791	0.0963354	0.22379	1e-09	0.00537179	0.528721	0.085185	0.289008	0.0917134	0.0243307	0.00123732	-0.0112535	-0.0123954	0.00430957	Chrchurch	40	14	95	Christchurch	Oceania	Introduced	-43.532	172.636	181.67	374100	2059.23	74	1	39	743	27.01	1.889	-2.057	Yes	Yes	0.617	119	95
Chrchurch_40_16_merged_sorted_dupsMarked	0.331615	0.668385	0.398786	0.554187	0.0470267	0.242627	0.244664	0.48625	0.0264577	0.157489	1e-09	0.476077	0.217095	0.14934	0.057	1e-09	0.48808	0.19978	0.255141	1e-09	0.0151552	-0.000142125	0.00442258	-0.021548	0.014267	Chrchurch	40	16	95	Christchurch	Oceania	Introduced	-43.532	172.636	181.67	374100	2059.23	74	1	39	743	27.01	1.889	-2.057	Yes	Yes	0.617	119	95
Chrchurch_40_17_merged_sorted_dupsMarked	0.418857	0.581143	0.458717	0.466829	0.0744538	0.220447	0.333288	0.391187	0.055077	0.212204	1e-09	0.404938	0.310915	0.0719439	0.150826	1e-09	0.393901	0.27824	0.144591	0.0324426	0.00867729	0.00178586	0.0150267	-0.0249618	0.0152941	Chrchurch	40	17	95	Christchurch	Oceania	Introduced	-43.532	172.636	181.67	374100	2059.23	74	1	39	743	27.01	1.889	-2.057	Yes	Yes	0.617	119	95
Chrchurch_40_2_merged_sorted_dupsMarked	0.295612	0.704388	0.376799	0.592104	0.0310971	0.35108	0.114304	0.531457	0.00315857	0.137437	1e-09	0.487178	0.0860142	0.289371	0.0002215	1e-09	0.48947	0.0871322	0.423176	1e-09	0.0179614	-0.00803327	-0.0136671	-0.0157995	0.00851323	Chrchurch	40	2	95	Christchurch	Oceania	Introduced	-43.532	172.636	181.67	374100	2059.23	74	1	39	743	27.01	1.889	-2.057	Yes	Yes	0.617	119	95
Chrchurch_40_20_merged_sorted_dupsMarked	0.453017	0.546983	0.483431	0.433562	0.0830077	0.328164	0.251122	0.370383	0.0503315	0.24674	1e-09	0.368557	0.228561	0.156142	0.174654	1e-09	0.381235	0.209464	0.234647	1e-09	0.00698401	-0.00208698	0.00630512	-0.0148467	0.0183326	Chrchurch	40	20	95	Christchurch	Oceania	Introduced	-43.532	172.636	181.67	374100	2059.23	74	1	39	743	27.01	1.889	-2.057	Yes	Yes	0.617	119	95
Chrchurch_40_4_merged_sorted_dupsMarked	0.378186	0.621814	0.427591	0.511595	0.0608145	0.411183	0.111425	0.457713	0.0196791	0.163033	1e-09	0.409763	0.0831815	0.344022	0.0406226	1e-09	0.409179	0.0867508	0.450765	0.0126829	0.0131674	-0.00812589	-0.0144823	-0.00277173	0.00569571	Chrchurch	40	4	95	Christchurch	Oceania	Introduced	-43.532	172.636	181.67	374100	2059.23	74	1	39	743	27.01	1.889	-2.057	Yes	Yes	0.617	119	95
Chrchurch_40_6_merged_sorted_dupsMarked	0.165949	0.834051	0.163864	0.759482	0.0766544	0.12806	0.110458	0.69893	0.0625518	0.0443691	0.0424814	0.656725	0.0885091	0.167915	1e-09	0.0378473	0.574607	0.0702686	0.191937	0.12534	0.028143	0.011172	-0.0106674	-0.00272479	0.00206126	Chrchurch	40	6	95	Christchurch	Oceania	Introduced	-43.532	172.636	181.67	374100	2059.23	74	1	39	743	27.01	1.889	-2.057	Yes	Yes	0.617	119	95
Chrchurch_40_7_merged_sorted_dupsMarked	0.245967	0.754033	0.265205	0.662808	0.0719872	0.0283014	0.314575	0.58816	0.0689632	0.106031	0.0045932	0.597088	0.292288	1e-09	0.0582508	0.0128091	0.540452	0.257115	0.0233882	0.107985	0.0210339	0.0130112	0.0139322	-0.0267615	0.014194	Chrchurch	40	7	95	Christchurch	Oceania	Introduced	-43.532	172.636	181.67	374100	2059.23	74	1	39	743	27.01	1.889	-2.057	Yes	Yes	0.617	119	95
Chrchurch_41_1_merged_sorted_dupsMarked	0.388384	0.611616	0.419209	0.503414	0.0773766	0.257591	0.25473	0.435424	0.0522549	0.218874	1e-09	0.436751	0.237562	0.106813	0.140229	1e-09	0.446568	0.21345	0.198688	0.00106535	0.0111071	0.000761071	0.00598686	-0.0245423	0.0171268	Chrchurch	41	1	95	Christchurch	Oceania	Introduced	-43.532	172.636	181.67	374100	2059.23	74	1	39	743	27.01	1.889	-2.057	Yes	Yes	0.617	119	95
Chrchurch_41_10_merged_sorted_dupsMarked	0.357234	0.642766	0.439751	0.520371	0.0398772	0.447354	0.0866634	0.465982	1e-09	0.153105	1e-09	0.408151	0.0481852	0.390559	0.10138	1e-09	0.354274	0.0378723	0.396317	0.110156	0.0144196	-0.0125252	-0.0174365	-0.00377635	0.00814521	Chrchurch	41	10	95	Christchurch	Oceania	Introduced	-43.532	172.636	181.67	374100	2059.23	74	1	39	743	27.01	1.889	-2.057	Yes	Yes	0.617	119	95
Chrchurch_41_12_merged_sorted_dupsMarked	0.297476	0.702524	0.37525	0.593004	0.0317459	0.477285	1e-09	0.522715	1e-09	0.122758	1e-09	0.446438	1e-09	0.430804	1e-09	1e-09	0.441587	1e-09	0.558413	1e-09	0.0172538	-0.0145747	-0.0323593	-0.000169393	0.00377308	Chrchurch	41	12	95	Christchurch	Oceania	Introduced	-43.532	172.636	181.67	374100	2059.23	74	1	39	743	27.01	1.889	-2.057	Yes	Yes	0.617	119	95
Chrchurch_41_13_merged_sorted_dupsMarked	0.351813	0.648187	0.404348	0.540605	0.0550474	0.487238	0.0139283	0.489602	0.00923198	0.149334	0.00222545	0.41705	1e-09	0.431391	0.0214908	0.00142127	0.421286	0.00401639	0.551785	1e-09	0.0145824	-0.0127514	-0.0263905	0.000815313	0.00279174	Chrchurch	41	13	95	Christchurch	Oceania	Introduced	-43.532	172.636	181.67	374100	2059.23	74	1	39	743	27.01	1.889	-2.057	Yes	Yes	0.617	119	95
Chrchurch_41_15_merged_sorted_dupsMarked	0.397315	0.602685	0.433431	0.493967	0.0726021	0.447238	0.0864591	0.441742	0.0245605	0.207338	1e-09	0.395364	0.0623973	0.334901	0.0736511	1e-09	0.404026	0.0657686	0.456554	1e-09	0.0114121	-0.00935554	-0.017291	-0.00530658	0.00892128	Chrchurch	41	15	95	Christchurch	Oceania	Introduced	-43.532	172.636	181.67	374100	2059.23	74	1	39	743	27.01	1.889	-2.057	Yes	Yes	0.617	119	95
Chrchurch_41_16_merged_sorted_dupsMarked	0.404637	0.595363	0.466016	0.478588	0.0553953	0.477706	0.0876731	0.424987	0.0096331	0.203321	1e-09	0.377184	0.0590698	0.360425	0.134497	1e-09	0.373043	0.0527744	0.401172	0.0385136	0.0105198	-0.0114548	-0.0158428	-0.00215812	0.0149161	Chrchurch	41	16	95	Christchurch	Oceania	Introduced	-43.532	172.636	181.67	374100	2059.23	74	1	39	743	27.01	1.889	-2.057	Yes	Yes	0.617	119	95
Chrchurch_41_5_merged_sorted_dupsMarked	0.398921	0.601079	0.458151	0.484397	0.0574514	0.250904	0.299973	0.411599	0.0375247	0.160663	1e-09	0.404548	0.265692	0.169097	0.1154	1e-09	0.338918	0.234646	0.198622	0.112415	0.00960832	-0.00130492	0.00885543	-0.0248205	0.00645862	Chrchurch	41	5	95	Christchurch	Oceania	Introduced	-43.532	172.636	181.67	374100	2059.23	74	1	39	743	27.01	1.889	-2.057	Yes	Yes	0.617	119	95
Chrchurch_41_6_merged_sorted_dupsMarked	0.362555	0.637445	0.434149	0.523104	0.0427464	0.504885	0.021207	0.473908	1e-09	0.176968	1e-09	0.406631	1e-09	0.416401	0.0513648	1e-09	0.411865	0.00177838	0.534992	1e-09	0.0137604	-0.014763	-0.0246747	-0.00626655	0.00751257	Chrchurch	41	6	95	Christchurch	Oceania	Introduced	-43.532	172.636	181.67	374100	2059.23	74	1	39	743	27.01	1.889	-2.057	Yes	Yes	0.617	119	95
Chrchurch_41_8_merged_sorted_dupsMarked	0.101984	0.898016	0.107946	0.832946	0.0591072	0.190873	0.00367283	0.772473	0.0329818	0.0484595	0.0242036	0.711355	1e-09	0.215982	1e-09	0.0126099	0.653149	1e-09	0.250924	0.0833165	0.0334565	0.00733445	-0.0263153	0.00431417	0.00487311	Chrchurch	41	8	95	Christchurch	Oceania	Introduced	-43.532	172.636	181.67	374100	2059.23	74	1	39	743	27.01	1.889	-2.057	Yes	Yes	0.617	119	95
Chrchurch_6_1_merged_sorted_dupsMarked	0.548248	0.451752	0.563161	0.335396	0.101443	0.474297	0.188722	0.282509	0.0544713	0.224915	0.0174427	0.249528	0.154221	0.353893	0.136859	0.0174192	0.258177	0.153291	0.434254	1e-09	0.000480561	-0.0102852	-0.00421205	-0.0055412	0.00626655	Chrchurch	6	1	95	Christchurch	Oceania	Introduced	-43.532	172.636	181.67	374100	2059.23	74	1	39	743	27.01	1.889	-2.057	Yes	Yes	0.617	119	95
Chrchurch_6_12_merged_sorted_dupsMarked	0.601552	0.398448	0.662568	0.267068	0.0703634	0.653728	0.110487	0.229436	0.00634873	0.212497	1e-09	0.166845	0.0608787	0.559779	0.148503	1e-09	0.129829	0.06463	0.581669	0.0753695	-0.0021162	-0.0235295	-0.0153416	0.0047834	-0.00141052	Chrchurch	6	12	95	Christchurch	Oceania	Introduced	-43.532	172.636	181.67	374100	2059.23	74	1	39	743	27.01	1.889	-2.057	Yes	Yes	0.617	119	95
Chrchurch_6_13_merged_sorted_dupsMarked	0.576756	0.423244	0.627625	0.298228	0.074147	0.628883	0.100236	0.259769	0.0111107	0.214959	1e-09	0.19404	0.053437	0.537564	0.112264	1e-09	0.178034	0.0659291	0.611023	0.0327502	-0.000434208	-0.0203934	-0.0168673	0.0079383	-0.00350635	Chrchurch	6	13	95	Christchurch	Oceania	Introduced	-43.532	172.636	181.67	374100	2059.23	74	1	39	743	27.01	1.889	-2.057	Yes	Yes	0.617	119	95
Chrchurch_6_14_merged_sorted_dupsMarked	0.534241	0.465759	0.582629	0.340545	0.0768258	0.521398	0.160169	0.291569	0.0268639	0.242763	1e-09	0.252608	0.121041	0.383588	0.222195	1e-09	0.169377	0.0974997	0.355136	0.155792	0.00158012	-0.0146646	-0.00589586	-0.00321062	0.00649591	Chrchurch	6	14	95	Christchurch	Oceania	Introduced	-43.532	172.636	181.67	374100	2059.23	74	1	39	743	27.01	1.889	-2.057	Yes	Yes	0.617	119	95
Chrchurch_6_15_merged_sorted_dupsMarked	0.633398	0.366602	0.626305	0.249198	0.124497	0.515346	0.213605	0.200146	0.0709031	0.248854	0.022802	0.167964	0.175441	0.38494	0.161639	0.0282688	0.166117	0.174317	0.455439	0.0142192	-0.00557671	-0.0124281	-0.00168885	-0.00526204	0.000954339	Chrchurch	6	15	95	Christchurch	Oceania	Introduced	-43.532	172.636	181.67	374100	2059.23	74	1	39	743	27.01	1.889	-2.057	Yes	Yes	0.617	119	95
Chrchurch_6_4_merged_sorted_dupsMarked	0.545654	0.454346	0.576386	0.3382	0.0854137	0.454119	0.22029	0.282573	0.0430181	0.227395	1e-09	0.253483	0.18126	0.337862	0.150947	0.00230244	0.231541	0.173785	0.395922	0.0455024	0.00087112	-0.0104753	-0.000538246	-0.00794369	0.00400093	Chrchurch	6	4	95	Christchurch	Oceania	Introduced	-43.532	172.636	181.67	374100	2059.23	74	1	39	743	27.01	1.889	-2.057	Yes	Yes	0.617	119	95
Chrchurch_6_6_merged_sorted_dupsMarked	0.67462	0.32538	0.69013	0.202645	0.107225	0.761272	0.0276308	0.186659	0.0244386	0.255726	0.0103435	0.108978	1e-09	0.624952	0.137202	0.015868	0.117023	0.00550416	0.724403	1e-09	-0.00657352	-0.0259019	-0.0262394	0.00877949	-0.00571901	Chrchurch	6	6	95	Christchurch	Oceania	Introduced	-43.532	172.636	181.67	374100	2059.23	74	1	39	743	27.01	1.889	-2.057	Yes	Yes	0.617	119	95
Chrchurch_6_8_merged_sorted_dupsMarked	0.578335	0.421665	0.587714	0.30482	0.107466	0.561427	0.134176	0.260988	0.0434092	0.222252	0.0124247	0.207356	0.0945386	0.463429	0.113785	0.0155656	0.197668	0.104361	0.545476	0.023144	-0.00121164	-0.0151328	-0.01277	0.0104357	-0.0011944	Chrchurch	6	8	95	Christchurch	Oceania	Introduced	-43.532	172.636	181.67	374100	2059.23	74	1	39	743	27.01	1.889	-2.057	Yes	Yes	0.617	119	95
Chrchurch_6_9_merged_sorted_dupsMarked	0.620398	0.379602	0.65799	0.249884	0.0921256	0.611993	0.150008	0.209333	0.028666	0.178239	0.0242431	0.142251	0.0854116	0.569855	0.0651481	0.0256691	0.126889	0.105098	0.64936	0.0278356	-0.00352704	-0.0202788	-0.0116762	0.0055863	-0.0100661	Chrchurch	6	9	95	Christchurch	Oceania	Introduced	-43.532	172.636	181.67	374100	2059.23	74	1	39	743	27.01	1.889	-2.057	Yes	Yes	0.617	119	95
CRAU_CKDL220010719-1a-N707-N507_HHLTLCCX2_L3	0.125745	0.874255	0.104035	0.805975	0.0899905	1e-09	0.289324	0.650326	0.0603499	1e-09	0.034989	0.679976	0.285035	1e-09	1e-09	0.0261547	0.605018	0.249014	1e-09	0.119813	0.0311283	0.029828	0.0207363	-0.0156131	0.00764793	CRAU			1	Cultivar	Cultivar	Cultivar
Durana_CKDL220010719-1a-N707-AK416_HHLTLCCX2_L3	0.188097	0.811903	0.297971	0.694163	0.00786586	0.0104982	0.376036	0.602089	0.0113767	1e-09	1e-09	0.592375	0.318925	0.0886998	0.0130244	1e-09	0.236205	0.243411	1e-09	0.50736	0.0275209	0.00735354	0.0205225	-0.0205543	-0.009998	Durana			1	Cultivar	Cultivar	Cultivar
Edmonton_1_4_merged_sorted_dupsMarked	0.756562	0.243438	0.820312	0.0985455	0.0811429	0.512842	0.425347	0.0250782	0.0367327	0.157698	0.018074	0.00184991	0.346909	0.475469	0.140189	0.00516202	1e-09	0.351311	0.455007	0.0483319	-0.0144764	-0.0161791	0.0250398	0.00643717	-0.00943608	Edmonton	1	4	6	Edmonton	North America	Introduced	53.544	-113.491	605.8	1062643	1754.12	70	4	44	788	22.68	0.414	0.099	No	No	0.169	28	112
Edmonton_3_10_merged_sorted_dupsMarked	0.662953	0.337047	0.359471	0.268478	0.372051	1e-09	0.799789	0.0688519	0.131359	1e-09	0.115044	0.0842182	0.800738	1e-09	1e-09	0.102319	0.067913	0.807325	1e-09	0.0224427	-0.00681745	0.0611727	0.0789984	0.233971	0.00932504	Edmonton	3	10	6	Edmonton	North America	Introduced	53.544	-113.491	605.8	1062643	1754.12	70	4	44	788	22.68	0.414	0.099	No	No	0.169	28	112
Edmonton_37_4_merged_sorted_dupsMarked	0.749229	0.250771	0.844546	0.0987827	0.0566717	0.663878	0.287524	0.0477357	0.00086221	0.0624347	0.0327667	1e-09	0.180233	0.724566	7.69e-06	0.0125497	1e-09	0.222914	0.728847	0.035682	-0.0120535	-0.0263179	0.00530703	0.0234702	-0.0245905	Edmonton	37	4	6	Edmonton	North America	Introduced	53.544	-113.491	605.8	1062643	1754.12	70	4	44	788	22.68	0.414	0.099	No	No	0.169	28	112
Edmonton_38_7_merged_sorted_dupsMarked	0.757686	0.242314	0.856606	0.0930694	0.050325	0.680783	0.275515	0.0437021	1e-09	0.13255	0.00218695	1e-09	0.186182	0.679081	0.080267	1e-09	1e-09	0.204651	0.669242	0.0458394	-0.0124394	-0.0280622	0.00465629	0.0162329	-0.0166337	Edmonton	38	7	6	Edmonton	North America	Introduced	53.544	-113.491	605.8	1062643	1754.12	70	4	44	788	22.68	0.414	0.099	No	No	0.169	28	112
Edmonton_39_11_merged_sorted_dupsMarked	0.767885	0.232115	0.814158	0.0961203	0.0897217	0.715722	0.207194	0.0585399	0.0185446	0.196284	0.0123673	1e-09	0.129276	0.662072	0.0969331	0.0103226	1e-09	0.157095	0.722227	0.013422	-0.0129568	-0.0264626	-0.00618144	0.00983284	-0.0146443	Edmonton	39	11	6	Edmonton	North America	Introduced	53.544	-113.491	605.8	1062643	1754.12	70	4	44	788	22.68	0.414	0.099	No	No	0.169	28	112
Edmonton_5_4_merged_sorted_dupsMarked	0.776037	0.223963	0.851627	0.078516	0.0698567	0.573552	0.398302	0.00794741	0.0201985	0.141901	0.00953623	1e-09	0.308733	0.53983	0.0583702	0.00313325	1e-09	0.332422	0.606074	1e-09	-0.0144926	-0.0200267	0.018282	0.00302487	-0.0141747	Edmonton	5	4	6	Edmonton	North America	Introduced	53.544	-113.491	605.8	1062643	1754.12	70	4	44	788	22.68	0.414	0.099	No	No	0.169	28	112
Hiroshima_1_1_merged_sorted_dupsMarked	0.77848	0.22152	0.715184	0.106169	0.178647	0.474193	0.358692	0.0421825	0.124933	0.378163	0.0207494	0.0548025	0.335479	0.210806	0.389833	0.0287857	0.0207699	0.297537	0.183791	0.0792842	-0.0174821	-0.0065296	0.0189511	-0.00913367	0.0121584	Hiroshima	1	1	79	Hiroshima	Asia	Introduced	34.385	132.455	476.36	1194034	2506.58	109	3	45	883	36.11	-0.043	0.947	No	Yes	0.296	154	89
Hiroshima_1_10_merged_sorted_dupsMarked	0.813884	0.186116	0.742678	0.0784226	0.1789	0.867496	1e-09	0.0755689	0.0569352	0.372997	0.0118256	0.00453555	1e-09	0.610642	0.294737	0.0196095	0.0151297	1e-09	0.670415	0.000109346	-0.0155558	-0.0258421	-0.0278274	0.0127508	0.000555942	Hiroshima	1	10	79	Hiroshima	Asia	Introduced	34.385	132.455	476.36	1194034	2506.58	109	3	45	883	36.11	-0.043	0.947	No	Yes	0.296	154	89
Hiroshima_1_11_merged_sorted_dupsMarked	0.821617	0.178383	0.77007	0.0713847	0.158545	0.843913	0.0297299	0.0721912	0.0541658	0.325929	0.0277574	0.00532093	1e-09	0.640993	0.26207	0.0306306	1e-09	1e-09	0.671721	0.0355791	-0.0156343	-0.0274064	-0.0238077	0.0128667	-0.00327826	Hiroshima	1	11	79	Hiroshima	Asia	Introduced	34.385	132.455	476.36	1194034	2506.58	109	3	45	883	36.11	-0.043	0.947	No	Yes	0.296	154	89
Hiroshima_1_14_merged_sorted_dupsMarked	0.494267	0.505733	0.442985	0.43217	0.124845	0.77001	1e-09	0.22999	1e-09	0.268131	1e-09	0.170388	1e-09	0.561481	4.06e-05	1e-09	0.000210229	1e-09	0.875629	0.124121	0.00235475	-0.0153039	-0.0305169	0.0140185	0.00137555	Hiroshima	1	14	79	Hiroshima	Asia	Introduced	34.385	132.455	476.36	1194034	2506.58	109	3	45	883	36.11	-0.043	0.947	No	Yes	0.296	154	89
Hiroshima_1_15_merged_sorted_dupsMarked	0.788754	0.211246	0.735565	0.0986991	0.165736	0.874469	1e-09	0.0905882	0.0349426	0.371397	1e-09	0.0102653	1e-09	0.618337	0.286732	0.00293774	1e-09	1e-09	0.676801	0.0335289	-0.0127284	-0.0273038	-0.0294259	0.00726359	0.00111132	Hiroshima	1	15	79	Hiroshima	Asia	Introduced	34.385	132.455	476.36	1194034	2506.58	109	3	45	883	36.11	-0.043	0.947	No	Yes	0.296	154	89
Hiroshima_1_18_merged_sorted_dupsMarked	0.527889	0.472111	0.389568	0.410177	0.200255	0.731306	1e-09	0.268694	7.59e-08	0.264522	1e-09	0.190115	1e-09	0.545362	0.0277463	1e-09	0.0135179	1e-09	0.786084	0.172652	-0.000178857	-0.011996	-0.0320848	0.0171278	-0.00369346	Hiroshima	1	18	79	Hiroshima	Asia	Introduced	34.385	132.455	476.36	1194034	2506.58	109	3	45	883	36.11	-0.043	0.947	No	Yes	0.296	154	89
Hiroshima_1_3_merged_sorted_dupsMarked	0.80499	0.19501	0.759135	0.0809241	0.159941	0.785074	0.087513	0.0631391	0.0642735	0.392393	0.00674248	0.0195485	0.0547907	0.526526	0.332609	0.0147632	0.0199568	0.0519721	0.562212	0.0184867	-0.0166564	-0.0244498	-0.0167217	0.00662142	0.00490856	Hiroshima	1	3	79	Hiroshima	Asia	Introduced	34.385	132.455	476.36	1194034	2506.58	109	3	45	883	36.11	-0.043	0.947	No	Yes	0.296	154	89
Hiroshima_1_5_merged_sorted_dupsMarked	0.764547	0.235453	0.726953	0.117106	0.15594	0.653287	0.182693	0.0822261	0.0817938	0.340476	0.0215019	0.0491111	0.141983	0.446927	0.316736	0.0271814	1e-09	0.124735	0.429247	0.1021	-0.0143537	-0.0184168	-0.00477326	-0.00353284	0.00130076	Hiroshima	1	5	79	Hiroshima	Asia	Introduced	34.385	132.455	476.36	1194034	2506.58	109	3	45	883	36.11	-0.043	0.947	No	Yes	0.296	154	89
Hiroshima_1_8_merged_sorted_dupsMarked	0.492817	0.507183	0.387221	0.443457	0.169322	0.773695	1e-09	0.226305	1e-09	0.245118	1e-09	0.163457	1e-09	0.591425	0.0288719	1e-09	0.0870888	1e-09	0.882749	0.00129063	0.00230346	-0.0131061	-0.0309558	0.0133516	-0.00279527	Hiroshima	1	8	79	Hiroshima	Asia	Introduced	34.385	132.455	476.36	1194034	2506.58	109	3	45	883	36.11	-0.043	0.947	No	Yes	0.296	154	89
Hiroshima_2_1_merged_sorted_dupsMarked	0.33795	0.66205	0.339124	0.579065	0.0818114	0.633816	1e-09	0.366184	1e-09	0.214063	1e-09	0.328293	1e-09	0.457644	0.0012981	1e-09	0.177318	1e-09	0.723476	0.0979078	0.00704206	-0.0143596	-0.0266441	0.00382931	0.00528765	Hiroshima	2	1	79	Hiroshima	Asia	Introduced	34.385	132.455	476.36	1194034	2506.58	109	3	45	883	36.11	-0.043	0.947	No	Yes	0.296	154	89
Hiroshima_2_10_merged_sorted_dupsMarked	0.526896	0.473104	0.390192	0.406916	0.202893	0.71502	1e-09	0.27934	0.00564005	0.235741	0.000551845	0.185788	1e-09	0.577919	0.0778903	8.35e-05	0.00841834	1e-09	0.718401	0.195207	0.000237538	-0.00742772	-0.0173902	0.00696999	-0.00357768	Hiroshima	2	10	79	Hiroshima	Asia	Introduced	34.385	132.455	476.36	1194034	2506.58	109	3	45	883	36.11	-0.043	0.947	No	Yes	0.296	154	89
Hiroshima_2_11_merged_sorted_dupsMarked	0.622389	0.377611	0.61481	0.264889	0.120301	0.755935	1e-09	0.230264	0.0138001	0.232141	0.00316675	0.141928	1e-09	0.622764	0.128811	0.00976452	0.0778407	1e-09	0.694046	0.0895382	-0.00245826	-0.0241261	-0.0316721	0.00785387	-0.00803299	Hiroshima	2	11	79	Hiroshima	Asia	Introduced	34.385	132.455	476.36	1194034	2506.58	109	3	45	883	36.11	-0.043	0.947	No	Yes	0.296	154	89
Hiroshima_2_13_merged_sorted_dupsMarked	0.607167	0.392833	0.576974	0.283687	0.139339	0.555229	0.129082	0.243334	0.0723546	0.269741	0.0245344	0.199792	0.0944242	0.411508	0.199764	0.0346325	0.148343	0.0838913	0.449721	0.0836479	-0.00331115	-0.0136802	-0.0125972	-0.00290984	0.000411169	Hiroshima	2	13	79	Hiroshima	Asia	Introduced	34.385	132.455	476.36	1194034	2506.58	109	3	45	883	36.11	-0.043	0.947	No	Yes	0.296	154	89
Hiroshima_2_17_merged_sorted_dupsMarked	0.427509	0.572491	0.333925	0.501519	0.164556	0.58544	1e-09	0.414545	1.45e-05	0.225367	1e-09	0.351219	1e-09	0.423414	0.0775924	1e-09	0.225531	1e-09	0.57288	0.123996	0.00663977	-0.0078491	-0.0237534	0.00804207	0.00289422	Hiroshima	2	17	79	Hiroshima	Asia	Introduced	34.385	132.455	476.36	1194034	2506.58	109	3	45	883	36.11	-0.043	0.947	No	Yes	0.296	154	89
Hiroshima_2_18_merged_sorted_dupsMarked	0.549536	0.450464	0.56574	0.332607	0.101653	0.674124	0.00273254	0.295866	0.0272779	0.248794	1e-09	0.218423	1e-09	0.532782	0.193127	1e-09	0.121032	1e-09	0.539847	0.145994	0.00120669	-0.0217474	-0.0263437	0.00490201	-0.00254054	Hiroshima	2	18	79	Hiroshima	Asia	Introduced	34.385	132.455	476.36	1194034	2506.58	109	3	45	883	36.11	-0.043	0.947	No	Yes	0.296	154	89
Hiroshima_2_2_merged_sorted_dupsMarked	0.504729	0.495271	0.45969	0.407552	0.132758	0.686728	1e-09	0.313272	1e-09	0.221422	1e-09	0.223946	1e-09	0.554633	0.0876851	1e-09	0.0707763	1e-09	0.665023	0.176515	0.00358619	-0.0177257	-0.0355994	0.00842441	-0.00336646	Hiroshima	2	2	79	Hiroshima	Asia	Introduced	34.385	132.455	476.36	1194034	2506.58	109	3	45	883	36.11	-0.043	0.947	No	Yes	0.296	154	89
Hiroshima_2_20_merged_sorted_dupsMarked	0.553745	0.446255	0.481093	0.356666	0.16224	0.728107	1e-09	0.271882	1.14e-05	0.274232	1e-09	0.195661	1e-09	0.530107	0.129961	1e-09	0.0498089	1e-09	0.649903	0.170327	0.000735733	-0.0192175	-0.0365567	0.0127119	-0.00500449	Hiroshima	2	20	79	Hiroshima	Asia	Introduced	34.385	132.455	476.36	1194034	2506.58	109	3	45	883	36.11	-0.043	0.947	No	Yes	0.296	154	89
Hiroshima_2_7_merged_sorted_dupsMarked	0.56243	0.43757	0.52357	0.33707	0.13936	0.695122	1e-09	0.285703	0.0191746	0.231912	9.7e-05	0.19485	1e-09	0.573142	0.109313	0.0173905	0.109522	1e-09	0.656332	0.107442	0.000729453	-0.0206971	-0.0347799	0.0095953	-0.00808384	Hiroshima	2	7	79	Hiroshima	Asia	Introduced	34.385	132.455	476.36	1194034	2506.58	109	3	45	883	36.11	-0.043	0.947	No	Yes	0.296	154	89
Hiroshima_21_11_merged_sorted_dupsMarked	0.418911	0.581089	0.258097	0.530461	0.211441	0.554239	1e-09	0.419978	0.0257832	0.316146	1.17e-05	0.374516	1e-09	0.309325	0.152367	0.0038749	0.246638	1e-09	0.458222	0.138898	0.0066746	-0.00562066	-0.0319164	0.010489	0.0035193	Hiroshima	21	11	79	Hiroshima	Asia	Introduced	34.385	132.455	476.36	1194034	2506.58	109	3	45	883	36.11	-0.043	0.947	No	Yes	0.296	154	89
Hiroshima_21_12_merged_sorted_dupsMarked	0.517009	0.482991	0.61545	0.333659	0.0508916	0.681023	0.0383786	0.280527	7.08e-05	0.259517	1e-09	0.220309	0.0115177	0.508656	0.156872	1e-09	0.215798	0.00873605	0.611199	0.00739544	0.00175785	-0.0113318	-0.0100992	-0.00317172	0.00296852	Hiroshima	21	12	79	Hiroshima	Asia	Introduced	34.385	132.455	476.36	1194034	2506.58	109	3	45	883	36.11	-0.043	0.947	No	Yes	0.296	154	89
Hiroshima_21_15_merged_sorted_dupsMarked	0.354663	0.645337	0.309387	0.562257	0.128356	0.372359	0.0536218	0.502735	0.0712844	0.158714	0.0397954	0.450552	0.0249783	0.32596	0.0853855	0.0562446	0.329778	0.00971648	0.333245	0.18563	0.0123378	-0.000466244	-0.0210217	0.00543533	-0.000803732	Hiroshima	21	15	79	Hiroshima	Asia	Introduced	34.385	132.455	476.36	1194034	2506.58	109	3	45	883	36.11	-0.043	0.947	No	Yes	0.296	154	89
Hiroshima_21_17_merged_sorted_dupsMarked	0.479623	0.520377	0.349047	0.459342	0.19161	0.670251	1e-09	0.329748	5.02e-07	0.368908	1e-09	0.276581	1e-09	0.354511	0.14902	1e-09	0.178526	1e-09	0.592781	0.0796728	0.00246603	-0.00962927	-0.0243087	0.00693884	0.00511981	Hiroshima	21	17	79	Hiroshima	Asia	Introduced	34.385	132.455	476.36	1194034	2506.58	109	3	45	883	36.11	-0.043	0.947	No	Yes	0.296	154	89
Hiroshima_21_18_merged_sorted_dupsMarked	0.54753	0.45247	0.6403	0.321202	0.0384974	0.742011	1e-09	0.257989	1e-09	0.13344	1e-09	0.154659	1e-09	0.7119	0.0797422	1e-09	0.00169827	1e-09	0.679087	0.239472	0.00244812	-0.0257436	-0.0271637	0.0134625	-0.0137591	Hiroshima	21	18	79	Hiroshima	Asia	Introduced	34.385	132.455	476.36	1194034	2506.58	109	3	45	883	36.11	-0.043	0.947	No	Yes	0.296	154	89
Hiroshima_21_20_merged_sorted_dupsMarked	0.582158	0.417842	0.597453	0.305247	0.0972999	0.767011	1e-09	0.232989	6.59e-08	0.288646	1e-09	0.1538	1e-09	0.557555	0.130317	1e-09	0.110381	1e-09	0.708534	0.0507672	7.25e-05	-0.0155115	-0.0207216	0.0127306	0.00305517	Hiroshima	21	20	79	Hiroshima	Asia	Introduced	34.385	132.455	476.36	1194034	2506.58	109	3	45	883	36.11	-0.043	0.947	No	Yes	0.296	154	89
Hiroshima_21_3_merged_sorted_dupsMarked	0.678727	0.321273	0.705367	0.198085	0.0965479	0.769465	0.0370136	0.185991	0.00753067	0.381935	1e-09	0.130909	0.0041865	0.482969	0.314556	1e-09	0.0895252	5.51e-06	0.524624	0.0712891	-0.0036617	-0.00856164	-0.00649465	0.000671276	0.00487642	Hiroshima	21	3	79	Hiroshima	Asia	Introduced	34.385	132.455	476.36	1194034	2506.58	109	3	45	883	36.11	-0.043	0.947	No	Yes	0.296	154	89
Hiroshima_21_6_merged_sorted_dupsMarked	0.654518	0.345482	0.660994	0.223352	0.115654	0.652388	0.120621	0.185943	0.0410476	0.271957	0.00888611	0.138883	0.0778749	0.502399	0.264947	0.0148503	0.0402467	0.0610987	0.430469	0.188389	-0.00659634	-0.019629	-0.00949829	0.00691342	0.00199892	Hiroshima	21	6	79	Hiroshima	Asia	Introduced	34.385	132.455	476.36	1194034	2506.58	109	3	45	883	36.11	-0.043	0.947	No	Yes	0.296	154	89
Hiroshima_21_8_merged_sorted_dupsMarked	0.301405	0.698595	0.195156	0.6419	0.162944	0.428773	1e-09	0.544811	0.026416	0.113308	0.0265091	0.460688	1e-09	0.399495	0.000461626	0.0385579	0.295651	1e-09	0.476731	0.188599	0.00982066	-0.00185027	-0.0230012	0.00990135	-0.00264585	Hiroshima	21	8	79	Hiroshima	Asia	Introduced	34.385	132.455	476.36	1194034	2506.58	109	3	45	883	36.11	-0.043	0.947	No	Yes	0.296	154	89
Hiroshima_22_12_merged_sorted_dupsMarked	0.59261	0.40739	0.665847	0.273326	0.0608273	0.725999	0.0376413	0.236359	1e-09	0.20405	1e-09	0.159352	2.28e-08	0.636598	0.170237	1e-09	0.0534116	1e-09	0.582257	0.194094	-5.24e-05	-0.0239807	-0.0167636	0.00268525	-0.00281767	Hiroshima	22	12	79	Hiroshima	Asia	Introduced	34.385	132.455	476.36	1194034	2506.58	109	3	45	883	36.11	-0.043	0.947	No	Yes	0.296	154	89
Hiroshima_22_14_merged_sorted_dupsMarked	0.499671	0.500329	0.551703	0.380091	0.0682064	0.649395	0.00667233	0.341458	0.00247478	0.235791	1e-09	0.253755	1.01e-08	0.510454	0.11246	5.29e-09	0.201413	1e-09	0.615879	0.0702473	0.00293496	-0.00944773	-0.0104348	-0.00318462	0.000883864	Hiroshima	22	14	79	Hiroshima	Asia	Introduced	34.385	132.455	476.36	1194034	2506.58	109	3	45	883	36.11	-0.043	0.947	No	Yes	0.296	154	89
Hiroshima_22_15_merged_sorted_dupsMarked	0.695143	0.304857	0.665164	0.190242	0.144594	0.751345	0.0188441	0.179859	0.0499522	0.296058	0.0175455	0.104252	1.37e-05	0.582131	0.228746	0.0146147	0.11273	3.25e-07	0.633851	0.0100585	-0.00333419	-0.0071846	-0.00779507	0.00334225	0.000404555	Hiroshima	22	15	79	Hiroshima	Asia	Introduced	34.385	132.455	476.36	1194034	2506.58	109	3	45	883	36.11	-0.043	0.947	No	Yes	0.296	154	89
Hiroshima_22_18_merged_sorted_dupsMarked	0.522156	0.477844	0.543412	0.356096	0.100492	0.619673	0.0300977	0.319205	0.0310237	0.0395951	0.0740246	0.221942	7.28e-09	0.664439	1e-09	0.0543327	0.172796	3.58e-07	0.700363	0.0725086	0.00246476	-0.00948601	-0.00952219	-0.000384788	-0.00772756	Hiroshima	22	18	79	Hiroshima	Asia	Introduced	34.385	132.455	476.36	1194034	2506.58	109	3	45	883	36.11	-0.043	0.947	No	Yes	0.296	154	89
Hiroshima_22_3_merged_sorted_dupsMarked	0.471713	0.528287	0.537382	0.395562	0.0670564	0.500237	0.15146	0.331783	0.0165204	0.124136	0.0155552	0.259528	0.0965057	0.504274	0.152826	0.0230333	1e-09	0.0405554	0.318221	0.465364	0.00337055	-0.0118535	-0.00674005	-0.00170825	-0.00991003	Hiroshima	22	3	79	Hiroshima	Asia	Introduced	34.385	132.455	476.36	1194034	2506.58	109	3	45	883	36.11	-0.043	0.947	No	Yes	0.296	154	89
Hiroshima_22_4_merged_sorted_dupsMarked	0.430922	0.569078	0.507956	0.46001	0.0320345	0.440983	0.169442	0.386563	0.00301192	0.33368	1e-09	0.36882	0.111993	0.185507	0.313823	1e-09	0.249527	0.0746889	0.163287	0.198673	0.0016361	-0.0021446	-0.0019284	0.00126249	0.00543098	Hiroshima	22	4	79	Hiroshima	Asia	Introduced	34.385	132.455	476.36	1194034	2506.58	109	3	45	883	36.11	-0.043	0.947	No	Yes	0.296	154	89
Hiroshima_22_6_merged_sorted_dupsMarked	0.476672	0.523328	0.385842	0.450985	0.163173	0.56315	0.000167543	0.381611	0.0550716	0.302021	0.00770171	0.33381	1e-09	0.356467	0.175247	0.0223589	0.290957	1e-09	0.458535	0.0529013	0.00313532	-0.00437418	-0.0137628	0.00319933	0.00477029	Hiroshima	22	6	79	Hiroshima	Asia	Introduced	34.385	132.455	476.36	1194034	2506.58	109	3	45	883	36.11	-0.043	0.947	No	Yes	0.296	154	89
Hiroshima_22_9_merged_sorted_dupsMarked	0.745617	0.254383	0.766823	0.133967	0.0992104	0.870271	0.000328362	0.103707	0.0256937	0.320924	4.74e-08	0.035388	1e-09	0.643688	0.23639	3.94e-07	0.0488261	1e-09	0.714768	1.53e-05	-0.00444475	-0.00948867	-0.0076044	0.000481812	0.00123841	Hiroshima	22	9	79	Hiroshima	Asia	Introduced	34.385	132.455	476.36	1194034	2506.58	109	3	45	883	36.11	-0.043	0.947	No	Yes	0.296	154	89
Hiroshima_23_11_merged_sorted_dupsMarked	0.435098	0.564902	0.456138	0.458992	0.0848695	0.625994	1e-09	0.374006	1e-09	0.107476	1e-09	0.26453	1e-09	0.627994	0.0202743	1e-09	0.0370711	1e-09	0.645147	0.297507	0.00831393	-0.0212037	-0.0339158	0.0108645	-0.0172878	Hiroshima	23	11	79	Hiroshima	Asia	Introduced	34.385	132.455	476.36	1194034	2506.58	109	3	45	883	36.11	-0.043	0.947	No	Yes	0.296	154	89
Hiroshima_23_14_merged_sorted_dupsMarked	0.392032	0.607968	0.416353	0.498582	0.0850658	0.237511	0.272499	0.429084	0.0609067	0.174767	0.00574233	0.423558	0.246744	0.149188	0.0842456	0.013289	0.405846	0.227348	0.233658	0.0356136	0.0107559	0.0016966	0.00670513	-0.0184638	0.00968941	Hiroshima	23	14	79	Hiroshima	Asia	Introduced	34.385	132.455	476.36	1194034	2506.58	109	3	45	883	36.11	-0.043	0.947	No	Yes	0.296	154	89
Hiroshima_23_15_merged_sorted_dupsMarked	0.4658	0.5342	0.47771	0.423726	0.098564	0.323171	0.254573	0.356818	0.065438	0.202977	0.00604392	0.339516	0.220883	0.23058	0.13761	0.015232	0.258288	0.192659	0.267344	0.128866	0.00572907	-0.00456501	0.00290307	-0.0174058	0.00254007	Hiroshima	23	15	79	Hiroshima	Asia	Introduced	34.385	132.455	476.36	1194034	2506.58	109	3	45	883	36.11	-0.043	0.947	No	Yes	0.296	154	89
Hiroshima_23_17_merged_sorted_dupsMarked	0.44183	0.55817	0.424495	0.45663	0.118876	0.365585	0.159695	0.39971	0.0750098	0.193755	0.0222113	0.363806	0.127245	0.292983	0.133005	0.0361069	0.265892	0.105215	0.306322	0.15346	0.00707964	-0.00401745	-0.00726109	-0.00852596	-0.000155648	Hiroshima	23	17	79	Hiroshima	Asia	Introduced	34.385	132.455	476.36	1194034	2506.58	109	3	45	883	36.11	-0.043	0.947	No	Yes	0.296	154	89
Hiroshima_23_18_merged_sorted_dupsMarked	0.497144	0.502856	0.532834	0.382567	0.0845998	0.459169	0.174505	0.328796	0.0375305	0.211434	0.000732666	0.2903	0.135067	0.362466	0.21561	0.000444302	0.206864	0.107601	0.289264	0.180217	0.0036546	-0.00944143	-0.00362261	0.00097596	0.0064216	Hiroshima	23	18	79	Hiroshima	Asia	Introduced	34.385	132.455	476.36	1194034	2506.58	109	3	45	883	36.11	-0.043	0.947	No	Yes	0.296	154	89
Hiroshima_23_6_merged_sorted_dupsMarked	0.40663	0.59337	0.452085	0.491845	0.0560698	0.52624	0.0385147	0.435245	1.22e-07	0.219686	1e-09	0.374614	0.0021755	0.403525	0.143284	1e-09	0.206087	1e-09	0.411202	0.239426	0.00846091	-0.00979135	-0.0163891	-0.00573561	0.00281942	Hiroshima	23	6	79	Hiroshima	Asia	Introduced	34.385	132.455	476.36	1194034	2506.58	109	3	45	883	36.11	-0.043	0.947	No	Yes	0.296	154	89
Hiroshima_23_7_merged_sorted_dupsMarked	0.501309	0.498691	0.52993	0.38296	0.0871099	0.461154	0.170429	0.3297	0.0387162	0.160957	0.0192941	0.272927	0.115979	0.430843	0.138808	0.0255144	0.0704253	0.0930807	0.364419	0.307753	0.00421975	-0.0127268	-0.0081772	0.00104768	-0.0125264	Hiroshima	23	7	79	Hiroshima	Asia	Introduced	34.385	132.455	476.36	1194034	2506.58	109	3	45	883	36.11	-0.043	0.947	No	Yes	0.296	154	89
Hiroshima_23_9_merged_sorted_dupsMarked	0.426882	0.573118	0.245911	0.506323	0.247766	0.290865	0.0686733	0.457292	0.18317	0.140341	0.133669	0.399211	0.0311753	0.295603	0.0758528	0.164079	0.241715	0.0117648	0.253603	0.252985	0.0037722	0.00202237	-0.00771454	0.002781	-0.00145879	Hiroshima	23	9	79	Hiroshima	Asia	Introduced	34.385	132.455	476.36	1194034	2506.58	109	3	45	883	36.11	-0.043	0.947	No	Yes	0.296	154	89
Hiroshima_24_1_merged_sorted_dupsMarked	0.414368	0.585632	0.448168	0.473141	0.0786906	0.442637	0.11113	0.415809	0.0304248	0.168485	0.00410008	0.354461	0.0623291	0.410625	0.158863	0.0130453	0.0895434	0.0272934	0.309809	0.401446	0.00953764	-0.012288	-0.0152824	-0.000763031	-0.0102234	Hiroshima	24	1	79	Hiroshima	Asia	Introduced	34.385	132.455	476.36	1194034	2506.58	109	3	45	883	36.11	-0.043	0.947	No	Yes	0.296	154	89
Hiroshima_24_16_merged_sorted_dupsMarked	0.398368	0.601632	0.435964	0.492119	0.0719168	0.520568	0.0248454	0.439217	0.0153696	0.179502	0.00308075	0.371413	4.36e-09	0.446005	0.102876	0.00170703	0.281723	1e-09	0.465968	0.147725	0.01114	-0.0138879	-0.0254182	0.00336102	-0.000830436	Hiroshima	24	16	79	Hiroshima	Asia	Introduced	34.385	132.455	476.36	1194034	2506.58	109	3	45	883	36.11	-0.043	0.947	No	Yes	0.296	154	89
Hiroshima_24_19_merged_sorted_dupsMarked	0.388312	0.611688	0.499491	0.474207	0.026302	0.581657	1e-09	0.418343	1e-09	0.072067	1e-09	0.299666	1e-09	0.628267	0.0417557	1e-09	1e-09	1e-09	0.507963	0.450281	0.0111965	-0.0240327	-0.0265893	0.00859386	-0.0198986	Hiroshima	24	19	79	Hiroshima	Asia	Introduced	34.385	132.455	476.36	1194034	2506.58	109	3	45	883	36.11	-0.043	0.947	No	Yes	0.296	154	89
Hiroshima_24_2_merged_sorted_dupsMarked	0.468308	0.531692	0.500769	0.413896	0.0853345	0.428302	0.162034	0.3598	0.0498651	0.179761	0.00925088	0.312595	0.110313	0.388081	0.276515	0.0286189	0.0190155	0.0332123	0.152702	0.489936	0.00140823	-0.00180565	-0.00124149	-0.00270206	-0.00239623	Hiroshima	24	2	79	Hiroshima	Asia	Introduced	34.385	132.455	476.36	1194034	2506.58	109	3	45	883	36.11	-0.043	0.947	No	Yes	0.296	154	89
Hiroshima_24_6_merged_sorted_dupsMarked	0.522895	0.477105	0.617676	0.335446	0.0468787	0.443565	0.270132	0.272961	0.0133411	0.165958	4.99e-05	0.232558	0.217647	0.383788	0.232187	4.65e-07	0.066777	0.177543	0.231003	0.29249	0.000577092	-0.0031881	0.00284164	-0.00035009	-0.000590437	Hiroshima	24	6	79	Hiroshima	Asia	Introduced	34.385	132.455	476.36	1194034	2506.58	109	3	45	883	36.11	-0.043	0.947	No	Yes	0.296	154	89
Hiroshima_24_7_merged_sorted_dupsMarked	0.376813	0.623187	0.516648	0.480149	0.00320345	0.335372	0.25068	0.413522	0.000426126	0.13824	7.09e-09	0.404006	0.221524	0.236231	0.171576	1e-09	0.265557	0.174663	0.15948	0.228724	0.00238518	-0.00189843	0.00171991	-0.00349699	0.00359503	Hiroshima	24	7	79	Hiroshima	Asia	Introduced	34.385	132.455	476.36	1194034	2506.58	109	3	45	883	36.11	-0.043	0.947	No	Yes	0.296	154	89
Hiroshima_25_1_merged_sorted_dupsMarked	0.540845	0.459155	0.330972	0.398192	0.270836	0.357095	0.0644461	0.364515	0.213945	0.358433	0.0947111	0.352876	0.0761733	0.117807	0.352938	0.120253	0.290887	0.0289323	0.067413	0.139577	0.00027657	0.00190201	-0.00288704	-0.00293787	0.00267756	Hiroshima	25	1	79	Hiroshima	Asia	Introduced	34.385	132.455	476.36	1194034	2506.58	109	3	45	883	36.11	-0.043	0.947	No	Yes	0.296	154	89
Hiroshima_25_10_merged_sorted_dupsMarked	0.545703	0.454297	0.294776	0.390518	0.314706	0.334593	0.0490296	0.367535	0.248843	0.193713	0.198664	0.315514	0.00757029	0.284539	0.18481	0.221907	0.0947386	1.32e-05	0.179285	0.319247	-0.000432822	0.00266428	-0.0046993	-0.0012573	-0.00397489	Hiroshima	25	10	79	Hiroshima	Asia	Introduced	34.385	132.455	476.36	1194034	2506.58	109	3	45	883	36.11	-0.043	0.947	No	Yes	0.296	154	89
Hiroshima_25_15_merged_sorted_dupsMarked	0.600661	0.399339	0.330362	0.337201	0.332437	0.426307	0.0147906	0.306977	0.251925	0.400529	0.112911	0.289096	0.0193676	0.178097	0.327615	0.158361	0.155115	3.5e-08	0.163961	0.194949	-0.00116644	0.00201263	-0.00961863	-0.00366725	0.000669555	Hiroshima	25	15	79	Hiroshima	Asia	Introduced	34.385	132.455	476.36	1194034	2506.58	109	3	45	883	36.11	-0.043	0.947	No	Yes	0.296	154	89
Hiroshima_25_17_merged_sorted_dupsMarked	0.468285	0.531715	0.381808	0.445724	0.172468	0.403179	0.0765961	0.401816	0.118409	0.236226	0.06125	0.362165	0.0564783	0.28388	0.164324	0.0749279	0.275467	0.0386591	0.31079	0.135832	0.00607923	6.05e-05	-0.013265	-0.00423958	0.00397398	Hiroshima	25	17	79	Hiroshima	Asia	Introduced	34.385	132.455	476.36	1194034	2506.58	109	3	45	883	36.11	-0.043	0.947	No	Yes	0.296	154	89
Hiroshima_25_2_merged_sorted_dupsMarked	0.434703	0.565297	0.451807	0.460494	0.0876983	0.331893	0.210846	0.396072	0.0611881	0.183154	0.0170145	0.369172	0.168311	0.262348	0.241676	0.0291206	0.100437	0.0961318	0.103744	0.42889	0.0026987	-0.00257625	0.000397873	-0.00634232	-0.00118302	Hiroshima	25	2	79	Hiroshima	Asia	Introduced	34.385	132.455	476.36	1194034	2506.58	109	3	45	883	36.11	-0.043	0.947	No	Yes	0.296	154	89
Hiroshima_25_20_merged_sorted_dupsMarked	0.455345	0.544655	0.437019	0.447199	0.115782	0.425133	0.11169	0.394673	0.0685045	0.234107	0.0197146	0.357075	0.0861309	0.302973	0.210843	0.0281352	0.238214	0.0568571	0.264218	0.201733	0.00447837	-0.00436767	-0.00720976	-0.00533666	0.00207972	Hiroshima	25	20	79	Hiroshima	Asia	Introduced	34.385	132.455	476.36	1194034	2506.58	109	3	45	883	36.11	-0.043	0.947	No	Yes	0.296	154	89
Hiroshima_25_7_merged_sorted_dupsMarked	0.475091	0.524909	0.34769	0.454179	0.19813	0.357428	0.103379	0.397914	0.141279	0.274898	0.0434248	0.364911	0.0849075	0.231858	0.197174	0.0805852	0.239865	0.0570646	0.226	0.199311	0.00144825	0.00212268	-0.00444347	-0.0012468	0.00210305	Hiroshima	25	7	79	Hiroshima	Asia	Introduced	34.385	132.455	476.36	1194034	2506.58	109	3	45	883	36.11	-0.043	0.947	No	Yes	0.296	154	89
Hiroshima_3_1_merged_sorted_dupsMarked	0.649202	0.350798	0.553822	0.25909	0.187088	0.789048	1e-09	0.198277	0.0126743	0.394089	1e-09	0.141439	1e-09	0.464472	0.264026	1e-09	0.105268	1e-09	0.603757	0.0269492	-0.00548853	-0.0170342	-0.0316831	0.00544866	0.00918155	Hiroshima	3	1	79	Hiroshima	Asia	Introduced	34.385	132.455	476.36	1194034	2506.58	109	3	45	883	36.11	-0.043	0.947	No	Yes	0.296	154	89
Hiroshima_3_10_merged_sorted_dupsMarked	0.731003	0.268997	0.763439	0.135882	0.100678	0.86215	0.00480043	0.115405	0.0176447	0.276846	0.000224135	0.0292559	1e-09	0.693674	0.163731	0.0118146	0.0235648	1e-09	0.783049	0.0178413	-0.00936943	-0.0280796	-0.0221182	0.00710633	-0.00291066	Hiroshima	3	10	79	Hiroshima	Asia	Introduced	34.385	132.455	476.36	1194034	2506.58	109	3	45	883	36.11	-0.043	0.947	No	Yes	0.296	154	89
Hiroshima_3_11_merged_sorted_dupsMarked	0.599105	0.400895	0.60877	0.284391	0.10684	0.645604	0.067803	0.249974	0.0366193	0.244123	0.016507	0.187284	0.027072	0.525014	0.148813	0.0201664	0.163791	0.0363366	0.590006	0.0408872	-0.00217523	-0.017676	-0.0198375	0.00862582	-0.00150715	Hiroshima	3	11	79	Hiroshima	Asia	Introduced	34.385	132.455	476.36	1194034	2506.58	109	3	45	883	36.11	-0.043	0.947	No	Yes	0.296	154	89
Hiroshima_3_14_merged_sorted_dupsMarked	0.56036	0.43964	0.523999	0.342436	0.133565	0.674741	1e-09	0.297805	0.0274535	0.315849	1e-09	0.239562	1e-09	0.44459	0.224936	1e-09	0.180468	1e-09	0.517995	0.0766009	-0.000585621	-0.0151441	-0.026461	0.0031668	0.00496756	Hiroshima	3	14	79	Hiroshima	Asia	Introduced	34.385	132.455	476.36	1194034	2506.58	109	3	45	883	36.11	-0.043	0.947	No	Yes	0.296	154	89
Hiroshima_3_16_merged_sorted_dupsMarked	0.385256	0.614744	0.256131	0.568972	0.174897	0.646645	1e-09	0.353355	1e-09	0.253822	1e-09	0.295683	1e-09	0.450495	0.00552809	1e-09	0.103678	1e-09	0.772895	0.117899	0.00518526	-0.00923316	-0.0289017	0.00803815	-0.00112038	Hiroshima	3	16	79	Hiroshima	Asia	Introduced	34.385	132.455	476.36	1194034	2506.58	109	3	45	883	36.11	-0.043	0.947	No	Yes	0.296	154	89
Hiroshima_3_2_merged_sorted_dupsMarked	0.332947	0.667053	0.338273	0.592299	0.0694278	0.641091	1e-09	0.358909	1e-09	0.0854494	1e-09	0.282273	1e-09	0.632278	1e-09	1e-09	0.150248	1e-09	0.805655	0.0440967	0.0072916	-0.0144653	-0.0324273	0.00962289	-0.0041913	Hiroshima	3	2	79	Hiroshima	Asia	Introduced	34.385	132.455	476.36	1194034	2506.58	109	3	45	883	36.11	-0.043	0.947	No	Yes	0.296	154	89
Hiroshima_3_20_merged_sorted_dupsMarked	0.530123	0.469877	0.543813	0.362034	0.0941529	0.642505	0.0141226	0.324281	0.019091	0.197705	0.00515946	0.237894	1e-09	0.559241	0.0957706	0.0109294	0.196564	1e-09	0.633603	0.0631326	0.00272139	-0.0198375	-0.0273339	0.0123533	-0.00466864	Hiroshima	3	20	79	Hiroshima	Asia	Introduced	34.385	132.455	476.36	1194034	2506.58	109	3	45	883	36.11	-0.043	0.947	No	Yes	0.296	154	89
Hiroshima_4_11_merged_sorted_dupsMarked	0.731105	0.268895	0.682922	0.154388	0.16269	0.559391	0.235845	0.106119	0.0986454	0.347706	0.023942	0.0909434	0.20392	0.333488	0.324734	0.0335848	0.0257904	0.178335	0.32414	0.113416	-0.0135124	-0.0128193	0.00233905	-0.00686142	0.00580496	Hiroshima	4	11	79	Hiroshima	Asia	Introduced	34.385	132.455	476.36	1194034	2506.58	109	3	45	883	36.11	-0.043	0.947	No	Yes	0.296	154	89
Hiroshima_4_17_merged_sorted_dupsMarked	0.593058	0.406942	0.631432	0.285112	0.0834557	0.708044	0.0544351	0.236662	0.000858859	0.328872	1e-09	0.185335	0.0116397	0.474153	0.279865	1e-09	0.0597157	1e-09	0.479912	0.180507	-0.001059	-0.0167211	-0.0154213	0.000763375	0.00436622	Hiroshima	4	17	79	Hiroshima	Asia	Introduced	34.385	132.455	476.36	1194034	2506.58	109	3	45	883	36.11	-0.043	0.947	No	Yes	0.296	154	89
Hiroshima_4_18_merged_sorted_dupsMarked	0.56807	0.43193	0.505947	0.333025	0.161029	0.476213	0.136731	0.287329	0.0997267	0.245807	0.0459286	0.246751	0.102271	0.359243	0.192028	0.0626351	0.116463	0.0825332	0.351188	0.195153	-0.000764633	-0.00816479	-0.0106061	0.000676726	-0.00471382	Hiroshima	4	18	79	Hiroshima	Asia	Introduced	34.385	132.455	476.36	1194034	2506.58	109	3	45	883	36.11	-0.043	0.947	No	Yes	0.296	154	89
Hiroshima_4_19_merged_sorted_dupsMarked	0.599737	0.400263	0.570313	0.292425	0.137262	0.770423	1e-09	0.229531	4.6e-05	0.288504	1e-09	0.151466	1e-09	0.560031	0.159103	1e-09	0.0915093	1e-09	0.690302	0.0590862	-0.00180357	-0.0178204	-0.026757	0.0102822	6.24e-05	Hiroshima	4	19	79	Hiroshima	Asia	Introduced	34.385	132.455	476.36	1194034	2506.58	109	3	45	883	36.11	-0.043	0.947	No	Yes	0.296	154	89
Hiroshima_4_2_merged_sorted_dupsMarked	0.755983	0.244017	0.712413	0.127147	0.16044	0.60168	0.223215	0.0847601	0.090345	0.334256	0.0261492	0.0640243	0.186575	0.388996	0.307095	0.031447	0.0371911	0.170216	0.391582	0.0624689	-0.0142463	-0.0151947	0.00136707	-0.00187342	0.00449393	Hiroshima	4	2	79	Hiroshima	Asia	Introduced	34.385	132.455	476.36	1194034	2506.58	109	3	45	883	36.11	-0.043	0.947	No	Yes	0.296	154	89
Hiroshima_4_3_merged_sorted_dupsMarked	0.812401	0.187599	0.771857	0.0678524	0.160291	0.794181	0.0878918	0.0554011	0.0625259	0.328906	0.0263393	1e-09	0.0410194	0.603736	0.258101	0.0314549	1e-09	0.0465025	0.632912	0.0310293	-0.0166354	-0.0259095	-0.0184776	0.00736554	-0.00636831	Hiroshima	4	3	79	Hiroshima	Asia	Introduced	34.385	132.455	476.36	1194034	2506.58	109	3	45	883	36.11	-0.043	0.947	No	Yes	0.296	154	89
Hiroshima_4_5_merged_sorted_dupsMarked	0.693272	0.306728	0.681224	0.189163	0.129613	0.715756	0.0799338	0.162872	0.0414383	0.289593	0.00571686	0.104258	0.0382889	0.562144	0.214023	0.0123774	0.0747018	0.0427204	0.602746	0.0534313	-0.00794213	-0.0231335	-0.0201728	0.0119116	-0.00169483	Hiroshima	4	5	79	Hiroshima	Asia	Introduced	34.385	132.455	476.36	1194034	2506.58	109	3	45	883	36.11	-0.043	0.947	No	Yes	0.296	154	89
Hiroshima_4_8_merged_sorted_dupsMarked	0.603212	0.396788	0.537498	0.304055	0.158447	0.827401	1e-09	0.172599	1e-09	0.29401	1e-09	0.0971798	1e-09	0.60881	0.105352	1e-09	0.0437961	1e-09	0.818885	0.0319664	-0.00170087	-0.0187448	-0.03425	0.00995591	-0.00194695	Hiroshima	4	8	79	Hiroshima	Asia	Introduced	34.385	132.455	476.36	1194034	2506.58	109	3	45	883	36.11	-0.043	0.947	No	Yes	0.296	154	89
Hiroshima_5_1_merged_sorted_dupsMarked	0.443629	0.556371	0.558463	0.423933	0.0176042	0.555284	0.0622948	0.382081	0.000340356	0.198052	1e-09	0.317576	0.0192081	0.465164	0.149974	1e-09	0.136016	0.000665522	0.454272	0.259072	0.00154269	-0.00418268	-0.00216022	0.000297829	0.000415709	Hiroshima	5	1	79	Hiroshima	Asia	Introduced	34.385	132.455	476.36	1194034	2506.58	109	3	45	883	36.11	-0.043	0.947	No	Yes	0.296	154	89
Hiroshima_5_13_merged_sorted_dupsMarked	0.545188	0.454812	0.500099	0.354508	0.145393	0.594671	0.0135754	0.326053	0.0657003	0.201609	0.0405496	0.242513	1e-09	0.515329	0.120975	0.0532283	0.101491	1e-09	0.519633	0.204672	0.00137738	-0.0149657	-0.0268927	0.00708612	-0.0124698	Hiroshima	5	13	79	Hiroshima	Asia	Introduced	34.385	132.455	476.36	1194034	2506.58	109	3	45	883	36.11	-0.043	0.947	No	Yes	0.296	154	89
Hiroshima_5_16_merged_sorted_dupsMarked	0.549096	0.450904	0.535937	0.33974	0.124323	0.357884	0.279984	0.276541	0.0855908	0.263912	0.0089998	0.274406	0.253505	0.199178	0.225715	0.0204237	0.217463	0.223274	0.208453	0.104671	0.000351709	-0.00181198	0.0107592	-0.00488283	0.00998236	Hiroshima	5	16	79	Hiroshima	Asia	Introduced	34.385	132.455	476.36	1194034	2506.58	109	3	45	883	36.11	-0.043	0.947	No	Yes	0.296	154	89
Hiroshima_5_17_merged_sorted_dupsMarked	0.514517	0.485483	0.477235	0.397983	0.124783	0.668411	1e-09	0.331574	1.43e-05	0.352713	1e-09	0.275529	1e-09	0.371758	0.228155	1e-09	0.17733	1e-09	0.491004	0.103512	0.00397026	-0.0137861	-0.0250284	0.00293007	0.00677901	Hiroshima	5	17	79	Hiroshima	Asia	Introduced	34.385	132.455	476.36	1194034	2506.58	109	3	45	883	36.11	-0.043	0.947	No	Yes	0.296	154	89
Hiroshima_5_18_merged_sorted_dupsMarked	0.553272	0.446728	0.577516	0.328591	0.0938928	0.628697	0.0522728	0.294265	0.0247657	0.226616	0.00488392	0.224554	0.0119722	0.531974	0.160522	0.00873626	0.14462	0.00897211	0.540754	0.136395	0.000822415	-0.0203208	-0.0222725	0.00651402	-0.00315104	Hiroshima	5	18	79	Hiroshima	Asia	Introduced	34.385	132.455	476.36	1194034	2506.58	109	3	45	883	36.11	-0.043	0.947	No	Yes	0.296	154	89
Hiroshima_5_2_merged_sorted_dupsMarked	0.548294	0.451706	0.509598	0.356737	0.133664	0.691857	1e-09	0.291445	0.0166985	0.195959	0.00848968	0.207255	1e-09	0.588296	0.0654037	0.0239898	0.0680151	1e-09	0.674215	0.168376	0.00201187	-0.0194844	-0.0342869	0.0138902	-0.0103838	Hiroshima	5	2	79	Hiroshima	Asia	Introduced	34.385	132.455	476.36	1194034	2506.58	109	3	45	883	36.11	-0.043	0.947	No	Yes	0.296	154	89
Hiroshima_5_3_merged_sorted_dupsMarked	0.534945	0.465055	0.515156	0.358917	0.125928	0.454883	0.161099	0.309328	0.0746907	0.25677	0.0168003	0.278992	0.131501	0.315938	0.209109	0.0241766	0.211812	0.112203	0.32661	0.11609	0.00178695	-0.00730344	-0.00674632	-0.00180542	0.00598777	Hiroshima	5	3	79	Hiroshima	Asia	Introduced	34.385	132.455	476.36	1194034	2506.58	109	3	45	883	36.11	-0.043	0.947	No	Yes	0.296	154	89
Hiroshima_5_7_merged_sorted_dupsMarked	0.59844	0.40156	0.620208	0.285751	0.0940406	0.723747	0.0148672	0.252955	0.0084309	0.201346	0.00352797	0.16362	1e-09	0.631506	0.143593	0.00368929	0.0603789	1e-09	0.618749	0.17359	-0.0017143	-0.0226321	-0.0260966	0.0168896	-0.0080465	Hiroshima	5	7	79	Hiroshima	Asia	Introduced	34.385	132.455	476.36	1194034	2506.58	109	3	45	883	36.11	-0.043	0.947	No	Yes	0.296	154	89
Huia_CKDL220010719-1a-N706-N507_HHLTLCCX2_L3	0.335298	0.664702	0.401685	0.55191	0.0464058	0.327664	0.166652	0.489046	0.0166384	0.141368	1e-09	0.454062	0.136749	0.267821	0.0188203	1e-09	0.464139	0.130071	0.38697	1e-09	0.0141955	-0.00647982	-0.00692006	-0.0199681	0.0103036	Huia			1	Cultivar	Cultivar	Cultivar
Irrigation_CKDL220010719-1a-N707-N503_HHLTLCCX2_L3	0.271332	0.728668	0.269196	0.634807	0.0959968	1e-09	0.397015	0.517105	0.08588	0.0297749	0.0448718	0.545779	0.379574	1e-09	0.0246427	0.0355859	0.438842	0.325011	1e-09	0.175918	0.0208739	0.0248832	0.0310284	-0.00597989	0.0107771	Irrigation			1	Cultivar	Cultivar	Cultivar
Kunming_1_1_merged_sorted_dupsMarked	0.788479	0.211521	0.864212	0.0654891	0.0702987	0.551742	0.425706	1e-09	0.0225515	0.198312	1e-09	1e-09	0.340117	0.46157	0.23142	1e-09	1e-09	0.319186	0.36254	0.0868549	-0.0161422	-0.0206876	0.0262444	0.00284477	-0.00629439	Kunming	1	1	75	Kunming	Asia	Introduced	25.037	102.717	880.35	3385363	3845.47	105	6	50	800	18.74	-0.439	0.682	No	Yes	0.535	155	104
Kunming_1_10_merged_sorted_dupsMarked	0.413053	0.586947	0.544355	0.444177	0.0114678	0.279963	0.353553	0.366484	1e-09	0.0494222	1e-09	0.328036	0.27217	0.350371	0.112253	1e-09	1e-09	0.204424	0.162364	0.520958	0.00935606	-0.00900683	0.014486	-0.0171461	-0.0170956	Kunming	1	10	75	Kunming	Asia	Introduced	25.037	102.717	880.35	3385363	3845.47	105	6	50	800	18.74	-0.439	0.682	No	Yes	0.535	155	104
Kunming_1_12_merged_sorted_dupsMarked	0.737176	0.262824	0.80495	0.116476	0.0785737	0.513767	0.404322	0.0480312	0.0338798	0.196261	0.00470468	0.0272574	0.325268	0.446508	0.242276	1e-09	1e-09	0.289892	0.305835	0.161998	-0.0131841	-0.0182488	0.0234877	-0.0011946	-0.00568547	Kunming	1	12	75	Kunming	Asia	Introduced	25.037	102.717	880.35	3385363	3845.47	105	6	50	800	18.74	-0.439	0.682	No	Yes	0.535	155	104
Kunming_1_13_merged_sorted_dupsMarked	0.71543	0.28457	0.61685	0.183969	0.199181	0.544801	0.21834	0.130543	0.106316	0.474332	0.00031056	0.138513	0.232967	0.153877	0.494377	0.0079321	0.0997459	0.170044	0.142054	0.0858461	-0.00323693	-0.00357517	-7.5e-05	-0.00153173	0.00775219	Kunming	1	13	75	Kunming	Asia	Introduced	25.037	102.717	880.35	3385363	3845.47	105	6	50	800	18.74	-0.439	0.682	No	Yes	0.535	155	104
Kunming_1_16_merged_sorted_dupsMarked	0.682791	0.317209	0.509379	0.232014	0.258607	0.4776	0.137964	0.193616	0.19082	0.434132	0.0651117	0.187711	0.133232	0.179812	0.366312	0.093831	0.138419	0.105916	0.217054	0.0784679	-0.00388041	-0.000574056	-0.00188842	-0.001326	0.00103085	Kunming	1	16	75	Kunming	Asia	Introduced	25.037	102.717	880.35	3385363	3845.47	105	6	50	800	18.74	-0.439	0.682	No	Yes	0.535	155	104
Kunming_1_3_merged_sorted_dupsMarked	0.407404	0.592596	0.554678	0.445322	6.9e-09	0.428819	0.187942	0.383239	1e-09	0.0400908	1e-09	0.305875	0.118158	0.535876	0.068981	1e-09	1e-09	0.0738237	0.359754	0.497441	0.0102701	-0.0194449	-0.00612264	-0.00340948	-0.0222421	Kunming	1	3	75	Kunming	Asia	Introduced	25.037	102.717	880.35	3385363	3845.47	105	6	50	800	18.74	-0.439	0.682	No	Yes	0.535	155	104
Kunming_1_6_merged_sorted_dupsMarked	0.365832	0.634168	0.467438	0.506453	0.0261092	0.420392	0.129625	0.449983	1e-09	0.0851745	0.00125084	0.372925	0.067582	0.473068	0.0858302	0.00239795	0.0815266	0.0339639	0.352122	0.444159	0.0134092	-0.0156454	-0.0136798	-0.00299296	-0.015893	Kunming	1	6	75	Kunming	Asia	Introduced	25.037	102.717	880.35	3385363	3845.47	105	6	50	800	18.74	-0.439	0.682	No	Yes	0.535	155	104
Kunming_1_7_merged_sorted_dupsMarked	0.78584	0.21416	0.897642	0.0593341	0.0430239	0.758053	0.224883	0.0170649	1e-09	0.165103	1e-09	1e-09	0.128044	0.706853	0.153771	1e-09	1e-09	0.137034	0.646324	0.0628703	-0.0134063	-0.0337373	1.98e-05	0.0152434	-0.0145641	Kunming	1	7	75	Kunming	Asia	Introduced	25.037	102.717	880.35	3385363	3845.47	105	6	50	800	18.74	-0.439	0.682	No	Yes	0.535	155	104
Kunming_1_9_merged_sorted_dupsMarked	0.341294	0.658706	0.453604	0.530208	0.0161875	0.472118	0.0538621	0.474019	1e-09	0.0524703	0.00294843	0.372911	1e-09	0.57167	0.0263228	1e-09	0.0732433	1e-09	0.459066	0.441368	0.0152735	-0.0198869	-0.0242076	0.00281376	-0.0208708	Kunming	1	9	75	Kunming	Asia	Introduced	25.037	102.717	880.35	3385363	3845.47	105	6	50	800	18.74	-0.439	0.682	No	Yes	0.535	155	104
Kunming_2_11_merged_sorted_dupsMarked	0.55395	0.44605	0.658223	0.304768	0.0370091	0.288504	0.470104	0.221934	0.019458	0.125837	1e-09	0.216969	0.399732	0.257462	0.237617	1e-09	0.0288844	0.331882	0.039187	0.362429	-0.00084013	-0.00742218	0.0339276	-0.00713333	-0.00118863	Kunming	2	11	75	Kunming	Asia	Introduced	25.037	102.717	880.35	3385363	3845.47	105	6	50	800	18.74	-0.439	0.682	No	Yes	0.535	155	104
Kunming_2_12_merged_sorted_dupsMarked	0.28909	0.71091	0.334276	0.606895	0.0588294	0.122143	0.294851	0.533101	0.0499047	0.092455	0.0074433	0.523151	0.254286	0.122665	0.127404	0.0111546	0.24181	0.188328	1e-09	0.431303	0.0190415	0.00627481	0.0117435	-0.012151	-0.000491094	Kunming	2	12	75	Kunming	Asia	Introduced	25.037	102.717	880.35	3385363	3845.47	105	6	50	800	18.74	-0.439	0.682	No	Yes	0.535	155	104
Kunming_2_3_merged_sorted_dupsMarked	0.668836	0.331164	0.625373	0.216805	0.157822	0.615612	0.0936196	0.196375	0.0943936	0.420691	0.00227317	0.171356	0.0883939	0.317286	0.439515	0.00913766	0.0564291	0.050055	0.254957	0.189906	-0.00340403	-0.00600418	-0.00316822	-0.00358352	0.0040015	Kunming	2	3	75	Kunming	Asia	Introduced	25.037	102.717	880.35	3385363	3845.47	105	6	50	800	18.74	-0.439	0.682	No	Yes	0.535	155	104
Kunming_2_4_merged_sorted_dupsMarked	0.352372	0.647628	0.473185	0.50531	0.0215054	0.143317	0.418886	0.421199	0.016598	0.0502788	1e-09	0.405803	0.345088	0.19883	0.152715	1e-09	1e-09	0.224068	1e-09	0.623218	0.0128911	-0.00251526	0.0258466	-0.0168137	-0.00959783	Kunming	2	4	75	Kunming	Asia	Introduced	25.037	102.717	880.35	3385363	3845.47	105	6	50	800	18.74	-0.439	0.682	No	Yes	0.535	155	104
Kunming_2_6_merged_sorted_dupsMarked	0.281715	0.718285	0.338769	0.610035	0.051196	0.184734	0.237267	0.542142	0.0358562	0.106886	1e-09	0.516709	0.192545	0.183861	0.173633	0.00183646	0.142644	0.114	1e-09	0.567886	0.0194997	0.000691103	0.00414741	-0.0119714	-0.00431295	Kunming	2	6	75	Kunming	Asia	Introduced	25.037	102.717	880.35	3385363	3845.47	105	6	50	800	18.74	-0.439	0.682	No	Yes	0.535	155	104
Kunming_2_7_merged_sorted_dupsMarked	0.307697	0.692303	0.410332	0.563769	0.0258986	0.328949	0.167965	0.502159	0.000928078	0.0719189	0.00213346	0.435498	0.10544	0.38501	0.162751	4.07e-08	0.0185155	0.0377815	0.120558	0.660394	0.017048	-0.0113768	-0.00645349	-0.00469569	-0.0153759	Kunming	2	7	75	Kunming	Asia	Introduced	25.037	102.717	880.35	3385363	3845.47	105	6	50	800	18.74	-0.439	0.682	No	Yes	0.535	155	104
Kunming_2_9_merged_sorted_dupsMarked	0.611074	0.388926	0.553397	0.286114	0.160489	0.40018	0.255473	0.231745	0.112602	0.367882	0.00833316	0.237661	0.237877	0.148247	0.35371	0.0246056	0.178452	0.188985	0.140115	0.114133	-0.0020967	-0.00319101	0.00238014	-0.00932813	0.00665055	Kunming	2	9	75	Kunming	Asia	Introduced	25.037	102.717	880.35	3385363	3845.47	105	6	50	800	18.74	-0.439	0.682	No	Yes	0.535	155	104
Kunming_3_1_merged_sorted_dupsMarked	0.228772	0.771228	0.317669	0.659518	0.0228137	0.133048	0.259884	0.589617	0.0174514	0.0474766	1e-09	0.564917	0.216324	0.171282	0.0962454	1e-09	0.361362	0.162278	0.02694	0.353175	0.023786	0.00707748	0.0105596	0.00201065	0.00578548	Kunming	3	1	75	Kunming	Asia	Introduced	25.037	102.717	880.35	3385363	3845.47	105	6	50	800	18.74	-0.439	0.682	No	Yes	0.535	155	104
Kunming_3_15_merged_sorted_dupsMarked	0.252738	0.747262	0.345845	0.63251	0.021645	0.127791	0.300841	0.555178	0.01619	0.0556657	1e-09	0.536594	0.253555	0.154185	0.115874	1e-09	0.283395	0.182265	1e-09	0.418466	0.0228541	0.00675393	0.0147425	0.00121911	0.00422415	Kunming	3	15	75	Kunming	Asia	Introduced	25.037	102.717	880.35	3385363	3845.47	105	6	50	800	18.74	-0.439	0.682	No	Yes	0.535	155	104
Kunming_3_16_merged_sorted_dupsMarked	0.348919	0.651081	0.443001	0.529335	0.0276641	0.393729	0.132198	0.474073	1e-09	0.0792445	0.00345949	0.407229	0.0773785	0.432689	0.101113	7.7e-05	0.186876	0.0495821	0.298655	0.363697	0.0148014	-0.0100823	-0.00940182	0.00784334	-0.00633013	Kunming	3	16	75	Kunming	Asia	Introduced	25.037	102.717	880.35	3385363	3845.47	105	6	50	800	18.74	-0.439	0.682	No	Yes	0.535	155	104
Kunming_3_7_merged_sorted_dupsMarked	0.516848	0.483152	0.594572	0.351455	0.0539734	0.316877	0.377363	0.276916	0.0288442	0.118554	0.00333763	0.256926	0.31402	0.307163	0.156666	1e-09	0.085922	0.274571	0.188234	0.294607	0.00240242	-0.00647713	0.0214063	0.00165621	-0.00578209	Kunming	3	7	75	Kunming	Asia	Introduced	25.037	102.717	880.35	3385363	3845.47	105	6	50	800	18.74	-0.439	0.682	No	Yes	0.535	155	104
Kunming_3_8_merged_sorted_dupsMarked	0.267305	0.732695	0.334373	0.624822	0.0408055	0.116547	0.298218	0.550289	0.0349467	0.081615	1e-09	0.541244	0.259757	0.117384	0.11282	1.65e-09	0.31601	0.202621	0.00977724	0.358772	0.0218181	0.00765543	0.0136961	-0.00697759	0.00414366	Kunming	3	8	75	Kunming	Asia	Introduced	25.037	102.717	880.35	3385363	3845.47	105	6	50	800	18.74	-0.439	0.682	No	Yes	0.535	155	104
Kunming_4_10_merged_sorted_dupsMarked	0.466181	0.533819	0.587662	0.389717	0.0226208	0.277316	0.409093	0.308338	0.00525273	0.100732	1e-09	0.290944	0.333712	0.274612	0.183401	1e-09	0.00790548	0.26391	0.0789335	0.46585	0.00560755	-0.00888001	0.0227728	-0.0156695	-0.00827679	Kunming	4	10	75	Kunming	Asia	Introduced	25.037	102.717	880.35	3385363	3845.47	105	6	50	800	18.74	-0.439	0.682	No	Yes	0.535	155	104
Kunming_4_11_merged_sorted_dupsMarked	0.539156	0.460844	0.587346	0.331867	0.0807875	0.288096	0.403453	0.25308	0.0553706	0.196329	1e-09	0.254237	0.349409	0.200025	0.24787	1e-09	0.0287036	0.287918	0.0712979	0.364211	0.000158387	-0.00530592	0.0217571	-0.0196511	-0.00352086	Kunming	4	11	75	Kunming	Asia	Introduced	25.037	102.717	880.35	3385363	3845.47	105	6	50	800	18.74	-0.439	0.682	No	Yes	0.535	155	104
Kunming_4_12_merged_sorted_dupsMarked	0.474426	0.525574	0.546012	0.395378	0.05861	0.234476	0.408331	0.315024	0.0421697	0.144699	1e-09	0.312143	0.349202	0.193956	0.200077	1e-09	0.0528319	0.286282	0.0506471	0.410162	0.00508301	-0.00415552	0.0229043	-0.0193064	-0.0046204	Kunming	4	12	75	Kunming	Asia	Introduced	25.037	102.717	880.35	3385363	3845.47	105	6	50	800	18.74	-0.439	0.682	No	Yes	0.535	155	104
Kunming_4_13_merged_sorted_dupsMarked	0.466744	0.533256	0.589682	0.393258	0.0170595	0.533055	0.125926	0.341019	1e-09	0.110048	1e-09	0.261529	0.0568774	0.571546	0.131696	1e-09	0.0280165	0.0315234	0.41942	0.389344	0.00696397	-0.0218686	-0.0117063	0.00984552	-0.0133486	Kunming	4	13	75	Kunming	Asia	Introduced	25.037	102.717	880.35	3385363	3845.47	105	6	50	800	18.74	-0.439	0.682	No	Yes	0.535	155	104
Kunming_4_15_merged_sorted_dupsMarked	0.367525	0.632475	0.487864	0.500766	0.0113699	0.309257	0.258693	0.43205	1e-09	0.0668903	1e-09	0.382188	0.190412	0.36051	0.116989	1e-09	0.0688642	0.137085	0.185674	0.491388	0.0130528	-0.0101584	0.00413787	-0.00861937	-0.0139581	Kunming	4	15	75	Kunming	Asia	Introduced	25.037	102.717	880.35	3385363	3845.47	105	6	50	800	18.74	-0.439	0.682	No	Yes	0.535	155	104
Kunming_4_4_merged_sorted_dupsMarked	0.35006	0.64994	0.437618	0.526419	0.0359631	0.291342	0.238111	0.459367	0.0111807	0.0968425	1e-09	0.415914	0.179397	0.307847	0.127511	1e-09	0.106391	0.126243	0.164223	0.475631	0.0144286	-0.00847367	0.00108295	-0.0124895	-0.0110059	Kunming	4	4	75	Kunming	Asia	Introduced	25.037	102.717	880.35	3385363	3845.47	105	6	50	800	18.74	-0.439	0.682	No	Yes	0.535	155	104
Kunming_4_5_merged_sorted_dupsMarked	0.320419	0.679581	0.332553	0.580738	0.0867097	0.0389878	0.370716	0.500595	0.0897016	0.0954531	0.0302879	0.511445	0.333756	0.029058	0.104151	0.0267119	0.239896	0.250963	1e-09	0.378279	0.01594	0.0121672	0.0213366	-0.0210631	-0.000636044	Kunming	4	5	75	Kunming	Asia	Introduced	25.037	102.717	880.35	3385363	3845.47	105	6	50	800	18.74	-0.439	0.682	No	Yes	0.535	155	104
Kunming_4_7_merged_sorted_dupsMarked	0.346931	0.653069	0.452578	0.523082	0.0243398	0.19536	0.343247	0.447154	0.0142392	0.0475752	0.00374816	0.415505	0.272566	0.260606	0.115153	0.00468745	0.0788102	0.206147	0.0671931	0.52801	0.0141328	-0.00400618	0.0144898	-0.0164591	-0.0141385	Kunming	4	7	75	Kunming	Asia	Introduced	25.037	102.717	880.35	3385363	3845.47	105	6	50	800	18.74	-0.439	0.682	No	Yes	0.535	155	104
Kunming_4_8_merged_sorted_dupsMarked	0.367831	0.632169	0.451456	0.501832	0.0467112	0.162637	0.381728	0.418663	0.0369727	0.0626736	0.0168338	0.402859	0.317392	0.200242	0.138045	0.0167597	0.040899	0.239708	0.00930328	0.555285	0.0124733	-0.00259859	0.0203566	-0.021212	-0.0128736	Kunming	4	8	75	Kunming	Asia	Introduced	25.037	102.717	880.35	3385363	3845.47	105	6	50	800	18.74	-0.439	0.682	No	Yes	0.535	155	104
Kunming_46_1_merged_sorted_dupsMarked	0.413831	0.586169	0.545446	0.432947	0.0216063	0.358181	0.272527	0.369292	1e-09	0.0411436	0.0102831	0.301716	0.176082	0.470775	0.14409	0.00292846	1e-09	0.104603	0.129457	0.618922	0.0103506	-0.0163185	0.005746	-0.000955206	-0.0258756	Kunming	46	1	75	Kunming	Asia	Introduced	25.037	102.717	880.35	3385363	3845.47	105	6	50	800	18.74	-0.439	0.682	No	Yes	0.535	155	104
[truncated: 1,680 more rows]
[truncated: 52 more columns]
