# Supplementary material for: Haploblocks contribute to parallel climate adaptation following global invasion of a cosmopolitan plant
Source: Nat Ecol Evol. 2025 Jul 8;9(8):1441–55. doi: 10.1038/s41559-025-02751-2 (PMC12328208; doi:10.1038/s41559-025-02751-2)
Supplement: Supplementary file 13 — Population-genomic selection analysis dataset. [file 41559_2025_2751_MOESM13_ESM.xlsx]

## Sheet: XtX tau and contrast
window	EU_xtx	nAM_xtx	sAM_xtx	OC_xtx	CN_xtx	JP_xtx	EU_BIO1_tau	EU_BIO2_tau	EU_BIO8_tau	EU_BIO12_tau	EU_BIO15_tau	EU_BIO19_tau	nAM_BIO1_tau	nAM_BIO2_tau	nAM_BIO8_tau	nAM_BIO12_tau	nAM_BIO15_tau	nAM_BIO19_tau	sAM_BIO1_tau	sAM_BIO2_tau	sAM_BIO8_tau	sAM_BIO12_tau	sAM_BIO15_tau	sAM_BIO19_tau	OC_BIO1_tau	OC_BIO2_tau	OC_BIO8_tau	OC_BIO12_tau	OC_BIO15_tau	OC_BIO19_tau	CN_BIO1_tau	CN_BIO2_tau	CN_BIO8_tau	CN_BIO12_tau	CN_BIO15_tau	CN_BIO19_tau	JP_BIO1_tau	JP_BIO2_tau	JP_BIO8_tau	JP_BIO12_tau	JP_BIO15_tau	JP_BIO19_tau	EU-nAM_contrast	EU-sAM_contrast	EU-OC_contrast	EU-CN_contrast	EU-JP_contrast
Chr01_Occ:1-20000	-3.61439	-4.79164	-7.7141	-5.40782	-2.04829	-0.344234	-1.91582	-0.552927	0.104949	2.84683	2.8105	3.69633	0.550741	0.884945	-0.522951	-1.65136	-0.504585	-0.700947	-2.45686	-2.00419	-1.80747	-2.1738	-3.34717	-2.07554	-0.718186	-0.965534	-1.72297	-1.03347	0.468084	1.83209	-0.739468	-0.739468	1.57861	-0.739468	1.38156	-0.739468	-3.03484	-2.50446	-3.03484	-0.585673	0.152719	-1.9963	3.04558	0.415521	-0.980051	-1.50279	-1.83069
Chr01_Occ:1000001-1020000	3.26187	3.10878	4.00528	0.200337	4.32277	2.54598	-1.36687	-1.4549	-2.04021	1.35915	-0.481513	-2.26131	-0.233801	0.709798	1.44683	-0.25524	1.34488	-0.173325	0.635434	-2.05292	0.151533	-0.870354	-2.98977	0.447457	-0.384839	1.25707	0.0948411	-0.0713621	-1.28747	-1.46774	3.55182	3.55182	3.42302	3.55182	-1.40995	3.55182	-2.66361	-2.15584	-2.66361	0.836959	0.362564	-2.28636	-1.56622	-0.172051	-0.976852	-1.34928	1.915
Chr01_Occ:100001-120000	0.983047	0.217234	-1.99801	0.328254	-4.30021	0.204595	0.00794114	-0.793945	0.203656	-1.30759	0.854402	0.36822	0.202314	2.62408	0.982109	3.8671	2.46985	5.15362	-0.0349648	0.36806	-1.47235	-3.41875	-0.905731	1.56276	0.591108	-1.17939	0.380314	-0.0672933	0.902189	0.693953	0.213698	0.213698	0.134034	0.213698	0.0237287	0.213698	-0.15734	1.52419	-0.15734	0.318654	0.584295	-0.295596	0.912535	1.92089	-2.06644	-2.47399	-1.62805
Chr01_Occ:10040001-10060000	2.77035	6.14031	6.92979	1.13442	2.23036	2.77012	-1.20365	-1.89926	0.081416	2.88373	0.341463	3.60949	2.74895	-1.39688	3.03668	5.51624	-0.80746	0.868967	1.25522	-2.69598	1.9533	3.45923	-3.52523	-3.79442	-1.75796	0.970141	-1.02828	-1.17125	1.01192	1.56608	1.42163	1.42163	2.19895	1.42163	-0.912917	1.42163	-2.65084	-2.23261	-2.65084	1.44135	0.728556	-2.61522	1.11078	0.651728	-0.60681	-0.970057	-1.59196
Chr01_Occ:10060001-10080000	-1.10163	2.71162	-1.202	2.05773	0.695885	-0.611504	-0.534735	-0.0974334	-0.77638	3.68786	-1.33034	-0.789255	4.46216	-0.0569533	1.59019	1.56818	-3.06338	-0.548941	0.296149	-1.85336	0.0958065	-0.727845	-2.88452	-0.516688	-0.497317	0.575122	-3.22355	1.57705	-0.85539	2.86772	-2.25561	-2.25561	-1.06322	-2.25561	3.47593	-2.25561	-0.141392	-2.08464	-0.141392	0.392914	-1.87242	-4.14052	-0.86651	-1.20696	0.646791	-0.277577	-3.16248
Chr01_Occ:10080001-10100000	4.00099	6.27086	4.27111	-0.0569364	0.955338	1.82665	2.37617	2.39923	-0.944791	-0.407032	-0.618271	0.76408	6.67093	-1.74344	1.04537	3.83841	-3.59096	-0.0592305	-1.26008	3.65448	2.92	2.5074	1.50122	-0.607215	-0.37405	1.31458	-0.817637	-1.29697	-0.234413	0.855569	0.8312	0.8312	1.72811	0.8312	-0.0234069	0.8312	0.901914	-0.655956	0.901914	-0.918354	-0.496731	-1.56572	3.47764	2.73208	3.94944	3.64511	-0.958142
Chr01_Occ:10100001-10120000	4.06926	5.61195	4.15788	1.38652	0.546336	5.80106	0.642716	1.36902	0.525946	1.72019	0.320486	1.90458	6.95823	-1.25476	0.884289	3.14574	-3.53714	0.841061	3.48615	0.356385	0.800654	-0.402696	-0.3228	1.66096	-1.46004	-1.52482	-1.96416	-2.31352	0.0330796	-1.6291	1.20693	1.20693	-2.12638	1.20693	0.896844	1.20693	-1.92082	-2.15202	-1.92082	0.550801	1.38854	-0.912573	3.26645	2.89963	1.95026	3.56207	0.526455
Chr01_Occ:10120001-10140000	-0.898095	3.88995	0.749763	1.7711	4.58836	4.70572	-1.50665	-3.22088	-3.62438	0.847986	3.12243	0.708456	4.52241	2.05986	-1.41432	0.741917	-1.7323	0.42963	2.14498	-4.53176	-0.586037	-3.13964	-4.25538	-2.77141	-3.22509	5.2402	-1.98963	-0.342007	-1.27502	2.42088	0.978592	0.978592	2.96306	0.978592	3.38792	0.978592	-0.983569	-1.14979	-0.983569	-0.706502	1.80911	-0.621138	1.81248	-0.704638	0.760815	1.84422	-1.13109
Chr01_Occ:10140001-10160000	3.10056	-0.119966	3.24622	2.10651	0.813242	0.925199	2.36124	-2.95603	2.65339	4.24327	-0.548051	5.7396	-2.0123	1.91852	-2.0802	0.151059	2.71243	1.51551	-1.60935	-1.40839	-3.34975	-0.215189	-2.90808	1.18725	-2.61463	-1.09058	-0.304516	1.35011	0.475004	-0.597993	0.485717	0.485717	-0.138683	0.485717	-1.31087	0.485717	1.58336	2.19493	1.58336	-0.484994	-0.786056	1.00136	1.97459	0.531313	2.52204	1.19568	-1.51499
Chr01_Occ:10160001-10180000	-1.15441	0.077536	0.854371	-1.99435	1.94822	4.0087	-1.3063	-3.62663	-2.04534	1.78437	0.307688	-0.775921	0.572003	0.413223	-1.22415	1.58954	-2.57313	-0.810362	-0.12314	-0.202657	-0.586253	-2.416	-0.334739	1.27536	1.34398	-0.2764	1.64583	2.35362	2.0379	1.22641	-1.10329	-1.10329	0.424403	-1.10329	1.42322	-1.10329	0.595215	0.554269	0.595215	0.149175	-1.00901	-1.59913	-1.41707	1.40181	-0.249264	-0.202717	-1.38051
Chr01_Occ:10180001-10200000	2.38079	2.2804	3.1872	3.3245	4.86252	3.756	1.57076	-1.17439	-0.411534	-0.110148	-0.981845	-0.0264266	3.46468	1.8002	1.37836	1.78673	-2.45976	-2.42489	-0.218523	-1.39088	-1.39494	-1.46354	-1.74065	-0.088619	-2.48588	1.57786	-0.80916	0.035208	-1.69466	-1.28699	0.63917	0.63917	0.597663	0.63917	0.816699	0.63917	-0.675015	-0.18213	-0.675015	-0.0382788	1.44703	-1.14803	2.39019	1.60786	-0.608486	2.52286	-0.0296446
Chr01_Occ:10200001-10220000	5.7178	2.06707	-3.51299	1.62854	2.29025	2.75638	1.46598	1.99837	1.77739	2.0232	-2.8544	-0.372881	4.54347	2.44607	-1.70382	0.00638637	-1.53577	-3.54532	-2.4799	-2.777	-2.57577	0.387508	-4.1952	-1.74859	-0.114968	-0.879614	-0.215645	0.726541	-0.396198	0.487532	0.644174	0.644174	1.80909	0.644174	1.34231	0.644174	-2.10555	-3.16131	-2.10555	-0.664614	-0.518843	-1.58191	3.08013	5.37222	1.24086	-0.150659	1.51564
Chr01_Occ:1020001-1040000	-0.017978	-0.989249	3.83237	1.7712	1.39147	0.21362	-1.66325	-0.944776	-1.63987	0.781778	-1.03687	0.0892109	-1.42305	-0.732603	0.702335	1.25998	2.43069	0.366029	1.26997	-0.751652	0.915092	-0.150322	-1.3447	-1.61398	-2.76462	1.10943	-1.64541	-1.59393	0.438862	0.568961	-0.265637	-0.265637	-1.38375	-0.265637	3.86514	-0.265637	0.201308	-1.12776	0.201308	1.19694	-0.0122974	-0.815241	-0.49259	0.676981	1.84424	-0.128011	0.235694
Chr01_Occ:10220001-10240000	3.94366	1.9974	5.06043	3.48018	5.32648	3.64151	3.28826	-1.14713	4.09709	0.80755	1.67487	0.0991455	0.364783	1.59334	0.385864	0.0439762	-2.76951	-1.51669	-2.76563	-1.78643	-2.32434	-2.71474	-2.07165	0.912282	-0.24449	-1.47121	-1.97419	0.345304	0.303484	1.59682	1.31302	1.31302	1.7608	1.31302	0.713161	1.31302	-2.19319	-0.873725	-2.19319	-0.354083	-0.470732	1.16181	0.0461663	0.662471	0.793762	0.892346	-2.31123
Chr01_Occ:10240001-10260000	-2.47627	-1.29511	1.8277	-0.752732	2.62927	4.46747	1.10455	-0.472381	1.22121	-0.553777	0.883562	-1.05116	0.859355	-0.933226	0.154714	-0.630078	-2.70724	-1.77444	-0.7761	-1.92824	-0.823395	0.980054	-2.42901	-2.58798	-0.419871	-1.02611	-0.155882	-1.08788	0.328843	-1.34824	1.76386	1.76386	2.40233	1.76386	-0.692985	1.76386	-1.18122	0.0487014	-1.18122	-1.33309	1.04834	1.17586	-2.90907	0.368857	1.66933	-0.914519	-2.28681
Chr01_Occ:10260001-10280000	6.63029	0.297221	5.79263	2.20885	6.93737	4.86668	-1.11629	-0.205959	-0.501741	1.20134	-0.676166	-0.449564	2.29559	-0.97457	0.972018	-0.187277	-3.90047	0.741961	1.57597	-2.80634	-2.32496	0.971759	-4.32952	-0.959466	-1.81251	-1.16168	-1.315	-0.921704	-1.3096	-1.59332	-0.18691	-0.18691	-2.30823	-0.18691	2.29652	-0.18691	-1.80139	-1.94194	-1.80139	-0.600892	2.28283	-0.978421	1.79937	-2.08084	1.0905	-0.379724	0.96009
Chr01_Occ:10280001-10300000	0.656895	3.33605	5.67711	-1.28926	1.54402	2.8683	-2.26513	-1.62404	-3.50565	-0.302027	0.423337	-3.10696	-0.147256	1.06389	-2.51598	-2.35336	0.260125	0.664327	-1.11014	1.16903	-1.06176	-1.48588	0.444251	-3.32108	-2.95813	-0.137399	-1.77033	-0.869171	-0.353235	-1.32845	0.361299	0.361299	1.59841	0.361299	-1.28253	0.361299	6.33277	-0.0538577	6.33277	4.61816	-3.91006	-3.33119	-0.221195	-1.62551	0.471577	-3.24946	2.44063
Chr01_Occ:10300001-10320000	-0.961555	1.08571	2.18952	-1.61388	3.34634	2.16547	1.00164	-0.957676	-0.273589	1.45757	-1.4453	-1.3112	-2.5704	0.830064	1.29054	-0.581336	-0.654751	0.250258	2.12216	-1.64187	-0.0310813	-1.49526	-1.96955	-3.51303	0.00781383	-1.19324	0.502057	1.90462	0.484086	2.25798	-0.646578	-0.646578	0.496948	-0.646578	1.739	-0.646578	0.340731	0.103239	0.340731	1.95566	2.23794	-0.174115	2.20999	-0.364073	-1.02004	-1.03604	1.11768
Chr01_Occ:10320001-10340000	4.01276	2.76057	3.76937	1.21201	3.68689	1.70483	1.18423	-1.61711	0.272394	-1.47791	-1.40346	1.2349	-1.2119	-0.949943	0.167204	0.552582	-1.07876	0.520868	0.0552948	-3.56225	-2.29664	-1.14667	-3.10529	-0.9995	-2.91395	0.213852	-0.609528	-1.30774	0.239346	-0.366849	4.04391	4.04391	-0.134511	4.04391	2.0428	4.04391	-2.01219	-1.06894	-2.01219	-0.616613	0.347066	-1.77416	0.717885	-0.682929	2.03731	1.86749	0.584023
Chr01_Occ:10340001-10360000	0.451556	5.56248	0.788478	1.355	1.33172	3.98502	-1.12534	1.85883	-2.87578	1.23603	-1.45201	-0.716413	-0.711519	2.03134	-1.68622	-1.26773	-3.64778	-1.35282	-0.791674	-0.652848	-2.15862	-1.73598	-2.24649	-1.47817	-0.267272	-0.180028	-0.987487	0.419709	-1.05143	0.24146	3.49882	3.49882	-1.3388	3.49882	4.50319	3.49882	-0.222033	-3.48899	-0.222033	2.86388	-1.65467	-3.01475	0.813804	-2.98822	-0.391354	-0.27086	-1.13637
Chr01_Occ:10360001-10380000	-2.16975	-2.82623	-1.73574	-0.0506498	-0.997013	-2.68976	0.137188	-0.708529	0.670689	1.13089	-0.0683224	1.0716	0.531291	-0.084678	0.442454	-0.177434	0.635174	-0.113895	1.03869	-0.556784	3.05777	0.554243	-0.177839	-0.508015	-0.693358	-1.09794	-0.71823	0.233193	-1.80863	-0.889158	0.349454	0.349454	-0.104855	0.349454	1.00407	0.349454	-1.04738	-0.54014	-1.04738	-0.419203	0.129315	1.30722	-0.652482	-0.115037	0.888281	-0.0739489	0.528821
Chr01_Occ:10380001-10400000	3.10129	1.04502	2.37878	2.38872	2.76221	4.71765	-2.29453	-1.64766	-0.925396	0.931585	-0.90864	-0.57967	1.92356	0.244087	-0.297261	0.920169	-2.28208	1.81352	1.4455	-0.276943	-0.0273219	0.138906	0.326692	-3.34162	-0.393652	0.544553	-0.382168	1.43285	-1.34801	0.151411	0.225249	0.225249	2.97755	0.225249	-0.758822	0.225249	-2.21279	-1.68811	-2.21279	-0.923731	1.77857	-1.45893	-1.32447	0.113524	1.05808	0.0903096	-1.22531
Chr01_Occ:10400001-10420000	3.60215	5.60324	2.70853	2.63028	4.36397	1.8207	-1.64341	-1.47516	-1.0173	-2.78526	0.887173	-2.18088	-2.07717	-0.228943	-1.83754	2.93833	1.28203	-0.946548	0.482936	-1.90883	-0.300604	1.17101	-1.64163	-1.30959	1.03507	-1.04176	-0.691571	-0.458087	-1.17032	-2.38512	-1.74013	-1.74013	-2.58618	-1.74013	0.269962	-1.74013	-0.738127	-4.40203	-0.738127	3.9157	1.8267	-2.95246	1.96982	0.497657	-0.171635	-0.356539	6.32687
Chr01_Occ:1040001-1060000	1.04222	1.67719	1.11854	0.605996	3.92723	2.57259	-2.81985	-3.02354	-1.4523	-0.00353323	-2.43078	-1.09706	-2.15307	-0.925365	2.17782	0.318547	0.193742	-0.208101	0.274198	-2.30637	-0.429789	2.15914	-2.64733	-0.899175	-0.491576	-0.143843	-0.221422	-0.839194	-0.422202	-0.187025	1.15747	1.15747	0.623335	1.15747	0.506064	1.15747	0.404839	-0.941365	0.404839	1.47656	0.545689	-3.03786	-1.41388	-1.13266	0.783265	0.72542	0.074452
Chr01_Occ:10420001-10440000	-0.126462	1.86339	-1.46371	1.45294	3.71731	2.86699	0.992579	-0.207468	-2.44562	-0.90032	0.626601	-1.20439	1.35614	-0.509179	0.426284	-0.327925	0.267662	0.507114	0.914712	-3.11258	1.64968	1.88679	-1.17473	-1.70312	-1.28316	-0.345994	-1.21976	-0.917049	0.251345	-1.03888	2.44381	2.44381	0.45693	2.44381	1.93351	2.44381	-1.16838	-0.750909	-1.16838	0.241374	0.989837	-0.767839	-0.503549	-1.32856	0.722688	1.87111	3.16675
Chr01_Occ:10440001-10460000	2.1102	1.91626	4.49433	0.61741	3.57848	2.87891	-0.631191	-1.63392	-2.41791	-0.0170515	-1.75187	-0.945392	-3.40336	-0.693189	-0.632595	1.11247	1.42665	2.06533	3.05062	-2.19044	2.41147	-0.0178396	-1.11626	-1.89951	-0.171029	-0.0911512	-0.779737	-0.933355	0.838244	-0.443271	2.1655	2.1655	1.46419	2.1655	0.584431	2.1655	-0.248031	-1.79302	-0.248031	1.055	1.552	-2.76011	1.45388	-0.213068	-0.271684	0.738345	4.03133
Chr01_Occ:10460001-10480000	2.62567	2.17515	3.43785	0.610465	5.17203	1.74241	3.41225	0.750097	-1.1618	1.28008	0.674277	0.66407	0.636515	-0.833252	1.13063	-0.186799	-0.318349	-2.11368	0.48427	-0.678386	1.50271	-0.208649	-1.16255	-0.639077	-2.09201	-1.58266	-1.58082	0.0531589	0.249411	-0.0483211	-1.90306	-1.90306	-0.0662147	-1.90306	3.11621	-1.90306	-0.304928	-1.04243	-0.304928	3.1774	1.09783	-0.458166	-0.203458	3.22122	1.68247	0.141898	2.36975
Chr01_Occ:10500001-10520000	-0.959747	-0.509619	-1.53319	1.63205	-2.97797	-0.258575	-3.11294	-2.11746	-1.89873	2.55258	3.15306	-1.18445	-0.716114	-0.495042	0.690432	2.69887	-2.561	-1.07155	-0.417427	-2.27329	-2.7545	-0.0705989	-2.49301	-3.27551	-0.877854	-1.00433	-1.56453	0.207941	-0.177636	0.622216	1.70301	1.70301	1.66926	1.70301	2.01101	1.70301	-1.69946	-0.500287	-1.69946	-1.29819	0.572948	0.92631	-2.0751	-2.23007	0.648548	-1.88902	2.10583
Chr01_Occ:10520001-10540000	-0.69409	-1.1932	-1.81818	-0.794116	-2.04936	0.640594	-1.24913	-0.586312	-0.717189	-1.01549	0.298602	-0.0415038	-1.36907	-0.778485	-0.0189348	-0.629047	-0.612579	-1.0456	0.591912	-1.99706	-0.764114	-2.03784	-2.34182	-0.474514	-2.0013	-2.10864	-0.443828	2.38029	0.959246	0.931478	1.81043	1.81043	0.888563	1.81043	0.0130362	1.81043	0.521216	-1.14049	0.521216	0.403235	-0.565337	-0.539296	-0.358541	-2.17002	-0.395388	0.186448	1.82809
Chr01_Occ:10540001-10560000	-0.863949	0.423112	-2.07324	-1.72078	0.754647	1.18468	-0.273121	0.16751	-0.705278	0.00166114	2.5828	0.344479	0.372691	0.382812	1.6195	-2.22303	-0.671516	-1.43521	0.20025	-2.01974	0.590345	-0.956734	-1.94363	-1.19579	-0.845629	-0.579638	-0.293807	0.828609	0.761388	0.957126	-2.82971	-2.82971	-0.756913	-2.82971	1.72177	-2.82971	-0.670806	-1.33356	-0.670806	-0.302106	1.2436	-3.47604	0.99105	-1.72661	-1.02766	0.678976	2.53892
Chr01_Occ:10560001-10580000	-4.76157	-3.66477	-2.45888	0.119239	0.576368	-0.959652	4.08872	5.78681	-1.89903	-0.00582683	-0.62753	-0.519926	-2.41644	2.54579	4.45815	-3.22491	2.1547	-3.38079	-1.72582	-3.58559	-2.38556	1.85226	-2.8355	-4.3204	-0.558653	-1.63487	-2.75023	-2.59747	-0.757482	-1.36391	2.1496	2.1496	1.62366	2.1496	1.21482	2.1496	0.649181	0.607934	0.649181	0.0164536	-0.205502	-1.17299	-0.410064	2.69829	-0.384295	0.543161	-2.88291
Chr01_Occ:10580001-10600000	-0.414826	-2.99945	7.29277	5.31773	6.6176	-2.60149	3.1665	-0.630878	2.74042	-1.67336	-2.63017	0.700002	-4.51358	-1.85624	-0.52277	-1.37794	3.21062	-1.28836	5.22154	-2.82486	6.47451	5.79026	-1.96751	-1.66861	-1.8147	1.41602	-2.07088	1.11908	-0.679635	3.42958	2.0642	2.0642	-0.708094	2.0642	0.239311	2.0642	-1.53125	-1.13307	-1.53125	-1.55132	0.0301936	-0.155042	-3.41334	-2.34856	-1.1896	-1.85935	-2.76762
Chr01_Occ:10600001-10620000	10.0693	10.2985	10.9478	5.39711	5.3408	3.79352	0.194601	1.56733	1.60096	8.2699	-2.0978	-2.43769	6.18265	-0.915052	4.08929	0.851179	-4.45537	-3.98642	-1.50567	-2.30052	1.46135	-0.789038	-4.84404	-1.05415	0.583042	0.763452	-1.75976	-1.20271	-0.506419	2.81408	-2.22858	-2.22858	-3.76214	-2.22858	-0.169196	-2.22858	-0.338351	-3.1639	-0.338351	1.11071	-2.07866	-0.166704	1.54047	-0.0917515	1.23341	-1.95314	-3.36202
Chr01_Occ:1060001-1080000	0.906279	2.16945	6.25001	1.15501	5.71972	3.35453	-0.977587	0.287465	-2.34474	-0.411877	-2.42077	-2.13351	-2.14836	-2.59605	-0.915886	1.83571	1.90747	1.40406	-3.3957	-1.59251	-1.59423	-1.44514	-2.89234	-2.97406	-0.502882	2.02886	0.390567	-2.14019	0.0936521	-1.29374	-0.0752045	-0.0752045	0.329444	-0.0752045	2.65082	-0.0752045	0.11247	-2.51892	0.11247	-0.92674	1.06928	-0.786044	1.14401	-2.67964	2.18201	-0.707142	-0.731806
Chr01_Occ:10620001-10640000	2.45009	1.89094	4.84013	1.43882	4.76695	2.73219	2.01641	2.85773	-1.40358	2.16049	-0.844583	1.15064	-0.953664	1.54073	1.13064	-1.64836	0.490657	-3.34675	0.438091	-3.63015	0.348178	-0.97534	-1.69441	-2.97267	-0.792629	-1.18062	-1.0294	-1.25391	-0.835746	-1.73673	3.67832	3.67832	3.10099	3.67832	-0.637737	3.67832	-1.42879	-0.454186	-1.42879	1.94933	0.305984	-2.13874	1.65677	-1.6577	-1.29311	1.5091	-1.7663
Chr01_Occ:10640001-10660000	5.31541	6.39967	3.92825	2.81516	2.15964	0.410142	2.12854	0.0438372	1.05643	1.58906	-1.88147	3.31141	1.56849	2.03053	-1.74474	0.942277	-1.11912	0.55058	-0.175924	-3.10799	1.4939	0.224429	-2.21307	-1.63623	0.245578	0.159701	0.0703716	-1.06209	0.0774703	0.398366	2.93505	2.93505	4.46564	2.93505	-2.73444	2.93505	-1.6314	-1.6697	-1.6314	-0.0132197	2.3138	0.478183	0.768984	-0.800826	0.792357	-1.03797	-2.40377
Chr01_Occ:10660001-10680000	1.41935	7.50988	-1.44887	0.529811	1.15002	0.588582	-1.05042	-0.218719	-1.84945	1.29249	-1.43551	-0.379892	0.0981293	-0.201271	-2.48073	3.13678	-0.137383	-0.442547	-2.34787	0.585728	-0.846714	0.352859	0.187231	-2.1154	-1.12117	0.312229	-0.29891	1.40959	0.14466	0.283141	2.57447	2.57447	2.64728	2.57447	-1.51209	2.57447	-0.956041	-0.779765	-0.956041	-0.155573	-0.809123	-2.60727	1.71205	-0.24202	1.44017	-0.188003	-0.261549
Chr01_Occ:10680001-10700000	4.89526	4.83044	-1.6034	1.58062	1.44284	4.20103	-3.70768	0.321654	-1.25812	1.90011	-0.962314	0.443187	1.64612	2.04947	0.191526	0.373166	-2.76693	-1.18703	-0.188969	-0.909839	-1.96737	0.909154	-0.213644	-1.30571	-0.38759	1.70056	0.647495	-0.0914241	-0.401221	0.861701	1.99467	1.99467	-0.496947	1.99467	-2.21947	1.99467	-2.74237	-1.66661	-2.74237	0.44227	-1.15676	-2.13927	-2.30631	-2.4065	1.61227	-2.46545	0.775234
Chr01_Occ:10700001-10720000	1.84467	2.8041	-1.0844	1.90829	-2.3254	-0.0101286	-1.50853	0.0107261	-1.70959	0.585928	-2.42224	-1.592	3.40409	3.44894	-1.19775	3.79715	-1.21624	4.10514	0.953571	-1.57022	-1.78109	-3.29045	-4.13037	-1.75224	-0.679322	-2.09682	-2.69898	-1.22249	-2.15205	-2.20933	1.45933	1.45933	3.077	1.45933	-0.481599	1.45933	-2.5277	-1.54037	-2.5277	-1.57903	-0.0211389	0.599117	1.32282	1.97048	-0.807077	-0.518243	-0.231389
Chr01_Occ:10720001-10740000	5.71144	1.0068	4.36347	1.39777	-1.65549	0.521198	2.23006	-0.133317	-1.40388	1.97252	0.696237	2.11882	0.402979	0.986259	-0.790274	0.309247	-3.25367	-0.132856	-0.140592	-1.82599	1.10385	-0.641262	-2.13707	-1.03857	0.407144	0.0585462	-1.79519	0.457302	-0.754174	1.95915	-0.88505	-0.88505	2.27653	-0.88505	-1.17742	-0.88505	-1.91055	-0.770523	-1.91055	-0.685392	1.11877	0.68838	0.317681	1.24745	1.52667	2.54119	-0.866359
Chr01_Occ:10740001-10760000	-5.96809	-3.80814	-8.22893	-3.64327	-0.242579	0.446794	-1.04072	-0.625663	-0.452767	0.712464	-2.8586	-0.661071	-1.4797	-2.81847	-1.89993	0.434477	0.208967	1.42599	1.86081	-4.30186	0.747627	2.48571	-2.9685	-3.05735	-0.358089	-0.462278	-1.10358	1.19698	2.07162	2.7387	1.33387	1.33387	0.485806	1.33387	3.46589	1.33387	-4.08113	-5.45581	-4.08113	-2.23578	-2.61286	-1.33093	2.59349	0.318851	-1.72464	3.18196	-0.343705
Chr01_Occ:10780001-10800000	5.17709	4.32221	1.76063	-0.507262	3.17395	3.15766	-2.77464	3.04446	-0.669195	-3.03215	-0.650552	-2.54093	4.56714	-2.34935	-3.87491	5.1347	-1.36041	0.338283	2.5776	-0.699035	-0.0221699	-1.27137	-0.657304	-1.23536	-1.21969	-0.915686	-1.57237	0.913852	-2.24203	-1.10931	1.90663	1.90663	1.22455	1.90663	1.79646	1.90663	-1.13678	-4.99639	-1.13678	-0.950093	2.60219	-3.41199	-0.65449	-1.5765	-1.66618	-2.33528	-0.492634
Chr01_Occ:10800001-10820000	-1.83937	0.198758	-2.16269	-0.380409	-1.07007	-0.134249	-1.6558	-0.230667	-1.92773	0.892383	-3.83172	-3.6543	2.18702	1.81462	1.69309	1.06215	-2.57518	-1.70951	-0.0870253	-0.517332	-0.57809	-0.167732	-2.86458	-0.385481	-1.55623	-1.66666	-2.81336	-2.18475	-1.14479	-0.962336	-1.92883	-1.92883	0.799671	-1.92883	0.528144	-1.92883	-1.31553	-0.962216	-1.31553	0.269121	1.21142	0.617577	-0.947063	3.12557	1.26448	-2.13463	0.601519
Chr01_Occ:1080001-1100000	1.2029	4.80862	4.40716	1.64954	7.15776	7.44277	-0.528803	-0.126568	-0.474594	0.135338	0.202575	-0.476565	-3.36636	-0.745358	0.127987	0.0730318	-1.12209	1.08094	-1.65646	-1.21377	-1.32014	2.81343	-2.78677	-0.750224	0.200181	1.81941	0.138063	-0.308204	0.351952	0.880917	2.75926	2.75926	-0.596122	2.75926	1.71388	2.75926	-0.0198442	-1.15837	-0.0198442	1.12848	1.36595	-0.271505	1.6523	-0.565048	-1.44297	0.424942	-0.974085
Chr01_Occ:10820001-10840000	0.368796	1.45154	4.16059	1.44777	2.47917	1.81213	0.0868452	-0.703661	3.28295	-1.5854	0.383199	1.89677	-0.0891622	-2.31986	1.59659	-1.02414	-0.431605	-3.09712	-0.576312	1.54612	3.85413	-1.05963	-0.276599	0.108379	-0.881274	1.52515	0.57341	-1.73262	-1.87035	0.381982	0.462965	0.462965	-0.48667	0.462965	3.04863	0.462965	1.45764	0.84862	1.45764	-0.22367	0.171278	-1.6241	-0.345007	-0.451476	0.12557	0.136485	-0.323573
Chr01_Occ:10840001-10860000	1.8951	3.10012	2.42369	0.651882	4.56451	3.80643	-1.24436	0.499998	-0.425385	-2.33194	1.16302	-3.49234	-2.40825	-0.164625	-1.60648	-0.645204	-0.341423	3.09341	-2.09314	-1.90757	0.432469	-1.431	-1.19099	0.365478	-1.42677	-0.23054	-1.21982	-0.960387	0.868895	-1.76392	0.223999	0.223999	0.171912	0.223999	0.172243	0.223999	-2.24827	-3.06384	-2.24827	-0.266623	1.94601	-1.01435	1.29488	2.19095	-0.352032	1.69429	-0.582594
Chr01_Occ:10860001-10880000	3.36824	6.14838	6.70906	1.92011	3.81752	4.20065	0.755818	0.508665	1.20928	-0.643611	1.91687	-0.348184	1.19503	1.95193	-0.453946	-0.929143	-1.81931	0.0534966	-0.22549	-2.39362	-0.582151	1.46179	-2.59959	-0.744882	-1.59269	1.10163	0.185043	-0.631093	1.84355	0.803781	3.81184	3.81184	2.24806	3.81184	0.701855	3.81184	0.310479	-1.22606	0.310479	0.367941	1.54735	0.138349	-0.369873	2.66549	0.643477	3.70957	0.653219
Chr01_Occ:10880001-10900000	2.88569	7.07832	4.88885	0.799476	5.12347	4.66296	-0.918569	-0.719287	-0.160533	0.340517	-1.51513	-0.192779	4.07911	3.14073	-0.571262	1.2472	-3.387	-3.88071	0.568827	-2.15323	-0.125696	2.56583	-1.77399	-4.40093	2.12087	-0.705259	0.989457	-0.457581	0.829654	-0.0775348	1.81762	1.81762	-1.98685	1.81762	1.32912	1.81762	-0.391289	0.214397	-0.391289	-0.287997	2.10922	1.44988	2.77013	-3.28274	-0.288048	0.180016	0.521457
Chr01_Occ:10920001-10940000	4.46044	5.44184	1.37023	1.64517	0.764047	4.7283	-0.349055	-1.069	-1.13368	0.275353	0.0034859	-1.55869	0.0936966	-0.102879	-0.468644	-2.05448	2.22529	1.01201	-0.322253	-2.1556	-2.09999	-0.418592	-1.46216	-1.81445	-1.81173	0.0119135	-1.05982	-0.428775	-2.38671	0.274542	2.17132	2.17132	1.40522	2.17132	-0.919181	2.17132	-3.00932	-0.354106	-3.00932	-1.46845	4.08136	2.21871	-1.6203	-0.807056	1.38745	-0.291439	-0.755326
Chr01_Occ:10940001-10960000	1.59738	3.9728	-0.664042	0.25823	7.61633	1.83291	1.46538	-1.76478	-0.00200704	-0.20815	0.727423	0.950769	1.77533	-2.26668	-0.191747	2.00382	1.85806	-2.49697	-0.770066	-3.04858	-0.499666	3.03728	-1.86943	-1.91918	-2.41915	2.51174	-0.915184	-1.3458	-1.11039	-0.546976	-0.926235	-0.926235	3.12426	-0.926235	0.568647	-0.926235	0.407218	-3.02416	0.407218	2.68677	0.478514	1.05137	-1.15373	-1.99275	-0.753194	-0.538088	-0.995003
Chr01_Occ:10960001-10980000	1.50077	2.56578	3.23524	1.53835	4.07336	0.222248	0.835127	-1.4745	-0.35924	0.0174795	-1.6418	-0.787619	0.345919	-3.21072	2.58213	-1.73231	-1.8767	0.430616	0.410294	-3.99789	-1.12639	-1.01175	-2.44003	-1.13712	-1.59405	0.67773	-2.41735	0.123445	-1.25592	-0.359842	1.23129	1.23129	1.9482	1.23129	1.32572	1.23129	-1.56237	-0.509078	-1.56237	-0.0530749	2.26819	0.484704	0.258533	0.629374	-1.40831	3.16599	0.389381
Chr01_Occ:10980001-1.1e+07	2.16256	1.8339	0.134746	-1.14995	4.36214	3.00108	1.85	3.51048	-1.72929	2.10265	1.65594	0.290554	1.23503	-0.973049	-0.850799	1.05677	-1.05023	2.69989	-0.658614	-4.05311	-2.97689	0.234668	-3.48353	-0.471781	0.992583	0.192152	0.1446	-0.698852	-1.96155	0.581748	3.00303	3.00303	1.7208	3.00303	-0.450747	3.00303	0.139452	0.46384	0.139452	-0.491874	0.772406	1.72485	2.91996	-0.660878	1.22274	6.23243	-2.38968
Chr01_Occ:1100001-1120000	0.281087	2.13409	1.7287	1.35475	1.26283	5.04766	0.389149	1.99656	-2.39783	-2.59916	-1.04014	-4.37981	-3.86466	0.820028	3.25019	-2.27438	-0.950071	-0.0698895	-0.600634	1.53041	0.13967	2.26253	-0.34338	0.378434	1.35478	0.418737	2.00814	-0.164698	0.388104	-0.626637	3.25964	3.25964	1.22541	3.25964	0.173882	3.25964	0.498167	-1.36522	0.498167	1.82387	-0.504225	0.868374	0.0113994	2.1892	0.867813	0.209686	2.11891
Chr01_Occ:11020001-11040000	-1.03922	1.23844	2.19015	0.422717	3.11288	2.73276	0.2082	0.942666	-0.173412	1.92887	1.542	0.331497	0.00461802	-0.590947	-2.25612	0.809731	-1.10977	-0.671273	1.65692	-0.871385	0.347187	-1.68688	-1.20623	-1.30493	0.109318	-0.905031	-0.889112	-0.375201	-0.212012	-0.536716	0.601146	0.601146	-2.86496	0.601146	2.59803	0.601146	-1.26926	-3.01939	-1.26926	0.975935	0.371072	0.258005	-0.327118	-0.995487	1.16861	2.22559	0.801059
Chr01_Occ:11040001-11060000	4.88471	10.026	6.10254	3.10703	1.01204	0.0733205	2.78686	-2.13853	-0.629403	6.02085	0.783511	7.71567	1.72523	1.19111	-0.64751	3.40587	-3.87938	-0.10101	2.9166	-1.43209	5.11302	9.18253	-1.82983	0.546991	-0.259171	1.75112	0.0341337	-1.58504	0.0877658	0.232593	-1.1796	-1.1796	2.39405	-1.1796	-0.693413	-1.1796	-1.73056	-3.00284	-1.73056	-1.01259	-2.37851	-1.398	0.928748	7.67987	5.04864	4.27009	-0.321291
Chr01_Occ:11060001-11080000	3.31712	7.92	7.81735	-0.310106	3.06016	2.80183	1.85301	1.53841	-0.347621	1.55552	-1.21375	3.74952	0.993978	0.44329	0.885784	0.303705	-1.18657	-1.39517	0.439325	-1.26964	0.139737	5.83736	-2.27723	0.23506	-2.01521	-0.739625	-0.753754	-0.899193	0.455454	-0.203416	-1.13854	-1.13854	2.56331	-1.13854	-1.16304	-1.13854	-1.71616	-2.35286	-1.71616	0.339782	0.242905	-0.523529	3.56652	4.6477	0.809281	3.63068	1.48547
Chr01_Occ:11080001-11100000	3.17285	5.4216	3.55641	-0.133071	0.0238038	0.673659	0.75337	-2.58741	4.26467	-1.14162	1.96901	3.13156	1.0917	2.06635	-3.5263	1.46729	-1.13703	2.59254	-0.854392	-2.62755	-1.51276	-0.0852238	-2.41545	0.566837	-1.3234	0.54644	-0.453852	0.639116	1.61523	0.33746	0.384724	0.384724	2.52523	0.384724	-0.0983676	0.384724	-1.31298	-2.37993	-1.31298	1.55608	0.740847	-1.42205	3.66634	9.25655	3.38847	3.24389	2.17904
Chr01_Occ:11120001-11140000	1.64411	-2.8875	-2.74514	-2.2572	-2.10558	7.45176	-2.92082	-1.02004	-1.85434	3.7941	-1.21216	0.252533	-1.58832	2.62545	-3.23386	-1.59596	-2.10868	-0.346591	-3.12008	-0.672548	-4.3509	-3.21344	-2.01475	-2.89396	0.202363	0.7288	-0.0528738	-0.303088	-1.18772	-1.44728	1.66403	1.66403	6.4779	1.66403	-1.70354	1.66403	-4.13587	-5.7754	-4.13587	4.02941	-2.15648	-3.65637	3.4736	2.12607	-1.36669	-0.89204	-1.63682
Chr01_Occ:11140001-11160000	5.53166	0.093215	0.303893	0.139951	-1.00352	2.144	-3.7379	-3.30585	-1.80244	5.92462	-2.11064	1.22631	-0.497053	-1.33722	0.725859	0.033165	-2.44701	-1.61185	-0.391772	-2.20657	-2.55483	-3.36486	-4.01509	-0.488914	-3.97854	-1.31102	-1.59414	-0.0595078	2.54796	0.818465	0.332113	0.332113	0.671283	0.332113	-0.918719	0.332113	-1.72298	-2.75433	-1.72298	1.55776	1.08349	-1.19746	-0.160973	5.27978	1.97271	-1.56734	0.906586
Chr01_Occ:11160001-11180000	2.81665	1.1339	1.76267	2.69985	1.54457	1.38857	1.17543	-0.565131	0.839728	1.49963	-0.994173	1.67786	0.947556	2.8533	1.3471	-1.75827	-2.50168	1.72726	-1.49099	-0.856491	-0.704505	-1.42088	-1.19439	1.73069	-0.131523	0.817906	-0.933189	-1.06526	-0.571671	-0.81969	2.52948	2.52948	0.823428	2.52948	0.822216	2.52948	0.670475	-0.234533	0.670475	2.24154	1.71861	-0.0447431	-1.72829	-1.69754	-0.780731	-3.30309	1.49328
Chr01_Occ:11200001-11220000	0.124127	-1.97046	-1.24597	2.854	2.33138	2.76854	-4.20745	1.21661	2.89355	2.38098	2.44408	-2.53841	-2.74086	1.71531	0.507458	-1.6824	-1.15755	-1.72892	-1.19516	-5.09053	-0.737236	-0.0194008	-3.60986	-2.34746	-3.85648	-5.33901	-3.39131	-0.0546783	-0.77351	-0.986333	1.79711	1.79711	0.291493	1.79711	2.50703	1.79711	-2.92671	-3.34589	-2.92671	-0.621919	2.12103	-0.313104	-2.44816	-0.972251	-0.164043	-2.5928	1.13858
Chr01_Occ:1120001-1140000	0.466182	3.50912	2.88636	2.45375	0.124447	2.70585	-2.40492	-0.0844089	-1.59911	-2.88795	-0.362363	-2.63865	0.913573	1.18786	2.17764	-0.66612	-2.71013	1.14089	-0.287504	-2.32253	-0.810961	0.723461	-2.65117	-1.46901	-1.39537	-0.127739	-1.67753	1.29233	0.375838	2.53239	3.83702	3.83702	1.5711	3.83702	0.65314	3.83702	-0.882275	-1.21477	-0.882275	1.02866	-1.3703	-1.69211	-0.273438	-0.0346675	-1.31983	0.846743	-1.01507
Chr01_Occ:11220001-11240000	5.33391	6.49372	2.37917	0.82858	0.496433	1.48591	-6.24681	-2.94669	-1.63092	3.1931	-2.09409	-1.93174	-1.90104	-2.66916	1.10282	3.80857	-3.35108	-0.689476	-1.09596	-5.92981	0.108566	-0.935484	-5.85199	-1.17289	-1.29798	3.29289	-2.71768	-1.90674	-1.94124	-0.321179	2.27	2.27	1.68783	2.27	2.23712	2.27	-1.5094	-2.25248	-1.5094	-0.00256439	-1.97643	-1.63411	-1.05199	1.08155	2.29028	-0.221389	0.775294
Chr01_Occ:11240001-11260000	0.882793	4.12871	7.39217	-0.0559415	1.59318	-1.22201	-0.251499	-1.67653	-0.849911	-1.05659	0.600235	-1.09961	0.81929	-1.38725	-1.56819	2.23533	-1.79411	1.98223	0.474863	-3.32365	0.400134	1.73983	-3.82187	-2.51514	-0.288405	-0.810004	-1.05478	1.50178	1.04179	0.628541	1.9873	1.9873	1.00441	1.9873	-0.313095	1.9873	0.0315575	-2.49081	0.0315575	1.88391	-1.94112	-1.38847	-0.0576324	0.274007	-0.481582	0.600557	-0.446609
Chr01_Occ:11260001-11280000	4.7244	1.53419	4.30727	1.91239	2.19406	5.65942	-1.37748	-0.485247	0.0850938	-0.822351	-0.657667	0.182613	-1.43828	-0.33705	-0.081148	-2.88024	0.542484	-0.687743	1.39267	-0.150001	-0.810177	-1.37457	-1.20458	-0.875865	-2.37382	-1.50798	-1.96594	-0.575063	-1.03025	-1.663	-0.960861	-0.960861	-1.21618	-0.960861	3.06461	-0.960861	-2.04161	-1.79127	-2.04161	-1.19435	1.09135	-0.403143	-0.0656545	0.329938	4.42574	1.45031	-0.724463
Chr01_Occ:11280001-11300000	-1.35573	-0.596629	0.819207	0.00839975	3.41872	4.41094	-1.33983	-1.49839	-2.41547	-0.107078	-2.59913	-1.26622	-0.372117	4.58836	-0.706502	-1.00235	1.5225	2.01067	0.385714	2.16457	2.37018	-0.378159	2.60505	-0.2914	0.180705	-1.73762	-2.97827	-0.651087	-2.32565	-0.0215496	-0.211523	-0.211523	2.85073	-0.211523	0.746062	-0.211523	-0.332751	0.22484	-0.332751	-0.591441	0.384493	0.556183	-1.46315	-0.145888	0.0743655	-0.210738	2.49606
Chr01_Occ:11300001-11320000	-0.377398	0.320258	1.93098	2.08199	2.00061	0.583836	-2.15597	-1.92517	-1.67973	0.143034	-1.20835	-0.934028	-3.09717	-1.61139	-1.26321	-1.31502	-1.07264	-1.01434	1.93167	-1.56159	-0.711822	0.323058	-0.744438	-0.925942	-0.188039	-1.32953	-1.29109	0.479349	-0.467427	-0.405745	0.169631	0.169631	-1.54696	0.169631	1.20172	0.169631	-1.11483	-1.56336	-1.11483	0.0104103	0.886498	-0.458661	-2.56137	0.992566	-1.67387	0.562782	-0.385258
Chr01_Occ:11320001-11340000	4.84756	-0.388175	0.729972	1.09167	-0.497375	3.67583	-2.74585	-1.08755	-1.2175	-0.0496068	-2.07149	-2.71614	-1.05849	-1.89287	1.48337	-0.942449	-1.69811	1.98413	2.18794	-3.39188	0.45321	-4.40906	-1.5614	-1.4117	1.00429	-1.73929	-0.345521	-0.325481	-1.6193	-0.372406	-1.0304	-1.0304	0.817127	-1.0304	1.35484	-1.0304	-2.78286	-2.71802	-2.78286	0.663023	-0.966456	-0.244924	1.13274	1.76526	0.258164	0.181267	2.81237
Chr01_Occ:11340001-11360000	2.01499	4.38132	1.88868	2.73936	-2.77941	6.27475	-2.68815	0.469524	-0.505049	1.58791	-1.49291	-1.63087	-2.46225	-1.19271	-0.358689	-3.35858	-0.58008	4.01961	0.833885	-2.28801	-0.882644	0.369715	-3.40659	-1.55516	-1.23489	0.481569	-0.986356	-1.36608	-0.632631	-0.76485	-1.48363	-1.48363	1.42149	-1.48363	-1.67874	-1.48363	-3.18256	0.165814	-3.18256	-1.68555	2.84453	1.94645	-2.18962	0.440767	0.815959	0.0364969	1.2975
Chr01_Occ:11360001-11380000	0.488201	-0.478218	0.2551	1.70989	0.550896	3.26661	-3.44068	-1.37166	-3.35136	1.45633	-1.65949	-2.00285	-0.382586	-2.48837	2.34678	-1.59771	-2.11631	0.281857	-2.34305	-1.2619	-1.31832	0.0255042	-2.29724	-1.70292	-1.3462	0.73467	-1.67048	-0.143563	-0.858997	0.51438	1.07939	1.07939	1.29139	1.07939	1.04332	1.07939	2.07773	-0.855474	2.07773	2.63881	-1.9159	0.324218	0.0828466	-0.461529	1.169	-1.33799	-1.32521
Chr01_Occ:11380001-11400000	-1.4299	-1.51244	-0.77751	-0.525776	1.41243	0.974204	-4.01154	-2.10277	-0.772534	0.15102	1.2841	-2.51671	-2.11863	-0.190844	-1.0917	-0.0951764	-1.67808	0.896536	-0.0620721	0.877899	-0.467776	2.11921	-0.118629	-2.60055	0.0767597	0.401026	-0.88335	-1.79304	-1.27715	0.23029	1.42581	1.42581	2.1173	1.42581	1.69811	1.42581	-0.255781	-1.0291	-0.255781	0.775351	1.44344	-2.47965	-1.31883	-0.665961	-1.42492	-2.51937	0.869615
Chr01_Occ:11400001-11420000	-0.67516	-2.72617	-5.20531	0.246741	1.23616	0.699402	-2.36793	0.542581	-5.08577	-0.210051	-2.52807	-4.93407	-0.350527	-1.38657	-1.16346	1.52098	0.78824	3.98355	-0.909245	-3.561	-0.104106	-0.356071	-3.64745	-2.58993	-3.48189	0.663004	-2.48677	-2.96126	-0.686216	-1.07375	3.28143	3.28143	3.1915	3.28143	-0.806297	3.28143	-1.64309	-1.39709	-1.64309	-1.19134	-0.0768058	-0.769911	-1.14974	-1.55729	0.616453	-0.978611	-0.199899
Chr01_Occ:1140001-1160000	-7.39374	-2.00696	-1.92692	0.665025	-0.62166	2.13749	-2.70934	-1.99865	-0.67077	1.27503	0.887424	-1.07523	-2.33693	2.98459	1.04864	-0.696618	-1.16315	3.83579	-1.15521	-3.03258	-1.75142	1.89313	-2.38984	0.338051	-2.88603	-1.97925	-2.40266	-1.61511	0.586277	-1.50082	-1.11743	-1.11743	0.993094	-1.11743	3.16544	-1.11743	-1.34392	-1.35876	-1.34392	-0.0831326	-0.944041	-1.14145	-0.680844	-1.09454	0.0858526	-0.457699	-1.94293
Chr01_Occ:11420001-11440000	4.32303	5.45561	0.845849	5.11233	9.46753	2.29584	1.8536	4.57346	-6.9486	-1.37882	-2.26952	-5.51767	-5.5632	-3.38897	0.0923199	12.4453	-4.84451	2.93347	1.05395	-4.38959	-0.786357	0.612762	-2.36488	-2.68288	-2.53324	-0.233253	-4.39788	-2.96776	-1.94539	-0.85514	0.153637	0.153637	1.89598	0.153637	2.61595	0.153637	-4.83293	-1.05054	-4.83293	-2.66763	2.7993	5.11097	0.419527	0.83425	-0.256374	1.65409	-0.0632806
Chr01_Occ:11440001-11460000	-1.37798	-3.58279	-6.06967	1.13145	1.14864	2.56052	-2.2195	-3.31407	-2.82183	0.0774293	-2.50915	-1.08953	-3.79539	1.50647	0.398278	-3.44097	1.81238	-0.268756	0.198294	-5.17383	-1.82725	-0.672314	-3.51828	-3.44348	-1.50603	-3.12557	-2.83157	-1.58216	0.709264	-1.71742	-1.01257	-1.01257	-0.163026	-1.01257	1.03366	-1.01257	-1.41569	-3.73013	-1.41569	1.35266	1.55596	-0.301993	1.5705	-1.11181	1.2017	-0.00521179	1.16816
Chr01_Occ:11460001-11480000	0.49098	-0.102664	-0.155674	4.32327	1.40494	-2.07593	-1.5922	-0.268598	-2.93865	1.15368	-2.32391	-3.55583	-2.46829	1.23742	-0.0640351	-1.64747	0.0449148	-1.92701	-1.15958	-1.48533	-0.94726	-1.65468	-4.27656	-3.21447	-3.16729	3.84081	-1.28088	0.661776	0.914826	0.885379	2.9052	2.9052	3.09535	2.9052	-1.23395	2.9052	-1.3943	-0.142518	-1.3943	-0.569873	0.92346	0.240583	-1.63971	5.59752	-0.38998	0.669292	1.13062
Chr01_Occ:11500001-11520000	-1.58494	-2.15003	-1.93531	1.40138	-1.41047	0.196024	1.6129	-2.11087	-1.43507	-1.11578	-1.58526	-1.2184	-2.61709	-1.04353	-0.822405	0.348556	-2.8932	-2.21919	0.0927266	-3.53781	-0.427681	1.61591	-4.81862	1.15229	-0.248286	0.180605	0.258997	0.179765	0.612903	-0.606003	3.94784	3.94784	4.4772	3.94784	-0.946138	3.94784	-1.65456	-1.1943	-1.65456	-0.971403	-1.67985	-0.411021	-4.7501	-4.26178	-0.27387	-0.511994	0.354447
Chr01_Occ:11520001-11540000	4.85637	1.26172	6.09606	2.63826	4.92552	3.13655	-2.43675	2.17892	-0.948546	1.27255	1.70414	-1.66463	-0.288991	0.674805	-0.880515	1.4079	-1.154	-0.680883	2.36449	-4.14877	-0.232564	-1.78491	-3.5543	-1.73652	-1.46186	0.561789	-1.03382	-1.75114	-0.566238	0.0344271	1.15765	1.15765	0.583786	1.15765	1.4897	1.15765	2.38082	-0.798368	2.38082	1.20901	-0.983728	-3.05179	2.16637	1.45491	1.83473	0.751441	0.849971
Chr01_Occ:11540001-11560000	1.54369	0.581488	3.45934	0.250653	-0.517829	5.17982	-1.01737	-2.6708	-2.32731	0.472192	-0.402771	-1.0083	3.18066	-0.454252	0.332075	4.27596	-0.501788	-0.325108	-2.34697	-2.5412	-1.90447	-1.79387	-3.74563	-2.74105	-1.14174	0.470533	-2.20167	-1.48912	-1.89994	-1.203	-0.375298	-0.375298	1.14724	-0.375298	0.85994	-0.375298	1.27479	2.1445	1.27479	-2.73016	-0.0279938	0.999629	0.527995	-2.05079	-0.895279	-2.33189	0.904559
Chr01_Occ:11560001-11580000	2.59311	4.40896	2.31102	-0.897113	0.796744	-0.448508	-0.945964	0.0730799	-0.374881	-0.595146	0.552225	0.15885	0.867504	1.37364	-0.376378	-0.182116	0.883398	-0.830588	0.0948627	-0.800194	-0.836909	0.222736	-1.18176	-1.03332	-0.306436	0.430561	-0.763674	-0.278689	0.261541	-0.175216	0.958088	0.958088	0.746445	0.958088	-0.203644	0.958088	0.475007	-2.87611	0.475007	2.38835	-0.554916	-1.18349	1.23762	0.759761	0.498256	-0.594525	-0.267739
Chr01_Occ:11580001-11600000	-3.18042	-1.77684	0.510388	-0.154705	0.264259	0.0441281	-1.13566	-2.3964	-2.94227	-1.63427	1.38052	-1.62067	-0.294724	-1.27988	0.9566	-0.267869	-1.43099	1.30458	-1.17857	-0.616666	1.31179	0.515509	-1.04039	1.12442	-0.0625427	-2.98428	-0.174372	-1.28958	2.08307	-1.14159	1.16262	1.16262	-1.79771	1.16262	3.2992	1.16262	0.416625	-0.40942	0.416625	-2.65304	0.205373	0.190032	0.886409	-0.283105	-0.579885	1.43591	1.15692
Chr01_Occ:11600001-11620000	3.67175	2.31843	1.86118	2.66092	2.67251	5.04673	1.25231	0.437432	-1.47171	-0.465928	1.39469	-1.97616	-1.43309	-0.735847	-0.726586	1.0734	2.02764	0.33739	2.51667	-2.59405	-1.185	0.219845	-1.94962	-0.710236	-2.76252	1.2455	-1.5282	-1.10928	-1.60586	-0.0637373	1.41055	1.41055	1.50398	1.41055	-0.534525	1.41055	-2.36225	-4.39786	-2.36225	1.77603	0.222863	-1.4504	2.75041	-0.654626	4.53245	3.64542	-0.618071
Chr01_Occ:1160001-1180000	-4.18164	-0.0717281	1.76498	2.12514	2.76212	5.07567	-1.31745	-0.968804	-0.48158	1.69103	-2.78462	0.951488	-2.09864	-2.02415	-1.34389	-0.0124651	-0.25874	0.383199	-1.63025	-2.54356	-1.68257	-1.15124	-2.90305	-0.28569	0.661946	-2.3584	0.076537	0.777277	1.13635	0.326335	3.24872	3.24872	2.88985	3.24872	1.24649	3.24872	-1.45762	-2.78233	-1.45762	0.517546	1.02948	-1.35291	-1.50978	-1.00781	-1.36013	-1.39697	-0.339103
Chr01_Occ:11620001-11640000	3.82142	3.26634	0.726877	-1.38903	2.23312	3.11622	0.539583	-2.63634	-0.995727	1.22866	0.279815	0.649658	-2.04564	-0.739711	0.326412	0.125739	0.920486	0.390028	-1.14593	-2.06866	-1.47906	0.949904	-1.72305	-0.568488	-0.880679	-0.192389	0.715205	-2.32421	1.38446	-2.0854	0.590022	0.590022	-1.36541	0.590022	0.883997	0.590022	-0.544444	-0.908129	-0.544444	1.29393	1.98822	-0.188758	3.08988	0.52515	3.01557	2.36419	-1.3229
Chr01_Occ:11640001-11660000	4.6831	0.657284	4.22816	0.879675	5.7991	0.375238	-3.37227	-2.66553	-4.39974	-0.842725	-1.28556	-1.14499	-2.23833	-1.4996	-0.893974	-2.2876	1.3036	-0.263867	0.238232	-0.442555	-0.117925	0.160893	-1.33685	0.280802	0.364479	1.81224	0.853031	-1.55629	-0.216399	-0.0812883	-1.97254	-1.97254	-2.25144	-1.97254	2.93284	-1.97254	0.514496	-0.67625	0.514496	0.595029	-1.60783	-1.99403	0.925383	3.94307	0.296454	1.70043	-0.00444734
Chr01_Occ:11680001-11700000	3.37651	8.23014	4.38459	6.23817	7.99665	8.03875	1.14709	-0.396546	-1.762	1.85254	-1.34041	1.65523	5.45813	-1.2554	-0.443904	1.40408	-1.26467	-1.85335	0.287612	-4.02484	-0.779097	-0.422772	-4.46357	-0.66654	0.634248	-0.865976	1.1425	-1.01465	4.12089	-0.38217	1.695	1.695	0.692346	1.695	3.2196	1.695	2.5816	-0.715562	2.5816	2.13587	-3.1221	-2.97915	-2.49868	1.80779	-0.898888	-0.521632	1.04063
Chr01_Occ:11700001-11720000	2.98342	3.09298	5.11146	6.82409	4.91411	5.14884	0.0675775	-1.13036	-1.0336	0.646677	-1.63492	-0.15748	1.81929	0.582224	-1.13962	3.05025	-0.632272	-2.78047	1.65996	-4.88557	2.02441	-1.13516	-5.06695	-1.39016	-0.176753	3.70355	-2.3238	0.621315	-1.72115	3.9949	2.46764	2.46764	3.123	2.46764	0.683293	2.46764	-1.55705	-1.97749	-1.55705	0.382661	-0.0396475	0.903184	-0.124821	3.23168	-0.470054	4.15598	3.02873
Chr01_Occ:11760001-11780000	1.23408	1.52695	2.33198	0.12283	0.387115	4.69808	-0.519573	-2.56956	0.910652	-1.45574	1.90751	-0.898107	-1.95219	-0.29151	-1.04852	-2.27322	-1.02758	0.961381	0.612035	-0.77353	0.990908	0.602903	-0.27341	-1.26675	-1.47652	0.823211	-1.06003	1.18777	0.00644187	-0.507956	1.36021	1.36021	1.36697	1.36021	-1.3866	1.36021	-2.36472	-1.94072	-2.36472	0.494669	0.449008	-1.77318	0.339787	2.13477	2.18325	-1.35678	-2.81034
Chr01_Occ:11800001-11820000	4.29599	1.37794	7.41986	3.18452	3.75126	1.45001	-1.16639	-2.81002	-0.0778599	0.787147	1.99845	-0.986701	-0.325638	1.85882	0.0858515	0.0922304	-2.16641	0.88404	1.27167	-0.318478	1.07514	3.15776	-0.895252	-0.915684	0.101292	-0.167071	-0.500662	2.00495	-0.592228	0.451618	-1.26526	-1.26526	-0.0280395	-1.26526	0.352057	-1.26526	1.56332	0.303232	1.56332	1.69817	-0.966593	-2.10984	0.947841	1.92268	-0.52306	0.0987703	-1.61734
Chr01_Occ:1180001-1200000	-0.817842	3.75584	1.61751	1.22604	1.8859	1.51171	-0.763786	-0.57752	-0.621821	0.0417866	-0.744839	-0.561914	-2.23305	1.96669	2.32872	-1.2241	-0.502301	2.56941	1.13781	-2.31482	-0.488093	4.1114	-3.11342	-1.28572	-0.293889	0.674231	-1.43683	-0.596719	-1.23824	0.157795	1.98804	1.98804	1.62813	1.98804	0.522181	1.98804	-0.316988	-1.80388	-0.316988	0.746839	1.36832	-0.373934	1.76089	1.24674	-0.00862334	1.34423	-0.67567
Chr01_Occ:11860001-11880000	1.17368	4.29957	3.25969	1.26213	3.10927	-2.48374	2.24727	0.222712	0.589808	-1.13591	-0.559789	1.23985	-0.468712	2.37799	0.696145	1.00187	0.0319918	-0.804586	-0.791023	-1.23416	0.0720725	0.499922	-2.01233	0.334489	-1.2543	-0.248699	-1.74843	0.0975477	-0.944418	0.0696976	-0.42824	-0.42824	0.670964	-0.42824	-1.76304	-0.42824	-0.947139	-2.16647	-0.947139	0.842133	-0.300192	-1.55341	1.4755	0.827254	0.537586	-0.998851	-2.55864
Chr01_Occ:11880001-11900000	1.62312	6.67834	4.56933	-0.288758	4.84331	3.5496	0.260523	0.760218	5.02589	-1.44416	3.40677	0.83637	1.19486	-1.78403	2.20934	0.0444861	-2.57967	1.02753	-1.09276	-3.64368	-2.21357	0.607242	-2.87597	-1.95237	-0.903842	-2.48702	-0.355914	-0.349017	0.18216	-0.60082	1.80663	1.80663	2.75749	1.80663	-0.376688	1.80663	-0.191314	-3.18849	-0.191314	1.80803	-0.0274697	-0.711512	2.54459	3.11213	-0.186638	0.242532	4.03475
Chr01_Occ:11900001-11920000	-0.160513	2.11467	1.71507	3.48255	2.07299	0.738862	-1.53585	0.0262845	-1.26205	0.0837136	2.05612	-1.5343	0.994654	-0.391785	-0.645709	0.00773892	0.195211	-0.907882	0.5534	-1.81403	2.1172	-0.569957	-1.63814	0.26765	-0.362892	-1.5521	0.183485	-1.02163	1.10755	-1.53786	-3.46031	-3.46031	0.412905	-3.46031	1.9429	-3.46031	-1.51385	-1.3559	-1.51385	-1.51748	2.77388	1.37057	-1.4291	-1.5034	0.341756	-0.472523	-1.07733
Chr01_Occ:11920001-11940000	4.70495	-4.26895	1.55363	1.87353	5.71704	8.66998	4.78861	-0.343955	5.74636	-3.38788	6.26139	2.40426	-2.56788	3.55764	2.4409	-1.48859	-0.754725	2.46681	8.54368	-3.47595	4.13893	2.19793	-4.27921	-3.17652	1.66911	0.385523	0.327129	0.340367	3.5148	0.0490933	4.27732	4.27732	5.63928	4.27732	-4.43228	4.27732	-3.17695	-5.00493	-3.17695	-2.63186	5.14281	-0.00375184	2.15516	0.554917	-2.31954	-0.175815	-0.585779
Chr01_Occ:11940001-11960000	-1.43918	-2.73906	3.49343	3.65052	2.79008	1.55383	-2.12471	0.404878	0.575792	0.399375	1.20426	0.434401	-0.288096	-2.18955	0.640089	-0.108945	-2.16521	-0.338041	-0.148216	-1.86985	-1.53111	-1.54295	-3.21908	2.5079	-3.1734	-0.0977952	-3.06882	-2.34826	-2.04466	-1.96464	0.944734	0.944734	1.92247	0.944734	-0.71678	0.944734	-1.32908	-0.764927	-1.32908	0.115656	0.928214	1.51681	-1.7779	1.81241	-1.2163	-0.968603	-2.44624
Chr01_Occ:11960001-11980000	1.80664	0.399567	3.92006	3.58421	3.26882	1.82461	-2.57489	-0.0546199	0.876061	1.10797	0.812521	0.726285	0.54135	-0.858674	0.613415	2.36346	0.388987	1.57448	1.24583	-2.69755	-0.257352	-2.57278	-2.83877	-3.83938	-0.233887	-0.564466	-0.633021	2.0564	-0.478918	3.47643	-1.54519	-1.54519	2.33718	-1.54519	-1.12011	-1.54519	1.08375	0.979311	1.08375	1.30243	-0.563039	-3.25766	0.0194306	-0.944357	0.395276	-1.72907	-0.87232
Chr01_Occ:11980001-1.2e+07	-0.891431	1.35353	5.1502	1.04919	1.26792	0.128145	-1.55128	-0.675275	-3.32632	0.339282	-1.58033	-2.41754	2.07383	0.540601	-0.069876	0.75635	-0.264481	-0.214894	-1.14048	-2.15738	-1.50126	0.664962	-1.13757	-0.17637	0.417363	-0.317594	0.946312	-1.49011	1.3166	-1.00555	-0.00990064	-0.00990064	0.0388792	-0.00990064	0.576769	-0.00990064	-0.0143539	-1.87543	-0.0143539	-0.438338	-0.0132257	-1.26075	-3.61815	-1.5251	-0.617911	-1.16089	0.882835
Chr01_Occ:12000001-12020000	-1.58589	3.0523	-0.441083	5.04812	2.36033	6.6645	-1.77098	0.13487	-0.800851	1.71546	1.12135	-1.06978	-1.83283	-0.798355	-0.333509	-1.17744	-1.17268	-1.2148	0.0686727	-1.98787	-0.743635	1.5062	-2.88538	-1.993	0.885197	-1.87331	0.0638979	0.88156	1.0466	-0.215747	2.7027	2.7027	2.63736	2.7027	-0.0672383	2.7027	-1.02361	-1.19037	-1.02361	-0.70529	3.33666	-0.285827	0.696657	-1.03392	-0.444541	2.24541	1.8398
Chr01_Occ:1200001-1220000	0.0866252	-1.86287	0.831225	2.97782	1.39271	1.18378	-1.93883	-1.48061	0.463669	-0.852465	-0.628905	-1.41105	0.692734	-2.17614	2.97944	0.101562	0.133451	-0.0298155	0.0627822	-1.95307	-1.41236	0.153738	-2.34738	-1.41621	-0.327488	0.574787	-2.11618	-1.25568	-1.82406	0.236086	0.147081	0.147081	-1.34659	0.147081	0.920354	0.147081	-1.46638	-2.31589	-1.46638	0.344013	-0.688145	-2.36906	-3.22235	-0.788594	-0.419819	1.31951	0.803589
Chr01_Occ:120001-140000	-3.43499	-2.52349	1.06813	1.47884	2.02745	0.234015	-0.67266	0.00459656	2.28173	-0.367517	-0.369558	1.02168	-0.517184	-0.686593	-1.22029	-0.154047	-0.474758	0.284218	-0.842253	0.307423	-2.67492	0.0464195	0.15194	1.14249	-1.11665	-0.794043	-0.486621	-0.813567	0.373006	-0.168484	1.16382	1.16382	-0.24821	1.16382	1.22357	1.16382	1.75738	-0.260679	1.75738	2.51369	0.829142	-0.337379	-0.00493181	1.24806	-0.175902	-0.916495	-0.576896
Chr01_Occ:12020001-12040000	-2.15555	-0.434034	-1.56135	0.299851	3.01764	2.82574	-0.0428045	0.921901	-1.25408	0.150441	-1.16649	-1.43956	1.13821	-0.969796	1.24473	0.0954339	-3.32929	-1.2602	-1.3005	-0.917571	0.302802	0.293766	-2.15343	-0.673217	-0.671344	-1.60218	-1.35156	-0.717338	-0.250463	-1.48065	1.52959	1.52959	0.405225	1.52959	0.321223	1.52959	1.15541	-0.112991	1.15541	1.29365	-1.91528	-1.38078	-2.38792	-1.71439	0.340796	-2.48155	-0.815008
Chr01_Occ:12040001-12060000	0.305434	3.86735	6.76673	0.639633	6.40544	6.92784	0.574792	0.0556918	-1.22684	0.492974	-0.142374	-1.21296	3.50759	-2.35343	0.398961	4.42693	-1.88471	0.574091	-1.8084	-1.71636	-3.09431	-0.869374	-3.78204	-1.21434	-2.16901	1.26062	-1.42639	-1.06772	-1.35103	-0.380107	-0.165218	-0.165218	0.522219	-0.165218	0.359225	-0.165218	-0.651664	-1.42619	-0.651664	-0.185267	0.381662	-2.33044	-1.91796	-1.98678	-0.195205	1.60425	-0.613833
Chr01_Occ:12060001-12080000	2.55254	3.40043	2.98995	2.54795	1.62375	3.97695	-2.1077	0.798027	-1.70008	2.97995	-0.577114	-0.412199	1.68727	-0.676241	-1.38737	-0.216685	-0.227521	0.519735	0.564618	1.10055	-2.18031	-1.91946	-1.05623	-2.92988	0.745681	0.74727	-0.647272	-0.759297	0.0317868	1.48415	2.6512	2.6512	-0.0118012	2.6512	-0.381368	2.6512	-0.741696	0.594424	-0.741696	-1.73554	0.0258476	-0.548406	0.462569	1.45765	1.97621	2.91761	-0.50739
Chr01_Occ:12080001-12100000	5.62009	5.25988	1.42094	1.14814	5.45731	0.565054	-2.32482	-0.460769	-2.08633	-0.779168	-1.29503	-3.39671	0.0119556	-0.393967	0.601156	3.40455	-2.69369	5.72159	-2.87253	-1.51113	1.42531	-2.83852	-1.94403	-1.82897	-0.122657	1.29012	-0.733248	-0.61484	-1.39526	-0.391205	-1.23142	-1.23142	-1.55422	-1.23142	2.43784	-1.23142	-2.44803	-4.0484	-2.44803	-0.448852	0.764909	-2.25014	0.977303	0.562878	-2.35051	-2.4573	1.72021
Chr01_Occ:12100001-12120000	5.11501	2.46136	4.22205	2.98288	6.18939	3.14973	1.01633	0.191946	-2.71296	-2.49457	-3.42527	-2.13635	-0.939653	-2.05521	-0.237961	0.0330558	-1.38097	0.322677	1.82682	-2.62303	-0.198699	-1.37389	-1.17452	-1.80011	-2.32323	-0.514872	-2.42475	-2.50891	-0.308271	-2.09294	1.66904	1.66904	-0.160029	1.66904	1.29627	1.66904	-1.378	-2.84662	-1.378	0.608466	-0.123438	-1.64767	-0.0177043	1.7814	-0.257112	2.83534	0.67322
Chr01_Occ:12120001-12140000	1.47998	5.34529	1.96097	0.557084	1.0205	1.5661	0.167842	-1.11228	1.40057	-0.8182	-0.595353	0.686241	0.965392	-1.87193	2.44155	0.951813	-2.4609	2.97959	0.528074	-0.130886	0.363379	-1.53452	-1.66716	-1.87117	0.778889	0.285699	-1.02981	-1.66335	-2.19173	0.240856	0.257868	0.257868	0.546033	0.257868	1.59374	0.257868	-1.15543	-3.2382	-1.15543	1.93	-0.938816	-1.31354	-0.269167	0.899922	-0.457276	2.68427	-1.22238
Chr01_Occ:12140001-12160000	6.63813	1.11172	5.31454	2.57267	6.84467	3.57104	-1.14675	-0.442228	-0.712983	3.18991	-0.495949	-2.60455	0.90716	-1.74222	1.76116	3.0888	-1.83944	0.652445	1.53359	-2.2528	-1.03536	-1.20147	-1.67673	-1.88824	-0.0292438	2.03946	0.70352	-2.48334	0.774674	-1.50321	1.20897	1.20897	0.0308538	1.20897	-2.36835	1.20897	-0.680267	-2.55492	-0.680267	1.17722	0.437834	-0.695696	2.33003	2.72344	0.861522	-0.0438285	0.532015
Chr01_Occ:12160001-12180000	1.37691	-0.694539	2.39449	4.63763	5.9246	0.191933	2.9419	1.50265	-2.07218	2.47352	-0.173824	-3.05011	-0.0590987	0.185875	4.02828	-0.478479	-3.93169	1.75482	0.606665	-2.47982	-0.755475	1.75311	0.0464215	-1.81212	0.302274	1.05054	-1.38276	-1.00188	-0.890673	1.18249	1.5819	1.5819	-0.116346	1.5819	0.435804	1.5819	-2.92632	-1.41385	-2.92632	-0.344484	-1.48807	-3.01245	-0.490531	0.749313	1.14313	-0.952499	0.116729
Chr01_Occ:12180001-12200000	4.12291	1.13974	4.00723	3.98818	6.54729	5.94643	6.37075	-0.580233	1.33735	-3.26779	0.933022	0.525769	2.02666	-2.82607	0.278537	1.88832	-1.76838	1.64595	-1.78276	-3.35782	-0.871563	-1.47218	-2.84187	-0.341422	-0.163137	-0.066422	0.307574	0.495168	0.611443	0.87121	-0.822379	-0.822379	0.459111	-0.822379	0.631293	-0.822379	0.358146	-2.54345	0.358146	0.978022	-0.1655	-3.26224	3.44581	2.79566	3.57582	4.17466	0.746534
Chr01_Occ:12200001-12220000	2.98991	3.91204	3.98683	0.983045	3.76214	3.55786	-1.45228	-1.38518	-1.60508	1.3208	-0.232384	-0.285993	0.232975	0.679703	3.8346	2.19951	0.0799194	1.82945	-1.6196	0.274757	-2.15504	-0.521072	-0.786331	0.824268	-1.00301	-1.40364	-0.683573	0.0881516	0.158639	-0.56614	0.360973	0.360973	1.75916	0.360973	-1.02696	0.360973	1.83782	0.310373	1.83782	0.98004	1.50378	0.832489	0.286195	-1.12208	-0.44138	-2.45003	3.97767
Chr01_Occ:12220001-12240000	2.34876	2.74587	2.87502	2.28476	5.53843	3.18536	-2.45454	-4.50491	-2.29639	-1.73888	-0.55332	-1.86689	-0.162693	0.315021	4.89837	3.80589	-0.979873	4.43634	1.63258	-1.384	-0.0841088	-1.03335	-1.81273	-3.21616	-1.74703	0.473683	-2.19007	-0.364195	-1.87222	0.274995	2.60134	2.60134	0.139849	2.60134	1.27007	2.60134	-2.6428	-2.91537	-2.6428	-0.444747	0.921632	-2.38447	4.08477	1.4408	3.78544	1.1201	2.00399
Chr01_Occ:12240001-12260000	4.22988	3.48981	3.26665	1.69471	7.24932	3.48203	0.932705	-0.700524	-2.04961	1.23268	0.0314198	-0.333496	-2.07332	1.3474	0.437357	-0.0959747	0.636451	2.20042	2.40728	-0.711367	0.323142	-2.63188	-2.7077	-0.356761	-1.83812	0.601042	-1.67437	-3.40701	-2.1358	0.464559	-0.541527	-0.541527	0.123499	-0.541527	0.363826	-0.541527	1.39542	-0.433432	1.39542	-0.416622	-1.41961	-0.966131	0.776248	2.82959	2.12555	0.12964	1.36552
Chr01_Occ:12260001-12280000	-2.90092	-4.30144	-1.34956	-0.582663	1.3222	-0.427607	-1.1233	-1.49226	0.350925	-0.0180531	0.62122	0.451997	0.395159	0.0830159	0.155917	-2.04354	-2.66791	-0.0803596	-2.91863	-0.824239	-1.39427	-0.147714	-2.61036	-1.66642	-1.4906	0.295745	-0.683089	-0.38813	-0.0377869	-0.644545	-0.394067	-0.394067	-0.41257	-0.394067	2.62629	-0.394067	-0.476412	-0.435178	-0.476412	0.733076	1.28834	-0.469458	-2.53146	-0.670225	-1.05493	1.46593	1.36768
Chr01_Occ:12280001-12300000	2.42737	0.624613	6.24834	-0.969197	3.42603	2.67428	-1.46323	0.304376	5.50688	0.525642	2.38168	1.63855	-0.76859	0.0328817	-1.23491	2.07306	-0.534202	2.64495	-0.993479	-1.39147	-0.154041	0.868695	-2.83807	-2.89908	1.31647	0.535316	0.0606417	-0.458889	-1.45366	-0.58605	0.870376	0.870376	0.775212	0.870376	1.82583	0.870376	-0.52083	-0.369265	-0.52083	-0.5221	-0.329158	-0.405778	-0.895701	-0.453881	0.351324	-2.45016	2.67894
Chr01_Occ:12300001-12320000	-1.80761	3.47717	-1.47498	-0.557879	1.05941	0.373407	-2.36246	0.017427	0.974985	0.199745	1.06312	-2.36891	4.45455	2.35045	-0.935065	0.0470962	-3.58431	-0.906865	-1.92872	-4.30521	-1.57987	-1.32317	-3.98764	-2.34917	-2.02788	-1.72689	-2.1991	-1.99284	-2.31966	-2.34392	-1.0968	-1.0968	2.31596	-1.0968	1.38263	-1.0968	-1.41602	-5.14079	-1.41602	3.42413	-0.630599	-3.83216	-2.00806	-2.19846	-1.4227	-0.372953	-0.901502
Chr01_Occ:12320001-12340000	3.37684	4.02337	4.45376	-0.669953	13.3635	6.23188	-3.69483	0.241633	1.47376	-2.5771	4.07068	-0.112785	-1.48815	1.24023	-2.13023	2.50918	1.63535	1.27961	-2.65534	-5.52343	-0.273828	0.381329	-4.26799	-0.717551	-1.19802	-0.382225	-1.63586	-1.76299	-0.411973	-1.30289	-2.418	-2.418	-5.58448	-2.418	3.10082	-2.418	0.0871499	0.403763	0.0871499	-1.3882	0.976521	-1.71353	0.632247	0.231965	-0.427549	0.992005	0.232729
Chr01_Occ:12340001-12360000	6.56966	5.77327	8.79886	1.10893	6.79344	5.64367	0.462874	1.25211	6.17593	-1.09562	6.8282	5.63461	-0.965148	3.4183	-0.648711	0.0970598	3.26526	-2.02905	-4.01664	-3.66002	-1.41234	-2.52099	-3.59921	2.33094	-0.612978	1.82132	0.71866	1.31009	0.255885	1.67625	-3.6861	-3.6861	0.864231	-3.6861	-0.288147	-3.6861	0.123348	-3.91759	0.123348	4.50553	-0.593196	-2.43169	0.680371	-1.52023	2.75859	0.413464	0.585741
Chr01_Occ:12360001-12380000	4.74521	1.91727	-0.284481	4.40882	5.80837	3.5132	0.733539	0.20961	3.36023	-1.86196	2.52788	-0.578548	-0.554192	1.05554	1.57478	-2.75282	-1.02318	-1.10396	-0.297392	-1.16594	-3.02078	1.24243	-3.06126	-0.273473	-0.940131	4.48802	1.08569	-0.435026	1.67584	-3.15278	-0.310141	-0.310141	-0.42925	-0.310141	-2.00554	-0.310141	-4.06199	-4.99529	-4.06199	0.936034	1.41216	-0.013664	0.560321	1.67114	-0.136538	0.159282	-0.646153
Chr01_Occ:12380001-12400000	1.54915	3.44865	1.77147	4.81398	8.1389	2.98937	0.0816681	0.783006	-2.49281	-1.44619	2.00045	-1.38544	5.95885	1.29772	-0.77798	4.27618	-1.98693	2.59669	-2.21732	1.51825	-0.950905	-0.814044	0.541783	-1.25011	-0.743773	4.06022	1.41806	-0.319112	-0.319254	-2.51138	-4.1819	-4.1819	-0.409293	-4.1819	0.41613	-4.1819	1.3359	-2.23719	1.3359	2.14387	-1.03374	-2.31276	-0.566942	0.0890961	-0.709968	-0.545087	0.605726
Chr01_Occ:12400001-12420000	3.59626	4.18232	-1.48061	0.393015	5.71768	1.01685	0.291744	4.9594	-1.93217	1.46873	1.33156	-0.452298	0.542363	1.10885	-1.65339	-1.91893	-0.0857533	-1.76811	0.220172	1.26447	-2.3364	-0.382859	0.930021	0.87165	1.48295	-0.533167	2.43714	1.67896	1.11679	0.0643098	-2.03905	-2.03905	-0.0387166	-2.03905	1.56611	-2.03905	1.76107	1.46126	1.76107	0.00537151	0.766359	0.0834146	3.76931	-0.799946	0.542552	1.11225	-2.23071
Chr01_Occ:12440001-12460000	-4.63296	1.0309	0.601741	-0.590605	-0.764224	-0.666474	-1.23388	2.12485	0.755276	-0.200016	-0.122215	-1.75423	-2.44703	2.14365	3.16846	0.397872	-1.62485	0.0188414	-0.084395	-0.910608	-0.505054	-1.13782	-1.50405	-3.24738	-0.974843	0.889863	-0.697449	2.00297	0.421127	1.48969	-1.81731	-1.81731	-0.520602	-1.81731	-1.65871	-1.81731	-2.25997	-2.68214	-2.25997	-0.128327	1.4417	-2.67367	-1.32426	0.35986	0.0839791	-3.19533	-0.834133
Chr01_Occ:12460001-12480000	-1.23873	-0.857188	-0.913779	1.03867	4.49083	1.97509	-1.83685	-3.6315	-2.70894	-0.0586345	-0.980566	-0.727549	0.774326	0.791652	-1.03639	0.279445	-2.05601	0.240109	0.533938	-2.39041	-1.5628	-1.4713	-0.660832	0.458796	0.432388	-0.0701569	-1.09587	0.235495	-0.630799	0.113356	5.03323	5.03323	3.48882	5.03323	-0.211916	5.03323	-1.34956	-3.39085	-1.34956	-0.280331	0.547427	-0.973972	-1.0361	1.11061	1.32256	-0.323556	-0.372572
Chr01_Occ:12480001-12500000	-0.825533	3.30344	1.41532	1.52095	4.81511	4.52786	1.46009	1.45763	-3.17586	-1.74057	-1.53575	-1.73475	1.55479	2.20988	1.40246	-0.686221	-0.545618	0.667885	-0.528414	1.4672	-0.658225	2.13143	-0.306065	-1.58227	-0.604537	-0.682445	-1.13261	-2.70537	-1.66624	-0.617518	0.0817397	0.0817397	0.216013	0.0817397	-2.4285	0.0817397	-1.86067	-1.93469	-1.86067	-0.280171	0.211361	-0.112943	1.97401	1.15681	0.227278	0.945503	-0.54845
Chr01_Occ:12500001-12520000	2.77168	1.63337	2.75166	1.60314	6.38347	1.34643	0.493896	1.76779	0.307727	0.93979	0.618989	0.0514787	0.220111	0.480571	-0.956603	1.16479	0.166212	0.083002	0.062482	-2.50486	-2.10092	1.77757	-2.70801	-2.4694	1.55157	-1.27047	1.06177	1.44603	1.51319	0.223136	1.08296	1.08296	-0.212396	1.08296	0.875219	1.08296	1.28506	1.08605	1.28506	-0.0616898	1.80966	0.591245	-0.729853	1.62215	0.64246	-1.06005	-0.36824
Chr01_Occ:12520001-12540000	1.41635	1.56328	2.20328	2.18665	4.40784	2.70306	-2.22911	-1.94402	1.16635	0.616738	-0.122219	-0.0256472	0.468289	-0.426502	0.198649	2.28931	-0.662976	-0.558249	-0.824972	-1.35683	-0.575538	0.327855	-0.927417	-0.532422	-0.0331585	-0.395119	-1.38661	-0.865507	-0.181597	0.0135898	3.15035	3.15035	0.558983	3.15035	-0.833042	3.15035	-1.50357	-0.155192	-1.50357	-0.573466	-1.16163	-1.03583	-1.04064	2.04904	-1.62824	-1.79881	-2.11743
Chr01_Occ:12540001-12560000	0.981294	2.27138	4.91489	2.94598	7.08861	4.4205	0.93802	3.12011	-3.8651	0.394906	-0.961345	-1.27203	-1.90764	1.14802	0.433279	1.15031	-3.20585	3.69039	-1.44119	-1.86887	-3.5922	-2.03269	-1.61177	-3.08146	-3.00594	0.301779	-0.766362	-0.598912	0.950093	-1.63533	3.33285	3.33285	1.4526	3.33285	-2.77474	3.33285	-0.60887	-2.07153	-0.60887	-0.966251	-4.55944	-1.81869	2.44077	-1.41961	0.345926	-1.76561	-0.466195
Chr01_Occ:12560001-12580000	-0.945791	1.38781	4.44258	0.345425	1.54413	-1.51412	1.48071	-1.44772	-1.08281	-0.84577	-1.46342	-0.308691	-0.0634337	3.19125	0.357539	-0.574822	-1.7483	1.00281	-0.00342507	-1.51974	-1.82943	2.50362	-0.705842	-3.81401	-1.67936	-2.4459	-2.39471	-1.52412	0.174387	-0.229802	2.24949	2.24949	0.218124	2.24949	1.66149	2.24949	-1.78211	0.173213	-1.78211	-1.45877	0.973443	1.01872	0.263798	-0.180787	0.779367	4.08472	-3.33507
Chr01_Occ:12580001-12600000	0.433798	4.04449	2.46196	0.825976	1.03471	-0.259084	-0.362924	0.0327888	-1.71013	0.0114926	0.187084	-1.17886	0.914397	-0.681503	2.20922	0.52183	-1.29859	-2.02287	-1.15206	0.38529	-0.325822	-2.59842	9.09493e-05	-1.40208	-0.901854	-0.322976	-0.65574	0.826245	-0.0372216	0.456046	-0.978741	-0.978741	-1.83458	-0.978741	2.58273	-0.978741	0.969272	0.788369	0.969272	-0.882568	0.722337	0.975311	1.20465	0.454047	0.93104	1.46704	-2.19441
Chr01_Occ:12600001-12620000	-3.09728	3.5683	1.36155	0.954827	4.52574	2.04709	-0.6789	0.413167	0.205312	1.70619	-1.06753	1.89167	-1.01814	0.67019	-0.124021	-3.22773	-2.01948	1.90155	1.43907	-1.51	1.18991	1.71539	-2.01132	-0.674561	-1.53035	-0.439678	-0.940209	-1.38645	-0.094216	-1.24374	-0.258101	-0.258101	0.248147	-0.258101	-0.193157	-0.258101	0.861794	-0.2839	0.861794	1.19929	1.19017	-0.40902	-0.156212	-1.90339	-0.84682	-0.701683	-1.43394
Chr01_Occ:1260001-1280000	0.999521	0.968362	3.62596	0.62564	2.09196	0.497962	-0.493882	0.487599	-2.57401	0.710942	-0.56654	-0.545891	-2.26973	1.90553	-1.09334	-0.630815	-0.485248	-0.0125076	0.209417	-3.09924	1.18709	2.80709	-2.7566	-1.37664	-1.03421	-3.5057	-0.409723	-0.0949248	-0.16889	-0.192417	3.47253	3.47253	1.73318	3.47253	1.9389	3.47253	-2.50103	-1.83787	-2.50103	-1.48034	1.85856	0.434625	0.0252873	-1.65058	0.853048	-1.03415	0.0919452
Chr01_Occ:12620001-12640000	-2.63273	-1.10709	3.21338	0.123902	3.38931	2.48859	-1.04044	-2.32141	-3.13059	0.560035	-0.0599003	-1.51819	1.32657	0.896939	-0.884056	0.378804	-2.76061	-1.9002	3.50202	-0.101069	-0.626172	0.141052	-1.57336	1.56926	1.03839	-0.78467	-0.750925	-0.045718	-0.502282	0.23925	0.879252	0.879252	-2.40398	0.879252	-0.137654	0.879252	-1.81	-1.74721	-1.81	0.675264	-1.8222	-2.75909	0.0186118	-1.05369	2.62179	-1.9372	2.00041
Chr01_Occ:12640001-12660000	2.35764	1.9754	1.02232	2.40849	3.42668	1.33193	-0.924684	-1.89759	-0.853273	0.33693	-1.5929	-3.1316	-2.93437	4.07628	0.317646	-2.89609	-3.56482	3.19327	3.92483	1.49224	9.74557	-2.30259	2.15111	-1.91149	1.71412	0.185148	2.75774	0.461112	5.33005	2.39722	0.169856	0.169856	-0.0737889	0.169856	1.80156	0.169856	-3.61035	-2.56381	-3.61035	-0.224698	-2.24692	-0.374177	0.784148	-0.317563	-0.765778	-1.4787	-1.60873
Chr01_Occ:12660001-12680000	4.35424	3.80132	5.28721	-0.536349	6.08216	3.62919	0.152634	-1.27229	-2.3502	-0.155715	-1.6264	-0.866783	-0.0583573	2.35728	-1.65006	-2.46486	-0.222653	-2.28543	1.01996	-2.49871	0.593323	-1.01432	-2.95882	-1.04133	-1.77604	0.355404	-2.41678	0.184176	-0.146644	0.752418	-1.58996	-1.58996	-1.75681	-1.58996	0.0623377	-1.58996	-2.16718	-1.80345	-2.16718	0.647696	-1.87251	0.626194	0.454117	2.24429	-1.23072	3.79457	0.239156
Chr01_Occ:12680001-12700000	1.23816	-0.135999	4.27529	1.37304	4.56549	2.63445	-1.5412	-0.26685	0.167578	1.0955	-0.4705	-1.47007	-0.571015	-1.123	0.684183	2.61496	-0.180888	3.71737	0.589002	-0.341391	-0.341424	-1.77265	-2.19564	-0.396991	-1.79866	0.321465	-1.91616	-2.33934	-1.06815	-1.43081	-0.633099	-0.633099	2.24048	-0.633099	1.41617	-0.633099	-0.923833	-1.39161	-0.923833	0.70706	1.55057	0.789284	1.6718	0.507029	0.256809	0.196043	-2.3775
Chr01_Occ:12700001-12720000	-19.798	-8.48676	-13.569	-8.81054	-5.0807	-5.66481	-1.52648	4.02584	-4.6052	3.20327	-2.65793	-2.69374	-5.39166	1.49797	-0.493808	-3.76815	1.51322	2.18275	-0.294183	-0.273819	-3.27993	-2.00553	-1.14699	0.713854	-1.78146	-1.91877	-1.71314	-0.395291	0.0459991	-0.41908	0.842749	0.842749	2.41242	0.842749	2.37445	0.842749	-5.08099	-3.89435	-5.08099	-1.64526	-0.331621	-0.819578	-5.22708	3.05185	0.270795	2.03602	0.553265
Chr01_Occ:12720001-12740000	0.0551924	-2.3137	2.98898	5.57267	3.96299	3.08732	-4.35489	-0.779823	-2.2456	-1.35957	-2.94123	-5.58504	-0.201973	1.84094	-2.06555	-0.676431	-2.45116	-0.500363	2.2948	-0.7707	0.0828825	-2.63602	-0.170867	-1.35217	-1.47159	-1.24148	-2.27087	-2.35557	-1.15346	-2.58282	2.04557	2.04557	0.277677	2.04557	2.05204	2.04557	1.19365	0.339852	1.19365	-0.686696	-1.3224	-1.10533	3.76757	1.26226	1.26573	1.68474	-1.65204
Chr01_Occ:12740001-12760000	1.79855	2.9848	2.58137	1.26696	1.77865	2.74628	0.0563896	-0.551611	-1.70094	0.319639	-1.86706	-0.29859	1.51837	0.940692	0.0363588	-0.412074	-0.271261	-0.642004	1.79893	-2.5682	-2.66373	-0.835466	-3.71932	-1.32856	-0.593064	0.0454666	-1.07497	2.03358	-0.407399	2.37656	-0.867134	-0.867134	-1.11162	-0.867134	-1.07944	-0.867134	0.0201572	-2.5357	0.0201572	-0.395902	1.46086	-1.24463	1.6462	0.0809143	0.470452	0.687099	-1.45139
Chr01_Occ:12760001-12780000	2.53981	2.43921	1.81792	2.21728	-0.0839401	4.56015	-1.15182	-0.0100964	-1.14319	-2.31781	-1.04215	-3.0298	-1.5047	3.87535	0.922	-2.36603	1.93745	-0.114157	-0.105801	-1.76536	1.18879	0.8741	-1.26719	-1.75272	-0.28014	2.10744	-0.322157	-0.401589	-0.466315	0.392408	3.772	3.772	1.48578	3.772	0.00899774	3.772	-1.90138	-1.07405	-1.90138	-1.83301	0.106019	-1.51239	-0.84057	0.699004	0.782167	1.22653	-1.12934
Chr01_Occ:12780001-12800000	0.0934993	-0.223203	2.15333	2.2642	4.92697	-0.00389983	-2.37013	-0.445222	-2.58232	-1.11493	-1.59954	-1.62312	-3.201	-0.84941	1.61106	1.54519	2.01055	1.62907	-3.21249	-2.74662	-2.92215	2.19056	-2.53421	-1.44416	-1.33774	1.21911	-2.6645	0.2562	-0.863406	2.80458	-0.435128	-0.435128	-0.889291	-0.435128	-0.0760417	-0.435128	-1.07131	-1.65637	-1.07131	0.0443377	-0.472339	-1.86194	-0.155877	0.860719	-1.35771	0.303883	-2.08632
Chr01_Occ:12800001-12820000	-0.514797	4.80161	1.52615	4.70972	3.62866	2.36041	1.55026	0.707002	-1.37498	2.96799	-1.99	4.4882	4.83549	2.3165	4.11923	3.57872	-2.47885	-2.6124	0.944527	-2.04528	-3.79961	-1.52959	-3.07323	-3.3301	-1.05832	3.04811	-2.51104	0.221261	-0.665889	3.83756	2.69939	2.69939	2.33298	2.69939	-0.865843	2.69939	-0.502712	0.414441	-0.502712	-0.212572	0.691478	1.21819	-0.704006	-2.36468	0.087323	3.42054	-0.226258
Chr01_Occ:12820001-12840000	-0.420601	-3.65561	-3.67827	-1.93846	0.191391	-1.17219	-2.92014	-2.39042	-1.06386	3.01017	1.20442	1.80009	-2.00157	-0.85902	-1.67922	-1.19751	1.30481	-0.0272473	-1.41179	-0.973705	-2.13603	1.56368	-2.6919	-1.48497	-0.213037	2.25329	-0.568993	-1.11066	-0.411856	1.81183	1.12579	1.12579	0.336546	1.12579	2.10375	1.12579	-2.30594	-0.281018	-2.30594	-0.922197	2.33387	1.70219	-1.82578	-0.392054	0.038722	-2.23362	0.0452522
Chr01_Occ:12840001-12860000	-2.36635	1.94996	1.31678	2.1256	0.507403	2.52954	-3.81324	0.023931	-1.44311	2.38532	-3.11035	-0.296219	-2.54908	-0.263605	0.320929	-1.57891	0.726139	2.4287	-3.12094	-0.3413	-1.84454	-0.494866	-1.49868	-1.74727	-2.08967	-3.253	-2.67399	1.49383	-3.64949	-1.20636	0.501534	0.501534	0.199044	0.501534	1.70894	0.501534	0.237293	-1.02929	0.237293	1.41433	-0.985754	-2.65758	1.15089	1.7377	0.592736	0.723189	-0.106748
Chr01_Occ:12860001-12880000	2.12315	3.28668	6.61495	0.782294	2.71783	1.95552	1.80852	-0.61598	-1.82544	-0.179344	-1.06312	-1.22687	1.64772	2.49096	-1.64635	0.072431	0.504577	0.79396	5.73191	-2.48123	1.91238	0.153062	-2.39188	-3.02595	-1.14374	0.315584	-2.35779	-1.29612	-0.28628	-0.105437	1.32195	1.32195	-0.421576	1.32195	-0.650343	1.32195	-0.271215	-2.12296	-0.271215	-0.67839	0.828923	-1.1597	-1.91058	-0.52098	0.101893	-0.620667	-1.67458
Chr01_Occ:12880001-12900000	4.51883	3.76479	2.42816	3.68107	4.51664	2.31663	2.34088	2.74989	0.0951801	1.06342	-1.98365	0.388551	-2.14395	0.377465	-0.947957	0.380113	-0.619262	0.218165	-0.0699765	-1.71402	-1.80178	-1.06148	-2.53116	0.143894	-0.403791	1.62033	-2.64878	2.18896	-0.317855	4.23265	-0.279671	-0.279671	-0.460756	-0.279671	1.01108	-0.279671	0.578927	0.143288	0.578927	0.350988	-1.78021	0.843242	-0.986415	0.113664	-0.051166	0.115953	-0.487119
Chr01_Occ:12940001-12960000	3.26736	5.35988	3.03509	4.54175	9.8105	5.6641	-2.81944	-2.68693	-2.75564	0.313202	-2.93763	-0.329983	-0.121583	0.689044	0.173642	1.8109	-2.41815	3.00749	1.6655	-3.75623	-1.76546	1.24602	-4.72752	-1.58754	-1.95641	1.21918	-1.4788	-0.210284	-2.02214	0.685151	0.243586	0.243586	0.32048	0.243586	1.5181	0.243586	-0.764469	-3.0612	-0.764469	-0.461013	-2.28509	-3.18267	1.43625	-0.510798	-1.76294	-1.43861	0.433347
Chr01_Occ:12980001-1.3e+07	0.706795	1.98526	-1.25672	0.716709	-1.04178	-0.256561	-0.150016	-1.28863	-1.18557	0.128368	-0.357744	0.419662	-2.1022	-0.0349277	1.98113	-1.20153	-0.318068	1.01901	-2.17255	-0.662391	-1.51572	0.199535	-0.317815	-0.186497	0.139425	-0.638304	0.264766	0.310202	-0.423272	-1.82945	-1.8581	-1.8581	0.073944	-1.8581	1.91647	-1.8581	-0.302952	-0.112115	-0.302952	-0.769977	-2.33553	-0.768151	0.637614	-0.380299	-0.317302	2.42186	2.35653
Chr01_Occ:13000001-13020000	5.74511	-0.683651	2.48474	2.09851	3.41109	2.14312	-0.175376	-1.41928	-2.07168	0.0439237	-0.303776	-5.30796	-2.071	0.462669	4.83524	-2.72311	-0.807926	0.0651257	2.01368	-4.48392	-0.41635	3.98737	-4.38167	-0.641845	-2.68709	0.323183	-1.84977	-1.01851	-1.94049	-0.504388	1.21059	1.21059	1.56229	1.21059	1.96138	1.21059	4.80776	2.94822	4.80776	0.467112	-1.09848	-0.935228	-1.39259	-1.03864	0.961332	-1.78827	-0.900995
Chr01_Occ:1300001-1320000	2.37533	4.7685	2.9212	1.08331	2.32769	4.31079	0.527075	-2.49123	0.139598	-0.765696	0.808339	1.14231	0.874496	1.47212	-0.283611	-0.796526	-1.86077	-0.582354	2.18687	-1.4799	-0.0591149	-2.15594	-2.73699	0.940193	0.550972	-0.700095	-0.0916391	0.0728452	-0.901496	0.0213033	3.79449	3.79449	2.3574	3.79449	-0.0922824	3.79449	-0.622024	-2.74414	-0.622024	3.66009	0.275165	-0.463981	1.00642	-0.170209	1.66384	0.278093	0.412588
Chr01_Occ:13020001-13040000	2.52241	5.45722	3.7007	2.89484	8.41435	1.47088	0.266626	-0.918398	-2.73524	0.025034	-0.705943	1.17056	-0.639857	0.567457	2.99976	-3.14489	-2.43248	-1.51288	-0.822847	-2.19311	-1.39182	1.76407	-2.57719	-4.16019	-1.29792	-0.136852	-1.28493	-3.0569	-0.314867	-1.932	0.766134	0.766134	0.52375	0.766134	1.36773	0.766134	1.23857	-0.408917	1.23857	0.080891	-0.494394	-0.78572	0.883698	0.5771	-0.842639	-2.81822	-0.183926
Chr01_Occ:13040001-13060000	4.08464	3.27897	3.26058	1.26482	3.47118	0.66489	-0.680445	-0.636302	-2.48936	-0.698489	-3.21172	-2.05235	-0.340491	-0.563025	-0.178794	-1.72105	-0.992439	0.335133	0.47474	-2.5945	-2.48751	0.340225	-3.65008	1.13807	-2.75422	1.31117	-2.02465	-0.640389	-1.05569	-0.202406	0.499743	0.499743	0.655317	0.499743	0.327925	0.499743	-1.38912	-0.984605	-1.38912	-0.61664	0.619404	-1.86665	-0.284786	0.362186	1.33827	0.650373	0.0555512
Chr01_Occ:13060001-13080000	-0.524506	0.351324	2.7397	2.42452	4.93678	0.722998	-3.94857	-1.68357	-3.24729	0.0114731	-3.89106	-1.46034	1.67433	-2.19997	0.539512	1.01497	-1.98297	2.03999	1.63604	-1.66582	2.58264	3.53376	-0.457787	-1.62699	-0.506158	-2.38806	-0.367258	0.561598	1.1165	1.06378	-0.455084	-0.455084	1.16601	-0.455084	1.32663	-0.455084	-1.16001	-1.42479	-1.16001	0.927594	0.789399	-2.46221	-1.65462	0.351575	0.948194	-2.60343	-1.74162
Chr01_Occ:13080001-13100000	1.96978	-0.995446	1.30488	0.5631	7.63319	4.35843	-3.32177	-1.50837	0.444976	2.25795	-0.170284	-2.00554	-1.28556	0.351968	-1.90343	1.52477	-0.547337	1.65037	-2.22605	-1.29095	-1.60704	0.924973	-0.572183	-0.661958	-1.27429	-1.91332	-1.37346	0.890006	-1.9106	-0.91316	3.30997	3.30997	2.15416	3.30997	-0.227731	3.30997	-0.740639	-0.335741	-0.740639	-0.878169	2.12838	-0.993754	-0.747043	0.596778	-0.384825	0.731564	-0.537343
Chr01_Occ:13100001-13120000	1.58583	5.22956	4.57457	1.12474	6.35064	5.94681	-2.46347	-2.52812	-1.62593	3.57056	2.56784	-3.92864	-1.24352	0.327357	-0.769384	0.490721	0.637728	0.540018	2.43402	-3.93272	-0.281405	1.14149	-4.17885	1.53151	-0.0958469	1.60222	-0.265549	-1.02643	-0.7222	0.717722	3.65747	3.65747	2.64605	3.65747	-0.795966	3.65747	-1.60672	-3.13073	-1.60672	1.17976	-3.73015	-4.73751	-2.52346	0.0450608	0.63178	0.185641	0.0181946
Chr01_Occ:13120001-13140000	-3.69266	-2.39381	-2.18296	7.98294	4.50984	5.87052	-2.67144	-4.67562	-1.17176	2.01779	-0.276589	0.696466	-2.66486	0.0464843	1.28313	-0.664181	2.18992	-1.0039	3.87305	-4.17869	-2.29476	-0.125401	-4.65321	2.23626	1.81374	-4.35898	0.694416	2.43516	-1.73814	1.63653	2.09377	2.09377	-0.0671248	2.09377	1.00044	2.09377	2.87728	-2.90026	2.87728	3.2404	-4.02726	-2.77206	0.0661888	-2.34038	-2.66745	0.756466	1.11081
Chr01_Occ:13140001-13160000	0.112984	0.36666	-1.50332	-0.539171	3.27511	0.682539	-2.20184	-2.11291	-1.94571	1.07874	-0.786177	0.0488014	-1.44934	2.7059	-2.25669	-2.41238	-0.144897	-0.212623	-0.224882	-1.31713	-2.31584	1.22723	-1.444	-1.71251	-1.52461	-0.881827	-0.336838	-0.149513	-0.208457	-1.04326	0.215953	0.215953	0.642336	0.215953	-0.846649	0.215953	1.29554	2.47053	1.29554	-0.606504	1.23294	1.76283	-1.23343	-1.4752	-2.46127	0.295213	0.0278728
Chr01_Occ:13160001-13180000	-3.49768	-2.78344	-1.30726	-0.503126	-1.68377	-0.715269	-0.151862	-1.49913	-2.43771	-2.54363	-1.78602	-1.52553	0.736724	0.654329	-1.48052	-0.330646	-0.671059	1.15255	-0.575269	-1.84173	-3.8176	-2.97951	-2.07727	-1.12426	-2.90619	0.772382	-1.45346	-1.45621	-2.40713	-1.79963	1.15507	1.15507	0.467413	1.15507	0.635168	1.15507	-1.62579	-1.05946	-1.62579	-0.655099	-1.05776	0.348074	-0.147838	-1.36586	-1.78854	0.266854	0.775298
Chr01_Occ:13180001-13200000	1.75343	5.62174	2.73241	4.04545	4.25552	4.58165	-3.66631	-0.435423	-3.72133	1.79025	-1.52832	-3.31142	-1.89087	0.042931	1.38278	1.37536	-1.60422	1.69219	0.00830232	-0.276467	3.24789	-0.129475	-0.797549	-0.980843	0.497234	-0.797031	-0.68654	1.81268	-1.18507	2.21526	-0.514899	-0.514899	0.214638	-0.514899	-0.0710104	-0.514899	-0.957707	-2.82503	-0.957707	2.10592	-2.18574	-1.45571	0.938702	3.45098	-0.49192	2.00858	-3.9185
Chr01_Occ:13200001-13220000	2.66813	2.81629	0.571087	0.373376	4.50992	1.80736	-0.641433	-0.150703	-1.76268	3.93683	-0.590312	0.596379	-2.07116	1.15909	-1.30918	0.0102199	1.27429	-0.451672	1.2231	-2.29286	1.96214	2.73326	-3.51912	-3.01125	0.390289	-1.17687	-0.735914	0.164137	-0.601239	-0.0757391	0.580277	0.580277	3.69524	0.580277	-2.28081	0.580277	0.0207809	0.947194	0.0207809	-1.60305	-3.25107	-1.51888	-0.359409	-0.825043	0.224502	1.71068	-2.85838
Chr01_Occ:1320001-1340000	-1.91462	0.267232	5.52526	-0.42718	-0.373076	2.60563	0.0322821	-2.6319	2.00354	2.23242	2.00241	1.87822	-2.81856	1.45156	-1.52389	-0.312962	1.77095	0.186428	0.687623	-2.56508	-3.69154	-1.17036	-1.91201	1.51794	-0.480993	-0.00642979	-2.14958	-1.41731	-0.261661	-2.18664	0.946872	0.946872	-0.00526976	0.946872	2.09367	0.946872	1.40183	-2.27317	1.40183	3.20537	-0.603311	-0.722488	1.41982	-1.53241	1.46487	2.44791	-1.81992
Chr01_Occ:13220001-13240000	-2.56018	-2.10217	3.8645	2.8567	-0.0516753	2.38713	-1.13193	0.210544	-2.90988	-1.49695	-1.90476	-1.94336	-0.700431	1.13583	-2.08772	-1.17141	1.09177	-0.0431116	2.46063	-3.75172	1.53759	-2.92347	-2.936	0.213114	-0.617138	-0.0622916	-1.79795	-0.806027	0.144843	-1.63755	1.13753	1.13753	2.34719	1.13753	-1.51808	1.13753	-1.06513	-0.938823	-1.06513	0.908673	-0.391075	0.129046	-2.47324	-1.73324	-0.534124	-0.596362	-2.17543
Chr01_Occ:13240001-13260000	2.38798	3.97947	5.53569	2.52551	0.178596	3.51542	0.703293	-0.575719	-0.431962	0.839125	-3.75197	-0.523344	1.29697	0.989394	0.673499	-1.23325	-1.70538	-2.7085	0.150426	-2.22567	-1.98691	0.155425	-3.02794	0.268221	0.500841	-0.0246782	-0.988951	-0.707518	0.270591	0.970639	0.504891	0.504891	1.10357	0.504891	-0.611868	0.504891	-0.399321	-1.48232	-0.399321	1.74691	0.570238	-0.383805	0.107813	-2.18594	-1.07442	-0.258415	-1.16499
Chr01_Occ:13260001-13280000	-0.911788	0.337533	3.63655	2.58479	4.56175	3.29107	0.179308	0.77241	0.00792311	-2.09031	-0.521428	-0.871125	-2.59494	-0.900871	-1.09362	-1.55177	1.63532	1.20022	1.77114	-1.32246	-0.816421	-2.30824	-2.43951	-1.26372	-0.0742183	-1.04164	0.830002	-0.0205968	1.45584	-0.687077	2.56806	2.56806	0.722538	2.56806	0.55272	2.56806	0.384241	0.436549	0.384241	-0.477825	0.511923	-0.147728	-1.24414	-0.724087	-0.685452	0.291146	0.408619
Chr01_Occ:13280001-13300000	2.42696	1.48685	4.66228	3.46027	2.97126	4.91518	0.0525583	-0.142029	-3.35491	0.452481	-3.6803	0.510562	0.948785	0.188607	-1.58183	2.3612	-0.637687	0.240145	-0.839456	-3.02741	-0.0601129	1.16139	-2.97794	-2.42457	0.552487	1.22549	0.590812	-0.524863	0.195029	-0.27701	0.896716	0.896716	0.376228	0.896716	0.0924472	0.896716	-2.54732	-1.61657	-2.54732	-0.365686	1.59702	-0.0948664	1.11924	0.0773531	0.548013	-1.70451	-0.139012
Chr01_Occ:13300001-13320000	-0.382113	-0.54407	-0.313926	2.30615	1.34624	-1.07812	1.06881	0.90172	-1.88393	-1.05544	-1.11105	-1.90421	-3.41708	0.764786	0.0099925	-1.41203	1.59688	0.334107	1.1696	-2.03055	-1.41706	-0.94027	-2.66464	0.838316	-1.99165	-2.371	-2.60468	-0.157716	-0.754516	-0.814321	1.46219	1.46219	-2.00123	1.46219	4.04687	1.46219	-1.35889	-1.2743	-1.35889	-0.902006	1.712	-2.51277	-0.0168312	-2.7153	-0.19782	-1.4362	-1.90029
Chr01_Occ:13320001-13340000	-0.00595297	0.246676	0.396396	0.951022	5.00698	-0.0667119	-1.49789	-2.61634	1.48899	-0.923081	1.29411	-0.590043	-1.16545	-2.26809	-0.548064	1.65018	-1.75601	-1.2961	-1.61322	4.64155	-2.53821	1.33722	2.13845	-2.21134	-2.01642	-0.945141	-1.82029	0.690465	-2.05642	0.264034	2.31024	2.31024	1.04809	2.31024	2.8186	2.31024	-1.83193	-4.08806	-1.83193	0.182105	3.17563	-3.2654	-0.498529	-1.37596	-1.37119	-1.47904	1.49685
Chr01_Occ:13340001-13360000	1.17765	0.1789	1.44524	2.58861	4.27844	8.68767	-1.53317	-0.659481	-2.62921	5.14487	-1.03244	2.51735	-0.930453	-2.7164	0.915124	0.451427	-0.383896	-1.25177	-0.526502	-3.39934	-2.25159	-0.339851	-1.90216	-0.616754	-1.76878	-0.614377	-0.474204	0.885509	0.298181	0.922407	0.592757	0.592757	2.47154	0.592757	-0.34338	0.592757	0.680095	0.430061	0.680095	-0.608851	1.42611	0.918828	-1.04765	-0.550663	-0.0785324	-1.54174	0.659523
Chr01_Occ:13360001-13380000	0.704633	3.15929	4.73128	3.15556	6.22922	5.71842	-0.200775	-2.25054	0.177455	3.52492	-0.019457	0.216211	2.1036	-2.73649	0.350216	2.77275	-1.65228	0.283397	-2.00523	-5.67991	-3.67578	0.57128	-3.1008	0.612899	-2.44512	-1.10486	-2.36066	-0.391379	-0.157556	-0.806851	0.0625256	0.0625256	1.13097	0.0625256	-0.158225	0.0625256	-1.89307	-4.21354	-1.89307	1.36679	0.421279	-1.50265	0.83153	1.02525	-0.95558	-0.67681	-1.75815
Chr01_Occ:13380001-13400000	-3.02853	-0.780447	0.516044	-1.08085	5.19619	2.86573	-2.81193	-1.29529	-4.45394	4.02549	-0.632753	-0.548465	-0.475894	3.526	-0.00340154	-1.37107	0.375957	-0.115593	0.609581	-2.3286	-2.31626	0.576459	-2.56363	-1.43231	-1.95517	0.756475	-2.65196	-2.37584	-0.00671366	0.00184388	0.732827	0.732827	-1.02565	0.732827	-0.00801733	0.732827	-3.74656	-1.98756	-3.74656	-1.85949	1.47219	-0.482364	3.46347	-0.392633	0.692608	1.1205	-2.52856
Chr01_Occ:13400001-13420000	2.6438	1.68939	3.29424	-0.322104	2.22671	2.58412	0.732965	0.299083	0.711635	1.6045	1.70472	-0.0368581	-3.16538	0.308179	-2.39744	2.14871	0.477084	-0.098526	2.02985	-2.18047	3.19515	1.05474	-2.55121	-3.25273	-1.57832	1.15738	-0.699331	0.111327	-0.962105	-1.2341	-0.760938	-0.760938	0.298668	-0.760938	0.746431	-0.760938	-2.74163	-1.97956	-2.74163	-0.158526	1.21112	-1.18452	-1.41756	0.647572	-1.59896	0.981963	-0.188969
Chr01_Occ:1340001-1360000	1.42237	0.886837	2.83437	2.74807	1.64835	0.969177	-1.60017	-2.7411	0.123166	2.14225	-0.23716	1.3826	-1.45378	-1.26817	-1.3336	-1.14827	-1.68274	0.0865938	-0.829937	-0.877287	0.565593	0.170177	0.627018	0.719011	-2.40763	-1.14125	-1.84603	-1.94704	0.944271	-1.25069	0.820647	0.820647	0.799411	0.820647	0.917252	0.820647	-0.483909	-2.35812	-0.483909	1.70426	-1.70945	-2.8767	0.390986	-0.655853	-1.24045	0.632823	0.276737
Chr01_Occ:13420001-13440000	2.8568	1.64319	-0.100589	0.910745	4.13241	5.56304	0.0758438	-1.92508	-5.37129	0.122977	-1.11236	-2.80976	-4.17261	0.766862	2.09681	-0.107299	-0.492306	0.630717	-1.61157	0.634031	-2.75536	-2.69055	-1.64868	0.0456564	-0.744396	-1.82751	-0.904622	0.846325	1.06033	0.403698	0.149674	0.149674	0.395079	0.149674	2.61494	0.149674	0.597885	1.49398	0.597885	-1.11143	-3.41174	-1.38209	-3.28134	1.4411	0.243485	-1.64218	-1.50842
Chr01_Occ:13440001-13460000	3.46496	2.65712	4.39217	1.56869	1.85738	3.92459	-0.963283	0.274393	-3.11705	-1.01529	-2.91761	-1.98008	-1.30445	-1.62988	0.0764611	3.56563	-2.03922	-0.463614	0.810917	-1.91809	1.71141	-2.10188	-0.66532	-1.87379	-0.501563	-1.01884	-1.1758	-0.476942	-0.507751	-0.03844	-0.2807	-0.2807	0.869871	-0.2807	0.611028	-0.2807	1.13015	1.59083	1.13015	-2.08577	1.02108	-0.196318	0.508105	0.694364	2.60859	0.138451	1.11692
Chr01_Occ:13460001-13480000	1.80743	6.22175	2.50976	2.33211	7.31493	5.57566	2.88129	-2.38446	0.106911	-1.63726	-1.59625	1.05577	2.37001	-0.211962	2.16723	2.72143	-0.980012	0.532104	2.73252	-4.33934	-0.619199	-1.82782	-4.45222	-1.63739	-1.90494	0.551941	-1.41985	0.30801	-0.860233	-0.560439	-0.715631	-0.715631	0.0628081	-0.715631	0.945455	-0.715631	-2.11875	-2.54637	-2.11875	-0.684023	2.30891	-2.53287	-0.00402586	-0.698728	1.86567	2.87224	0.493744
Chr01_Occ:13480001-13500000	2.56756	2.10429	3.24032	0.993628	1.446	3.75594	-1.9057	1.28626	0.0499198	-1.96493	0.3417	-1.11696	-0.61351	-1.13119	-0.282837	1.08981	-0.019503	-1.8786	1.35981	-0.172714	3.42462	1.08479	0.222158	-1.59098	-0.619958	0.624219	-0.183948	1.18782	1.72347	1.93549	0.313982	0.313982	-1.64977	0.313982	2.4397	0.313982	-1.06468	-4.70608	-1.06468	1.91539	-1.4391	-1.96193	-1.04234	-1.46542	-1.29024	2.11028	-0.414807
Chr01_Occ:13500001-13520000	0.0288664	0.205377	3.78638	2.33598	3.75019	-0.919134	-0.277066	-0.921558	-0.866852	1.22069	0.0816812	0.010954	-1.01276	-0.213588	-2.13067	-0.733236	0.385111	-3.12553	-1.77515	-1.58576	-1.96061	-1.1675	-2.25078	-0.483642	0.526862	-1.79143	-0.310288	0.776847	0.539836	-0.308528	-0.675519	-0.675519	-0.474642	-0.675519	0.675247	-0.675519	0.645821	0.369436	0.645821	0.621327	0.259903	-1.43263	-1.48778	0.130091	-0.947744	0.488005	-0.021773
Chr01_Occ:13520001-13540000	-2.0154	-0.923477	-0.694473	2.27823	1.4879	1.98437	-1.13578	-1.58081	-2.04156	-0.0679264	-1.40768	-0.278541	-0.730958	1.0043	-1.47235	-2.16194	-0.564517	0.254067	1.11101	-1.68475	1.6372	0.36577	-0.947644	-1.74987	-0.633689	0.598611	-1.10413	-1.29078	-1.21406	0.307537	2.02259	2.02259	0.696056	2.02259	0.594121	2.02259	-1.93002	-2.57941	-1.93002	-0.272843	-0.980609	-2.79131	-0.396778	-1.17371	-1.27662	0.100402	2.72959
Chr01_Occ:13540001-13560000	1.71664	1.89686	3.4963	2.65834	5.41507	-0.245311	-2.04574	0.873088	-2.6589	-0.620878	-1.40817	-1.62464	-1.14763	0.572025	-0.381034	0.575439	0.134156	-0.774723	0.603531	-2.92809	-1.36215	-1.6184	-3.93475	-0.500425	-1.05897	-0.625876	0.333708	0.886855	0.238996	-0.939372	2.41511	2.41511	-0.0963897	2.41511	0.662484	2.41511	-1.93796	-2.78449	-1.93796	0.602784	0.247335	-0.360141	0.937785	-0.0721724	-1.46713	-2.12484	3.91772
Chr01_Occ:13560001-13580000	0.821342	1.57873	3.49833	0.779029	6.26568	1.53378	-0.81745	-0.365335	-1.59846	-0.14828	2.11709	-1.39598	-0.345568	-1.96182	1.25096	0.739528	-0.438546	-1.33887	-0.445084	-3.87228	-0.86259	-0.320769	-3.04114	-0.433683	-1.25135	-0.845305	-0.380615	-0.937185	0.110715	-0.379818	2.47651	2.47651	1.27959	2.47651	1.31477	2.47651	-1.87543	-1.63771	-1.87543	0.0788234	1.44948	-1.01597	-0.0598404	-1.74678	-1.47644	-0.158103	5.35726
Chr01_Occ:13580001-13600000	5.22795	2.88905	6.5942	-2.09941	3.99045	3.61265	-1.34241	-0.441805	-0.735899	1.28221	2.5955	-1.89758	-3.51953	-0.340511	-0.660584	-1.60349	-0.839274	0.233598	-0.366321	-1.90953	-3.05835	0.27377	-1.31292	-3.74055	0.398184	-0.670494	-0.542535	0.303223	1.06295	0.769576	-0.904982	-0.904982	0.151077	-0.904982	-0.0712515	-0.904982	-1.89707	-2.23464	-1.89707	1.48384	2.03663	-1.35436	4.04385	2.69818	-0.9839	2.16677	3.82783
Chr01_Occ:13600001-13620000	2.50467	2.61511	-0.836159	1.48413	5.03641	7.12879	-0.849182	1.13475	-2.99978	0.931782	0.215146	-1.33394	-0.549778	2.13278	-1.11711	-0.916093	-1.90098	-1.45097	0.0551036	-2.35183	-0.920569	0.475258	-2.75353	-0.634326	1.04024	-0.432295	0.289962	-0.870744	-0.565253	-0.263854	1.34652	1.34652	0.4766	1.34652	0.714401	1.34652	0.712959	0.975654	0.712959	-1.42279	0.369675	-0.0460195	3.00735	-1.39902	-0.469346	-3.07001	-1.09134
Chr01_Occ:1360001-1380000	0.506629	-2.66161	3.32195	1.78185	2.95024	3.76771	-0.997151	-0.784061	-0.723489	-0.54167	0.934092	-0.0178343	1.28423	-1.62502	2.02499	0.244813	-0.565237	1.0621	-1.72305	-2.89372	-1.2558	1.97754	-2.94246	-0.85235	1.55787	1.11506	0.550647	0.0928601	0.0709117	1.05503	2.74963	2.74963	3.33099	2.74963	-4.06744	2.74963	1.84641	-0.514056	1.84641	1.05769	-0.483467	-2.23633	2.13156	-0.182246	-1.02331	2.49072	0.81656
Chr01_Occ:13620001-13640000	5.03837	2.34313	5.64749	4.47542	4.75149	2.38677	6.80912	8.89529	-4.85042	1.11332	-1.32347	0.868294	-1.76256	0.995984	-0.0231518	-1.06813	-1.44185	-0.795733	-1.82563	-2.38024	-0.12471	1.38213	-2.16909	-4.22662	-2.04505	0.20158	-3.84795	3.28101	0.93238	3.40835	0.501019	0.501019	1.03156	0.501019	-0.544882	0.501019	-2.10755	-1.09824	-2.10755	-0.319672	3.86594	1.66277	0.000770697	-3.04052	-0.941489	-2.59994	0.928834
Chr01_Occ:13640001-13660000	1.38219	0.46939	2.47344	-1.50057	4.86176	1.11823	6.77266	2.33506	-1.68916	1.11597	-1.23536	1.05493	0.804236	0.215071	-0.589031	0.366068	-2.76181	-0.76509	-1.27421	-0.0627878	-2.02988	1.78153	-1.19463	-2.76307	-0.732398	-2.79189	-1.4256	-0.981445	-1.12414	0.33057	2.74835	2.74835	2.70195	2.74835	-1.57424	2.74835	-0.614536	0.823635	-0.614536	-1.26757	-1.75925	0.456735	-0.1588	-0.445362	-1.74996	-1.81386	-1.18486
Chr01_Occ:13660001-13680000	1.54964	0.062045	-1.91223	2.60449	2.42568	1.21319	-1.23452	-0.20251	-0.8728	-1.83421	-3.06091	0.375033	-2.70084	2.65622	1.67072	-0.049474	-3.08038	-0.995144	-2.37211	-1.49298	-2.05884	0.366334	-1.27471	-1.62555	-3.05343	-1.32023	-1.32041	-1.28157	0.513247	-2.89798	1.51462	1.51462	-0.149151	1.51462	1.31603	1.51462	-0.410179	-3.2846	-0.410179	0.499769	1.14865	-1.93428	1.3509	-0.0943345	3.13276	2.06313	-3.56169
Chr01_Occ:13720001-13740000	4.34346	-2.76177	1.03178	3.36331	7.40588	0.117349	6.85461	5.46773	-1.84168	4.53228	2.20001	6.06214	-2.20001	-3.15319	-1.25834	1.20173	-1.27629	-0.450576	-2.32554	-2.9655	-2.49683	0.668233	-1.90507	-3.84394	1.47523	1.77316	-1.87689	-0.646841	-4.22689	0.478932	-0.868068	-0.868068	2.12645	-0.868068	0.601563	-0.868068	-5.24605	-1.4199	-5.24605	-1.91169	-0.410932	1.35521	1.63973	-1.99115	-0.225171	-1.35794	-1.24907
Chr01_Occ:13740001-13760000	3.05104	3.6882	-6.56342	0.796625	0.649033	-4.5494	3.54516	-2.91547	-5.18667	-4.25141	-3.55353	-3.58855	7.08342	1.66226	0.0208987	4.31209	0.056861	-4.99646	-2.3335	-1.99466	-1.68067	2.63831	-4.19617	-3.24644	-1.89227	-1.63365	-1.18697	1.15737	0.697102	0.623505	2.21126	2.21126	0.288938	2.21126	1.87166	2.21126	-5.1163	-5.02056	-5.1163	-3.2931	-1.23775	-3.78761	-0.250494	1.41189	-1.61212	-3.39379	1.75898
Chr01_Occ:13780001-13800000	2.02171	-0.524258	2.59103	-0.817961	-0.871579	1.51247	3.12463	0.413671	-1.67749	-0.392292	-2.2231	-0.195998	-2.38657	-0.43369	-1.27719	0.23785	-0.385305	0.455615	-2.59094	-1.07955	-0.982505	-0.850874	-0.335967	-2.85325	2.67321	-1.90156	0.600444	-1.42019	-0.369486	-1.07364	-1.21679	-1.21679	0.565987	-1.21679	-1.63923	-1.21679	-0.887088	-2.41579	-0.887088	0.555634	1.13591	-0.172441	3.67619	1.10448	0.0415388	-1.6212	-2.16222
Chr01_Occ:13800001-13820000	-1.94134	-0.479039	1.13073	2.29927	2.12575	5.42584	-1.7897	0.151599	-0.634722	1.37549	-1.51896	0.812553	-3.98929	-0.159573	1.60102	-1.78456	-1.31996	1.47046	0.493687	-1.35804	-2.63773	-2.90341	-2.4582	-1.75512	-2.54589	-0.97405	-3.48882	-1.75251	-2.67356	0.529112	1.93482	1.93482	-1.14731	1.93482	1.45682	1.93482	-0.0787848	-1.16529	-0.0787848	-1.87431	2.5547	1.03928	-1.87095	0.144777	-0.314601	-1.24723	3.92473
Chr01_Occ:13820001-13840000	0.448889	-2.58146	-1.82198	0.760058	6.02942	2.61968	2.4591	-0.597118	-1.42772	-1.39214	-0.775088	0.722508	2.56796	-1.46705	2.51298	1.01742	-2.68436	1.39484	-0.365881	-3.11716	-0.703546	3.75247	-4.38622	-2.69441	-1.41464	0.406307	-0.645072	-1.19687	0.241592	-0.357707	-1.5872	-1.5872	1.5966	-1.5872	3.3025	-1.5872	-4.79167	-2.35219	-4.79167	-1.47324	0.65373	0.566105	1.15875	-0.472888	1.38332	1.768	0.929158
Chr01_Occ:13840001-13860000	-3.39504	-3.26294	0.290311	1.26133	0.533025	0.824543	-2.64749	-0.340767	-1.96137	1.54427	-2.82774	-1.77379	-0.115534	-1.4165	-0.63436	-2.25422	-1.43616	-1.29872	1.32667	-1.98889	-1.35931	-2.9059	-2.05228	-1.87676	0.496009	-1.55443	-2.35968	-1.85715	-2.09439	-1.47907	0.859399	0.859399	1.16334	0.859399	1.68792	0.859399	-1.0596	-2.37314	-1.0596	-1.20519	-1.8764	-1.29382	2.96902	-0.957707	-0.381511	1.0428	-1.43304
Chr01_Occ:13860001-13880000	1.91311	1.43346	4.10324	2.66867	2.61694	5.94948	-1.84805	-0.804775	0.930984	-0.0524121	1.65946	0.144212	-2.17382	-0.583326	0.653454	0.345008	0.785715	-0.938875	2.25257	-3.65121	-1.04974	0.0878022	-5.50548	-1.46381	-0.482696	-0.423709	-0.280982	1.46865	1.14381	1.894	-1.08594	-1.08594	1.03316	-1.08594	0.875001	-1.08594	-1.89891	-0.99224	-1.89891	-1.01195	1.02294	1.1721	-0.481608	-2.09814	-0.22074	-1.06656	-0.201605
Chr01_Occ:13900001-13920000	0.224949	0.723254	5.58754	1.77752	3.7424	4.85911	-2.0786	-1.95519	-0.508974	2.81511	0.776592	-0.602545	-3.37576	1.18755	-0.542672	1.31273	4.47896	3.25679	1.08848	-3.16439	-2.58052	2.5998	-5.05276	-0.95309	-1.82984	-1.72321	-0.647061	1.78186	0.420086	0.644468	5.54057	5.54057	4.96738	5.54057	-2.68488	5.54057	-0.0436122	-0.289907	-0.0436122	-0.289802	-0.789622	-1.71327	-1.17433	-0.212852	0.0164996	-1.41742	-0.754189
Chr01_Occ:13920001-13940000	1.51106	-0.810623	-0.0282096	1.00147	-0.0280523	1.35611	0.0531692	0.18066	-1.46819	-1.41191	0.921884	-1.19171	-1.55796	3.3764	-2.23954	0.349685	0.252839	2.44352	-0.169625	0.172711	-3.42209	-0.16819	-2.03591	0.13067	-0.645888	0.0234177	-1.48906	-1.88824	0.210857	0.726614	0.0262838	0.0262838	-0.409024	0.0262838	0.230476	0.0262838	-2.36287	-1.11794	-2.36287	-1.94899	0.176802	-1.89302	-2.625	-1.89101	-0.848031	-0.374045	-2.99734
Chr01_Occ:13940001-13960000	3.50111	1.57234	4.41707	-0.779156	0.614448	4.49671	1.00014	0.678186	-2.32237	4.08026	-3.10972	-0.376692	-0.171805	0.483669	-0.672401	3.03763	-0.310299	5.0248	-2.43415	-1.40504	-1.03374	-1.19836	-1.03548	0.0521407	-0.792293	0.408813	0.85623	0.228473	2.4899	0.690045	1.49318	1.49318	-0.587574	1.49318	1.09702	1.49318	-0.317518	-3.0559	-0.317518	0.433528	0.954718	-3.63936	-0.0966509	-1.71843	-1.89783	-2.34924	-0.588534
Chr01_Occ:13960001-13980000	-1.45477	0.855554	1.92852	2.77133	2.83495	2.3991	-3.34792	-0.0742128	-1.63901	0.219889	0.811337	-3.93343	0.73957	0.555985	-1.18532	-1.9231	-1.79447	-0.106688	1.90915	-1.18439	1.10842	0.470127	-0.204169	0.871393	-2.14231	-1.41869	-2.10035	0.466383	1.23348	0.301382	1.19444	1.19444	-0.982033	1.19444	1.66869	1.19444	-1.51264	-2.86877	-1.51264	-0.771662	-1.18004	-2.46368	1.00568	0.874783	0.604404	0.527549	0.0945787
Chr01_Occ:13980001-1.4e+07	-2.4454	-0.579851	2.00927	1.86943	3.12877	2.10098	-4.4238	-0.715837	-0.937363	2.18728	-0.177461	-3.18775	0.624685	2.09516	-3.15969	1.30445	0.00198874	2.60779	-0.319178	-1.31706	-0.685211	0.165715	-1.81344	-0.924563	-2.07773	3.28997	-0.922189	-0.487338	0.212638	1.7538	-1.22246	-1.22246	0.74897	-1.22246	0.827321	-1.22246	-1.00752	-0.120401	-1.00752	-1.20475	-1.60269	-2.03165	0.165759	-1.08999	0.239732	0.72546	2.42882
Chr01_Occ:14000001-14020000	1.12252	2.83061	4.33224	2.37055	5.68372	4.31079	-3.48607	-1.98065	-3.54666	-0.328403	0.981036	-3.25557	1.23723	0.296262	-1.60847	3.11431	-1.38373	2.65692	1.15149	-0.627015	0.63897	0.581254	-0.528771	0.0479348	-0.341501	2.77346	-0.601555	-1.67277	-1.52979	0.510038	0.490012	0.490012	-0.715844	0.490012	3.70485	0.490012	0.722716	0.643948	0.722716	-0.000492716	0.706515	0.311233	1.93838	0.287385	-0.451777	-1.83658	-0.915572
Chr01_Occ:1400001-1420000	-0.877732	-1.47308	-1.12189	0.262476	1.86746	2.04556	-1.82288	1.36008	-3.08295	0.0569076	-0.174391	-1.16871	0.772546	0.86108	2.29703	2.76994	0.678066	1.85364	-0.676652	-1.84473	-1.47275	1.24282	-2.37064	-1.6184	-0.585005	-0.3787	-2.40808	-1.77031	0.64782	-0.398681	2.45834	2.45834	-0.486611	2.45834	0.262163	2.45834	-2.56578	-0.921725	-2.56578	-2.45758	2.17819	1.09531	0.533356	-3.10804	-0.187488	-0.800691	-1.62634
Chr01_Occ:140001-160000	0.312155	1.72845	-2.196	-0.0135521	1.35829	1.13711	-0.718625	1.16682	0.0200632	-1.16433	-0.674487	-0.0300453	-1.67051	1.10787	-0.373925	0.0178072	0.84493	2.07043	-0.155593	0.00892726	0.317494	0.310931	0.825391	-1.21248	0.277732	-1.91745	-0.395384	-1.1503	0.0444173	-0.964935	0.179981	0.179981	-0.507865	0.179981	2.88117	0.179981	-0.288276	-0.734879	-0.288276	0.178676	-1.12175	-0.283837	0.667863	2.46747	3.62231	1.68825	0.13916
Chr01_Occ:14020001-14040000	0.0152327	-0.866924	2.66239	2.03403	4.266	3.34649	-5.10843	-3.29636	-1.67479	1.76443	-3.81946	-3.87342	-3.95049	-1.2299	5.12205	-2.31587	0.686304	0.210644	0.146123	-1.08586	2.09981	-0.426159	-1.09254	-2.43062	0.0833883	-0.284804	-0.368008	-0.228914	2.04071	0.92137	-1.54534	-1.54534	-1.58857	-1.54534	3.73593	-1.54534	-0.203668	-1.08549	-0.203668	-0.310983	-1.16631	-1.68466	0.0171842	1.97745	3.53919	9.41212	0.961805
Chr01_Occ:14040001-14060000	6.55616	4.33958	2.64314	3.09583	4.12951	6.715	-1.25598	1.93543	-1.29545	2.81633	-1.02189	-1.42451	-2.89306	-0.228361	3.52375	-0.92831	1.59119	1.29002	-0.102078	-2.41843	-0.152903	0.713897	-2.13798	-2.8277	-1.92363	0.62987	-2.00587	1.53007	0.726256	1.30576	-1.82023	-1.82023	-1.34487	-1.82023	2.73701	-1.82023	-3.06964	-4.80609	-3.06964	0.839369	0.175257	-1.85634	2.91356	0.15314	1.10348	4.28666	1.13165
Chr01_Occ:14060001-14080000	-2.75167	1.87742	0.691725	2.66879	1.04618	1.86472	-1.54829	-3.06359	-2.87554	0.321371	-5.04378	-2.40531	-0.505554	0.405824	1.36813	1.43634	-1.61604	0.164775	0.0468934	-3.32331	-0.961046	-2.02763	-3.68194	-3.43715	-1.9637	-2.26744	-2.72605	0.595022	-0.255982	0.2492	1.55265	1.55265	0.958615	1.55265	-1.04076	1.55265	-2.22491	-2.21964	-2.22491	-1.22568	0.686649	-1.4894	0.143451	0.0381329	3.15756	1.03025	-1.38943
Chr01_Occ:14100001-14120000	-1.57138	-4.04708	-3.11864	0.163697	-0.760767	-0.670114	-0.929643	-0.435893	-1.0176	-0.764692	-1.15546	-3.0676	-1.51482	0.428001	-0.34424	-2.01148	-0.489627	0.281096	-0.414077	-0.510708	-0.667162	-1.25956	-0.481206	0.0807487	0.586076	-0.150011	-0.757315	1.3694	-0.271874	-0.254291	1.47105	1.47105	-2.20951	1.47105	2.5213	1.47105	-0.977116	-2.60893	-0.977116	2.54363	-0.159039	-1.96945	-0.533216	0.108633	0.2076	-0.667337	3.11762
Chr01_Occ:14120001-14140000	0.554258	-1.3194	-1.25924	2.27573	1.6189	3.69651	-2.40205	-0.11312	-0.424014	2.78503	1.0207	-1.69601	-2.12551	0.718658	2.35527	0.636906	0.591649	0.748077	0.0996217	-1.14413	0.758224	-0.87267	-0.461718	-1.81625	-1.10322	-1.6574	-1.93373	-0.32313	-1.98738	0.709785	1.43384	1.43384	2.38301	1.43384	1.82323	1.43384	-1.30063	-2.09641	-1.30063	0.446591	-1.35518	-0.802294	-0.996061	-0.376264	-0.647748	0.157366	1.35239
Chr01_Occ:14140001-14160000	-0.489141	1.79201	3.33513	1.35839	0.963094	3.06407	-0.887882	-0.857238	0.159455	0.855057	-1.62737	0.611467	-0.143129	-0.0901653	3.31244	-1.28285	-1.05201	3.69971	2.09432	-0.607566	-0.698964	-0.390311	-0.903429	-1.29519	0.813102	-0.244918	0.648672	-0.182534	-0.4938	-2.28894	2.09251	2.09251	3.12716	2.09251	-1.1806	2.09251	-1.39669	-0.398393	-1.39669	0.0433683	-0.182461	-0.868507	0.452001	0.649241	0.532383	-0.900437	1.13412
Chr01_Occ:14160001-14180000	8.93268	0.739538	5.1027	2.64329	7.1455	7.67866	-4.6935	2.41182	-2.51636	9.06852	1.17647	-2.9311	-0.970939	0.560164	-0.425084	0.240598	-0.508417	-0.979617	1.18746	-5.09261	-1.71613	0.130802	-5.7031	-4.35262	-1.47144	0.689132	-1.43436	0.777775	0.0228571	2.1637	-0.787207	-0.787207	0.509689	-0.787207	4.07659	-0.787207	-1.74927	-1.6042	-1.74927	-1.02109	1.14379	1.26725	0.384278	3.2399	0.830791	3.8764	-1.82691
Chr01_Occ:1420001-1440000	-1.10885	-0.0684697	3.58833	0.596158	4.40605	1.24353	2.39796	-0.517224	1.68046	1.12574	-0.365978	4.2556	-2.53302	-0.941872	2.91711	-1.08101	-2.98046	1.65749	-1.03455	-2.02048	-1.75095	-1.22145	-3.79408	-0.12533	-0.446497	-0.117761	-0.918053	-0.194169	-1.67125	-0.385495	3.38335	3.38335	2.7391	3.38335	0.444343	3.38335	-0.863339	-1.48113	-0.863339	-0.150011	-1.58196	-1.34032	-0.658772	-0.725672	-1.46701	-0.242892	0.292968
Chr01_Occ:14280001-14300000	0.534349	0.378051	-0.303671	0.879304	2.27094	5.33188	-1.16218	1.23055	-2.36583	-1.25456	-1.03994	-1.84443	-0.49538	-1.37093	-0.110349	-0.719804	-0.508488	0.783378	0.765046	0.0751919	0.126864	1.26852	-1.36424	-0.960983	-1.71504	-0.0808884	-1.4961	-0.95327	-1.84781	-0.590188	1.63798	1.63798	0.634709	1.63798	2.36462	1.63798	-0.191913	-1.26224	-0.191913	0.444687	0.142926	-1.94752	-1.72107	-1.42294	0.672025	-0.401192	-1.28939
Chr01_Occ:14300001-14320000	2.22214	2.75133	2.22775	3.60374	2.91071	6.32204	-1.43664	-0.227952	-2.26411	3.16346	-2.19343	-0.888135	-0.841828	0.359162	-2.20404	1.88186	-0.212025	2.98668	-1.91372	-2.20359	-1.70477	0.436	-0.957421	-1.3007	-1.48905	0.490411	-1.49173	-0.524698	0.370537	0.680671	0.56009	0.56009	-0.933335	0.56009	4.55938	0.56009	-1.0529	0.257142	-1.0529	0.802835	0.214989	-0.954801	-0.396224	2.26525	-0.494931	-0.0813427	0.175082
Chr01_Occ:14320001-14340000	6.15816	-0.885807	-0.71423	0.380882	1.18995	-0.647958	0.0813389	1.10326	-1.00469	3.37335	-1.59413	0.602601	-0.130388	2.86398	-3.61689	1.78947	0.821142	1.52864	0.207056	-1.75438	-0.962328	1.52668	-1.51344	-0.598821	-1.34091	-0.0892957	-1.83596	-0.510607	-0.322506	-1.74383	-0.609285	-0.609285	0.123179	-0.609285	2.60048	-0.609285	0.375611	-0.753224	0.375611	0.818721	-0.0268012	-1.76849	3.70269	1.52445	2.33924	4.15697	-1.34025
Chr01_Occ:14340001-14360000	4.15206	1.16112	2.27344	2.35905	4.16747	8.85322	1.38596	-1.4336	-4.54387	2.70925	-3.6759	-0.197937	4.27856	-1.00954	1.14641	3.8109	-0.762491	0.868065	-1.96525	0.690478	0.256751	-0.462949	-0.802037	-0.658717	0.138735	-0.649479	0.716971	-1.57866	0.894024	0.11836	0.0529232	0.0529232	1.79787	0.0529232	0.153406	0.0529232	-0.142266	-1.96047	-0.142266	-1.30945	0.0189789	-2.16767	1.78784	2.66713	0.583133	6.19206	0.772971
Chr01_Occ:14360001-14380000	3.4011	-3.07151	-0.63033	3.20332	4.35043	6.41696	0.366572	0.3191	1.82407	0.716434	4.43485	-0.925543	-4.63577	-0.58558	-2.20729	-1.51785	-1.33241	-1.04641	0.428531	-1.01674	-1.41599	0.45093	-2.5152	-0.132111	-1.50252	-0.818737	-0.881483	-4.66582	0.219951	-3.38695	0.508523	0.508523	-1.75126	0.508523	0.39697	0.508523	-2.66279	-1.23834	-2.66279	-1.2616	4.10315	3.10723	1.0839	0.178913	-0.419315	-2.74928	-0.121156
Chr01_Occ:14380001-14400000	1.35616	0.585556	0.405336	1.99614	4.5416	1.48512	-3.02776	-0.401025	-1.73189	1.6093	-3.09965	-0.281349	-2.37145	-0.363874	-0.624333	-0.648157	-1.29677	-1.16747	0.512311	0.0482666	-0.644694	1.16417	-1.68872	0.291664	-2.27621	2.02693	-2.04847	-0.287049	-1.07939	1.66594	0.718063	0.718063	1.0533	0.718063	0.796565	0.718063	-0.845218	0.0227509	-0.845218	-0.361201	-0.00612899	1.82479	-0.318508	2.05422	-0.13231	-0.429537	-2.11993
Chr01_Occ:14400001-14420000	3.60858	4.107	4.15412	1.03183	2.77225	2.86855	-2.69526	-1.32263	0.289598	0.45429	1.27527	1.41519	2.57427	-0.138836	1.39585	2.58331	0.195644	-0.0558522	2.25063	-2.2267	-2.62578	1.81448	-2.48984	-0.506857	0.218215	0.743807	1.00336	1.50902	1.53608	0.624755	-2.13907	-2.13907	-1.499	-2.13907	4.13012	-2.13907	0.248152	0.757444	0.248152	-2.36843	2.45692	2.19523	0.504458	-0.356411	1.84741	2.07999	-0.338296
Chr01_Occ:1440001-1460000	-0.842273	0.336434	1.55512	1.46608	3.83044	0.891521	0.812422	1.24769	-0.87382	0.457693	1.74387	-0.145453	-0.300073	0.920367	-1.61269	-2.25578	-1.49021	-0.80848	0.694589	-3.19379	-1.83925	-0.22479	-3.37982	-3.7905	-1.02609	-0.775421	-0.362501	0.915895	2.38271	0.857104	-0.143444	-0.143444	-0.34527	-0.143444	3.92071	-0.143444	0.962043	-1.38805	0.962043	-1.06541	0.030944	-1.64997	-1.17074	1.51013	2.01891	-0.729	-1.97318
Chr01_Occ:14420001-14440000	4.33036	1.57946	1.2612	0.216378	0.586555	6.51466	-1.6863	-1.44752	-1.46249	0.917872	-2.57695	-0.884352	3.95906	-3.26604	0.78226	2.7961	-1.07052	1.34743	1.0307	-2.49188	-0.826046	-1.6965	-1.47589	0.496055	-0.113686	-0.50636	-0.00210203	1.35537	0.423794	2.11867	3.80335	3.80335	4.11797	3.80335	-1.11294	3.80335	0.0928616	-1.29269	0.0928616	1.55132	-0.110866	-1.20201	1.05234	2.11108	0.0104513	4.77874	-0.875848
Chr01_Occ:14440001-14460000	2.04291	-0.176325	1.68989	0.844345	4.5658	4.90227	1.20745	-4.1103	1.24796	1.88997	-3.48208	4.47152	4.25008	-0.552841	3.66963	3.8495	-2.24702	-1.95685	1.35891	-2.75492	1.68826	-0.821102	-3.20568	-4.12168	-1.34615	-1.3011	-0.35989	-0.0935839	0.1219	-0.21844	0.524124	0.524124	0.394814	0.524124	1.55986	0.524124	-3.20458	-3.21259	-3.20458	1.77684	1.04907	-3.101	-0.736682	2.08308	-0.534053	2.33205	0.252964
Chr01_Occ:14460001-14480000	-0.909145	0.147096	1.05119	-1.50356	6.50906	3.75766	-0.404247	-0.809786	1.28069	1.08649	1.06451	-0.172811	-1.68758	2.16857	-0.26172	1.00891	1.48879	3.16716	1.66327	0.231496	1.10227	-1.00917	0.178488	-1.25223	-2.59246	1.27723	-1.34882	-1.10997	-1.50518	1.18346	-2.58052	-2.58052	-2.24269	-2.58052	2.1751	-2.58052	-0.357716	0.453931	-0.357716	-1.58365	1.50649	0.982241	-1.7492	-0.232954	-0.448847	-0.0899286	-0.498652
Chr01_Occ:14480001-14500000	5.2527	4.64689	2.91665	1.47394	4.09319	7.04282	-0.625124	-1.19912	-0.117384	3.36899	-2.20533	0.833059	-1.88214	3.13409	0.632682	-2.29109	-3.39019	-0.913168	0.888061	-1.48229	-0.943395	1.24414	-3.32192	-1.90019	-0.958764	-2.72053	0.124711	-0.0433681	0.0878056	-0.0538369	-0.591122	-0.591122	1.86506	-0.591122	0.246754	-0.591122	0.953136	-0.926995	0.953136	1.81166	-3.48231	-1.83044	-0.183895	-1.71172	1.16571	0.486495	-0.740645
Chr01_Occ:14500001-14520000	7.54508	1.48811	0.972863	0.310176	-1.63621	5.51555	1.17535	0.653315	1.85396	1.04871	-0.758254	2.73927	0.409358	1.5773	0.318496	-0.1798	0.195805	0.380091	-0.0666551	-1.71798	-0.910252	-0.983269	-2.554	-0.874903	-1.02155	1.87375	-0.719461	1.16521	-1.52796	1.46086	0.342707	0.342707	0.664566	0.342707	1.11375	0.342707	1.70235	-2.04155	1.70235	2.9325	0.605311	-2.81655	1.85772	0.109302	-1.54968	-0.214459	-0.269906
Chr01_Occ:14520001-14540000	1.74683	1.89536	2.66611	4.19169	3.40811	2.71095	-2.18744	-2.07088	-1.29878	0.441567	-2.57038	-2.65386	0.869162	-1.53354	1.4823	4.4424	0.244719	-0.952778	-3.08363	-0.393029	-1.41597	2.49953	-0.137075	-1.20038	1.17402	-2.87786	1.31654	3.38945	1.52817	1.93683	2.92136	2.92136	1.24473	2.92136	2.80965	2.92136	-0.419005	-1.49387	-0.419005	-0.657054	-0.216701	-0.162939	0.447231	-0.869391	1.39419	-0.321128	-2.77944
Chr01_Occ:14540001-14560000	-1.29844	1.70141	3.44013	2.8672	2.86949	3.50007	-1.08163	0.70783	-1.75227	-2.77933	-1.43657	-2.17538	-4.32032	-1.00844	-0.962029	-0.616102	-2.17448	-0.0357198	0.338905	-3.18958	-0.355553	-3.0481	-3.1701	-2.10313	-0.706097	-1.74691	-0.702482	-0.409346	0.324833	-1.01527	1.65905	1.65905	1.67077	1.65905	-2.29108	1.65905	2.33683	-2.3291	2.33683	2.39246	-0.834373	-2.62874	2.55251	1.6995	0.291026	2.64546	0.721671
Chr01_Occ:14560001-14580000	8.21942	7.67577	11.7434	0.162579	2.903	1.59314	1.28171	1.06016	-3.2183	3.54737	-1.90503	-0.308923	-0.730951	-0.0110749	1.33627	4.07409	-3.16662	-0.762865	-1.40896	-1.51849	1.97724	6.13783	-1.16194	-2.90209	-1.42329	1.53569	-0.427844	-0.435508	1.01487	-2.42793	2.90885	2.90885	6.03656	2.90885	-3.30346	2.90885	2.33382	-3.62726	2.33382	2.94812	0.0318946	-3.79089	2.03435	2.29059	0.695882	-0.153489	1.42726
Chr01_Occ:14580001-14600000	-0.556684	3.09894	1.76843	-1.07207	4.81537	3.18169	-0.859234	-0.999203	-0.504712	2.70758	1.09765	1.53325	-2.82205	0.0104374	0.889646	-1.24286	-0.424945	-0.309199	0.0743459	-0.642596	0.176285	1.06142	-1.11124	0.655119	-1.89	0.980205	-0.523711	0.262022	-1.14759	0.996601	2.04889	2.04889	2.19199	2.04889	1.64929	2.04889	-0.990426	-2.6028	-0.990426	1.71404	0.100127	-1.90008	-1.27939	1.91156	-1.57787	1.69566	-0.0272269
Chr01_Occ:1460001-1480000	-1.18733	-1.68383	-0.5528	4.0415	0.55237	2.4696	-1.3862	-3.02488	2.37182	-0.663233	3.00458	0.688778	-3.96633	0.531857	-0.890739	-0.949182	-0.0679883	-0.932076	4.47972	-2.09648	0.412629	-2.07091	-2.46992	0.413024	-4.06476	-1.32675	-4.34887	-2.36341	0.351441	0.43485	2.31789	2.31789	1.7516	2.31789	2.11296	2.31789	-1.61414	-0.412301	-1.61414	-1.24228	0.187548	0.633525	2.34106	0.248838	1.74406	0.0388257	1.09748
Chr01_Occ:14660001-14680000	0.707639	0.855088	-1.01406	-0.283338	1.54236	-3.41547	-0.394279	0.16856	1.99674	0.515438	2.32736	3.1212	-0.512452	-0.483582	-0.0920743	1.06345	0.71118	0.03016	-2.33841	-2.29535	-2.07559	0.715195	-2.02663	-0.0995002	-1.55758	0.841778	-1.85053	0.239066	-1.69045	1.22639	0.48306	0.48306	0.681693	0.48306	0.622728	0.48306	-1.42738	0.99504	-1.42738	-0.897114	0.719425	0.147906	-0.0152576	-1.3195	-0.694479	-0.357102	-0.022915
Chr01_Occ:14700001-14720000	6.34826	-3.76642	2.27391	1.52032	1.17311	-1.57224	5.11635	-1.17162	0.828476	-1.70555	0.122818	1.46801	-0.575712	-1.57694	2.51328	-2.08895	0.78654	-2.32809	2.14191	-5.174	1.83546	1.60359	-4.44409	-3.19257	0.476034	3.38418	0.130556	-2.01663	1.65038	0.217183	2.06715	2.06715	0.0254218	2.06715	1.43164	2.06715	-0.326387	1.61937	-0.326387	-2.25562	-1.5594	-0.0279906	4.54679	1.192	-0.0884725	1.33511	-2.32231
Chr01_Occ:1480001-1500000	-0.163139	-0.198888	3.58612	2.01611	1.99668	3.74041	1.40111	-0.850387	1.92265	0.306001	1.40123	3.08682	-1.64071	-0.524802	3.08372	-1.07587	-3.03152	-2.12677	2.0294	-2.00921	1.96104	0.981251	-2.42391	-3.68905	-1.00885	0.130293	-1.14094	0.850316	-0.905331	1.49064	1.65458	1.65458	-2.77418	1.65458	6.64329	1.65458	-3.19637	-0.946944	-3.19637	0.372484	0.904386	-3.37974	-0.875815	-1.98964	-0.433872	-2.03213	0.626141
Chr01_Occ:14940001-14960000	2.40498	-1.98598	-2.22486	0.152092	-1.03786	-0.109293	-1.53874	1.09286	-2.64902	1.54499	-0.289798	-0.309891	0.444328	-1.0717	-0.778084	1.00621	1.11377	0.585632	-1.60676	-0.948883	-2.62277	-0.23527	-0.656395	-0.613059	-2.01443	-1.0089	-1.80622	-0.647297	0.0379699	0.138537	2.56945	2.56945	1.02691	2.56945	0.350907	2.56945	0.689674	0.608699	0.689674	0.372843	0.882612	1.19786	0.268077	-0.632454	-0.695089	-1.26977	0.742804
Chr01_Occ:1500001-1520000	-4.1876	-4.18872	-4.28302	-1.39763	3.38411	2.08941	-2.60261	0.228793	-1.5453	1.68602	-0.125778	-1.52634	-1.93856	1.47298	1.28303	-0.822118	-0.517262	-0.158774	1.81281	-1.28803	0.278081	-0.534133	-2.48705	-2.32774	-0.527876	-0.385121	-1.13686	0.764591	0.103909	0.858181	2.61028	2.61028	4.00221	2.61028	0.649302	2.61028	0.222395	0.0921764	0.222395	-2.83865	0.648774	0.171349	-1.41093	-0.959898	0.301947	-2.72974	0.47657
Chr01_Occ:15040001-15060000	-12.0068	-10.8852	-11.8404	-2.34383	-7.04223	-3.10224	-1.77666	-1.82161	-4.84405	1.59572	-4.47143	-5.0983	-2.58089	0.70898	1.90731	-0.231745	-1.73824	2.72686	-0.286564	-4.47714	-4.3962	-2.96392	-3.84606	-1.60791	-4.83789	5.75054	-2.53709	0.624577	-0.72946	2.55796	4.5029	4.5029	3.87261	4.5029	1.20298	4.5029	-1.15653	-1.58983	-1.15653	-1.07114	-1.27366	-1.08967	-3.58177	0.185332	1.9901	1.52532	-0.174913
Chr01_Occ:15060001-15080000	-10.9791	-7.97821	-6.59854	-2.27867	-1.3005	0.101638	-1.56358	0.816898	-1.21164	-0.00480835	-2.33461	-3.28422	-5.12167	1.47814	1.07509	0.616453	0.295846	1.25424	-1.45229	-2.85561	-2.69025	-5.21794	-3.57953	-0.665531	-3.9516	2.16	-1.66703	-1.82989	-0.443262	-2.8006	4.02582	4.02582	1.16033	4.02582	0.417381	4.02582	-3.45079	-1.10943	-3.45079	-1.32728	-0.850722	-0.0418647	-0.912261	-1.43264	0.0416837	1.60592	2.61914
Chr01_Occ:15080001-15100000	0.261388	0.175341	0.962532	-0.257522	-0.590597	1.0791	-0.182536	-1.49806	-1.59402	0.221702	-1.34103	0.308383	-3.11705	1.47518	3.28508	-0.959882	-1.45288	0.665389	-0.750611	-2.43015	0.271609	1.40353	-2.61841	-1.89381	-2.05878	-1.43304	-2.64569	-1.86007	-1.8362	-0.743602	0.907107	0.907107	-0.511624	0.907107	3.06404	0.907107	0.132526	-0.4171	0.132526	0.577036	-0.809539	-0.15066	-2.40216	-1.37902	0.359967	1.43636	-1.81561
Chr01_Occ:15100001-15120000	1.62923	0.906831	1.79468	2.62159	4.10416	2.97828	1.20471	-1.27484	2.54564	0.548002	1.3957	0.436407	-3.21513	-0.847942	0.362522	-0.21065	-0.246765	0.22989	1.83417	-3.33571	0.110034	-2.16023	-3.39832	-0.97371	1.2051	1.30099	-0.111715	2.39144	1.4333	5.63475	1.0413	1.0413	1.14543	1.0413	1.2271	1.0413	-0.409723	0.180457	-0.409723	-0.20678	1.32151	1.23185	-0.32254	1.3233	0.561405	1.36979	-1.38901
Chr01_Occ:15120001-15140000	-0.798536	1.9838	1.4739	5.38216	-0.683907	5.43429	-0.929747	-0.765906	0.78918	0.498614	0.868217	-1.39543	-2.95106	4.64385	-0.716835	1.46957	-0.48143	2.05659	-1.4688	-3.65431	0.0709371	0.842153	-4.26468	-3.78587	-2.22886	1.11279	-3.60608	0.300408	-1.58164	0.571254	3.39768	3.39768	1.8966	3.39768	1.26817	3.39768	-0.793609	1.07445	-0.793609	-1.66539	-1.30361	1.27098	-1.14157	0.74048	1.12779	3.15759	0.685701
Chr01_Occ:15140001-15160000	3.42034	-4.62083	5.66328	5.25287	-0.646023	8.09319	4.61104	6.21572	-2.92876	-3.58248	0.483945	-2.4432	4.58344	6.14852	-1.96637	-1.17321	-0.956255	-3.23392	-0.639477	-6.38126	-2.87322	-2.38233	-5.05654	-3.00385	-2.6317	2.85817	-1.102	-3.50893	-1.72508	-1.61812	-3.00275	-3.00275	-3.33139	-3.00275	5.28349	-3.00275	-2.01485	3.00015	-2.01485	-4.8099	-2.41917	0.293384	-2.76051	2.36018	0.505253	4.44526	-2.00862
Chr01_Occ:15160001-15180000	-11.6804	-4.4932	-9.25388	-4.30545	-0.65055	6.71852	-4.05864	-2.47441	-3.11533	-0.636203	0.250636	-7.10023	-1.35006	1.76604	-2.94463	0.434008	-5.58963	-4.1173	-1.23247	-0.183932	-2.91462	-3.31574	-1.86408	-5.04507	-3.17122	-1.29762	-3.72996	-4.50876	0.26366	-0.74048	3.76209	3.76209	2.81957	3.76209	3.61634	3.76209	-1.24041	-1.49339	-1.24041	-0.82063	0.0863854	0.673016	-4.07166	-4.04207	-1.90624	-2.66021	0.788468
Chr01_Occ:15180001-15200000	-8.82684	-10.2724	-10.1666	-2.39966	-2.91688	4.05289	-6.03856	-1.13769	-4.382	-0.0652224	0.685256	-5.24096	-3.14048	-0.0653313	-2.01764	-0.213085	-1.92655	-2.16075	1.21029	-7.73009	-0.114028	-0.973008	-7.31207	-5.55367	-3.01912	1.48032	-2.75779	0.178582	0.710825	2.16644	1.45152	1.45152	0.526241	1.45152	4.24594	1.45152	-3.10262	-2.43058	-3.10262	-2.04696	-2.52241	-2.35341	-1.89737	-6.91383	-1.35572	1.04615	0.507191
Chr01_Occ:15200001-15220000	-1.73557	-0.465088	3.77505	0.0931173	3.39838	3.14391	-2.93546	-0.0987854	-1.33236	1.17213	0.86628	-4.39306	-0.741	0.128099	-0.180536	-1.47834	-0.0475468	-0.925268	1.59776	-1.70052	0.217731	-1.94742	-1.65745	-2.17674	-2.42529	-1.10328	-2.8328	-0.5015	-1.82134	-0.994306	2.59924	2.59924	2.61605	2.59924	-0.637357	2.59924	-0.927835	-2.32154	-0.927835	0.559444	0.249106	-0.382601	2.37775	0.46032	0.129216	0.777066	-1.80194
Chr01_Occ:1520001-1540000	-1.75256	-0.942957	1.23074	1.8588	3.98376	-1.60138	-1.21458	2.6926	-0.374835	-1.162	0.203433	-2.16601	-2.51353	1.82005	2.34912	-0.824215	0.477722	-0.335807	-0.0775021	-4.36574	-2.54233	-0.92541	-4.92334	-1.05205	-0.657301	-2.12967	-0.446123	-0.19854	-1.40404	-0.331588	-0.0613966	-0.0613966	-0.400546	-0.0613966	4.91702	-0.0613966	0.0979714	-2.20334	0.0979714	0.748747	-0.22179	-2.21785	-0.774108	-0.54142	-0.854891	-0.659298	-0.615005
Chr01_Occ:15220001-15240000	1.90795	0.940716	3.79584	-0.937002	2.39242	3.79847	1.05406	-3.76856	2.32319	4.10789	1.4561	-0.489609	-3.95978	-1.93519	-0.0978448	-3.2029	0.752099	-1.03608	-0.961976	-0.104548	-0.633192	0.448797	-0.735842	0.410693	-0.774424	-2.53047	-1.10749	-0.217303	-2.22244	-1.11508	1.95463	1.95463	1.24272	1.95463	-1.86049	1.95463	-1.01264	-1.86091	-1.01264	-0.712167	0.538677	-1.13194	3.19665	-1.39636	1.32045	2.00056	-0.149668
Chr01_Occ:15240001-15260000	1.07261	3.17173	4.61159	2.92723	3.87691	7.9085	-0.30963	1.97957	-1.39446	-0.0541908	1.37882	-5.02724	-1.4214	-0.842403	0.236997	0.427672	-0.850326	-1.6566	-1.16637	-2.11722	-0.741785	0.855376	-2.16041	0.362465	-1.83819	2.15199	-1.36412	-2.40923	-0.780601	-0.353331	0.0147066	0.0147066	-0.995271	0.0147066	2.7059	0.0147066	0.788634	0.716858	0.788634	-0.213654	0.0740734	-1.00816	-1.18602	1.19241	2.29771	-0.0512189	1.17884
Chr01_Occ:15260001-15280000	4.10724	6.69183	4.5601	1.53505	1.8609	5.8959	-1.9198	2.06261	-2.48469	1.31561	-2.14095	-1.48955	2.19295	0.1714	0.542965	1.767	-1.38408	-1.40827	1.63093	-3.04691	1.14884	-1.41948	-1.88844	-1.39986	0.0986046	-0.557694	0.424296	0.423345	-1.19993	-1.36618	1.05089	1.05089	1.3388	1.05089	0.38774	1.05089	-0.232618	-1.17824	-0.232618	-0.201867	0.381197	0.294773	0.817443	0.647677	-0.315254	0.860341	2.7573
Chr01_Occ:15280001-15300000	3.44833	2.50303	3.07653	1.10558	1.88099	6.98286	-0.599889	-1.0308	-3.29041	1.35344	-2.64519	-1.33178	-3.61556	-0.217448	-0.999378	0.472821	-0.826828	-0.992957	2.01704	-3.70656	-0.320778	-0.403098	-5.73833	1.07343	3.62694	-4.3023	1.99529	1.83151	0.227466	1.0313	1.43485	1.43485	0.469104	1.43485	1.74734	1.43485	-0.611716	-1.88763	-0.611716	0.660049	1.05821	-1.50628	1.13929	0.34483	-1.35854	-0.548489	3.64102
Chr01_Occ:15300001-15320000	-0.294513	0.483364	0.303634	1.79039	2.30575	4.41417	-0.978965	0.48246	-0.774479	2.63849	0.14242	-2.46499	-1.1418	-0.923895	0.545554	0.12853	0.85083	1.31005	1.12817	-2.48528	-1.71673	-0.55696	-3.98482	-0.327755	-1.37725	2.88693	-1.74047	-0.294116	-1.23073	1.04374	-0.279231	-0.279231	1.79941	-0.279231	0.68117	-0.279231	-0.69016	-2.04517	-0.69016	1.56807	2.55235	-0.117208	0.529726	-2.39422	-0.789258	3.13238	-0.304581
Chr01_Occ:15320001-15340000	-2.76393	-1.25493	0.720028	-0.628115	0.0766097	2.58836	-3.43191	-2.92632	-1.38093	2.82905	-0.143329	-0.39031	-2.3993	-3.25824	1.39084	0.549431	-0.319336	0.18607	-0.491803	-2.31386	-2.60645	1.50652	-2.42171	-1.34407	-0.434555	-0.284101	-1.80794	-2.29167	-1.04506	-1.67018	1.93786	1.93786	-0.783485	1.93786	3.23792	1.93786	-0.387483	-2.48518	-0.387483	1.29175	0.104217	-1.24561	-2.55915	-2.4268	0.499536	0.288233	1.36333
Chr01_Occ:15340001-15360000	1.5241	3.3266	7.59915	4.41778	5.90717	3.64089	-0.123906	-1.8737	1.52868	0.0289994	-2.29042	-0.676882	2.54151	3.03649	-0.0821854	1.0933	-4.99152	-1.98865	4.95231	-3.1666	0.63022	-1.19499	-4.19314	-2.36464	-3.40024	-0.283187	-2.0161	-1.94585	0.484307	-0.622511	3.64037	3.64037	2.04266	3.64037	-0.267961	3.64037	0.837238	-2.01139	0.837238	-1.00481	-0.34679	-0.262065	-0.358131	-0.277468	0.174832	-0.26725	-0.511661
Chr01_Occ:15360001-15380000	4.78784	4.02668	10.1221	3.10575	3.81797	4.90992	-2.69279	0.155613	-1.89212	4.34505	-0.510988	-0.975487	-2.68943	-0.812748	0.451905	-2.75572	-1.25673	0.124014	0.542087	-4.55735	-0.0421743	-1.08905	-3.96091	-0.31422	0.716602	-1.45737	1.35068	-2.57352	1.75383	-1.10494	2.13086	2.13086	0.330716	2.13086	-0.0619913	2.13086	-2.72504	-3.53655	-2.72504	0.524579	-0.762828	-2.92147	-1.03028	2.06057	-1.75318	0.551251	0.561298
Chr01_Occ:15380001-15400000	-0.285506	1.52947	2.73677	2.87419	1.40041	2.27089	-2.56932	-3.16557	1.22544	3.39243	-3.14755	4.13892	-0.797793	1.00579	-0.0710546	-2.69783	0.74529	-2.04329	-1.27429	-1.7213	0.38737	3.13492	-0.90813	-0.653938	-1.55126	-2.58567	-1.58084	-1.00507	-0.814488	-0.634143	3.09193	3.09193	0.357822	3.09193	-0.704356	3.09193	-1.78115	-1.48779	-1.78115	-3.62604	-2.65364	-1.6747	-0.407266	1.15041	4.50396	0.11804	1.09492
Chr01_Occ:15400001-15420000	-1.33489	-7.4577	-2.18511	-0.903705	3.31184	5.12326	-2.45436	-0.198928	-0.733528	3.71083	-2.38595	-0.929737	-0.196786	0.661795	-0.409769	0.86529	-2.65389	0.626063	-1.99609	0.0834212	-1.03164	4.3583	-0.915202	-0.98838	-2.28067	-0.405477	-1.00438	1.27059	0.150253	2.59622	-0.825245	-0.825245	-0.416167	-0.825245	4.08559	-0.825245	-0.615888	-1.58487	-0.615888	-2.47054	-2.13778	-3.25199	-0.319068	0.139129	2.89474	0.698649	1.8247
Chr01_Occ:1540001-1560000	-4.00611	5.1958	-0.26823	3.70974	3.48074	2.67688	-1.96009	1.06007	0.627806	-0.16855	0.641388	-0.511997	-0.875087	-1.45215	8.33481	-0.0115349	-2.61113	-0.7404	-0.275036	-2.96019	0.181757	1.73657	-2.36799	-2.55726	0.0926539	0.526004	-1.52765	-0.475053	-1.08972	0.121174	2.33595	2.33595	2.73821	2.33595	0.143438	2.33595	-2.50677	-1.67669	-2.50677	-1.99312	-0.610614	-2.6225	2.80142	3.28223	-1.36645	-1.41987	-1.18623
Chr01_Occ:15420001-15440000	5.7431	1.3817	2.15092	0.179389	5.11714	1.89644	-1.20206	-1.52172	-2.3481	2.2382	-0.286042	-1.92616	0.23396	-1.23295	1.0965	-0.246973	-1.18453	1.77278	0.917815	-2.05694	-3.22671	-2.00575	-2.47076	-1.665	-2.05507	-0.692959	-0.136831	-0.432946	-0.299479	-0.612094	-0.994241	-0.994241	-3.47959	-0.994241	5.15222	-0.994241	-0.691269	-2.38401	-0.691269	-1.34196	-0.681432	-1.81194	0.474961	3.13156	-1.06314	1.11005	2.76548
Chr01_Occ:15440001-15460000	-0.699219	3.50774	4.90391	-3.44728	3.37224	-0.0297503	-1.79451	-0.614874	-3.51469	0.156398	-3.18008	-0.361529	0.47757	-0.383283	2.15735	0.67111	-1.0337	-2.77185	-0.476724	-3.90625	-0.971579	-2.49887	-4.03351	-1.73761	3.37872	-0.502318	1.83821	0.343651	0.655419	0.75221	1.45097	1.45097	1.0068	1.45097	3.17244	1.45097	-1.39772	-1.08974	-1.39772	-3.07756	0.230564	-0.657699	1.44204	-0.843999	3.2191	1.73961	-0.390879
Chr01_Occ:15460001-15480000	2.67089	1.08961	2.27068	2.75016	1.22543	1.83973	-3.20761	-1.70439	-2.00918	2.22306	-0.770965	-1.20681	1.07314	-1.26219	0.00475217	0.47852	-1.92764	0.971508	-1.80878	-1.31764	-0.558915	-0.918429	-0.926321	0.055234	0.340087	0.973212	0.45726	-0.573895	1.08653	0.24286	4.67767	4.67767	1.44518	4.67767	-0.304738	4.67767	-0.975369	0.214794	-0.975369	-0.898792	0.44101	2.11244	-1.55832	0.1607	0.654936	1.90159	-0.684795
Chr01_Occ:15480001-15500000	-1.01266	-0.722696	-0.602786	-0.636426	2.3409	0.615741	-2.40542	-6.15835	-0.770337	-0.48874	-3.09267	-0.162077	-0.578611	-1.64737	-0.112437	-0.0609357	-0.348819	0.059567	-1.15555	-1.70523	-1.14672	-0.990354	-1.63545	-0.142748	0.384817	-0.138257	1.67625	1.01102	1.92853	-0.902231	0.483823	0.483823	1.26631	0.483823	-1.95622	0.483823	-1.32293	0.5428	-1.32293	-1.01237	-0.329758	0.311331	-0.845391	0.555662	0.49927	-1.19105	-0.751398
Chr01_Occ:15500001-15520000	-0.487931	-1.21657	0.367116	2.30815	1.71728	3.90512	2.59758	1.3523	-3.03017	0.192745	-3.05398	-1.39529	-2.10114	0.546305	-0.537526	-0.0919072	-2.73058	-3.75172	0.171356	-1.97358	1.35658	0.951064	-3.18158	-1.42229	-2.02952	4.32199	-1.95565	-2.2004	0.339162	1.06532	0.424092	0.424092	2.98011	0.424092	-0.598511	0.424092	0.114937	-1.04318	0.114937	-0.148103	-1.43645	-0.0880238	-0.496245	-1.86455	1.79306	1.23453	-0.577537
Chr01_Occ:15520001-15540000	0.644154	2.485	1.15559	1.3642	3.50128	3.04865	0.962033	0.705852	0.220187	2.00808	-1.1132	1.9223	-1.75357	-0.883545	0.967201	-0.54806	-2.49842	0.394097	1.70378	-1.59065	-0.404793	-3.90908	-1.58515	-1.03627	-0.803232	0.504053	-0.632601	-0.304104	0.971749	-1.10265	1.73859	1.73859	3.70775	1.73859	-2.54887	1.73859	1.6733	0.653037	1.6733	-1.23737	0.596456	1.3322	0.29567	-0.32151	-1.54332	-1.28398	2.10636
Chr01_Occ:15580001-15600000	-1.05206	1.96491	2.71231	-0.448327	0.556307	2.8805	-2.46852	-0.793532	-0.246452	1.44417	0.124592	-0.748983	0.37982	-0.951552	-1.14984	-0.638662	-2.51254	-1.92247	1.21851	-0.90259	-2.81915	-2.02305	-0.925076	0.495922	-0.381294	2.01446	-1.67861	-1.84516	-1.35595	1.13957	-4.0982	-4.0982	-0.55479	-4.0982	2.92955	-4.0982	0.838841	0.644524	0.838841	-1.55969	-2.12171	0.222172	-0.797998	-0.808127	0.705227	-1.40374	-0.145942
Chr01_Occ:15600001-15620000	-2.20409	3.41337	2.78521	2.18762	6.81899	4.14936	0.12408	0.201416	-1.21954	-0.222844	-0.21676	-1.70564	2.7286	-0.171047	-0.042833	-1.45521	-2.36418	-2.10596	0.280892	-0.534658	-0.419276	0.832144	-2.57922	-0.285272	-2.26213	1.66371	-0.517366	-2.23122	-1.1445	-0.21696	-0.536678	-0.536678	1.64737	-0.536678	-0.992346	-0.536678	-0.479221	-1.73438	-0.479221	-0.838814	-0.745661	-1.25536	-1.86953	-1.41144	-0.257321	-0.933224	0.948037
Chr01_Occ:1560001-1580000	-1.69435	1.98333	2.27015	1.79573	2.76905	3.60535	-2.92483	0.834893	-0.920586	0.924585	1.08316	-1.21048	-2.71877	3.0062	1.96529	-0.281671	-1.38082	-0.385462	2.04863	-0.541378	-0.985757	-1.41166	-2.90369	-0.150293	0.726765	-0.477158	-1.74195	1.12476	-0.862068	1.80127	-2.07495	-2.07495	1.7593	-2.07495	1.72674	-2.07495	-2.4988	-4.55759	-2.4988	2.18728	-1.09396	-3.95067	2.37915	3.63157	-0.410662	2.19559	-1.17811
Chr01_Occ:15640001-15660000	-1.68382	-3.60752	0.531173	3.89045	2.82946	3.46701	0.899352	-0.501181	-2.56025	2.34256	-4.59626	1.93411	-1.91326	0.442252	0.465568	-1.76122	-1.66756	-0.953604	1.73113	-2.95301	1.04267	-1.52275	-1.73517	-2.30701	-3.14508	-2.76093	-2.2552	-0.485446	-0.418334	-1.44108	1.09115	1.09115	5.02936	1.09115	-2.79942	1.09115	-0.725082	-0.269897	-0.725082	-0.143567	1.25807	-0.112544	-1.95325	-0.758346	-3.226	-1.59684	-1.23117
Chr01_Occ:15660001-15680000	3.19089	2.45955	8.50614	1.26624	1.61373	0.629064	-0.854786	0.405589	-0.0358627	2.88098	-0.470883	1.03346	0.382631	0.755353	-2.03949	1.07068	0.176399	0.616877	-2.77749	-2.37513	-3.13205	-0.608456	-2.7841	0.0168537	-2.07724	0.591285	-0.0888382	-0.554274	-0.244719	-2.38628	0.590664	0.590664	-1.58263	0.590664	0.774805	0.590664	0.238621	-1.72298	0.238621	-0.612897	1.03358	-0.443898	0.5738	3.13489	-0.638549	0.0204144	0.543465
Chr01_Occ:15680001-15700000	-0.477041	-0.798484	-0.794685	0.276942	2.53496	1.39932	-2.43596	0.197636	0.397429	3.00854	-0.215388	-2.78205	0.894233	0.46844	0.728894	-0.679553	-1.77316	0.11109	0.976846	0.46917	0.254282	-2.95596	1.02231	-1.08739	-0.471769	0.640031	-0.487925	0.386096	0.363541	0.901737	-0.492586	-0.492586	0.285068	-0.492586	0.431785	-0.492586	0.620132	-0.615898	0.620132	2.49495	1.88071	0.10126	2.7843	-0.279166	NA	-1.05085	0.285804
Chr01_Occ:15740001-15760000	-3.8898	-2.37059	-4.10574	-3.59948	-0.551257	-0.704069	-1.25509	-0.631363	0.447811	0.328994	1.71373	-1.98031	-2.08009	1.8253	0.806256	-0.165525	-0.470845	-1.13609	1.74769	-4.02777	-0.645153	-0.968145	-3.32838	-0.591804	-0.379814	-2.70262	-0.911374	-2.28088	-0.698911	-1.73892	2.38948	2.38948	2.06759	2.38948	0.303361	2.38948	-4.35357	-2.13881	-4.35357	-1.36395	1.71602	-0.443629	-0.0274293	-0.736255	-0.553272	-0.0884775	2.10133
Chr01_Occ:15760001-15780000	2.91159	-1.38793	-4.27993	2.18869	-3.32363	2.44725	1.58398	-0.901527	-0.660533	0.522656	-0.862649	-2.40861	-1.30424	-2.7357	-2.30658	0.0279163	-0.779457	-1.64576	-2.21679	0.980831	-1.37981	0.482604	0.603731	1.69179	2.45017	-0.00334275	2.63517	0.756143	1.97156	0.0786964	0.0168158	0.0168158	-0.0270493	0.0168158	0.369191	0.0168158	0.599521	0.356778	0.599521	1.10542	0.424037	3.0851	-0.0482344	-0.787038	1.09312	-0.648976	-1.4548
Chr01_Occ:15780001-15800000	3.78517	2.19986	0.343764	0.965009	6.65712	1.94831	-1.95309	-0.291657	-1.5885	0.865471	-2.40735	-2.4144	1.48968	-0.544476	0.400952	0.425862	-1.98801	-1.43876	1.26973	-2.89548	-2.33637	0.971471	-2.9333	-2.5216	-0.501918	-0.121513	0.366422	2.09028	-1.57184	0.930861	-0.422127	-0.422127	-0.418425	-0.422127	1.75983	-0.422127	-0.919372	-3.81905	-0.919372	2.67835	-1.00725	-2.89867	3.03751	-0.585371	-1.71011	1.74013	0.860276
Chr01_Occ:15800001-15820000	2.42873	-0.351895	-1.21034	0.210594	-0.744834	-0.679164	-0.145022	0.201984	-1.10295	-0.293364	-0.521321	0.208044	1.90395	-0.531352	1.80477	1.43417	0.945659	0.426784	0.0620221	0.898179	-0.894499	1.02361	0.617795	-0.854091	0.710236	0.522311	-0.376351	-0.32459	-0.0350622	0.222118	2.32599	2.32599	0.573366	2.32599	0.394124	2.32599	1.14619	2.51625	1.14619	-0.164566	-0.0251911	0.572826	0.892866	-0.507709	0.396842	0.559625	-1.35979
Chr01_Occ:1580001-1600000	-4.63818	3.96908	5.14372	2.34376	0.376359	3.48394	0.449045	4.12307	-1.60521	-1.63291	-0.0868558	-4.41466	-3.73122	0.0239458	-1.11368	-1.25412	0.419122	-1.02353	1.1144	-4.77389	-3.91089	0.174125	-5.83756	-0.269269	-0.137765	-1.36074	-1.21622	0.931447	0.834869	0.296869	3.62693	3.62693	0.819794	3.62693	1.95862	3.62693	-1.67374	-2.90072	-1.67374	0.880695	0.352837	-1.63662	3.34264	1.54388	-1.05794	0.89788	-1.33379
Chr01_Occ:15840001-15860000	1.31974	-0.970495	6.96632	2.12258	4.29093	2.19339	-3.25477	1.36904	-4.52826	-0.783535	-1.54507	-2.44241	0.843526	2.62983	1.06465	-0.414721	-1.66615	3.75888	-0.206718	-3.81032	-0.969144	-2.82879	-3.29305	-0.162981	-2.67793	-1.24009	-1.10712	-0.881577	0.538628	-0.839779	4.28891	4.28891	4.81611	4.28891	-2.94795	4.28891	0.188105	-1.38937	0.188105	1.47493	-1.4975	-2.43322	0.219719	0.87202	1.49856	3.07315	-1.47987
Chr01_Occ:15860001-15880000	0.936343	-0.564557	-1.12463	4.34402	1.99415	2.10304	-1.59625	-1.08583	1.57751	0.019293	-1.23213	-0.869478	-1.53688	-1.05043	-0.168351	0.13857	-1.37531	1.51845	1.46156	-4.68984	-0.740324	-0.389611	-4.03016	-2.47834	-1.87153	1.46049	-2.71379	-0.434774	-0.798543	-0.597434	-0.6294	-0.6294	0.251469	-0.6294	-1.35509	-0.6294	-1.78403	-0.141729	-1.78403	-0.649611	2.21947	-0.093073	0.209494	0.457697	0.165122	3.1339	-1.33264
Chr01_Occ:15880001-15900000	0.056618	0.465976	3.50731	2.80787	4.57969	4.25351	-2.82555	-3.20967	-1.60159	3.60928	-1.13334	-0.211464	1.02397	2.95918	-1.3635	-1.84204	-1.09707	-1.65595	-0.508197	-1.10317	0.853887	-2.91232	-2.42992	-3.86301	-0.479587	0.0411276	1.00165	-3.22958	-1.42104	-2.06484	2.52853	2.52853	2.47854	2.52853	-1.56826	2.52853	-0.675778	-1.97346	-0.675778	0.0672366	0.0821563	-1.01041	1.35577	2.61119	0.840258	-0.915548	-2.75901
Chr01_Occ:15900001-15920000	-2.42959	0.0866459	1.37247	0.243124	4.0104	2.62013	-2.77332	-0.769717	0.605028	-0.921364	0.361134	-2.36004	-3.00097	-1.08102	0.336226	-1.87236	-1.05781	2.89988	-0.26131	-1.92674	-0.62656	-3.79887	-1.97909	-0.195661	0.641961	-1.4055	0.0156329	0.174567	0.052132	0.0902201	-0.338692	-0.338692	3.77136	-0.338692	1.53011	-0.338692	-0.895394	-2.56108	-0.895394	0.817887	0.622413	-1.33641	-0.674212	-1.12025	-1.54864	1.59637	-2.46604
Chr01_Occ:15920001-15940000	-0.736395	4.11708	4.96139	3.5595	2.30484	1.55141	0.511654	1.2814	-1.57469	2.29673	-1.97018	0.681873	1.27424	-0.703453	-1.55812	1.86173	-3.15259	0.995939	-0.593056	-2.68345	-0.15996	2.17433	-1.84863	-1.02052	-2.67439	1.05766	-1.72835	-1.4815	0.121926	-0.0390218	-1.00477	-1.00477	-2.34652	-1.00477	3.3392	-1.00477	-0.458821	-0.942877	-0.458821	2.58782	1.23459	-1.36973	0.564969	0.391013	1.98244	0.484488	-0.53769
Chr01_Occ:15940001-15960000	-0.403246	-0.559576	-0.780173	3.30091	0.175498	3.87478	-0.976989	-1.84614	0.865759	0.459552	-0.625249	-0.513024	1.91932	-1.92469	1.36438	2.14578	-0.549038	4.68223	1.80821	-2.35131	-3.66125	-0.527771	-3.63342	-1.53625	-0.0198172	0.125705	0.131421	-1.22072	1.26331	0.17196	0.627366	0.627366	-1.64471	0.627366	3.64073	0.627366	1.8884	-0.469084	1.8884	-1.67721	-1.62088	-1.62276	3.74806	-0.509337	-2.27347	1.8276	1.15051
Chr01_Occ:15960001-15980000	1.05145	3.70546	6.94803	0.981592	6.59467	7.82201	-1.23225	-4.33861	-0.350184	0.297991	-0.977636	-0.0049323	1.7322	0.701571	-2.33558	1.27928	1.43736	-0.320512	-1.58962	-4.68102	1.13577	-0.408173	-3.80636	-1.94181	-0.882954	-0.997023	-0.716004	1.16438	-0.997066	0.760777	3.74405	3.74405	6.10793	3.74405	-2.40097	3.74405	-1.48236	-2.6707	-1.48236	0.6024	-2.30458	-2.27637	3.77087	3.35866	-0.00507932	1.34863	-0.880238
Chr01_Occ:15980001-1.6e+07	-1.62156	-1.45444	0.00320959	3.55872	0.298261	3.44134	-0.46486	-1.68257	-1.78889	0.543029	-0.953436	-0.77048	0.129079	-2.26889	2.88386	-2.66856	-3.94443	0.231739	-1.26534	-3.72986	-0.0539518	0.889278	-4.57172	-2.22437	-2.88683	-1.63541	-3.29005	1.59823	-1.55752	1.62962	-0.487102	-0.487102	1.26735	-0.487102	0.947386	-0.487102	-0.736158	1.53782	-0.736158	-2.31406	-1.33606	-1.75507	-0.271856	-0.108731	-1.04194	-0.183376	-0.731728
Chr01_Occ:1600001-1620000	0.367579	5.0015	1.44537	1.10443	2.82073	4.80086	2.49385	3.78865	-1.2019	-0.667875	-1.39713	-1.06985	-0.34302	2.28213	0.433759	-0.173771	0.0716555	0.368782	2.15874	-1.36152	1.82039	1.50857	-2.61285	0.557243	0.297076	0.703411	0.369941	0.0706024	-0.497077	-0.502412	2.8948	2.8948	2.8285	2.8948	0.0882205	2.8948	-0.0476498	-2.5856	-0.0476498	2.36737	-2.2699	-2.28342	-0.54237	-1.54407	-0.757742	-0.156694	-2.63369
Chr01_Occ:160001-180000	-0.903299	-1.52974	-0.224355	2.16514	1.10015	2.7013	-0.850277	0.611079	0.50886	-0.928817	0.0241269	-0.321715	-0.40688	-1.03392	0.351159	-0.240684	0.277393	1.80479	1.61563	0.708323	2.10204	-0.22332	-0.20559	-0.644133	-0.520019	0.230066	-0.547675	-0.766548	0.637781	-0.123875	1.12516	1.12516	-1.24458	1.12516	2.33415	1.12516	-0.0210109	-1.40793	-0.0210109	0.287971	-0.0212649	-2.41226	1.30946	0.149881	-0.635524	1.90937	2.93704
Chr01_Occ:16020001-16040000	6.16592	-1.40891	1.2813	2.75771	4.40417	1.43245	11.1172	7.12994	2.13037	-3.68394	-2.17078	0.504123	1.88744	-1.6299	0.377622	3.05177	-1.18046	-0.276119	0.705325	-4.39029	0.682245	4.71306	-5.35007	-3.07251	-3.49298	-2.59152	-4.49114	1.1324	-1.39745	0.948406	1.61397	1.61397	3.8357	1.61397	-0.388339	1.61397	-1.22126	0.493281	-1.22126	-3.73769	-1.82309	-0.858404	2.14122	-0.583865	1.51237	4.51454	-0.302639
Chr01_Occ:16040001-16060000	3.65219	3.60363	3.31565	4.73978	2.09766	1.87093	-0.520518	-0.0268773	1.11304	2.00658	1.41865	-1.20307	-1.9777	-1.2851	-0.448093	-0.418332	-2.15767	-0.914448	0.532336	0.117685	-0.0491299	0.253719	-0.926999	-1.39308	-1.73782	1.13373	-2.47043	-2.20562	-1.82028	1.36247	1.56163	1.56163	-0.351896	1.56163	2.01246	1.56163	-1.11626	-2.10859	-1.11626	-0.0299835	-1.22233	-3.24105	2.38178	-1.34824	1.20329	2.35912	1.05089
Chr01_Occ:16060001-16080000	-3.44352	3.09806	-0.0576794	1.70602	4.50905	2.33115	-2.01107	2.6582	0.16328	2.17284	-0.506597	-0.406132	-3.4589	-1.51197	-1.77491	-2.0215	-0.767016	4.03331	1.96713	-1.91556	0.976837	1.62584	-1.93606	-0.644599	0.708477	0.0984621	0.241133	2.51674	0.214947	1.32252	-0.75758	-0.75758	0.0904518	-0.75758	2.57329	-0.75758	2.19662	-0.337006	2.19662	1.97204	-2.25084	-1.67153	-1.94149	-1.11554	-2.78511	1.65922	2.53005
Chr01_Occ:16080001-16100000	-0.767633	-0.436007	-3.90752	0.601815	1.58417	2.92318	0.656548	-0.133014	-1.5572	-0.781277	-2.43413	1.00418	-2.29118	0.943299	0.975849	-1.62955	0.357681	1.3317	-1.39246	-2.94066	-1.14392	-0.0324752	-3.38893	-0.66347	0.340871	1.42525	-1.83827	0.627989	-0.470888	1.30521	2.67761	2.67761	1.96957	2.67761	1.22988	2.67761	-3.6204	-2.04931	-3.6204	-1.19739	1.07998	-1.12147	-0.00649022	1.63849	-0.376874	-1.14918	-0.846296
Chr01_Occ:16100001-16120000	-2.32403	-1.67908	-3.56708	1.039	-0.676699	5.20642	-2.1272	-0.228906	-4.62508	3.0223	-4.72185	-0.209658	0.683037	0.631225	-0.0797879	0.504459	-1.50949	-1.19089	-2.10354	-6.78043	-2.71551	4.23853	-6.05924	-2.4259	-2.24124	0.000602694	-2.52794	0.793146	-1.43753	1.15772	-0.00267175	-0.00267175	-2.6774	-0.00267175	8.15322	-0.00267175	0.75097	-0.302968	0.75097	1.07233	0.418628	0.611231	2.6501	0.269347	-0.226651	4.40999	2.05766
Chr01_Occ:16120001-16140000	-1.61972	-0.354678	-0.83439	2.98028	3.1979	5.1537	-3.0206	-0.768061	0.95371	-0.0216935	0.83667	-1.93344	-1.67486	-2.06321	0.275984	-0.537708	-1.22098	1.09322	-0.420053	-3.09874	-1.8103	0.223497	-2.62529	-1.49148	-2.26199	1.5314	-2.22385	-1.9361	-1.67029	0.54788	3.60444	3.60444	0.647683	3.60444	2.18853	3.60444	-1.5632	-1.62744	-1.5632	0.886498	-0.265331	-2.67702	-2.72488	2.2923	0.751112	-0.594215	-0.585423
Chr01_Occ:16140001-16160000	0.270688	1.68894	1.86328	4.05853	2.75431	3.75377	-0.769037	0.320289	-0.24282	0.44768	-2.09079	0.751293	0.158649	-1.61455	1.96691	0.477057	-0.920496	-1.47206	0.702497	-1.5394	-0.271838	0.0218347	-1.58807	-0.794584	-2.46432	0.902089	-0.855943	-2.63659	0.222919	-1.82682	1.50554	1.50554	-0.566103	1.50554	2.79797	1.50554	-1.55553	-0.700922	-1.55553	-1.0849	2.1188	0.00812338	-1.68861	1.27526	-0.525732	-1.63815	1.78778
Chr01_Occ:16160001-16180000	-0.0175397	-0.911478	1.07739	5.82722	5.82743	3.70521	2.1304	-1.89858	3.91187	-0.840136	0.463455	3.97786	-1.5382	6.529	-0.243916	-3.62328	-2.73049	-2.88021	-3.32482	2.59138	-0.29923	-0.472187	2.64339	3.40941	-3.66505	-0.455704	-1.75254	-1.86619	-3.05217	-1.87929	-1.33846	-1.33846	-1.09031	-1.33846	4.8521	-1.33846	-2.41609	-2.74423	-2.41609	0.906724	0.833334	-0.649994	1.13882	0.385514	1.50517	1.82469	-0.748623
Chr01_Occ:16180001-16200000	5.76877	0.0580969	4.23253	2.70304	4.28591	2.44201	-3.96267	-1.3491	-2.52583	3.01845	-0.205906	1.03869	-1.93799	-1.39637	1.47299	1.40457	-0.0250504	-0.327088	0.0384835	-3.71253	3.73154	-1.72805	-1.13401	-4.18993	-1.64089	-0.731419	-0.782331	-0.0450086	0.0462742	-0.0450966	1.52787	1.52787	1.26119	1.52787	1.30542	1.52787	1.87072	-2.36407	1.87072	1.56114	-0.764484	-1.77696	-0.369833	4.01521	-0.450631	1.89269	-0.0171979
Chr01_Occ:16200001-16220000	30.0552	13.7741	5.30972	5.82896	3.08358	4.01815	-6.11281	-0.662868	-1.04734	-5.41622	-0.489104	0.355113	0.467604	-3.34215	10.271	-1.90468	-7.56143	-3.70873	6.8078	5.70961	17.1059	5.42064	7.58327	-1.11196	-3.99512	-2.75188	-4.91056	0.391579	-2.03609	1.31709	0.754628	0.754628	1.79187	0.754628	-0.549083	0.754628	1.0411	-2.30329	1.0411	-1.00093	-0.481415	-3.59273	7.27159	7.90779	3.93674	-0.828353	-1.82668
Chr01_Occ:1620001-1640000	-5.58119	-2.60276	-3.119	2.47173	0.712798	2.27755	-0.356157	-0.0117176	-0.471923	2.24968	1.28753	-2.16147	-3.33823	-2.25348	1.75415	2.04865	-0.884045	-0.0868723	-2.17203	1.16789	-1.70693	3.25238	1.0447	0.978149	0.619798	-2.704	-0.43155	-0.544988	0.318685	0.551814	2.97619	2.97619	2.00285	2.97619	1.84193	2.97619	-4.52251	-2.97316	-4.52251	1.33901	2.64765	-0.762516	-2.82539	-1.67623	-0.376569	-2.58041	-2.48557
Chr01_Occ:16220001-16240000	2.07613	0.350102	3.17954	1.44012	1.0519	1.37288	0.334698	-0.781016	0.625388	2.06337	0.0361722	1.13099	-0.201413	0.835048	1.43017	-1.23964	-1.02295	-0.589361	0.568387	0.00954874	0.591225	1.13407	0.765798	0.312677	0.0611219	0.279303	-0.562013	0.840703	0.922342	0.347288	-0.133366	-0.133366	-1.5182	-0.133366	0.765543	-0.133366	0.4667	0.920043	0.4667	-0.643605	-2.10225	-1.25545	-0.473447	0.397399	0.718136	-0.0670752	-1.25856
Chr01_Occ:16240001-16260000	-3.4015	-0.48755	1.75197	2.22889	1.98556	0.584626	-0.783252	-0.466629	-2.44703	0.490924	-2.48972	-1.18568	-2.86124	-2.19907	-1.46091	-1.66416	-1.07663	-0.274395	0.791571	-2.54977	0.973298	-3.00852	-2.85587	-3.31218	0.39063	-2.91575	-0.0156684	-1.57392	-0.137019	-1.81053	1.46132	1.46132	1.75007	1.46132	1.64968	1.46132	-3.06975	-3.98528	-3.06975	-0.0227536	-0.654047	-3.5659	-1.6444	-0.667584	-0.0775137	1.00783	0.573693
Chr01_Occ:16260001-16280000	-4.84995	-5.67464	-2.11463	2.5554	7.03701	0.207093	-2.60399	-2.38064	-1.78747	-0.663931	-3.21418	-0.898776	-0.231224	-2.40187	2.61799	-2.47822	-0.704465	-0.0255594	1.73282	0.12433	1.87799	3.01977	-2.9227	-1.2534	-1.23527	-0.128503	-2.16791	-0.166725	-1.44313	0.118162	3.32191	3.32191	1.24129	3.32191	2.96656	3.32191	-2.3637	-2.70112	-2.3637	-0.215756	-0.46918	-1.92664	-5.94059	-5.17418	-0.783274	-3.0154	-0.265255
Chr01_Occ:16280001-16300000	4.87524	3.35748	6.78102	-0.770025	2.9585	1.72721	0.0954005	1.7566	-4.08891	0.0942658	1.47855	-2.90339	-0.277567	0.599906	0.416107	2.24325	-0.93948	1.49508	5.26213	-1.66427	5.14833	5.11642	-0.693414	-2.41429	-0.29191	-1.15031	0.0336857	-0.235738	0.614031	-0.732759	1.45922	1.45922	-1.20617	1.45922	4.09619	1.45922	-0.539833	-0.221896	-0.539833	0.325161	1.08413	0.301963	0.231368	-0.310233	-1.79226	-1.39636	-2.25411
Chr01_Occ:16300001-16320000	0.183566	2.91416	1.33328	3.58975	0.772024	2.63421	-0.867913	0.0618735	-1.4617	3.48087	0.471192	0.914971	-0.794812	0.330586	-1.63792	0.995284	0.313065	0.893734	-1.70042	-3.48598	-2.01588	3.07505	-4.3936	-3.41301	-0.537375	0.326785	0.201985	-1.03215	0.874642	-1.63089	2.10483	2.10483	3.25341	2.10483	-1.03882	2.10483	0.677834	-2.22765	0.677834	3.16019	0.813955	-2.7139	1.48673	-0.176511	-0.591131	-0.944537	1.19194
Chr01_Occ:16320001-16340000	-4.48469	-2.5424	-2.88549	3.65205	0.331473	0.411982	-5.81095	-0.754252	-3.06798	1.26162	-4.0361	-0.414245	0.15932	-1.81122	1.51313	1.76891	-2.84139	0.677349	-1.19578	-4.89724	-2.07937	-0.404557	-5.49863	-0.409825	-1.3241	-0.909067	-0.510812	0.197386	0.712903	0.936837	1.46078	1.46078	0.916392	1.46078	1.31143	1.46078	-0.785924	-2.53986	-0.785924	2.14057	-0.569029	-0.998393	-2.41235	0.845867	-0.782791	-2.51681	-0.494552
Chr01_Occ:16340001-16360000	-7.31019	-1.4045	-6.62164	1.4025	-1.04286	1.99153	-3.3272	-0.700602	-2.12185	1.01281	-1.38209	-0.969224	1.0751	-2.66335	2.03434	1.14751	-4.16751	1.42824	-1.21545	-1.40132	-2.37522	-0.147338	-2.90707	-2.39425	-0.92009	-0.491583	-0.988802	1.44181	0.236603	0.443773	1.4973	1.4973	1.79419	1.4973	0.861978	1.4973	-2.82916	-1.77072	-2.82916	-2.42293	2.48893	2.30184	1.63985	-0.961031	-0.131175	-0.172739	0.0949709
Chr01_Occ:16360001-16380000	-6.4741	-0.599525	-4.76089	1.93435	2.97755	5.61537	-3.24602	1.91752	-1.09791	1.10742	-1.34334	-3.29051	-2.9786	1.40696	-1.08917	2.28547	0.55207	2.02974	1.51033	-3.96124	-0.0871091	-1.48255	-2.5374	-0.535977	0.7635	-1.55966	-0.951082	1.37955	-1.69523	1.93685	1.57049	1.57049	-0.823006	1.57049	4.80248	1.57049	-0.557778	-4.00385	-0.557778	-0.89484	2.07352	-2.63184	-1.40507	-3.91704	0.18103	-1.10543	-0.957741
Chr01_Occ:16380001-16400000	-2.22334	-1.29458	-3.38437	0.914482	0.873447	-0.105146	-2.7331	-1.15637	-1.94395	0.0574526	-1.64766	-1.45521	2.62836	1.73393	0.394704	1.92157	-1.38561	-1.41685	-2.71966	-3.17658	-2.5252	0.404602	-1.62303	-0.218975	-1.145	1.70126	0.0660648	-0.91348	1.14804	-2.34903	2.87503	2.87503	-1.15629	2.87503	4.33513	2.87503	0.300924	-0.0830368	0.300924	1.07594	-0.593019	0.145058	-2.67695	-0.988158	-2.5874	0.979171	-2.87144
Chr01_Occ:16400001-16420000	-3.93841	-4.06655	-3.99352	0.232125	-1.87476	3.40235	-0.846672	-1.33284	-1.06813	-0.959798	1.29446	-1.93998	-2.9441	-2.53783	-2.13578	-0.886841	-1.96429	1.86415	-3.07517	-1.34864	-1.70969	-1.36829	-1.10799	-5.31718	1.23139	0.0260377	0.540108	1.77409	1.6733	0.376867	2.12487	2.12487	1.41753	2.12487	-0.788815	2.12487	-1.36528	0.162785	-1.36528	-1.71712	4.05886	2.78287	-3.20269	-2.29464	1.28176	-0.978963	-1.48826
Chr01_Occ:1640001-1660000	2.77519	3.40498	-0.751948	-0.107772	0.603531	1.29278	-0.668072	-0.0294607	0.409736	1.40574	0.0726017	-1.17251	1.86266	0.948351	2.27964	2.04423	-0.337346	0.724544	-2.33738	2.21013	0.781016	2.0034	1.16026	-0.851097	-1.68534	-1.03503	-1.5567	-0.0743232	-0.715539	-0.597369	2.43662	2.43662	2.52708	2.43662	0.0110833	2.43662	-0.463124	-0.0301322	-0.463124	-0.973406	-0.746528	-2.19722	0.995963	-0.471014	0.0711305	0.428381	-2.95377
Chr01_Occ:16420001-16440000	-1.11208	-1.20722	-1.31857	1.4431	0.68115	-1.52523	-0.343538	0.799372	2.65465	-3.12578	3.10818	-0.327333	-1.77731	0.0071757	2.32618	-0.549869	-0.276882	1.05847	-0.634713	-3.3973	-2.97315	0.15535	-3.24102	-3.25994	-1.55163	1.24165	-3.16486	0.898634	-2.25797	2.03956	-0.886934	-0.886934	0.000267039	-0.886934	1.4504	-0.886934	-0.564935	-2.49508	-0.564935	2.09369	2.46681	-0.799173	0.250664	-1.21052	1.22123	-1.35696	1.00751
Chr01_Occ:16440001-16460000	-0.119556	1.98541	1.4839	-2.42688	2.44078	2.5631	-2.09567	-0.779024	2.30742	1.18071	-0.882386	0.904814	0.613529	1.9398	0.245821	2.31152	-1.6627	-2.01307	0.172421	-5.86271	-1.25666	-0.274298	-5.21079	-2.03904	-1.76451	-1.2662	-1.0473	-0.533888	0.828645	0.507461	-1.33934	-1.33934	-1.29885	-1.33934	3.82493	-1.33934	-0.00476534	-2.16525	-0.00476534	2.1858	-2.14453	-1.74331	-0.435547	-0.548465	0.157128	-0.781009	-1.81351
Chr01_Occ:16480001-16500000	0.932955	0.806497	-0.906507	1.9526	2.30908	3.73628	0.313606	-0.777818	0.964161	-0.0253414	-1.07305	1.03314	-0.52614	-1.80344	0.513376	0.522831	-0.0214911	0.499098	-0.615677	-0.139922	-0.0685488	-0.425605	-0.258153	-2.02001	0.472391	-0.677876	-0.938518	0.102118	-0.624542	1.04373	-1.24542	-1.24542	1.39223	-1.24542	-0.800034	-1.24542	0.706439	-1.7445	0.706439	1.01848	-0.0205023	-1.12207	0.89469	-0.030626	NA	2.6278	NA
Chr01_Occ:16540001-16560000	1.50007	-2.64108	-0.693316	1.88259	0.939606	1.77111	-3.37659	0.752071	-1.00158	2.36148	-1.72869	-1.58314	-0.916875	-1.22784	-0.331161	-1.29695	-0.898824	-0.337206	2.02915	-4.08145	0.0434726	0.0481733	-3.35142	-1.69702	1.29817	-0.375882	1.73574	2.57608	-1.06002	0.755511	1.84346	1.84346	2.25305	1.84346	-2.25987	1.84346	0.693526	1.03352	0.693526	0.233102	1.4847	1.31336	1.23026	0.188098	1.24675	-0.492177	0.240827
Chr01_Occ:16560001-16580000	1.08832	2.57493	-0.902497	4.81356	7.87232	5.29431	-2.0057	0.12564	-2.1002	0.320503	-0.602441	-1.41674	-1.67141	1.26984	-2.01419	0.0832081	-0.581805	-0.855187	0.130257	-2.03527	-0.513491	-0.258157	-3.9181	-1.82066	0.542841	-1.11055	0.380507	-2.2885	-0.561229	-0.372887	1.19049	1.19049	2.52972	1.19049	-0.336148	1.19049	-2.38991	-3.04526	-2.38991	-2.34385	0.866129	-1.0052	0.464408	-1.25341	3.91152	1.34799	2.76465
Chr01_Occ:16580001-16600000	-4.60149	-0.443804	-3.11546	-1.15588	0.649835	2.0608	0.294538	-0.967503	-0.447842	0.432178	1.70036	-1.61877	-1.26204	0.234396	-0.728803	-0.18205	-3.77261	-1.0163	-0.294936	-2.45103	-2.16875	1.76274	-2.76283	-0.0554379	-1.7714	-2.03047	-3.40426	-3.68708	0.676863	-0.38555	0.502503	0.502503	1.626	0.502503	1.11889	0.502503	-0.550427	0.00442608	-0.550427	-1.46675	-3.27073	-1.86746	-3.35045	0.6438	0.0900607	-2.11132	2.99037
Chr01_Occ:1660001-1680000	1.66033	2.39895	3.15106	1.81234	4.32594	2.7659	-1.55095	0.620394	-0.839981	-1.2239	-0.504126	-0.80158	-0.187278	0.310537	2.03354	-1.02559	-1.61987	1.73726	1.79605	-2.63198	1.29819	1.1441	-1.20058	-0.32209	-0.955219	1.24679	-2.09142	0.680618	-2.04123	1.75884	3.05856	3.05856	0.940709	3.05856	2.10532	3.05856	1.24857	0.177451	1.24857	-1.23664	-0.410841	-1.20955	0.514394	-0.300113	0.506716	-0.0579123	-0.162965
Chr01_Occ:16620001-16640000	0.255281	8.68156	-0.859842	0.910331	15.92	-1.59724	-0.726025	2.43702	-1.92105	0.650565	0.206188	-2.41085	-3.71181	-0.615579	-0.486975	-4.90659	-0.764172	2.4393	1.33612	0.289866	-2.64987	0.0184157	-0.550225	2.94204	1.49114	-6.73562	-2.05386	3.37403	-2.41484	-0.535495	2.09034	2.09034	-0.997365	2.09034	1.61493	2.09034	-2.63709	-2.1179	-2.63709	-2.49535	4.04526	1.47317	0.61462	-0.892828	0.262175	-0.246927	1.1649
Chr01_Occ:16640001-16660000	0.978609	0.615137	4.38463	0.0216558	6.28794	1.29817	-2.43188	-1.00992	-2.54916	-1.43158	-3.10125	-3.05953	-2.64439	-0.571591	0.371647	2.15224	0.93517	3.41487	1.56722	-1.21269	1.01749	4.05567	-1.1488	-1.59606	-0.944462	-1.32329	-1.46728	0.476772	-1.65703	-0.257344	5.06899	5.06899	3.64859	5.06899	-2.62135	5.06899	0.993404	-2.08344	0.993404	0.813086	-2.02475	-2.0172	3.3932	0.751896	-0.585838	2.80641	0.467104
Chr01_Occ:16660001-16680000	1.80344	6.68149	8.81888	5.5027	5.7277	5.56556	-1.94317	0.131112	-0.0713829	1.81368	-3.14575	0.37783	1.7322	0.0744485	-1.4974	1.39382	-0.940204	-0.601348	0.126096	-2.40243	2.64968	-2.12852	-1.84126	-1.24228	-1.62006	-0.238859	-2.50339	-1.78128	0.135437	-0.763858	0.894208	0.894208	0.19641	0.894208	1.69617	0.894208	-3.41098	-3.30218	-3.41098	0.174659	-0.0310748	-1.49258	2.01953	-1.09803	1.03003	1.34898	1.51339
Chr01_Occ:16680001-16700000	0.61944	0.305692	3.81864	2.27988	3.24124	2.65442	-3.75822	-0.223215	-2.49525	0.226722	1.33389	-2.59519	1.05459	2.11567	-1.36345	0.509939	-1.75703	-0.533661	0.110652	-3.25602	0.779811	0.361227	-0.423109	-2.17325	-0.588633	-1.40975	-0.407424	-0.944362	0.540365	-0.0615832	0.484001	0.484001	0.928522	0.484001	-0.716644	0.484001	0.156288	-0.334525	0.156288	2.03841	0.332385	-0.360937	1.25744	-0.814426	1.34529	-0.416548	-2.21137
Chr01_Occ:16700001-16720000	6.20848	3.92469	5.21581	1.34322	2.51606	2.52668	-2.85631	-2.39271	-2.80264	1.62217	-2.52669	0.180616	-0.449346	-2.00732	-1.33722	-1.20264	-1.01566	0.955841	0.599609	-4.03385	-0.40264	0.389397	-5.13197	-4.79564	-1.95328	-0.809472	-1.38635	-0.964104	-2.13294	-0.665816	3.21669	3.21669	-0.477997	3.21669	-0.477481	3.21669	0.599269	0.940563	0.599269	0.543255	1.90129	1.61043	-0.588475	-1.24297	-0.491642	-2.36731	1.02857
Chr01_Occ:16720001-16740000	4.86905	3.91173	6.13597	3.63971	1.08073	4.17756	0.138655	-0.134254	0.847424	1.06545	1.22165	-0.577758	3.32592	-2.40424	-0.675345	0.775517	-2.01416	-0.290181	-1.3743	-1.6428	-2.93885	-0.31716	-2.42523	-1.49257	1.44014	-1.62651	0.73422	0.836707	-0.80502	-0.227815	0.168817	0.168817	1.45957	0.168817	0.0692379	0.168817	0.733664	-4.02676	0.733664	3.5579	-1.58132	-3.97936	1.07864	0.00640531	0.643161	2.59242	-0.435928
Chr01_Occ:16740001-16760000	3.52609	5.05668	3.90682	3.26166	3.98011	-0.482955	-1.09191	0.642807	-1.51927	1.77153	0.323055	-3.30644	1.30458	-1.02028	-1.18632	2.49882	-1.73287	0.0416201	-2.37412	-2.06668	-0.964491	-1.42036	-3.60514	-1.42104	-0.646123	-0.678146	-1.39405	-0.8025	-0.678058	-0.754507	5.29476	5.29476	5.69121	5.29476	-1.27138	5.29476	0.625385	-1.37811	0.625385	1.18171	0.416251	-1.85312	-0.552152	-0.899546	-0.958529	-1.25091	1.9974
Chr01_Occ:16760001-16780000	0.746004	2.1174	4.48053	2.58195	1.50504	1.04377	-4.07776	1.06792	-1.80516	2.73859	0.79933	-1.8522	1.97694	0.92969	2.54888	2.21944	1.78383	1.53531	-0.654595	-2.10022	-0.626911	-1.24871	-4.56643	-0.0162483	-0.57641	-1.95532	-1.43326	-0.255339	0.42709	-0.7049	2.37681	2.37681	0.549252	2.37681	2.95189	2.37681	-1.15011	-2.90897	-1.15011	0.161827	1.45375	-2.16815	1.33486	0.45837	-0.00563764	2.93771	-3.08343
Chr01_Occ:16780001-16800000	2.74385	3.91968	3.51396	3.61004	2.76332	5.53263	-0.847835	0.447068	0.0855899	-1.01331	-0.479075	-0.109843	1.60355	0.670874	-2.85248	-1.66673	1.28853	-0.325774	-1.42808	-2.31431	0.159297	-0.981585	-2.11823	-1.59675	0.56668	-0.827081	-0.987528	0.557138	0.660118	1.11042	2.81658	2.81658	1.878	2.81658	-0.458804	2.81658	1.53584	-1.43733	1.53584	2.59074	-0.0540194	-1.18713	-1.84535	1.3138	-1.3538	0.225774	0.0948509
Chr01_Occ:16800001-16820000	-2.44041	0.866019	2.16258	1.3757	-1.1628	3.35338	-1.35193	-0.564784	0.955869	-0.384586	0.0401065	1.03026	0.874288	0.681741	-0.828794	0.512478	0.84552	0.460601	2.78353	-2.33338	1.60183	2.49828	-1.71613	-0.548235	-1.6265	0.542034	-0.447242	-1.32183	-0.519573	0.011413	1.77002	1.77002	0.950488	1.77002	0.627063	1.77002	-1.25698	-0.263292	-1.25698	0.545598	2.0677	1.30797	-0.179118	-0.983362	1.91271	0.832114	0.172968
Chr01_Occ:1680001-1700000	3.35298	2.02515	-1.52007	0.850581	7.06961	6.41753	-1.16901	0.539652	1.22028	0.191453	3.83281	-2.66773	-2.89489	-2.44366	0.9657	-1.39909	-0.382355	-0.61512	0.416531	-1.92722	-0.875956	-0.994628	-3.69448	-0.174797	0.385075	-0.433537	0.19418	-0.287222	0.43943	-0.819218	4.25653	4.25653	0.692154	4.25653	0.438828	4.25653	-0.184601	0.32313	-0.184601	-1.16798	0.91204	-0.194273	5.37365	-1.35394	-0.380454	-2.57079	-1.33
Chr01_Occ:16820001-16840000	-0.280133	-0.387247	2.44897	6.06962	0.908937	0.441468	-0.517363	-2.63634	-1.70646	-3.34794	-1.54763	-1.86602	-1.90701	1.5987	0.258842	3.35076	4.18743	1.9088	2.22949	-0.0760848	1.73826	-0.653721	0.229236	2.02018	0.610366	-3.25612	0.615655	-2.46625	-1.1992	-1.55356	1.2705	1.2705	-0.283382	1.2705	2.16462	1.2705	-0.88828	0.561177	-0.88828	-2.24312	-1.61987	-0.985174	-0.956446	0.610935	0.750924	-1.24777	0.125684
Chr01_Occ:16840001-16860000	0.329427	-2.83492	0.244365	0.240605	1.61665	0.144783	-0.467018	-0.278496	-1.76214	-0.343029	-1.84001	-3.37352	-0.335611	3.57637	-1.51794	-2.39193	0.225964	-0.228901	-2.68614	-2.69748	-3.54221	-3.01792	-0.378019	-2.44222	0.973506	-0.085808	-0.0734514	-2.33761	-2.42756	-0.233609	0.638218	0.638218	0.560176	0.638218	1.10055	0.638218	-0.756729	-0.0429142	-0.756729	-0.545652	-1.15055	-0.0644022	-0.914743	-1.37958	-2.07465	-1.03535	-0.418022
Chr01_Occ:16860001-16880000	-0.750186	0.532048	2.46087	2.52454	1.92329	1.60999	-1.50833	-0.236314	-0.836009	-0.944026	2.91218	-1.61939	-0.654038	-2.42822	-0.215212	-0.102609	-0.20822	0.553713	1.49587	-0.818572	1.10213	-0.0497211	-0.455359	-3.23275	0.987973	-0.0667616	0.197494	3.50853	1.22022	3.26385	2.84296	2.84296	1.30785	2.84296	1.08615	2.84296	-0.704185	0.0335621	-0.704185	-0.160864	0.262256	0.828371	-1.38767	-1.2543	0.61818	2.44124	0.548669
Chr01_Occ:16880001-16900000	-4.35266	0.101949	-1.23482	4.10334	-0.533517	0.918437	-3.0746	-0.978471	-1.85935	1.07292	-0.469058	-1.94878	0.173774	0.321616	-1.50401	1.36787	1.39032	0.700353	-0.277355	-2.80345	-1.81334	1.63805	-4.29289	-2.10822	2.5882	-2.13678	1.08568	5.37766	1.5157	5.17748	0.650019	0.650019	1.49663	0.650019	1.12158	0.650019	-0.563381	2.20357	-0.563381	-2.17121	2.24413	1.6258	-1.80243	-2.00792	2.5779	-0.442485	-0.786218
Chr01_Occ:16900001-16920000	-2.0292	-3.70612	-0.202892	1.98658	-1.74289	0.609307	-2.91877	0.105542	-2.88812	2.1165	-0.610255	-0.513564	-3.41823	2.86241	0.59565	-0.318702	1.02831	-0.17075	4.38861	-3.60154	0.462622	0.867414	-3.39668	-1.54693	-1.05851	-2.6066	-1.91085	-0.089992	-2.69888	-1.24347	0.840605	0.840605	-0.857664	0.840605	2.12706	0.840605	-0.28765	-1.01659	-0.28765	-0.837131	-1.25975	-3.78416	2.56906	1.46181	0.384712	2.00343	0.0514006
Chr01_Occ:16920001-16940000	3.62744	1.87443	4.07935	1.77927	8.4214	5.51591	0.67928	-2.59135	0.604325	-3.08651	-1.57042	0.367494	2.01989	-0.26401	0.931343	2.57725	0.365741	0.912596	-0.685141	-0.590089	-1.09679	0.174175	-2.44112	-1.14338	0.191205	-0.610017	1.52901	-0.199676	0.999925	-1.70409	1.42512	1.42512	1.278	1.42512	-0.603184	1.42512	-1.07718	-2.67936	-1.07718	-0.656639	1.35083	-1.00229	1.37402	0.0290592	0.412006	-1.43475	0.301691
Chr01_Occ:16940001-16960000	-1.89671	1.89905	0.279905	1.43832	7.36942	3.95371	-0.152069	2.01164	-0.536683	0.617068	-0.00627093	-0.728618	1.30286	-1.06441	0.0734668	2.65241	1.36234	0.514477	-1.52184	1.09327	0.63483	-1.61771	-1.7865	-1.97649	-0.624062	0.133488	-1.0481	0.151931	0.926462	0.601845	1.94538	1.94538	2.09143	1.94538	-1.26927	1.94538	-0.965067	-1.57301	-0.965067	0.464874	1.15103	-1.97089	0.549384	-0.0575306	-0.29805	0.421636	-2.30209
Chr01_Occ:16960001-16980000	1.00755	3.47553	1.66099	0.981007	3.67373	-0.228727	-1.71867	0.0909503	-0.403578	1.30181	-0.207275	0.612122	0.590804	-2.45606	1.02097	2.49206	-0.609675	-0.353577	3.86583	-1.82344	-0.278774	-1.51563	-2.87654	1.23773	-0.863862	-1.66059	-1.25313	-1.70994	0.563413	0.148661	-1.2244	-1.2244	0.365563	-1.2244	0.226815	-1.2244	0.280689	-1.64257	0.280689	0.859254	0.341577	-2.12045	-2.58336	-0.914205	-1.29673	-1.60709	-0.741718
Chr01_Occ:16980001-1.7e+07	3.54101	4.31195	1.51578	-0.0458982	4.6353	4.15892	-2.04247	1.67469	0.871072	-0.503251	1.77522	-1.18182	-3.61386	1.53324	-0.225102	0.164078	2.22251	-0.796202	2.03139	-0.97147	-1.41748	-0.702383	-2.30101	-0.581557	-0.264162	-0.481485	-0.786505	-0.0245135	-0.603636	0.466192	1.15461	1.15461	-0.751724	1.15461	2.27448	1.15461	-2.3525	-1.54576	-2.3525	-1.00385	3.27862	0.359492	1.39275	3.51074	1.34994	-0.529021	1.43175
Chr01_Occ:17000001-17020000	-1.60846	0.344627	-0.303175	0.671648	1.74466	-0.0669957	0.835314	-3.67023	0.43405	0.984976	0.443612	1.90772	-1.55598	1.14282	-1.96359	1.58784	0.773734	-1.51297	-2.1144	-3.70455	-3.13095	-2.11847	-5.28007	-0.826621	-1.00213	-0.491535	-0.748905	-2.27526	0.76225	-0.595616	2.07472	2.07472	0.94596	2.07472	-0.201767	2.07472	-1.96964	-2.26542	-1.96964	-0.0869819	-1.06959	-1.82832	-0.923806	2.22997	0.398663	0.451263	2.51371
Chr01_Occ:1700001-1720000	6.8858	0.676535	0.788156	1.78262	6.6231	2.43888	-0.760733	1.58953	0.688302	-0.656103	1.87875	-1.16559	0.559876	-0.696588	0.11056	-0.207049	-0.0994318	0.656935	0.761285	-0.642468	-1.60612	0.0670145	-0.703451	-1.47061	-0.313281	-1.92551	0.139789	0.341699	1.00394	-0.655539	1.00593	1.00593	2.72414	1.00593	-3.88985	1.00593	-0.522247	-2.25968	-0.522247	-0.792209	-0.0470976	-0.749889	0.984975	0.865249	0.650186	-1.12546	0.0249598
Chr01_Occ:17020001-17040000	-3.90067	-0.695943	-1.46356	-0.646366	1.42127	-2.21787	0.261774	-2.73201	0.867843	0.319451	0.636413	0.30464	2.63024	-3.8912	1.57796	2.31679	-0.313173	1.48125	0.365774	0.204375	-4.11449	-0.845226	-1.93453	1.10997	0.490879	0.267194	0.515978	0.49763	-0.388507	0.801085	2.08632	2.08632	2.52185	2.08632	1.00094	2.08632	-4.69198	-1.80256	-4.69198	-1.18617	0.905561	-1.41078	0.198324	0.379126	1.5883	1.03441	2.96686
Chr01_Occ:17040001-17060000	4.59046	2.34006	3.42491	-0.462512	3.44166	3.57755	0.206619	0.99371	-3.00265	-0.157178	-0.988512	-3.99516	2.03123	-0.0319477	1.35419	1.10059	1.46431	-0.904871	-1.38044	0.678772	-1.1735	1.65171	-1.20571	-2.50722	-0.213548	-1.24344	-1.81559	-1.23054	0.948394	-0.237031	0.670689	0.670689	-3.67582	0.670689	1.29817	0.670689	2.09664	0.296637	2.09664	0.0289831	-2.37336	-1.88732	-0.541244	0.398715	-0.651755	-0.191475	0.808436
Chr01_Occ:17060001-17080000	-4.26955	-11.4435	-3.98569	-6.9639	0.803558	-3.20562	-0.993754	3.93773	-1.53107	3.12392	-4.18339	1.26194	0.683154	2.58767	1.44144	1.31325	-3.23408	0.317562	-2.78142	-0.649454	-0.443211	-3.01565	-3.2569	1.24431	-1.78099	-4.95881	-2.41861	-3.40675	0.206603	-1.33162	-1.76445	-1.76445	-1.74335	-1.76445	0.979563	-1.76445	-1.22695	-2.85893	-1.22695	0.994682	-2.59489	-2.29303	-5.00942	-5.20647	-0.599294	-2.69711	3.74469
Chr01_Occ:17080001-17100000	1.36215	1.56914	1.27461	0.881992	2.36529	-0.693085	-0.885964	-1.77265	-1.64558	1.94399	1.0439	1.22833	-0.0990323	-1.32568	0.129621	2.10718	-0.382932	1.77782	-0.0845903	-0.155308	-1.63592	0.11051	-2.04754	0.360082	-1.37141	1.00561	-2.52099	0.993644	-2.25451	2.04152	-0.17635	-0.17635	0.87947	-0.17635	-1.87334	-0.17635	-1.44455	-1.28838	-1.44455	0.120808	0.435227	-0.209436	0.774133	-0.148408	1.49438	3.2781	0.0595634
Chr01_Occ:17100001-17120000	0.177939	1.32176	-0.456223	-0.640728	0.192366	1.88963	0.927152	-0.839002	1.103	0.439583	-1.10826	2.73693	3.10124	0.780185	2.96038	-1.52879	0.479967	-1.96005	1.3355	-0.898739	2.28022	-1.35656	0.237989	0.848021	-0.902898	-1.83272	-1.69609	0.456729	-1.28117	0.666324	1.19131	1.19131	1.66292	1.19131	0.847113	1.19131	0.126442	-1.66587	0.126442	-1.06112	-0.339349	-1.27147	1.44188	2.74025	1.70121	1.9092	0.0325694
Chr01_Occ:17120001-17140000	-1.95053	-0.63938	-1.40822	-2.52252	3.96531	4.12911	0.304393	-1.81708	1.16057	-2.21851	-0.958749	-1.42394	-0.734501	0.803898	-1.57441	1.51127	-1.58155	3.24454	0.116974	-6.70664	-0.523802	-2.20301	-4.76175	-1.57248	0.533921	0.493148	2.55078	-1.61563	2.11348	-3.1735	1.84658	1.84658	0.759122	1.84658	1.3389	1.84658	-2.43137	-3.82987	-2.43137	-0.445247	0.726629	-0.492147	0.334436	2.91398	8.77069	2.59236	0.275733
Chr01_Occ:17140001-17160000	1.74323	0.460532	3.50041	1.15509	1.91266	3.05243	1.41973	-0.281815	1.14901	0.913674	-0.291951	1.24929	-0.609646	0.156007	0.191389	0.171892	-0.370106	-0.0227236	-1.8863	-1.37365	-1.25167	0.267187	-0.340757	-0.0973913	-1.00134	-1.0111	-0.976405	0.647035	0.578189	-0.796031	1.94467	1.94467	2.35677	1.94467	-1.11991	1.94467	0.29344	-2.12078	0.29344	2.00065	-0.651859	-3.2747	-0.00316457	2.07938	-1.49795	2.49245	-1.20746
Chr01_Occ:17160001-17180000	-0.238836	0.12926	-0.203923	0.493747	1.61329	1.26461	-0.356571	-1.32656	-0.626128	0.868634	-0.536053	0.464308	-1.3646	1.97263	0.757686	-0.297834	0.863197	-0.381754	0.204147	-0.273165	0.621528	-1.00733	-0.493629	0.608757	1.56021	1.28871	1.68472	0.169025	-0.993977	-0.212683	1.42612	1.42612	-0.0424145	1.42612	-1.60878	1.42612	0.00200334	-0.893666	0.00200334	1.25734	1.77032	-3.23651	0.0509602	-0.0458235	0.655751	0.542263	-0.104246
Chr01_Occ:17180001-17200000	3.28058	4.09665	1.53835	4.98658	8.45724	-0.210645	-1.74925	1.46114	-1.22984	0.141722	2.29683	-2.86956	-0.546166	8.88716	-2.09261	-0.293727	2.16628	3.77624	-0.719177	1.53718	-1.36922	1.09578	-0.757711	-0.954587	-3.00916	-1.63659	-2.45074	-0.629876	-0.734335	-0.218677	0.473177	0.473177	-0.142393	0.473177	-4.07815	0.473177	-0.2926	-0.926728	-0.2926	-0.0475649	2.48968	0.291936	-1.29764	0.0306713	1.41761	1.40687	0.673538
Chr01_Occ:17200001-17220000	3.37051	-0.0645458	1.18926	-0.75492	2.48056	1.53844	-3.67818	-5.05275	-1.71056	-0.573607	-3.59684	-3.19499	-0.0596884	-0.546906	-1.2177	0.652503	-2.43007	1.09115	1.03329	0.363521	3.65709	-0.920935	1.31572	0.989315	-0.368866	-1.10937	-2.16781	-1.23071	-1.71077	-1.40485	2.69924	2.69924	2.01294	2.69924	0.281275	2.69924	0.945062	-0.44644	0.945062	-0.228892	-0.998227	-0.0186768	-3.65525	-2.40363	-0.559784	-2.85813	-0.928405
Chr01_Occ:1720001-1740000	1.12005	-0.469943	3.47861	-0.266548	6.58294	2.45786	3.03723	1.53995	-0.340513	-1.87149	0.232487	-1.05353	-3.18796	1.14703	0.14756	-1.71921	0.335791	-1.77765	1.36683	-5.122	-0.592011	1.28184	-4.71146	-4.37358	-2.03636	-0.483449	-2.86604	0.111766	-0.708979	1.99558	2.17747	2.17747	0.923684	2.17747	2.23523	2.17747	-2.49534	-3.035	-2.49534	-1.96161	0.985646	-2.28662	2.03606	-0.62783	-2.68727	-0.808527	-2.38076
Chr01_Occ:17220001-17240000	-1.57835	-2.92869	2.99	0.811876	1.00487	-0.175774	-1.06223	-2.35669	0.673647	-2.10498	-2.44636	-0.655122	2.36454	-0.527557	-1.66535	-0.650286	-1.79901	1.92521	-2.817	1.66235	0.976303	2.85293	1.02198	-2.09828	0.0611591	1.72488	1.39948	-0.349718	-0.522944	0.0409607	0.567627	0.567627	1.61883	0.567627	0.139734	0.567627	0.523693	0.918511	0.523693	-0.113829	-0.468432	-0.0651108	-1.35048	-0.305695	-0.926905	1.09978	-0.346795
Chr01_Occ:17240001-17260000	1.46341	1.61312	2.01882	-0.930012	6.80913	2.37106	-0.946779	-2.16026	-1.12677	2.89902	-1.82598	-1.67238	1.34442	1.02614	1.32542	2.19041	0.0717687	-1.96268	-0.166837	-3.47204	-1.8423	-0.0639158	-3.53256	-2.14709	-0.384193	0.32519	-0.825818	0.465181	-1.32377	1.16974	0.695962	0.695962	-3.45555	0.695962	0.702641	0.695962	-0.767599	0.942818	-0.767599	-0.569979	-0.730448	0.209915	6.53545	3.30855	0.252743	-1.21408	-1.33884
Chr01_Occ:17260001-17280000	2.90098	-0.801434	-0.926145	1.08411	4.72485	2.89678	1.4556	0.824493	1.59224	0.905096	2.47216	1.53567	0.87175	0.666603	-2.01337	-0.601964	-1.18385	-0.78556	0.210057	-2.15728	0.435578	-2.04256	-3.83972	1.23085	0.00429276	-0.66305	-0.497122	-1.61448	-1.00408	-1.20771	2.00523	2.00523	2.9281	2.00523	-2.61674	2.00523	0.932929	-0.970171	0.932929	1.18931	-1.34893	-1.4657	-1.08972	0.427999	0.165205	0.242674	0.587145
Chr01_Occ:17300001-17320000	-0.727273	1.03933	1.58444	0.00251351	1.15948	0.338756	3.28045	0.267961	0.633757	2.28266	-2.28908	1.44717	1.4233	-2.06905	1.55373	2.62627	-0.705989	1.86488	1.36212	-0.487024	0.236617	-0.288765	0.141941	-2.39409	-0.68752	0.0374503	-0.309407	0.543922	-0.334648	-1.16187	1.50249	1.50249	0.222938	1.50249	1.44308	1.50249	-1.03558	-2.84149	-1.03558	2.12692	-0.232889	-1.37986	-1.45121	0.600109	0.93402	-1.03869	-2.04045
Chr01_Occ:17320001-17340000	2.87287	3.25648	0.115787	-2.67556	6.04793	3.44525	-1.16933	1.21945	-3.24346	1.76526	-3.50243	0.160578	0.615168	-0.673118	0.445548	-1.12224	-2.45981	5.57557	-2.41521	1.20345	-1.04018	-0.444739	-0.838358	0.951089	0.608195	-0.63774	-2.45134	0.17194	0.72738	1.6034	1.81983	1.81983	0.0538478	1.81983	-0.313244	1.81983	1.90723	-1.58559	1.90723	1.19924	-1.48973	-3.2304	0.128487	-1.27081	1.29614	2.28106	-1.33812
Chr01_Occ:17340001-17360000	-3.65804	-1.5616	0.778551	1.11088	5.7996	-0.392744	-2.24918	-1.42308	0.44401	0.0722755	1.02415	0.520439	0.069176	-4.9115	1.35904	-0.967782	-1.05734	0.286333	0.514418	-0.199755	-0.220736	-0.623867	0.440264	-0.661531	-0.487071	1.37924	-2.52707	0.505631	0.420513	2.18975	2.56219	2.56219	1.68662	2.56219	0.0143698	2.56219	1.94799	-1.24459	1.94799	1.33824	-1.18581	-2.38535	-1.77174	0.374855	0.365722	-0.59175	0.790367
Chr01_Occ:17360001-17380000	-1.46732	2.47048	-1.10998	1.27567	0.556063	2.39544	2.09568	0.114896	0.936681	0.611388	-1.43312	0.995585	0.975557	2.01262	-1.11824	1.28065	0.0290194	-0.592503	-1.07996	-1.37572	-1.84498	-1.94123	-1.34889	-0.143827	-1.53838	0.40633	-2.90968	-1.37308	-0.966008	1.0701	3.0722	3.0722	0.292452	3.0722	1.11742	3.0722	-0.152327	0.0197574	-0.152327	-0.569971	-0.595852	-0.382922	-0.114361	-0.986491	-0.682809	-0.860304	2.45313
Chr01_Occ:17380001-17400000	0.906995	1.08217	1.82847	0.477858	-1.10711	2.92712	-0.600712	1.10146	0.71221	-1.77499	1.15968	-0.667851	1.75395	-0.159144	2.199	-1.49293	-1.22853	-1.56564	0.676106	-1.0626	2.06026	0.878681	-0.192442	-1.36094	-2.20953	0.77024	-2.86613	-0.946858	-0.70396	0.380713	-0.0879914	-0.0879914	1.43296	-0.0879914	-2.28043	-0.0879914	0.286481	-0.375844	0.286481	0.688582	-0.6161	-0.910068	0.300787	-0.991411	-0.855022	-0.100617	-1.79614
Chr01_Occ:17400001-17420000	2.90268	1.26817	1.86729	-1.85764	4.96073	2.98943	-3.17568	-0.578599	1.34441	-0.124521	1.98269	-0.675994	3.65786	-0.15035	2.07566	0.894468	-1.50556	1.75616	-1.79503	-1.81777	-0.812926	1.88686	-2.72916	-3.09666	-1.22433	0.280756	-1.85487	-0.249096	-0.6891	0.51348	0.704538	0.704538	0.817483	0.704538	-0.318502	0.704538	-1.35131	-0.873774	-1.35131	-4.49022	-2.59881	-0.336913	0.353086	0.939375	0.208967	-0.255825	-0.589793
Chr01_Occ:17420001-17440000	3.32694	-0.54406	0.644958	2.13528	4.43585	2.70066	0.305274	3.89204	-2.55105	-0.94085	-1.70302	-2.95243	-0.835449	-0.8987	-0.206793	1.11788	1.75556	-2.18806	0.12924	-2.14286	-2.42854	0.536293	-1.87933	-1.33639	-0.981466	-1.86417	-2.08864	-0.0285231	-0.843697	1.68783	0.0234486	0.0234486	0.469667	0.0234486	1.34633	0.0234486	0.99007	0.730021	0.99007	0.361479	0.710858	-0.255211	0.876449	0.581088	0.650224	0.496259	0.218923
Chr01_Occ:17440001-17460000	1.07765	4.9381	-0.479883	4.2265	-0.518696	2.26509	-3.78382	-0.783997	-3.98462	0.492875	1.11977	-1.69831	1.87475	2.23415	0.0525299	-2.96948	-3.67654	-0.884337	-4.69724	-1.15016	-4.86149	-1.72898	-3.54775	1.29136	0.929725	0.421514	0.148991	-0.397557	-0.32929	0.463336	-0.264141	-0.264141	2.56031	-0.264141	0.31668	-0.264141	-0.18326	-4.8678	-0.18326	2.38232	2.77844	-1.26146	1.41256	3.96706	0.723467	-3.19957	-1.65961
Chr01_Occ:17460001-17480000	-1.12031	2.16202	-1.11656	-0.0458237	3.22491	2.97601	-1.52847	-2.35414	1.44742	-0.700306	1.48542	-2.16829	0.820589	1.56488	5.41466	-1.52089	-2.61072	-0.907537	-0.766614	-1.3123	-3.49312	-0.271202	-0.193424	1.12581	-1.45982	-0.554873	-0.739096	-0.710255	0.88408	0.703605	-0.0810309	-0.0810309	-1.02487	-0.0810309	3.01167	-0.0810309	-0.936583	-4.60822	-0.936583	2.91901	-1.26287	-5.06638	0.818415	2.8106	-0.0270377	1.49496	0.152191
Chr01_Occ:17480001-17500000	3.07471	5.39808	-1.50936	0.920737	3.50973	7.40764	-0.233852	-1.90134	-0.825335	0.174553	1.6168	-0.851501	-0.382073	0.771112	1.37042	-0.919312	-2.50212	-1.93206	-1.28499	-4.18951	-3.70319	0.0084961	-3.8385	-2.41127	-1.39918	-0.72923	-3.32983	-0.838858	-1.22352	-0.415703	2.54073	2.54073	-0.0719053	2.54073	3.83843	2.54073	-1.15495	-2.90613	-1.15495	1.59407	0.72374	-2.32275	1.23183	-0.464857	-3.09781	1.11122	-2.91244
Chr01_Occ:17500001-17520000	3.63974	3.74029	3.71687	2.17834	3.5061	6.59258	0.19479	-1.7261	2.1053	-0.949397	1.74594	1.68088	-0.0790601	0.412422	0.0641879	-1.1623	2.27326	-0.635503	0.665733	-0.462693	-0.869353	-1.49292	-1.55565	-2.61559	-1.42677	1.27715	-0.803264	-0.0468847	0.223215	1.27415	0.160999	0.160999	-1.02027	0.160999	0.978483	0.160999	-0.475797	-1.66091	-0.475797	0.0917729	0.217351	0.523586	-0.938115	2.31133	0.56293	1.47274	1.84108
Chr01_Occ:17520001-17540000	1.95637	0.716938	-2.0496	1.78543	3.90037	-0.55794	0.374504	1.44323	3.69793	-2.64862	3.46082	0.279567	-3.10613	-0.08326	-0.57926	-1.92138	-1.54734	-2.67457	2.03766	0.00712433	1.87316	-2.35832	-3.16367	-3.12394	-0.131589	0.503985	-1.93509	1.02125	0.143912	1.30057	0.260084	0.260084	1.63333	0.260084	0.474066	0.260084	-1.67044	-0.650874	-1.67044	-1.00205	-2.87968	-2.39175	-0.605899	1.99494	1.22834	1.92029	-0.592352
Chr01_Occ:17540001-17560000	-6.13677	-5.05289	-3.92221	0.471978	3.35966	0.405174	1.46121	-2.63337	3.96683	1.0541	0.37824	6.35082	3.36873	2.78229	0.533143	-0.449331	-3.02747	-0.201978	-0.733844	0.643709	-0.0821897	-1.00892	-2.8991	-1.09506	0.281931	0.467341	0.106214	2.45927	1.134	1.40876	-0.705004	-0.705004	-1.55839	-0.705004	2.05642	-0.705004	-1.02158	1.9476	-1.02158	-2.31531	-0.794647	0.731349	2.4875	0.236929	-0.332108	3.36263	1.81173
Chr01_Occ:17560001-17580000	4.01582	6.43829	4.0395	1.04473	3.06741	3.20711	-0.17693	-2.56324	1.04787	-0.138916	0.529498	1.5212	8.99087	1.04079	1.29114	0.474059	-2.66519	-5.61587	2.3493	-1.13599	1.68563	0.685244	-1.078	-1.43185	0.0979817	0.548618	0.434392	-1.14869	-0.248482	-0.946064	2.80662	2.80662	1.07966	2.80662	-0.463349	2.80662	3.96133	-0.73113	3.96133	2.8848	-2.39905	-1.51345	0.102305	4.14817	4.09977	1.29381	-0.256286
Chr01_Occ:17580001-17600000	2.22568	6.66372	8.84594	2.86064	5.11574	6.01004	-1.17007	-1.63444	-2.11512	3.76468	3.86122	0.252774	0.751344	-1.29046	-2.01647	4.13838	0.71207	0.76948	2.66892	-3.32279	-0.424202	-1.18112	-2.86381	-2.98129	-0.722385	-0.669278	-2.13653	0.72676	-0.575376	1.87621	0.856939	0.856939	-0.675677	0.856939	1.88007	0.856939	1.39512	-1.48194	1.39512	0.0440169	-2.13934	-3.89751	0.650586	-0.266092	-0.682851	-1.54805	0.471919
Chr01_Occ:17600001-17620000	2.08556	3.95686	3.22379	1.10167	3.97218	6.01395	5.86473	3.83477	-0.242791	-2.69689	-0.841687	-0.358691	3.16698	-0.477864	0.615109	2.39095	-1.61	-0.866377	0.72692	-0.282327	0.0672784	-1.22194	0.309984	0.0901953	0.472493	-1.23652	0.0546745	1.51676	1.24644	-0.182676	3.25893	3.25893	3.16611	3.25893	2.07719	3.25893	1.64744	-0.410848	1.64744	-0.0907632	0.0885999	-1.85813	0.365728	-1.37297	0.050239	2.55368	-1.80181
Chr01_Occ:1760001-1780000	0.782713	0.616501	1.69615	NA	2.42946	0.169981	1.01438	-1.09537	1.17116	1.1891	-2.33452	2.49233	-1.56914	0.823338	0.64761	-1.88779	1.05678	-0.00418173	0.0491545	0.242404	-1.24887	-0.932967	0.622673	0.240613	NA	NA	NA	NA	NA	NA	-0.921274	-0.921274	0.441132	-0.921274	1.83235	-0.921274	0.0987704	-0.720127	0.0987704	-0.707147	1.54218	0.0953449	1.2507	-0.53281	NA	-3.14388	-0.593586
Chr01_Occ:17620001-17640000	5.00495	3.65138	-0.555679	7.0735	6.60538	6.11377	-3.89167	-3.73349	-1.22647	4.03951	-2.98874	-0.61217	5.65137	0.542737	-0.75626	4.99639	-1.09143	-0.676966	0.867776	0.724662	1.90253	-0.159911	0.632448	0.313843	-1.13898	2.31082	-1.32794	-3.07854	-1.75254	-0.447205	-0.822839	-0.822839	-0.118983	-0.822839	0.00641827	-0.822839	-0.178068	-0.573858	-0.178068	0.875385	-0.983473	-1.22912	8.862	4.85234	4.98546	11.6892	1.32893
Chr01_Occ:17640001-17660000	-3.5573	3.3104	-1.48149	3.08202	5.41825	4.94407	1.73115	-0.823359	-3.49625	-1.5722	-1.39942	-1.18181	2.85621	1.20052	-0.611529	1.85064	0.355078	1.86714	1.26375	-0.26238	-0.0519574	-0.222865	-0.590376	0.0564589	2.07186	-1.38497	-0.396752	0.229844	-0.664725	-0.270819	2.18067	2.18067	0.149954	2.18067	-1.69551	2.18067	-1.84927	-1.65793	-1.84927	0.176799	0.759536	-0.679883	0.29691	2.1347	-0.484086	0.452258	-1.91795
Chr01_Occ:17680001-17700000	3.81308	4.89864	7.31029	-0.625232	-0.434159	2.62829	1.62613	3.42309	3.02783	0.0290958	0.427599	1.26006	-0.493733	-1.41388	0.39248	2.96844	-1.66031	1.63199	0.713789	-2.52014	1.15656	-2.8953	-4.28726	-1.20178	-1.29592	-0.642042	-1.86884	1.34087	-1.14881	-0.345825	0.716333	0.716333	0.176656	0.716333	-0.211317	0.716333	-1.24168	-4.01039	-1.24168	0.522409	-0.543648	-3.66063	-0.366997	3.49351	0.598236	1.10703	-2.23734
Chr01_Occ:17700001-17720000	6.2424	5.45028	4.3293	3.41809	3.42962	5.47191	-2.86906	-0.242395	0.540008	2.18221	-1.8873	0.0285097	2.22754	-0.0520243	1.29542	-0.667981	-1.22981	-1.78732	1.4739	-1.51651	-0.829622	-0.641784	-2.163	-1.22645	-0.796486	1.05421	-2.40339	-0.00229146	-2.49719	1.37326	-0.365943	-0.365943	-0.519832	-0.365943	2.70049	-0.365943	-2.71259	-3.60332	-2.71259	0.651023	2.68144	-2.38289	0.155458	3.74431	2.09006	3.04489	-1.53729
Chr01_Occ:17720001-17740000	-5.34069	4.45079	1.48548	1.49211	8.85906	5.54716	-2.08744	0.722253	2.15532	-2.40958	0.971213	-0.556078	8.13749	-1.12488	0.704729	4.13874	-1.71616	-1.49701	0.509416	-3.33549	-0.887524	-2.97237	-2.96083	-2.38125	-0.734324	1.10746	-0.868958	-0.330654	-0.314009	0.224616	-2.11812	-2.11812	1.54943	-2.11812	-2.15535	-2.11812	-3.76566	-1.11277	-3.76566	-1.35271	-0.0142995	1.97741	2.45527	0.884688	-0.0788162	1.00015	-1.23941
Chr01_Occ:17740001-17760000	-5.76951	-3.26726	-0.479989	-1.66594	1.97235	4.64028	-0.52671	-1.79682	-0.0555539	-2.01136	-0.718579	1.8131	0.205118	-0.0133573	0.876889	-1.13641	-1.66785	-2.68696	2.47412	-1.38223	-0.50118	-2.58951	-1.465	-1.1583	-0.685368	-1.14175	-3.14303	1.8125	-1.86068	1.21442	0.174444	0.174444	1.34213	0.174444	0.384084	0.174444	1.10502	-0.0907143	1.10502	-0.495278	-0.276678	-3.49403	-1.24346	-1.48891	-0.793859	-2.70161	-2.52019
Chr01_Occ:17800001-17820000	2.90486	6.36811	4.64211	-0.414615	3.26655	6.45733	2.26857	1.98797	0.0979004	0.0584271	-2.62282	0.60093	2.54293	1.20821	-2.33874	2.00311	-3.51607	0.453692	-1.36113	-1.3442	-2.2443	2.59345	-1.18369	-1.35935	1.7279	-1.75479	0.177171	-1.47856	-0.0462613	-0.489455	0.48733	0.48733	-0.864615	0.48733	-0.202574	0.48733	0.451017	-0.515803	0.451017	1.0999	-0.323464	-0.571784	-1.26726	-0.794066	1.6612	-0.270638	2.41997
Chr01_Occ:1780001-1800000	3.49032	-0.255054	0.621905	0.732031	-1.26494	0.626233	0.375453	1.05861	4.93463	-2.7056	1.54145	3.52945	0.23082	1.63801	-0.167731	-3.26073	-1.28687	0.554746	0.845597	-4.59633	-0.921127	-0.337922	-4.11678	-3.0126	-2.63703	-1.39573	-1.52244	0.922341	-1.60958	-0.684008	1.61132	1.61132	0.450753	1.61132	2.05365	1.61132	-1.19759	-1.60845	-1.19759	-1.67265	1.17187	1.0442	-3.76371	-4.02074	-0.700133	1.15524	-0.914296
Chr01_Occ:17820001-17840000	2.23468	-0.773385	0.176149	1.01235	0.698307	-0.367955	-1.4122	0.582756	-0.231009	-1.35726	-0.933432	0.334291	-0.741925	2.2697	-1.86975	-1.06629	1.12006	-1.76812	-1.37274	0.172897	-0.139894	-0.481629	-1.92405	-3.25337	-1.93644	-2.19736	-1.47621	0.571701	1.04116	0.694321	4.24095	4.24095	2.44467	4.24095	-0.107185	4.24095	-1.16183	-0.930044	-1.16183	-1.30026	0.341521	-2.48133	0.159502	-1.08492	-0.489997	1.76893	-1.06621
Chr01_Occ:17840001-17860000	4.7047	1.06581	2.21806	2.6401	3.85015	1.25579	0.482772	1.02886	-3.41173	-2.44527	-2.46544	-2.0758	2.31897	1.73702	-0.749854	-2.69903	-0.138989	-0.410924	-0.896507	-0.626438	-1.35778	-1.48257	-0.867412	-1.67333	-0.744303	-1.10937	-0.0842149	-1.77271	1.29234	-2.71682	-0.79257	-0.79257	-1.12633	-0.79257	1.62852	-0.79257	-0.915307	-1.47778	-0.915307	-0.0592939	1.09416	-0.404306	0.18397	0.130355	0.00365474	1.8147	-0.220177
Chr01_Occ:17860001-17880000	-2.50493	1.45247	-1.28156	1.52318	5.37417	4.84345	-1.87322	-1.5813	-1.45907	1.95598	-4.34881	0.378512	1.22581	0.890712	0.79426	-0.94562	-3.44217	0.902233	2.66517	-2.84933	2.98264	-0.563743	-2.61766	-2.341	-2.85789	0.171929	-2.65254	-1.86035	-1.99304	-0.17385	3.99133	3.99133	4.78361	3.99133	-2.47863	3.99133	-3.23366	-4.53301	-3.23366	1.06485	2.80528	-4.03631	0.871999	0.450926	1.11151	-0.0496287	0.566983
Chr01_Occ:17880001-17900000	-0.449204	2.08988	-0.559472	-0.724926	4.53903	3.37412	-2.96442	-0.77016	-3.57286	0.720922	-1.27211	-1.41503	-1.70897	0.978487	3.63427	-1.60248	-2.32187	-1.36938	1.67031	1.56771	-1.78994	0.370396	-0.980268	-1.08215	-2.49587	-1.74274	-1.94042	-2.4414	0.384124	-0.922869	1.7683	1.7683	2.02337	1.7683	-0.464008	1.7683	-2.57597	-2.77169	-2.57597	0.295543	1.83844	1.24856	-2.34595	0.707145	0.799412	0.0416006	-3.52306
Chr01_Occ:17900001-17920000	-0.962455	-0.15423	-1.15478	0.960444	1.20085	2.81885	0.468061	-0.333955	-0.28482	-0.162478	0.491954	-2.28958	-1.46736	-1.32564	0.30742	0.038584	0.267173	-0.293346	0.84337	-1.39191	2.84358	-0.274448	-0.512722	-1.85401	-0.529606	-1.26558	-1.22767	-0.566343	0.832173	0.00507482	1.35879	1.35879	1.04901	1.35879	1.92896	1.35879	-2.97965	-2.64535	-2.97965	-1.61633	-0.215648	-1.31234	-1.13636	-0.193437	1.51203	0.392989	0.439272
Chr01_Occ:17920001-17940000	2.28879	-0.193988	2.73324	0.120797	4.4018	2.1086	-0.186569	-2.68016	2.37048	1.02635	1.31761	4.21241	0.824757	-0.0190607	-0.447031	3.73969	1.42432	2.71222	1.64679	-2.30407	-0.712478	1.16014	0.497457	-1.16054	-3.94836	-0.353984	-2.81559	0.0502114	0.0140254	0.317402	-0.450033	-0.450033	-1.11888	-0.450033	1.53388	-0.450033	0.161367	-2.32469	0.161367	2.41816	-1.97539	-2.49707	0.726962	0.781777	-1.32099	-0.814454	1.18903
Chr01_Occ:17940001-17960000	-0.641838	0.0766086	3.33489	4.36645	5.39491	6.79902	-2.17923	-0.862082	1.0587	0.0817152	-0.489959	1.0112	2.17239	-0.727452	1.45559	3.96229	-0.218417	-0.164591	-1.41857	-3.53899	-2.48226	2.37226	-4.15473	-1.49703	-0.676382	-0.60718	-4.27024	-0.7873	-0.308224	3.13789	1.7857	1.7857	4.04185	1.7857	-1.47701	1.7857	-1.91266	-3.01917	-1.91266	0.590033	1.79535	-1.93378	-1.28724	-2.20868	-1.18092	0.241082	-2.81203
Chr01_Occ:17980001-1.8e+07	4.62242	1.45637	5.4051	2.21344	4.61882	6.15161	0.69277	-2.56488	-1.21537	0.717438	-2.03837	1.46611	-0.802814	-2.09454	0.0644753	0.579277	-0.453582	1.38499	0.119915	-3.71347	-3.33122	0.82523	-3.30244	-1.49239	1.48561	1.17586	1.70619	0.640912	-0.234378	-1.3427	2.36054	2.36054	0.820131	2.36054	1.36166	2.36054	-2.65134	-0.992296	-2.65134	-2.35734	1.13061	1.07342	5.96691	-0.492011	-0.117054	2.30543	0.614539
Chr01_Occ:18000001-18020000	2.03378	2.38923	2.49645	0.550304	4.29855	3.18147	4.38435	4.45532	-3.0671	0.975166	-3.26727	-3.15138	-0.47494	0.103455	0.417465	2.86404	-1.49701	0.149473	-0.447852	-3.45924	0.0771575	-1.63005	-3.64746	-0.313722	0.409908	-2.16323	0.813224	0.849261	1.2743	0.0188551	-1.55669	-1.55669	-1.21604	-1.55669	1.21923	-1.55669	-1.45833	-3.4152	-1.45833	-0.146366	4.16103	-0.263137	2.55677	0.823836	0.0329968	0.108042	1.94754
Chr01_Occ:1800001-1820000	7.06975	-2.90823	3.24279	2.17763	1.29742	0.668003	2.58777	-3.18326	0.742686	-0.845449	-1.04919	1.13727	-2.33252	2.19203	-1.8718	1.5209	-0.552082	1.2523	0.681659	-3.2075	-0.531346	-0.734367	-4.04438	-2.13505	-1.48774	-0.837468	-0.969839	-0.246477	-0.906799	-2.26154	-0.764351	-0.764351	-1.44591	-0.764351	1.43781	-0.764351	0.837819	-0.0364695	0.837819	0.661704	0.969561	-1.47339	-0.206542	-1.4217	0.145365	-1.76427	1.63468
Chr01_Occ:180001-2e+05	-0.178375	1.37872	1.18215	1.83267	3.5957	0.876062	-0.9323	-0.741876	-2.25112	0.603544	-2.38039	-1.3598	-0.0807729	0.487823	-2.32433	0.64378	-1.89773	1.8831	1.91708	-2.06443	-0.486928	1.90985	-2.85956	-2.39618	-0.850376	-0.198586	-0.565216	-0.107267	0.62965	1.0296	1.11335	1.11335	1.40302	1.11335	0.0321791	1.11335	-0.413726	0.50759	-0.413726	-0.677739	-0.445966	-1.67518	3.99631	1.00963	1.2256	1.2543	-0.471121
Chr01_Occ:18020001-18040000	1.71616	1.13874	1.71485	0.554082	3.78885	4.36619	-0.250105	-3.48751	0.239011	1.29362	-1.06197	0.630235	0.276474	0.479354	0.891493	-0.945255	-0.761644	0.675979	-1.89039	-0.958592	-1.27018	-0.60751	-0.804485	0.570028	-0.320579	1.14977	-0.498123	0.248948	1.04724	1.85404	2.18951	2.18951	-0.724643	2.18951	4.4502	2.18951	1.03035	-0.603622	1.03035	-0.741837	-0.0251495	0.244288	-2.35395	-0.216366	0.910156	0.818615	-2.58386
Chr01_Occ:18040001-18060000	-2.34914	-0.471401	-1.25877	-1.66151	5.73638	3.79552	-0.639317	-0.649059	-1.15503	1.24434	-1.98023	-3.54204	1.17614	-0.920938	2.87881	0.733382	-1.67795	0.443614	-2.32805	-3.1802	-1.78347	0.99029	-1.69924	-1.00313	-1.27864	-1.89245	-2.4125	-0.242829	0.11576	0.0820198	5.25653	5.25653	5.40971	5.25653	-0.581635	5.25653	-0.784426	-0.417989	-0.784426	-1.97629	0.866743	-1.46801	0.666303	-2.08268	-1.67773	-0.740263	-2.21575
Chr01_Occ:18060001-18080000	3.55332	1.45218	5.31302	1.25856	5.08083	3.57513	-0.830279	-1.61143	0.729614	1.5255	-0.847689	0.721371	-0.170106	0.188791	2.60256	0.281598	-1.24551	-2.44006	1.58644	-2.19121	1.92266	-1.22017	-2.64725	-2.02023	0.89754	-0.216963	0.770016	0.52096	1.14498	1.22144	1.36989	1.36989	0.944893	1.36989	0.537939	1.36989	-0.00509912	-0.701117	-0.00509912	0.480696	1.25222	0.10562	2.96438	0.208634	2.013	1.54996	-1.59692
Chr01_Occ:18080001-18100000	-0.0632576	2.04715	1.87322	1.08931	-0.0744442	4.16329	-1.03268	1.03814	2.78986	-0.488829	0.526721	-0.104367	1.08431	0.0671148	0.223195	1.14974	0.926136	2.93098	-3.8179	0.827345	-1.22033	-0.942165	0.103045	-2.39618	-3.64393	0.152523	-1.44459	0.889182	0.324692	-0.507715	1.46548	1.46548	-0.349511	1.46548	2.44109	1.46548	-1.45748	-2.82593	-1.45748	0.478271	0.347364	-4.33425	-0.928866	0.111781	-0.976416	-0.287502	-1.86631
Chr01_Occ:18100001-18120000	-0.86431	1.13372	3.19604	1.65374	3.35019	3.81453	-1.44375	-0.592827	0.0770755	-0.997418	-2.48344	-1.78265	1.64354	0.508847	-0.0670747	1.09131	1.03832	0.148647	-0.795582	-1.87091	1.15139	-0.870373	-2.02069	1.09998	-1.18081	3.72103	-0.253092	-1.54378	-0.506773	1.58271	4.22396	4.22396	1.17955	4.22396	-0.886731	4.22396	-0.0783924	-3.29414	-0.0783924	4.48999	0.83729	-3.45151	0.0808265	-1.5229	0.9681	-1.90002	-1.17237
Chr01_Occ:18140001-18160000	-12.2636	-7.35591	-9.60789	-4.65875	-2.85092	-0.996931	-0.534836	-1.77158	-1.90444	0.692533	-4.86687	0.242624	3.64754	-2.33623	0.251935	4.84883	-1.38035	-0.837547	-0.906907	-3.69406	-3.08494	-2.70527	-3.89365	-0.732647	-2.32963	-3.138	-2.10329	-0.990332	-0.564455	-0.865955	2.00514	2.00514	3.30234	2.00514	0.701256	2.00514	-2.20538	-3.06342	-2.20538	-0.0408513	-3.43367	-3.17973	-4.65618	-2.02021	-0.476524	-3.78524	-0.427445
Chr01_Occ:18160001-18180000	3.61061	2.1417	4.62205	0.765059	1.89922	4.53246	2.99429	-0.370555	1.99916	0.913833	0.655318	0.993244	1.63409	-1.09466	-0.656728	-1.19509	-0.115599	-2.30033	0.865437	-2.24593	0.440228	-0.191302	-2.23699	-1.43213	-0.774901	2.3868	1.28789	-2.37078	0.377957	-1.77992	1.1449	1.1449	0.102566	1.1449	0.453173	1.1449	0.743098	-1.01935	0.743098	0.234886	0.809098	-1.06596	0.0232461	-0.474893	0.651091	0.22835	-0.617439
Chr01_Occ:18180001-18200000	2.71923	1.1798	2.57597	-0.0880933	-0.406562	4.19351	-0.0225285	1.82731	-0.929198	-0.248487	-1.10304	-0.607239	5.73396	1.22625	3.05369	0.52107	-2.60508	-1.4047	-1.46936	-1.1043	-0.956983	1.83716	-1.957	-0.195813	-1.72623	-1.03526	-0.667945	-1.53684	-0.217379	-0.912327	1.89081	1.89081	1.16464	1.89081	-0.256032	1.89081	-0.407453	-0.882525	-0.407453	0.804981	0.636926	-1.33581	0.187712	0.210219	-0.457724	-0.463584	-0.88514
Chr01_Occ:18200001-18220000	6.71962	4.44165	5.15577	0.533307	2.96709	2.1238	3.05144	-0.332516	-0.737537	-2.26039	-1.17872	-1.33891	3.18339	-1.69877	0.637164	3.86224	0.538136	-1.21356	-0.820737	-4.34115	-0.710924	1.49813	-3.08799	-2.42042	-0.23925	-0.910661	-1.01313	0.6543	-0.665389	0.869983	1.68532	1.68532	1.03654	1.68532	1.04363	1.68532	1.22615	0.173907	1.22615	-0.203854	0.77795	-1.04456	0.636889	3.26307	3.74244	2.03113	-0.862801
Chr01_Occ:1820001-1840000	4.71089	-0.0329836	-0.322802	0.0204645	5.94603	-1.47532	0.956764	-0.451991	-1.53832	1.53002	-1.73359	-1.80532	-1.44008	5.41482	-1.43581	-1.1091	3.25547	1.07591	-2.41383	-3.13304	-5.2445	0.336	-3.56086	1.30252	-0.412785	-2.24654	1.00597	-1.61326	2.712	-0.739023	1.19879	1.19879	1.06942	1.19879	-1.88401	1.19879	-1.83212	0.377561	-1.83212	0.238887	-0.428237	-1.94147	-2.58832	-2.77591	-1.06177	-0.401495	-0.745498
Chr01_Occ:18220001-18240000	3.3787	5.78117	4.91344	3.58553	2.41891	2.696	0.530578	-3.76531	-0.465464	1.27058	2.19272	-1.22022	3.43142	1.28787	2.89589	0.884174	-1.31273	-2.36611	-2.41564	0.167398	-1.27692	-1.5535	0.700415	0.272322	-1.01638	-0.530493	-2.00269	0.934225	1.60677	1.46047	3.87373	3.87373	-0.146216	3.87373	1.62463	3.87373	-1.84968	0.117384	-1.84968	-2.48058	-0.736335	-3.6495	-0.865276	2.23667	0.297721	-0.316011	-0.749345
Chr01_Occ:18240001-18260000	2.34497	5.00508	2.62381	2.15759	2.54427	3.25019	2.28112	-2.37756	2.85318	-2.02175	1.41319	0.140251	0.269797	0.650684	-1.00091	0.726738	0.918512	-3.0099	-0.650104	-3.30576	-0.741554	-1.55266	-4.27303	-0.534064	-0.939888	-0.680612	-1.35352	0.0693727	0.151585	-0.666233	3.05225	3.05225	4.46129	3.05225	-2.04065	3.05225	2.29804	-1.05164	2.29804	1.48495	-0.649553	-1.71388	0.213413	3.1663	0.733324	1.60391	-0.365586
Chr01_Occ:18260001-18280000	3.32137	5.72742	3.60749	2.14194	2.29211	2.87028	5.32422	0.0826112	4.34266	-2.10696	1.71079	2.62933	0.128288	0.520329	-1.18639	0.684736	1.9771	-1.35233	0.959396	-2.07107	-1.99843	0.859772	-3.29782	-2.27923	-1.06813	-1.23901	-1.04683	0.0951092	-0.0153949	0.801961	0.708179	0.708179	0.557625	0.708179	0.325737	0.708179	1.31864	-0.234519	1.31864	0.881511	-0.159468	-2.85128	1.34993	1.00878	1.51855	1.48993	0.358233
Chr01_Occ:18280001-18300000	-2.72839	4.12037	2.88093	-2.89889	3.66605	4.42014	0.232121	-1.77392	9.60003	-1.42315	2.68453	9.75964	1.46931	2.5054	7.31488	-2.27539	-0.252195	-1.35751	2.48133	-2.1376	-4.84346	1.81131	-5.41436	-1.40619	-0.460454	0.436655	-2.14687	-0.389177	-0.295106	-0.299387	1.39903	1.39903	3.18824	1.39903	0.0482981	1.39903	-2.61005	-2.82935	-2.61005	-1.36109	3.34632	-1.18506	3.80682	4.71686	5.41279	6.84623	-2.8218
Chr01_Occ:18300001-18320000	-4.77742	-0.498012	2.85963	0.47423	2.16042	2.44048	-2.18839	-0.435403	-1.03298	0.723149	-3.33548	0.716594	0.848144	-1.58021	0.9972	3.11756	-1.10683	1.41214	-0.643098	-2.11386	-2.68863	-0.626442	-5.32029	-1.36847	-1.84548	-1.67917	-1.01253	3.42237	2.85043	2.70436	3.6399	3.6399	1.47816	3.6399	1.64785	3.6399	-0.760838	-2.55223	-0.760838	-0.64995	-1.94558	-2.66657	0.744375	-3.09365	-1.23235	0.937686	-0.811638
Chr01_Occ:18320001-18340000	1.0895	2.43276	4.39581	-0.535478	4.42777	4.03903	-0.569726	-0.453616	0.143847	-0.340338	0.16541	-0.568488	2.10623	-2.32427	1.17971	2.42204	-4.53927	-1.86455	2.01426	-2.25113	-0.751467	-0.715646	-2.64702	-2.82747	-0.586945	0.144223	-1.09458	-2.05971	0.564009	0.365058	2.74972	2.74972	0.169467	2.74972	1.64463	2.74972	-1.94432	-3.01819	-1.94432	-0.00995017	-1.39159	-0.19057	1.43297	-0.410737	-2.86956	1.44415	-1.74586
Chr01_Occ:18380001-18400000	5.76124	7.38637	8.67497	3.44892	5.872	10.6239	1.56632	-1.41321	0.450481	0.389245	-1.97832	-1.11406	5.6998	0.537075	2.78448	1.79254	-2.39978	-2.2803	1.57593	-3.40859	1.48962	-2.50617	-3.11921	-1.4201	-0.946326	1.77037	-0.400922	-0.0291019	-0.538234	1.76846	0.989019	0.989019	1.1309	0.989019	1.20295	0.989019	1.40937	2.24976	1.40937	-1.10574	-0.25275	1.88054	4.62229	5.28191	2.16819	4.56821	0.412075
Chr01_Occ:18400001-18420000	-1.16052	0.868537	0.119066	1.77949	1.24783	3.53494	1.73457	1.80871	-2.04732	0.418565	-1.62876	0.703615	1.33996	0.302636	1.15434	0.944515	0.470925	3.11388	0.508051	-1.64503	-0.663503	0.0397519	-1.84498	-1.43271	-0.239807	0.111458	0.0454077	0.514219	0.854997	0.700843	3.15345	3.15345	2.50284	3.15345	1.92321	3.15345	-0.765003	1.74543	-0.765003	-3.1068	3.19791	2.23894	1.88218	3.10409	-1.42447	2.21529	-3.09804
Chr01_Occ:1840001-1860000	1.63092	-5.35469	-1.57359	-1.71013	1.57384	-2.34581	0.85471	0.951473	-1.86537	1.13162	-2.62741	-2.18716	-2.70201	0.333523	-0.145905	0.283509	0.823642	-1.11036	-1.43455	-3.48932	-4.25251	0.719285	-2.73425	-3.49017	-0.797959	-2.50869	-0.31244	1.23845	0.156778	2.42891	1.4548	1.4548	1.92158	1.4548	-0.0555548	1.4548	-2.58167	-0.849777	-2.58167	-1.77393	-0.329237	-1.78012	-1.09583	-3.91243	-1.65186	-0.305943	-1.32428
Chr01_Occ:18420001-18440000	4.17339	3.03884	-1.55756	1.81782	3.69664	3.58402	2.24734	1.21102	-0.57411	-0.420486	-1.75978	-0.108493	0.478175	1.37653	1.2328	-1.80252	-1.11666	2.5639	-2.40912	-2.68931	-1.47734	1.88065	-4.5755	-2.7497	-0.408498	-1.74898	-0.48802	-0.764361	-1.1572	-0.479562	1.79642	1.79642	1.6825	1.79642	-1.08265	1.79642	-1.83228	-1.77693	-1.83228	-0.43674	-0.918602	-0.610217	0.354153	-1.7062	-0.970826	0.139248	0.0146462
Chr01_Occ:18440001-18460000	3.14822	-0.261929	0.506417	2.11892	5.72046	5.61795	-0.962834	-2.05666	-2.52416	0.0942835	-0.887948	-2.78614	2.78623	-2.04112	-0.780608	2.62915	-0.761999	0.66173	1.53595	-0.208463	0.928176	-2.787	-0.271499	-0.830402	0.153772	-1.18825	-0.155386	0.251075	-0.520932	-0.365448	-1.36361	-1.36361	-2.26204	-1.36361	2.05374	-1.36361	0.219338	-0.00181914	0.219338	2.30828	0.963096	1.40489	-0.371259	-2.18845	1.14152	-0.720975	-0.988137
Chr01_Occ:18460001-18480000	-3.08565	1.42131	-0.148406	2.42337	0.834059	5.59961	1.15834	-3.22195	3.61949	1.05813	-2.43558	3.3491	5.76251	0.0376569	-0.725042	0.335768	-0.862098	1.7759	0.115249	0.670648	-1.31385	-0.713792	-3.17879	-2.19339	-2.02226	1.42453	-0.351653	-2.4803	0.452447	-0.700819	1.95057	1.95057	1.18619	1.95057	1.00404	1.95057	1.31746	-0.359439	1.31746	-0.338161	0.798526	-1.28501	-1.06224	-0.550588	-0.693769	-1.11226	0.782886
Chr01_Occ:18480001-18500000	0.807622	0.0779761	1.36661	2.14766	0.207514	3.1199	2.14797	-0.934618	0.029367	-1.11366	-2.76981	0.442127	-0.0915872	-0.135139	-1.78905	1.60062	-1.7507	-0.50742	-3.14592	2.04255	-0.4274	-0.534479	1.18874	0.147959	-0.0699341	-0.226144	-0.554042	1.81248	-0.684641	1.42148	0.448199	0.448199	0.475443	0.448199	-1.22955	0.448199	-0.487536	1.58295	-0.487536	-0.926339	1.13077	1.84425	0.27847	-0.217312	0.777172	1.07358	1.13085
Chr01_Occ:18500001-18520000	1.54441	-0.459557	-1.604	-0.60361	5.30292	2.97493	-0.597554	-4.36836	-0.730277	1.91535	-0.65143	3.7382	-1.06714	-3.87851	0.840039	1.26457	-2.43075	1.64793	1.39966	-0.077042	-0.547012	0.747093	-1.7034	-3.92421	-2.99852	-0.736382	-4.12415	-2.15088	-0.126542	0.788978	2.39174	2.39174	0.254012	2.39174	1.28105	2.39174	-1.14985	-2.99979	-1.14985	1.62857	-1.50466	-1.97607	-1.7298	-1.45521	-1.86003	-0.981067	-0.120934
Chr01_Occ:18520001-18540000	1.83402	5.11435	5.18437	5.65378	3.36564	6.76479	-3.14133	0.586593	0.883445	0.700735	-1.06978	-1.61452	5.45319	-3.74962	2.23442	3.44608	-1.14473	-0.732085	-1.39115	-1.90131	-1.65517	-1.90425	-1.96182	-1.18375	-0.288606	0.653556	-1.91548	-1.2015	-1.76882	0.676273	-1.57229	-1.57229	-0.171376	-1.57229	1.09029	-1.57229	-0.867665	-2.21987	-0.867665	2.83766	1.04844	-1.73919	1.90205	0.333413	0.391652	-1.8781	-0.186843
Chr01_Occ:18540001-18560000	-0.220893	3.2107	-3.20232	-0.683205	-1.18632	1.56114	-1.86923	0.0312743	-1.20507	-2.86559	-0.0803029	-1.69427	2.53997	-1.18079	0.973408	1.00223	-3.64968	-2.65451	2.10995	-1.55965	0.120844	3.23273	-2.52	0.188088	-3.02731	-0.733387	-2.84159	-0.211598	-1.07448	0.0104267	-1.67163	-1.67163	-2.0007	-1.67163	5.11288	-1.67163	0.523929	1.96839	0.523929	-1.13067	-2.70332	-0.365077	-1.73707	-1.37563	0.0139419	1.1999	-2.48139
Chr01_Occ:18560001-18580000	3.04411	2.56313	0.547425	0.266802	0.613217	0.331354	-2.18062	-1.65764	-1.74335	-0.696725	0.108476	-4.33444	-2.88135	-0.0425717	-2.35922	-1.6969	-1.21657	0.194378	-0.934151	-1.35729	0.142495	1.1595	-0.249423	-3.69327	-2.48315	1.39502	-4.28395	-2.50655	-2.44247	0.94386	0.818604	0.818604	1.70799	0.818604	1.52512	0.818604	-2.33874	-1.76172	-2.33874	-0.0185578	-0.96513	-1.8271	-1.80621	-1.75078	-2.00425	-0.907055	-1.73353
Chr01_Occ:18580001-18600000	3.8831	0.752458	0.435395	0.713087	3.77951	5.51357	-0.205223	-0.209214	1.62114	1.0924	0.215332	-1.66667	5.74967	-2.03675	2.77532	4.65007	-1.0178	-0.705835	0.0944845	-2.96805	-2.32679	-0.262138	-4.14235	-3.23628	-1.4367	1.7576	-0.00855976	-0.42339	0.917874	0.381123	1.72884	1.72884	-0.136792	1.72884	-0.400441	1.72884	0.62504	0.155811	0.62504	0.779861	0.564317	0.42703	-0.819037	0.655168	-1.03241	0.779883	0.100057
Chr01_Occ:18600001-18620000	-2.69128	1.58081	-2.21462	2.21805	1.1906	2.66433	-1.76967	-2.75113	1.774	4.16825	-2.70206	1.7779	6.0793	-2.13996	1.29338	2.36577	-3.5951	-0.138576	-0.360946	-3.08773	-3.41878	-1.92012	-4.5971	-1.64595	-2.91851	1.63456	-1.19065	0.296803	-1.03154	0.0368768	-2.1324	-2.1324	0.328869	-2.1324	2.16167	-2.1324	1.80757	1.12137	1.80757	0.396061	-0.484035	-1.11374	-1.65944	-3.56968	-1.09103	-1.66654	-1.69074
Chr01_Occ:1860001-1880000	-0.605823	-1.79312	-0.185236	2.18322	-0.0645836	-0.614314	-0.580258	3.59888	-3.08378	-1.30045	-1.96506	-2.75656	-1.9382	0.520284	0.0214118	1.10093	3.38641	0.694281	-1.56914	-4.23056	-3.63583	0.829604	-4.38263	-1.42066	-0.705692	-1.63916	0.0710104	1.6711	2.39987	1.02172	4.72573	4.72573	0.917613	4.72573	-1.34629	4.72573	-1.30634	-0.896846	-1.30634	-1.51865	1.43905	0.718178	1.69928	-0.435921	0.81635	-1.44527	-0.499753
Chr01_Occ:18640001-18660000	3.41262	1.38584	6.01927	2.70805	4.21051	2.21534	1.005	-0.577812	1.44433	-0.335454	2.81436	-0.904563	3.42583	2.39923	-0.941355	0.374369	-1.22359	0.216597	2.41611	-0.483065	0.0302437	-0.119886	-2.31005	1.20248	3.00671	1.11958	0.754856	1.23544	0.343379	2.20017	-2.02607	-2.02607	1.39233	-2.02607	-1.85511	-2.02607	-1.68208	-0.725706	-1.68208	-1.17705	0.130265	-0.649235	-0.766389	-1.20169	-2.00214	0.523506	-1.41676
Chr01_Occ:18660001-18680000	-4.95603	1.06304	1.62036	0.686578	0.83873	3.66282	-4.48114	3.15574	-0.435695	0.316641	1.29387	-2.06916	-0.0772413	1.41237	2.85716	-1.54111	-0.0640624	0.0819331	-0.285192	-2.47816	1.64074	1.89219	-1.19035	-0.80347	-2.38893	-2.36808	-2.22396	0.972976	-0.134791	0.725513	3.07219	3.07219	2.35808	3.07219	1.20535	3.07219	-1.22582	-0.771737	-1.22582	-1.44551	0.479769	0.236522	1.56768	-1.89143	-0.11944	-2.98673	-2.64787
Chr01_Occ:18680001-18700000	1.89044	5.02769	1.15779	2.46519	1.31691	-0.0363293	1.72987	-3.22547	3.05383	-0.821112	0.404242	2.62255	-0.083601	0.281174	-0.115508	-0.0192731	-0.273353	-1.45823	0.279515	-2.36586	-0.976212	-0.722363	-2.12334	-0.460594	-0.596384	2.17558	-0.370752	-0.736047	-2.17272	0.176384	2.09476	2.09476	0.0248737	2.09476	0.621643	2.09476	-0.86998	-0.430255	-0.86998	-0.671439	0.252272	-0.264794	3.93468	-0.740813	-0.737344	0.774429	-1.38989
Chr01_Occ:18700001-18720000	2.88412	4.59997	3.62454	0.589703	1.05288	2.89439	-0.309915	-2.86753	-1.05159	-1.49763	-0.0547736	0.0133937	1.15487	0.738158	2.34299	0.359855	-0.339909	-0.563393	2.08605	-0.483857	1.4655	-2.93526	0.02229	0.455025	-0.827164	0.134976	-2.18242	-1.00754	-1.92715	-0.0456177	3.73967	3.73967	2.08589	3.73967	1.12325	3.73967	-0.878558	-0.278235	-0.878558	-0.0712592	1.12434	0.425688	0.00652116	-0.751163	-1.69858	0.397291	-1.77096
Chr01_Occ:18720001-18740000	-3.04194	1.4973	0.50403	-1.87576	1.4426	0.947349	4.39891	-2.24558	3.18134	-0.315546	1.20483	3.28175	4.49833	0.180335	0.777364	0.853231	-2.01492	-1.39821	2.80764	-3.10749	1.6583	1.07992	-3.65672	-2.44779	-2.08469	-2.682	-2.1186	-0.758032	-0.576396	-1.47714	-1.34043	-1.34043	2.06492	-1.34043	-1.10357	-1.34043	0.636928	0.332315	0.636928	-0.894193	-2.13599	-1.87777	0.649491	-2.20564	-2.33123	-0.892836	-0.363681
Chr01_Occ:18760001-18780000	0.970007	3.00512	3.49339	0.555882	3.84	3.74919	0.145216	0.0977643	-2.05305	-2.69541	-2.84006	-1.37496	1.34013	-3.81485	1.18576	2.0094	-3.33365	-0.314249	0.858927	-3.186	-0.230268	-4.52772	-5.36959	-1.95843	-1.57195	-1.23457	-2.79744	0.132187	0.741057	1.20091	2.02686	2.02686	-1.34693	2.02686	1.86353	2.02686	-0.50817	-3.06668	-0.50817	1.33053	-0.0856069	-1.87317	-0.469757	1.87171	0.233693	0.00665188	0.642552
Chr01_Occ:18780001-18800000	2.77221	0.264698	1.70873	3.06935	0.925055	1.24428	2.24939	1.35271	3.78489	0.840583	3.44412	-0.100125	-0.825031	-1.83836	-1.39226	-0.221331	-1.35114	-0.919683	0.107413	0.226743	-0.103418	-0.300857	-0.0413573	0.526749	-0.74433	0.800143	-1.04256	-1.8561	-1.32246	-0.880038	2.62416	2.62416	1.36505	2.62416	1.39473	2.62416	-1.34991	-3.31906	-1.34991	-0.191563	2.23941	-0.190865	0.284793	0.508516	1.13266	-0.928923	2.04548
Chr01_Occ:18800001-18820000	1.03658	-0.628684	-1.50692	-0.589741	1.03518	0.945046	-1.15863	-0.454982	-1.98444	-0.895315	-0.738894	-1.67291	-2.43856	-0.88311	0.246151	1.07946	1.56751	0.614182	-1.79179	-1.26969	-3.26858	5.01487	-2.99911	-3.15755	1.01205	0.628447	0.280801	0.750105	0.144024	2.64444	-0.00958865	-0.00958865	2.03224	-0.00958865	0.607071	-0.00958865	-3.61659	-3.45869	-3.61659	-0.0128893	2.44839	-1.80544	-1.72505	-0.535708	-2.08855	-0.124685	-0.169429
Chr01_Occ:18840001-18860000	-5.65247	-0.302215	-2.4103	-0.0781036	3.39853	2.129	0.641603	1.35604	-2.31327	1.73582	-1.4756	-2.78831	-5.16691	2.27912	0.704037	0.173061	-3.62455	1.74574	-1.13433	-4.12696	-2.7943	-1.34303	-3.75847	-1.35091	0.418099	0.92913	1.81147	0.651434	3.1979	-1.14144	2.5754	2.5754	0.648324	2.5754	-0.280603	2.5754	-2.22128	-3.07294	-2.22128	-0.276261	0.652534	-1.57092	-1.41595	-1.0422	-1.80973	-1.4882	1.71896
Chr01_Occ:18860001-18880000	3.33568	4.45623	4.47885	1.50245	7.75583	1.92492	2.65226	0.0544035	-0.031271	-1.43558	0.408232	-0.864762	-3.49439	0.587731	-0.410139	-1.13649	-0.977832	-0.367707	-0.639822	-3.53582	-1.54908	-0.129302	-1.47862	-4.0042	-1.55493	0.169241	-1.76499	-1.23071	1.40388	-1.64088	-1.40019	-1.40019	0.0672501	-1.40019	-3.61845	-1.40019	-0.593861	-2.1401	-0.593861	0.768669	0.470535	-1.01033	1.45169	1.20055	0.702892	-1.97808	-2.91843
Chr01_Occ:18900001-18920000	4.13953	-0.288652	1.25225	-0.140039	2.57558	6.06657	-0.587651	-2.51591	-0.1858	0.198246	-1.32901	1.82464	-4.29014	1.79986	2.56163	-0.108935	0.553369	0.289142	-0.288763	-0.468471	-0.308445	-0.861703	-2.3652	-3.53159	1.9201	-0.701696	1.6521	0.0761274	1.25973	0.0192244	-1.2053	-1.2053	0.324775	-1.2053	1.75094	-1.2053	-2.47067	-2.06766	-2.47067	1.37844	3.42518	0.950216	-2.06644	1.05982	0.63731	-0.794049	-0.0852228
Chr01_Occ:18920001-18940000	5.87714	2.44926	0.49694	2.98187	5.47206	6.22694	-0.852178	-0.341906	2.18926	-0.785879	-0.0332279	2.06298	3.65617	-1.30319	-0.400891	1.26245	-2.34349	-0.46824	-0.399453	-1.75515	-0.645354	-1.94233	-1.69441	-3.17447	-0.797112	1.91199	0.288304	-0.360935	-0.727493	1.47308	0.637997	0.637997	-0.319993	0.637997	0.690441	0.637997	-0.673612	1.47602	-0.673612	-1.38671	3.18228	3.36661	-1.23904	-1.87869	3.18535	-1.20453	1.27116
Chr01_Occ:18940001-18960000	0.169878	4.71861	-0.794134	1.31293	6.56474	4.31467	0.157541	0.01452	-0.274115	-0.267198	0.21728	-0.205938	0.621799	0.711022	-2.20147	-1.33281	-4.9387	-1.01495	-2.35998	-2.89057	-1.0213	2.00232	-2.39034	2.41459	-0.546353	0.152944	-0.734342	-0.333967	1.25569	0.0842845	0.619551	0.619551	0.400138	0.619551	-1.31836	0.619551	1.79615	-1.48578	1.79615	1.13704	-2.20354	-4.57848	-2.19898	-1.64453	-3.3978	-1.4464	1.88661
Chr01_Occ:19000001-19020000	-2.76726	1.06062	0.504308	-0.0959734	1.73646	-0.895235	-0.853599	-2.48142	-0.764554	-0.446581	-1.66085	0.996376	0.488308	0.913443	1.09551	-0.61957	0.36095	-1.52025	-0.242373	1.05506	1.17335	-0.715855	0.824918	1.14869	-0.0762854	-0.587958	-0.41899	-0.132168	-0.979278	0.0903933	-1.24722	-1.24722	-1.37279	-1.24722	2.18344	-1.24722	-0.660983	-1.09748	-0.660983	-0.754162	0.933132	-0.326757	1.54314	2.56462	3.13433	1.39825	-1.79629
Chr01_Occ:1900001-1920000	6.05475	-3.11075	4.676	1.53264	5.51222	-4.84522	9.98275	7.40458	-2.95862	-5.06604	-2.64071	-3.33981	-6.33635	5.29802	-0.242133	1.86465	4.57692	5.16949	-1.60386	1.14668	-2.05387	0.890112	2.53261	2.56926	0.634975	-1.32828	-0.50913	2.14456	2.29877	3.47367	4.42957	4.42957	-1.98088	4.42957	1.35199	4.42957	-2.17821	-2.73139	-2.17821	-2.26747	1.76713	-0.707464	-3.82917	-0.118081	-0.0243462	-3.33912	-2.83856
Chr01_Occ:19020001-19040000	0.149605	3.18818	7.79707	0.640198	6.34615	0.485851	3.2786	-0.994784	4.15683	-0.903943	2.99611	0.381433	2.08062	2.54267	-1.09794	1.55564	-0.3664	-0.363023	0.309325	-4.44861	-0.187394	-5.23898	-3.06321	-1.84991	-0.265163	-3.37114	-1.02335	-0.842684	-1.40024	0.00132053	-0.884188	-0.884188	0.808214	-0.884188	0.719848	-0.884188	1.03702	-0.0767648	1.03702	1.17303	-0.91543	-1.33345	0.549635	-2.02954	-3.27398	-2.42192	0.629044
Chr01_Occ:19040001-19060000	-2.71281	3.35743	-0.0229776	1.43951	3.07165	1.28102	-0.986423	-0.0525756	-0.59215	1.00275	-0.188182	-1.76012	0.172285	2.10474	0.868892	0.840988	0.630275	1.17554	0.0735231	1.2688	-1.58889	0.325278	1.60079	-0.483572	-2.33272	2.85563	-2.48069	-2.59818	-2.10071	-0.751226	-1.07711	-1.07711	3.11531	-1.07711	0.32461	-1.07711	-2.97222	-1.5435	-2.97222	-1.70969	0.808143	0.643072	0.99089	0.417515	0.271043	-1.17489	0.421989
Chr01_Occ:19060001-19080000	7.81834	6.83668	0.984803	2.36084	3.99884	-1.69792	0.1168	-2.67168	2.50297	-0.395265	3.5698	1.8399	-3.01869	2.41062	-0.667842	1.87526	-1.80255	1.11728	-0.438143	-1.34789	-0.779729	-2.39263	-1.46498	-2.0147	1.22019	-0.625641	0.976443	1.44761	1.71114	1.58423	2.02577	2.02577	2.84414	2.02577	-1.09895	2.02577	0.0206869	-2.10005	0.0206869	1.70692	1.90143	-0.0330033	2.39712	0.379732	-1.10029	-0.97701	-0.774882
Chr01_Occ:19080001-19100000	2.1191	3.80209	2.03182	0.221449	3.71785	1.89301	0.654087	3.54487	1.07022	2.62574	-0.238722	0.545315	-0.932775	-0.688937	-2.00962	0.322903	1.85304	-0.540088	0.696891	-1.32208	-2.25058	0.1709	-3.66605	-2.28999	-0.630984	0.059062	0.102293	-0.546554	0.225248	1.19172	-1.77542	-1.77542	-1.65203	-1.77542	1.98424	-1.77542	-2.15343	-2.64534	-2.15343	0.379167	-0.416502	-0.749259	-0.0922997	0.234394	-1.57378	-2.54081	2.31135
Chr01_Occ:19100001-19120000	-0.384084	-0.46047	-0.520818	-2.28734	2.48273	0.93653	-1.01145	-1.06668	1.86154	-2.92178	0.933561	0.406947	-0.999763	-2.40261	3.55673	0.515132	-2.31805	-0.735522	-3.06921	-4.52335	-0.169676	-0.376334	-3.12473	-5.07147	-3.2165	-0.196488	-3.28353	0.856961	-1.335	0.800553	5.25246	5.25246	5.63245	5.25246	-0.570883	5.25246	-2.82945	-1.16047	-2.82945	-1.16859	-1.36333	1.25926	-1.62642	-1.40261	-0.0275642	-1.86416	-2.24934
Chr01_Occ:19120001-19140000	-7.16346	-3.03975	-1.94666	-1.9447	2.4138	6.90733	0.489849	0.839953	0.344712	1.04961	-0.0927984	-1.82462	-2.15422	0.788856	-1.11419	2.45656	0.434438	-2.18211	0.00809486	-3.00286	-2.72709	3.41245	-4.26961	-3.01	-0.102968	0.367255	-2.73194	-1.80268	-3.02332	1.30975	1.01872	1.01872	2.16205	1.01872	1.64169	1.01872	-2.10826	1.25285	-2.10826	-2.94417	2.9306	4.41058	0.284256	-1.43816	-0.321736	-1.72756	-0.0540715
Chr01_Occ:19140001-19160000	0.530379	2.76178	2.81668	0.708286	3.24676	2.55748	-1.49198	1.10329	0.839468	-0.892259	0.4534	-1.9634	1.13409	-0.0901011	-0.49125	2.02764	0.382337	0.393495	1.44469	-0.779074	0.366594	0.478535	-0.203969	-0.32714	-1.47885	-0.552575	-2.19355	0.525119	-0.568092	0.734954	0.683876	0.683876	2.13958	0.683876	0.970017	0.683876	-1.21821	0.394015	-1.21821	-0.682539	0.200611	-1.67302	0.83034	-2.02294	-1.95461	-0.0511872	2.95846
Chr01_Occ:19160001-19180000	3.33966	1.59549	4.17116	4.8736	4.71543	5.36462	-1.75255	3.07992	1.33377	-1.50568	4.44975	-0.320067	-4.10159	-0.192056	0.858054	-1.407	-2.00182	3.0872	0.189378	-2.94074	-1.72584	-0.111788	-4.16539	-0.716813	-1.81226	-1.52688	-2.28182	-0.75457	-1.95365	-2.3137	1.21934	1.21934	2.16749	1.21934	1.18455	1.21934	-1.03395	-1.061	-1.03395	-0.224884	-0.358598	-1.1663	3.42192	0.1029	3.1227	2.6151	1.31645
Chr01_Occ:19180001-19200000	0.527948	4.25011	4.86192	5.49005	1.06859	2.30511	-1.28742	0.169639	1.41139	-0.366833	2.44841	-1.9681	1.97003	-1.30443	2.91231	0.735122	-1.90518	-0.356572	1.48354	-1.59684	-1.01238	1.08616	-4.16501	-0.0341042	1.62864	-1.87013	-0.712532	-0.334667	-2.0775	-2.28049	-1.40448	-1.40448	-0.260643	-1.40448	3.36879	-1.40448	-2.59963	-2.52841	-2.59963	0.592146	1.77258	-1.19628	-1.12066	3.1923	0.932049	-0.154406	-0.293999
Chr01_Occ:19200001-19220000	4.80601	5.75646	7.414	4.74347	3.08214	7.69804	-1.26495	1.87956	-0.0889436	-1.33346	0.135206	-2.11131	5.31701	-0.445021	1.5105	1.35126	-2.52148	-1.39276	-3.21002	-0.773264	-2.34349	-2.95952	-1.3783	1.91787	2.49711	-0.458096	0.895161	0.226057	-2.3104	-1.1388	3.57825	3.57825	2.42684	3.57825	0.735213	3.57825	0.684741	-1.89602	0.684741	1.94294	-0.00171326	-1.2488	-0.869565	-1.7494	2.46049	3.50877	-0.647173
Chr01_Occ:1920001-1940000	2.72379	1.38662	1.22358	0.99067	2.07828	0.566821	0.146683	-2.7675	-0.924608	-0.969374	-1.37528	0.540556	0.257655	-0.113119	1.04018	0.592406	-0.756506	-0.696188	-2.70323	-2.23683	-2.91781	0.0353581	-0.419084	-1.55934	0.36448	1.40896	-0.615285	0.415123	-0.129623	1.45175	0.247256	0.247256	-0.727073	0.247256	0.89927	0.247256	-0.501044	-0.447626	-0.501044	0.867615	2.34207	0.876005	-0.88234	0.858226	-0.0647711	-0.813851	1.5833
Chr01_Occ:19220001-19240000	3.71151	2.45756	5.45239	3.12747	4.44593	3.41223	2.67354	-0.119555	4.92855	1.80192	2.58592	2.20055	-0.925449	-2.5414	-0.0277464	2.51468	-1.22285	-0.575557	-2.28839	-2.2272	-1.83107	2.18403	-2.49653	-1.80832	1.20841	-0.0792971	-0.976	-0.824445	-0.731164	0.849338	3.99902	3.99902	2.82114	3.99902	-1.7698	3.99902	-2.64317	-0.565711	-2.64317	-1.40215	3.5482	0.477738	0.963115	2.36213	-1.78311	0.895974	-0.0526508
Chr01_Occ:19240001-19260000	3.38268	1.82562	2.39398	1.43145	1.33458	2.42374	8.24594	0.569767	3.19345	-1.07673	-1.05758	5.51727	-3.22275	0.996056	-1.55215	-2.76995	1.02986	-1.38291	2.15172	-0.46623	1.59897	-0.361501	1.38048	-0.0392216	-0.469076	0.028582	-2.12351	0.943477	0.713413	1.98655	0.389798	0.389798	2.11901	0.389798	1.75608	0.389798	-0.53991	-2.72599	-0.53991	0.787942	-1.40587	-2.26447	1.23976	0.695741	-0.745341	2.42983	1.54221
Chr01_Occ:19260001-19280000	3.67236	0.320839	3.65842	4.02271	7.50747	1.18391	0.971909	2.53299	-3.40183	0.273504	-1.23377	0.926758	-0.899061	1.15213	0.658672	0.733333	-0.36564	2.89956	-1.00035	-3.18755	-0.167726	2.91567	-3.13988	-3.30018	0.164454	-0.434839	-1.52386	-1.5734	2.81267	2.15535	1.42376	1.42376	3.60795	1.42376	-1.13861	1.42376	0.7349	-1.89281	0.7349	0.0853672	-0.359458	-2.7816	-0.485305	-0.638796	1.43021	-2.44153	2.05174
Chr01_Occ:19280001-19300000	7.68473	5.33847	0.872215	0.789937	2.67558	5.81095	-0.810887	-4.61136	1.53594	2.7193	-2.7202	5.04837	-1.08006	-2.71704	4.17215	-0.271709	2.73701	0.207967	-0.0749688	-3.02925	-0.367941	-0.960118	-4.16825	1.08833	0.0276675	-1.24592	-0.675087	0.014413	-0.281958	-0.826676	-1.19852	-1.19852	0.888728	-1.19852	2.86887	-1.19852	-1.00127	-2.09748	-1.00127	1.85296	0.352084	-1.99289	0.29994	0.859047	0.775957	-2.86428	-2.05676
Chr01_Occ:19300001-19320000	3.11949	1.75904	0.0356905	0.265698	2.5483	0.881827	2.68255	-1.53525	2.04304	0.131816	0.124411	2.88268	-1.85494	0.702493	2.23006	-0.291171	2.31998	0.545803	-0.574046	1.06101	-1.95531	-2.07886	0.643433	-3.64906	-1.74283	-1.47955	-1.87462	-2.73225	-0.907054	-1.31477	-0.461042	-0.461042	1.29696	-0.461042	0.727151	-0.461042	-0.432468	-2.60545	-0.432468	0.652761	-2.46404	-3.39552	3.30786	-3.28129	2.29446	1.53905	1.28528
Chr01_Occ:19320001-19340000	2.93929	0.26631	3.61603	0.230604	5.10019	2.83859	5.80076	3.67009	-1.9573	1.04046	-4.39917	0.448563	0.251524	1.17546	-0.182747	1.40899	-1.63986	3.2953	0.570442	-1.28155	-0.276163	-1.45996	-2.69913	-0.914165	0.625236	0.280136	-0.7963	0.116312	-0.34751	-0.0627584	3.93038	3.93038	2.82063	3.93038	1.14481	3.93038	-0.898008	-4.91907	-0.898008	1.20315	-0.0466135	-2.83915	-1.44895	-2.96491	-0.0270099	-3.22928	-1.22622
Chr01_Occ:19340001-19360000	-0.224113	1.97548	2.85846	3.11262	3.58374	3.31725	-1.00305	-1.38951	-1.48842	3.41193	-0.747689	-0.205448	-3.00805	1.18723	-2.12064	-0.333384	-1.23679	3.73262	1.03953	-2.00354	0.52585	-1.36753	-2.23192	-0.989441	0.258214	1.28427	-2.70771	0.232182	-0.349625	0.809991	1.50025	1.50025	0.580555	1.50025	2.25797	1.50025	0.131494	-0.246146	0.131494	-0.143936	-0.947941	-0.780319	0.636272	2.14354	-1.45874	0.374835	1.07859
Chr01_Occ:19360001-19380000	-0.74123	2.37006	0.48783	0.6209	1.63081	1.94955	-0.992267	-0.752521	0.979328	4.06889	0.830032	-2.10104	2.02245	0.88174	2.48567	0.415737	-0.595566	-1.18212	0.973337	-4.27483	-1.45411	0.385319	-3.53534	0.25573	-1.40884	-0.340235	-1.50048	0.782776	-2.14005	0.432429	-2.25356	-2.25356	-0.555765	-2.25356	1.94254	-2.25356	0.110845	1.49608	0.110845	-2.71197	-1.68978	0.311118	1.26638	-0.596714	0.0478604	-0.987883	0.357602
Chr01_Occ:19380001-19400000	3.41593	3.94604	2.14894	0.123957	3.32532	3.65781	0.896922	3.11657	-0.87473	-1.47967	1.19918	-0.86764	0.822436	-1.07424	2.99823	-0.278896	-2.42124	0.778195	-0.482925	-1.64777	-0.439758	-1.86772	-0.474915	2.7545	-1.88199	-1.64469	-0.842626	-1.41326	0.934055	0.526784	6.30071	6.30071	2.51321	6.30071	1.68211	6.30071	-0.66706	-1.39981	-0.66706	0.650183	2.25959	-0.881738	1.15959	0.974028	2.61566	1.54195	0.576833
Chr01_Occ:19400001-19420000	-16.4207	-13.1485	-10.6702	-5.3694	-8.80301	-2.59508	1.64134	-5.41279	1.42925	0.0405698	0.230326	-2.33879	-2.12679	-5.14653	-1.81286	-0.0806428	-0.893988	1.85556	0.373107	-3.99043	-2.8299	-1.37596	-4.61306	-3.06031	-3.42177	-0.716458	-3.71262	1.27956	-2.8182	2.89171	3.63501	3.63501	4.28158	3.63501	1.06097	3.63501	-5.82175	-4.66171	-5.82175	-2.16153	-1.9229	-4.18258	-5.51184	-1.16586	-3.14429	-5.77361	1.31527
Chr01_Occ:1940001-1960000	0.283594	1.00178	1.75789	0.764118	2.27459	6.28927	-1.11887	-1.25991	0.917471	1.14286	0.202582	2.03633	-0.50839	2.04098	0.259839	-1.52141	0.590992	0.591818	-1.45569	-2.80286	-1.98154	-0.251265	-2.76013	-1.97502	-0.713073	0.668037	-1.32491	0.490901	-1.82242	0.200326	-0.185989	-0.185989	0.851538	-0.185989	-0.41377	-0.185989	2.65645	1.67834	2.65645	1.50892	-1.29655	0.196552	-0.823201	0.581455	2.22229	-0.497962	-1.43814
Chr01_Occ:19420001-19440000	0.174057	1.5544	0.0747577	1.82462	3.36687	2.09677	0.316964	-0.462168	-0.127299	-0.356523	-2.42545	-1.35081	4.43473	-0.188178	-1.62095	0.0522098	-2.38658	-1.31317	4.12034	-1.25181	4.50707	1.57075	0.0441193	-1.97407	-1.28481	-0.434526	-1.30193	-0.137964	-1.04343	0.633596	-0.621613	-0.621613	1.77806	-0.621613	-1.49955	-0.621613	-0.964514	-1.89163	-0.964514	-0.222756	1.51874	-1.10485	-0.177132	1.09438	-0.317155	-0.0978626	-1.91961
Chr01_Occ:19440001-19460000	2.35964	1.15992	1.42318	0.0942553	1.46231	0.387182	0.971389	-2.56943	-0.779822	-1.59195	0.186123	0.536057	1.76667	-1.20254	-0.133324	-0.608746	-1.27566	0.439312	-1.27674	-1.33347	-2.48153	0.428165	-2.9777	-1.1416	1.31569	-0.766024	0.220742	0.694627	0.83558	0.996009	1.10617	1.10617	0.778158	1.10617	1.26866	1.10617	-1.12834	-0.638212	-1.12834	-0.336099	-2.13122	-1.33318	0.0324365	-1.41055	-0.691542	1.21383	0.97978
Chr01_Occ:19460001-19480000	0.160795	2.01596	0.219934	0.65197	0.557624	1.45908	0.314324	-0.662551	-1.67391	-1.52837	-2.26494	-0.818291	0.69928	-0.790195	0.573093	-1.6345	-1.57101	-1.35561	1.08619	-0.920831	0.854491	0.360657	-0.227157	0.705523	0.464017	-1.95696	-0.902067	0.976997	-1.08139	-0.205309	2.78574	2.78574	1.34279	2.78574	0.23021	2.78574	1.16983	-0.578205	1.16983	0.213466	1.1151	-0.294567	-0.00331157	-0.432649	1.44632	-0.266288	-0.0912169
Chr01_Occ:19480001-19500000	3.62342	5.10253	6.67171	-0.0904151	5.63335	-0.445001	1.16433	-0.0899894	0.622435	0.316441	1.18354	-0.982308	-1.33613	0.209137	-1.62294	-0.804648	-0.595004	0.233384	0.906236	-1.37844	1.70235	2.00784	-1.0013	-0.92593	-0.46054	-1.46226	0.535569	0.776154	1.27319	0.980987	-3.19575	-3.19575	-0.718194	-3.19575	1.98073	-3.19575	-1.57702	-2.31145	-1.57702	2.11971	1.30123	-0.70021	0.822347	2.26363	2.00154	0.47221	-0.767418
Chr01_Occ:19500001-19520000	1.11521	1.78904	0.145421	0.806992	4.34522	3.84498	-0.174318	-1.25389	2.09918	-0.2407	0.618784	1.64463	-0.526435	2.77901	1.71668	0.00969285	0.150175	2.02375	-0.2664	-3.09362	-0.661302	0.622029	-2.5946	-0.777603	-3.31207	1.84577	-2.80232	-1.63828	-2.90273	0.619571	-2.65281	-2.65281	3.12725	-2.65281	-0.392856	-2.65281	0.455947	-2.23011	0.455947	1.7511	-2.26836	-2.9619	0.278764	0.388273	2.2852	3.01302	-1.65494
Chr01_Occ:19540001-19560000	1.67151	0.814504	3.13595	2.03707	0.367605	1.28569	0.795859	-0.274002	0.296177	0.384257	-0.889844	-0.0392025	0.844215	-1.31516	1.38621	0.967011	-1.33199	-0.261612	5.39017	-2.77337	2.82023	-1.10265	-1.51226	-1.2973	-1.51409	0.212601	-0.79777	-1.18222	0.363496	-0.578508	-1.5919	-1.5919	-0.295508	-1.5919	1.61287	-1.5919	-0.802074	-2.20434	-0.802074	-0.193852	-0.151874	-2.16095	1.69502	-1.22414	0.121747	-0.0289254	1.05548
Chr01_Occ:19580001-19600000	0.120222	3.09031	3.43874	-0.294624	1.27272	-1.08904	-1.9296	1.63521	-0.981497	1.56219	-2.20373	0.6834	0.270546	3.15334	-4.29044	-1.85856	-2.14775	3.20777	1.62057	1.01456	-0.0206544	1.76784	0.959382	-1.1823	2.41369	0.10486	-0.271019	-3.58322	-1.51564	1.2536	4.17195	4.17195	3.27011	4.17195	-0.861207	4.17195	0.43225	-1.16309	0.43225	-2.91743	2.73906	0.764505	10.5129	4.24007	0.931442	8.55928	1.90486
Chr01_Occ:19600001-19620000	-5.24613	-3.42828	-2.98902	-5.79657	-5.20494	3.63426	-2.19762	-7.69637	1.64448	-2.91788	0.847844	0.664915	-5.03412	4.11898	-2.91605	0.102005	-0.786502	1.39184	1.12614	-6.95835	-1.56708	-4.67843	-6.03085	-5.01405	-1.71967	-2.27263	-2.2051	1.42781	0.0426611	0.75648	4.31825	4.31825	3.75388	4.31825	3.25811	4.31825	-2.10515	2.35673	-2.10515	-4.90008	-0.980568	3.55049	-3.61159	-2.15159	-5.01583	1.61547	0.696735
Chr01_Occ:1960001-1980000	3.19645	0.225939	1.68814	0.279292	1.334	1.7679	-1.4772	-0.924179	0.939634	1.12096	1.47658	1.37222	0.422416	4.3631	0.147227	-1.22934	-0.806887	-1.28472	-1.91803	-2.79596	-3.26691	-0.144279	-3.65922	-1.69156	-0.581424	-1.76729	-0.449536	-2.07913	0.506467	-0.958752	1.83258	1.83258	3.63913	1.83258	-1.61721	1.83258	-1.82785	-2.3413	-1.82785	-0.218628	0.522719	1.29588	-0.437388	1.55705	0.268985	0.795115	-1.78485
Chr01_Occ:19620001-19640000	-2.39332	0.646903	-2.05268	-0.63441	4.6079	3.60258	0.894154	-0.0964318	-2.57444	-0.51703	-2.05597	-4.63167	2.45198	1.4471	-0.183143	-2.03314	-3.29076	-1.55829	-2.27081	-1.49324	-1.54656	-1.65205	-2.5891	-3.29192	-2.85742	0.571859	-2.34857	-0.891945	-1.62841	-0.1614	1.55537	1.55537	4.38547	1.55537	-4.84794	1.55537	-1.85062	-2.01881	-1.85062	-1.01106	0.82202	-0.166806	3.47804	9.15508	5.08062	3.73314	-0.413676
Chr01_Occ:19660001-19680000	-1.46275	-0.960383	-2.23083	-1.07966	0.818233	0.776364	-1.85157	-0.743175	0.967964	2.12692	-0.946053	-2.20151	-3.49491	-0.786871	0.177037	-1.74374	0.916272	-1.46948	-1.43721	-3.34143	-1.12463	0.683031	-2.71672	-1.7365	-0.882648	1.2153	-0.529294	-0.773446	-0.754889	-1.58824	1.60383	1.60383	3.77518	1.60383	0.299608	1.60383	-2.33295	-0.608949	-2.33295	-3.59563	-1.3479	-0.427724	-2.43749	-0.845198	-1.8354	-0.0649787	0.966668
Chr01_Occ:19680001-19700000	7.34549	2.90016	3.57723	2.13524	0.548062	0.542342	1.26354	-2.28915	2.21171	2.65549	1.04448	0.996619	-1.68531	2.7139	-2.3231	0.407228	-0.442825	2.07339	3.67673	2.97546	0.8797	-0.43753	1.74356	2.30006	-0.459115	0.543874	0.0126857	0.67745	0.0974406	0.475753	0.608576	0.608576	1.43591	0.608576	1.28874	0.608576	-0.380151	-1.13076	-0.380151	0.847252	-0.0562317	-0.35492	1.68222	-0.0580835	1.73243	-0.396955	-1.92926
Chr01_Occ:19700001-19720000	6.49614	-1.70315	4.26052	2.35333	1.79275	3.05887	1.51052	0.877097	0.998282	1.64446	-0.252309	1.29595	0.61484	2.00472	-1.01616	-0.0997594	-1.12523	0.00912128	0.596897	1.88816	1.83254	-3.31361	0.497421	1.14652	-0.383147	1.1406	-3.09221	-0.344723	-2.02361	0.549127	1.50686	1.50686	0.731214	1.50686	0.65964	1.50686	-0.216535	-1.74812	-0.216535	2.68579	-1.60314	-0.997358	3.70996	4.33984	4.07906	2.18274	0.441383
Chr01_Occ:19720001-19740000	5.42948	1.94907	3.62749	0.831569	1.59536	0.999342	3.32741	-3.57145	2.5173	-1.84187	5.37011	0.832089	-0.37269	-0.351463	2.7758	0.424284	-0.65161	-1.15948	-2.01396	-0.602777	2.87645	-4.69448	-0.813211	4.29008	-1.19789	-1.07813	-2.0292	-0.939176	-0.887006	-0.956709	3.25595	3.25595	-0.287773	3.25595	1.57699	3.25595	1.25888	-0.867499	1.25888	0.492742	-0.622981	-0.38418	2.26848	1.61149	1.69614	4.8355	1.29403
Chr01_Occ:19740001-19760000	7.84794	3.90444	7.13107	3.65415	6.83487	6.13832	-0.645275	4.26487	-3.53325	4.61131	0.136394	-0.0789102	-0.987171	0.223567	-0.985217	1.75715	-1.00774	1.35044	-0.47883	-4.59953	-0.209712	1.57134	-4.28952	-4.4301	-0.54497	0.272391	-1.99045	-0.908862	0.594101	1.27917	3.506	3.506	1.5843	3.506	1.71495	3.506	1.22203	0.787836	1.22203	-1.41633	0.1729	-1.81005	-1.7142	2.7375	3.13745	-3.80262	-1.81478
Chr01_Occ:19760001-19780000	1.47772	2.42968	3.24496	2.76058	0.441487	2.88855	3.72264	-1.8708	3.55144	-2.13328	0.907079	1.13079	1.58962	-1.52117	0.26858	0.114372	-1.66378	-0.338606	1.96527	-0.261471	0.992195	-0.0117447	0.522618	-1.35972	-0.625154	-1.03868	-1.96016	-1.69025	-0.243499	-1.78154	2.08794	2.08794	1.71374	2.08794	0.0652515	2.08794	-1.43787	-2.10904	-1.43787	0.168395	1.09366	0.153204	0.591486	2.95136	0.600468	0.0501612	-1.27402
Chr01_Occ:19780001-19800000	6.23149	3.28872	5.73194	3.59991	4.58893	5.25645	1.29419	0.06669	2.95964	2.15612	-0.609482	5.31879	1.20775	2.42836	0.45643	-0.543224	-1.49352	1.29565	2.64852	-0.493377	-0.25922	-2.66031	-3.07689	-0.764394	-0.759687	0.385526	-2.05917	-1.08813	-1.41479	0.371472	1.02286	1.02286	1.51238	1.02286	0.345156	1.02286	-1.67403	-1.41887	-1.67403	-0.646193	1.5751	-1.48976	0.939938	3.0549	-0.579265	0.548437	-1.2029
Chr01_Occ:19800001-19820000	1.96447	4.12535	5.34037	2.11914	2.06739	3.62307	-5.38886	-0.187759	1.65554	1.70868	-0.343184	0.617086	1.72872	-0.514753	0.3686	1.88949	2.25686	0.82658	1.40595	-0.425592	-4.06165	2.7348	-1.82932	-2.20276	0.069647	0.471756	-0.727607	-1.44697	-0.300483	0.142283	1.94949	1.94949	1.00244	1.94949	2.48089	1.94949	-0.443502	-1.1877	-0.443502	0.0377807	-0.754709	-2.58966	3.27411	-1.55826	0.296078	-0.344716	-1.47296
Chr01_Occ:1980001-2e+06	3.88895	-0.763297	2.25232	-0.147013	2.27401	0.935983	0.601462	1.29222	3.24861	0.680991	2.29938	0.684791	-1.87784	-0.595063	0.0145685	-2.30281	-1.25691	-1.57896	0.72404	-1.07213	-0.702478	0.259773	-0.74176	-2.42987	-0.797667	-0.652527	-0.665511	0.233398	-0.455831	-0.450563	1.63742	1.63742	1.8865	1.63742	0.432962	1.63742	-1.89077	0.0489191	-1.89077	-2.67602	2.82992	1.20181	-0.284351	2.44094	-0.469754	-0.170978	-2.14739
Chr01_Occ:19820001-19840000	5.69399	6.03898	8.38191	8.1597	8.30631	7.14463	-3.317	0.175337	-0.691959	-1.77423	-0.638961	-2.71807	2.44512	1.48221	-1.75595	2.5234	0.180442	-0.451478	-3.06792	-1.8422	-3.98671	-4.75361	-1.96431	-2.22819	-3.89137	-1.18884	-3.32057	-0.434936	0.940026	0.243671	-0.119862	-0.119862	3.30056	-0.119862	0.226105	-0.119862	-0.645999	-2.75789	-0.645999	3.3296	-0.983667	-4.52045	1.97341	0.383682	0.701903	1.28705	0.508571
Chr01_Occ:19860001-19880000	4.84127	1.40152	3.29085	0.242122	5.89418	2.84489	1.06301	-0.44019	-1.82901	1.56037	-1.91642	-1.02646	-4.43947	-0.855405	0.585038	-1.38207	0.40519	1.62325	0.353085	-1.6217	4.14034	3.2403	-1.72327	-0.853819	0.299208	0.499847	-0.491558	-0.519308	-1.46698	-0.0945206	0.591161	0.591161	3.36652	0.591161	-2.38093	0.591161	-1.91798	0.395328	-1.91798	-0.996227	1.93518	0.741281	2.62709	-3.06995	0.00390922	1.32724	-2.60939
Chr01_Occ:19880001-19900000	0.534613	-1.49637	-0.671636	2.37137	5.16045	6.06554	-0.533654	-0.878038	-0.0772281	2.19366	-1.27248	-0.278924	-1.869	0.786152	2.76951	-2.05007	-0.819456	-1.48538	0.650123	-0.487281	-0.508221	-0.832294	-0.589755	-2.18705	-0.746093	0.510237	-0.12572	-0.333765	-0.0797621	-1.29495	1.5294	1.5294	2.43727	1.5294	-0.5294	1.5294	1.11998	-0.131937	1.11998	-0.815327	-0.448198	-2.62171	-2.81598	-0.095932	1.80413	1.14366	1.28575
Chr01_Occ:19900001-19920000	8.16293	4.76964	1.73299	2.42294	6.88894	4.371	3.77767	-0.895764	4.11116	0.852146	-2.71677	6.93221	0.799834	1.70713	-0.871048	-0.629012	0.884482	0.658303	0.109956	-2.79365	-0.813363	0.992842	-2.14572	-0.556172	-2.94722	0.115058	-1.01191	-1.49258	-0.703711	-0.943917	0.462413	0.462413	-0.0669372	0.462413	0.783502	0.462413	-1.10436	-1.09765	-1.10436	-0.197788	-1.92817	-1.54313	-2.36286	-2.14053	0.641295	3.23058	-2.33569
Chr01_Occ:19920001-19940000	4.54373	-1.22037	6.01597	2.36066	1.88661	2.46325	10.3706	-3.4796	11.3697	-3.08785	1.98826	9.70712	4.29684	-0.711756	-0.572257	1.18608	0.888687	-1.84586	1.97076	-2.67989	1.40315	4.01006	-4.57386	-2.87947	0.256702	-0.481051	-2.32906	0.143639	-2.0599	-0.0258166	-1.31523	-1.31523	3.97816	-1.31523	-0.639276	-1.31523	-0.12398	-2.51756	-0.12398	1.05815	1.00187	-2.88583	5.49566	0.593727	0.907483	2.77672	-2.29507
Chr01_Occ:19940001-19960000	3.35781	7.33364	4.78005	-0.027823	3.33756	3.66471	5.8204	-0.502179	4.43818	1.63938	-0.234827	2.50441	6.94544	-1.70478	1.31654	6.96508	-3.23915	-2.08251	-1.78673	-1.57031	-2.71497	2.23674	-3.06097	-2.03843	-1.6654	0.242101	-1.78691	-0.0592731	-0.35885	-0.41981	4.252	4.252	5.17796	4.252	-1.68971	4.252	-1.24761	-2.79584	-1.24761	0.171998	-0.665906	-3.02594	5.70752	0.183359	0.133025	2.75987	-2.52811
Chr01_Occ:19960001-19980000	2.53729	4.77372	10.9634	2.01979	6.23343	1.72697	3.08016	-0.3539	1.0972	-0.872479	-2.40287	4.43715	2.85499	-0.771708	0.123875	4.78662	-2.04804	-4.02543	1.697	-2.88202	2.42057	2.01149	-4.11341	-2.57461	-4.0229	2.22442	-2.21527	-1.84625	-3.03977	1.20465	3.96198	3.96198	5.62554	3.96198	-1.85967	3.96198	-0.410424	-1.2454	-0.410424	-1.29537	1.28729	-0.894225	3.08107	0.0325815	3.87356	0.00387258	0.803498
Chr01_Occ:19980001-2e+07	7.3092	4.03808	10.4911	3.72535	6.53737	10.0995	1.25392	1.17812	0.599536	1.7503	2.70481	1.83125	-1.5532	-0.368094	-3.66732	-0.431211	-2.7808	-0.970261	-1.154	-2.31244	-1.67592	-1.96327	0.175282	-4.70441	-1.36611	0.0895572	-1.0983	-2.13758	-1.3558	-0.382232	3.47776	3.47776	2.0365	3.47776	-0.137451	3.47776	-3.35177	-0.221557	-3.35177	-1.94052	0.0957013	0.118687	-2.11671	-0.560082	0.495078	1.81613	0.804937
Chr01_Occ:20000001-20020000	4.0521	2.60483	2.87298	1.01144	1.64085	4.294	-0.196523	-2.41383	-0.302065	0.120031	0.598681	1.26892	2.75337	-0.115901	1.87178	-0.760886	0.150636	-1.2672	0.114785	2.01734	-2.94133	0.0296013	0.512707	1.13986	-0.558214	0.222639	-1.88002	-0.0500215	-1.17671	0.073562	2.20573	2.20573	1.88203	2.20573	9.73345e-05	2.20573	2.46623	2.95296	2.46623	0.259065	1.54435	1.92137	3.09687	2.47323	0.964189	1.03825	0.914034
Chr01_Occ:2000001-2020000	3.43751	5.00013	1.93001	0.69584	1.01264	0.33017	-0.845762	-0.135477	6.68112	0.767947	4.45779	1.67897	-1.5609	0.187341	2.74685	0.0479553	-2.0015	-2.79077	-0.642567	-1.87477	0.0401809	-1.24437	0.309973	0.65452	-0.816934	-2.08208	-2.07514	0.534577	-2.05094	-0.693233	2.96829	2.96829	1.36537	2.96829	1.32953	2.96829	-1.20994	-0.784981	-1.20994	0.511244	1.16927	0.403031	0.00673704	3.59733	1.80786	0.770068	-0.608323
Chr01_Occ:200001-220000	-0.0412981	-1.43156	-0.12272	2.12555	2.73817	0.898704	-0.658164	-0.604259	0.232514	-1.84553	0.705859	-0.548188	-0.3622	0.179974	1.33739	-0.47776	-1.60261	-0.255469	1.4719	0.196259	-1.62455	-1.86018	-0.057885	1.46834	-1.67585	-0.372258	-0.91906	-1.48688	-0.0171996	-0.877996	0.072547	0.072547	2.07045	0.072547	-0.363094	0.072547	-1.60121	-1.17839	-1.60121	0.335259	0.418608	-0.919135	-0.170079	0.269755	-0.158943	-0.754154	1.18576
Chr01_Occ:20001-40000	-3.26378	0.520938	-4.05056	1.87515	2.53464	0.192166	-5.07931	-0.595345	2.70374	0.335407	1.05394	2.46546	-0.855791	-1.11979	-2.61856	0.0914652	0.607106	0.812871	-0.814509	-3.50638	-1.07862	0.694728	-3.10717	-1.79942	-1.08125	-0.613751	-3.93578	1.21366	-0.59926	2.7444	1.29489	1.29489	0.45284	1.29489	3.28955	1.29489	-1.69238	-1.38051	-1.69238	-1.93288	1.15353	-1.76931	4.02831	4.10856	2.23129	0.684307	0.594103
Chr01_Occ:20040001-20060000	8.23278	2.06258	4.36063	1.8691	7.91559	2.43547	6.98098	-3.71002	5.48335	-2.57182	-3.84544	8.90731	2.73602	1.09707	-2.38373	4.75546	-0.700368	0.60519	0.249321	-2.9718	-3.43904	1.92433	-3.08018	-0.442101	-1.34712	0.73613	-0.739772	-0.974153	0.547936	-0.13312	-5.2427	-5.2427	-0.744615	-5.2427	-2.94907	-5.2427	-0.638167	-2.21994	-0.638167	-1.82487	-0.431043	-5.32029	1.50498	4.23449	3.41477	2.02275	2.03938
Chr01_Occ:20060001-20080000	6.23285	6.44964	5.56722	1.33095	6.62811	4.53255	3.00782	-2.00948	2.74353	0.864529	-0.176441	3.15162	4.06468	1.84998	-1.72348	2.85584	-1.83248	0.460214	0.626977	-1.51149	-0.372852	3.63994	-3.08675	-3.92411	-0.763455	2.50807	-2.74257	3.22068	-1.96507	5.33773	-0.254921	-0.254921	1.5946	-0.254921	-0.188921	-0.254921	-2.23486	-5.51755	-2.23486	3.69719	-2.17639	-4.37465	3.69728	3.53836	-0.604768	-0.381502	3.9552
Chr01_Occ:20080001-20100000	4.34966	2.24332	5.64809	2.95715	3.99575	6.69833	0.864179	-2.2119	4.94038	1.08169	0.141233	4.17209	-1.3013	-2.07121	2.56246	1.92654	-0.955927	0.46274	-2.8155	0.258269	-1.86928	-0.465815	-1.31604	-0.406697	-1.47282	-1.29493	-1.17125	-0.486482	-0.982849	-0.744088	2.58134	2.58134	2.59731	2.58134	-0.623367	2.58134	4.52568	-0.0328283	4.52568	2.1906	-1.68307	-2.39864	2.62798	-1.10656	1.94654	1.72818	0.849502
Chr01_Occ:20100001-20120000	6.81342	1.68263	2.98368	2.19414	6.46527	5.82327	4.59479	-3.01219	5.2779	0.153603	3.05656	3.17331	3.01243	-0.690686	2.02068	0.952998	-3.81979	-2.13978	0.0565929	-2.12291	-2.94239	2.95484	-2.43417	-3.03668	0.611991	-1.15789	0.112839	-0.0614394	-0.660317	1.7173	0.77828	0.77828	3.04144	0.77828	0.096821	0.77828	0.898374	-0.659285	0.898374	2.87302	0.244785	0.216281	1.58317	0.936995	2.30339	-1.05287	-0.0353231
Chr01_Occ:20120001-20140000	8.79081	5.53969	5.25748	2.09652	3.07464	8.25225	3.12318	-1.07534	5.31994	-0.49401	2.09295	3.31302	0.333059	-0.932481	0.125291	0.944183	-1.78694	3.26205	-1.43495	-1.14962	-4.13234	4.93968	-3.74211	-2.26197	2.02768	-1.80022	0.838073	-0.0415396	0.0889401	1.01424	-0.56096	-0.56096	1.53727	-0.56096	1.84174	-0.56096	-0.0624382	2.86567	-0.0624382	-4.33319	-0.583762	2.63926	4.0241	2.78703	2.1621	2.03238	2.908
Chr01_Occ:20140001-20160000	5.01655	4.82934	2.81315	3.39248	2.14725	0.676912	0.218451	0.733309	1.7537	-0.391955	0.543881	0.788519	1.68104	0.712705	-1.00585	3.56314	-0.251223	1.13929	1.14063	-2.61024	-0.82768	-0.117391	-1.76815	0.0177254	-1.05731	0.318767	-1.82136	0.186514	-0.80986	0.632159	1.24948	1.24948	1.63953	1.24948	-0.786767	1.24948	0.175398	-1.47834	0.175398	1.31572	-1.45043	-1.02455	-1.73102	1.52951	0.0427686	0.258265	-1.75145
Chr01_Occ:20160001-20180000	8.16671	-1.31823	5.03168	1.42749	2.67558	4.0689	-2.55794	-4.92819	-1.57246	5.20485	-0.240568	1.68186	-0.725729	-0.807769	-0.876775	0.124522	-0.768733	1.43727	1.36753	-2.14876	2.50432	0.688557	-1.01623	-3.10918	-2.98048	1.86113	-0.993215	-1.71745	-0.701826	-0.743952	1.70318	1.70318	3.41318	1.70318	-1.06198	1.70318	-5.17611	-4.25677	-5.17611	-1.00859	-0.158324	-2.36657	0.669137	2.70667	-3.064	7.05681	-0.933245
Chr01_Occ:20180001-20200000	2.34327	1.06174	2.41023	2.3826	0.927379	4.01866	-0.691288	-0.851129	-2.90142	1.29635	-1.64225	-1.30422	1.98127	-0.162778	1.76068	0.165505	-0.506134	-0.252399	-1.80368	-2.25782	-3.47936	2.58332	-2.35098	-0.397224	-1.26992	-0.0900705	-1.91223	-0.0184191	-0.733786	0.140292	-0.212572	-0.212572	-1.00197	-0.212572	1.3854	-0.212572	-0.742773	-0.521374	-0.742773	-1.94361	0.290779	0.139263	-1.75142	-0.802779	-2.78673	0.306216	1.82192
Chr01_Occ:20200001-20220000	6.22937	2.5198	9.63174	1.801	4.76768	9.28959	-0.967893	0.408788	1.34027	1.53022	0.870937	-0.571572	-2.86844	0.585885	0.28227	-2.61426	0.879953	-0.114035	1.97309	-5.11268	-0.100761	-0.97421	-4.22052	-5.23475	-0.820528	3.15065	-2.38768	0.139516	-0.552913	3.00359	1.29325	1.29325	0.369213	1.29325	1.48352	1.29325	-2.42638	-2.15958	-2.42638	0.384948	1.60427	0.483429	4.58206	5.17766	2.98361	1.34528	5.03321
Chr01_Occ:2020001-2040000	3.18894	0.745298	2.75209	3.1351	-5.64578	-0.0567808	-3.52948	0.227987	0.55581	-1.05208	2.41649	-0.831182	-3.855	-0.993532	1.83601	-2.98563	0.632528	-0.829827	-2.28614	-2.97688	-0.235743	3.29461	-2.30835	1.06852	0.778107	-3.1626	1.13325	1.28066	0.396104	-0.128947	0.242921	0.242921	-1.14617	0.242921	1.65347	0.242921	-0.172536	-1.51457	-0.172536	-1.94565	0.458678	-1.74294	0.842658	-0.815985	1.64623	-3.10686	-0.876189
Chr01_Occ:20220001-20240000	3.66742	4.74549	2.72912	0.634588	0.5271	4.5883	-0.427329	0.0436037	1.55331	1.42561	0.997018	-1.10053	7.80549	1.49372	3.21996	0.576419	-1.35967	-0.558819	0.0219476	-0.814427	1.14313	-2.34219	-0.530848	-0.506707	-0.651597	2.2501	0.853093	-0.403009	-0.745909	3.02043	-0.993819	-0.993819	1.87989	-0.993819	-2.61849	-0.993819	-1.46673	-3.29824	-1.46673	1.10116	-0.107993	-2.77768	3.38518	5.12528	3.44614	5.42987	3.59153
Chr01_Occ:20260001-20280000	0.120923	1.18733	-3.02416	-1.54414	0.518885	1.21961	-3.71807	-2.74725	-0.798297	-2.46446	-1.61038	-2.73172	-0.853413	0.650955	1.20281	-1.93843	-2.3249	-1.36288	-2.26372	-2.86819	-3.70912	-0.102642	-3.75123	-1.59836	-1.57898	-1.70772	-2.259	1.39532	1.87097	0.241939	1.24636	1.24636	1.22893	1.24636	1.21911	1.24636	-2.03394	-0.466977	-2.03394	-1.29839	0.38593	1.41484	1.925	-1.07577	1.60519	-0.545266	5.32478
Chr01_Occ:20280001-20300000	-3.45305	-1.59554	-0.0104995	0.0482159	4.6094	-1.77465	-2.27049	0.780919	0.761548	-1.292	1.28896	1.79437	-1.25904	-1.23133	0.888153	-1.60797	-2.15556	0.980017	-1.86377	-4.04687	-1.9856	-0.779414	-4.55226	1.98762	-1.27779	-2.67622	-1.19858	-2.07282	-0.174356	-1.07145	2.0589	2.0589	1.7521	2.0589	1.56859	2.0589	-2.19693	-1.81202	-2.19693	-2.56589	-1.05822	-1.78156	1.63889	2.46404	1.86319	-0.924866	2.18585
Chr01_Occ:20300001-20320000	1.59268	0.135176	-1.50905	1.98728	4.72729	0.750209	-0.348446	2.12818	-4.08805	-2.21036	-3.20495	-4.0559	-4.31597	0.431891	0.993329	-2.58638	1.0142	2.25358	-1.54319	-2.8205	-2.55271	-0.95312	-3.49818	2.81261	-1.79053	0.681909	-3.43806	-2.74518	1.69305	-1.3879	-0.929896	-0.929896	-2.45981	-0.929896	3.06626	-0.929896	0.0776756	-1.04768	0.0776756	1.63137	1.42281	-1.85581	-2.89761	-4.00439	1.07968	-1.76812	0.933277
Chr01_Occ:20320001-20340000	-4.10495	-4.10205	-1.81575	-6.2319	0.280275	-0.0678669	-2.69999	-1.39902	-0.900404	-1.30579	0.130941	-0.385475	0.260548	3.07514	1.24156	-2.42613	0.986403	-1.60527	2.82403	-2.24599	1.54663	-1.23164	-3.42163	-1.84026	-1.88448	3.01594	1.09537	-0.667246	1.4789	-1.32126	2.16429	2.16429	1.70332	2.16429	-0.682199	2.16429	1.75848	2.68757	1.75848	-0.167387	-1.82519	0.817849	0.948144	2.08391	3.06513	4.11285	2.78538
Chr01_Occ:20340001-20360000	0.706232	0.158602	2.09712	0.78504	3.00608	2.8884	2.38924	-1.31093	3.52118	3.05454	1.41933	0.953989	0.790196	1.18339	-0.273405	1.40256	2.68295	1.83181	0.145381	0.591154	0.16994	-0.782664	-0.318335	-0.894212	-0.306969	-0.858787	-0.24658	-1.268	0.86341	0.338041	1.24023	1.24023	0.742083	1.24023	1.42152	1.24023	-0.341893	-2.84018	-0.341893	2.61492	0.35179	-2.17275	1.59935	-0.960468	-1.85134	1.82097	-1.324
Chr01_Occ:20360001-20380000	2.90477	2.79591	5.72873	1.84186	-0.477357	4.07532	-0.252012	-0.232454	-1.79535	1.00945	-0.896339	-0.20326	2.50323	1.17398	-2.20069	-0.169609	-0.788334	-0.878021	0.526053	-3.79504	0.185582	2.29962	-2.91124	-0.212695	0.855742	-1.95748	-0.549977	1.83411	0.641876	1.32206	1.66159	1.66159	1.91971	1.66159	-0.00891519	1.66159	1.07551	1.40101	1.07551	-0.541085	0.0725455	-0.0801525	-1.10558	-1.79258	-0.483175	-0.98059	0.191199
Chr01_Occ:20380001-20400000	-0.145543	0.614923	-0.494026	2.43632	5.53817	0.831337	1.03267	-0.96884	3.41654	-0.966433	3.01965	2.93473	4.6371	0.454929	1.16224	-0.291313	-0.561297	-0.421684	0.654491	-1.27582	-0.963103	-0.208541	-2.20928	-2.57603	-1.71893	2.29233	-1.02256	2.43566	-0.859548	3.67547	0.771292	0.771292	-0.959716	0.771292	3.63037	0.771292	-1.62016	-1.64248	-1.62016	1.17697	-1.15187	0.9124	2.58475	1.80853	1.57621	2.22897	-0.755355
Chr01_Occ:2040001-2060000	3.77644	1.99442	1.65816	2.61811	2.8538	-1.10221	-0.139817	2.04467	2.28979	0.288389	5.43826	-0.803376	0.888135	-0.985589	0.946947	2.49908	-1.53703	4.40341	2.45679	-3.68287	-2.18879	-1.12162	-4.58321	-0.771618	-1.98129	0.119747	-1.91694	1.12643	-0.0404479	-0.557201	0.625507	0.625507	-0.69155	0.625507	1.8307	0.625507	-2.18572	-1.77457	-2.18572	-0.465912	1.78938	-0.433243	3.18172	0.970347	0.822232	-0.120665	-2.04421
Chr01_Occ:20520001-20540000	0.887428	1.25322	3.65837	1.3947	1.829	3.93461	1.77871	1.07387	1.36048	0.180783	-1.28783	0.0106418	3.53487	-1.02134	-1.63836	1.94439	-0.596849	-0.794384	0.738684	-2.61827	-1.72394	1.39237	-2.89466	-3.61691	-1.15741	2.51445	-1.11986	1.61398	-0.914589	2.30464	1.27696	1.27696	3.59651	1.27696	-1.95357	1.27696	-1.06071	-3.01002	-1.06071	2.15237	0.189395	-1.37201	1.7805	0.872871	-0.987314	1.69833	-1.34796
Chr01_Occ:20540001-20560000	2.43076	2.36553	0.361547	3.392	3.12368	2.97425	-0.486814	-1.01948	1.5751	0.140037	1.65858	0.404416	-1.33892	1.53018	1.40511	-3.6293	-0.692895	-0.603684	-1.53965	-1.15815	-3.78006	1.75004	-1.42845	-3.19932	-0.807544	-0.708144	-1.35909	-1.5512	-0.487351	-0.430423	1.47456	1.47456	3.28562	1.47456	-1.62643	1.47456	-0.0809988	-2.4396	-0.0809988	0.0253646	-0.425978	-0.807491	-1.3891	0.461819	-0.589591	0.155894	1.66067
Chr01_Occ:20560001-20580000	3.78629	3.04139	3.03075	0.871867	4.59416	1.43707	2.89857	-1.81912	0.778902	0.542686	1.48128	-1.75877	-0.749641	0.618566	-0.92818	1.22699	0.359843	-1.23614	1.08279	-1.80375	1.14499	-2.47709	-1.13383	-1.3825	0.306809	-0.741581	-0.431624	0.739544	0.295604	0.524346	-0.32869	-0.32869	-0.710361	-0.32869	2.52929	-0.32869	1.86688	0.287031	1.86688	1.65393	0.487015	-0.131561	-0.627804	0.111646	-0.241797	0.851494	-3.06521
Chr01_Occ:20580001-20600000	4.40302	2.19809	4.52557	2.68675	1.92687	1.28579	1.73879	-1.91899	2.09816	-1.72528	0.790177	0.0327181	3.03592	-1.12588	4.62318	3.05967	1.51865	0.614615	0.872037	-1.15684	0.550668	1.3566	0.182836	-3.47923	-0.835934	0.0725204	-0.93586	1.08622	-0.909938	1.31244	-0.00171893	-0.00171893	-0.641612	-0.00171893	3.8384	-0.00171893	-0.415668	-1.63013	-0.415668	0.48815	-1.09816	-2.40642	0.541514	-0.963987	-0.722477	-0.311464	-1.61434
Chr01_Occ:20600001-20620000	-1.73024	2.52224	-2.73675	-2.1745	2.06251	-0.40508	-0.576441	-0.278	1.50617	0.287591	1.72957	-0.243196	-2.20939	-1.19691	0.461696	0.0295402	-1.73087	5.24842	0.306118	-0.692584	-2.55655	-0.219773	-2.09486	-2.04551	-2.89763	2.07837	-2.10437	-1.16617	-2.19009	1.02773	0.781656	0.781656	0.692382	0.781656	2.5721	0.781656	-1.5485	-1.15318	-1.5485	-1.71851	0.290755	-0.321729	0.81592	-0.26265	-0.382333	0.416953	1.00198
Chr01_Occ:2060001-2080000	2.35882	0.688652	2.22172	2.97665	-0.330125	-2.11146	0.83901	1.22368	-1.00009	-1.14652	1.3419	0.959468	-2.08963	-0.82253	-0.822501	-0.52468	-1.74397	-0.395552	0.20531	-0.970111	1.6886	1.41905	0.477473	0.105848	-0.3054	0.250705	0.268205	0.0722893	1.45748	-0.464583	2.86702	2.86702	1.1004	2.86702	0.606595	2.86702	-0.211866	-3.63608	-0.211866	0.599852	1.15401	-3.64564	0.720284	0.459944	0.615079	-2.25746	-0.981385
Chr01_Occ:20620001-20640000	2.19413	3.78678	2.28956	0.417729	2.83414	0.960593	-1.33767	1.36716	-2.97658	1.47871	-0.946042	-4.27084	0.634953	-0.617823	1.84329	0.0828167	0.796097	1.53661	-0.429578	1.72345	0.422767	-0.980721	0.639037	2.25067	-1.65852	-0.364576	-1.32642	-1.06887	-1.11982	-1.33249	2.28744	2.28744	1.10583	2.28744	0.658498	2.28744	-0.415659	-1.15621	-0.415659	-1.19738	-3.27486	0.200038	1.632	-0.384648	1.09225	-0.165885	-0.157258
Chr01_Occ:20640001-20660000	4.60308	2.79031	3.9682	2.28115	4.92817	2.73709	2.47873	-0.325226	-3.13722	-0.724357	-1.96669	-2.76832	0.587135	2.18298	1.18188	0.913534	-3.38016	-0.425251	0.435026	-2.64295	-1.51277	0.991492	-3.23703	-3.27995	-0.844536	-0.695943	-0.788336	-0.398355	-1.74628	0.741413	-0.288635	-0.288635	4.13668	-0.288635	-4.11457	-0.288635	-1.27889	-3.68336	-1.27889	2.4578	-0.00904796	-2.68341	2.39311	1.63463	1.8917	5.2263	1.25873
Chr01_Occ:20660001-20680000	0.897066	2.2332	8.06468	-1.76443	6.89218	6.28358	-3.16139	0.15667	-2.41957	-3.86489	-3.14178	-4.16503	-2.12376	2.03839	1.4299	-1.31892	-1.70906	-1.14947	1.54028	-3.50657	-2.50842	-5.8756	-4.93165	-3.19127	-3.29737	1.72817	-1.42092	3.33559	0.432279	0.300795	2.07317	2.07317	1.595	2.07317	-3.2206	2.07317	1.59346	-3.31039	1.59346	3.48268	3.11138	-1.40189	3.03233	4.1884	3.5113	1.67442	2.80955
Chr01_Occ:20680001-20700000	1.50895	0.68848	4.95941	2.06136	5.21396	3.26971	1.00828	0.250965	-0.533241	3.47961	-2.5608	-0.15382	-0.287438	-0.860619	3.93485	-0.542127	-2.49136	1.62077	-1.71653	-5.8129	-4.09191	1.11056	-6.51014	0.339753	-2.30913	-1.82038	-2.74352	-2.13946	-0.609975	-2.10652	-0.738134	-0.738134	1.8708	-0.738134	1.31128	-0.738134	0.704036	-0.0321763	0.704036	0.856577	-0.85225	-1.26395	2.6937	-0.385033	-0.981524	0.804092	-0.182605
Chr01_Occ:20700001-20720000	0.64358	2.70163	1.83684	1.3621	0.897507	1.68276	-0.661458	-1.3501	-0.0895139	-0.0839019	0.589395	-1.23981	-1.00317	3.52133	0.63962	1.49699	-0.208409	2.08744	-1.77346	-2.47103	-2.72736	0.420837	-3.04819	-2.36636	-1.04089	0.361741	-1.00076	-0.380925	-0.882878	-1.17271	0.797487	0.797487	0.544098	0.797487	1.04704	0.797487	-0.918067	-1.29784	-0.918067	-1.95094	2.50268	1.2744	-0.700875	0.00776743	0.201601	1.67594	2.15595
Chr01_Occ:20720001-20740000	3.87459	3.13699	0.111508	3.28072	0.810573	3.58095	4.54534	0.53939	1.0369	0.658826	-1.86155	-1.12577	3.41046	2.75383	-0.796835	1.18961	1.0224	-1.2108	-1.52088	-0.556495	-0.45164	-1.89994	-2.6876	-2.23721	0.0525117	-0.128812	-1.20515	1.12298	-0.523599	2.25479	1.61437	1.61437	2.62842	1.61437	-1.02077	1.61437	-0.440411	-0.335399	-0.440411	-0.0718162	1.94158	3.01652	-1.77172	-1.99639	0.720771	-0.0853324	0.139273
Chr01_Occ:20740001-20760000	8.51295	4.6935	6.261	2.76115	4.43398	3.72039	4.68518	2.44515	-0.797351	1.90997	-2.13393	-1.69471	-2.10984	0.964841	1.05797	-2.29166	3.38759	-0.652566	0.40337	-1.63518	-0.699472	-2.42288	-2.91237	-1.09635	-1.95378	-1.18405	-2.09931	0.894062	0.560096	1.0455	1.59789	1.59789	0.800269	1.59789	0.326227	1.59789	-0.784115	-3.74202	-0.784115	3.17024	-1.90738	-5.17616	1.2803	0.334846	1.48563	-2.74362	-0.0716697
Chr01_Occ:20760001-20780000	0.572014	3.23095	1.47433	0.319868	4.16227	1.0475	1.27521	0.313204	-2.40391	-1.00406	-1.1396	-2.56579	0.692399	2.29921	3.04755	-1.15726	-1.44519	-0.228673	1.69538	-2.80281	-0.041529	-0.126183	-2.46286	0.673003	-1.55549	1.12023	-0.0363392	-1.20813	0.747496	-1.95735	3.35132	3.35132	1.41133	3.35132	1.66843	3.35132	-1.20798	-2.45339	-1.20798	-1.4642	-0.593731	-3.42483	0.754896	-0.055106	-2.11965	0.812673	-1.19385
Chr01_Occ:20780001-20800000	-6.61303	-1.41964	-5.13675	-7.49871	-11.4533	-0.386662	2.78108	0.600385	-0.790748	-4.2	-0.849422	-1.52965	1.81767	-0.264675	3.44024	-1.01986	3.29628	-2.5069	2.67766	-1.30771	2.17686	-1.84328	0.000917242	-0.774472	-2.41401	1.45446	-3.85391	3.6261	-2.31504	5.18427	1.89574	1.89574	0.943733	1.89574	0.00973387	1.89574	1.54381	0.533028	1.54381	1.2898	-0.594319	1.73586	-2.70741	-0.121392	-3.6701	-4.51018	-1.75654
Chr01_Occ:20800001-20820000	5.52719	5.46447	8.30999	5.81704	8.61009	2.31689	2.62763	1.28616	-0.406409	-4.73554	-1.31243	1.33286	2.60419	4.26932	-1.67879	2.40704	-0.03509	0.278064	-1.32265	-2.78791	-1.70736	-2.4556	-4.14889	-0.463965	-1.74866	0.527994	-0.46137	-0.686573	-0.861676	-1.4057	1.1411	1.1411	-5.9176	1.1411	5.62144	1.1411	-1.28695	-2.83868	-1.28695	-0.639391	0.228186	-2.8616	1.70923	-1.06309	-0.179218	1.9514	-1.54652
Chr01_Occ:2080001-2100000	5.26298	-0.325526	3.97269	1.52783	2.74931	1.19718	-2.45885	1.17898	-0.841645	0.781478	2.54196	-0.849956	0.254053	-0.808397	0.628457	0.303753	-2.61412	4.82925	0.0610977	1.25946	-4.24684	-1.00685	0.659118	-1.67489	1.59831	-1.47681	0.122268	-0.404632	-0.963283	0.328136	4.91947	4.91947	2.5732	4.91947	-0.688245	4.91947	-0.368606	-1.97622	-0.368606	2.27437	0.495542	-1.84283	-0.142791	1.20884	2.74278	-0.1397	0.164679
Chr01_Occ:20820001-20840000	0.849016	0.503146	2.11873	-2.0516	1.10979	1.7179	-1.20383	-0.646719	-1.17686	-0.913418	-1.24539	-0.65074	-1.73893	-1.15849	-1.23599	-1.37	0.0848114	-1.03621	1.41387	-1.11729	-2.08005	-0.41278	-2.15907	1.23799	-1.68611	-0.651133	-0.593951	-1.63198	0.519361	-0.467916	3.41185	3.41185	2.81101	3.41185	-0.0649059	3.41185	-3.33179	-2.32793	-3.33179	1.0123	-0.74963	-3.75417	-2.37771	-1.98355	-1.83917	-0.135478	0.543795
Chr01_Occ:20840001-20860000	6.16131	0.0444462	5.01729	3.50158	4.08594	2.75913	8.38489	1.11892	1.88172	-0.369513	-0.778365	1.44178	-1.07849	0.157876	0.75674	-1.77048	1.08967	-2.85179	-0.567053	-2.3273	-0.982985	0.440147	-1.49648	-2.5346	-1.22038	4.09529	0.208536	-2.61241	-1.87544	1.47253	-1.91622	-1.91622	-0.718645	-1.91622	-1.82681	-1.91622	2.49792	0.285265	2.49792	3.13414	-1.15589	0.554067	-1.38093	3.7563	0.99613	-3.47797	-2.12234
Chr01_Occ:20860001-20880000	-1.68576	-4.41608	-0.646816	-2.27585	5.42641	2.21178	4.6587	-1.0898	1.31329	-3.26891	-3.06819	5.83749	1.21442	3.43044	0.460581	-0.00626593	1.46875	-1.43144	0.583108	-5.97427	-2.05826	1.24326	-6.52584	-1.66767	-2.3671	0.900181	-1.95492	-0.446192	-2.12335	-0.136687	-0.279243	-0.279243	1.07501	-0.279243	-2.03961	-0.279243	0.165567	0.507773	0.165567	-0.943142	1.03297	-0.140139	-3.13359	-3.32212	-0.377338	-3.43138	1.01284
Chr01_Occ:20880001-20900000	3.8283	0.712689	6.04298	3.27824	-0.125283	0.125666	3.24596	-0.0622016	0.866047	-3.508	-0.685953	0.53269	3.04002	0.72871	-3.88439	1.39203	-0.537661	-0.602789	-1.05677	-2.19443	-1.85302	3.26475	-2.45453	1.5289	-0.955491	1.08826	-0.778463	-1.58923	0.583499	-0.0458245	0.84471	0.84471	2.53539	0.84471	0.269566	0.84471	-1.40417	-0.921363	-1.40417	-1.06838	-0.156015	0.824236	-0.844643	-1.93685	-2.10202	1.13909	1.15185
Chr01_Occ:20900001-20920000	18.5482	7.68937	17.5355	2.30678	-3.28736	6.05847	26.7181	2.13093	11.4956	-8.29451	1.07923	11.8926	14.7918	-0.532625	-0.614817	4.80206	-4.80313	-3.58092	0.926276	-4.95122	0.382025	12.195	-7.03732	-1.75646	-1.23885	-0.929899	-1.90551	1.47194	-2.0734	0.49984	5.1259	5.1259	8.94666	5.1259	-2.67973	5.1259	0.779745	0.00830127	0.779745	-1.72076	-0.0916829	1.39861	-0.489579	-0.6112	3.25915	1.8618	-2.36242
Chr01_Occ:20920001-20940000	10.9794	6.4858	17.9922	-1.99117	-3.2583	-2.25504	17.0676	-0.218583	4.66369	-5.82469	-3.14826	10.7695	9.38521	2.49559	-1.03841	5.44735	-1.72355	-5.12505	-1.15163	-5.71117	-5.27112	9.78654	-5.72746	0.301	-2.08442	-0.672717	-2.65827	-2.96871	-0.0883661	0.798994	3.61676	3.61676	2.82566	3.61676	-1.54829	3.61676	-1.30282	0.598987	-1.30282	-0.77611	-1.62341	-0.0441132	-2.37414	-1.41369	-0.630291	3.70614	-0.858526
Chr01_Occ:20980001-2.1e+07	0.646962	0.0452099	3.88909	-2.98012	2.49204	-0.855389	4.82588	0.835643	0.0269228	-0.660413	-2.98775	0.526414	-0.14188	1.45702	2.45582	-2.25366	-3.1438	0.164837	1.047	-1.07403	2.0298	3.04719	-0.556595	-4.16735	-1.58567	-1.87292	-0.696744	2.18473	0.351511	1.19172	1.93292	1.93292	1.18865	1.93292	2.70367	1.93292	-2.19291	-2.17112	-2.19291	-0.217352	0.19405	-0.442959	-0.044615	-1.75005	-1.99011	1.30617	1.46424
Chr01_Occ:21000001-21020000	2.52142	2.20657	6.37783	1.06788	2.21166	-0.341987	2.58499	-1.09766	2.07735	-0.855286	0.874964	3.29883	1.68527	0.296159	-1.20068	3.52009	-1.30297	1.05669	-0.0748882	-2.14942	-1.20465	0.293986	-2.13741	-1.65609	0.363946	0.898757	1.47242	-0.621052	-0.0523256	-0.677917	-1.44254	-1.44254	-0.965859	-1.44254	0.199303	-1.44254	2.52813	0.561218	2.52813	-0.0633742	-0.477033	-0.843155	-0.959501	2.3417	0.525333	-0.936976	1.3596
Chr01_Occ:2100001-2120000	3.27012	0.684107	2.35856	1.99516	1.48889	-0.479299	-4.047	3.8311	2.02754	-1.55089	-0.827843	-2.46551	-2.58753	0.855179	2.03018	0.00481803	-2.92398	1.50344	0.67184	-2.09847	1.61823	-1.25624	-1.70344	-2.19888	2.20531	2.78055	3.81193	0.392027	1.16718	-0.665805	-0.886703	-0.886703	1.78965	-0.886703	0.28651	-0.886703	-0.605194	-2.04598	-0.605194	0.0801797	-1.16762	-0.966323	-2.85362	-1.25281	0.17384	-3.67963	-0.263156
Chr01_Occ:21020001-21040000	8.09976	4.85739	7.78304	0.779362	3.20622	2.85614	1.18449	-3.35912	0.563004	-2.10891	0.559608	2.65022	3.88309	0.975607	-1.45829	2.18397	-2.79071	-0.939736	-0.281305	-4.42416	-0.894088	-1.75937	-2.23301	0.429612	1.20547	2.3187	1.57695	0.181165	-2.32158	-0.874879	-0.697325	-0.697325	-0.109329	-0.697325	0.925774	-0.697325	0.544935	-0.882148	0.544935	-0.550627	0.126492	-1.24262	1.02828	2.37392	-0.0148521	1.00181	1.38623
Chr01_Occ:21040001-21060000	8.95479	3.72582	8.24547	5.76679	5.25382	1.83078	4.68692	-2.73469	5.22382	-2.19247	0.11904	3.90837	0.292854	2.93519	-2.70871	-1.22061	1.47949	-1.51301	-2.98271	-2.21986	-3.01663	-1.35006	-1.73594	-1.24934	-1.09875	4.62848	-2.2737	1.45631	-1.92155	2.61867	1.45396	1.45396	3.52659	1.45396	-0.605915	1.45396	-0.104553	1.06128	-0.104553	-0.529416	0.535761	-1.82893	-2.35519	-0.847837	-1.24628	-3.131	-0.624416
Chr01_Occ:21060001-21080000	6.97719	4.08712	6.46014	3.55135	5.73133	5.48864	2.33077	-2.76766	1.95899	-1.62949	0.674252	1.6939	0.145971	1.26662	0.368208	0.997459	2.02494	1.70542	0.261664	0.902786	0.551903	0.99156	0.416721	-1.95186	-1.36755	0.814332	1.15126	-0.074409	-0.0800638	-0.971265	0.219851	0.219851	-0.109372	0.219851	1.98364	0.219851	1.99852	0.727824	1.99852	0.665532	-0.0972207	-2.79268	-0.571945	1.63205	-0.833632	-1.82689	-1.2097
Chr01_Occ:21080001-21100000	2.99947	0.841753	2.36701	2.69758	3.54741	2.14009	2.22229	1.17691	1.02948	-1.89575	2.92691	0.475393	0.220562	-1.08759	-0.722333	-0.512852	1.51554	-0.193219	-0.626829	-0.0795334	-0.413329	2.22182	-0.204789	-0.435014	0.258079	-0.462482	-0.0570458	-1.19209	1.14653	0.0952966	0.819142	0.819142	3.31983	0.819142	-2.06034	0.819142	0.971943	-0.104494	0.971943	2.01795	-1.11432	-0.338383	1.28527	-0.563755	0.237577	-0.23282	-1.87183
Chr01_Occ:21100001-21120000	6.90948	-1.48367	2.61973	2.85651	1.95483	3.9111	0.308305	-1.30954	3.03657	2.16162	2.34344	0.264855	-0.542275	0.27771	0.816568	-0.636894	0.958413	-1.0865	-0.256925	-1.33347	-1.11954	-2.42442	-4.3292	-0.916149	-0.899513	4.72915	0.124518	-1.39704	-1.10142	-0.897078	0.764693	0.764693	3.30957	0.764693	-0.708172	0.764693	0.81597	-0.0326845	0.81597	1.23691	-2.64562	-1.65499	-1.93621	-3.99181	4.60966	1.91517	1.00746
Chr01_Occ:21120001-21140000	-1.45502	-2.45528	4.95036	2.13363	2.29759	5.02983	-2.39693	-0.33724	-1.37048	1.99247	3.1262	-0.832768	-3.69936	0.399344	-1.46484	-1.65227	-1.84341	0.661955	0.488153	-3.02611	0.335333	-0.968217	-3.35946	-3.36544	-3.03504	1.65099	-3.06326	-4.37146	0.393509	0.124668	4.56353	4.56353	5.02496	4.56353	1.32236	4.56353	0.470513	2.28663	0.470513	-0.67485	-1.43019	-0.170889	9.38159	10.8257	2.99589	10.7532	-0.261538
Chr01_Occ:21140001-21160000	2.49051	2.85075	1.20971	-0.253059	4.63133	2.29234	-1.54414	-1.07131	-1.9483	-1.40062	-0.102372	-1.79594	-2.30391	-1.95635	-1.0752	-0.46562	-2.16559	-1.07503	-0.590786	0.328093	0.60336	-1.98629	0.77956	-0.451378	0.507092	-0.0586326	1.13226	2.10338	-0.177031	-0.488619	-0.00226228	-0.00226228	0.496786	-0.00226228	-0.470564	-0.00226228	-1.44054	-0.991974	-1.44054	-0.0131497	-1.37381	-2.4679	2.86216	2.17016	1.6958	2.18474	2.23481
Chr01_Occ:21160001-21180000	3.35108	0.276398	4.02276	-1.19902	4.51823	2.15063	0.637877	0.764473	2.61363	3.39454	2.37063	2.54614	0.820775	0.036832	1.2251	1.0027	-1.5316	-0.738098	-1.47821	-2.22756	1.2163	4.8259	-2.07271	-0.356255	0.880053	0.133914	-0.302632	0.764221	1.69698	3.58709	1.57894	1.57894	5.0294	1.57894	-3.26526	1.57894	-2.11685	-1.60171	-2.11685	-0.554678	-0.532807	0.300143	2.54609	2.1754	0.704996	1.26744	0.0676517
Chr01_Occ:21180001-21200000	-3.32072	-1.66783	0.144152	2.60491	2.38845	1.1211	-0.434309	-0.221167	-1.00996	2.39293	1.03162	-1.18448	-1.57289	-0.872893	-1.13683	0.799987	-1.95237	-0.684441	-0.848396	-3.05323	-2.67724	-0.128889	-0.898251	0.684585	-1.5587	-2.63413	-1.27781	-1.67882	-1.32416	-2.77055	1.97756	1.97756	1.90592	1.97756	-0.438921	1.97756	-1.63904	-1.03866	-1.63904	-2.52212	-0.208423	-1.05509	-0.813657	0.915668	-1.9701	0.83599	2.67053
Chr01_Occ:21200001-21220000	0.570492	1.43096	0.983961	2.70455	-0.38804	0.302655	2.12183	3.45718	2.95891	-1.76845	2.97561	2.17343	0.514123	0.0244397	1.8329	-2.385	-1.56878	0.742197	-0.523723	0.0301872	0.56528	0.141312	0.161162	0.392417	0.742408	-1.1544	-0.789119	1.66455	-0.507006	2.42432	5.63155	5.63155	3.33327	5.63155	0.816609	5.63155	-2.37774	-2.82827	-2.37774	-0.628866	1.42055	-3.16225	4.06247	2.68512	0.742712	4.22581	2.34555
Chr01_Occ:2120001-2140000	0.481849	0.105148	2.82113	1.81752	3.24474	-1.61367	-3.41976	-0.0450778	-2.8315	-1.52973	1.75755	-2.25752	-2.34528	0.971254	-0.0710901	-0.550336	0.287241	1.62029	-2.10959	-2.6621	-1.5729	0.599522	-1.02709	-3.35917	-0.76582	-0.986479	-0.768915	1.25158	-0.598375	1.06228	2.25986	2.25986	2.80531	2.25986	0.973551	2.25986	-1.61807	-3.25661	-1.61807	-1.45645	-1.01141	-1.80274	1.49226	1.50943	-0.829579	-0.437094	-2.70217
Chr01_Occ:21220001-21240000	1.36161	4.71797	4.64854	2.70272	2.46651	3.28743	-0.52218	-1.07888	-0.489913	0.764216	-2.17273	0.796348	-0.582735	-3.9429	-0.168602	-0.683369	2.33166	-0.941302	-0.802186	-1.37513	0.427104	-0.950002	-0.582402	0.2836	-0.177072	1.50885	-1.02093	-1.57293	-0.532251	1.82197	0.936297	0.936297	-0.614573	0.936297	0.474563	0.936297	-0.569979	-3.11529	-0.569979	2.52532	-0.692994	-1.63202	1.50348	4.50931	-0.761288	0.748421	1.72817
Chr01_Occ:21240001-21260000	0.80241	2.53794	1.75246	2.07415	4.96578	1.75197	1.23244	0.641768	0.758483	-1.63938	-2.76283	1.68448	3.67786	-2.04327	-2.45757	2.14071	-1.81966	-0.144783	0.65253	-2.22861	1.97112	1.7373	-0.599791	0.239712	0.117827	-0.739983	-2.05605	-2.17197	-2.96635	-0.68025	1.33527	1.33527	3.68712	1.33527	-0.817522	1.33527	-1.23083	1.04568	-1.23083	-2.66226	-0.375178	0.03308	4.01435	3.6301	-1.17397	0.0290564	3.15033
Chr01_Occ:21260001-21280000	-0.63902	4.37031	1.94257	-0.519618	4.84297	0.884985	-1.17998	0.364339	-1.5721	-1.02987	-1.36716	0.0425372	0.928098	0.0667543	0.136427	-1.50552	-0.239562	-0.561766	-0.199935	-2.08804	-1.00878	-0.713917	-1.27138	-1.80601	-0.759061	-0.774281	-0.27631	-0.557189	0.470117	-0.617825	1.70814	1.70814	2.76553	1.70814	0.506901	1.70814	-1.09862	-2.19548	-1.09862	0.267395	0.150352	-1.5159	-0.746996	-1.3238	-1.10268	-0.540523	-2.86666
Chr01_Occ:21280001-21300000	3.35964	5.01817	5.405	3.45543	2.64471	2.50062	1.71026	-1.49033	0.0360997	-1.29359	-2.4283	1.75362	-0.111633	0.668956	0.138133	-1.23569	-1.73598	-1.25564	2.05416	-2.0024	-1.32003	-0.348606	-1.45564	2.38175	0.0792459	1.46015	0.335826	2.18844	0.929047	1.84037	2.21122	2.21122	2.63196	2.21122	-0.028397	2.21122	1.05768	1.04445	1.05768	0.318193	-0.942286	-1.15644	2.51977	-1.71577	0.721035	-0.219498	-2.19802
Chr01_Occ:21320001-21340000	0.254958	0.50065	0.998269	0.713102	3.364	1.85025	0.756624	2.22762	-0.240404	1.68449	-1.70811	-0.982954	-1.43843	0.104763	0.219924	1.89751	-0.367786	-0.252407	2.01825	-1.95425	1.33916	-0.0832659	-1.44017	-0.914451	-0.190402	1.30977	-1.20233	-0.206097	-1.25622	1.72112	2.69381	2.69381	1.62449	2.69381	1.49176	2.69381	-1.9509	-2.16025	-1.9509	-0.839122	1.55262	-0.734574	-3.65168	0.185685	1.60501	-0.868267	0.0659361
Chr01_Occ:21340001-21360000	-3.79038	-0.970221	-1.31751	-3.33435	1.80224	6.44809	-0.369125	-1.91186	-1.69383	0.731033	-0.31538	-0.905872	0.748589	-0.502208	1.077	3.75266	0.18885	2.48873	-1.55181	-1.04274	-3.06216	-1.34981	-0.887083	-3.46469	-2.88832	-3.48906	-2.92935	-2.06787	0.374655	-1.4307	0.365378	0.365378	-1.1006	0.365378	2.78196	0.365378	-2.25229	-2.12526	-2.25229	-1.7763	2.94696	2.1038	-2.65479	0.244912	1.15762	5.36434	-1.3844
Chr01_Occ:21360001-21380000	1.57502	0.585753	2.20348	-0.336962	1.03898	2.77021	-1.73848	-0.869715	0.147712	2.91907	-2.04353	2.97205	0.979713	-2.24859	0.313165	-0.187946	0.218065	1.18321	-0.618867	-2.93473	-1.48042	-1.1753	-2.68516	-0.920586	-0.807977	-1.53134	-1.21746	-1.37413	-2.66052	-0.8128	1.11475	1.11475	0.415225	1.11475	1.3506	1.11475	-0.47964	-0.182104	-0.47964	-0.189279	-2.03625	-1.19292	0.958322	2.24429	-0.544021	-1.11374	-0.164077
Chr01_Occ:21380001-21400000	1.39103	0.428547	4.19586	2.54246	6.48991	5.65929	-0.665278	-0.0758494	-2.50073	0.550132	-1.9979	-1.10867	0.962606	-0.399249	0.720573	-1.16049	-0.0625841	0.246124	1.91327	-0.865859	1.98959	1.64129	-4.12555	-0.725913	-1.93583	-1.30662	-1.44402	0.0811698	-0.989426	-0.155347	0.959698	0.959698	-1.29587	0.959698	1.89572	0.959698	2.52463	2.99999	2.52463	-1.27641	-1.34861	-0.447122	2.805	1.55708	1.2595	-0.91913	-1.12807
Chr01_Occ:21400001-21420000	3.5877	2.48008	3.15827	4.05895	6.14343	3.39131	-2.6449	-1.65634	-1.17423	-1.31068	0.550777	-1.31596	-1.36471	0.598934	-0.0350828	-3.24253	0.170704	-1.67242	-1.3309	0.960122	-1.08774	-1.44995	0.976364	2.21916	0.876271	0.18274	0.598865	0.116285	0.153224	1.77226	-0.945561	-0.945561	0.0243243	-0.945561	0.877763	-0.945561	-0.419314	-1.60232	-0.419314	1.89497	2.02727	-1.11625	2.78024	1.77342	1.33461	3.73637	-0.693866
Chr01_Occ:2140001-2160000	4.73876	-0.730961	4.75171	1.36547	1.40414	0.649302	1.18751	2.91793	1.12441	2.1439	-0.0969812	2.23603	-3.21183	0.713116	-0.818841	-1.43892	-2.04081	0.315526	0.252546	-1.05741	-1.01048	1.62793	-0.908368	-1.69242	-0.763714	-0.5731	-1.99919	-2.7957	-0.741038	-1.44721	4.84334	4.84334	1.14975	4.84334	2.05062	4.84334	0.661454	-3.04285	0.661454	1.559	-2.55406	-2.47987	-0.717458	0.611619	1.00109	-2.03967	-1.09925
Chr01_Occ:21420001-21440000	1.82463	0.771093	1.57802	2.06369	6.56881	3.25497	-2.06838	0.608131	-2.78638	-2.03226	0.897156	-3.04114	-2.3702	1.18834	3.87995	-1.97808	-0.66411	-2.16659	-0.378687	-0.892269	-0.446334	-0.673523	-0.790603	-2.12441	-2.34861	2.16397	0.0105113	-0.220298	-2.6298	-0.0837581	2.82886	2.82886	2.81441	2.82886	0.522453	2.82886	-0.523949	-2.08096	-0.523949	1.00606	0.097914	-0.357048	-0.891588	-1.25192	0.546114	2.15644	-2.40678
Chr01_Occ:21440001-21460000	3.23745	7.36045	2.50181	1.52741	2.89544	2.83366	-0.0453876	1.90175	0.445959	-1.24062	-0.477333	-2.26187	7.63392	-0.267242	0.310812	2.65862	-2.60061	1.71703	1.23059	-0.557844	-0.938492	-0.595069	-0.558621	-2.99558	-0.244264	-0.900685	0.0562423	-2.2379	-0.0253535	-1.95462	-2.52703	-2.52703	0.220036	-2.52703	2.63293	-2.52703	-1.18671	-2.15958	-1.18671	1.03008	1.63344	-1.24659	-0.376672	2.24289	1.76479	-1.52413	-2.01179
Chr01_Occ:21460001-21480000	4.52822	3.41714	1.90011	0.0955002	4.03854	3.01619	-1.78376	0.0750698	0.726087	-1.50245	-0.235534	-0.461025	5.00342	-1.6491	-0.0854683	3.56253	-3.03667	-0.0622478	-1.47253	-1.32669	-1.85533	0.479836	-2.16216	-1.43412	-1.60627	-0.74551	-0.378504	-0.237135	2.74637	1.80013	1.42691	1.42691	-0.891851	1.42691	1.54869	1.42691	0.546936	0.374536	0.546936	-1.97069	1.19281	0.804365	2.01605	4.33214	2.38013	3.00105	1.74681
Chr01_Occ:21480001-21500000	1.13591	1.2763	3.58086	3.29277	2.61473	-1.78307	1.57112	-2.47916	0.401124	4.56595	-2.15708	4.84649	-1.62	0.186406	-0.267912	0.0389611	-0.12997	0.715393	-2.15281	-1.14005	-4.92851	-1.36058	-2.60024	-1.08922	1.41304	1.33683	1.22423	0.484744	0.725493	0.696335	2.49766	2.49766	4.45393	2.49766	-1.15628	2.49766	-0.972849	-0.126759	-0.972849	0.496374	1.15643	0.730568	1.52584	1.2667	-0.243153	0.814006	-1.1583
Chr01_Occ:21500001-21520000	2.4865	0.380851	2.33493	4.07823	2.30649	4.93844	0.380615	1.19025	1.13984	0.42436	2.8907	-0.853341	-0.931532	1.17594	-1.434	2.53559	2.69767	2.97079	-1.16508	0.649254	-0.673777	1.90372	0.343474	0.806664	-1.4381	1.84735	-1.48702	-0.581624	0.775462	1.29005	1.38317	1.38317	1.57622	1.38317	-0.300385	1.38317	-1.06922	-2.18798	-1.06922	-1.76781	2.99768	-0.546382	2.47461	-0.381032	-1.60839	1.85734	-0.322394
Chr01_Occ:21520001-21540000	-2.14914	2.69656	-1.53338	-1.7757	0.680291	2.1145	-1.22819	0.493929	1.28243	-1.56011	2.03246	-0.0138689	-2.21506	-0.0717505	0.235547	-2.25202	-1.69456	-1.67562	-1.27592	-3.0088	0.0611375	-0.650905	-4.31183	-0.599754	-2.41198	-1.04347	-1.97826	-0.27827	-0.458363	0.272168	1.14525	1.14525	1.83057	1.14525	-0.212961	1.14525	-0.831661	-1.62169	-0.831661	-0.889579	0.151269	0.497559	-0.517804	0.382301	-1.05517	-0.703565	0.150543
Chr01_Occ:21540001-21560000	-8.03459	-7.54014	-7.55551	-1.35345	-1.83175	0.257884	-0.674344	6.39131	4.72041	-1.33436	5.60746	-0.902102	-3.36539	-2.02791	-0.929785	-0.752575	-3.27327	-0.426232	2.72834	-3.24797	-4.26613	-4.05997	-1.56721	1.88752	0.0999084	4.95186	0.940432	0.293983	-1.27027	1.90624	2.95712	2.95712	5.22262	2.95712	-0.756378	2.95712	-6.3447	-2.15804	-6.3447	-4.2223	3.4176	3.62012	0.341905	0.118685	-0.87916	-2.30208	-0.249903
Chr01_Occ:21560001-21580000	2.04646	0.00319252	3.35377	2.23158	2.39499	4.56024	0.406931	-1.05354	1.86732	-1.26123	1.65712	0.989975	-1.2913	0.956384	-0.764284	0.0488002	1.40116	0.238574	0.0143961	-0.166015	-0.571939	0.447684	-1.56083	-2.77867	-0.591808	-0.29377	0.444401	1.18181	2.05714	0.594106	1.49793	1.49793	4.1251	1.49793	-1.15423	1.49793	-0.045695	-1.79084	-0.045695	1.69601	-0.195309	-1.08895	2.82426	1.69657	-2.42098	2.16564	-2.97342
Chr01_Occ:21580001-21600000	3.71932	4.13532	-0.0620269	0.0447671	2.90586	1.84279	-2.06072	1.04853	-0.349572	0.590876	-1.2168	-1.02218	-2.06413	3.62242	-1.0222	0.441996	-0.919002	0.0149337	0.875729	-0.854094	-1.47085	-0.819127	-2.52539	0.539	-0.662238	-0.610376	-0.0457742	1.61997	1.15548	2.2899	1.21602	1.21602	-0.0584037	1.21602	0.933019	1.21602	-2.01501	0.320182	-2.01501	-4.97162	0.569226	0.884374	2.42097	-0.497549	2.26967	0.0572456	0.553173
Chr01_Occ:21600001-21620000	1.56884	5.78194	7.87032	0.788	3.36849	5.84467	-0.995657	-0.689438	-1.82545	0.963229	-4.45795	-2.37277	0.611236	-0.658826	-1.30072	-1.12589	-3.18277	-0.315708	0.00192155	-2.85418	-0.461584	1.23727	-3.71524	-0.985616	-0.153892	-0.434536	-2.54988	-0.554398	-1.16468	0.344716	-0.40356	-0.40356	2.7117	-0.40356	0.810123	-0.40356	-2.41228	-2.87798	-2.41228	0.072571	0.698185	-0.973743	0.139222	0.0921039	0.788964	0.636181	2.16139
Chr01_Occ:2160001-2180000	3.21391	0.309112	-3.86005	0.401128	2.64461	3.34769	-1.4574	0.376875	5.37566	0.0950394	3.98073	-1.44531	1.5335	0.48387	-0.125303	2.20652	0.111753	2.75237	0.885384	-2.37501	-2.53438	1.90921	-3.31546	-1.43896	-2.07354	-3.10633	-3.01031	-0.604267	-2.35755	0.349322	5.09662	5.09662	4.15018	5.09662	-0.365553	5.09662	0.29139	-1.77951	0.29139	-0.462896	0.166531	-1.99789	-1.22522	-1.41482	0.0788657	-1.64622	-3.54844
Chr01_Occ:21620001-21640000	2.29891	1.37499	2.55939	-0.463033	-0.491028	2.00306	0.127405	0.202691	-0.36704	1.62155	-0.0705789	2.83082	-1.15248	0.258165	0.862785	2.02675	-0.44137	-0.00754592	1.82998	1.3959	1.37872	-0.000305343	2.16533	-0.0738569	-2.60462	0.370161	-2.58713	0.48151	0.641978	1.01286	2.74799	2.74799	1.73044	2.74799	-2.10094	2.74799	0.397535	0.212076	0.397535	0.596774	0.687827	-1.79835	1.6651	-1.01858	-0.555996	-0.857749	-1.10015
Chr01_Occ:21640001-21660000	-1.00322	-0.272382	-0.473548	-0.331027	2.41688	4.80703	1.23249	-0.959557	-1.98381	4.84777	-0.867965	2.35255	0.283161	-2.21581	2.62574	0.250028	-1.95963	-1.01679	-0.160216	-1.41776	-2.54544	-3.13574	-0.226517	-2.82941	-0.699306	-0.0295942	-0.423153	0.837542	-0.684155	-0.972284	4.03541	4.03541	3.05048	4.03541	-0.298625	4.03541	0.799546	-2.31078	0.799546	0.115959	-1.2896	-2.49199	-1.52813	-0.528036	-0.466167	-0.19951	-1.19252
Chr01_Occ:21660001-21680000	1.63657	3.04206	4.12914	3.64591	4.75735	8.12662	0.223171	-1.0426	2.24908	-0.948657	-1.87403	4.83587	-1.57703	-1.37473	1.77388	-1.96512	-0.619076	-3.86751	2.2424	-4.69369	0.951361	-0.119654	-4.68511	-0.381542	-0.497184	1.54547	-1.63579	-0.808491	-0.209522	2.01685	0.404976	0.404976	1.53324	0.404976	2.3748	0.404976	-0.900549	-0.71879	-0.900549	-2.11305	-0.218255	0.706764	5.59719	1.14508	-0.897386	0.191776	-0.247925
Chr01_Occ:21760001-21780000	4.55468	-0.290592	5.26682	3.08813	7.9158	2.42359	-1.12685	-1.53563	-1.21543	-2.93262	0.631793	-3.49824	3.38091	6.26358	-1.57263	1.60627	-4.03586	-3.65046	-3.86298	-3.42954	-2.93851	2.42517	-4.60261	-4.71777	-1.71695	2.02941	-3.30737	-3.26583	-4.28558	0.802508	3.27228	3.27228	6.929	3.27228	-2.95979	3.27228	-0.232936	-1.6692	-0.232936	0.166304	-1.20174	-3.22493	2.35408	-0.126652	-1.43732	3.65123	1.72143
Chr01_Occ:21780001-21800000	5.36112	0.396499	4.85632	1.45995	2.92648	0.823662	4.67593	-2.0225	6.80714	1.47671	2.45897	4.55105	6.99978	6.71238	-2.69579	-1.72181	-2.80329	0.800987	0.647414	-2.6426	0.0520577	4.89945	-4.35907	-3.27559	0.498407	-0.787977	-0.125567	-3.44293	-1.51016	-2.8798	2.02859	2.02859	2.9779	2.02859	-0.343276	2.02859	-2.31966	-2.89911	-2.31966	1.65529	-1.04544	-1.87838	0.814339	1.87134	1.34367	-2.01319	-0.47825
Chr01_Occ:21800001-21820000	1.92667	5.98387	8.64885	3.09341	2.55617	3.08836	-0.664316	-0.752435	-0.0272004	1.33228	-2.2211	-2.1098	0.287313	2.06034	-0.166634	-0.275275	-1.53728	1.16176	-3.54319	-2.98813	-1.70919	-3.6537	-1.82088	-5.60509	-0.237238	1.07223	-1.71886	0.721244	-1.48696	1.03473	2.62457	2.62457	1.35	2.62457	0.746604	2.62457	-1.34521	-3.72155	-1.34521	1.44974	1.10992	-0.94278	0.53313	1.56825	-1.01634	-1.58269	0.804563
Chr01_Occ:2180001-2200000	0.757789	-0.374866	-2.0445	-0.76173	2.35891	0.827313	-2.59235	-0.0598421	1.36653	-2.94782	6.61876	-1.69491	-1.37008	-1.36345	1.00082	-1.90502	-0.34615	-0.0198386	0.200211	-2.87443	1.9369	3.37179	-1.84829	-3.51896	0.704574	0.937717	1.01536	-0.619545	0.613793	1.12357	1.1187	1.1187	2.24122	1.1187	1.57757	1.1187	-2.84509	-1.96571	-2.84509	-1.14709	0.138752	0.0659531	1.9389	2.57717	2.21022	1.54402	1.85403
Chr01_Occ:21820001-21840000	6.86623	0.622156	4.86864	-0.555482	6.36457	6.86524	1.62955	2.0986	-1.47843	1.61337	-1.29278	-1.71359	-2.81805	-0.534663	1.91592	0.40306	-1.20303	0.250745	1.6694	-2.36112	0.365742	-1.04314	-2.95464	-0.0699639	-0.431129	-0.0717525	-0.738238	-1.90131	-0.788738	-1.99006	1.62683	1.62683	3.68645	1.62683	-1.62336	1.62683	1.56962	0.625091	1.56962	1.13742	0.428661	1.71018	0.423825	2.24393	-0.540226	0.0772985	-2.17421
Chr01_Occ:21840001-21860000	0.257709	4.0091	5.06091	1.89936	1.14309	3.32321	1.23702	1.37624	3.05658	0.114851	2.01818	2.01923	0.569172	3.38662	-1.48605	-2.4816	1.6106	0.372454	-1.03038	-2.18384	-2.10671	0.864294	-3.63847	-1.70089	-0.558789	-0.384864	0.0643514	1.70776	0.234349	1.16616	0.691504	0.691504	-1.44472	0.691504	4.62632	0.691504	-1.65219	-1.09674	-1.65219	-2.61798	1.22808	-0.438707	1.54882	0.997351	-1.17139	-0.370447	-1.20502
Chr01_Occ:21860001-21880000	5.03808	-0.34817	4.26792	1.75062	5.14734	3.32168	0.92787	-3.77477	4.05965	-1.16707	-2.22819	4.04881	-2.43099	-1.1722	0.00670531	0.897137	-1.82218	0.857779	-0.254775	-0.757958	-0.551642	0.936638	-0.28675	0.281231	-1.51908	0.860675	-2.24948	1.46196	-1.16498	1.86904	-2.3844	-2.3844	1.68414	-2.3844	-2.23525	-2.3844	-0.325159	0.20956	-0.325159	-1.01254	1.19649	2.72498	1.05858	0.916709	-0.187598	-2.95731	0.210446
Chr01_Occ:21880001-21900000	5.37011	1.57584	4.77729	3.13831	0.813495	3.05034	2.49518	-0.161246	1.42513	3.15059	-0.157088	4.56533	-0.865389	-0.737536	1.6556	-3.59782	0.205334	0.0276616	-1.35901	-4.22739	-3.19895	3.50432	-4.22465	-0.605012	-1.86475	1.46318	-3.03792	0.502981	-2.21021	1.58195	1.2211	1.2211	1.93699	1.2211	-0.10163	1.2211	-0.733667	-0.365164	-0.733667	-2.4366	1.47789	1.49844	1.4497	0.80875	0.21083	0.697716	-0.946067
Chr01_Occ:21900001-21920000	6.36161	5.79155	5.11845	1.95336	3.11785	3.69315	1.6968	0.871803	0.174764	3.66614	-0.348172	4.05749	4.31522	1.33309	0.564274	0.650076	-1.90821	-4.10438	1.61865	-1.59877	-1.77403	1.20254	-3.85086	2.03597	-2.51327	-0.71507	-1.33442	1.23523	0.661522	1.01559	3.18357	3.18357	2.32502	3.18357	0.899589	3.18357	1.77224	0.167889	1.77224	1.55229	-0.909077	-2.50718	0.317826	1.59073	NA	1.96206	0.266463
Chr01_Occ:21920001-21940000	3.53894	0.0716936	7.36749	2.35694	2.54221	6.27175	6.74937	1.33857	3.17153	-1.46179	2.43993	4.75834	-3.24554	0.675963	1.4635	0.555303	-3.49033	-0.531332	0.490424	-1.39152	-5.22233	2.83662	-4.37592	-2.18587	-3.2225	0.241349	-4.08128	0.675231	-1.39253	1.36812	-0.984477	-0.984477	3.74648	-0.984477	-3.93525	-0.984477	-1.85053	-2.11975	-1.85053	0.260879	-0.17242	-3.22655	2.14001	1.15749	1.35004	1.07562	-0.205079
Chr01_Occ:21940001-21960000	2.71343	0.784342	3.64063	-0.0846752	1.44984	1.8648	1.21438	0.590719	-1.12035	-1.61403	-2.38934	1.25113	-0.613259	0.375844	-0.768498	0.578851	-1.54185	0.0970586	0.242883	-1.1615	-2.68436	1.90404	-2.44316	0.472861	-0.573571	-0.569276	-1.17593	0.607507	-1.18889	1.02719	-1.09569	-1.09569	1.4048	-1.09569	-1.60945	-1.09569	-1.19016	-1.82832	-1.19016	-0.0246944	3.22987	0.519961	-0.422424	-0.188888	2.26788	0.728634	-2.74124
Chr01_Occ:21980001-2.2e+07	-6.29255	-0.692483	-1.36252	0.210082	0.827921	4.02488	2.80912	5.48652	-4.25745	1.2947	2.75615	-0.9027	-0.493288	-0.757392	-1.17073	3.21571	-0.559602	-1.68582	2.54812	1.69586	4.5895	-3.27184	-1.03816	-2.37254	-1.44268	1.8026	-2.17201	1.58877	1.59847	5.78886	0.565628	0.565628	1.76829	0.565628	1.06878	0.565628	-4.38702	-2.20587	-4.38702	-1.53494	-2.05208	-1.88884	-0.651537	-1.69756	-0.546592	4.09303	-1.48914
Chr01_Occ:22000001-22020000	0.6956	-0.234971	-3.25798	-1.32569	4.15963	0.747098	-0.293224	1.5191	-3.58081	-2.66807	0.0196333	-0.871509	-4.78861	2.79184	0.967415	1.8452	-2.83394	8.78362	3.10737	-4.4851	-0.699451	2.34443	-5.41523	-3.03343	-3.21082	-0.261159	-3.47592	-3.08156	0.467637	2.10372	5.47219	5.47219	2.81487	5.47219	0.296113	5.47219	-2.62515	-1.16206	-2.62515	-3.49726	-0.220645	-1.95109	-2.64619	0.090905	-0.0752158	0.258685	-1.80689
Chr01_Occ:220001-240000	-0.521494	-3.41107	0.106376	0.309042	-0.0366694	-2.37213	0.253132	-1.10602	0.400213	3.41993	-1.25018	2.65015	3.59949	-1.16678	3.11354	1.4074	0.740834	-0.774194	0.0770151	-2.69437	0.221944	-0.949806	-2.44244	0.231329	2.31093	-1.45583	1.56553	2.18695	-0.57964	0.176323	0.588014	0.588014	0.572563	0.588014	2.29582	0.588014	-2.15193	-0.72768	-2.15193	-3.27037	-1.35334	-0.677806	-0.701957	-0.588465	0.515882	-0.860191	-0.774035
Chr01_Occ:22020001-22040000	-8.5277	-9.34633	-4.91194	-3.39363	0.418492	1.66819	2.37056	-0.721886	-0.588314	-2.32591	0.0197534	-1.00529	-3.57144	1.01333	1.6053	-2.08845	0.347632	0.171013	-0.703644	-4.45605	-1.82054	0.0638795	-5.12844	-0.462424	-4.60009	1.23521	-4.18775	-3.12631	-2.0201	0.724704	2.61451	2.61451	-0.854388	2.61451	2.66405	2.61451	-1.98103	-2.88604	-1.98103	2.48491	1.27794	-0.96733	-4.7236	-2.84546	-2.45362	-2.64047	2.73885
Chr01_Occ:22040001-22060000	2.19791	3.65873	6.02645	2.24187	1.85628	5.26093	-1.16148	1.23089	0.212629	0.569805	-0.106192	-0.992955	0.0626461	1.01595	0.490305	-1.52226	-2.03946	1.50649	-0.36805	-3.54969	-1.15134	-0.233321	-2.20529	-1.21088	0.443676	0.700077	0.544351	-2.0461	-0.485303	-1.07433	-0.0796178	-0.0796178	1.91089	-0.0796178	0.450488	-0.0796178	-1.23266	-1.44655	-1.23266	0.642423	0.136881	-1.20981	2.08815	0.0818548	-1.6665	0.173387	0.579887
Chr01_Occ:22060001-22080000	6.06133	3.9121	5.61139	1.90448	3.77019	4.26234	7.71055	3.62163	2.54866	-0.0250707	-1.4959	3.19929	-1.96511	0.867574	0.462395	-0.914476	0.0997814	-0.214631	-0.792367	-1.39074	1.23413	3.46851	-3.14975	-5.25717	-1.59688	1.49777	-2.76909	2.03798	-1.45415	3.97822	4.53968	4.53968	2.04543	4.53968	-1.76618	4.53968	-0.995112	-1.51695	-0.995112	0.630233	-2.05489	-2.48559	-0.559924	-0.6339	-0.450939	0.868877	0.837384
Chr01_Occ:22080001-22100000	4.87099	1.84332	4.46097	3.20241	5.19839	6.69268	5.51588	-0.181349	3.0293	-1.78241	-0.0277618	1.92132	-0.399896	4.20392	-1.73911	-0.897042	-2.16613	0.208433	-0.30998	-0.549196	0.135886	-0.856128	-0.646415	-0.542542	-1.61035	3.58772	-1.98526	-0.884892	-1.78993	2.2575	1.82806	1.82806	1.34052	1.82806	-0.265125	1.82806	0.872469	-3.11225	0.872469	3.30677	-1.94744	-2.85665	1.66273	-0.010842	2.1898	1.80203	-3.01791
Chr01_Occ:22100001-22120000	0.772218	4.24803	2.97933	3.91019	4.20692	2.96538	-0.839201	-2.13428	-1.20642	2.56107	-0.652763	-2.14642	-1.55984	-1.63831	0.618843	1.78236	0.321807	0.553331	-0.176907	-1.42918	-0.018546	-2.58641	-1.61029	1.52137	0.293626	0.489014	-2.7072	-2.43185	-2.49525	-0.258577	2.66686	2.66686	1.99653	2.66686	1.60884	2.66686	-2.61394	-3.43043	-2.61394	1.84769	3.05109	-0.195332	1.81307	-0.448496	-0.443781	-2.38096	-0.527495
Chr01_Occ:22120001-22140000	0.677493	0.570492	2.05204	3.22345	5.28884	2.04312	1.99228	1.25089	0.159592	-1.42978	-1.23981	1.48049	2.36249	-0.430733	0.396438	1.48897	-3.80856	-0.348647	-1.23484	-1.61583	-3.51712	3.3499	-4.03689	-1.33624	0.359458	0.485642	0.559639	0.0866785	-0.367405	0.74372	4.91235	4.91235	3.35542	4.91235	-0.3753	4.91235	0.62861	-0.64605	0.62861	-0.56707	-2.17162	-3.62389	-0.609338	-1.3978	0.487707	-0.959564	-2.19594
Chr01_Occ:22140001-22160000	4.79809	1.77202	16.0057	-0.401386	5.57468	8.74318	5.27961	1.94353	-1.13765	-2.78431	1.99207	-2.12561	1.74921	-0.122086	-2.77738	3.48579	-1.12794	-1.45697	3.97221	-6.58077	0.671495	-4.91286	-5.96328	-5.81394	0.0149178	-1.43618	0.0487544	2.51463	1.45585	2.21824	2.26761	2.26761	2.6766	2.26761	2.38039	2.26761	0.204667	-0.55549	0.204667	-1.4081	-2.35209	-1.48538	1.59367	1.2441	-1.33531	-0.100117	-6.1641
Chr01_Occ:22160001-22180000	2.53369	2.55189	2.28637	0.473005	-1.05008	-0.186852	0.383924	4.31857	-0.559038	-0.118089	3.95918	-1.5385	-5.46532	-3.20214	-0.0919435	-0.71098	-2.18085	-3.33737	2.477	-2.62291	-0.207383	0.094112	-3.51956	-1.50696	-2.46824	0.0475349	-1.20961	-2.26369	-2.4999	-1.04119	-0.443426	-0.443426	1.71334	-0.443426	2.15009	-0.443426	-2.04693	-2.14599	-2.04693	-0.834327	-0.710676	1.05022	3.48985	1.481	-0.816184	0.268261	-0.848392
Chr01_Occ:22180001-22200000	-0.993106	2.03562	0.087649	1.63888	-3.60293	2.86904	0.985454	1.40355	0.483666	-0.32704	-0.946911	1.0095	-2.19461	2.07331	0.700068	0.408962	-1.57426	0.980623	1.88598	-0.351612	1.56106	-0.196017	0.423688	-1.77227	-1.93779	-0.263701	-1.50316	-1.329	-1.7778	-0.237517	0.412673	0.412673	3.2451	0.412673	-0.858957	0.412673	-0.4139	-1.65124	-0.4139	3.01919	-0.334451	-1.79868	-1.47625	-0.692032	-0.519879	-0.589111	0.278059
Chr01_Occ:2220001-2240000	3.20834	-2.57245	-1.26271	-0.631156	4.00458	1.75285	2.15827	-0.817351	2.17726	-0.229599	0.544951	2.65745	-0.0500124	-0.163955	0.817031	2.49398	-1.41075	1.32165	-1.05021	-0.926839	-2.6841	-2.04958	-0.565177	1.28053	1.82906	-1.48927	1.22803	1.46019	0.241016	1.98362	2.06581	2.06581	0.137181	2.06581	2.55276	2.06581	-2.03062	-1.0985	-2.03062	-0.0344034	-0.000803338	-0.263401	-1.53837	-0.324846	-0.36772	-1.5109	-0.400365
Chr01_Occ:22220001-22240000	0.112269	1.19695	-0.0430031	-0.517928	1.32751	0.224273	4.59805	-1.92644	4.42148	-2.27847	5.47145	3.61394	2.17189	3.18619	-4.6292	1.37741	-1.61429	-0.702646	1.63637	-2.55352	-2.9546	3.41898	-5.64357	-4.4407	-2.47331	0.287763	-1.00572	0.010263	-2.33812	-0.816116	5.23708	5.23708	-0.00515076	5.23708	1.15644	5.23708	-1.5468	-3.13976	-1.5468	0.669204	-2.16604	-1.53664	-0.648128	0.405127	-0.725408	0.286964	-2.11704
Chr01_Occ:22240001-22260000	2.47953	1.55903	-0.523362	2.25383	2.58242	2.96414	0.166731	-0.443533	1.65996	0.577752	2.32359	0.496818	-2.34742	0.311646	0.810084	1.43233	-2.22932	0.591002	-0.0565187	-4.50809	-3.80141	0.17031	-2.24361	-1.82416	-0.95932	-0.257842	-0.175031	-2.15805	0.3447	-0.134821	3.20729	3.20729	1.80604	3.20729	1.1151	3.20729	1.03576	-1.49716	1.03576	1.62768	0.816881	0.654536	0.357197	0.973326	-0.343795	-0.24906	-0.992374
Chr01_Occ:22280001-22300000	2.67454	-4.32005	2.15781	-0.134926	5.32919	-0.121758	0.953825	1.91546	-2.26269	-1.07098	-0.0482646	-3.86513	0.0281907	1.86466	-2.24676	-1.63797	-0.23624	-1.33976	1.7325	-1.0584	-1.57463	1.24867	-1.76546	-2.48291	-0.127967	-1.65822	-0.898191	-0.600847	-2.4651	-3.53642	1.19147	1.19147	-0.351604	1.19147	0.0219709	1.19147	-0.122147	-1.24607	-0.122147	0.613274	0.659147	-0.629399	0.577545	-2.14829	-0.64139	-0.441932	-1.72743
Chr01_Occ:22300001-22320000	-1.04439	0.842766	2.64852	2.62154	-0.580406	1.32776	1.91454	-0.300141	-0.191222	-1.16276	-0.716107	-0.33558	-0.139282	0.983561	2.59324	0.117478	-3.18493	0.539224	-1.25868	1.27754	0.432947	3.0593	0.349146	-2.44997	3.03378	-0.538733	1.83477	-0.671773	1.14204	0.577557	0.933899	0.933899	1.67869	0.933899	0.788175	0.933899	-1.57834	-2.10932	-1.57834	-1.80254	-0.846783	0.0755631	2.1377	1.44155	-0.0523621	0.764278	-0.15698
Chr01_Occ:22320001-22340000	4.7556	2.43408	5.32336	1.94027	2.55028	3.23033	1.89719	-1.08908	1.41732	-0.615674	1.28166	1.66564	1.24411	-1.1444	0.171879	-0.0387425	-2.25061	-1.28311	-0.884923	0.315284	-0.0985325	0.472776	0.0165584	0.656819	1.84361	0.864812	1.35352	-0.432706	1.10113	0.1713	-0.42741	-0.42741	1.74308	-0.42741	-3.39453	-0.42741	0.598688	-2.58842	0.598688	3.13164	0.230971	-2.61428	-1.63458	1.0527	-0.2273	-0.416637	-1.18332
Chr01_Occ:22340001-22360000	1.01801	2.91233	4.16715	0.274164	5.82339	2.87341	-0.482809	-1.83835	1.25064	-1.17129	1.00994	-0.811992	0.0254419	1.97865	-2.9913	-0.595024	-1.81516	0.00907355	-1.44799	-1.58784	-3.38099	1.71483	-1.35062	-0.5736	-0.0937944	-0.139983	-0.137779	-1.20476	2.69376	0.343608	-0.937799	-0.937799	0.204393	-0.937799	0.549381	-0.937799	-1.60893	-0.985636	-1.60893	-0.249901	1.99441	-0.133408	-0.0361099	0.643118	-0.79474	-1.89259	-0.611185
Chr01_Occ:22360001-22380000	3.45467	0.668491	-1.26732	3.06914	0.715011	3.31698	4.29307	-1.16503	1.98361	-2.45988	-2.75571	1.86641	-1.13847	1.83393	-1.99786	-0.125579	-0.639293	0.268772	-1.25278	0.100643	-1.63318	3.45938	-1.95049	-1.71422	0.823715	-2.90768	-0.0175948	3.43983	3.55492	3.1045	1.80332	1.80332	2.71776	1.80332	1.56373	1.80332	-0.202187	0.368493	-0.202187	-0.727328	-0.0132473	1.37366	0.620872	0.212463	1.60627	0.890213	0.827206
Chr01_Occ:22380001-22400000	-3.5413	-2.8655	-2.03614	0.649032	0.983869	0.278147	-0.08494	0.0459651	0.299162	-0.606836	-0.805685	0.17001	-0.665919	-0.155249	-0.879598	0.486029	0.205529	0.0124783	-3.0481	-3.31445	-2.19323	3.07526	-3.17515	-1.08494	1.42212	-1.97642	2.20145	0.837794	3.16482	1.66488	0.500412	0.500412	1.63447	0.500412	0.903973	0.500412	-0.96211	-2.45577	-0.96211	0.516148	0.458937	-0.479856	0.0771074	0.130427	1.43597	2.11426	-2.37986
Chr01_Occ:22400001-22420000	4.32349	3.48902	6.01453	1.08135	3.58305	2.87461	-0.0216477	-0.0793017	0.501133	0.534701	-0.354972	1.06176	-1.17867	1.4709	0.779782	-0.940006	1.71944	1.18522	-1.05249	0.351613	0.385888	2.26288	-0.993138	1.48128	-1.81138	0.933494	-1.46765	1.50281	1.13492	0.156318	-0.0300183	-0.0300183	1.1155	-0.0300183	-0.319432	-0.0300183	-1.01675	-0.500513	-1.01675	-0.0752327	0.943095	-0.038231	1.70835	1.69545	-1.89854	4.95919	-1.37467
Chr01_Occ:2240001-2260000	-1.22407	-2.68048	-0.769326	-3.31453	0.245807	-0.696438	-1.56007	7.06799	-3.37594	0.716915	-0.149238	-3.65246	-3.49338	-1.51406	0.812785	-1.38166	-1.63496	-0.13182	-0.104631	-0.611823	-2.09991	1.25907	-1.75108	-0.704706	-2.36386	0.325825	-0.727699	-3.19369	-1.99023	-1.68401	5.6113	5.6113	1.15572	5.6113	3.22452	5.6113	-1.88091	-0.754967	-1.88091	-1.12812	1.08614	0.537515	-1.09493	1.5074	0.827784	-0.964817	-1.67316
Chr01_Occ:22420001-22440000	-0.621672	4.43931	5.25525	0.910561	1.04043	-0.116423	4.07942	0.139151	0.395215	-1.18754	-1.06637	1.38817	3.55087	3.76721	0.0462867	-0.197429	-1.65112	0.583096	0.0447588	-5.65055	0.316623	5.5543	-5.91685	-1.20512	0.207753	1.27084	0.304218	-0.541535	-0.55861	2.00973	-0.5766	-0.5766	-2.05588	-0.5766	5.04824	-0.5766	0.669635	-0.584072	0.669635	-1.69381	-0.337871	-0.311205	5.36712	2.97087	6.29688	5.94754	0.27461
Chr01_Occ:22440001-22460000	4.95243	-0.000266892	4.17623	1.33606	3.86427	2.41145	2.57315	-1.75621	1.91003	0.502274	1.92995	0.493307	-1.20706	0.953701	-2.75893	-0.478634	2.70856	0.421756	-2.7749	-4.49451	-3.73867	1.85286	-5.40159	-0.587104	-0.723745	-0.437645	-1.72388	-0.874279	-0.915186	0.283195	-1.28932	-1.28932	0.323793	-1.28932	2.26878	-1.28932	1.31097	3.4684	1.31097	-2.77854	-1.00453	-0.285258	2.47426	0.338304	-0.949763	-2.03727	1.13629
Chr01_Occ:22460001-22480000	4.47506	3.05794	0.835247	2.1165	1.73151	1.6993	-3.71474	-0.19423	-1.3017	-1.17591	1.41261	-1.7183	1.77953	1.77987	0.263523	2.10837	0.628681	3.805	-0.362684	-1.71112	-0.426319	-1.29064	-1.79087	-0.704558	1.85203	0.270452	1.08652	2.28586	2.40151	4.39538	3.16832	3.16832	-0.445346	3.16832	0.148793	3.16832	-0.222806	-1.77755	-0.222806	0.525962	-0.832622	-0.245227	2.77984	-0.958127	1.57419	0.382926	0.217876
Chr01_Occ:22480001-22500000	4.99768	4.46865	4.78805	0.849127	5.79599	2.2389	-0.638133	2.5574	-1.0095	0.971194	0.460261	1.28221	6.65218	-0.0894771	-0.472677	3.55539	-0.75343	-0.361148	-1.92137	-3.90293	-2.66536	2.39496	-2.75863	-2.62967	-0.565855	1.84528	-0.166711	-0.0724354	0.248308	1.82736	-0.735194	-0.735194	-2.15964	-0.735194	1.98333	-0.735194	0.718606	0.503144	0.718606	-0.12273	0.505825	-0.697133	0.604152	0.830999	-0.523774	0.693402	-0.528641
Chr01_Occ:22500001-22520000	1.05419	1.92522	6.92935	1.74216	6.68522	-0.489103	-3.30145	-1.98362	-1.60874	-0.322754	-0.406509	-1.25283	-0.987103	4.319	-3.181	5.75937	4.0026	6.10406	-1.44075	-4.05444	0.936643	4.4484	-2.13722	-1.95477	-2.45894	-1.81115	-1.30693	1.01611	-1.1537	-0.930102	-1.64299	-1.64299	-0.901907	-1.64299	2.47907	-1.64299	2.84988	-1.55216	2.84988	1.01724	-0.885632	-3.24296	0.561454	1.49639	0.563186	1.91314	-1.1549
Chr01_Occ:22540001-22560000	1.62069	3.77812	5.18048	2.35455	4.31439	5.35149	-2.12431	-4.68418	-1.70292	1.94499	-3.74853	2.71341	1.43144	-1.86476	-1.76512	6.08032	-0.821813	2.2081	-0.399981	-4.82667	-0.558112	4.07496	-3.24504	-2.56223	-1.43048	0.662223	-1.41214	-1.48352	-0.217185	0.699708	-0.534728	-0.534728	0.0790197	-0.534728	0.941054	-0.534728	3.41185	2.32268	3.41185	0.116772	-1.93541	-0.818924	3.31243	0.474705	-0.455001	0.00704134	-1.46101
Chr01_Occ:22560001-22580000	1.73659	0.964868	1.28676	1.07375	1.43257	0.959416	0.570316	1.72263	2.07014	1.27588	1.39369	-1.28087	2.02361	-0.532958	1.51415	1.79987	-0.350902	-0.354221	0.654908	-1.71718	-1.47994	1.98619	-1.36148	-0.988786	-2.16959	0.459375	-1.16658	0.172336	-1.87	1.18062	0.898639	0.898639	0.795364	0.898639	-1.02945	0.898639	1.43767	1.09806	1.43767	0.141611	-0.359136	-0.587651	2.26168	2.38883	0.262046	1.99603	0.227402
Chr01_Occ:22580001-22600000	-5.05086	0.309844	-0.971419	-1.78816	1.67275	1.66065	-0.534612	-1.16137	-2.25611	0.0190446	-3.40536	-0.74481	-0.812634	-1.78001	-0.377859	2.03965	0.0542795	0.659391	-3.30458	-3.11452	-0.919931	1.43336	-3.12205	-0.352516	1.95638	2.16271	-1.90506	4.08903	0.731342	5.39443	0.55631	0.55631	0.451038	0.55631	2.81449	0.55631	-0.075419	-2.89411	-0.075419	1.468	-0.658342	-1.47055	-0.00776323	-0.235144	-1.44641	-1.76862	-1.22053
Chr01_Occ:22600001-22620000	0.794356	3.66153	7.06874	1.53784	-0.21085	0.302435	-1.15604	-2.82581	-0.872064	-1.17082	-2.72305	-1.187	-1.19727	5.34578	1.01268	2.32396	6.22855	2.8174	-2.8302	1.70502	0.394111	0.630832	1.43709	3.7573	-1.73183	-0.250051	-1.68404	-0.102465	-1.66272	-0.238685	0.409219	0.409219	-2.77009	0.409219	2.49085	0.409219	-0.784832	-1.78778	-0.784832	1.07829	-0.67086	-2.70207	2.23092	6.44825	1.64221	4.79601	0.577765
Chr01_Occ:2260001-2280000	4.95976	-0.069004	4.22989	-0.575135	2.52895	1.39709	0.969537	-1.46493	0.391749	1.24434	-0.00975038	2.54953	-2.77185	-0.794536	-1.6153	-1.58236	-1.53822	-1.65876	-2.51528	-1.18485	-1.40586	0.353344	0.509962	-0.646892	-1.13374	-1.2524	-0.704903	-0.366742	0.820442	-0.564351	2.84267	2.84267	0.163825	2.84267	2.63839	2.84267	-0.282868	0.228964	-0.282868	-0.249755	0.190048	-0.339322	2.78009	3.91405	2.42271	1.01502	-1.51498
Chr01_Occ:22620001-22640000	1.34069	1.80875	2.83723	2.40525	2.82246	4.59965	-1.95292	-0.296884	-2.10834	-0.311348	0.761925	-2.58355	-0.55302	-0.964752	0.694693	1.08449	4.34024	2.15449	-1.57596	-2.12334	-2.82921	-1.64734	-2.0947	1.05962	-0.430714	-0.211048	-1.16444	0.847568	0.0766788	0.067643	0.297512	0.297512	-3.0041	0.297512	5.97188	0.297512	-0.985213	-2.53312	-0.985213	-0.495769	2.34738	0.895126	-0.38883	-0.543048	-0.139151	1.75852	-0.602869
Chr01_Occ:22640001-22660000	-4.9193	0.934008	4.5203	1.10623	4.14627	2.8611	0.460482	-1.25801	1.26134	-0.244693	2.06269	1.30326	-1.07112	-0.456996	2.60381	-0.463694	-2.42738	-0.274879	-1.68448	-0.0792984	-1.66415	-0.552709	-0.424114	1.4441	0.262134	0.645571	-2.00977	-0.666788	-0.892184	0.368896	0.737433	0.737433	0.944265	0.737433	1.82022	0.737433	-0.90416	0.525115	-0.90416	0.0992567	-1.66422	-0.816127	-1.63475	-3.95938	-2.39354	-1.87383	0.124455
Chr01_Occ:22660001-22680000	6.75299	5.58893	4.09543	2.19212	5.29599	7.69791	1.06831	-2.44123	2.44345	-2.68507	1.79234	-0.803831	-3.57788	1.55636	-0.438825	0.695467	-1.67372	3.72347	0.863044	-2.50069	-1.34313	1.41001	-2.87407	-1.9313	0.627313	-0.0508074	-0.0446308	-0.639884	0.678062	-0.110548	0.290219	0.290219	-2.32943	0.290219	2.77282	0.290219	-1.51358	1.08663	-1.51358	-1.95124	4.76104	4.4598	-1.62388	-0.515372	-0.738904	0.711825	-1.84545
Chr01_Occ:22680001-22700000	2.86459	1.20198	4.12782	-0.0720159	3.24037	-0.000338176	-0.526889	-3.24355	-0.933847	-2.30983	0.118531	-2.67618	-2.08606	0.0326375	0.177277	0.609637	-0.541154	-0.412988	0.492223	-2.02751	-0.874483	0.364468	-3.26008	-2.1955	-1.97365	-0.923504	-1.82816	0.0462068	0.23666	-1.06543	0.1123	0.1123	-0.403058	0.1123	2.3962	0.1123	-0.165938	1.1929	-0.165938	-0.0678178	1.51601	1.90585	0.741827	-1.46023	-1.06714	-0.0872786	0.23238
Chr01_Occ:22700001-22720000	-0.142249	4.20248	10.0957	-0.781571	3.52232	2.59716	3.45184	-0.1269	-0.100875	-4.5008	-1.40037	-1.1035	-1.01719	1.46499	0.356435	-0.201729	-2.83557	-1.47444	0.51138	-2.28745	-2.64455	4.90109	-4.21919	-4.06618	-0.305109	-1.88798	-0.476586	1.88291	2.2559	3.33223	-1.39088	-1.39088	1.53441	-1.39088	1.12821	-1.39088	-3.02234	-0.976678	-3.02234	-1.57452	3.97313	2.66631	3.92351	-0.573965	0.536932	-3.18471	0.515917
Chr01_Occ:22720001-22740000	0.454655	3.28318	1.53257	1.09896	1.67643	1.82224	0.567043	-1.9248	0.696905	0.755811	-0.173247	-0.118532	-0.686822	-0.352111	0.563452	-0.687539	-1.45817	0.893058	2.28814	-1.54651	2.12792	1.70367	-0.18788	-1.8506	-0.86622	-0.985513	-0.144232	-0.557362	-1.05598	-0.963263	1.47957	1.47957	-0.68816	1.47957	0.453659	1.47957	-0.627269	-1.49087	-0.627269	1.51038	-1.14093	-2.34415	-0.867602	-0.00929382	-0.696399	0.154327	0.759675
Chr01_Occ:22740001-22760000	0.457327	5.01022	2.83295	1.58797	3.14374	1.59836	-3.24156	0.407993	0.796382	-1.41661	1.95281	-2.19829	-1.07283	-0.150297	-1.8413	-0.250109	1.59346	2.04067	1.93787	-2.62823	-0.630709	0.41698	-2.74208	-0.94217	-0.949278	1.23994	0.590358	0.521196	0.569459	-0.0611735	0.825622	0.825622	2.10787	0.825622	0.385572	0.825622	-2.65358	-0.615893	-2.65358	-0.534489	0.734432	1.19649	-1.22521	1.42632	-0.633189	0.462033	-0.338988
Chr01_Occ:22760001-22780000	-7.56118	-2.1169	-2.01195	1.55715	-0.706258	-1.57601	-7.01889	-0.427244	-0.845215	0.508151	1.21563	0.8555	-3.10848	-0.632223	5.35274	-4.89654	-0.499005	0.477853	4.31696	-1.55493	-0.41358	-4.65282	-3.3416	2.16757	-3.40333	-1.81511	-4.78295	-1.60558	-2.17211	-4.51421	2.79071	2.79071	4.51926	2.79071	-1.56747	2.79071	-3.39836	-1.36698	-3.39836	-4.58823	-1.8094	0.0052832	1.06754	2.69695	-1.18175	-0.189129	-1.21634
Chr01_Occ:22780001-22800000	7.27828	3.68118	2.40983	-0.225301	5.7509	3.04204	-5.34102	-0.827314	-3.34767	-1.42074	-5.99718	-1.0287	-0.534805	-2.65645	2.41198	2.85107	-4.92659	0.629584	4.85088	-4.5244	-0.364831	-2.6764	-4.90602	-1.09545	-1.06618	1.07871	1.01935	-2.97219	1.36246	-1.36538	-1.28482	-1.28482	-2.23273	-1.28482	6.58386	-1.28482	-1.70255	4.07992	-1.70255	-3.97215	1.92487	4.61385	5.09258	10.6613	-0.217901	-2.00485	-0.6081
Chr01_Occ:22800001-22820000	1.94061	3.46664	2.40677	2.72025	2.23415	2.67358	-1.02022	0.697698	-0.104599	0.628085	-1.24903	0.0338937	-0.330545	0.850371	-0.445454	0.130811	-1.70074	1.15278	-1.4406	1.34174	-0.284012	-1.89977	1.50813	2.17454	1.44996	0.849819	-0.28913	0.502946	-0.587446	1.36279	0.934914	0.934914	1.69136	0.934914	-0.0956337	0.934914	-0.0579722	-0.784261	-0.0579722	-0.0253026	1.48776	0.26641	0.876206	0.42104	0.548092	-2.09803	-1.35449
Chr01_Occ:2280001-2300000	1.44443	1.22855	0.879393	1.83806	0.26484	1.42648	0.932181	-1.57259	0.768987	0.289234	-0.396927	1.78798	-1.44789	-0.397764	-0.763273	1.05303	-1.43189	0.564504	-2.18543	-1.66705	-3.0309	-1.87367	-1.33783	0.427933	-0.294758	-0.0713747	-0.653494	0.345889	0.132819	1.61048	1.85153	1.85153	1.23805	1.85153	0.687871	1.85153	-2.60234	-3.11838	-2.60234	1.68769	-0.516643	-3.08359	-0.994197	-1.65305	-0.620314	-1.47677	-1.4985
Chr01_Occ:22820001-22840000	4.82898	6.37671	4.90555	3.00032	4.46344	5.9833	2.5951	3.01994	-0.182032	0.109859	0.293987	-0.98558	-0.396152	-2.11475	1.605	3.29759	4.02023	0.914841	-0.903306	-2.42374	-0.478838	-0.129743	-1.69708	1.26405	-0.228948	-0.0917575	-0.36748	-1.17019	0.278168	-0.420854	0.689312	0.689312	-0.486702	0.689312	2.54063	0.689312	-0.654247	2.06661	-0.654247	-1.26438	0.510848	1.67512	1.50343	0.356281	-0.790686	-0.701759	-1.43938
Chr01_Occ:22860001-22880000	2.26937	-1.49316	2.93536	1.1035	2.39133	3.34813	-2.07868	-0.0377823	1.01116	0.202102	1.01426	1.55671	-2.43703	-1.1829	-0.62979	-1.75232	0.437612	0.778818	-0.355434	0.0781637	-0.269866	1.62978	-2.02882	0.278862	1.74258	-1.26805	0.0110982	-1.15721	-0.545852	-1.51925	1.31613	1.31613	0.51447	1.31613	-1.15571	1.31613	-0.0519353	-1.41777	-0.0519353	2.95429	0.0768501	-2.0668	1.06632	0.611965	-0.546213	-0.928257	0.160543
Chr01_Occ:22880001-22900000	3.77701	7.59543	3.25999	0.318267	4.12012	1.78816	1.52738	-3.03433	3.42442	-0.28155	-0.304804	4.04868	10.1071	2.50485	-1.09915	1.54202	-0.638216	-2.6738	-0.256435	0.307335	2.32787	1.75585	0.590371	-1.61081	-0.533091	-0.982453	0.279569	-1.46797	1.6512	-1.21566	1.43756	1.43756	-0.860907	1.43756	-0.461599	1.43756	-2.70015	-2.01524	-2.70015	-2.40224	0.55023	-0.76109	3.61905	1.07288	1.76008	0.400642	2.33772
Chr01_Occ:22900001-22920000	-0.589318	0.668895	-1.227	0.349988	-2.88178	-1.95236	7.19446	-3.97901	5.47873	-1.39196	0.418943	6.26855	1.47316	-1.74276	-1.83691	3.54202	0.82881	-0.805531	-2.98006	-3.17919	-0.012406	-0.533502	-1.83624	-1.11068	-0.072308	-2.50723	-0.63693	-0.997994	0.646133	0.844437	0.222427	0.222427	1.36202	0.222427	0.97625	0.222427	0.159994	0.0373988	0.159994	1.31181	-0.84564	-0.0221595	-0.544585	-0.0347439	1.15947	1.98525	-1.92125
Chr01_Occ:22920001-22940000	0.0328536	1.43585	7.18332	0.574901	10.9941	5.66063	4.88108	-0.346101	-2.02701	-0.884042	-1.83605	0.261575	-3.735	-0.910464	0.432597	-1.60596	-2.8361	2.05674	2.80303	-3.2963	-0.866287	-0.639216	-1.23859	-4.7172	0.994881	0.90489	2.5462	0.635717	1.47441	-0.587091	-0.211548	-0.211548	5.84184	-0.211548	-0.625779	-0.211548	-3.02667	-3.14231	-3.02667	1.47408	-1.55244	-1.25094	7.08416	2.24342	0.737045	0.215238	-0.44605
Chr01_Occ:22940001-22960000	1.68679	-1.19046	6.13282	0.791635	1.36586	1.92618	-0.48275	-1.5698	-0.991177	3.68283	-2.13623	2.34413	-1.25198	0.132541	0.268704	-2.95515	1.51052	-0.666802	2.24858	-3.29409	2.82785	0.75035	-3.74249	0.710781	-0.622601	0.613723	-1.47036	-2.06479	-2.27585	-1.84651	0.237291	0.237291	1.18775	0.237291	3.21701	0.237291	-2.08661	-2.5055	-2.08661	-1.33842	-0.285044	-1.92707	-0.887672	-2.79906	0.132789	-1.15809	0.539585
Chr01_Occ:22960001-22980000	-25.9721	-10.7244	-6.27571	-11.5832	-10.1063	2.70327	0.773642	-2.28799	-1.75876	4.62608	2.09818	2.90282	3.66508	4.53749	1.1893	-0.266995	-2.87093	-0.764493	0.684486	-6.91695	0.965888	-4.51802	-8.2822	2.10654	-3.14425	-1.09748	-4.44454	-4.13904	-2.64479	0.00524031	1.63152	1.63152	2.92966	1.63152	-0.355479	1.63152	-6.0629	-0.499224	-6.0629	-8.03115	-3.67202	-4.40999	-3.19526	-0.501184	-3.7172	-8.01575	-1.7346
Chr01_Occ:22980001-2.3e+07	0.269888	2.42046	3.09074	2.60305	-1.30943	4.74273	1.86531	-1.63687	0.160042	-0.738582	1.24737	1.23784	-1.05216	-0.640656	-1.12336	4.15041	0.408122	1.39915	-0.137035	-4.24909	-2.34238	-0.657897	-3.36518	2.62158	-1.72865	2.11987	-1.15154	-1.60284	0.66786	1.47763	-2.25527	-2.25527	-1.53001	-2.25527	2.0569	-2.25527	-2.33251	-4.49185	-2.33251	0.869257	3.48796	-1.86328	0.160875	-0.390975	-0.191406	-0.793764	0.515508
Chr01_Occ:23000001-23020000	-5.81123	-8.33581	-4.7698	-5.39788	-3.09932	-1.23645	3.17257	0.181813	-0.861074	5.68444	0.692199	0.251539	-3.52304	-0.121021	1.38368	-0.512091	-0.0715619	0.193778	-1.10905	-4.06196	-2.01086	3.68841	-4.85329	-1.36177	-2.45148	-0.198427	-2.53536	-1.57851	0.639504	-1.35182	-0.622198	-0.622198	2.99703	-0.622198	-1.59428	-0.622198	-2.54015	-2.68428	-2.54015	-1.0478	-3.32704	-1.81159	-3.4216	-2.48968	0.104086	-0.117794	-1.86309
Chr01_Occ:2300001-2320000	-1.93219	-1.95473	-1.40069	-1.62888	0.371354	1.4583	0.226765	-0.810417	-0.93385	-0.321945	0.172572	-1.33166	-2.94131	2.85582	1.70924	-1.77305	0.543937	1.86589	-1.09877	-0.125407	-0.96723	0.553158	-1.60924	-1.14395	-1.50083	-1.31385	-1.34227	-1.29783	0.202121	-0.289232	2.80471	2.80471	3.17075	2.80471	0.448357	2.80471	-0.0356945	-1.96679	-0.0356945	-0.0216487	1.18154	-0.291856	0.810694	-0.477876	-0.376072	-3.46813	-0.561009
Chr01_Occ:23020001-23040000	3.48438	3.19963	7.864	2.3632	4.2037	2.25872	1.9331	1.13302	1.9955	0.39047	2.02458	-0.771913	-1.24089	0.982849	0.266027	-1.65644	1.47441	0.742773	-3.61172	-1.25144	-2.83032	3.17218	-1.59079	-0.525206	-2.82649	-1.55644	-2.31686	-0.220292	-0.895665	-0.804144	-0.878934	-0.878934	0.850824	-0.878934	0.211517	-0.878934	-0.838233	-1.80665	-0.838233	-1.1756	2.00639	-0.280582	0.361874	-1.15736	-1.43621	1.28285	-3.26696
Chr01_Occ:23040001-23060000	0.659673	2.79995	4.86769	2.5105	-0.270493	2.70362	-2.60656	-1.49902	-1.84862	1.80306	-0.398005	-5.58787	1.33919	2.45106	0.964088	1.11047	-1.52828	-0.211773	0.962734	-4.26305	0.0170476	-0.634027	-4.50909	-3.54098	-2.175	0.519602	-0.82161	-2.73814	-1.83441	0.157391	-0.105133	-0.105133	1.10603	-0.105133	-0.0598806	-0.105133	-1.59194	-0.599214	-1.59194	-1.7896	0.8239	-0.260894	-1.6324	-2.60472	-2.69926	-2.50486	-1.76173
Chr01_Occ:23060001-23080000	4.48539	1.88167	6.34212	0.697221	6.82376	0.482846	0.843615	-0.0976427	-0.903322	0.163795	0.13315	-2.41113	-0.241141	0.501255	0.380399	-0.327106	-0.569952	-1.94978	-0.0686251	-3.01289	-0.478136	-1.11924	-2.12141	-1.04962	3.64786	-0.15134	4.00825	0.589344	0.317658	-2.24682	2.91238	2.91238	1.63736	2.91238	-0.66127	2.91238	-1.52915	-0.71786	-1.52915	1.16116	1.45737	-1.07656	-0.718874	1.74201	1.97368	2.56985	-2.70851
Chr01_Occ:23080001-23100000	2.9969	-1.97015	5.6131	2.58783	1.95119	5.57272	-1.2156	0.219688	-2.26684	1.93259	-1.60346	-0.767122	-1.40587	-0.926919	0.5281	1.4116	0.0761265	2.20579	-0.495808	-1.67272	0.337149	0.192354	-2.19425	-0.907539	0.760008	-0.743163	0.55959	-0.0259921	0.130089	-0.431389	-1.11507	-1.11507	-1.22284	-1.11507	1.83342	-1.11507	-0.681983	-1.1783	-0.681983	-0.0889023	-0.110492	-1.39542	-0.302801	2.67129	-0.205214	-0.1813	1.01967
Chr01_Occ:23100001-23120000	0.0926849	-3.35204	-0.095464	-0.615813	5.21466	0.868366	0.942604	0.749295	1.24352	-2.32369	-0.812701	-0.292618	-0.190376	-0.369725	-1.93017	0.0451225	0.139084	-0.793768	-1.60737	-2.84103	-1.47744	-0.447293	-1.95325	-1.78377	1.92425	1.03871	1.83443	0.100564	2.00143	1.17136	2.67201	2.67201	2.23712	2.67201	2.34755	2.67201	-1.46491	-2.64762	-1.46491	-1.25672	-1.30454	-3.47573	-2.37409	1.10342	0.652282	-1.23756	0.512856
Chr01_Occ:23120001-23140000	2.32187	4.03067	6.77099	2.10147	4.89359	3.65554	-0.797917	2.71878	-2.33227	1.52302	2.76738	-0.566089	2.87854	0.196849	-1.71691	2.49953	0.438975	-1.4238	1.76006	-2.83324	-1.14736	0.511566	-2.82065	-1.38832	-0.50196	-1.41463	-0.51217	-0.248828	1.65011	-0.130511	0.282887	0.282887	1.38951	0.282887	0.799373	0.282887	1.05309	-2.06514	1.05309	0.620216	0.795097	-3.35706	-0.208554	0.486771	2.20877	1.69561	1.31439
Chr01_Occ:23140001-23160000	5.07288	3.5072	8.85535	1.54397	2.86946	3.69393	-3.11068	2.96503	-3.15556	6.09289	0.991312	0.779408	3.29557	-2.01566	-1.05548	6.36443	-2.09074	1.43538	0.555138	-4.13666	0.432452	0.66501	-4.25436	-0.726297	-0.000161601	0.450051	-1.3953	0.14133	-0.358889	1.34533	1.76832	1.76832	2.48983	1.76832	-0.205238	1.76832	0.418847	0.648668	0.418847	-0.566789	-0.956743	-0.966779	4.88902	1.93438	-0.439042	1.13747	0.946653
Chr01_Occ:23160001-23180000	5.85139	0.900193	1.1602	4.95485	4.53482	6.40644	-2.0262	-0.533564	0.412892	0.7471	2.22486	0.521228	-0.304786	-1.26321	3.13731	0.552416	2.01711	-2.41427	1.00807	-0.596255	-0.451532	3.06267	-0.345662	-0.350318	0.794787	-1.53677	-0.856325	1.51155	0.416158	0.248306	-0.486643	-0.486643	2.85811	-0.486643	-0.149918	-0.486643	-1.56511	-0.0411568	-1.56511	-0.174969	2.68806	0.379524	1.38679	0.96141	-1.28857	0.990445	1.01542
Chr01_Occ:23180001-23200000	-12.2712	-3.43032	-9.72241	-4.47923	-0.0888816	-3.90421	-1.17084	-0.177693	-2.92471	-2.63458	-1.05389	-3.34444	3.12757	1.03261	1.18317	0.859864	-0.11505	-3.18473	-0.419112	-4.54783	-1.38389	-0.712728	-4.85362	-5.04921	-3.82078	-0.31247	-3.22922	0.500743	1.28043	0.446422	0.732372	0.732372	-1.5594	0.732372	6.17107	0.732372	-5.4953	-1.90157	-5.4953	-3.95585	-1.28977	0.487327	-4.74155	-2.4832	-1.89739	-2.11764	-0.741608
Chr01_Occ:23200001-23220000	1.69212	3.50743	4.33027	1.97405	6.42712	4.64557	-4.14917	-1.98574	-2.07346	1.69308	-0.333219	-2.62262	-4.33271	-1.06094	0.644216	-2.47061	-0.740008	-2.04733	0.318935	-1.72488	1.61918	2.42582	-1.9764	0.272455	-0.176	0.559363	1.3507	0.624304	1.8697	-0.449474	2.3416	2.3416	3.49622	2.3416	-0.147089	2.3416	-0.839645	1.18096	-0.839645	-1.13262	1.34038	3.45455	6.99418	4.3494	3.12394	5.48542	-0.48382
Chr01_Occ:2320001-2340000	4.61979	-1.17274	1.63254	3.03937	1.8835	-1.85212	3.4765	-1.29348	2.66698	-1.84494	1.03818	4.94516	2.52917	-0.106137	-0.547265	2.29446	0.842725	3.17984	0.878052	-1.76033	-2.70345	-2.57373	-0.949283	0.322258	-0.888358	-1.20505	-0.865473	-2.20901	-0.385565	-1.96345	1.34827	1.34827	0.0448462	1.34827	0.161407	1.34827	-1.9172	0.529578	-1.9172	-0.00829357	1.51239	2.73877	2.49083	2.93383	-0.0195718	-0.32779	-1.28333
Chr01_Occ:23240001-23260000	1.31119	2.82632	7.85226	1.36469	2.02981	6.2918	0.385722	-1.35478	-1.23354	1.14674	-2.19511	2.21059	0.196909	-1.93925	-0.576366	-0.0293974	-2.90535	-0.174538	-1.25356	-1.34397	0.235901	-3.12228	-2.95689	-0.859934	-0.801417	-2.07518	-1.27363	0.38106	0.450715	0.0600271	-1.0855	-1.0855	-1.2365	-1.0855	3.96997	-1.0855	0.571844	2.53983	0.571844	-0.75918	-0.247242	0.426693	1.96964	-2.43023	-0.733704	1.46856	-0.556889
Chr01_Occ:23260001-23280000	-5.45945	3.80261	0.622825	1.77019	8.43567	-1.07936	-0.88535	4.88621	-2.94307	-0.222303	1.37062	-0.598135	0.0616141	-1.76773	6.72399	-4.21998	-2.74945	1.20144	5.14206	-2.31161	0.195101	-5.12639	-3.94438	-0.756932	-0.932592	-0.663881	-1.86101	-0.419499	-2.62387	-0.432661	-1.08768	-1.08768	-0.273892	-1.08768	3.84824	-1.08768	-3.00969	-1.60808	-3.00969	0.693986	-0.469205	-0.934104	-1.63036	-1.18269	-1.22387	-0.550156	0.0289522
Chr01_Occ:23280001-23300000	1.43802	2.45711	4.58456	4.12153	2.36986	2.90809	-2.14903	-3.79239	-1.86421	-0.39847	0.346982	-1.73173	-0.348438	3.21254	-1.70292	0.284617	-1.66873	3.66674	-1.46807	-3.39776	0.257884	-0.733	-2.09458	-1.60807	-1.41006	1.29048	-2.0619	-0.946856	-0.869495	1.80189	-1.00474	-1.00474	-0.472027	-1.00474	3.0467	-1.00474	0.833809	-0.0912351	0.833809	1.4016	-0.478775	-1.21291	1.56947	1.11051	1.97175	1.45739	1.55256
Chr01_Occ:23300001-23320000	0.215061	5.13062	3.89164	0.396628	2.60551	1.56236	0.0219087	-1.18143	1.13561	0.73041	1.10837	-0.0397322	1.4987	2.59346	1.19473	-2.95872	0.191537	-0.789896	0.010518	-3.80292	-1.18581	-0.998334	-1.7177	-2.18977	1.90833	-1.79587	0.602246	1.9486	-0.155693	0.281534	1.58861	1.58861	2.34521	1.58861	-0.622246	1.58861	-0.197743	-0.461161	-0.197743	0.271219	-0.65078	0.366472	0.0139768	-1.72173	0.623968	0.0329106	-1.77084
Chr01_Occ:23320001-23340000	0.151304	1.82103	2.09634	2.12457	3.27486	3.578	-2.78069	-3.80718	-0.675543	1.63136	-2.51813	-0.146168	1.96825	1.68861	0.932168	-0.80062	-1.71151	-1.66606	1.01943	-0.375117	1.20876	1.2328	-0.235041	-2.04999	1.6097	0.969592	1.55692	-0.778676	0.742755	0.589496	1.51964	1.51964	-0.298819	1.51964	1.33556	1.51964	-0.89818	-2.50807	-0.89818	-0.138443	1.29032	1.10907	-0.626612	-0.656731	-0.424661	0.611553	-0.878817
Chr01_Occ:23360001-23380000	0.819422	1.22198	6.98457	3.82635	2.22732	-2.44201	-4.25713	-1.26317	-3.06801	-1.8636	2.89115	-3.05163	-3.50459	-1.01245	0.781522	-1.16226	1.18528	-1.07072	-0.958978	-4.88586	2.01074	4.22079	-2.9392	0.576948	-2.42858	-1.01205	-1.51182	-2.32109	-1.0194	-2.13214	-0.809021	-0.809021	-2.91961	-0.809021	6.00179	-0.809021	-1.33812	-1.6106	-1.33812	-1.36132	-2.59568	-4.21639	0.262746	3.70632	-0.836817	-3.17463	0.606596
Chr01_Occ:23380001-23400000	3.6938	-0.285347	7.35919	0.870856	3.9999	2.36924	1.19227	0.204354	-1.48036	-0.482491	-0.521591	0.10052	-1.66644	-0.517825	2.16052	2.41663	-0.252572	1.05363	0.289207	1.38243	-0.527041	2.66967	-0.0790903	-0.983748	0.0175047	-0.539462	-0.308845	-0.506973	1.16505	-1.92698	-0.43513	-0.43513	-1.89958	-0.43513	2.63603	-0.43513	-1.13593	-1.35218	-1.13593	0.23728	-0.86544	-0.61022	0.552464	-0.0704719	0.115338	0.766003	-0.983696
Chr01_Occ:23400001-23420000	2.79116	1.35272	5.9811	2.43346	7.3263	0.959574	-1.03094	0.866108	-0.841301	0.922728	-1.51113	-2.94469	0.157521	-1.1609	1.82063	5.30713	1.02145	1.83571	-1.29876	-2.25482	0.746055	-0.329946	-3.82466	1.3079	-0.916412	0.91091	-3.21537	-0.878294	-0.586859	1.15648	-1.14867	-1.14867	-0.304903	-1.14867	3.23494	-1.14867	-0.584612	0.00300531	-0.584612	-0.289652	0.600008	-0.643563	-0.976175	0.969209	-1.12665	-1.01756	-1.20196
Chr01_Occ:2340001-2360000	-1.47505	2.16395	1.36853	1.71125	3.3134	1.80237	-3.59331	0.212852	0.759413	0.650556	1.58512	1.30805	0.0854125	-0.206938	-0.420535	-1.30154	-0.849503	-0.0754227	-0.509476	1.13487	-0.239485	-0.640526	0.667922	-1.21288	-2.92187	3.01254	-2.23155	-2.00244	-0.0791984	1.22514	-2.51418	-2.51418	-0.548448	-2.51418	3.57409	-2.51418	-0.581612	-2.38602	-0.581612	2.27122	-0.154569	-2.49365	-2.29328	-0.91776	-2.61723	2.14921	1.16754
Chr01_Occ:23420001-23440000	1.1823	1.9532	0.725429	0.264955	3.44459	4.15482	-2.66295	-0.382821	2.02134	-0.487534	2.65108	1.70614	-1.36767	2.31193	1.48777	-2.34037	-2.09181	-0.128085	-0.646212	2.23965	-1.39458	0.429874	-1.18577	-3.93552	-0.535468	0.916514	1.5074	-0.265045	-0.116542	0.696893	0.655238	0.655238	3.4069	0.655238	0.722185	0.655238	-0.449692	1.19207	-0.449692	-3.23368	-2.45299	-1.4845	0.362069	0.929225	3.08692	2.62917	1.98091
Chr01_Occ:23440001-23460000	0.214291	1.13973	3.60559	1.41568	1.42969	1.06994	-1.37501	-1.50808	-1.18477	1.91792	-0.754225	-0.293352	-0.0265483	0.825117	-0.745798	0.0167069	-2.6949	0.392805	0.935895	0.492325	2.00579	2.32226	0.597662	-1.59986	-1.23693	-0.215299	-0.22017	0.479661	0.0577296	-0.271042	-0.109144	-0.109144	-0.487941	-0.109144	1.478	-0.109144	0.647678	-0.200563	0.647678	1.29085	-0.96252	-0.219325	-1.55977	3.33342	1.91167	1.07086	-2.79897
Chr01_Occ:23500001-23520000	0.79605	2.87226	3.24412	1.10472	2.90694	1.19869	-0.748722	-0.498569	-0.353926	-1.11219	-0.245933	-0.49621	0.285023	-0.425697	-0.296429	0.358769	-3.92981	-0.499394	0.896604	-0.724723	-1.19699	-1.90181	-2.39652	-0.735796	-2.06534	-0.226691	-1.54231	-0.778856	-0.0797895	-0.24615	0.373597	0.373597	2.03797	0.373597	0.550381	0.373597	-0.49601	-1.69031	-0.49601	2.03	-0.823478	-0.985816	-0.453781	1.21867	0.380068	0.225481	3.27132
Chr01_Occ:23520001-23540000	4.67305	2.63825	4.70213	1.83542	3.80415	4.37047	1.55141	4.37964	-1.77668	-1.74386	-1.25161	-0.844893	0.875762	0.702536	0.220374	2.66914	1.05744	2.00247	-1.01591	-1.14535	1.04373	2.00696	-2.25785	-0.994976	-0.208587	1.01382	-0.418442	0.962494	1.23573	-2.16697	0.665279	0.665279	4.18479	0.665279	-2.55366	0.665279	1.05954	1.47301	1.05954	0.240732	0.430915	0.490157	-1.06869	-0.476096	-0.570534	-0.815502	1.72657
Chr01_Occ:23540001-23560000	4.5223	4.5088	4.19307	2.38324	0.330139	2.64664	0.532301	-0.92106	0.694026	2.43117	-1.4996	2.16219	2.28139	0.387805	1.28648	-1.71723	0.265312	-0.169967	-0.332463	1.32896	3.02796	-2.03622	1.36921	0.342128	-1.68041	0.296358	-2.63888	0.798209	-0.545239	1.41826	1.58654	1.58654	-0.027876	1.58654	0.000457082	1.58654	0.367714	0.952615	0.367714	-1.58104	-3.17296	-2.83148	1.58923	3.36743	1.94913	2.58531	1.1765
Chr01_Occ:23560001-23580000	5.60473	5.7843	6.50593	2.21044	6.10226	4.1918	2.92108	1.6713	-1.08931	0.606363	-1.72546	1.36647	3.31943	4.78539	0.232816	-2.88237	-2.98124	-1.56752	2.5749	-2.57118	0.468328	3.00298	-3.66347	-1.57931	-1.60489	-1.04937	-1.04186	-0.744573	0.601189	-0.0626475	-1.98442	-1.98442	-2.59296	-1.98442	2.13137	-1.98442	1.43807	-0.598293	1.43807	0.81738	0.77927	-1.73372	-0.221811	3.41182	-1.19053	0.727491	0.660506
Chr01_Occ:23600001-23620000	4.21871	4.61001	6.36263	2.70499	7.66175	3.00841	-0.676723	0.629908	-1.63821	2.26152	-2.17504	-2.13544	-0.763592	-1.45637	-0.0393492	-0.482233	-3.79115	-0.860877	1.07391	0.784268	3.59341	0.564241	1.03605	-2.4543	0.596049	2.49112	1.22859	-0.925618	0.850513	-1.25758	1.80047	1.80047	-0.517349	1.80047	1.59093	1.80047	-0.229452	-0.714236	-0.229452	0.0890309	0.605885	-0.0914006	-0.00139899	1.31878	1.05721	-1.68242	1.06196
Chr01_Occ:2360001-2380000	-1.60361	2.89132	3.42177	1.53224	-1.75333	5.72731	-1.6804	-2.49798	-1.02787	0.185712	-1.009	-0.749135	-3.0577	-0.541392	2.16341	-0.553512	-0.814507	0.730516	0.483757	-4.42514	0.0892279	0.0329933	-4.30923	-4.40424	-2.00371	2.40171	-0.151437	-0.486495	1.35726	0.648485	-0.375893	-0.375893	1.00823	-0.375893	0.950391	-0.375893	-2.12842	-3.04099	-2.12842	-0.395915	2.13083	-0.814187	-1.19225	-0.321936	0.499226	-2.77716	-1.66372
Chr01_Occ:23620001-23640000	-8.24978	-5.1649	-4.94884	-0.821169	-0.972067	1.25444	-1.29122	-1.24774	0.129422	0.414158	-1.3701	2.21002	1.01717	-1.14791	-0.171014	-2.06445	-0.240902	-1.79487	-0.488774	-1.01933	1.1932	-0.23718	-1.81837	-0.0344098	-0.330025	-0.735935	-2.52869	-3.47794	-1.95459	-1.62449	0.486571	0.486571	1.60366	0.486571	0.972805	0.486571	-2.2178	-3.69251	-2.2178	1.60396	-0.349732	-4.14178	-5.3645	-2.25248	1.63979	1.3543	0.0743385
Chr01_Occ:23640001-23660000	-0.487516	-3.15175	2.10897	1.83558	5.42438	5.24163	9.52127	-0.584078	-2.83152	-2.13191	-2.46711	-1.20687	-2.54419	1.31665	-3.40736	0.90897	9.15564	2.74331	-0.633277	-2.6261	-0.573327	6.18037	-1.42365	-3.06717	-2.59276	-0.660887	-3.70716	0.684544	-0.00372498	3.27387	-4.66552	-4.66552	-5.4807	-4.66552	6.45746	-4.66552	-1.27443	-1.52171	-1.27443	-0.834112	-0.858543	-0.872923	-2.02815	2.40406	-0.925741	-1.31216	3.86317
Chr01_Occ:23660001-23680000	2.36292	0.414019	0.696785	1.1928	0.855093	2.35047	-2.43667	0.533717	1.31325	0.468197	2.12764	-0.136152	0.0101273	0.139653	-0.699922	0.284479	-0.488149	-1.39934	-0.395047	-2.59367	0.446515	-2.29306	-0.882619	-0.42034	1.9474	-0.274362	-0.640244	-0.459723	0.375639	-0.201655	0.0288826	0.0288826	1.08116	0.0288826	0.147039	0.0288826	-0.922109	-3.96065	-0.922109	3.14131	-0.219497	-1.58636	-0.750587	-1.39266	-1.44748	-3.04918	1.67848
Chr01_Occ:23680001-23700000	-0.263384	-2.28326	5.27296	3.96157	5.77198	2.28097	-3.8777	0.853625	-3.55491	1.19498	-0.358055	-3.69981	4.5467	0.991065	-1.41255	2.02149	-1.69719	1.87219	-1.8	-0.071466	1.08725	1.10473	-2.96214	-0.241014	3.77052	-2.54472	0.0817149	3.30444	-0.837282	3.00365	-2.92361	-2.92361	0.384143	-2.92361	-1.97709	-2.92361	-2.85572	-2.72287	-2.85572	-0.80148	-0.122641	-1.5849	0.569669	-0.22469	-3.30657	-0.905989	0.271993
Chr01_Occ:23700001-23720000	0.573202	-0.372399	4.71883	0.827617	4.25085	-1.13357	-1.2012	-6.90964	-3.98799	7.33987	-3.20852	3.87141	-8.47101	4.55888	-2.60513	-0.781155	6.89233	12.1333	4.32101	-3.52517	2.74358	3.13342	-6.82289	-3.60391	0.767228	-0.788568	-0.108539	0.02024	-1.93407	-0.0600418	0.467356	0.467356	0.445549	0.467356	3.27758	0.467356	-1.39448	-4.14459	-1.39448	-1.33554	-3.68529	-5.01915	-0.768034	-1.9204	1.0323	1.8679	2.31686
Chr01_Occ:23720001-23740000	2.13497	5.91328	5.52414	1.87911	2.20804	0.984784	-1.70005	-2.90072	0.0145378	2.01082	-2.23842	2.17835	-3.34912	-1.59565	1.09597	0.942932	3.51575	-0.689264	0.0926651	-3.13148	-0.820966	4.67491	-2.79734	-0.985035	-0.60967	1.66436	-1.19486	0.269944	0.0446499	0.684824	1.89729	1.89729	2.63135	1.89729	-0.673448	1.89729	1.13957	-0.826962	1.13957	-1.04201	-2.63638	-1.56824	0.525173	-0.775787	-0.858393	0.270964	1.47474
Chr01_Occ:23740001-23760000	0.161499	-0.323219	6.57525	-1.17059	3.09886	3.7594	-2.94088	-3.14254	-0.947153	-2.60906	-2.44557	-0.761141	-1.06184	1.55446	2.85204	-0.480961	-1.5841	-0.00300793	2.43797	-1.49294	-1.43654	-0.39781	-1.27112	0.852941	-2.75476	-1.21913	-2.21106	0.581718	0.86517	0.00916228	0.145406	0.145406	1.18256	0.145406	0.852292	0.145406	-1.98566	-1.30442	-1.98566	0.0684899	3.54438	0.137513	1.57415	0.699574	0.278406	1.67708	0.503305
Chr01_Occ:23760001-23780000	1.46516	8.48625	4.93553	1.20648	8.23713	3.48257	-1.81631	2.16215	-2.6518	1.95542	3.05232	-1.43772	1.62028	3.64002	1.97517	-5.5542	-2.66298	-1.07848	2.27201	-0.279909	-0.17765	4.43205	-0.0546989	-0.318159	0.855639	-1.68821	0.456632	2.64556	-0.735656	0.762724	-0.8301	-0.8301	1.60876	-0.8301	-1.68845	-0.8301	-3.04615	-0.307299	-3.04615	-0.789358	2.49808	-0.743263	0.101238	0.183497	3.02788	3.82926	2.58992
Chr01_Occ:23780001-23800000	-0.20516	0.414884	3.48027	1.62626	-0.294352	-0.763336	1.66836	-0.0725148	1.1331	-0.0332535	-3.07149	2.06427	-0.128742	0.758896	-0.487405	0.882137	0.633774	2.19584	-1.85145	0.341815	0.455826	0.392555	-0.744354	-0.309613	-0.0905908	-0.201267	-0.033481	1.42393	0.322387	1.92295	0.261747	0.261747	-0.816346	0.261747	3.02881	0.261747	-2.87018	-1.37446	-2.87018	-1.49068	-0.948358	-1.43409	-0.312996	-0.547461	-0.509672	-0.824791	1.4159
Chr01_Occ:2380001-2400000	-1.02684	-4.3627	-0.523298	-1.61807	-1.25493	2.00556	-0.400594	-0.689261	-0.228021	2.64372	-0.105828	1.27258	-3.86783	-1.32829	-0.23063	-1.26316	0.975246	1.3163	1.49626	-2.7954	-2.08196	-0.911182	-2.54537	-0.460025	-2.54877	1.68303	-1.31742	-0.775204	0.400608	-0.000980513	0.434462	0.434462	2.60711	0.434462	-0.164062	0.434462	-0.318005	-0.113868	-0.318005	-2.43657	-0.959808	0.542275	1.75518	3.62655	-0.608066	0.673706	-1.15202
Chr01_Occ:23820001-23840000	0.0847953	2.6525	0.837128	1.82761	3.11513	2.88829	-0.830131	-0.561158	-1.04755	0.66047	-0.462201	-0.656903	1.26405	1.04543	0.51403	0.130382	-0.73862	2.30202	-1.1991	0.0387409	0.784303	-0.452632	0.297625	1.74761	-0.955286	0.409048	-0.262341	0.374601	1.09192	-0.324002	0.0231243	0.0231243	2.65713	0.0231243	-1.83799	0.0231243	1.83156	-1.15294	1.83156	4.00267	0.0658277	-1.28418	-0.566046	2.0074	0.896562	-0.458026	-2.52425
Chr01_Occ:23840001-23860000	-0.693103	-0.8831	2.90128	1.01236	2.74426	-0.205807	-1.7221	-1.48626	1.6483	-0.692014	0.218701	0.583928	-0.128509	-1.02796	0.486228	-1.47071	-2.33319	0.522268	-0.368751	-2.85524	0.754734	2.9152	-2.06552	-3.2685	-2.53557	-0.537255	-2.45145	-0.542785	-0.105078	0.502844	1.78692	1.78692	-1.11967	1.78692	3.14306	1.78692	-3.0409	-1.88248	-3.0409	-0.660907	-1.16857	-0.0550509	0.525125	-0.18665	1.91976	-1.2767	-0.278766
Chr01_Occ:23860001-23880000	-1.53307	2.98904	-1.65211	-0.656225	6.05535	1.28387	-0.260867	-3.80509	-1.34482	-4.03512	-2.28337	0.933058	4.97596	1.44839	-1.75054	4.30777	-1.44026	0.969697	0.478338	-2.22228	0.784774	2.60304	-2.31093	-1.82059	1.5438	-2.67342	-0.865357	-0.894086	0.28855	-0.0145328	3.75713	3.75713	6.50601	3.75713	-2.65184	3.75713	-2.83721	-2.05456	-2.83721	-1.96662	-0.504078	1.14049	-3.14392	-2.679	-1.92323	-1.13348	-0.154628
Chr01_Occ:23880001-23900000	5.27363	4.86581	5.89166	0.797523	4.9368	4.48635	1.16756	-0.782404	0.146587	0.578901	-1.10217	0.569946	1.69304	3.24609	0.965528	-1.81808	-2.35228	0.470115	-0.953233	-0.808025	-3.17822	1.90403	-1.58097	-1.67731	-0.335443	-0.409672	0.661476	0.810284	0.207651	1.06946	2.56465	2.56465	2.92259	2.56465	-0.422931	2.56465	1.12927	-0.761023	1.12927	-0.391004	1.38002	-0.467969	1.161	0.257008	-0.290066	0.614474	1.22693
Chr01_Occ:23900001-23920000	4.62252	3.50998	4.88771	2.44616	5.64672	2.51449	0.750535	-3.54048	1.22526	-2.35834	-1.59769	0.767603	0.497142	0.0382443	0.788585	0.197731	-2.39106	-1.84981	-2.32869	-2.04675	-3.3159	2.80072	-2.35882	-3.15742	1.30952	0.0240037	0.544723	-1.95277	0.516902	-0.733627	0.905164	0.905164	3.11016	0.905164	-1.70176	0.905164	-0.0566481	0.102695	-0.0566481	0.142251	-0.439488	-0.256278	0.000188917	-0.124391	2.28185	-0.910959	-0.670391
Chr01_Occ:23920001-23940000	1.8028	7.93185	7.38898	1.66313	5.63677	2.89467	-2.84908	-3.41456	-2.01612	-1.65755	-1.46289	-1.73081	-1.37542	-2.88538	-0.0234007	0.280843	-2.24648	-1.15754	1.35711	0.600743	1.60332	0.727173	0.555657	-0.155683	-0.852432	0.884436	0.138155	0.642017	1.07824	-0.589818	0.825584	0.825584	0.989305	0.825584	3.00423	0.825584	-1.78514	-2.63561	-1.78514	-0.851064	2.42134	0.850357	-2.84419	-2.47963	-0.0800943	-2.61512	-4.11495
Chr01_Occ:23940001-23960000	1.29799	5.15097	4.25847	-3.63718	5.24582	4.12174	-6.11656	-0.356868	-1.49753	0.472646	0.707229	-4.31811	-2.65817	1.29728	0.782827	2.8474	2.75302	4.23543	0.0976984	-3.47364	-0.665024	1.62237	-4.55084	0.0672309	-0.826435	-1.13405	-1.21057	0.995599	0.589167	0.940087	3.876	3.876	3.19905	3.876	-1.88462	3.876	-3.73946	-2.3885	-3.73946	-0.398041	2.3873	1.68996	1.28914	0.651843	0.417427	2.53424	-2.19259
Chr01_Occ:23960001-23980000	-3.32542	-1.76717	-1.68489	0.835821	3.08722	-1.10202	-3.85083	-2.33529	0.448319	0.695611	-1.60293	0.777919	-2.01578	1.12364	0.0937082	-0.548478	0.358518	-0.0580003	2.74231	-3.11935	2.01374	-0.600031	-3.07589	0.153246	-0.179221	-1.16219	-1.28962	-0.482555	-1.49743	-1.38685	2.4162	2.4162	-1.8573	2.4162	2.3463	2.4162	-0.197937	-2.47073	-0.197937	1.87929	-0.155135	-0.309933	-1.26726	-1.89481	1.45729	-0.112804	2.66225
Chr01_Occ:23980001-2.4e+07	2.34067	1.71416	2.81029	-0.281608	2.98374	2.94424	1.81458	-2.14223	0.430043	-0.799901	-1.20023	3.97764	-1.74541	-1.80476	-1.36587	-1.90518	0.792582	0.844896	-3.61755	-1.70942	-4.42621	1.74307	-1.14106	1.19087	-0.172219	-1.02157	-1.94881	0.509877	-1.5988	-0.223703	0.785945	0.785945	-3.07753	0.785945	0.70574	0.785945	-1.67337	-1.40719	-1.67337	-1.03416	-0.426395	-0.801017	5.19063	0.0761135	1.90272	1.31184	-2.78866
Chr01_Occ:24000001-24020000	-8.35948	-8.64153	-6.15839	-0.855933	1.84358	-0.646981	-1.64917	-0.192902	-4.89183	1.10709	-2.1593	-3.14659	-1.35741	0.553715	2.57598	-0.455273	-0.22884	1.12387	-0.720265	-2.52388	-0.00577862	0.38312	-2.85707	0.127472	-0.674832	-0.588897	-1.14889	-2.09906	0.450777	-0.120988	0.726168	0.726168	1.68258	0.726168	2.66074	0.726168	-0.904239	0.229719	-0.904239	-1.80256	0.256815	2.25612	-1.2934	-1.84624	-2.11686	-2.20445	2.09589
Chr01_Occ:2400001-2420000	-10.3962	-9.42992	-5.93388	-6.2318	-2.12744	-0.795596	-0.909582	-2.39776	-2.95777	-0.609442	-2.27089	-1.04496	-0.750833	-0.361529	-3.11785	1.5208	0.400437	2.20259	-1.56931	-2.53573	-1.81105	-0.173965	-0.930009	-3.22017	1.64933	-1.77468	0.276611	1.27712	1.90578	-0.431369	0.314532	0.314532	1.84574	0.314532	0.818025	0.314532	-1.23101	-0.0892217	-1.23101	-0.796395	-2.62635	1.02108	-2.82703	0.128512	-2.59827	0.591608	0.623397
Chr01_Occ:240001-260000	-3.65725	-4.53455	-2.13996	-1.9239	0.852558	0.838188	0.838683	0.802322	-1.46225	5.26244	-0.0602927	2.81906	2.14298	3.37415	0.829433	0.240456	-3.03825	-1.08611	0.56735	-4.44442	0.691736	-0.472248	-5.80856	-2.81768	-1.43008	-3.31314	-2.5446	-0.877135	-2.30535	-0.904535	2.92892	2.92892	0.863237	2.92892	1.36725	2.92892	-2.42709	-2.48536	-2.42709	1.90218	1.44872	0.0367261	3.0703	1.19859	1.51884	2.1754	0.914109
Chr01_Occ:24020001-24040000	6.9416	5.05515	3.72025	3.82755	2.03272	3.48614	-0.201807	-2.38445	-2.22412	0.842381	-1.55435	-3.91351	1.28723	-1.96425	1.62767	0.514135	-1.65335	-2.26953	1.70591	-1.11422	1.49584	0.105809	-0.0105585	-0.475933	1.68783	-0.100579	-0.458003	-0.00172073	-2.75041	1.16153	-0.0616759	-0.0616759	2.33885	-0.0616759	-1.80434	-0.0616759	0.725828	-0.939126	0.725828	1.34837	-0.258302	-2.25732	-0.0181247	0.280717	0.909726	0.534042	1.46384
Chr01_Occ:24040001-24060000	4.2722	3.04117	1.96304	1.16013	0.0924988	2.72029	-3.73285	-4.33013	-3.24572	2.42919	-2.90491	-2.02149	4.64262	-2.56618	1.77968	5.62228	-4.25042	-3.62972	-1.5639	-0.785454	-3.11059	2.82193	-1.65285	-0.669963	-1.63185	-0.638133	-2.63813	0.709808	1.82854	2.34352	0.718008	0.718008	0.856269	0.718008	1.45408	0.718008	-0.852837	-0.819599	-0.852837	-1.3747	0.387996	0.62356	0.42558	-0.506084	0.875924	2.88652	-0.947389
Chr01_Occ:24060001-24080000	4.91188	6.0251	3.76989	2.9628	3.95115	4.56584	0.642611	0.0541538	-0.497594	0.42793	-2.34777	-1.26821	3.73221	-2.48906	3.50997	0.360138	-1.41268	-1.88076	-1.14745	-2.37987	-0.872914	1.41439	-1.04349	-5.11332	-0.637687	-2.38666	-1.83021	0.160226	-0.0144324	-0.103971	2.38792	2.38792	1.49312	2.38792	1.83327	2.38792	-0.782922	-3.13923	-0.782922	2.98479	-1.62477	-1.54795	0.701973	-1.2125	0.138918	3.70072	-0.580221
Chr01_Occ:24080001-24100000	-1.633	0.530974	3.97782	2.70953	2.21946	2.98646	-1.37757	1.26389	-3.73143	-0.633245	-1.87974	-2.58076	0.304837	-2.04691	-1.35638	-1.11742	-0.909123	0.444261	1.79398	-2.15016	1.25963	-1.17924	-1.98049	-0.0150169	0.408517	-0.85682	-0.198741	0.0626207	1.84823	-0.517265	1.95694	1.95694	1.76675	1.95694	-1.00914	1.95694	-0.267335	-1.40769	-0.267335	0.960884	-0.0741774	-0.55369	-0.998206	0.591929	0.511361	0.467169	0.871424
Chr01_Occ:24100001-24120000	1.19202	-1.61947	3.10471	-1.68332	-1.92932	1.62591	-3.15951	0.773625	2.65115	3.44706	0.710071	-1.87024	0.609861	-0.362534	-0.145886	0.544366	-0.208135	0.690759	-0.759935	0.55395	-1.46789	0.0301104	-1.14551	-0.315581	-1.34462	3.15628	0.121333	0.250604	-0.600306	1.23485	1.8252	1.8252	2.45227	1.8252	-0.859577	1.8252	-1.49994	-2.18741	-1.49994	0.516607	-1.1508	-3.00237	2.95243	0.958465	3.48894	2.6037	-1.70854
Chr01_Occ:24120001-24140000	-1.75906	4.70625	1.23948	-1.64798	0.283555	1.45259	-0.297216	-0.0640865	2.20842	-2.57112	2.18855	2.27346	1.20435	1.02427	0.228431	-0.418434	-3.76156	0.626792	-2.36001	-2.65916	-3.51065	1.10729	-2.64584	-1.29276	0.00203257	-1.31123	-0.212837	0.426221	0.321386	3.35539	4.23603	4.23603	3.74449	4.23603	-1.0843	4.23603	-0.70165	-0.154456	-0.70165	-2.18251	-0.751159	0.024981	0.46486	-3.09097	-2.27695	0.122109	1.52842
Chr01_Occ:24160001-24180000	-5.35383	-0.444771	-3.58325	-2.61221	-0.874585	0.574473	-2.67171	-2.01359	-4.05987	-1.7931	-3.71632	-3.93207	1.54125	-1.18005	1.84974	0.368623	-1.9761	-4.87336	-0.969109	-1.87964	-3.67986	0.450371	-2.5228	-5.22737	-2.5302	-1.77002	-3.9172	-2.62063	-0.551068	1.2346	1.81681	1.81681	-2.3576	1.81681	5.17259	1.81681	-4.19159	-3.8037	-4.19159	-2.25723	-1.39917	-3.44939	4.85867	-2.07104	4.62193	3.28817	0.463494
Chr01_Occ:24180001-24200000	-7.93172	-1.14601	-0.618568	0.20838	-4.05446	0.328436	-2.89455	-2.22455	-0.128478	0.556518	1.88174	-2.76097	5.58489	0.467997	-3.7243	0.838491	-2.12014	-2.76007	-3.152	-1.96245	-4.45784	-0.932441	-2.36584	-0.383833	-2.49617	-0.580459	-4.30992	-0.292349	-1.72307	-0.649799	4.542	4.542	3.74138	4.542	3.77169	4.542	-0.517128	-0.356316	-0.517128	-2.32898	-1.02786	-0.938954	5.88042	-1.36642	1.98143	2.19935	-2.03381
Chr01_Occ:24200001-24220000	7.61828	4.07772	3.91789	1.68391	6.26995	2.48434	1.00422	-4.00678	0.553958	3.72455	-1.72816	0.613398	-1.75681	1.73359	1.43904	-0.0552508	-2.24993	-1.55947	-0.341798	-1.87381	-3.58963	1.57929	-0.891651	-1.10753	-0.754731	-1.48485	0.164828	-0.911857	-0.750027	-2.69042	2.86001	2.86001	-0.605916	2.86001	1.29769	2.86001	-0.480148	-1.45196	-0.480148	-0.190279	-0.45775	-2.72561	4.00081	4.08434	3.78897	5.90465	-2.56474
Chr01_Occ:2420001-2440000	-3.61977	-2.02751	-3.37428	-1.31301	1.04241	5.22135	-3.84689	-0.119439	-1.00005	-2.42312	-0.484901	-2.85152	-3.14338	2.58466	4.55254	2.00704	0.857833	2.42368	1.11092	-2.64297	-1.9069	2.43851	-2.63753	-1.88939	-2.76495	0.519237	-2.48681	-0.743368	3.01264	0.149317	-3.9332	-3.9332	-2.81692	-3.9332	3.49124	-3.9332	-0.465496	0.952616	-0.465496	-1.78046	-1.05981	-1.53018	-0.764006	1.15762	0.0381275	-2.16838	0.645813
Chr01_Occ:24220001-24240000	5.20781	-0.244493	5.52234	1.60754	1.72403	2.08743	0.0477326	-1.4503	-2.087	2.10888	-4.40562	2.92761	-0.284906	0.340436	0.900295	-0.0611338	1.24435	0.529594	2.94447	1.13157	-2.99959	-2.39485	2.62348	0.564787	0.105599	-0.753253	-0.344793	-1.33241	-0.686534	-1.17641	0.235165	0.235165	0.614857	0.235165	1.38985	0.235165	-0.823694	-0.228861	-0.823694	-1.36785	1.66866	1.58946	4.51204	-0.241808	1.76325	4.54231	-1.202
Chr01_Occ:24240001-24260000	4.76103	2.65532	4.68299	2.86658	6.2194	3.25503	-0.457133	-1.15944	2.86287	-1.16158	-0.566633	0.199307	-2.22236	0.313208	1.50617	2.49215	0.247655	1.65662	0.617823	0.15013	-0.00936041	-1.25454	0.42722	-1.07675	-0.768299	4.04341	-0.867126	-1.51407	-2.16487	0.764807	-1.7247	-1.7247	-0.740412	-1.7247	2.12517	-1.7247	0.391965	0.172289	0.391965	0.252074	-0.0495944	-1.22443	0.0336339	-1.67695	0.194528	0.700529	0.631012
Chr01_Occ:24280001-24300000	2.88456	2.81644	8.27212	4.27329	3.91057	3.08438	-2.67202	-1.7287	0.723268	0.267432	-0.0465721	0.239768	-1.09716	-1.55815	-2.06772	-1.08445	0.434042	-2.39448	2.21484	-0.7537	-1.38177	2.03327	-1.10414	1.28972	-2.24814	1.71686	-2.08515	0.331672	-0.36855	-0.237816	2.2518	2.2518	0.0181264	2.2518	0.577606	2.2518	-0.886023	-0.36359	-0.886023	-0.271121	1.00378	0.079262	-0.127283	-0.395689	-0.219581	-2.35914	0.812597
Chr01_Occ:24320001-24340000	5.56066	1.7473	7.34939	0.636777	4.91725	1.93189	4.48107	2.97	2.90861	0.0106905	-2.1298	3.59319	3.80568	-1.53281	0.645967	5.48184	-3.79544	2.19288	-2.38522	-1.00307	-1.14217	-0.314895	-1.73157	-1.39054	-0.72321	1.7316	-0.984858	-0.387676	0.214226	0.990867	1.4622	1.4622	-0.223144	1.4622	1.33083	1.4622	-0.396385	-2.16111	-0.396385	1.35533	1.60686	-0.0801289	0.369741	0.883813	-1.62767	-0.499037	1.0628
Chr01_Occ:24340001-24360000	9.55935	4.7385	2.13143	2.15319	4.88953	4.85931	3.17317	-0.936895	7.43676	1.23341	3.44031	3.60814	0.622096	-1.88068	4.54856	2.49639	-0.121914	-0.900768	-0.0998335	-3.85942	0.438095	0.66628	-2.61685	-2.28103	-1.42819	-0.444745	-1.51767	-0.703696	-1.54054	-0.409149	3.13021	3.13021	2.59118	3.13021	-2.64076	3.13021	0.154752	-3.06224	0.154752	1.59949	0.676191	-2.499	1.0497	2.00925	1.31826	3.4949	-1.92506
Chr01_Occ:24360001-24380000	-2.78691	2.14664	-2.1891	0.456534	5.48317	1.17239	-2.06465	-3.84059	-2.21365	-0.677911	-2.57837	-0.563719	0.746883	0.794714	-2.71833	2.01163	-1.32316	0.642881	-0.21034	-2.35819	-2.8853	-0.429915	-2.72129	-0.804676	-1.50779	-1.31677	-2.23165	-1.85257	-0.0385665	-1.22311	0.512814	0.512814	-1.36962	0.512814	-1.01401	0.512814	-1.78169	-0.628745	-1.78169	-2.11727	0.665582	0.502598	1.47848	0.06172	0.0975944	2.15238	-1.93285
Chr01_Occ:2440001-2460000	-4.36573	-2.19453	-1.48917	-3.03842	-1.97972	-1.71635	-0.795281	3.05297	-1.64452	4.81338	-1.09843	-1.29689	-2.05234	-0.356581	3.80204	-0.167716	-0.896833	1.0188	3.27877	-1.77869	-2.9277	0.694274	-4.03207	-2.83366	-3.5675	-1.42685	-2.1646	-1.55984	-0.13156	-1.87576	-1.17277	-1.17277	-1.26466	-1.17277	4.69566	-1.17277	0.245613	-0.534351	0.245613	1.13776	-1.21771	-0.278481	-0.926385	-1.9605	0.960078	0.0260211	-0.825384
Chr01_Occ:24440001-24460000	2.53634	7.66798	-0.373351	3.308	1.51991	4.28812	-2.30825	2.57428	-2.27517	2.88403	-2.44805	0.382617	-1.84628	1.9395	-3.95844	1.91625	1.72615	0.757653	-1.61257	-0.994701	-0.303901	1.18071	-1.21424	0.20929	-1.92647	-1.15926	-0.742498	1.63052	1.44945	-1.07911	0.267959	0.267959	-0.310172	0.267959	1.93567	0.267959	-3.06594	-3.3402	-3.06594	0.412891	0.64534	-2.60077	-0.876758	-2.01425	-1.66323	2.99155	-1.57776
Chr01_Occ:24480001-24500000	0.982215	1.9699	0.874631	1.19315	-1.03667	-0.309055	-2.49776	-0.161724	-0.587917	-2.27165	1.4319	-2.7333	-0.465437	-1.54203	-0.566561	2.97727	-1.22109	1.61225	0.4227	-2.65329	-2.7553	0.670385	-3.03278	-2.96946	-2.19233	-0.798858	-2.08282	-1.02202	-1.2852	-0.893665	0.674748	0.674748	1.30443	0.674748	1.72731	0.674748	-3.08261	-2.90386	-3.08261	0.834979	-0.944294	-0.942115	-0.754107	-0.611045	0.606813	-0.19831	-2.44208
Chr01_Occ:24500001-24520000	-0.22737	3.7815	4.1688	0.169897	2.08042	1.43356	-0.766396	0.364995	-1.22358	0.0382182	3.30183	-0.213929	3.69921	0.0981178	2.34461	2.43986	1.14394	-0.413415	-2.03871	-1.44206	-2.88362	-0.206219	-1.85025	-2.11767	-2.70753	-2.17367	-2.71143	-0.751699	-1.07342	0.668711	2.04505	2.04505	2.10424	2.04505	1.04802	2.04505	-1.52622	-2.91026	-1.52622	1.46537	-0.969082	-1.88965	0.730966	0.485024	2.04016	4.13178	3.93632
Chr01_Occ:24520001-24540000	3.16247	2.22664	1.68539	1.65349	2.01654	0.728505	-1.37352	0.209391	-1.19111	0.163806	1.48648	-1.1846	-0.351055	-0.816875	-0.387633	-1.20862	0.344276	-1.52083	-1.58693	-2.19411	-2.15768	-2.68208	-2.62116	1.42821	-0.291791	0.0374503	-0.309407	-1.19205	-0.334648	-0.0667891	0.73908	0.73908	3.2317	0.73908	-0.797154	0.73908	1.09459	1.07343	1.09459	-1.39089	-2.69359	-1.37586	-0.486459	0.563706	-0.327237	0.054667	-1.20418
Chr01_Occ:24540001-24560000	2.09968	-1.98843	2.16486	0.252413	0.84633	-1.48652	-0.618156	-0.334849	-0.729598	0.314896	1.21484	0.562769	-0.45256	-1.89589	-0.461266	1.45605	-1.51173	0.786353	0.0343566	-1.80007	-0.578679	-1.29009	-1.32246	-1.16555	-0.446847	-0.35835	-2.23929	1.27233	-0.700819	1.56169	-0.423419	-0.423419	0.214298	-0.423419	0.826089	-0.423419	-0.465067	0.918586	-0.465067	-2.31072	2.19878	3.34547	2.61189	1.6742	3.49651	1.78008	1.5344
Chr01_Occ:24560001-24580000	3.28905	1.31419	3.20786	2.70119	-0.488767	2.07615	-0.547297	-0.0855813	0.76878	-2.52296	0.94621	-0.883407	-1.90986	-0.910181	-0.626385	-0.0916034	0.972132	-1.63419	1.26459	-2.45049	0.551793	-1.36595	-2.04626	0.308064	-1.15412	0.942369	-1.46404	0.833312	-0.768153	0.868016	1.62574	1.62574	-0.525354	1.62574	-0.0283295	1.62574	0.357159	0.71727	0.357159	-1.54491	0.812423	-0.928968	1.17022	0.446512	1.44183	0.721945	0.384002
Chr01_Occ:24580001-24600000	2.12315	1.74784	5.17142	3.27114	-0.935165	3.7653	0.00807764	0.751896	-0.766174	-1.62363	-0.629721	-0.641386	3.66241	2.29581	-1.92963	0.129932	-2.0087	-3.00674	-0.405757	0.133853	-0.301018	-1.04721	-1.05802	-1.11095	-0.297794	0.334883	0.534295	-2.95514	0.0767641	-1.96678	2.18011	2.18011	1.53748	2.18011	-0.557727	2.18011	0.609623	0.0882061	0.609623	-0.236286	-1.73573	0.103542	-1.12214	0.000579919	2.41331	0.0546766	-0.987873
Chr01_Occ:24600001-24620000	-0.231886	-0.173228	2.72987	-0.695196	0.0167383	4.13399	-1.83448	2.02963	-1.60404	-0.704609	-1.23474	-2.49877	1.29924	-0.0339901	-1.10774	-1.44153	-1.42015	-1.20066	0.384651	-1.69132	-1.0226	-1.04337	-3.12042	-0.722287	-1.6831	1.01958	-1.92654	-2.12653	0.323107	-1.04149	0.0629248	0.0629248	0.833513	0.0629248	-0.159606	0.0629248	-0.334059	0.413886	-0.334059	-1.15318	-0.113996	-1.36006	-0.836007	-3.04894	-0.18639	-2.34026	1.95841
Chr01_Occ:2460001-2480000	1.17394	2.73706	1.99374	-0.236643	3.1466	7.23711	1.27003	0.926201	0.679336	-0.491396	0.83779	0.151602	-0.524216	0.827663	3.77991	-1.44783	-0.456834	-0.350858	0.00923723	-1.5366	-0.862966	-0.66554	-1.4319	-1.53087	-0.354313	-0.429795	-1.50408	1.41732	-0.750462	0.0638218	2.3412	2.3412	1.61359	2.3412	0.726531	2.3412	0.928907	-0.522034	0.928907	-0.636658	-1.56873	-1.34091	1.6547	2.02143	0.224144	-2.08636	-0.0611627
Chr01_Occ:24620001-24640000	-0.0839574	2.14983	3.90234	1.22637	1.03541	2.81687	-0.146976	2.23344	-1.57151	2.59623	-0.215948	0.899853	2.15954	-1.47533	2.24434	-0.186002	-0.591424	-1.15451	0.414575	-2.84626	-2.25877	-0.510382	-3.08138	-0.880057	0.386224	-0.290584	-1.23939	0.462852	-1.33513	1.83077	0.563653	0.563653	1.17331	0.563653	0.0735684	0.563653	-1.54518	-3.22814	-1.54518	1.15899	-0.78781	-2.37199	-0.339317	4.08574	0.953405	1.98843	1.41101
Chr01_Occ:24640001-24660000	-3.36239	-1.84436	3.09281	2.49733	5.56122	3.26056	2.13962	-1.87551	-1.31341	-0.972222	-2.19667	0.53969	-0.448081	-1.20658	0.62715	1.75473	0.987813	-0.953161	-1.08773	1.53034	2.2326	1.24097	0.910062	0.336456	-1.26242	0.891916	-0.603673	-1.31218	1.02796	-2.00355	2.30514	2.30514	1.15814	2.30514	-0.662646	2.30514	-0.753124	0.329557	-0.753124	0.428312	0.150005	-0.00475552	-1.21211	1.3129	-0.419749	-3.40269	-2.08482
Chr01_Occ:24660001-24680000	5.2162	10.4678	6.11553	1.98738	1.80026	5.48258	1.66989	4.84636	-1.06749	-3.0398	1.96841	-1.313	5.16063	0.867672	3.50958	4.17237	-3.08636	-2.14594	-3.01689	2.62272	-0.988493	1.48743	0.0482101	-2.03887	-0.0706033	-0.301939	-0.513414	-0.875505	1.18616	-0.110146	-1.16132	-1.16132	0.833438	-1.16132	1.58209	-1.16132	1.30078	-0.340719	1.30078	1.32666	1.26148	0.566748	2.64551	1.6651	1.25202	-0.73561	-0.814849
Chr01_Occ:24680001-24700000	2.16891	5.50468	4.78689	-0.0029004	5.206	3.0136	2.80342	-3.5058	2.49253	-1.12646	1.88618	2.29765	2.9648	0.95068	-0.427509	1.31694	-1.54293	0.848108	2.53917	0.738604	1.11222	-1.66021	-0.612731	-1.02186	-0.237688	0.54703	-0.166956	0.788116	-2.1443	1.78708	0.956093	0.956093	0.516751	0.956093	0.554698	0.956093	-2.2082	-1.56396	-2.2082	0.767388	-1.93251	0.341834	1.90054	-0.00699929	2.61431	-0.455212	-0.793265
Chr01_Occ:24700001-24720000	2.64713	7.67255	3.84824	1.12843	4.62095	3.10117	1.55417	1.18458	3.9221	3.12212	5.87542	-1.03242	3.57009	0.690959	3.84319	-1.59406	-4.37909	-3.19282	-2.72874	4.21526	-0.612029	-1.00819	3.44001	1.31903	-1.21467	0.0212947	-1.06126	-1.05077	0.165803	0.279899	2.58329	2.58329	1.78664	2.58329	1.39165	2.58329	-0.890124	-0.437503	-0.890124	-0.185365	0.388336	-1.67598	-0.96303	-2.30566	0.825375	1.46795	1.69669
Chr01_Occ:24720001-24740000	3.20779	3.70711	6.29013	0.470501	5.28939	3.7691	-2.90415	-0.68899	-0.495828	2.64288	-1.22951	2.395	0.283038	-3.42006	0.906723	-0.602414	-1.73459	-1.56733	-2.27022	4.13347	1.38252	-1.53694	1.33819	1.72276	-0.132499	0.4875	0.221007	-2.05642	-0.602064	-1.00233	2.10243	2.10243	0.853692	2.10243	0.286136	2.10243	-0.0109446	-1.72794	-0.0109446	4.22516	0.374408	-2.11592	0.880191	-2.55366	-1.89499	-2.34788	0.22496
Chr01_Occ:24740001-24760000	-1.11433	2.78405	1.86485	1.73858	3.50925	-1.53133	2.6913	0.105722	0.643907	-2.60678	0.171202	0.184145	3.19811	-0.340696	-0.141812	0.827968	-0.696862	0.0530148	-0.118774	-1.64592	-0.665739	0.0902468	-3.31945	2.12052	-1.74235	0.393256	-0.27134	1.58129	1.25562	1.64423	1.69206	1.69206	-0.594866	1.69206	1.46642	1.69206	-1.33376	-2.06282	-1.33376	1.30704	-1.63885	-1.80207	1.88792	-1.68526	-1.0404	1.05964	-0.775485
Chr01_Occ:24760001-24780000	-15.2808	-7.69289	-8.51706	-4.43821	-6.5141	-0.410225	6.10964	-0.533117	-3.00708	-0.287315	-3.43475	2.01835	0.943675	-0.761461	-0.067303	0.153573	-3.43934	-0.719791	-2.56747	-1.05221	-1.83384	-0.577129	-1.99131	0.224966	-3.46241	0.152664	-4.03936	-3.15625	-3.97348	-1.31583	4.15154	4.15154	3.33487	4.15154	-0.394478	4.15154	-1.69873	-2.78496	-1.69873	0.521929	-3.27187	-3.74466	-6.17436	-3.71986	-1.94091	-5.46212	-2.20553
Chr01_Occ:24780001-24800000	0.0865481	0.867147	2.30816	0.187828	4.87205	4.53795	0.584938	-1.92034	1.66387	-0.0057251	2.00267	0.0892965	2.10488	-2.34063	2.15505	2.45573	-1.42786	-1.6627	-0.447117	0.9491	-0.53527	2.17817	1.97779	-2.17495	1.04574	2.33888	1.70304	-0.346116	0.876717	0.054201	0.393431	0.393431	-0.213853	0.393431	3.55707	0.393431	-1.46795	-1.2616	-1.46795	0.0540549	0.13357	-0.938825	-3.07734	-2.4051	-0.776874	0.906819	0.136427
Chr01_Occ:24800001-24820000	4.21376	4.30091	5.57692	1.2474	5.83376	5.02331	-1.75068	-3.06926	0.821954	-0.0235035	1.1842	1.55457	2.21563	1.79043	0.881378	1.81506	-1.81034	-4.41558	0.336732	1.67455	-0.864543	-2.43677	1.37851	-1.9065	-0.414945	-0.408874	-2.91862	-2.16617	-1.91923	0.936782	1.8256	1.8256	-1.9941	1.8256	3.40281	1.8256	1.31012	-3.27111	1.31012	3.28524	-1.71449	-3.98398	-1.16054	1.49613	-2.18378	2.83052	-3.5653
Chr01_Occ:2480001-2500000	7.10117	4.00661	3.27217	2.07157	5.23038	6.67727	0.734242	-1.54	-2.78615	-2.75808	-1.79267	0.0710625	0.24994	-0.75679	1.13848	-2.17938	0.299198	1.5481	-0.844187	-2.99084	0.00239379	0.379748	-3.84425	-0.256188	-1.50978	0.911253	-0.62463	-1.52597	0.748622	-1.1975	0.674244	0.674244	-0.149605	0.674244	4.81626	0.674244	-0.547971	-1.88844	-0.547971	0.125073	0.396387	-2.24022	3.56492	1.62517	2.89012	2.67875	2.42153
Chr01_Occ:24820001-24840000	4.33842	5.02208	2.09775	4.0168	5.68783	5.53126	0.671705	-4.57854	-0.523782	0.178049	-0.778739	2.06592	6.57373	2.50371	-0.377386	-0.402511	-1.61253	-1.92923	3.11854	-1.77175	3.17789	-1.23622	-1.50446	-1.52916	-1.27218	0.931878	-1.14939	0.192838	-0.711233	1.86064	2.42288	2.42288	-0.942043	2.42288	2.54916	2.42288	0.529029	-2.7398	0.529029	1.92656	-0.774476	-2.88423	3.99278	6.15224	3.78908	2.87873	-1.07934
Chr01_Occ:24840001-24860000	-2.76326	0.061968	-4.401	-3.88295	3.18022	-0.668114	1.36431	-1.12576	-0.265577	-1.67585	-1.94593	0.580015	2.15133	0.818412	1.98072	1.47847	-1.7178	-0.223561	-0.829859	-0.5301	1.71234	0.27269	-1.46601	-0.293478	-1.95698	-1.90163	-3.17735	-1.96288	-0.292758	0.405395	4.00352	4.00352	-1.09189	4.00352	4.46771	4.00352	-1.17713	-2.55834	-1.17713	0.222551	-0.0759441	0.271035	-0.204623	1.28875	-0.804063	-0.150739	0.450602
Chr01_Occ:24860001-24880000	-1.16806	2.88836	2.82625	0.72317	5.59859	4.99044	-4.16898	1.29229	-1.16208	2.0064	-1.2349	0.0501714	0.313935	2.92408	-1.28466	0.432735	-1.22073	-0.765906	-2.61562	-3.02977	-0.646528	1.29888	-4.26501	-1.08777	-0.382602	3.20629	-2.51984	0.821263	-1.0842	4.97191	2.29181	2.29181	1.15563	2.29181	-1.33428	2.29181	-1.27653	-3.78019	-1.27653	0.881431	1.00164	-2.66326	2.52947	1.97675	1.5484	0.0508228	-1.56009
Chr01_Occ:24880001-24900000	2.36735	2.3266	4.39391	1.83575	2.46052	2.96588	-2.41904	-0.786344	1.3666	0.691884	-1.22171	1.45997	1.22977	1.40963	-0.286207	0.792704	-0.168317	0.00651802	2.98461	-1.88814	0.514416	-0.908292	-2.19171	-1.34323	-2.04166	-1.89911	-2.63016	0.180645	0.241807	-0.791555	3.80711	3.80711	1.1023	3.80711	2.30942	3.80711	-1.02354	0.182372	-1.02354	-1.93868	0.60545	-0.45207	-2.3206	1.30982	-1.99652	-1.33814	-3.23038
Chr01_Occ:24900001-24920000	0.981356	2.35817	3.36265	0.98878	-1.16473	1.84399	-2.24394	-2.87213	0.00673648	0.380154	-0.320086	0.860772	0.158977	0.687548	-1.254	-1.0932	0.780703	-1.64627	2.44958	-1.96868	0.269175	0.375872	-2.4841	-2.95571	0.337081	1.0722	0.912111	0.55233	-0.979604	1.03448	3.35973	3.35973	-0.209603	3.35973	1.22838	3.35973	-1.38325	0.378179	-1.38325	-2.26885	2.65556	1.59576	1.0636	1.41156	1.29278	0.0676479	0.595172
Chr01_Occ:24920001-24940000	3.23734	4.09434	1.78889	1.12421	1.31108	5.08771	-0.869902	0.362363	-2.48562	2.75583	-2.06228	1.40708	1.19525	0.998871	0.289095	-1.07704	0.864222	3.47388	1.77592	0.732227	3.22218	1.03402	-0.199536	-2.49064	0.245491	0.492896	-1.43274	0.730689	-1.45299	1.08641	-0.821945	-0.821945	1.40822	-0.821945	-0.166615	-0.821945	-0.521529	-2.10892	-0.521529	3.03417	2.66532	-1.19574	1.85682	2.92024	0.00440004	1.05151	-1.05368
Chr01_Occ:24940001-24960000	0.968151	2.64057	2.27588	3.0037	1.43493	3.23755	-1.34464	1.49693	0.673639	-0.334901	0.688218	-0.68308	-2.92767	-0.725271	2.05266	-0.289414	-1.2822	1.23477	1.11599	-5.04094	-0.293242	0.88309	-7.41455	-4.40418	1.27345	-2.63632	2.17093	-0.994332	2.39734	-1.58599	-0.904477	-0.904477	-0.750956	-0.904477	3.13007	-0.904477	-2.24038	-3.68186	-2.24038	0.0984351	-2.0298	-2.39543	1.60115	1.9941	-1.8354	-1.16579	0.834455
Chr01_Occ:24960001-24980000	1.54322	4.02983	2.40621	2.42733	3.13509	3.55383	-0.978958	-3.50856	-2.34441	-2.79752	-1.22194	-1.89174	0.239764	1.64983	-1.35959	-0.254635	-1.33936	-1.95792	-1.56041	-1.1888	-1.23628	-1.13959	-3.00081	0.309397	-1.15642	0.787174	-0.447528	0.841014	1.03334	-0.170311	-2.45777	-2.45777	-1.36972	-2.45777	1.26196	-2.45777	-2.04626	-3.91764	-2.04626	0.00465294	1.31242	-0.851529	2.72367	0.346388	1.83543	1.44716	0.338848
Chr01_Occ:24980001-2.5e+07	1.83111	-0.794045	4.77508	0.371371	9.3136	3.41782	3.04555	-4.02442	-0.281756	-0.608273	-1.04726	-1.27633	1.86249	-3.19689	-0.191039	3.31647	-0.802354	-1.94548	-0.757175	-3.22978	-1.16027	-0.557652	-2.95975	-1.53793	-3.39668	2.48655	-0.895885	-0.605266	0.360729	-0.464855	-2.37424	-2.37424	-1.6724	-2.37424	4.65841	-2.37424	-0.419373	0.865958	-0.419373	-2.55872	-1.27255	-0.282051	3.71849	4.1552	2.9173	1.85547	0.853337
Chr01_Occ:25000001-25020000	0.819319	-4.57243	-5.76748	2.36894	1.99334	5.53769	-6.66443	2.39699	-3.06926	0.344632	3.49627	-8.40073	-3.58454	-0.333721	0.910997	-3.14409	-0.194877	1.28446	-1.12397	-6.47158	-2.57559	-2.92254	-5.82919	-2.53493	-2.69953	0.71879	-2.22219	-1.38704	-0.694587	-0.61501	3.57987	3.57987	1.18749	3.57987	3.72247	3.57987	-1.55937	-1.38416	-1.55937	-1.1956	-0.00999886	-0.0122591	5.7649	-2.64104	0.430874	-0.165241	-0.0728936
Chr01_Occ:2500001-2520000	-1.01867	-0.681294	2.54284	-0.0153756	1.51634	2.79853	-2.19197	-2.61394	2.11831	1.41454	-2.35366	2.01706	-1.74047	-0.217221	0.479067	-2.04926	2.22268	-0.964639	-1.93073	-3.01824	0.996262	2.5461	-4.07774	-3.35043	-0.550837	-1.42006	-0.566453	1.34402	-1.51047	0.133002	3.35525	3.35525	4.84903	3.35525	-2.49805	3.35525	-0.319968	-1.90923	-0.319968	1.12272	1.6055	0.558771	0.976447	-0.307587	-1.90579	-2.20319	0.923982
Chr01_Occ:25020001-25040000	4.77983	4.23563	1.71194	1.47365	4.5994	4.03054	-0.158723	-0.844436	-1.25317	0.956362	0.235078	0.185908	1.40256	-0.518434	1.67898	0.647657	-1.31312	-1.11311	3.30751	-0.41976	-0.0302736	-0.317815	-3.10635	-1.27408	-1.58132	-1.5562	0.0182795	-3.05879	1.74565	-1.49811	0.577511	0.577511	1.62	0.577511	-0.719108	0.577511	-0.724077	-2.47134	-0.724077	-0.895559	-1.19878	-1.80167	0.706694	0.323477	0.886886	-0.336165	-0.343959
Chr01_Occ:25040001-25060000	3.80111	3.76733	6.34444	3.48493	3.8532	3.76894	3.0928	-1.43916	0.139486	-1.19031	-1.60784	1.36325	0.981384	0.601099	1.95822	0.905483	-2.44599	1.25027	0.692147	-1.58119	-1.84397	1.56185	-1.96125	-1.64786	-2.18815	-1.5611	-2.033	-1.20378	-1.8359	-0.572306	0.27034	0.27034	0.119066	0.27034	0.418799	0.27034	-1.71577	-3.82678	-1.71577	1.22448	-2.37091	-2.2868	0.199994	-0.265529	0.883197	-0.0176719	-0.0460938
Chr01_Occ:25060001-25080000	4.0015	4.96307	3.0343	2.79038	3.05909	7.29386	0.876355	-3.62951	2.27957	-0.807671	2.64187	1.7277	-0.441096	5.22858	-0.734388	-1.36379	0.96506	3.86081	1.74043	-1.56046	0.197673	0.0824799	-0.892017	-0.515962	-0.0397577	1.23118	-1.6747	1.73635	-1.11896	3.58421	1.98277	1.98277	0.780887	1.98277	-0.362696	1.98277	-1.73603	-2.19411	-1.73603	-0.358229	2.13491	0.729629	-0.440604	1.38922	1.66564	-0.350421	0.0727188
Chr01_Occ:25080001-25100000	2.7648	3.02761	6.95965	3.64282	7.41505	6.43586	8.30859	0.282929	2.93431	-1.04687	1.62634	4.0183	2.19659	-1.23053	-0.510567	-0.0384995	-2.57815	-2.34869	-0.96109	0.208074	-2.79528	-1.99143	0.822989	-0.604566	-1.64784	0.123218	-2.29639	-0.325793	0.336857	2.38693	3.67885	3.67885	0.364808	3.67885	0.591737	3.67885	1.79788	1.73969	1.79788	-0.967991	-1.42356	-1.07257	-4.08379	1.33095	-2.86577	-1.38698	-1.67913
Chr01_Occ:25100001-25120000	4.69336	2.99698	1.07071	-2.31797	1.44078	5.0311	3.8916	0.851479	1.62218	1.82454	0.605301	4.49179	0.14543	0.248119	2.48302	-0.302353	-1.77945	2.22767	-0.316693	0.6036	-0.420154	-0.755553	-1.0839	0.628151	0.304294	0.0852995	1.51819	1.23202	0.411922	0.103652	-0.0293584	-0.0293584	0.121306	-0.0293584	-1.87728	-0.0293584	-0.171766	-2.01454	-0.171766	2.20758	-0.714566	0.34256	0.0484406	0.692278	1.28447	-0.753657	-0.775292
Chr01_Occ:25120001-25140000	0.811485	1.02276	0.0873205	0.574224	0.869114	1.50921	2.19706	0.614533	1.97434	0.833045	-0.0384865	-0.207571	0.173614	1.79292	1.22584	-1.89063	-0.346004	-0.566368	1.19192	-3.9567	1.02811	0.342216	-4.60203	-2.65403	0.0645355	-0.248423	-1.96459	-1.81151	0.182553	1.96038	3.37938	3.37938	1.01429	3.37938	1.5316	3.37938	-2.16655	-2.32008	-2.16655	-0.696989	0.664632	0.470495	-0.437181	0.819221	-2.10791	-2.82541	1.95037
Chr01_Occ:25160001-25180000	2.55649	2.03147	4.46857	2.28835	8.03136	5.16098	1.19233	-1.72047	0.432959	-0.124632	-0.054823	2.52954	-0.447915	2.24274	-0.168974	-1.89723	-1.05687	0.533686	-1.03518	-0.708498	0.986649	-1.28959	-0.64141	-2.10486	-1.63275	0.0464077	-0.731873	-0.0341838	0.284333	-1.96671	1.51456	1.51456	0.0823298	1.51456	1.32501	1.51456	-3.24383	-0.742178	-3.24383	-2.67311	1.25129	0.705703	1.30621	2.2492	1.06796	-1.06852	0.989809
Chr01_Occ:25180001-25200000	3.31427	3.86504	2.86553	5.88739	7.15427	0.940508	2.17097	-3.32667	1.45864	4.70851	-3.78592	7.397	-2.28342	-0.270856	0.0571444	1.8878	6.68955	4.86059	-1.2707	-2.89986	-1.45766	-3.42384	-3.43706	-0.300878	0.0477508	-1.44659	-2.66552	-1.45068	-2.62933	-1.10304	0.232593	0.232593	1.29843	0.232593	-0.801308	0.232593	-0.0495449	-2.02533	-0.0495449	-1.74724	-1.83275	0.389471	-1.13893	0.705721	-1.81483	-4.09672	-2.22426
Chr01_Occ:25200001-25220000	8.72326	4.41793	7.35155	2.84088	5.56485	1.85633	-2.69931	-0.658737	0.866061	-0.841776	0.676068	-0.174631	-2.66976	-1.20017	-2.76104	3.45504	1.18744	0.884347	-1.03969	3.35892	-3.47425	-0.616768	0.148809	-2.22646	-1.49891	0.874528	-2.07681	-2.26112	-1.90634	-0.748723	5.28793	5.28793	2.1438	5.28793	-1.92173	5.28793	-1.15114	-1.05647	-1.15114	-0.477458	1.0561	-1.04795	7.33792	3.36283	3.07949	4.66251	-2.84245
Chr01_Occ:2520001-2540000	0.456313	-2.69101	0.329615	-1.50964	-1.27135	0.482997	1.84003	-0.114471	0.126395	-0.0899919	-0.695483	0.572615	-1.97002	-0.75686	-0.0813173	-0.691442	1.0001	-0.154874	1.79427	-0.171478	-2.05526	2.61127	-0.281705	-0.862853	-1.23378	1.96873	-2.41712	-0.804155	0.900514	1.76004	1.15351	1.15351	3.40796	1.15351	-2.1326	1.15351	-1.58499	-1.4029	-1.58499	-1.05976	0.582206	-1.74987	-1.77148	-0.349047	-0.182094	-0.569548	-2.45318
Chr01_Occ:25220001-25240000	5.04655	1.35165	5.78288	3.44125	4.34733	2.46709	2.12123	0.507715	8.69411	-3.8803	7.74515	5.37366	-0.533737	-1.13067	1.46143	-1.06264	1.63303	-0.203372	0.194781	-3.67391	-2.84777	2.03795	-3.24395	-0.438236	-1.44593	0.273886	-0.148393	1.42665	-0.0674082	0.835197	-0.296986	-0.296986	2.01894	-0.296986	-2.1048	-0.296986	0.710466	-2.22577	0.710466	-0.569051	-0.54191	-1.61397	-0.208961	-1.60954	1.25178	-0.701931	-1.41139
Chr01_Occ:25240001-25260000	4.31358	1.24463	3.96245	2.91152	4.4065	9.75706	0.501452	5.68648	-3.53046	-1.48663	-1.1322	-1.04665	3.02169	0.60416	-0.533391	0.158979	-3.8872	-0.778962	-3.20581	-3.77902	-1.73544	-1.97712e-05	-4.16367	-2.46006	-0.768131	-0.434446	-1.68792	0.508123	1.23812	2.14682	-0.945096	-0.945096	-1.23971	-0.945096	2.41781	-0.945096	-6.5086	-4.98104	-6.5086	-0.75035	-1.51589	-3.25166	-1.31821	1.76325	1.74818	-0.677696	-1.3333
Chr01_Occ:25260001-25280000	2.56367	0.945373	-0.946428	3.35875	4.96822	1.76143	2.2382	0.731142	-0.661451	-0.331044	0.662708	-1.54636	-2.1593	2.0601	-3.27923	-4.23912	-0.389253	1.64089	-1.04717	-2.77224	-2.25714	-2.89789	-1.26543	-1.49665	0.200988	2.63144	2.63653	-0.266598	-0.136608	-1.18908	2.794	2.794	1.94442	2.794	0.852707	2.794	-0.98464	-0.186255	-0.98464	-1.895	-0.0598648	-1.21978	1.51693	-0.707446	-1.55968	0.753661	2.43891
Chr01_Occ:25280001-25300000	2.48084	2.65471	3.76196	0.130874	1.74202	5.98527	-0.758414	-1.88911	-1.49206	0.458526	-0.0169213	0.357039	4.01409	2.25275	0.0801643	0.0595892	1.11302	-2.37582	2.07019	-4.39718	-1.10726	0.794356	-4.67677	-1.9783	0.146516	1.40905	-0.853673	0.239405	-0.99881	2.38763	-0.79424	-0.79424	-0.884051	-0.79424	3.03757	-0.79424	-2.37644	-3.06762	-2.37644	-0.878949	1.2343	-0.736521	0.18433	-0.425531	-1.33214	-2.00941	-1.26612
Chr01_Occ:25300001-25320000	-4.84981	-3.48205	-4.51744	-4.27437	-8.26838	0.364243	14.5551	2.9949	9.05928	1.24879	-0.359323	14.0929	-5.94608	1.59301	0.278513	-0.0400459	2.98107	-1.33468	-1.95509	-5.3074	-2.52863	2.08125	-7.54488	-5.32305	-4.53448	2.94857	-4.46343	-2.73436	-3.34081	1.82261	0.680554	0.680554	1.36479	0.680554	0.761349	0.680554	-2.64977	-1.90651	-2.64977	0.167007	-2.60254	-1.25859	-4.9934	2.06711	-3.0392	-2.59074	-1.18006
Chr01_Occ:25320001-25340000	-0.26002	3.46642	-2.02433	1.28604	4.06952	1.3538	-1.77132	-1.21554	0.204928	2.60584	-1.00597	-0.787751	-0.751795	0.456572	-1.94317	1.61218	0.0475855	-0.913113	-1.34024	-0.519834	-3.70913	-0.622038	-1.05427	-1.16004	-0.67881	-2.09061	0.0902924	1.3452	2.39877	2.83459	-0.111646	-0.111646	2.54671	-0.111646	0.494161	-0.111646	-1.28934	-1.41413	-1.28934	0.693228	0.911949	-1.41415	-1.57517	-1.13989	-1.4363	-2.72552	-0.575473
Chr01_Occ:25340001-25360000	0.419894	1.41581	1.52738	0.168839	4.01035	2.72776	0.989379	-0.929925	1.24521	-1.50674	-0.756856	1.67995	-0.992759	-0.442011	-1.82354	-2.5595	1.76686	1.26839	-2.50338	-0.361092	-0.974878	2.83018	0.250282	-0.995504	-0.822308	0.360192	-2.21087	0.478436	-0.0898945	1.2168	0.434521	0.434521	1.0258	0.434521	-0.139266	0.434521	-0.882737	-1.08281	-0.882737	-0.0708512	-0.195357	-0.417735	-1.46275	-2.19082	-1.68099	-1.69094	0.497514
Chr01_Occ:25360001-25380000	-5.7238	0.502301	1.19344	3.49687	3.30304	2.62648	-2.14745	0.298607	0.76331	0.0839127	1.6984	-0.197379	1.1195	-3.97086	0.104063	-0.919975	-4.01815	-3.29481	0.274126	-1.23295	-0.378396	-0.00931621	-2.0759	-1.09394	-0.156156	-0.687847	0.526874	0.700063	0.746105	1.56475	3.40151	3.40151	-1.18188	3.40151	-0.131272	3.40151	-1.87476	-0.257804	-1.87476	-1.75116	-0.525694	-1.24469	-2.52149	2.02368	1.45996	-0.689702	-0.259919
Chr01_Occ:25380001-25400000	-5.83427	2.45975	-0.667086	-1.85788	2.66926	0.929051	-1.96582	1.97247	-2.76559	-2.39	3.8683	-4.25722	4.2812	-1.24023	1.75206	2.52527	0.964691	5.89856	4.00425	1.83655	0.188172	-2.30502	-2.24685	0.554291	-1.86246	-0.311131	-3.88533	-0.976366	-0.484285	0.311001	-2.92298	-2.92298	-2.27387	-2.92298	5.12309	-2.92298	-1.98844	-0.975919	-1.98844	-2.79295	-1.0384	-0.87073	-1.17394	-1.4319	-3.18946	-3.76811	-1.20532
Chr01_Occ:25400001-25420000	5.19654	5.2086	1.11741	5.87784	2.19517	5.50372	-1.9148	-0.130047	-0.258823	3.15667	1.08376	0.34917	3.51733	1.93914	-0.0747572	2.76426	-0.192747	0.664142	1.69953	-1.11859	0.192499	1.26985	-0.867939	1.53968	-0.917684	-2.55067	-1.3696	0.864928	0.473835	0.509031	3.4058	3.4058	3.34114	3.4058	-0.563036	3.4058	0.226745	0.742186	0.226745	-0.334835	2.08488	2.14265	-0.749323	0.389123	-1.26064	-2.75679	-0.528679
Chr01_Occ:2540001-2560000	-0.777072	-1.01369	3.46063	3.14765	3.54904	-0.154459	0.862678	-0.436099	0.789534	-0.912597	-0.492103	2.2679	-3.34921	-1.94516	3.13071	0.773767	-0.115458	-0.412956	0.633629	-1.8368	-2.49368	0.0216013	-3.04431	-0.0149886	-2.21239	-0.655907	-0.458393	0.729151	-1.11887	0.101578	0.710622	0.710622	-0.357064	0.710622	2.12851	0.710622	-0.2718	-0.660941	-0.2718	1.21205	-0.268144	-0.0366663	0.0272654	2.20247	2.00826	1.57417	-2.15924
Chr01_Occ:25420001-25440000	6.65168	3.9925	2.68394	-1.5081	0.210495	5.87353	1.66652	-1.62287	-0.488859	-1.58619	-3.31921	-3.6689	3.40056	1.15922	2.76977	-0.30899	-1.18588	0.255314	-0.395721	-1.96244	-0.446958	1.38529	-2.61903	-0.343266	0.677711	-1.77137	-0.973071	-2.63193	-0.769915	-2.21019	3.87183	3.87183	-0.402317	3.87183	3.6016	3.87183	-2.53997	-5.31598	-2.53997	2.58181	0.694532	-0.752335	0.121013	1.52964	0.986739	-0.351285	-0.55079
Chr01_Occ:25440001-25460000	2.91332	2.18103	5.11745	-0.684792	3.78931	3.18953	-2.23651	0.233036	-1.1457	-0.11971	-1.8983	-0.491323	2.14842	-0.763243	0.0978804	1.08571	0.628198	-2.67435	-1.71385	-1.30866	-1.27306	-0.730577	-1.52511	-2.33798	-1.50092	-1.47678	-0.761869	-0.0527925	0.848521	0.461292	1.54072	1.54072	0.726091	1.54072	2.90146	1.54072	0.7852	-0.00110637	0.7852	-1.47739	-1.03199	-0.0344511	2.05658	0.104673	0.484303	1.3451	0.0517717
Chr01_Occ:25460001-25480000	-2.01437	2.44974	0.736181	-3.25845	5.05937	0.971288	-2.95138	0.0562815	-2.05038	-1.41028	-1.08102	-1.02035	4.21741	-0.189819	0.97776	1.71852	-1.20987	-2.28782	0.600013	-2.11519	-1.79029	-1.34467	-5.22855	-1.13644	-4.00141	-0.295598	-4.03711	0.176341	-1.92093	1.53626	-0.953834	-0.953834	1.80932	-0.953834	0.251343	-0.953834	-2.06769	-0.347253	-2.06769	-1.65804	-0.978002	-1.75789	-0.799762	0.0612383	0.26149	-2.81275	0.403152
Chr01_Occ:25480001-25500000	-0.114883	1.15229	3.2004	0.248848	0.825974	1.33605	1.35184	1.33196	-0.511914	-1.04899	-0.338832	-2.42281	-0.477526	0.551838	0.188318	0.689161	-0.910674	-0.345023	-0.594267	-1.33966	-0.688651	-1.43026	-0.590704	1.5059	0.626416	2.26027	-0.866703	0.160423	-2.95827	1.92198	0.694961	0.694961	-0.0460892	0.694961	0.466451	0.694961	0.0118204	-0.865399	0.0118204	1.84084	-0.645503	-0.546816	-0.606959	-0.364047	-0.329378	-0.741067	-1.08145
Chr01_Occ:25500001-25520000	-2.63491	-1.293	0.0721479	1.15881	2.64657	1.33468	-3.04955	-1.76335	-0.337626	-4.80281	-1.46406	0.649093	2.56648	4.66676	-0.744112	0.954815	-1.6958	-0.580797	2.13349	-2.02575	-0.79841	0.783842	-2.97014	0.88386	0.966401	-2.84208	1.05649	-0.776974	0.678688	-0.303304	2.14733	2.14733	4.86663	2.14733	-2.8063	2.14733	-0.145228	0.530027	-0.145228	-0.897652	-1.07634	0.436215	-3.13057	-4.99072	-0.853987	-3.0197	-0.633512
Chr01_Occ:25520001-25540000	0.256654	3.28245	-0.700697	2.81908	2.15107	5.06707	3.9787	0.826346	-2.44015	-1.2829	0.0140757	0.328842	4.60657	4.64856	-1.85306	1.01692	-2.97523	-2.13226	-1.23778	-1.84093	-0.600594	-0.642638	-2.29739	0.2454	-1.5255	-0.386697	-2.68721	-0.176835	-0.990668	1.62748	-0.297704	-0.297704	2.11899	-0.297704	-1.4747	-0.297704	1.73949	0.834814	1.73949	3.69276	-1.80153	-1.36664	-1.68963	2.53437	0.241111	2.0871	1.12815
Chr01_Occ:25540001-25560000	1.13857	0.788643	-1.15141	1.44337	3.31956	1.81425	-2.82585	1.10246	-1.07611	2.30275	0.64796	-1.12243	0.163518	-0.591048	3.70813	-0.358334	-2.08946	-1.44636	-2.0618	-0.0654688	-1.39773	1.2837	0.154177	0.000932657	-1.2894	-0.533494	-2.33041	1.6929	-0.0298456	0.568914	1.2688	1.2688	2.28769	1.2688	1.08271	1.2688	0.833634	-1.01392	0.833634	2.01341	-0.337419	-0.956692	-0.463677	0.47075	-1.85056	0.696471	-1.55104
Chr01_Occ:25560001-25580000	1.36123	3.67879	-0.249456	1.08989	3.29412	0.0981233	-1.88462	-3.00323	0.0737613	1.21329	0.574455	2.01039	-0.0328292	0.682758	-1.30966	-1.49221	-1.42804	-1.99157	-2.13372	-2.51656	-2.66476	1.95282	-2.74422	-0.625861	0.152272	0.8157	-0.628076	0.696513	-1.37329	2.45685	4.09298	4.09298	3.81545	4.09298	-0.404541	4.09298	-0.620151	-3.07196	-0.620151	-0.667261	-0.369645	-0.500665	-1.83203	1.6833	1.0523	1.49604	0.702155
Chr01_Occ:25580001-25600000	-1.00609	4.16952	-1.14057	-0.354909	2.1105	1.2995	-1.75399	-2.18749	0.744692	-1.07463	0.678685	-0.397012	1.56188	-2.3799	-1.55255	-0.714642	-0.648499	-2.12664	2.79953	-0.658911	-1.04175	2.76306	-1.70075	-1.39264	-0.399702	0.0686458	-0.697215	0.847282	-0.612707	0.565461	2.03653	2.03653	2.8492	2.03653	-0.0620297	2.03653	-0.702887	-0.216348	-0.702887	0.524771	0.824985	-0.382591	1.87071	2.96297	0.862867	1.69946	0.514262
Chr01_Occ:25600001-25620000	-2.11793	-1.97846	-1.72104	0.779531	-0.291781	3.90112	-0.941735	0.645168	3.49425	2.34001	2.29957	0.948158	1.95122	-0.15626	-0.0969476	1.45825	-2.19932	0.421192	0.773101	-3.73215	-2.7446	-1.42157	-4.80694	-2.662	0.0102834	1.68198	-1.02791	0.557296	-0.585015	2.5967	2.04066	2.04066	3.95048	2.04066	-2.88168	2.04066	-0.890005	0.400088	-0.890005	1.13268	0.314289	-0.407285	-1.55252	-0.618431	-0.868913	-1.1275	-1.52584
Chr01_Occ:2560001-2580000	1.02001	1.33711	1.88694	1.07006	4.87883	4.00772	-2.98935	-1.29399	-1.5043	-0.556244	-1.95976	-0.698764	1.20186	-0.987395	-0.375843	-0.958218	-1.20598	-1.45257	1.4363	-0.516444	-2.2699	0.0811474	-2.0185	0.409391	1.47226	-0.879038	2.20054	-0.0231962	1.17692	-0.82984	2.44912	2.44912	0.596824	2.44912	1.8769	2.44912	-0.269775	-0.946509	-0.269775	1.31322	-2.09365	-2.1392	1.53052	2.0579	0.92954	1.07906	-0.821584
Chr01_Occ:25620001-25640000	-5.32558	-0.719334	-2.99174	-1.51249	0.511461	0.745729	-0.423305	1.70917	0.131451	0.276187	1.37226	-2.75554	-0.220273	1.45564	-0.3845	-0.450694	-0.648939	-2.96291	-1.09257	-1.74631	-0.993057	-1.06083	-2.61738	-3.17227	-2.25511	-0.669136	-2.23745	-0.442687	-0.116711	-1.18733	4.93741	4.93741	3.31934	4.93741	-0.857664	4.93741	-3.03371	-3.54101	-3.03371	0.767538	-0.890515	-0.384894	-3.91171	-1.62116	-1.09492	-2.31543	-3.57288
Chr01_Occ:25640001-25660000	6.23476	2.24485	3.86684	4.74906	1.64427	4.72763	-2.48816	0.537519	-2.86801	-0.0540038	-0.989405	-1.82303	2.9835	0.0136238	3.66974	-0.959382	-2.56357	-3.79724	0.501078	-2.1788	-2.37947	3.59916	-3.37668	-0.909182	-1.33006	1.12899	-0.449905	-1.21059	-0.529655	1.43718	-2.59564	-2.59564	-1.28706	-2.59564	1.67387	-2.59564	-1.84695	-3.83902	-1.84695	1.13038	1.20727	-1.21452	-0.000843152	0.649683	-0.251632	1.1986	2.05462
Chr01_Occ:25660001-25680000	-1.94094	-0.204677	-0.322489	1.49304	1.81945	1.85559	-2.27475	0.0644317	-1.62097	1.22272	-0.932404	-0.239013	-0.567215	1.33308	0.431534	-3.36321	-0.0661347	-2.31459	-2.32795	-1.26416	-2.97069	0.312118	-3.73995	0.724948	-0.1596	1.58495	-0.687191	0.120888	-0.831452	2.84736	0.659659	0.659659	3.37651	0.659659	-1.51648	0.659659	1.33375	1.9715	1.33375	-0.347592	-0.829459	1.02258	-0.415673	-1.59477	0.20118	1.14048	0.813339
Chr01_Occ:25680001-25700000	-6.14175	-5.09672	-4.92376	-2.57911	2.58192	-0.303582	-1.07698	0.196688	-1.0369	-0.738311	-0.916557	-2.36201	-2.11072	3.32237	-0.0593302	-3.75353	-4.26122	-0.765892	-2.78958	-0.413458	-0.424072	1.5155	-2.1822	-2.18874	-2.93744	2.30619	-2.52602	-1.61599	-1.74004	0.315799	1.42279	1.42279	0.517425	1.42279	-1.30009	1.42279	-3.06456	-2.20388	-3.06456	-1.72608	-0.0546594	0.714067	-1.11592	0.192324	-0.111913	0.0957049	-2.69408
Chr01_Occ:25700001-25720000	-0.393998	0.749162	1.38011	2.18995	2.36579	0.810666	-1.00173	-1.77818	1.47676	0.417307	1.43227	-1.78949	-1.26461	-0.227319	0.878461	-2.76708	0.447493	0.403116	0.101319	-1.20963	-0.178231	0.368042	-0.884044	-2.94743	-1.09142	2.49511	-0.248735	-0.399137	-1.69516	0.774095	0.162443	0.162443	0.76793	0.162443	-0.2277	0.162443	0.596806	-2.31053	0.596806	0.610294	0.734264	-0.165819	-2.23043	0.366264	-1.32284	-0.799562	1.69039
Chr01_Occ:25720001-25740000	-2.83543	-1.73172	-1.89265	2.10296	2.30506	1.11773	-1.34494	-0.765771	-0.81875	1.70302	-1.09703	-0.459546	-2.26265	-1.62459	1.3329	-2.55688	-0.847218	-0.321019	-0.054561	-3.26713	-3.40889	-0.605211	-3.03575	-2.31697	-1.32234	0.829861	-0.984594	0.653508	-1.02162	1.99772	1.55199	1.55199	1.53133	1.55199	1.77629	1.55199	-1.65831	-1.89116	-1.65831	-0.292572	1.37738	-0.885319	-1.75452	-1.30433	-0.0701597	1.52618	0.123836
Chr01_Occ:25760001-25780000	-0.160002	-0.718251	-1.00015	-0.980128	3.54171	-1.28573	3.63184	-2.3989	1.82994	1.00888	2.05245	-1.29694	1.6976	0.172901	-1.34348	0.791028	-2.75898	2.18099	1.0626	-1.58892	-1.66117	-2.0047	-1.5737	0.204032	-2.17277	0.0132544	-2.70351	-1.49634	-1.06036	-1.06848	2.14659	2.14659	1.82616	2.14659	1.45107	2.14659	-1.59877	-1.05326	-1.59877	-0.475277	0.926549	-1.06667	0.100809	-1.17797	1.42588	-1.29261	-1.03361
Chr01_Occ:25780001-25800000	4.34741	2.93727	1.55568	0.798568	1.44549	4.28568	0.42337	-1.22307	0.176254	-0.751558	1.01499	-0.0566443	1.43776	0.317507	-0.986999	0.526413	0.620907	-0.581284	2.76369	-2.87135	1.74049	-0.6618	-2.67094	-0.68895	-0.188555	-0.860464	0.105256	0.916379	0.370874	0.441293	-1.83309	-1.83309	-1.75618	-1.83309	4.29426	-1.83309	-2.28858	-0.18724	-2.28858	-0.273597	-1.49413	-2.41187	2.6274	0.538411	-1.46453	1.34142	0.725577
Chr01_Occ:25800001-25820000	-2.10784	-1.04042	-0.322158	-1.03278	-0.415461	1.796	-0.741877	-1.3203	2.58494	-2.51828	-1.32437	-1.04124	0.476901	-1.99102	0.15469	0.282435	1.33622	1.64459	-1.07982	-1.15371	-3.06726	-1.38207	-1.92868	1.94443	-2.049	-0.549355	-1.86306	-0.648754	0.453814	-2.18965	-1.24983	-1.24983	2.21537	-1.24983	-1.34939	-1.24983	0.460395	-2.60324	0.460395	-0.61209	0.766308	-1.68123	-1.54391	1.23617	-2.10592	-0.205214	-1.76603
Chr01_Occ:2580001-2600000	-1.71199	0.185507	-0.424895	0.880426	3.05254	2.38266	-0.456143	0.324667	-0.728158	0.503619	1.43638	-1.40949	-1.71006	-0.573389	2.4662	-0.272069	-1.46584	-1.05706	1.22436	-1.63427	-0.201944	1.66884	-1.41146	-2.53864	0.980022	-0.803585	-0.505441	-0.442726	0.0841169	-0.132991	2.98771	2.98771	2.38195	2.98771	1.16424	2.98771	0.88387	-1.48714	0.88387	0.708085	-0.464102	-3.61435	-1.83486	-0.0350558	-0.312573	-1.98468	-0.10263
Chr01_Occ:25820001-25840000	-11.7454	-7.36188	-6.53918	-4.88784	-1.43578	-2.24484	-4.01479	-2.41241	-2.114	-2.69447	-1.54032	-2.72049	-2.3616	0.667568	-4.98588	-0.344581	-2.08728	-1.53677	3.31303	-2.93784	1.16919	-2.51796	-4.12198	-1.19426	-0.978566	1.66568	-1.17619	-4.81125	-0.54587	-2.27082	4.33787	4.33787	2.44039	4.33787	-0.511175	4.33787	-5.10696	-2.5192	-5.10696	-1.4427	-1.12226	0.81053	-0.675968	-3.13742	-1.86295	-4.65798	-1.14791
Chr01_Occ:25840001-25860000	-1.99407	-3.40018	-5.82893	-2.79887	5.69077	4.19042	-4.63138	4.12276	6.47332	-1.28708	8.48308	2.05648	-3.34593	0.0634424	-1.36906	-2.53928	-3.35737	-3.59478	-1.5485	0.402975	-0.672524	0.557785	-1.26623	-3.17735	2.32975	1.77693	0.0748715	4.10434	-0.316029	6.00855	-1.46388	-1.46388	-2.18665	-1.46388	3.86382	-1.46388	-0.881774	-4.51747	-0.881774	0.851675	-2.55304	-6.10843	-1.22389	-3.74391	-1.91185	-3.11148	-1.73004
Chr01_Occ:25860001-25880000	-0.911945	-0.982571	-0.0687617	-0.821373	0.897266	-0.857461	-1.38211	1.09494	1.64679	-0.52041	2.78891	0.542912	-1.1198	0.596594	-1.42274	1.54799	1.40958	1.96141	-1.68651	0.418755	-0.893012	-0.459281	1.1105	-1.21161	-0.808389	1.04829	-0.825818	1.73796	0.0415299	1.85538	1.14649	1.14649	2.33124	1.14649	-1.1391	1.14649	0.654896	-0.617542	0.654896	-0.179756	-3.23821	-0.919244	0.216451	0.194356	1.52134	-1.64508	2.11394
Chr01_Occ:25880001-25900000	0.516491	5.45315	2.36125	1.06357	3.57911	3.1536	0.154161	-1.02212	-3.87588	-1.34085	-2.83236	-2.71646	-1.62543	1.42428	1.02455	1.32484	-1.09717	-2.11982	-1.93984	-4.54156	-2.71647	4.78251	-4.39716	-3.93624	-1.36353	0.0213251	0.00125999	0.146133	1.68749	0.10949	2.36322	2.36322	1.54502	2.36322	-1.92787	2.36322	-1.74545	-2.07588	-1.74545	1.7065	-1.97369	-0.586971	-0.845604	0.578607	-0.6588	1.80518	-0.69879
Chr01_Occ:25900001-25920000	4.94115	1.86476	0.373823	2.27584	1.82538	2.73984	-4.1999	-3.68562	-3.27508	2.79832	-3.41981	0.145153	0.584659	3.29944	-0.183498	-1.81536	-2.20264	-1.08785	-2.70714	-1.6511	-3.51254	5.45885	-2.07353	-1.85609	-2.00912	3.92373	-0.878253	2.01981	-0.517391	1.79639	3.61099	3.61099	1.1015	3.61099	2.44871	3.61099	0.0523365	-1.90188	0.0523365	3.22472	3.12887	-1.46465	2.92692	1.33251	0.677191	0.483308	-1.1844
Chr01_Occ:25920001-25940000	0.807248	4.32771	9.11001	3.54584	1.18197	1.94078	-2.95005	-2.59799	-4.25801	-1.11313	-1.34399	-2.63724	5.89781	-1.419	2.84196	-0.211275	-3.70358	-0.148197	-2.76402	1.63943	-1.33079	0.553488	-0.878147	3.7317	-2.02002	2.62214	1.06772	1.31452	0.441836	0.501761	1.37606	1.37606	1.61564	1.37606	-0.553608	1.37606	-0.567748	-0.0960918	-0.567748	-0.693357	-1.32403	-4.38528	-1.52322	4.54334	-1.7151	-0.10778	-0.885654
Chr01_Occ:25940001-25960000	-1.87517	2.34592	1.84669	0.140058	1.10189	1.11674	2.35098	-1.48855	2.77984	4.17042	3.08769	0.343205	0.0229806	0.775872	1.04266	-0.396451	-0.13517	1.11631	-1.00159	-1.41409	-2.73413	-1.2583	-1.89526	-1.92003	-0.0355952	-0.612096	-0.68543	-0.717217	-1.62463	-1.82068	0.205808	0.205808	-1.5734	0.205808	1.80116	0.205808	-1.86625	-0.169556	-1.86625	-1.04166	-0.974217	-1.35427	-2.42208	0.106028	-2.06232	-0.387449	-1.4972
Chr01_Occ:25960001-25980000	0.372156	4.39993	0.224933	2.19165	2.75035	1.04275	-1.61459	0.58814	2.47497	0.68429	2.91399	2.4353	-0.96429	1.86457	-0.144157	-0.57322	-0.00897152	1.74829	0.100165	-2.3265	-1.1924	3.56282	-2.65041	-1.37732	-0.434205	0.0992518	-2.08531	-0.95235	-1.70917	0.743747	0.102441	0.102441	0.865543	0.102441	1.8736	0.102441	-1.92406	-1.65508	-1.92406	0.0415367	-0.712529	0.152686	-0.658994	0.873557	0.341851	-1.4671	-2.23628
Chr01_Occ:25980001-2.6e+07	2.71383	4.57249	3.01034	6.93258	7.29191	5.3593	0.1579	4.27002	-2.75501	-0.143769	3.19079	-1.0082	-2.01153	0.810941	2.44262	0.17959	-0.231274	-1.32538	1.35415	-2.28989	-0.546457	-3.42157	-3.81129	-0.147648	-1.05251	4.4013	-3.92255	1.73248	-2.77726	4.95522	-0.443	-0.443	-0.2924	-0.443	1.37103	-0.443	-1.09991	-1.62714	-1.09991	-1.6552	0.18911	0.552724	3.86979	7.46173	1.64988	2.60078	-0.76616
Chr01_Occ:26000001-26020000	-4.08794	-3.31932	-7.39442	-2.48897	1.07436	-0.966774	-1.59648	1.21874	-1.4527	0.734798	-0.844841	-2.99914	-2.28335	-0.55969	-2.83115	0.756224	-1.99558	-0.832127	1.20986	-2.08046	-0.336436	0.754196	-1.24162	-1.5074	-1.25627	-1.37914	-0.422708	0.127317	1.24215	0.545835	-1.672	-1.672	1.68022	-1.672	-0.477325	-1.672	-3.30151	-2.51372	-3.30151	0.582173	-0.88536	0.620028	0.251599	2.758	0.539556	0.377255	2.00804
Chr01_Occ:2600001-2620000	-0.0649314	1.03242	1.76577	0.28812	3.16875	0.250969	0.611766	-0.436407	-2.31531	-1.24662	-3.46155	-2.13651	-0.199682	-0.13782	-0.961046	3.01689	-3.25203	0.0860131	-0.562634	-0.205151	0.0208388	0.378368	-0.951932	0.0664536	0.931193	-1.15804	-0.931432	-0.444201	-1.08476	-1.00707	4.09858	4.09858	2.34269	4.09858	2.0191	4.09858	-2.30912	-2.02642	-2.30912	0.177676	0.153856	-0.313071	-0.81936	0.529183	-1.21591	-0.478821	-0.0587767
Chr01_Occ:260001-280000	1.16854	0.551776	1.57448	2.51459	3.70059	1.10327	-2.06509	-0.863076	2.42523	0.191065	0.731656	1.98911	-1.71147	0.837958	-0.162498	-0.067574	-1.2495	2.2268	-1.49904	-1.17195	-1.70208	-2.80863	-1.06155	-1.58619	0.0408096	-1.76929	-0.493136	-1.89486	0.762542	-0.61925	1.39866	1.39866	1.91038	1.39866	1.76679	1.39866	0.0430917	-2.60116	0.0430917	0.348581	0.527955	-0.887016	2.21474	1.70747	-0.288422	0.830086	0.264781
Chr01_Occ:26020001-26040000	-0.923556	0.308844	2.64549	2.31565	7.74941	4.25856	-1.25022	-0.026479	-0.627252	-0.245571	-0.562082	-2.36348	0.448635	-0.331788	-1.51093	-0.17583	-2.97824	-2.39193	-1.48822	-3.96316	-1.58019	3.23783	-4.00071	-0.926054	-1.67282	1.81137	-2.70011	0.555284	-1.36385	1.47677	2.60734	2.60734	2.74157	2.60734	0.853451	2.60734	-0.0120151	-1.65862	-0.0120151	0.343967	1.03995	-3.01799	0.155805	-1.6525	2.46073	-1.41258	-1.098
Chr01_Occ:26040001-26060000	8.16699	5.577	5.59099	-0.660098	3.38862	4.59479	5.62712	-0.215216	4.18323	-2.26169	5.7069	4.54325	0.00167037	-1.37944	0.179465	-0.202917	-1.2402	1.1921	1.28063	-6.5206	-3.25053	3.86718	-4.08821	-0.470415	-1.65013	0.950294	0.491247	-1.84937	-1.3066	-2.18102	3.71018	3.71018	5.1217	3.71018	0.146454	3.71018	-1.0874	-3.50694	-1.0874	2.97641	2.00203	-2.03771	2.14337	-0.765334	2.7767	-0.414739	1.41741
Chr01_Occ:26060001-26080000	0.802811	1.00625	-2.76203	-1.28736	0.412765	4.46618	0.891618	0.932839	1.98761	-0.487863	2.1438	1.45535	-1.32661	1.44575	0.900881	-0.563954	1.46736	1.00102	0.885092	-1.77199	-0.280797	-1.0552	-3.01568	-0.809357	0.121196	-2.22513	-0.914187	0.016074	-0.26265	-0.587181	-0.624195	-0.624195	-0.42687	-0.624195	1.97299	-0.624195	-1.71626	-3.84773	-1.71626	3.31291	0.631613	-3.00069	1.33256	1.01405	-0.424017	-3.10529	-1.13658
Chr01_Occ:26080001-26100000	6.99726	6.66439	6.4818	1.40327	5.97175	2.06443	-1.35283	-0.43309	1.66693	-0.0557292	-1.85129	3.5329	-5.50485	-1.26373	-2.82945	-1.80618	-0.97874	-0.167553	-0.0734643	-2.15809	4.1061	-0.997652	-1.58273	3.94186	-1.2339	-1.93522	-1.59743	-0.142055	1.12681	-0.373658	3.96492	3.96492	3.94504	3.96492	0.0125368	3.96492	-2.36232	-0.325709	-2.36232	-2.73126	1.28316	0.451662	1.36405	-0.776842	0.0715901	-0.341594	0.23538
Chr01_Occ:26100001-26120000	2.14274	4.58832	5.62819	0.317097	6.07124	0.931414	1.43597	1.43029	2.47145	0.118499	-0.192663	0.960041	-0.419701	-4.22748	-0.473274	3.22473	3.01378	2.28549	-0.85072	-1.04955	1.42872	-3.64909	-1.81417	5.15328	-1.04532	0.400892	-1.9708	0.34459	-1.78514	0.44511	1.34338	1.34338	5.72405	1.34338	-2.19287	1.34338	0.514982	-3.2733	0.514982	3.51588	-1.35753	-1.41148	0.144058	1.36343	0.937013	1.53349	1.65848
Chr01_Occ:26120001-26140000	0.802818	1.98429	1.44657	0.298753	2.43095	3.01381	-1.151	0.772097	2.50237	0.180139	1.42035	0.892136	0.598209	1.9813	-1.37748	0.428034	1.34615	1.18137	0.492862	-0.637468	-2.77698	-1.54357	-1.2355	-0.492869	0.879629	-0.799219	-0.0855518	-0.0943405	1.0384	0.51995	-0.246447	-0.246447	-0.0534936	-0.246447	0.851739	-0.246447	-2.42448	-3.89073	-2.42448	0.195987	2.57892	-0.651344	0.557898	-0.325459	-1.59654	0.158298	0.827568
Chr01_Occ:26140001-26160000	3.69083	6.0114	4.1728	0.625607	5.76741	4.61269	2.20822	0.873275	2.47148	-0.0805003	1.0116	3.13912	-0.95923	-0.877529	3.72431	0.13026	1.91873	2.56799	-0.940524	-1.21339	0.947342	-0.68198	-0.503754	2.09596	-2.07858	-0.660654	-2.24321	-0.176126	-1.72827	-0.291266	2.02366	2.02366	3.91395	2.02366	0.101536	2.02366	-2.69794	-1.73146	-2.69794	-0.392703	1.474	0.947301	1.34066	1.9858	-1.70354	1.16851	-1.68816
Chr01_Occ:26160001-26180000	3.16004	2.43549	5.15743	3.81329	5.09356	2.55484	2.03571	1.91426	-2.4304	-1.62313	-3.11444	-1.00166	-0.796196	-0.92855	0.436376	1.79225	-1.14272	0.437685	0.60251	-2.70014	0.85662	1.61441	-2.24878	-2.76822	-0.843281	-0.163152	-1.33625	-1.27758	-0.665625	-2.07199	0.374811	0.374811	1.31597	0.374811	0.203835	0.374811	0.516772	-0.940792	0.516772	0.314344	-0.283808	-0.170838	2.88882	-1.97551	2.37905	0.597109	-1.0638
Chr01_Occ:26180001-26200000	7.09928	2.05875	4.74217	0.407765	4.93256	4.57978	1.45317	-0.0887412	0.023636	0.845159	-1.02597	1.3209	-1.88003	-2.97728	1.73714	2.82288	-1.18464	0.234552	-0.100972	-3.51719	-2.85071	-0.409063	-3.63079	-0.717284	1.47599	-1.19718	3.11546	1.79279	2.05492	0.0915422	1.32814	1.32814	1.23919	1.32814	2.32179	1.32814	0.635698	1.42859	0.635698	-0.380364	-0.362032	0.704414	0.057478	3.8399	2.09746	0.168167	0.0814573
Chr01_Occ:26200001-26220000	9.06757	2.18133	4.47361	-0.652481	2.42243	4.07843	-0.0411301	1.93137	1.95559	-0.410431	-0.809587	1.51818	-1.13604	-1.44369	-0.53997	1.17093	1.47402	-1.00906	0.536707	-3.0141	-2.64254	-0.223598	-3.90151	-1.64993	0.638746	-1.51105	-0.655172	0.152597	1.07474	0.684455	0.712475	0.712475	1.39088	0.712475	-1.54765	0.712475	-1.55352	-1.13535	-1.55352	-0.208154	-0.527935	-0.271309	1.73579	-0.326182	2.30283	0.664778	-1.48751
Chr01_Occ:2620001-2640000	-0.361124	2.33725	1.00682	0.103146	1.408	2.03625	3.81634	2.51019	-0.53123	-1.67559	0.513141	-0.979862	-0.989125	-1.14137	-2.98439	-1.37604	-1.13636	0.0237418	-1.48722	-3.40386	-1.55851	0.73584	-2.15375	-3.21291	-1.93103	0.23282	-1.0986	-1.64286	-0.489879	-0.424724	0.81879	0.81879	1.78356	0.81879	-0.843424	0.81879	-4.27067	-4.11828	-4.27067	0.952051	6.11408	1.37828	1.20997	0.74191	-0.0730781	-0.250442	2.3468
Chr01_Occ:26260001-26280000	3.88998	5.39358	4.44843	3.95654	5.05519	4.51379	-0.715244	-0.311743	2.55351	-2.08971	-0.596319	-1.61371	-0.318457	0.594881	3.64682	0.934975	-0.394822	-2.37541	-2.17317	-4.24023	-0.908117	-1.72471	-3.89452	1.29412	-4.33953	1.24695	-4.84515	-1.30799	-0.677021	0.279019	-0.200125	-0.200125	-0.950521	-0.200125	1.65327	-0.200125	0.293226	-1.38122	0.293226	1.21889	-1.78129	-0.766316	0.480115	0.55444	2.70626	2.01996	2.8306
Chr01_Occ:26280001-26300000	0.929332	3.61778	3.03923	3.29826	1.09053	3.97361	0.47843	-3.6632	-0.509673	0.230107	-0.187563	0.230854	-3.49876	-1.19188	1.25479	-0.750373	-2.12314	-2.50031	-2.18967	-3.17342	-0.484954	0.704943	-3.5706	-2.25341	-1.77547	0.423996	-0.610681	-1.11126	-0.773085	-2.12271	-0.527792	-0.527792	1.12504	-0.527792	0.470518	-0.527792	-3.22178	-1.90476	-3.22178	-0.143253	0.440753	-2.8598	-0.41498	-1.21756	0.432116	2.28978	-1.25373
Chr01_Occ:26300001-26320000	-2.01918	-2.97321	-0.283413	0.731335	4.92439	3.59968	-1.76505	-0.556558	-0.784957	1.18078	-1.91132	-0.875374	0.739022	-0.3473	-0.424897	3.92147	-4.01339	1.37198	-0.841107	-1.87412	-3.15753	-1.00776	-0.856281	-1.05733	-0.457189	1.7846	-0.389981	-1.38732	-1.16121	0.662852	-0.470268	-0.470268	3.37592	-0.470268	-0.431282	-0.470268	1.14486	1.43045	1.14486	-0.845533	1.13019	-0.452419	-2.99798	-2.52599	-0.606929	0.64286	0.265044
Chr01_Occ:26320001-26340000	-7.52942	-4.81921	-6.12787	-5.07882	-1.19294	-3.86603	1.02025	-0.567945	0.0196651	2.50211	-0.672139	-0.373409	-1.89067	-1.42207	-0.470137	0.576834	-1.10934	0.175262	0.511901	-4.00368	-0.747261	0.562879	-3.89994	-1.49169	-0.00676246	1.01878	1.33281	-1.79679	1.21277	1.35138	2.57078	2.57078	2.74557	2.57078	0.981265	2.57078	-2.20831	-2.01387	-2.20831	-0.549868	-0.893496	-0.479977	-2.5745	-0.456966	-1.15705	-0.394971	-1.73608
Chr01_Occ:26340001-26360000	-2.69602	0.11973	4.75317	-0.171631	8.31653	3.27526	-1.31759	-1.37179	0.283329	-0.633248	-1.18915	-0.981079	-3.02937	2.20438	-1.91111	-1.71078	-0.81918	-1.57573	-0.384815	-1.90428	-1.19754	-0.193516	-3.52092	-3.24698	-0.798179	1.74327	0.962013	-0.41048	-0.947043	0.253148	1.79891	1.79891	2.5342	1.79891	-0.860744	1.79891	0.581363	0.75101	0.581363	-1.66399	-1.64239	-0.603934	-1.3082	-1.89642	0.0415209	-0.858634	-1.37518
Chr01_Occ:26360001-26380000	3.41205	3.97876	7.20988	6.20182	6.77373	5.11233	-5.3888	-2.54638	0.478783	0.0768155	-5.16501	-2.61579	-1.3352	0.165041	1.02855	2.22021	1.02841	0.497156	1.63759	0.42769	0.0503171	1.1632	-3.31005	-3.04521	-2.27643	-4.19744	-3.45017	-0.7428	-1.35101	-2.53247	1.47573	1.47573	-1.73872	1.47573	4.01471	1.47573	0.685689	-0.108056	0.685689	0.478189	-1.64461	-0.862642	0.927153	2.79232	0.252359	-1.20235	0.933364
Chr01_Occ:26380001-26400000	4.36089	0.724592	3.03444	1.55506	6.83429	3.65362	3.39924	2.40449	0.370232	0.140067	-0.944894	1.0121	-0.994772	0.334958	0.703462	0.221421	-0.931188	-2.21836	2.00361	-1.10297	-1.06248	0.393529	-1.45459	-0.194534	-0.811905	0.130393	-2.23777	1.48205	-0.351255	2.01361	2.14055	2.14055	0.628292	2.14055	-0.407575	2.14055	1.14529	-0.702705	1.14529	0.868748	0.0279652	-1.02184	3.31615	1.79046	2.23426	1.60945	1.38902
Chr01_Occ:26400001-26420000	3.4254	2.65329	2.15125	-0.435397	2.5721	3.10336	1.63645	1.65539	0.581215	-0.468528	0.509086	-0.385159	0.591452	-1.31356	1.83514	0.540602	-1.97182	-1.54693	1.03928	1.24885	1.65433	0.41807	0.334025	-2.28616	-1.65171	0.483899	-0.649042	-0.754338	0.104935	0.346352	1.28029	1.28029	1.98742	1.28029	-1.29456	1.28029	-0.0161552	-0.0437584	-0.0161552	2.01802	0.790225	-0.511211	0.065567	-0.256573	-0.745884	-0.307592	-0.436114
Chr01_Occ:2640001-2660000	-0.915839	-1.86409	0.86413	1.02565	2.00894	-0.221295	0.554686	0.040332	-0.152331	2.18015	1.58849	3.2111	-0.719707	-0.893469	-0.804474	-0.987949	-1.72769	-1.54029	-1.82694	-2.22946	-1.3976	-0.0101365	-2.42707	0.682498	-3.33927	0.450053	-1.45145	0.091283	1.07758	0.571976	4.21556	4.21556	1.18543	4.21556	0.867221	4.21556	-2.54189	-1.5164	-2.54189	1.03525	-0.0340922	-0.797972	2.87155	3.39726	2.53326	-2.95524	-0.468755
Chr01_Occ:26420001-26440000	-4.40369	0.819418	-6.83082	0.450488	6.17913	2.29209	-0.389427	0.166874	-0.013672	-2.22396	-3.44068	-1.02698	-1.87924	1.11893	-0.925535	-0.533398	-1.7314	-0.881031	0.718297	-1.70494	0.386411	1.53201	-1.76341	-3.186	-0.265498	2.99417	-0.391518	-2.14014	-0.149434	2.26286	2.08865	2.08865	-1.79628	2.08865	1.1661	2.08865	0.273109	-1.44361	0.273109	0.717419	-0.318773	-1.98727	0.582449	0.801785	1.36469	0.327779	0.388661
Chr01_Occ:26440001-26460000	2.90401	0.438574	2.39588	3.01204	5.03078	-0.0361956	0.351235	2.73981	-2.98651	-2.32094	-2.45459	-3.17723	-0.580307	0.358318	3.50462	-0.979167	-3.55802	0.958108	-0.440805	-1.14933	0.750566	0.0479949	-2.96987	-2.04351	1.09513	1.16271	-0.553441	0.904647	-0.419118	1.40429	-0.319527	-0.319527	-0.915349	-0.319527	0.798412	-0.319527	-3.68416	-4.16234	-3.68416	0.640979	-1.32448	-0.171712	0.0779258	1.23367	-0.410136	1.02593	-1.28003
Chr01_Occ:26460001-26480000	1.09989	1.49901	3.3819	3.18068	-0.0156254	-0.950506	-3.57137	-0.838016	-4.71258	-2.87789	-1.69158	-6.14177	0.407431	2.0844	1.28401	-0.457008	-3.68532	-2.53799	-0.838384	-1.49173	-2.88982	-1.16146	-0.616902	4.2918	0.0117144	3.69588	-1.86957	1.45955	-1.79319	2.25311	4.84106	4.84106	3.85587	4.84106	-0.656207	4.84106	-1.57151	-3.9652	-1.57151	3.86492	-3.86394	-3.89143	-2.88781	-2.53315	-0.77	-2.9778	-1.92759
Chr01_Occ:26480001-26500000	1.76607	4.23344	3.89246	5.07036	1.97038	2.70341	-0.822055	-2.17284	0.309534	-0.667682	-1.97268	-3.59257	-1.00599	-2.67352	1.11376	0.290642	1.82258	-1.22532	0.54802	-0.84474	0.123708	0.52631	-1.73949	-0.103616	1.6553	-1.41307	-0.525542	-1.46568	-1.41358	-1.63424	2.59073	2.59073	4.34119	2.59073	-1.31294	2.59073	-2.14093	-2.02198	-2.14093	-0.391369	0.101227	0.0439141	-0.557364	1.40602	1.68563	0.892675	-0.622059
Chr01_Occ:26500001-26520000	-2.92899	5.50894	2.55512	3.12609	5.8208	4.53392	1.75529	-1.79556	0.838421	-1.23299	1.38052	-0.763889	-2.92255	0.128154	3.29019	-0.782452	0.51935	-1.28774	-0.95944	-1.55514	-1.9833	0.251452	-2.30231	2.45983	1.17102	-1.34647	-1.47448	-0.905469	-1.75536	0.489353	1.53873	1.53873	-0.0732392	1.53873	1.47759	1.53873	-2.09513	-1.94841	-2.09513	-1.73889	1.1795	-1.90228	-0.19485	-2.08069	-1.23125	-0.068263	-0.196881
Chr01_Occ:26520001-26540000	-0.718635	4.50726	2.80636	4.17328	5.72476	2.54577	0.0636765	-3.28666	1.94961	0.853996	2.94442	-2.65241	-2.21168	-0.94606	1.21812	-1.08407	-0.788514	-0.797157	0.679212	-0.564693	0.448719	1.30145	-1.55214	-0.176946	0.817797	-0.0707897	-0.662222	-0.455502	1.11041	0.315717	1.04557	1.04557	1.41477	1.04557	0.0929656	1.04557	-1.78512	-1.57011	-1.78512	1.60442	-1.17839	-1.1248	-0.623641	-1.97469	0.101884	-0.0292996	-1.69184
Chr01_Occ:26540001-26560000	-2.1061	2.90556	-0.651344	1.77529	1.10371	0.238533	-0.947391	-1.83088	1.29929	-0.819389	0.350379	1.50374	-1.28219	-2.47328	-1.53089	-0.827866	-2.60819	0.906653	2.57392	-2.49896	-0.833877	2.90376	-2.41477	-2.01454	-2.10414	0.204369	-1.60439	-1.43458	-1.31157	-1.07188	1.43	1.43	3.07909	1.43	-1.6033	1.43	-1.77118	-1.63712	-1.77118	0.563874	0.692811	-1.29978	0.136071	0.0399137	2.53395	-0.493207	-2.19341
Chr01_Occ:26560001-26580000	-0.246327	-0.656975	-2.229	-4.16197	3.8388	-0.4926	-1.91929	1.27865	3.03644	-2.29002	3.21017	0.889748	-0.813012	0.1904	-1.17037	-1.58823	-0.651877	-0.0607489	-0.725428	-0.916301	0.646594	1.76729	-1.25718	0.568203	-2.26221	-0.514829	-1.67971	1.11728	0.0830716	0.693881	-0.93652	-0.93652	-2.23007	-0.93652	3.00089	-0.93652	-1.09695	-0.0477191	-1.09695	0.0950751	1.35794	-1.06226	-1.68841	-1.38799	-3.37308	-1.80226	2.85408
Chr01_Occ:26600001-26620000	3.50043	0.76747	2.77578	2.95767	2.70025	2.93522	-1.18452	-0.886511	0.7866	2.05314	1.68777	-0.24476	-2.74024	-1.07938	0.747881	1.63116	2.79	3.40703	0.275508	-0.543499	-0.0232619	1.62926	0.0109236	1.03481	0.26485	0.976212	-0.800541	0.535656	-0.277973	0.672648	0.323889	0.323889	-0.422594	0.323889	1.82395	0.323889	0.229375	-1.37738	0.229375	-0.585583	0.393617	-0.299276	-1.82216	-1.52703	-0.689893	-1.65822	1.7844
Chr01_Occ:26620001-26640000	2.11684	-0.0846765	2.53778	2.84547	4.14024	3.85257	-2.08028	-2.40508	-0.651587	-1.24057	-1.26767	-0.149826	-1.01351	-1.27755	0.650753	-2.32714	-0.96504	0.981577	0.114672	-0.999418	-1.81201	0.728476	-2.72238	-3.38703	0.471829	0.0680408	1.84025	0.247949	1.37411	-0.265682	-0.174722	-0.174722	1.78746	-0.174722	-0.896032	-0.174722	0.674825	-2.53386	0.674825	0.485604	-2.03107	-2.06317	-0.563835	-1.26693	-0.731405	-2.24371	-0.248248
Chr01_Occ:26640001-26660000	-1.8871	-2.80192	-3.6924	-2.27403	3.38719	1.00165	8.13861	-1.12827	4.06731	-0.205857	0.263603	3.2546	0.556967	-0.132738	0.734126	0.0940256	-1.58717	2.50093	2.72729	-2.45175	0.953327	-1.58794	-3.16584	-2.32312	2.55181	1.00952	2.08783	-3.0912	-1.85082	-3.06397	1.6357	1.6357	-2.61898	1.6357	4.18316	1.6357	-1.84622	-1.65573	-1.84622	0.441096	-0.763295	-1.17437	-2.83273	-4.61723	0.568146	-0.916344	2.40723
Chr01_Occ:26660001-26680000	-11.1912	-7.38383	-6.24509	-7.63766	-1.12364	-4.08999	1.0825	-7.9127	1.51913	1.77203	1.14274	-0.494335	-2.06682	-0.331302	0.830254	1.26951	-1.0806	4.56819	-1.26826	-6.33884	-3.92517	3.94001	-6.31458	-2.71598	-3.41635	-0.57455	-3.95269	-1.84994	-2.70437	0.1509	4.58658	4.58658	-0.201297	4.58658	6.28929	4.58658	-3.01545	-3.53529	-3.01545	-2.62296	0.040751	-4.84953	-4.80744	-3.77707	-0.44399	-1.10556	0.624577
Chr01_Occ:26680001-26700000	2.22699	6.04219	4.42386	2.44214	5.2148	3.86923	0.272729	-2.84771	1.37681	1.24481	-2.87816	-1.95032	0.645838	1.36841	0.730333	0.1408	-1.52187	-1.79624	-0.532473	-0.201686	-2.54148	-1.22085	-0.448359	-1.42275	0.354459	0.0206171	0.364106	-2.40914	1.2327	-1.05826	2.14041	2.14041	3.62119	2.14041	-0.459695	2.14041	-0.219108	-0.0920252	-0.219108	-1.78074	-0.89978	0.0667608	1.41837	1.22515	0.534374	2.17137	4.13311
Chr01_Occ:26700001-26720000	1.16897	2.39312	3.38841	2.83329	4.10077	4.10933	0.501676	1.49714	0.597149	-1.04177	0.283751	-3.07889	0.892678	2.37145	-0.861297	0.749304	-0.793572	-0.0800715	0.133405	-0.901343	-0.625236	1.78568	-0.398489	-0.918971	-0.593975	-1.16445	-1.24268	2.22254	-1.93097	2.29697	0.014737	0.014737	1.40434	0.014737	0.834377	0.014737	-0.663271	-0.88867	-0.663271	-0.111877	-1.54085	-2.16935	-0.056594	-0.720807	0.574236	-0.872574	1.46274
Chr01_Occ:26720001-26740000	-1.86389	4.55086	0.736267	1.25703	3.25049	1.70144	-1.67217	-1.1749	-1.36736	-0.302898	-1.0925	-1.8578	2.08011	0.572994	1.6682	1.42039	0.191657	2.34255	-0.00244933	-2.23856	-2.09913	-0.281811	-3.29855	0.717431	0.497766	-0.957147	-0.770868	0.706612	1.51126	0.884217	1.01349	1.01349	2.43551	1.01349	-1.37604	1.01349	-0.536404	-0.0364248	-0.536404	0.0904667	-0.0873412	-1.30113	-0.605677	0.0124366	-0.352097	-1.14973	0.0817779
Chr01_Occ:26740001-26760000	-0.00455977	0.547009	4.28974	1.71734	4.84114	0.616518	0.689386	1.4096	0.865672	1.94518	0.488053	1.46685	-1.46116	0.6442	1.05961	0.530373	-1.61468	-1.09097	-0.32195	-1.49029	0.287006	-0.211822	-1.55298	-2.27242	-0.26964	0.123237	0.193103	-0.748901	1.18813	-0.499903	-1.05665	-1.05665	-0.950036	-1.05665	2.97726	-1.05665	-0.296094	1.50475	-0.296094	-1.09945	-1.55813	0.864756	0.798877	-1.50723	-0.0367195	-0.973033	-0.529445
Chr01_Occ:26760001-26780000	7.15565	2.76727	2.07209	0.99102	3.38215	0.944478	-3.12149	3.55335	-1.50436	-1.52009	-0.977298	-3.08943	-4.21185	-0.189283	-0.621432	-1.84845	0.0327081	-0.446912	0.326934	-2.62601	-0.155868	0.039365	-2.313	-1.44105	-1.26869	0.358363	-2.21217	-0.921694	-2.01698	-0.536628	1.37933	1.37933	2.53876	1.37933	-1.35968	1.37933	0.954269	-2.87073	0.954269	-1.47284	0.687874	-2.04901	-0.378037	-0.789496	-0.576979	0.593188	0.720238
Chr01_Occ:26780001-26800000	3.66108	3.21257	1.43413	-0.174912	2.20141	2.04438	3.11871	2.11347	-2.15234	-2.80175	-1.62394	-2.94741	-3.51742	0.463674	0.942211	-2.35048	-0.255254	-0.159586	-0.524524	0.40312	-3.7745	0.532195	0.71936	0.57656	2.6221	-1.13259	0.316066	3.46995	0.297838	2.63515	1.94972	1.94972	1.17556	1.94972	3.56079	1.94972	-1.05903	-1.72926	-1.05903	-0.982771	-5.35197	-2.21027	-0.374899	-0.439888	2.40576	-3.46419	2.33721
Chr01_Occ:26800001-26820000	4.543	-2.00028	4.29598	0.700704	0.950997	1.27813	-1.83658	-0.443415	0.980387	0.589018	-2.02122	2.77318	-0.306159	5.03954	-2.6588	-0.0575703	-1.75927	0.373304	0.72715	-5.80851	-1.45168	3.49699	-3.70665	-2.3583	-3.44503	0.774595	-1.47249	-2.85387	-0.392534	-1.71991	3.01533	3.01533	1.54735	3.01533	2.66877	3.01533	-2.71098	-2.18104	-2.71098	1.07896	0.276118	-1.68078	0.761508	1.55106	0.401099	1.57482	0.237783
Chr01_Occ:2680001-2700000	7.5639	5.5898	5.08631	3.63258	4.11765	2.0046	0.963082	1.50952	-1.90659	1.76743	-0.142685	0.15644	-0.0145128	-0.257218	-0.287718	-1.07749	-1.94568	2.78495	0.0860515	-0.231434	2.50395	2.53302	0.00615373	-1.23048	-2.09178	2.88842	-1.69587	-1.23599	0.503041	2.50602	2.3547	2.3547	-0.913673	2.3547	0.547451	2.3547	-2.78553	-3.0088	-2.78553	-0.765477	2.40711	0.740128	2.49567	6.33917	1.16448	2.18609	-1.53967
Chr01_Occ:26820001-26840000	3.67243	1.01641	-0.0305651	1.33164	2.42246	-1.68551	-1.36579	-1.07387	1.37863	0.431802	-0.0647874	2.3675	-3.05005	0.664877	0.0182164	-1.53577	-0.396131	0.396734	0.595128	-0.397783	-0.517914	0.383893	-0.147215	1.48303	0.171194	3.45028	0.753813	-0.848277	0.363541	0.117063	1.2369	1.2369	0.376291	1.2369	-0.665453	1.2369	-1.10912	-0.65507	-1.10912	-0.33573	-0.359654	0.400037	-0.68429	0.39189	0.0667211	2.62171	-2.45473
Chr01_Occ:26860001-26880000	2.20337	1.4875	1.83783	-0.434641	2.86688	1.0216	-3.29455	1.42748	0.742839	-1.41565	2.56812	-1.2267	-2.39594	2.06919	1.05843	-1.45195	3.38639	0.969004	-0.573292	0.84503	-4.4345	-0.78863	-0.851959	-1.54213	0.048661	-2.97864	-1.21166	-0.657122	-2.05972	-1.87109	-0.109488	-0.109488	0.13508	-0.109488	3.89979	-0.109488	-3.5262	-0.956743	-3.5262	-1.58253	0.0545597	2.34934	-0.502113	-0.198119	0.348426	0.385497	1.19958
Chr01_Occ:26880001-26900000	-2.87825	0.309364	0.879128	2.41388	3.95257	2.08497	-1.39795	-1.77941	0.706574	0.0993759	1.26726	-1.85559	-0.438038	-0.735865	-0.816628	0.303146	-0.181708	-1.91941	0.476415	-0.107057	1.22589	-0.230143	0.213645	-1.48034	-2.36328	1.48647	-0.462625	-0.436001	-0.67474	-1.25558	3.65077	3.65077	2.69633	3.65077	1.47877	3.65077	0.0921024	0.728523	0.0921024	-0.839903	-0.13403	-0.307441	-1.22095	0.470493	0.790961	-0.194638	1.2729
Chr01_Occ:26900001-26920000	1.9307	3.82865	2.26123	1.25419	4.22519	6.35464	-4.09236	-1.3901	-2.92398	0.413296	-1.02868	-0.425944	0.92686	2.88805	3.65478	-0.836993	-2.20982	-1.96059	-0.20271	-1.56999	-0.650781	0.18288	-4.19746	-1.44624	0.378754	1.20134	-0.684658	-0.300441	-2.27386	0.606565	-1.1783	-1.1783	-0.612865	-1.1783	2.3681	-1.1783	1.00844	-1.58264	1.00844	0.958337	0.246744	-0.921759	-0.508511	-0.73474	0.308908	-1.26869	2.44134
Chr01_Occ:26920001-26940000	-1.12916	7.51958	6.96337	4.05257	5.67714	10.1749	-2.67847	-0.725188	-3.80297	0.95234	-3.33197	-3.38314	4.70753	-0.82251	4.57611	0.275064	-4.24556	-3.83932	4.44126	-5.71826	0.06929	-2.92354	-5.73062	-4.03497	-1.49801	-0.632646	-2.045	-0.552006	-0.0265467	-0.609226	0.00688725	0.00688725	-3.5913	0.00688725	-0.360427	0.00688725	-9.33058	-8.2829	-9.33058	-4.31378	3.37206	-1.7112	2.90893	-0.132388	0.0393545	2.27582	-0.777439
Chr01_Occ:26940001-26960000	-1.52281	1.86348	3.69134	0.819079	3.91197	0.693365	0.156049	-0.490265	-0.718257	-0.177734	-1.08037	-0.633785	0.214094	-0.565342	-0.554815	0.188866	1.01065	-2.13173	2.93997	-0.127241	1.18201	0.466085	-0.00978933	1.3667	-1.53024	-0.287584	-0.738432	0.803899	-1.20817	-1.4087	2.73603	2.73603	2.18792	2.73603	0.348697	2.73603	-0.926461	-1.58642	-0.926461	0.193011	-0.783677	-0.426693	-0.0537913	2.19194	0.19875	-0.741118	1.63029
Chr01_Occ:26960001-26980000	2.27483	3.40747	3.68063	-0.212673	2.73024	3.29427	3.66102	0.913754	-0.255773	-1.32396	0.0944564	1.12021	2.54426	0.480774	0.143414	2.97974	-1.45729	-0.625732	1.08151	-2.24995	0.187326	0.754802	-1.80539	-0.410394	0.449341	-1.03333	-0.254751	0.757156	-1.64036	-0.32461	2.39994	2.39994	2.61272	2.39994	-0.78444	2.39994	-0.0276624	-0.41714	-0.0276624	1.90004	0.620251	-0.422712	0.131104	0.4851	-0.742093	-1.45269	-0.802166
Chr01_Occ:26980001-2.7e+07	3.69592	5.04738	5.80925	1.87513	4.77173	2.84432	4.99089	-0.996893	3.08031	-1.106	-0.183662	4.51086	2.39243	2.63677	1.35506	-0.88449	-2.36758	-0.0409783	1.38182	-0.992712	1.30356	1.58674	-1.24492	-2.03095	-2.62188	2.59569	-3.44317	-0.74787	-1.75146	1.20481	-0.24296	-0.24296	0.000789079	-0.24296	-1.03296	-0.24296	-0.0879648	-2.60773	-0.0879648	3.47409	0.651781	-2.13496	-0.371023	-0.712707	-1.57057	1.08272	-0.912043
Chr01_Occ:2700001-2720000	1.11043	3.73676	3.72425	0.685174	5.72348	3.11188	-0.94838	-1.61463	-2.1614	1.76724	-1.05581	0.575628	-0.467593	-0.170467	1.65678	2.27023	-0.592316	1.73528	-0.0323479	-2.10707	-2.51896	3.1747	-2.12938	-0.61532	-2.47491	-1.30712	-1.94741	-0.90162	-0.7625	0.934107	-0.622225	-0.622225	-1.89136	-0.622225	2.5037	-0.622225	-1.24738	-0.85129	-1.24738	1.37269	0.629903	-0.283335	1.737	2.23986	1.02176	-1.1267	-1.80414
Chr01_Occ:27020001-27040000	1.58942	-0.167052	0.276665	-0.86105	-0.635304	2.99266	0.60869	1.88317	-1.3303	-0.415633	-1.97864	0.4762	-2.26269	1.61848	-1.45575	0.66802	-0.13599	2.95795	-2.1547	-0.0757517	-0.200182	-0.526041	-0.34274	-0.848849	-0.907856	1.19461	0.349665	0.593974	-0.395065	1.47031	-0.778515	-0.778515	1.07058	-0.778515	-0.133652	-0.778515	-0.748753	-1.46641	-0.748753	0.468094	-1.27812	-0.0279506	-1.95339	2.06109	-0.998438	0.812142	-0.542551
Chr01_Occ:27060001-27080000	0.911042	-3.06022	2.34067	0.597284	0.858676	1.9466	4.81426	-0.859673	0.659352	-2.7962	2.9741	2.23021	0.313624	1.79319	-0.864858	-0.130193	-0.790498	-0.541432	-0.0380136	-2.84306	0.346857	-2.28931	-1.04205	-1.6126	1.61701	0.354299	3.14102	2.98134	2.14488	0.615529	0.863697	0.863697	3.98204	0.863697	-1.89525	0.863697	2.36332	-0.202202	2.36332	3.67622	-3.1325	-1.12645	-0.601394	-0.771389	1.41981	-1.1365	-2.39725
Chr01_Occ:27080001-27100000	-13.1781	-4.00096	-8.91319	-7.7693	0.0125142	-6.29878	0.630488	-1.83941	0.957464	-2.01503	-1.22895	-0.4248	-1.58163	2.28133	0.343466	-0.549522	0.84199	0.154025	3.35094	-3.17913	2.74245	0.861023	-1.9653	-3.009	-1.08565	-0.323506	-2.07408	6.09336	-1.95878	5.9798	6.43781	6.43781	6.18606	6.43781	-2.76156	6.43781	-1.11266	0.387453	-1.11266	-3.72284	-0.957603	-0.793105	-2.51204	4.79844	4.12545	6.70411	-0.746104
Chr01_Occ:27100001-27120000	-2.62315	1.18414	-4.10815	-2.6751	-1.40866	-0.276225	8.67829	-2.14468	5.66423	-1.17784	5.06533	3.27749	-1.80787	3.39892	0.116783	-2.08667	4.19519	1.21056	-1.1253	-3.81864	-2.79109	-0.226775	-2.11695	-3.48428	0.471183	-2.03998	0.0993475	-2.39218	0.679072	-2.44092	4.35237	4.35237	6.63642	4.35237	-1.60646	4.35237	-5.29227	-2.32809	-5.29227	-1.62195	-1.12708	0.225987	-1.6282	0.917836	2.00328	0.356145	-0.411529
Chr01_Occ:27140001-27160000	-4.43366	-3.06179	-6.29062	-0.117192	0.0171033	-4.11109	0.796766	1.21148	-0.166712	2.21895	1.41791	1.2945	-1.83077	2.60208	-1.7897	1.61509	-1.77082	4.86789	-1.38574	-3.28781	-3.19388	0.416147	-4.55006	4.59276	-4.12908	1.04402	-4.25748	-1.84317	-0.440352	1.18458	1.85678	1.85678	0.884473	1.85678	0.360938	1.85678	-1.13581	-0.431184	-1.13581	-3.21006	-4.42053	-3.06017	-1.17355	-0.582297	-2.25827	-0.965447	-0.751348
Chr01_Occ:27160001-27180000	0.386148	1.83991	1.187	-0.540051	3.23691	2.01344	0.0123744	0.20589	-0.229779	-0.50165	1.05025	-0.154335	-2.30349	3.39392	-0.94619	-0.970101	-1.02325	-1.67971	0.49852	-0.152673	-0.646137	0.0255584	-0.376719	-0.717346	-1.52094	1.12645	-0.65407	-1.10251	-0.497547	0.675537	1.92482	1.92482	1.73707	1.92482	-0.981869	1.92482	-1.54973	-2.50712	-1.54973	-0.375653	-1.20072	0.0832916	-1.20574	-0.401102	0.253549	-1.06601	-1.58932
Chr01_Occ:27180001-27200000	3.40818	0.860345	1.16838	0.857039	0.654166	0.537435	0.78239	0.1921	1.54681	0.904272	0.718336	0.655407	-0.811849	2.7606	-0.835041	-0.911491	0.436445	0.810734	2.74382	-2.70366	0.822547	0.246811	-1.80787	-0.428784	1.55954	-2.16038	0.723964	-0.0906941	1.07869	-1.55565	2.11466	2.11466	2.05234	2.11466	-0.770683	2.11466	-1.8046	-1.42168	-1.8046	-0.552194	0.513501	-1.01786	-6.99446e-05	0.58047	-0.81826	-1.06257	-0.522841
Chr01_Occ:27200001-27220000	1.19973	1.34625	6.37768	1.74737	2.73581	3.53745	0.611507	1.22619	0.942318	-0.133087	1.98237	0.437103	1.80072	0.510848	0.619075	0.581477	-0.777291	-1.64232	-0.894634	-1.32407	1.77231	3.00568	-0.784141	-0.238513	-2.06078	1.70305	-2.47348	-1.33952	-0.436901	0.778967	3.81139	3.81139	1.9087	3.81139	0.0282752	3.81139	-1.16261	-0.196747	-1.16261	-3.05905	-2.11337	-2.64793	-0.963136	-0.434904	0.65485	-0.41162	-0.421124
Chr01_Occ:2720001-2740000	-0.546763	1.95573	2.65621	-2.30798	0.965636	1.7282	-0.0426335	-0.890755	0.914671	0.823747	-0.157803	0.849281	-0.856634	2.33514	-1.27003	-2.61331	-1.11565	-0.0990944	1.88801	-1.30383	0.586978	-0.64837	-2.66776	-0.421725	0.0640791	-1.3869	-0.0824975	0.173855	0.74613	0.219822	-0.997123	-0.997123	0.179597	-0.997123	-0.196634	-0.997123	0.0191537	-0.814942	0.0191537	-1.1468	0.900804	0.981839	1.20746	1.24653	-0.564149	0.859898	-0.948288
Chr01_Occ:27240001-27260000	-4.1082	1.64849	-1.17935	-0.0582246	0.662821	-0.0851119	3.95265	-1.01279	-0.303688	-1.77688	-0.0496189	-1.05264	2.63051	1.71126	-0.90683	0.724977	-1.99226	-1.20315	0.901026	-1.29888	3.95895	2.93442	-0.814053	-2.00102	-0.808389	-0.0808539	0.438329	1.05437	3.0707	0.543192	3.30641	3.30641	2.02809	3.30641	1.02953	3.30641	0.176792	0.451984	0.176792	1.24157	-0.931082	-0.710354	-0.444018	1.51369	0.657541	3.4024	0.900398
Chr01_Occ:27260001-27280000	2.20965	-0.244043	4.69575	-3.75458	3.17497	2.39059	-0.504134	-2.00662	-0.734504	-1.29148	1.85261	1.29822	-3.83214	3.72933	-0.686569	0.330905	0.448491	3.37156	-2.31135	-1.58257	-1.20172	8.26411	-3.53009	-0.598589	-2.44518	0.327955	-2.04046	-0.764724	0.303005	0.660518	3.41251	3.41251	2.01529	3.41251	-0.39649	3.41251	1.31524	0.66278	1.31524	0.636018	-2.10338	0.204189	3.0548	0.986204	1.9607	1.15282	-0.289302
Chr01_Occ:27280001-27300000	4.46109	3.0302	3.87393	0.385887	2.68221	2.30647	0.484077	2.83373	-1.51792	-1.62916	0.537943	-1.15788	1.51423	2.68413	-0.386654	-0.823434	-1.37365	-0.140178	-0.140577	-2.83232	0.276465	0.862407	-1.57229	-1.77414	1.34746	-0.628036	0.571572	0.343753	0.61866	0.1098	2.39921	2.39921	0.897454	2.39921	2.08123	2.39921	-0.206241	-1.8744	-0.206241	-0.103712	-0.66784	0.63462	-1.77399	-1.33681	-0.169766	-0.921735	-3.10514
Chr01_Occ:27300001-27320000	2.93928	4.0555	4.90299	1.83208	0.854648	2.28196	1.90698	-0.420258	3.66717	-1.84032	2.46855	2.4876	2.65108	5.23179	-0.419965	-3.21475	1.11865	0.191105	0.579707	2.61617	-1.42019	3.28549	0.151934	0.199745	1.89053	1.39839	0.73136	2.23812	0.211671	3.25493	1.37344	1.37344	2.62466	1.37344	0.34259	1.37344	-3.69366	-1.10516	-3.69366	-0.047195	-0.129367	-2.0761	-0.180779	-2.22475	-0.972384	-1.23841	-0.528543
Chr01_Occ:27320001-27340000	7.09983	4.04231	3.49965	0.932201	0.787711	1.49357	-1.62601	2.4731	2.36734	-0.662105	4.86821	-2.53209	4.47085	1.21862	-1.45049	2.43541	0.573636	-2.35827	-1.5705	-1.72308	-1.27618	0.270062	1.45001	1.04249	-0.578475	-2.02045	-0.595827	-0.056594	1.42506	-0.984438	-0.885784	-0.885784	0.616373	-0.885784	0.582114	-0.885784	-0.448246	-1.56001	-0.448246	1.45965	1.44927	0.0416837	-1.87279	0.715587	0.922824	1.89366	-1.00423
Chr01_Occ:27340001-27360000	0.900657	0.246002	-1.54662	-2.7569	-0.932206	1.888	1.97237	3.54042	-0.0481667	1.77876	-0.725864	0.443606	1.314	1.52572	0.479254	-1.05542	-0.658317	-1.21225	-0.916549	-1.94733	-0.810393	-0.859712	-1.5776	-0.898399	1.18159	-0.7406	0.496732	1.13296	0.284798	0.088956	1.72195	1.72195	-2.43711	1.72195	-0.0442193	1.72195	-0.0459275	1.3881	-0.0459275	-0.884406	0.789269	1.20424	0.09079	-0.531404	-0.132906	-2.17952	-0.305734
Chr01_Occ:27360001-27380000	2.32014	2.7115	0.665582	1.65059	2.26421	4.29222	0.47399	-0.915347	0.747894	-1.76363	0.16115	0.0442935	1.24957	0.914418	-0.287322	0.191047	-0.568287	0.225935	-2.39631	-0.821742	0.251997	1.07447	-1.7621	-0.879594	-0.568377	2.70382	-0.384039	0.132192	-0.359357	2.3005	-1.73919	-1.73919	1.43892	-1.73919	0.252993	-1.73919	-0.15809	-1.65655	-0.15809	2.00482	0.0682701	-1.20787	-1.48045	-1.67561	0.502297	-1.23357	1.49601
Chr01_Occ:27400001-27420000	5.93288	5.16302	5.35571	7.07124	5.12527	4.02397	-1.01217	-1.17856	-0.0579939	-1.54696	-0.473823	-1.0424	2.77411	1.83395	1.24169	-0.93743	-0.493555	-2.15942	-1.18016	0.389113	0.621692	1.63246	1.33296	-1.06217	-1.05077	2.39519	-3.29129	-1.24234	-2.24975	3.68921	3.17212	3.17212	1.44685	3.17212	0.252315	3.17212	0.949813	0.646943	0.949813	0.0349254	1.47846	1.57828	-2.33807	-1.07352	-2.26205	-1.50299	-0.37793
Chr01_Occ:2740001-2760000	-1.98698	-1.15513	2.49429	1.33915	6.9392	-3.59851	-2.50468	-1.75598	-2.502	0.930672	0.721086	-2.29583	-0.704221	6.53197	-2.19936	-0.242268	0.423908	1.1067	-3.41092	-4.2704	-1.33998	-3.32554	-5.226	2.38776	-2.17786	-0.604672	-0.239747	3.04264	3.07191	3.31117	5.80054	5.80054	1.16543	5.80054	4.21805	5.80054	-0.139953	-3.1739	-0.139953	1.22147	-1.25607	-2.70893	4.15091	3.4097	0.84313	2.77241	-1.41618
Chr01_Occ:27420001-27440000	4.13724	0.517063	3.44161	0.697201	2.11225	1.06558	-2.38349	-0.221754	-2.45372	1.81889	0.668569	-0.479478	0.762961	0.829982	-1.25351	-0.120134	-1.25227	0.450198	1.0174	0.123265	2.33462	1.481	0.241547	0.913885	-1.60496	-0.767278	-0.421579	0.195617	-0.902104	-0.148966	1.7329	1.7329	3.26333	1.7329	-1.09886	1.7329	-0.662738	0.125556	-0.662738	-1.39729	0.973478	1.12365	0.736549	0.443214	0.798384	-1.18886	-1.69162
Chr01_Occ:27480001-27500000	1.58581	2.99487	5.32495	3.1443	1.05298	3.713	-0.631391	-0.603595	1.32229	-0.516857	1.60565	0.773074	0.330282	2.15415	-1.0548	-0.551393	-0.628311	-2.17529	-0.713778	-2.72319	-1.25114	2.91715	-4.14112	-3.51248	-1.0031	0.895543	-1.17288	-1.74924	-2.70171	0.711762	0.622379	0.622379	3.1148	0.622379	-2.2869	0.622379	-0.481502	-1.60144	-0.481502	1.38405	0.575594	-0.932088	-1.36224	1.0885	0.430743	-2.04697	0.677037
Chr01_Occ:27500001-27520000	6.09355	3.6446	2.41213	1.78249	2.93089	3.54559	2.61214	2.96695	-1.14479	0.384423	0.00321468	0.612576	3.72248	1.6228	-1.66518	1.99608	-1.81876	-0.13225	1.14811	0.131255	1.24347	2.85148	0.753593	-1.55691	-0.257516	-0.338884	-0.257668	1.71605	2.76521	3.89462	2.84656	2.84656	2.61481	2.84656	-2.33331	2.84656	1.36727	1.12748	1.36727	0.562486	-0.800834	1.45719	1.25766	-0.375803	-0.548151	1.26566	-0.409525
Chr01_Occ:27540001-27560000	5.10024	2.76777	6.22656	2.52866	4.19569	7.47479	0.480054	-0.295776	1.59557	-1.23089	2.23146	-1.47208	-1.1993	-3.01676	3.14661	-1.5131	-3.39263	-1.35556	0.69357	-0.376158	-0.759271	1.97475	-0.183072	-2.86168	-2.09865	0.444599	-1.70566	-1.31786	-0.223948	-1.18455	1.44034	1.44034	1.24266	1.44034	0.935003	1.44034	-1.0678	-0.65751	-1.0678	0.0319535	1.35772	0.522211	-0.219472	-0.365976	-0.0587942	0.563203	-1.18541
Chr01_Occ:27560001-27580000	7.00853	1.0826	7.14145	2.45351	8.05712	2.89019	-4.99082	2.31035	-0.016855	-0.798589	1.06676	-2.88698	-1.49501	-2.26089	4.41371	-1.88423	-0.726525	-1.17705	-0.829309	1.20206	-3.40314	2.22742	-0.00602769	-2.18866	-0.402423	-2.06436	-0.742435	-1.07579	-0.783724	-0.578882	1.48533	1.48533	2.3759	1.48533	-0.184588	1.48533	1.27974	-1.00651	1.27974	-0.377114	-0.159871	-0.840763	-1.48099	-1.10559	0.310938	0.64784	0.817244
Chr01_Occ:27580001-27600000	-1.84158	1.94564	-0.432059	0.0933081	1.60053	0.91079	0.263409	0.863047	-1.00366	-0.815212	2.19832	-1.2716	-2.61365	-0.301606	1.84075	-1.74905	0.571618	-0.285203	-0.331343	-1.65284	-1.19691	1.0112	-1.84267	-0.936913	-0.0217422	-1.35751	-1.00132	0.546268	-1.06011	-1.16859	-1.0306	-1.0306	-1.98372	-1.0306	0.91386	-1.0306	-0.588008	0.461827	-0.588008	-0.103521	0.477118	-1.45068	-1.98083	-0.747843	-1.1667	-0.514262	2.34634
Chr01_Occ:27600001-27620000	4.13965	3.86954	2.73581	2.78441	2.12853	2.88272	0.422936	3.33545	1.79525	-0.456471	0.0963602	-1.16205	3.38399	1.71333	-0.124417	-0.434461	-1.57192	-3.02479	1.28597	0.708788	-0.975542	0.532556	-0.192773	-2.53407	-0.427229	3.04452	-0.441449	1.29358	-0.237294	3.47118	0.206063	0.206063	-0.603195	0.206063	1.60869	0.206063	-1.59779	-1.46965	-1.59779	1.52529	0.658967	-1.28842	0.163415	0.0198668	-0.190637	-0.805588	-1.08618
Chr01_Occ:2760001-2780000	1.54902	4.55393	0.842432	1.88169	2.69822	0.280727	-2.64848	-2.03326	-1.21118	3.0894	-0.439837	0.475665	-0.603937	0.73164	-1.87354	-0.16515	-1.46287	-0.698492	0.208671	-0.0481888	0.401309	0.615124	-0.466334	0.336575	-0.126905	0.813889	-0.370124	-2.24129	-1.89038	-0.644838	-0.107233	-0.107233	2.15637	-0.107233	-1.66116	-0.107233	-0.0660145	-0.694186	-0.0660145	-1.2645	-0.566882	0.0370844	1.93757	1.5973	3.40184	-0.44639	1.45305
Chr01_Occ:27620001-27640000	8.58681	7.23567	7.3698	4.05244	7.3965	8.9089	-0.0125116	1.50471	-1.7089	-0.633387	-1.91825	-2.00054	2.28309	3.40595	3.08582	1.07208	-2.60029	-2.19165	1.40177	-1.63754	-0.699934	-1.11476	-3.5827	-2.08135	-0.164117	-0.972497	-0.722211	2.02113	-2.36045	1.11863	2.81215	2.81215	2.3595	2.81215	-0.605172	2.81215	0.0986866	0.708629	0.0986866	0.607437	0.639856	1.31777	3.03377	3.1937	1.48686	1.89811	-0.318914
Chr01_Occ:27640001-27660000	9.68264	5.76344	5.76298	2.1028	4.78228	4.0977	0.658982	6.19466	-3.75855	0.0638414	-1.98435	-3.86471	3.29002	-0.397846	0.282064	2.34947	-3.84368	0.945472	-0.555179	-3.89157	-1.55538	3.73166	-4.41169	-2.39196	1.59413	0.677156	1.66127	2.89159	0.72206	2.90491	3.75168	3.75168	3.14327	3.75168	-2.57323	3.75168	0.740991	-2.30956	0.740991	4.21449	1.43149	-1.70578	2.95731	3.41212	3.89602	3.92035	-0.423675
Chr01_Occ:27660001-27680000	12.4073	5.63279	2.8749	2.5114	2.07599	3.60074	6.66108	-0.922204	6.05078	-2.95079	1.35685	4.53855	3.888	0.60417	-2.99069	3.52705	-2.58512	-1.92257	-1.04883	-1.92169	-1.26482	2.71563	-0.36755	0.224288	0.647579	2.17646	-2.46928	-0.834856	-3.00394	2.21021	1.03148	1.03148	2.86668	1.03148	-1.79949	1.03148	1.93675	-1.16847	1.93675	-2.70089	0.0332974	-3.17884	0.889999	-0.125309	1.85221	1.65535	-0.362709
Chr01_Occ:27680001-27700000	11.5151	7.40421	2.02514	-1.85102	0.936861	6.80771	2.21102	2.20469	5.32029	-1.1736	3.69383	2.29268	3.59303	-0.830239	-1.84225	3.62268	-2.56228	-6.4922	0.470705	-1.60022	-0.720236	3.68149	-1.999	-0.862685	-1.2053	1.02317	-0.314092	-2.39159	-0.792513	-0.515818	2.78756	2.78756	5.05165	2.78756	-2.46328	2.78756	-0.182067	-1.41642	-0.182067	1.01609	2.85629	0.284601	1.07594	1.82125	0.817565	-0.394387	-0.943962
Chr01_Occ:27700001-27720000	0.156259	9.76725	0.20515	-1.11049	2.58118	4.63785	-1.79804	-2.97404	-1.6959	-3.17716	-3.55781	-1.29761	7.57229	0.0674177	-1.92143	3.3112	-3.89583	-3.0363	-0.954629	-0.910732	-0.762965	0.118175	-0.2163	-0.421708	0.922495	-2.57862	-3.06378	-3.218	0.845623	0.9267	-1.88511	-1.88511	-0.983325	-1.88511	1.0272	-1.88511	1.82793	-0.104216	1.82793	4.03933	0.323915	-1.40927	1.56678	-0.067406	-1.45949	4.45352	0.500374
Chr01_Occ:27720001-27740000	9.29591	11.6721	3.80725	3.44455	1.1835	8.93537	3.42336	0.862659	5.98657	-3.25956	3.53467	1.53238	10.2757	-0.102063	0.049197	7.60307	-4.21283	-1.56528	0.421868	-1.12835	-1.14063	1.93763	-1.224	-0.973175	0.0299018	0.307268	0.0383043	1.18393	1.09453	0.0796481	3.71285	3.71285	3.34097	3.71285	-3.35999	3.71285	-0.135402	1.60619	-0.135402	0.833134	1.48056	2.17847	-1.64052	0.502799	2.18539	0.00936375	1.07838
Chr01_Occ:27760001-27780000	-2.29913	0.711363	0.263093	3.08946	7.92668	11.2893	-0.975898	0.314626	0.743029	-2.34628	0.815935	-1.00958	1.56378	2.22796	-0.576181	0.929633	-2.00344	0.720204	3.99002	-0.920151	-1.73726	2.2035	-6.08804	-2.56254	0.281268	1.98283	0.682009	-0.184814	0.795595	1.52276	-3.04706	-3.04706	2.76758	-3.04706	2.02817	-3.04706	0.512972	0.560452	0.512972	0.941888	-1.27622	3.35215	3.01215	2.51445	2.3328	4.89282	-0.560276
Chr01_Occ:27780001-27800000	3.22868	5.02162	5.86747	2.55555	2.83529	8.6378	-0.339169	0.342958	1.9109	-1.15449	1.97131	0.873269	5.6938	0.304338	-3.7128	1.78253	-1.64409	-1.02226	3.18785	-0.434522	6.79679	0.976049	0.0239853	-1.6284	-2.15484	1.33463	0.167307	0.572809	0.070289	-0.0221453	-0.0396205	-0.0396205	0.783684	-0.0396205	1.75149	-0.0396205	3.18652	2.81187	3.18652	-0.0979892	-0.209705	1.39198	4.36619	7.11441	1.44721	-0.0452072	0.273366
Chr01_Occ:27800001-27820000	3.8261	3.16284	-1.20432	1.22503	3.14954	1.71613	1.12223	-1.09499	1.37117	-2.59993	-0.127567	-1.02254	2.95932	-0.0765548	-0.00713989	0.374145	-0.0846446	-1.19703	-0.0811245	-1.4489	1.25987	1.5118	-0.571874	0.626419	-1.54609	0.693397	-0.612971	-0.151674	-1.19886	-0.504548	4.36373	4.36373	1.64274	4.36373	-1.10034	4.36373	-2.1992	-0.1779	-2.1992	-1.54579	0.626595	-1.19301	1.56868	1.33414	0.814897	1.82018	-0.213542
Chr01_Occ:2780001-2800000	1.7296	0.237191	0.0375274	4.80198	2.34017	2.20753	-0.0451147	-0.343051	1.21194	-0.544895	-0.554521	0.0229558	-3.60162	1.45985	0.205693	-2.30249	1.70377	0.0927816	1.6956	-1.46246	-3.00108	-2.2046	-2.26032	0.430676	-3.22981	-0.321801	-2.39234	-1.53597	-0.459959	-2.02128	0.160014	0.160014	0.721439	0.160014	-0.312656	0.160014	2.19123	0.974727	2.19123	-0.276653	-1.79129	1.40743	0.952098	2.09431	0.111289	4.30756	-0.872006
Chr01_Occ:27820001-27840000	-1.85549	-3.45939	-4.33759	-1.51152	-0.189403	3.5238	-3.18047	3.94977	0.50527	-2.56747	4.04948	-4.6064	-0.286579	0.00741464	0.567209	1.79531	-0.717164	0.0716591	-3.45282	-2.22788	-4.1829	0.182978	-2.76825	-3.64243	-1.38342	2.94753	-2.80094	0.632644	-1.15805	1.69624	2.83622	2.83622	5.12511	2.83622	-1.78938	2.83622	-0.326284	0.949519	-0.326284	-0.809634	0.915242	1.79626	-1.67982	-2.07379	-0.288636	2.57869	1.35435
Chr01_Occ:27840001-27860000	-7.92845	-7.35908	-8.37362	-4.97335	-3.83996	1.14537	-0.0602629	5.26073	3.96996	-1.83296	7.05828	-2.28365	1.52236	-0.321051	-2.03326	2.13702	-1.17951	-1.49723	-0.73617	-3.78757	-4.23854	5.73034	-5.01166	-6.04583	-3.3926	4.35006	-1.90983	-2.23869	-2.83758	-0.366734	2.16258	2.16258	2.63697	2.16258	0.114163	2.16258	-3.39002	0.117821	-3.39002	-3.20541	3.93323	2.57791	-4.67124	-1.08152	-0.739236	0.270371	-1.64532
Chr01_Occ:27860001-27880000	8.07146	4.85617	4.9668	3.20569	5.65575	4.36243	1.56854	5.26434	-1.1652	-0.774581	0.358539	-0.787938	1.90063	1.29765	0.0552026	1.17669	-0.916555	0.189414	-0.228278	-1.08613	0.0677917	1.17449	-0.0815604	-1.43767	-0.340165	1.91524	-2.5338	-0.14171	-1.34171	1.05258	-0.926583	-0.926583	0.15664	-0.926583	1.06576	-0.926583	0.223206	-0.958036	0.223206	0.714782	-0.533484	-2.05706	3.91835	1.2362	-1.88618	0.280957	1.69639
Chr01_Occ:27880001-27900000	11.525	5.45387	3.92534	1.69393	-1.2417	2.43918	2.83929	6.22495	-0.471404	-1.97106	1.64686	-2.06602	1.67282	-4.67917	-0.108656	6.93498	1.53158	-2.40288	-2.19912	-2.74676	-1.72568	-0.0625707	-1.15993	-2.32188	-0.171728	0.509186	-1.05071	1.23048	-1.43849	1.37039	2.43167	2.43167	2.74194	2.43167	-1.52939	2.43167	-0.260642	-0.832965	-0.260642	-0.261811	0.152729	-1.93066	5.92877	-1.23908	-0.655934	-3.38046	1.64339
Chr01_Occ:27900001-27920000	3.9004	1.90518	2.98539	3.64644	1.75938	2.79875	-1.08682	1.05865	2.02041	-0.392219	3.57641	0.415777	2.64062	-1.07459	2.40637	1.51018	-2.15634	-0.170389	-1.76069	-2.00387	-1.36743	0.804348	-3.73236	-2.02971	-1.34251	0.324386	-1.05805	-1.33849	0.219632	-2.37039	0.766704	0.766704	1.15978	0.766704	0.702165	0.766704	1.16711	-0.42247	1.16711	1.37898	1.6555	0.372132	1.88798	-1.52108	3.39717	1.66924	-2.80415
Chr01_Occ:27940001-27960000	4.08136	8.32806	2.60077	1.33594	3.89632	1.62651	0.786746	2.00721	2.2472	2.73926	2.88284	-1.34418	3.05751	-0.285377	3.16153	3.76868	-2.18536	-1.36041	-0.641262	-2.21293	-1.12668	0.76436	-3.95826	-1.90823	-2.78861	0.795631	-1.12525	-0.000771033	-0.754036	0.332747	-2.58808	-2.58808	0.141609	-2.58808	1.52721	-2.58808	1.3641	-0.944157	1.3641	0.396951	-1.81592	-3.24802	-0.518936	-0.00876395	-1.28398	-0.181586	-0.0903241
Chr01_Occ:27960001-27980000	2.83573	2.20817	2.97888	1.61347	4.62874	1.58682	-2.13645	1.68182	0.576523	-0.232891	6.64231	-4.18366	2.1989	-0.702222	1.80793	0.473468	-0.780585	-0.880622	0.545792	-1.68823	-0.517607	-1.47634	-2.01965	-2.21798	-3.52687	1.29935	-0.657335	-1.73695	-0.390744	0.0507319	0.974849	0.974849	2.47703	0.974849	-1.11704	0.974849	-0.489479	-2.74008	-0.489479	0.384276	-0.0819892	-0.0492539	4.15656	0.916827	-0.47909	-1.95829	1.12726
Chr01_Occ:27980001-2.8e+07	-1.07639	1.89687	5.67866	-1.12712	3.51004	1.15539	0.442912	-0.164342	-0.36692	-0.430077	1.34169	-0.442461	-3.92441	0.473934	4.2703	-1.65684	2.22756	-2.13305	1.50954	-1.6112	-3.18205	1.40804	-2.85431	-1.40695	-1.90516	0.644136	-1.90345	-1.01786	-1.281	0.405081	0.531669	0.531669	-0.415951	0.531669	-1.00849	0.531669	-2.83878	-3.14962	-2.83878	-0.699931	-0.642968	-2.23718	-1.06612	1.35986	0.0555152	0.947901	4.203
Chr01_Occ:28000001-28020000	1.49753	0.82039	4.33081	0.649984	6.35323	3.33571	2.96169	-1.39086	1.28736	2.20335	1.11018	2.34541	-0.720677	0.568988	-0.871886	0.786382	-1.41563	-1.08041	-1.95616	-2.37403	-1.76236	-2.04587	-1.342	-1.62858	2.01184	-0.133537	1.62383	0.300123	1.36955	-0.21737	-0.975024	-0.975024	-0.186682	-0.975024	-0.304147	-0.975024	-0.262945	-0.638413	-0.262945	-1.02982	1.09953	-0.651289	1.02484	2.5696	1.24816	1.42277	2.48344
Chr01_Occ:2800001-2820000	-11.6387	-11.3298	-12.8729	-4.87506	-3.51871	1.47791	-1.67213	1.50598	-2.35734	0.611996	-2.93156	-0.381029	-3.53676	1.88931	2.41145	0.977471	-1.11055	1.27798	1.01308	-2.66964	-2.34178	-1.37153	-3.69965	-0.912228	-0.768546	1.15821	-1.2812	-0.386676	-2.77098	0.970998	3.72945	3.72945	3.61286	3.72945	-1.82167	3.72945	-2.21169	-1.13603	-2.21169	-3.07584	0.147745	-2.33975	-4.7441	-3.60496	-2.61184	-1.66809	0.302401
Chr01_Occ:280001-3e+05	2.76285	1.56921	3.27235	1.53015	3.64318	0.564296	-2.02	0.019464	3.1386	1.84169	1.4311	4.79699	-3.06184	0.720002	1.12479	-0.251294	-2.28918	0.903488	-1.09205	-2.17117	-2.17835	-1.84239	-2.69216	-0.33937	-1.38046	0.068733	-0.965263	-1.31017	-0.827321	-2.70895	1.67896	1.67896	3.03654	1.67896	-2.18937	1.67896	-1.35934	-2.37627	-1.35934	0.889261	0.45561	-0.873133	5.48449	4.63608	0.775572	1.79982	-2.09865
Chr01_Occ:28020001-28040000	10.0132	5.76303	3.88573	6.15481	2.33989	7.20781	3.2805	1.1571	4.99373	-3.0504	5.90888	-1.17543	3.89996	3.10854	-2.28854	2.90319	-2.16279	-1.13172	0.26575	-3.89592	-1.5388	-2.22412	-3.66126	-3.31688	-0.252683	-0.754624	-1.13894	0.586525	1.72985	2.80098	3.96821	3.96821	0.84578	3.96821	2.25284	3.96821	-0.881756	-4.58392	-0.881756	3.19764	-0.653931	-3.66485	4.41658	5.34972	3.55346	2.57208	0.964012
Chr01_Occ:28040001-28060000	4.69831	5.76765	5.10267	0.452818	4.22721	1.02631	-2.80258	2.74664	-1.46089	0.96933	2.97159	-3.28724	1.04845	0.673687	-2.01591	2.29262	2.47075	-2.77684	1.74945	-2.44578	-0.00704907	-1.22771	-2.35168	-1.05882	-1.6297	-0.455253	-1.29462	-0.108641	0.661223	1.22675	-1.17602	-1.17602	2.22931	-1.17602	-1.34176	-1.17602	0.601671	0.810799	0.601671	-1.13025	0.339994	-1.4864	3.16901	3.87394	0.883722	-0.416786	-2.20639
Chr01_Occ:28060001-28080000	3.21975	-0.0917586	6.33646	0.18077	2.1596	6.41212	4.07987	1.25769	-1.54036	0.17758	-4.91075	-2.72253	0.417653	3.71101	1.14924	-0.886577	-1.02225	0.710494	-0.875621	-1.03779	-2.38617	-1.17726	-2.16638	-1.56383	-2.74282	2.04374	-2.58129	-0.754376	-0.936888	-1.02925	0.341509	0.341509	3.3516	0.341509	-0.688764	0.341509	1.46573	3.35567	1.46573	-0.914217	1.62935	3.00627	-0.924049	-1.18539	-2.39267	-0.976195	-1.61792
Chr01_Occ:28120001-28140000	4.7923	2.73223	3.78685	0.567217	1.72546	6.01081	7.16668	-2.00486	2.94387	0.896429	-0.921855	-0.572876	4.68628	-1.04034	2.27612	0.65538	-2.04842	-0.417307	-1.34523	-1.9015	-2.99241	0.00118253	-2.79046	-1.36186	-2.22383	2.1183	-2.15123	-0.489973	-1.51867	3.13335	0.682262	0.682262	2.52396	0.682262	1.16507	0.682262	1.26058	0.660765	1.26058	1.40262	-0.491425	-0.573976	2.63474	-1.74579	0.116095	-0.492488	2.00759
Chr01_Occ:28140001-28160000	-3.63385	-2.94873	-2.75447	-2.88972	-2.5813	-2.28117	2.90207	-1.10893	1.66469	-0.311228	0.382429	-0.522366	-0.595098	1.72935	1.60556	-0.831718	0.87537	0.686683	0.681607	-3.01204	-4.01979	0.802188	-3.09583	-2.05981	-0.70696	2.07799	-0.63914	-0.326179	-2.52376	-0.34622	0.979763	0.979763	0.858755	0.979763	1.44927	0.979763	-2.34658	0.366462	-2.34658	-2.09528	-1.28805	1.9475	0.275549	-1.13872	1.22638	1.16468	1.4518
Chr01_Occ:28160001-28180000	4.78147	2.95958	3.89717	3.66285	2.72107	7.25088	-2.69665	1.56833	0.54254	3.6809	3.42219	-0.312142	2.76702	-2.60223	2.06364	2.26726	-0.663959	1.363	-1.36245	-1.4214	-1.39742	1.41854	0.345539	0.256408	-2.28012	0.867304	-2.36918	3.06626	-0.624635	4.02811	2.19896	2.19896	0.971354	2.19896	1.81116	2.19896	-1.68188	-3.48781	-1.68188	0.0418413	-1.22322	-1.84333	-0.612756	-1.95723	-4.01494	-1.922	1.03163
Chr01_Occ:28180001-28200000	1.20484	-0.259237	0.331857	0.301608	0.530294	0.561709	1.81909	-1.41573	0.228047	2.1677	-1.16662	4.09596	-0.730631	-0.236884	-0.147278	0.447858	-1.20283	-1.8036	0.43215	-0.00367639	0.737881	-0.110223	0.410187	0.297822	-0.634007	2.04984	-0.0696971	0.299236	-0.410972	1.1621	1.35204	1.35204	2.40393	1.35204	-1.31155	1.35204	1.95121	0.570873	1.95121	1.24179	-1.68497	-1.44709	-0.343268	-1.21848	0.381064	-0.802505	-0.744606
Chr01_Occ:28200001-28220000	1.43759	1.9581	4.34254	2.15881	1.53287	7.4575	0.267127	-0.816807	-2.16705	2.69141	-1.78575	-0.165431	-0.597042	-1.16478	4.70473	0.234805	-0.87108	2.10199	-0.0548455	-0.0815927	-0.0864618	1.77495	-0.0100187	-0.690611	0.0645469	-1.0032	-0.527983	-0.912552	1.75551	0.801725	2.41222	2.41222	2.81925	2.41222	0.00383482	2.41222	-2.11292	-1.09018	-2.11292	-1.06178	1.09035	-0.583127	-1.98569	1.19208	-1.16258	1.98417	0.471976
Chr01_Occ:2820001-2840000	1.32394	2.04092	-0.113573	3.23775	2.92055	4.03829	1.56717	0.356082	3.01342	0.613307	1.44875	2.05724	-0.217567	-1.19369	2.24822	-0.350203	0.241189	-0.953451	-0.997427	-1.89378	-3.0536	-0.400781	-2.42005	-1.85475	-1.16775	-1.46001	-1.63311	-1.12076	0.837584	0.45948	2.02668	2.02668	1.70095	2.02668	-2.683	2.02668	1.4501	-0.977885	1.4501	2.11522	0.837395	-2.14728	-1.03507	0.370993	-0.493153	-0.0808755	0.823845
Chr01_Occ:28220001-28240000	4.02085	0.557103	1.86932	1.75092	8.30023	7.17661	2.28523	-1.27828	2.8911	2.18132	-1.22455	4.94615	1.19882	6.17149	1.88101	-5.1311	-0.18239	-3.1863	0.195613	-0.994679	0.897114	1.62493	-0.226427	0.528069	-2.07663	-1.59025	-0.681003	-0.225054	0.523545	-0.112996	0.213832	0.213832	0.525444	0.213832	1.76535	0.213832	-1.57391	-1.97811	-1.57391	-2.19562	0.231081	-2.39326	-3.48888	-2.24632	-1.26358	-1.56459	-0.700201
Chr01_Occ:28240001-28260000	-0.211884	4.66682	4.18141	0.99017	7.39334	6.15545	-0.511939	-0.4935	0.729419	-0.866435	-0.102528	1.37278	-1.53708	2.09387	3.47515	-0.658994	1.69462	1.86199	0.672075	-3.02211	-0.688386	1.97147	-0.642533	-0.232172	1.89063	1.18967	2.1666	2.26655	1.95866	0.411645	3.13173	3.13173	2.57288	3.13173	1.21435	3.13173	-1.46786	-3.43784	-1.46786	0.00477071	-0.248556	-1.33744	0.914976	-1.35642	1.34523	3.17198	-1.66418
Chr01_Occ:28260001-28280000	-0.580796	-0.947609	-0.232374	0.182982	4.56535	2.94177	-0.603295	0.864927	3.56046	0.17169	3.03197	1.70689	1.48224	1.2809	1.31072	-1.09233	-2.41376	0.61586	-3.54877	-3.26486	-2.45119	3.01	-1.85275	-0.323935	-0.0477027	0.125513	0.517847	1.541	2.15747	1.72564	-0.953394	-0.953394	-0.786138	-0.953394	2.08699	-0.953394	-4.08671	-1.61031	-4.08671	-0.645406	-1.65481	-0.209525	-3.15023	-1.11243	-0.687045	0.371556	3.5837
Chr01_Occ:28300001-28320000	-1.76858	3.46472	-0.884522	-1.6152	2.12125	0.251528	-0.92211	-0.510115	3.10091	0.642715	2.1452	-0.887239	1.30226	-2.12541	-0.0543982	1.69522	-1.59574	-0.8871	-0.73125	-1.10483	-1.20865	1.17746	-2.2363	-2.15457	0.920096	0.809578	-1.33395	1.96275	-1.32444	1.88678	-0.759353	-0.759353	0.389449	-0.759353	1.22662	-0.759353	-0.521786	0.89541	-0.521786	-2.0474	-0.824515	1.16301	-2.74322	-2.00071	-0.835034	-0.178612	-0.700803
Chr01_Occ:28320001-28340000	-13.6112	-2.26959	-9.06611	-3.67674	1.86087	-1.96817	-0.231805	1.61596	-3.56978	1.13624	-0.326776	-2.26261	6.82364	1.92504	4.22956	2.43078	-1.69438	-3.97285	-0.846715	-4.70314	-1.59311	-0.531019	-4.91342	1.93963	-1.95366	-1.91443	-2.50003	1.44098	6.30839	3.86501	1.42752	1.42752	-2.29201	1.42752	4.19042	1.42752	-3.67938	-5.43945	-3.67938	-1.14315	-2.04461	0.159749	-8.6617	-3.77357	-2.89013	-0.973368	-1.62374
Chr01_Occ:28340001-28360000	-3.89008	-2.82143	-2.51049	-2.02929	5.78772	-1.54834	-0.0736771	-3.77435	3.46814	0.540914	2.92128	1.61521	-2.22491	4.13341	0.883937	-3.26661	-0.387486	1.01022	-0.318106	-2.79174	0.254291	-0.89679	-2.52518	-2.46953	-0.861429	0.247661	-1.22418	0.884037	-0.00832247	-0.963925	1.67539	1.67539	1.8307	1.67539	1.10577	1.67539	-2.5101	-1.19754	-2.5101	-3.26936	-2.3885	-1.35456	1.84185	4.44029	0.733838	4.05724	-1.71246
Chr01_Occ:28360001-28380000	2.81619	-0.962704	1.28925	-0.689911	1.61337	0.188363	-2.26467	-2.00338	-0.716802	0.0232262	0.527889	0.557046	-1.3433	-2.55335	-0.190092	1.65787	-0.160892	-2.05386	0.336102	-2.17416	-1.05227	-2.179	-3.45473	-2.73477	3.1057	-2.52388	1.50087	3.49353	1.78954	2.98791	2.16173	2.16173	0.754577	2.16173	3.07154	2.16173	-2.19144	-1.982	-2.19144	-0.271705	-1.05441	-2.86999	-0.0876179	-0.144455	-1.57879	0.114666	-0.365777
Chr01_Occ:28380001-28400000	1.96746	0.0388353	3.66385	0.186146	2.69644	2.30929	-0.236348	-0.501833	2.34126	-0.586797	0.837688	-0.501538	0.473094	1.00952	2.01266	0.726488	0.335328	-1.21209	-0.169105	-0.648737	-0.655134	-0.415744	-0.383434	-1.42118	-0.711223	2.50258	0.112874	-0.0458467	-0.356185	-0.695436	-0.461169	-0.461169	1.0314	-0.461169	-0.796131	-0.461169	1.03973	0.0680096	1.03973	-0.371802	-0.0777844	0.225385	0.538425	1.53304	-2.328	1.36156	-0.456547
Chr01_Occ:28400001-28420000	-0.363144	-0.335596	-1.16834	-1.98542	4.28528	0.980261	-1.8927	0.416247	-1.31004	-1.92099	0.334246	-1.44329	1.0505	0.395702	-1.32612	0.459744	-0.787241	-1.15014	0.80535	-1.46283	0.908249	2.30439	-0.0557537	-2.36422	-1.26216	-1.92861	-1.15295	-1.59957	0.88356	-0.530867	1.1312	1.1312	-0.950945	1.1312	3.02266	1.1312	-1.53668	-0.925762	-1.53668	-1.11385	-1.20351	-0.183977	-1.33585	-1.05072	-1.39786	-2.27586	-0.986844
Chr01_Occ:2840001-2860000	-2.02738	0.531473	3.22275	0.453881	5.78051	2.06778	3.08604	-1.7437	3.28631	0.059895	2.21633	3.5522	0.139514	-2.93346	4.00293	-0.32206	-0.828361	-1.39125	-0.540366	-3.34216	1.03185	1.36499	-4.30318	-1.38523	-0.746911	0.603728	-0.58293	-1.05932	0.137317	0.596217	0.549442	0.549442	2.26221	0.549442	1.4296	0.549442	0.835554	-0.0120046	0.835554	-0.704872	-1.96996	-1.85501	-0.253899	-1.58384	-1.64672	0.167209	-0.00604826
Chr01_Occ:28420001-28440000	4.69443	-0.130619	-0.25979	0.537824	0.352405	1.31907	-2.65936	1.17072	1.61492	-0.953737	4.42067	-2.41336	-0.176461	-1.19024	4.25588	1.80555	-1.78889	0.103075	-1.79979	-3.28622	0.168805	0.844155	-2.96351	-3.87219	-1.51153	-1.34484	-0.138014	1.07075	-0.702345	1.00331	0.376189	0.376189	-0.593969	0.376189	2.65517	0.376189	0.557502	-1.5218	0.557502	-1.25606	-1.46844	-2.7787	-1.43487	-0.665407	1.18376	-1.32884	-1.40788
Chr01_Occ:28460001-28480000	-2.88487	0.561694	0.793884	-0.487753	3.06378	2.00235	-1.89657	-0.286439	-1.13404	1.34368	-0.509648	0.269364	-4.12117	-0.00739739	0.837102	-1.46686	-1.62043	0.902724	-0.459262	-2.3158	-1.53913	0.615169	-2.17776	-0.00382592	-1.21142	-2.38582	-2.55451	-0.549005	-1.7511	-3.03432	1.56461	1.56461	2.26326	1.56461	1.83318	1.56461	0.51839	1.16597	0.51839	-1.22967	-2.60601	-0.184932	0.444504	-0.161967	-0.348969	0.404377	-0.977628
Chr01_Occ:28500001-28520000	-1.08442	4.13773	3.74607	-1.62005	3.96123	5.62622	-4.51509	1.01924	-1.24608	0.0539592	-0.684042	-1.80841	-0.931412	0.80086	0.665454	-1.89126	-1.0963	1.58691	-0.59109	-1.42708	-2.86033	1.85426	-1.77174	-0.640409	-0.136051	-2.46752	-1.10607	-2.7388	1.05583	-2.65926	1.28264	1.28264	1.39969	1.28264	1.64206	1.28264	-2.69392	-2.37638	-2.69392	-0.397378	1.01137	-1.47383	-0.318387	0.283687	-2.87487	-0.405989	-1.48109
[truncated: 38,814 more rows]
