# Supplementary material for: Haploblocks contribute to parallel climate adaptation following global invasion of a cosmopolitan plant
Source: Nat Ecol Evol. 2025 Jul 8;9(8):1441–55. doi: 10.1038/s41559-025-02751-2 (PMC12328208; doi:10.1038/s41559-025-02751-2)
Supplement: Supplementary file 14 — Haploblocks, WorldClim variables, population-genomic selection analysis dataset. [file 41559_2025_2751_MOESM14_ESM.xlsx]

## Sheet: Haploblock genotypes
sample	coverage	pop	range	hb7a1	hb7a2	hb7b	hb9	hb13
Albuquerque_1_10	1.1722	Albuquerque	nAM	0	0.5	0	0.5	0.5
Albuquerque_1_13	1.3557	Albuquerque	nAM	0	0	0.5	0	0
Albuquerque_1_19	0.8602	Albuquerque	nAM	0	0.5	0	0.5	0.5
Albuquerque_1_3	1.8029	Albuquerque	nAM	0	0	0.5	0	0
Albuquerque_1_4	1.5592	Albuquerque	nAM	0.5	0	0	0.5	0.5
Albuquerque_1_5	1.0804	Albuquerque	nAM	0.5	0	0	0.5	0
Albuquerque_1_7	0.946	Albuquerque	nAM	0	0	0	0.5	0.5
Albuquerque_1_8	1.1328	Albuquerque	nAM	0	0.5	0	0	0.5
Albuquerque_1_9	1.0423	Albuquerque	nAM	0	0	0.5	0	0
Albuquerque_14_1	1.4014	Albuquerque	nAM	0	0	0	0	0.5
Albuquerque_14_10	0.8539	Albuquerque	nAM	0.5	0	0	0	0
Albuquerque_14_14	0.8699	Albuquerque	nAM	0	0	0.5	0	0
Albuquerque_14_17	0.6475	Albuquerque	nAM	0	0	0	0	0
Albuquerque_14_18	0.4237	Albuquerque	nAM	0	0	0	0	0.5
Albuquerque_14_3	0.7044	Albuquerque	nAM	0	0	0.5	0	0
Albuquerque_14_4	0.448	Albuquerque	nAM	0	0.5	0.5	0	0
Albuquerque_14_7	0.5576	Albuquerque	nAM	0	0	0	0	1
Albuquerque_14_8	0.8904	Albuquerque	nAM	0.5	0	0	0	0
Albuquerque_15_1	0.6514	Albuquerque	nAM	0	0	0	0	0
Albuquerque_15_10	1.0912	Albuquerque	nAM	0	0.5	0.5	0	0
Albuquerque_15_11	0.6522	Albuquerque	nAM	0	0	0	0	0
Albuquerque_15_2	0.6168	Albuquerque	nAM	0	0.5	0.5	0	0
Albuquerque_15_4	0.6858	Albuquerque	nAM	0	0	0	0.5	0
Albuquerque_15_7	0.7774	Albuquerque	nAM	0	0	0	0	0
Albuquerque_15_8	0.8765	Albuquerque	nAM	0	0	0	0.5	0
Albuquerque_15_9	0.6978	Albuquerque	nAM	0	0	0	0.5	0
Albuquerque_2_1	0.7281	Albuquerque	nAM	0	0	0.5	0.5	0.5
Albuquerque_2_13	0.4607	Albuquerque	nAM	0	0	0	0	0.5
Albuquerque_2_14	1.6609	Albuquerque	nAM	0	0	0	0.5	0
Albuquerque_2_15	0.6473	Albuquerque	nAM	0	0	0.5	0	1
Albuquerque_2_19	0.78	Albuquerque	nAM	0	0	0.5	0	0
Albuquerque_2_3	0.6678	Albuquerque	nAM	0.5	0	0.5	0	0.5
Albuquerque_2_6	0.8444	Albuquerque	nAM	0	0	0	0	0
Albuquerque_2_7	1.3209	Albuquerque	nAM	0	0	0.5	0	0
Albuquerque_2_8	0.7174	Albuquerque	nAM	0	0	0.5	0	0.5
Albuquerque_29_1	1.2462	Albuquerque	nAM	0	0.5	0	0.5	0
Albuquerque_29_13	3.2782	Albuquerque	nAM	0	0	0	0	0
Albuquerque_29_5	1.6695	Albuquerque	nAM	0.5	0.5	0	0	0
Albuquerque_29_6	2.0716	Albuquerque	nAM	0	0.5	0.5	0.5	0
Albuquerque_29_7	0.4341	Albuquerque	nAM	0	0	0.5	0	0
Albuquerque_29_8	1.9486	Albuquerque	nAM	0	0	0.5	0	0
Albuquerque_29_9	1.2794	Albuquerque	nAM	0	0	0	0	0
Albuquerque_3_1	0.5405	Albuquerque	nAM	0	0	0	0	0
Albuquerque_3_10	0.6936	Albuquerque	nAM	0	0	0	0	0
Albuquerque_3_12	0.5696	Albuquerque	nAM	0	0	0	0	0.5
Albuquerque_3_14	0.4376	Albuquerque	nAM	0	0	0	0	0
Albuquerque_3_16	0.546	Albuquerque	nAM	0	0	0.5	0	0
Albuquerque_3_7	1.285	Albuquerque	nAM	0	0	0	0	0
Albuquerque_3_8	1.3556	Albuquerque	nAM	0	0	0	0	0
Albuquerque_32_1	0.7335	Albuquerque	nAM	0.5	0.5	0.5	0	1
Albuquerque_32_10	0.9305	Albuquerque	nAM	0	0	0.5	0	1
Albuquerque_32_11	0.5382	Albuquerque	nAM	0	0	0	0	0
Albuquerque_32_12	0.8659	Albuquerque	nAM	0.5	0.5	0	0	1
Albuquerque_32_13	1.2795	Albuquerque	nAM	0	0	0	0	0.5
Albuquerque_32_14	1.781	Albuquerque	nAM	0	0	0	0	0.5
Albuquerque_32_3	0.7365	Albuquerque	nAM	0	0.5	0	0	1
Albuquerque_32_8	1.6695	Albuquerque	nAM	0	0	0	0.5	0.5
Albuquerque_32_9	2.1699	Albuquerque	nAM	0	0	0	0	0.5
Albuquerque_33_1	0.8324	Albuquerque	nAM	0	0	0	0.5	0
Albuquerque_33_10	0.681	Albuquerque	nAM	0	0	0.5	0	0
Albuquerque_33_12	1.0454	Albuquerque	nAM	0.5	0	0	0	0
Albuquerque_33_14	0.5685	Albuquerque	nAM	0	0	0	1	0
Albuquerque_33_2	0.6762	Albuquerque	nAM	0	0	0	0	0
Albuquerque_33_4	0.4212	Albuquerque	nAM	0.5	0	0	0.5	0
Albuquerque_33_6	1.4966	Albuquerque	nAM	0	0	0.5	0	0
Albuquerque_33_7	0.7297	Albuquerque	nAM	0	0	1	0	0.5
Albuquerque_33_9	0.6537	Albuquerque	nAM	0	0	0	0	0.5
Albuquerque_35_10	0.9208	Albuquerque	nAM	0	0.5	0.5	0	0
Albuquerque_35_11	0.7846	Albuquerque	nAM	0	0.5	0	0.5	0
Albuquerque_35_12	0.8186	Albuquerque	nAM	0	0.5	0.5	0	0
Albuquerque_35_3	0.8232	Albuquerque	nAM	0	0.5	0	0	0.5
Albuquerque_35_4	1.3132	Albuquerque	nAM	0	0.5	0	0.5	0
Albuquerque_35_5	0.5375	Albuquerque	nAM	0	1	0.5	0	0
Albuquerque_35_7	1.1444	Albuquerque	nAM	0	1	0	0	0
Albuquerque_35_8	0.6448	Albuquerque	nAM	0	0	0	0	0
Albuquerque_36_1	0.9282	Albuquerque	nAM	0	0	0	0	0.5
Albuquerque_36_10	0.7247	Albuquerque	nAM	0	0	0	0	0.5
Albuquerque_36_11	0.7578	Albuquerque	nAM	0.5	0	0	0	0
Albuquerque_36_12	0.6087	Albuquerque	nAM	0	0	0.5	0	0.5
Albuquerque_36_13	0.7731	Albuquerque	nAM	0	0.5	0	0.5	0.5
Albuquerque_36_2	0.9673	Albuquerque	nAM	0	0	0	0	0
Albuquerque_36_6	0.7714	Albuquerque	nAM	0	0	0.5	0	1
Antwerp_1_10	0.8684	Antwerp	EU	0	0	0	0	1
Antwerp_1_11	1.3559	Antwerp	EU	0	0	0.5	0	0.5
Antwerp_1_13	1.1867	Antwerp	EU	0	0	0.5	0.5	0
Antwerp_1_17	1.1492	Antwerp	EU	0	0	0	0	0
Antwerp_1_2	0.6796	Antwerp	EU	0	0	0.5	0	0.5
Antwerp_1_5	1.0017	Antwerp	EU	0	0	0	0.5	0
Antwerp_1_7	1.3411	Antwerp	EU	0	0	0	0	0
Antwerp_1_9	0.8989	Antwerp	EU	0	0	0	0	0.5
Antwerp_2_11	0.729	Antwerp	EU	0	0	0	0	0
Antwerp_2_13	1.2239	Antwerp	EU	0	0	0.5	0	0
Antwerp_2_15	0.5083	Antwerp	EU	0	0	0	0	0
Antwerp_2_3	0.9648	Antwerp	EU	0	0	0	0	0.5
Antwerp_2_4	0.662	Antwerp	EU	0	0	0	0	0
Antwerp_2_6	1.9112	Antwerp	EU	0	0	0	0	0
Antwerp_2_7	0.9515	Antwerp	EU	0	0	0	0	0
Antwerp_2_9	0.8926	Antwerp	EU	0	0	0	0	0
Antwerp_3_1	0.6885	Antwerp	EU	0	0	0	0	0.5
Antwerp_3_10	0.6724	Antwerp	EU	0	0	0	0	0.5
Antwerp_3_12	0.469	Antwerp	EU	0	0	0	0	0
Antwerp_3_13	0.5724	Antwerp	EU	0	0	0	0	0
Antwerp_3_14	0.9513	Antwerp	EU	0	0	0	0	0
Antwerp_3_15	0.5984	Antwerp	EU	0	0	0	0	0.5
Antwerp_3_5	0.7566	Antwerp	EU	0	0	0	0	0
Antwerp_3_9	0.5082	Antwerp	EU	0	0	0	0	0
Antwerp_36_11	0.7533	Antwerp	EU	0	0	0.5	0	0
Antwerp_36_12	5.5878	Antwerp	EU	0	0	0	0	0
Antwerp_36_13	0.9164	Antwerp	EU	0	0	0.5	0	0
Antwerp_36_14	0.8831	Antwerp	EU	0	0.5	0	1	0
Antwerp_36_4	1.3253	Antwerp	EU	0	0	0.5	0	0
Antwerp_36_7	1.3693	Antwerp	EU	0	0	0	0	1
Antwerp_36_8	0.7773	Antwerp	EU	0	0	0	0	0.5
Antwerp_36_9	0.4824	Antwerp	EU	0	0	0	0	0.5
Antwerp_37_1	1.9731	Antwerp	EU	0	0	0	0	0
Antwerp_37_11	1.4328	Antwerp	EU	0	0	0	0	0
Antwerp_37_13	3.1283	Antwerp	EU	0	0	0	0	0
Antwerp_37_17	0.853	Antwerp	EU	0	0	0	0	0
Antwerp_37_19	1.2369	Antwerp	EU	0	0	0	0	0
Antwerp_37_6	1.1209	Antwerp	EU	0	0	0	0	0.5
Antwerp_37_9	1.0397	Antwerp	EU	0	0	0	0	0
Antwerp_38_10	1.6801	Antwerp	EU	0	0	0.5	0	0
Antwerp_38_12	1.342	Antwerp	EU	0	0	0	0	0.5
Antwerp_38_14	1.9005	Antwerp	EU	0	0	0	0	0.5
Antwerp_38_17	1.4327	Antwerp	EU	0	0	0	0	0
Antwerp_39_15	3.1447	Antwerp	EU	0	0	0	0	0
Antwerp_39_4	0.9612	Antwerp	EU	0	0	0	1	0.5
Antwerp_39_9	2.0378	Antwerp	EU	0	0	0	0	0.5
Antwerp_4_10	1.0667	Antwerp	EU	0	0	0	0.5	0.5
Antwerp_4_11	1.7913	Antwerp	EU	0	0	0	0	0.5
Antwerp_4_15	0.7171	Antwerp	EU	0	1	0	0.5	1
Antwerp_4_16	1.0347	Antwerp	EU	0	0	0	0	0.5
Antwerp_4_20	0.5623	Antwerp	EU	0	0	0	0	0
Antwerp_4_3	0.9949	Antwerp	EU	0	0	0	0	0.5
Antwerp_4_9	0.5374	Antwerp	EU	0	0	0	0.5	0.5
Antwerp_40_1	1.2733	Antwerp	EU	0	0	0	0	0
Antwerp_40_5	0.7842	Antwerp	EU	0	0	0	0	0.5
Antwerp_40_6	0.8897	Antwerp	EU	0	0	0	0	1
Antwerp_40_7	0.5852	Antwerp	EU	0	0	0	0	0
Antwerp_40_8	0.4767	Antwerp	EU	0	0	0	0	0.5
Antwerp_40_9	0.4525	Antwerp	EU	0	0	0	0	0
Antwerp_5_10	4.7854	Antwerp	EU	0	0	0	0	0
Antwerp_5_18	1.7856	Antwerp	EU	0	0	0	0	0
Antwerp_5_4	1.8855	Antwerp	EU	0	0	1	0	0
Antwerp_5_5	2.969	Antwerp	EU	0	0	0	0	0
Antwerp_5_6	5.4298	Antwerp	EU	0.5	0	0.5	0	0
Antwerp_5_8	2.9221	Antwerp	EU	0	0	0.5	0	0
Antwerp_5_9	1.3334	Antwerp	EU	0	0	0.5	0	0
Armidale_1_15	1.2633	Armidale	OC	0	0	0	0	1
Armidale_2_10	1.9061	Armidale	OC	0	0	0	0	0.5
Armidale_2_14	0.7006	Armidale	OC	0.5	0	0.5	0	1
Armidale_3_1	1.7717	Armidale	OC	0	0	0	0	1
Armidale_3_10	2.1009	Armidale	OC	0.5	0	0	0	0.5
Armidale_3_15	0.7291	Armidale	OC	0	0	0	0	1
Armidale_3_2	2.0629	Armidale	OC	0	0	0	0.5	1
Armidale_3_4	0.8633	Armidale	OC	0	0	0	0	0.5
Armidale_3_6	1.7178	Armidale	OC	0	0	0	0	1
Armidale_3_9	0.4618	Armidale	OC	0	0	0	0.5	1
Armidale_35_1	0.5186	Armidale	OC	0	0	0	0	1
Armidale_35_11	1.335	Armidale	OC	0	0	0	0	1
Armidale_35_15	1.211	Armidale	OC	0	0.5	0.5	0	0.5
Armidale_35_16	1.4183	Armidale	OC	0	0	0	0	1
Armidale_35_20	1.6694	Armidale	OC	0.5	0.5	0.5	0	1
Armidale_35_3	0.904	Armidale	OC	0	0	0	0	1
Armidale_35_5	0.7164	Armidale	OC	0	0	0	0	1
Armidale_35_6	0.4125	Armidale	OC	0	0	0	0	1
Armidale_35_8	0.7642	Armidale	OC	0	0	0	0	1
Armidale_36_17	0.9424	Armidale	OC	0	0.5	0	0.5	1
Armidale_36_6	1.7454	Armidale	OC	0.5	0.5	0	0	1
Armidale_37_1	0.5919	Armidale	OC	0	0.5	0	0	0.5
Armidale_37_11	3.8034	Armidale	OC	0.5	0.5	0	0	1
Armidale_37_12	1.9343	Armidale	OC	0	0	0.5	0	1
Armidale_37_16	2.6286	Armidale	OC	0	0	0	0.5	0.5
Armidale_37_17	1.7639	Armidale	OC	0.5	0	0	0.5	1
Armidale_37_20	1.234	Armidale	OC	0.5	0	0	0	0.5
Armidale_37_3	1.8098	Armidale	OC	0	0	0.5	0	1
Armidale_37_5	1.7331	Armidale	OC	0.5	0	0.5	0.5	1
Armidale_37_7	3.4601	Armidale	OC	0	0.5	0	1	0.5
Armidale_37_8	5.3876	Armidale	OC	0	0	0	0.5	1
Armidale_39_11	0.9691	Armidale	OC	0	0	0	0.5	0.5
Armidale_39_13	2.4635	Armidale	OC	0	0	0	0.5	0.5
Armidale_39_17	3.3716	Armidale	OC	0.5	0	0	0	0.5
Armidale_39_19	1.12	Armidale	OC	0.5	0	0	0.5	0.5
Armidale_39_3	0.6613	Armidale	OC	0.5	0	0	0	1
Armidale_39_6	0.4285	Armidale	OC	0	0.5	0	0	0.5
Armidale_39_7	0.6937	Armidale	OC	0	0.5	0	0	1
Armidale_39_9	0.9752	Armidale	OC	0	1	0	0	1
Armidale_4_10	1.1114	Armidale	OC	0	0	0	0	1
Armidale_4_16	0.9854	Armidale	OC	0	0	0.5	0	1
Armidale_4_19	0.6869	Armidale	OC	0	0	0	0	0.5
Armidale_4_20	0.9648	Armidale	OC	0.5	0	0	0.5	0.5
Armidale_4_3	0.7957	Armidale	OC	0	0	0	0	1
Armidale_4_5	0.5309	Armidale	OC	0.5	0	0	0	1
Armidale_4_7	0.5792	Armidale	OC	0.5	0	0	0	0
Armidale_4_8	0.9817	Armidale	OC	0.5	0	0	1	1
Armidale_40_1	1.0836	Armidale	OC	0	0	0	0.5	1
Armidale_40_11	0.8534	Armidale	OC	0	0	0	0.5	0.5
Armidale_40_13	0.8039	Armidale	OC	0	0.5	0	0	1
Armidale_40_16	2.0457	Armidale	OC	0	0	0	0	1
Armidale_40_20	0.8476	Armidale	OC	0	0	0	0	1
Armidale_40_3	0.9523	Armidale	OC	0	0	0	0.5	1
Armidale_40_5	0.5164	Armidale	OC	0	0	0	0.5	1
Armidale_40_7	1.1346	Armidale	OC	0	0	0	0	0.5
Armidale_40_9	2.6725	Armidale	OC	0	0	0	0.5	0.5
Armidale_5_10	1.8331	Armidale	OC	0	0	0	0	1
Armidale_5_13	3.2219	Armidale	OC	0	0	0	0	0.5
Armidale_5_16	0.8934	Armidale	OC	0	0	0	0	0
Armidale_5_4	1.0004	Armidale	OC	0	0	0	0	1
Armidale_5_5	0.6748	Armidale	OC	0	0	0	0	0.5
Athens_10_13	1.4894	Athens	nAM	0.5	0.5	0.5	0	0.5
Athens_10_14	0.5951	Athens	nAM	0	0	0	0	0
Athens_10_15	1.3873	Athens	nAM	0	0	0	0.5	0.5
Athens_10_16	1.0087	Athens	nAM	0	0	0.5	0	0
Athens_10_17	1.4905	Athens	nAM	0	0	0.5	0	0
Athens_10_2	1.3095	Athens	nAM	0.5	0.5	0.5	0	0.5
Athens_10_3	1.5647	Athens	nAM	0	1	0	1	0
Athens_10_4	1.2574	Athens	nAM	0	0.5	0	0	0
Athens_10_5	1.3232	Athens	nAM	0	0.5	0.5	0	0
Athens_10_8	1.644	Athens	nAM	0	0	0	0	0
Athens_21_14	1.5436	Athens	nAM	0	0	0.5	0	0
Athens_21_17	1.0197	Athens	nAM	0	0	0	0.5	0.5
Athens_21_18	1.2244	Athens	nAM	0	0	0	0	0
Athens_21_3	0.913	Athens	nAM	0	0	0	0.5	0.5
Athens_21_5	1.2195	Athens	nAM	0	0	0	0	0
Athens_21_6	0.9558	Athens	nAM	0	0	0	0	0
Athens_21_7	1.9609	Athens	nAM	0	0	0	0.5	0.5
Athens_21_8	0.8343	Athens	nAM	0	0	0.5	0	0
Athens_21_9	1.5184	Athens	nAM	0	0	0	0	0
Athens_22_10	0.8879	Athens	nAM	0	0.5	0	0	0
Athens_22_13	0.794	Athens	nAM	0	0	0.5	0.5	0.5
Athens_22_14	1.0805	Athens	nAM	0	0	0	0	0
Athens_22_15	0.7635	Athens	nAM	0	0	0.5	0	0.5
Athens_22_16	1.1659	Athens	nAM	0	0	0.5	1	0.5
Athens_22_17	0.4589	Athens	nAM	0	0	0.5	0.5	0
Athens_22_19	0.5702	Athens	nAM	0	0	0	0.5	0.5
Athens_22_3	0.5044	Athens	nAM	0	0	0	0.5	0
Athens_22_4	1.5604	Athens	nAM	0	0.5	0	0.5	0
Athens_22_6	1.512	Athens	nAM	0	0	0	0	0
Athens_23_10	0.4846	Athens	nAM	0	0.5	0	0.5	0
Athens_23_11	0.5856	Athens	nAM	0	0.5	0	0.5	0
Athens_23_12	0.9663	Athens	nAM	0	0	0	0.5	0.5
Athens_23_14	0.8302	Athens	nAM	0	0	0	0	0
Athens_23_15	0.8747	Athens	nAM	0	0.5	0	0.5	0
Athens_23_5	0.8433	Athens	nAM	0	0	0	0.5	0.5
Athens_23_6	1.0516	Athens	nAM	0	0	0	0	0
Athens_23_7	0.6014	Athens	nAM	0	0	0.5	1	0.5
Athens_24_12	0.7604	Athens	nAM	0	0	0.5	0.5	0.5
Athens_24_13	1.3793	Athens	nAM	0	0	0	0.5	0.5
Athens_24_14	0.5966	Athens	nAM	0	0	0	0	0
Athens_24_17	1.3877	Athens	nAM	0	0	0	0.5	0.5
Athens_24_18	0.5593	Athens	nAM	0	0	0	0	0
Athens_24_19	0.7966	Athens	nAM	0	0	0	0.5	0
Athens_24_2	0.5664	Athens	nAM	0.5	0	0	0.5	0
Athens_24_4	0.6807	Athens	nAM	0	0	0.5	1	0.5
Athens_24_7	3.0396	Athens	nAM	0.5	0	0	0	0
Athens_24_9	0.4606	Athens	nAM	0	0	0	0	0.5
Athens_25_17	1.6392	Athens	nAM	0	0.5	0	0.5	0
Athens_25_2	0.7221	Athens	nAM	0	0	0	1	0
Athens_25_21	0.6545	Athens	nAM	0	0	0.5	1	0
Athens_6_1	0.9548	Athens	nAM	0	0	1	0	0.5
Athens_6_10	1.1976	Athens	nAM	0	0	0	0	0.5
Athens_6_13	0.5364	Athens	nAM	0	0	0	0	1
Athens_6_16	0.9343	Athens	nAM	0	0	0	0.5	0.5
Athens_6_17	1.9498	Athens	nAM	0	0	0	0	0.5
Athens_6_5	0.656	Athens	nAM	0	0	0.5	0	0
Athens_6_6	3.8502	Athens	nAM	0	0	0	0.5	0
Athens_7_13	1.0522	Athens	nAM	0	0.5	0	0	0.5
Athens_7_14	1.1141	Athens	nAM	0	0	0	0.5	0
Athens_7_18	0.6163	Athens	nAM	0	0	0	0	0.5
Athens_7_19	0.5824	Athens	nAM	0	0	0	0	0.5
Athens_7_3	2.9951	Athens	nAM	0	0	0	0	0.5
Athens_7_5	0.7435	Athens	nAM	0	0	0.5	0	0
Athens_7_6	0.938	Athens	nAM	0	0	0	0	0
Athens_8_16	2.2541	Athens	nAM	0	0.5	0	0.5	0
Athens_8_18	0.952	Athens	nAM	0	0	0	0	1
Athens_8_19	1.249	Athens	nAM	0	0	0.5	0.5	0
Athens_8_2	0.837	Athens	nAM	0	0	0	0	0
Athens_8_20	1.0675	Athens	nAM	0	0	0	0	0.5
Athens_8_3	1.0017	Athens	nAM	0	0	0	0	0
Athens_8_4	1.5224	Athens	nAM	0	0	0	0	1
Athens_8_7	0.8899	Athens	nAM	0	0	0	0	0
Athens_9_12	1.2739	Athens	nAM	0	0	0	1	0
Athens_9_15	0.8577	Athens	nAM	0	0	0	1	0
Athens_9_18	0.5898	Athens	nAM	0	0	0	0	0.5
Athens_9_19	1.0186	Athens	nAM	0	0	0.5	0	0
Athens_9_20	1.0368	Athens	nAM	0	0	0	0.5	0
Athens_9_3	0.8238	Athens	nAM	0	0	0	1	0
Athens_9_7	0.8044	Athens	nAM	0	0	0	1	0
Beijing_10_5	1.246	Beijing	CN	0	0	0	0.5	1
Beijing_12_9	1.3053	Beijing	CN	0	0	0	0	1
Beijing_18_14	1.8225	Beijing	CN	0	0.5	0	0.5	0.5
Beijing_19_13	1.1424	Beijing	CN	0	0	0	0.5	1
Beijing_2_3	1.4225	Beijing	CN	0	0	0	0	1
Bogota_1_2	0.4331	Bogota	sAM	0	0	0	0	1
Bogota_1_4	1.4554	Bogota	sAM	0	1	0	0	1
Bogota_1_8	0.5123	Bogota	sAM	0	0	0	0	1
Bogota_2_1	0.5712	Bogota	sAM	0	0	0	0.5	1
Bogota_2_9	1.8102	Bogota	sAM	0	0.5	0	0	1
Bogota_3_1	0.8249	Bogota	sAM	0	0	0	0	1
Bogota_3_10	0.8111	Bogota	sAM	0	0	0	0	1
Bogota_3_3	0.5347	Bogota	sAM	0	0.5	0.5	0	0.5
Bogota_3_4	0.6144	Bogota	sAM	0	0.5	0	0	1
Bogota_3_6	0.6675	Bogota	sAM	0	1	0	0	1
Bogota_3_7	0.7943	Bogota	sAM	0	0.5	0	0.5	0.5
Bogota_3_8	1.6973	Bogota	sAM	0	0.5	0	0	1
Bogota_36_3	0.56	Bogota	sAM	0	0.5	0	0	1
Bogota_36_4	0.6291	Bogota	sAM	0	0.5	0	0	1
Bogota_36_7	0.5865	Bogota	sAM	0	0	0	0	1
Bogota_36_8	0.8596	Bogota	sAM	0	0.5	0	0.5	1
Bogota_37_1	1.1108	Bogota	sAM	0	1	0	0	0.5
Bogota_38_1	0.6695	Bogota	sAM	0	0.5	0	0.5	1
Bogota_38_10	0.5822	Bogota	sAM	0	0.5	0	0	1
Bogota_38_2	0.7007	Bogota	sAM	0	0.5	0	0	1
Bogota_38_3	0.4141	Bogota	sAM	0	0.5	0	0	1
Bogota_38_4	1.1661	Bogota	sAM	0	0.5	0	0	1
Bogota_38_7	0.6525	Bogota	sAM	0	0	0	0	1
Bogota_39_1	0.707	Bogota	sAM	0	0	0	0	0.5
Bogota_39_2	1.346	Bogota	sAM	0.5	0	0	0	1
Bogota_39_6	1.2591	Bogota	sAM	0	0	0	0.5	0.5
Bogota_4_10	0.5322	Bogota	sAM	0	0	0	0	1
Bogota_4_4	0.9036	Bogota	sAM	0	0.5	0	0	1
Bogota_4_7	1.9495	Bogota	sAM	0	0.5	0	0	1
Bogota_40_1	1.2725	Bogota	sAM	0	0	0	0	1
Bogota_5_2	0.477	Bogota	sAM	0	0.5	0	0	1
Bogota_5_3	0.4092	Bogota	sAM	0	0	0	0	1
Bogota_5_5	0.5576	Bogota	sAM	0	0	0	0	1
Bogota_5_9	0.4414	Bogota	sAM	0	0	0	0	1
Brighton_2_6	0.9625	Brighton	EU	0	0	0	0	0
Brighton_3_6	1.0485	Brighton	EU	0	0	0	0.5	0
Brighton_38_20	1.0474	Brighton	EU	0	0	0	1	0
Brighton_39_6	0.9217	Brighton	EU	0.5	0	0.5	0	0.5
Brighton_40_1	0.7429	Brighton	EU	0	0	0	0	0.5
Brighton_5_1	0.6314	Brighton	EU	0	0	0	0	0.5
Buen_Air_1_11	0.7664	Buen_Air	sAM	0	1	0	0	1
Buen_Air_1_14	1.134	Buen_Air	sAM	0	1	0	0	0
Buen_Air_1_15	1.4008	Buen_Air	sAM	0	0.5	0	0	0.5
Buen_Air_1_17	1.0081	Buen_Air	sAM	0	0.5	0	0	0
Buen_Air_1_19	0.7378	Buen_Air	sAM	0	0	0.5	0.5	0.5
Buen_Air_1_20	0.5804	Buen_Air	sAM	0	0.5	0	0	0.5
Buen_Air_1_5	1.0719	Buen_Air	sAM	0	0.5	0.5	0	0.5
Buen_Air_1_6	0.668	Buen_Air	sAM	0	0.5	0	0	0
Buen_Air_18_12	2.5632	Buen_Air	sAM	0	0	0	0.5	0.5
Buen_Air_18_13	0.7144	Buen_Air	sAM	0	0	0.5	0	0
Buen_Air_18_15	0.9652	Buen_Air	sAM	0	0	0	0.5	0
Buen_Air_18_17	0.7218	Buen_Air	sAM	0	0	0	0	0
Buen_Air_18_2	0.9544	Buen_Air	sAM	0	0	0.5	0	0
Buen_Air_18_4	1.2246	Buen_Air	sAM	0	0.5	0	0.5	1
Buen_Air_18_7	1.2698	Buen_Air	sAM	0	0.5	0.5	0	0
Buen_Air_18_9	0.8225	Buen_Air	sAM	0	0	0	0	0
Buen_Air_19_11	0.5317	Buen_Air	sAM	0	0	0	0	0
Buen_Air_19_13	0.6768	Buen_Air	sAM	0	0	0	0.5	0
Buen_Air_19_15	1.0925	Buen_Air	sAM	0	0	0.5	0	0.5
Buen_Air_19_17	0.8458	Buen_Air	sAM	0	0	0.5	0.5	0.5
Buen_Air_19_19	0.6544	Buen_Air	sAM	0	0.5	0	0	0.5
Buen_Air_19_2	0.6773	Buen_Air	sAM	0	0	0	0.5	0.5
Buen_Air_19_3	0.7414	Buen_Air	sAM	0	0	0	0	0
Buen_Air_19_6	1.1537	Buen_Air	sAM	0	0	0	0	0
Buen_Air_19_8	0.6922	Buen_Air	sAM	0	0	0	0	0.5
Buen_Air_2_12	0.8608	Buen_Air	sAM	0	1	0	0	1
Buen_Air_2_16	0.5665	Buen_Air	sAM	0	1	0	0	0.5
Buen_Air_2_20	0.7913	Buen_Air	sAM	0	1	0	0	0.5
Buen_Air_2_5	0.915	Buen_Air	sAM	0	0.5	0.5	0	0.5
Buen_Air_2_6	0.7354	Buen_Air	sAM	0	1	0	0.5	0.5
Buen_Air_2_7	1.0283	Buen_Air	sAM	0	1	0	0	0.5
Buen_Air_2_9	1.0493	Buen_Air	sAM	0	0.5	0	0	0.5
Buen_Air_21_10	0.7737	Buen_Air	sAM	0	0	0	0	0.5
Buen_Air_21_13	1.2666	Buen_Air	sAM	0	0	0	0	0.5
Buen_Air_21_16	1.0056	Buen_Air	sAM	0	0.5	0	0	1
Buen_Air_21_17	0.8114	Buen_Air	sAM	0	0	0	0	1
Buen_Air_21_4	1.8367	Buen_Air	sAM	0	0	0	0	0.5
Buen_Air_21_6	1.0337	Buen_Air	sAM	0	0	0	0	0
Buen_Air_21_7	0.4557	Buen_Air	sAM	0	0	0	0	1
Buen_Air_22_11	0.7822	Buen_Air	sAM	0	0	0	0	0
Buen_Air_22_14	0.657	Buen_Air	sAM	0	0	0	0	1
Buen_Air_22_17	0.7175	Buen_Air	sAM	0	0	0	0	0.5
Buen_Air_22_18	1.3059	Buen_Air	sAM	0	0	0	0	1
Buen_Air_22_2	0.4325	Buen_Air	sAM	0	0	0	0	1
Buen_Air_22_3	0.4042	Buen_Air	sAM	0	0	0	0	0
Buen_Air_22_5	0.7233	Buen_Air	sAM	0	0	0	0	1
Buen_Air_22_8	1.3071	Buen_Air	sAM	0	1	0	0	0
Buen_Air_22_9	0.7782	Buen_Air	sAM	0	0.5	0	0.5	1
Buen_Air_23_1	1.14	Buen_Air	sAM	0	0.5	0	0	0.5
Buen_Air_23_10	0.7109	Buen_Air	sAM	0	0	0.5	0	0
Buen_Air_23_13	1.322	Buen_Air	sAM	0	0.5	0.5	0.5	0
Buen_Air_23_2	1.0051	Buen_Air	sAM	0	0	0	0	0.5
Buen_Air_23_5	1.2513	Buen_Air	sAM	0	0.5	0.5	0.5	0
Buen_Air_23_7	0.9054	Buen_Air	sAM	0	0	0	0	0
Buen_Air_23_8	1.4718	Buen_Air	sAM	0	0.5	0	0	1
Buen_Air_3_16	1.1359	Buen_Air	sAM	0	0	0	0.5	1
Buen_Air_3_20	0.4962	Buen_Air	sAM	0	0	0	0	0.5
Buen_Air_3_7	1.4575	Buen_Air	sAM	0	0.5	0	0.5	0.5
Buen_Air_4_12	0.8452	Buen_Air	sAM	0	0.5	0	0.5	0.5
Buen_Air_4_17	1.1078	Buen_Air	sAM	0	0	0	0	0.5
Buen_Air_4_19	0.9972	Buen_Air	sAM	0	1	0	0	0.5
Buen_Air_4_2	1.027	Buen_Air	sAM	0	0.5	0	0	0.5
Buen_Air_4_3	1.1651	Buen_Air	sAM	0	0	0	1	0
Buen_Air_4_4	0.8867	Buen_Air	sAM	0	0.5	0	0	0.5
Buen_Air_4_6	0.9546	Buen_Air	sAM	0	0.5	0	0	0.5
Buen_Air_4_7	1.3385	Buen_Air	sAM	0	1	0	0	0.5
Buen_Air_4_8	1.1937	Buen_Air	sAM	0	0.5	0	0	0.5
Buen_Air_5_10	1.4552	Buen_Air	sAM	0	0.5	0	0.5	0.5
Buen_Air_5_15	1.0905	Buen_Air	sAM	0	0.5	0	0.5	1
Buen_Air_5_18	0.8367	Buen_Air	sAM	0	0	0	0.5	0.5
Buen_Air_5_19	0.5899	Buen_Air	sAM	0	1	0	0	0.5
Buen_Air_5_2	0.9584	Buen_Air	sAM	0	0.5	0.5	0	0
Buen_Air_5_6	1.3712	Buen_Air	sAM	0	0	0	0	0.5
Buen_Air_5_8	0.6813	Buen_Air	sAM	0	0	0	0.5	0.5
CALadino	0.936706	cultivar	cultivar	0	0.5	0	1	0
Calgary_2_1	1.3452	Calgary	nAM	0	0	0.5	0	0
Calgary_2_10	1.6845	Calgary	nAM	0	0.5	0	0	0
Calgary_2_13	1.5277	Calgary	nAM	0	0	0.5	0	0
Calgary_2_3	1.4905	Calgary	nAM	0	0	0.5	0.5	0.5
Calgary_2_4	1.0815	Calgary	nAM	0	0	0	0	0
Calgary_2_5	1.2761	Calgary	nAM	0	0.5	0	0	0
Calgary_2_6	0.6994	Calgary	nAM	0	0	0	0.5	0.5
Calgary_2_9	1.2388	Calgary	nAM	0	0.5	0.5	0	0
Calgary_23_1	0.7954	Calgary	nAM	0	0	0	0	0.5
Calgary_23_13	1.1327	Calgary	nAM	0	1	0	0	0.5
Calgary_23_14	1.0565	Calgary	nAM	0	1	0	0	1
Calgary_23_15	0.847	Calgary	nAM	0	0	0	0	0.5
Calgary_23_2	0.7616	Calgary	nAM	0	1	0	0	0
Calgary_23_3	1.14	Calgary	nAM	0	0.5	0.5	0	0.5
Calgary_23_4	0.5878	Calgary	nAM	0	0.5	0	0	0
Calgary_23_6	1.3551	Calgary	nAM	0	0	0.5	0	0.5
Calgary_23_8	1.1051	Calgary	nAM	0	0.5	0.5	0	0
Calgary_23_9	0.7822	Calgary	nAM	0	1	0.5	0	0.5
Calgary_24_1	1.3385	Calgary	nAM	0	0.5	0.5	0	0.5
Calgary_24_10	0.9501	Calgary	nAM	0	1	0.5	0	0
Calgary_24_12	1.4542	Calgary	nAM	0	0.5	0.5	0	0
Calgary_24_13	0.856	Calgary	nAM	0	0.5	0	0	0.5
Calgary_24_14	0.4693	Calgary	nAM	0	0	0	0	0
Calgary_24_2	0.9187	Calgary	nAM	0	0.5	0	0	0
Calgary_24_3	0.7801	Calgary	nAM	0	1	0	0	0
Calgary_24_5	0.9784	Calgary	nAM	0	1	0.5	0	0.5
Calgary_24_6	1.0115	Calgary	nAM	0	0.5	0.5	0	0
Calgary_24_8	1.355	Calgary	nAM	0	1	1	0	0
Calgary_25_1	1.2215	Calgary	nAM	0.5	0	0	0	1
Calgary_25_11	1.0663	Calgary	nAM	0	1	0	0	0.5
Calgary_25_16	0.5505	Calgary	nAM	0	0	0.5	0	0
Calgary_25_17	1.3824	Calgary	nAM	0	0.5	0	0	0.5
Calgary_25_2	1.0143	Calgary	nAM	0	1	0	0	0
Calgary_25_3	1.3142	Calgary	nAM	0	1	0	0	0
Calgary_25_6	1.3823	Calgary	nAM	1	0	0	0	1
Calgary_25_7	0.619	Calgary	nAM	1	0	0.5	0	1
Calgary_27_1	0.9303	Calgary	nAM	0	0.5	0	0	0
Calgary_27_10	1.3155	Calgary	nAM	0	0	0	0	0
Calgary_27_13	1.8805	Calgary	nAM	0	0	0	0	0
Calgary_27_16	1.5416	Calgary	nAM	0	0.5	0	0	0
Calgary_27_18	0.9868	Calgary	nAM	0	1	0.5	0	0
Calgary_27_19	1.3182	Calgary	nAM	0	0	0	0	0.5
Calgary_27_2	0.6274	Calgary	nAM	0	0	0	0	0.5
Calgary_27_8	1.8374	Calgary	nAM	0	0	0	0	0
Calgary_27_9	1.2965	Calgary	nAM	0	0.5	0.5	0	0
Calgary_28_10	0.9478	Calgary	nAM	0	0.5	0.5	0	0
Calgary_28_11	1.2776	Calgary	nAM	0	1	0.5	0	0.5
Calgary_28_3	1.2095	Calgary	nAM	0.5	0.5	0.5	0	0
Calgary_28_4	1.3382	Calgary	nAM	0	0.5	0	0	0
Calgary_28_5	1.3536	Calgary	nAM	0	0.5	0	0	0
Calgary_28_6	0.9107	Calgary	nAM	0	0.5	0.5	0	0
Calgary_28_7	0.6161	Calgary	nAM	0	1	0.5	0	0
Calgary_28_8	2.4876	Calgary	nAM	0	1	0.5	0	0
Calgary_28_9	0.7609	Calgary	nAM	0	0.5	0	0	0
Calgary_32_1	1.189	Calgary	nAM	0	0.5	0	0.5	1
Calgary_32_10	1.0676	Calgary	nAM	0	0	0	0	1
Calgary_32_2	0.7018	Calgary	nAM	0	0.5	0.5	1	1
Calgary_32_3	0.7844	Calgary	nAM	0	0.5	0.5	1	1
Calgary_32_4	1.2504	Calgary	nAM	0	0.5	0.5	0.5	1
Calgary_32_5	1.1433	Calgary	nAM	0	0	0	0	1
Calgary_32_7	0.8051	Calgary	nAM	0	0	0	0.5	1
Calgary_32_8	0.7787	Calgary	nAM	0	0	0	0	0.5
Calgary_35_1	1.2833	Calgary	nAM	0.5	0.5	0.5	0	0.5
Calgary_35_10	0.9331	Calgary	nAM	0	0	0.5	0	0.5
Calgary_35_12	1.6301	Calgary	nAM	0	0.5	0	0	0
Calgary_35_16	0.9479	Calgary	nAM	0.5	0	0	0	0
Calgary_35_2	0.9744	Calgary	nAM	0	0	0.5	0.5	0.5
Calgary_35_3	0.6574	Calgary	nAM	0	0.5	0	0	0.5
Calgary_35_6	0.7756	Calgary	nAM	0	0.5	0	0	1
Calgary_35_7	1.0297	Calgary	nAM	0	0.5	0	0	0.5
Calgary_35_8	0.8405	Calgary	nAM	0	1	0	0	0.5
Calgary_36_1	3.1209	Calgary	nAM	0	0.5	0	0.5	0.5
Calgary_36_16	1.4567	Calgary	nAM	0	0	0	0	0
Calgary_36_17	1.2083	Calgary	nAM	0	0.5	0.5	0	0
Calgary_36_2	1.1708	Calgary	nAM	0	0.5	0.5	0	0
Calgary_36_4	0.769	Calgary	nAM	0	0.5	0.5	0	0
Calgary_36_5	0.6444	Calgary	nAM	0	0	0.5	0	0
Calgary_36_7	0.6716	Calgary	nAM	0	0	0.5	0	0
Calgary_36_8	0.7478	Calgary	nAM	0	0.5	0.5	0	0
Calgary_36_9	0.7525	Calgary	nAM	0	0.5	0.5	0	0
Calgary_37_10	2.0474	Calgary	nAM	0	0.5	0.5	0.5	0.5
Calgary_37_11	1.9644	Calgary	nAM	0	0	0	0	1
Calgary_37_2	1.7864	Calgary	nAM	0	0	0	0	0.5
Calgary_37_3	0.8933	Calgary	nAM	0	0	0	0	1
Calgary_37_4	0.9924	Calgary	nAM	0	1	0	0	0.5
Calgary_37_6	2.3064	Calgary	nAM	0	0	0.5	0.5	0.5
Calgary_37_7	3.4576	Calgary	nAM	0	0	0.5	0	0.5
Calgary_37_8	1.601	Calgary	nAM	0	0	0	0	0
Calgary_37_9	1.5812	Calgary	nAM	0	0	1	0	0
Canberra_1_1	0.8677	Canberra	OC	0	0	0	1	0.5
Canberra_1_2	0.6496	Canberra	OC	0	0	0	0.5	0.5
Canberra_1_6	0.6968	Canberra	OC	0	0.5	0	0	1
Canberra_2_2	0.585	Canberra	OC	0	0	0	0	1
Canberra_2_20	0.7324	Canberra	OC	0	0	1	0.5	1
Canberra_2_9	1.0406	Canberra	OC	0	0	0	0	0.5
Canberra_3_10	0.7055	Canberra	OC	0	0	0.5	0	0.5
Canberra_3_11	0.4897	Canberra	OC	0	0	0	0	1
Canberra_3_5	0.8655	Canberra	OC	0	0	0	0	0.5
Canberra_30_14	0.8115	Canberra	OC	0	0	0	0	0.5
Canberra_30_3	0.8954	Canberra	OC	0	0	0	0.5	0.5
Canberra_30_4	0.5349	Canberra	OC	0	0	0	0.5	1
Canberra_31_15	0.8131	Canberra	OC	0	0	0	0	1
Canberra_31_2	1.0991	Canberra	OC	0	0	0	0.5	1
Canberra_31_6	0.5782	Canberra	OC	0	0	0	0	1
Canberra_32_11	0.8714	Canberra	OC	0	0	0	0.5	0.5
Canberra_32_15	0.5684	Canberra	OC	0	0	0	1	1
Canberra_32_17	0.8217	Canberra	OC	0	0	0	0.5	1
Canberra_33_8	0.461	Canberra	OC	0	0	0	0.5	1
Canberra_34_7	0.8611	Canberra	OC	0.5	0	0	0.5	1
Canberra_4_13	0.5476	Canberra	OC	0	0	0	0	1
Canberra_4_16	0.5348	Canberra	OC	0	0	0	0.5	0.5
Canberra_4_3	0.4792	Canberra	OC	0	0	0	0	0.5
Canberra_4_7	1.7887	Canberra	OC	0	0	0	0	1
Canberra_5_10	1.4526	Canberra	OC	0	0	0	0.5	1
Canberra_5_11	4.2044	Canberra	OC	0	0	0	0	0
Canberra_5_14	0.8432	Canberra	OC	0	0	0	0	0.5
Canberra_5_4	0.6667	Canberra	OC	0	0	0	0	1
Cape_Town_12_10	1.8921	Cape_Town	AF	0	0	0.5	0	1
Cape_Town_12_13	2.3212	Cape_Town	AF	0	0	0	0	0.5
Cape_Town_12_2	1.5631	Cape_Town	AF	0	0	0.5	0	0.5
Cape_Town_12_4	2.0147	Cape_Town	AF	0	0	0	0	0.5
Cape_Town_12_5	1.0632	Cape_Town	AF	0	0.5	0.5	0	0.5
Cape_Town_12_6	1.1677	Cape_Town	AF	0	0.5	0	0	1
Cape_Town_12_7	2.116	Cape_Town	AF	0	0	0	0	0.5
Cape_Town_12_8	1.5978	Cape_Town	AF	0	0.5	0	0	1
Cape_Town_13_2	1.0875	Cape_Town	AF	0	0	0	0	1
Cape_Town_13_3	1.1003	Cape_Town	AF	0	0	0.5	0	0.5
Cape_Town_13_4	1.8496	Cape_Town	AF	0	0	0	0	0.5
Cape_Town_13_6	1.3258	Cape_Town	AF	0	0	0.5	0	0
Cape_Town_13_7	0.7014	Cape_Town	AF	0	0	0	0	0.5
Cape_Town_13_8	1.4703	Cape_Town	AF	0	0	0	0	0.5
Cape_Town_13_9	1.8063	Cape_Town	AF	0	0	0	0	0.5
Cape_Town_14_10	1.9796	Cape_Town	AF	0	0	0	0	0.5
Cape_Town_14_2	0.6719	Cape_Town	AF	0	0	0	0	0
Cape_Town_14_3	1.5787	Cape_Town	AF	0	0	0	0	0.5
Cape_Town_14_4	1.7011	Cape_Town	AF	0	0	0	0	0.5
Cape_Town_14_6	1.5859	Cape_Town	AF	0	0	0	0	0.5
Cape_Town_14_7	2.0799	Cape_Town	AF	0	0	0.5	0	0
Cape_Town_14_8	1.0009	Cape_Town	AF	0	0	0	0	0.5
Cape_Town_14_9	0.662	Cape_Town	AF	0	0	0	0	0.5
Cape_Town_18_12	0.6426	Cape_Town	AF	0	0	0	0	1
Cape_Town_18_13	0.8332	Cape_Town	AF	0	0	0	0	1
Cape_Town_18_14	0.4591	Cape_Town	AF	0	0	0	1	1
Cape_Town_18_16	0.5445	Cape_Town	AF	0	0	0	0	1
Cape_Town_18_3	1.087	Cape_Town	AF	0	0	0	0.5	0.5
Cape_Town_18_4	0.7219	Cape_Town	AF	0	0	0	0.5	1
Cape_Town_18_9	0.5787	Cape_Town	AF	0	0	0	0.5	0.5
Cape_Town_19_10	2.0385	Cape_Town	AF	0	0	0	0	0.5
Cape_Town_19_11	0.8671	Cape_Town	AF	0	0.5	0.5	0	1
Cape_Town_19_14	1.7622	Cape_Town	AF	0	0	1	0	0.5
Cape_Town_19_15	0.5458	Cape_Town	AF	0	0	0	0	0.5
Cape_Town_19_16	0.5681	Cape_Town	AF	0	0	0	0.5	0.5
Cape_Town_19_5	1.5074	Cape_Town	AF	0	0	0	0.5	1
Cape_Town_19_9	1.7151	Cape_Town	AF	0	0	0	0	0.5
Cape_Town_3_12	1.7492	Cape_Town	AF	0.5	0.5	0	0.5	0.5
Cape_Town_3_13	1.1953	Cape_Town	AF	0	0.5	0	0.5	0.5
Cape_Town_3_15	0.6561	Cape_Town	AF	0	0	0	0	0.5
Cape_Town_3_17	1.9724	Cape_Town	AF	0	0	0	0	1
Cape_Town_3_4	1.2565	Cape_Town	AF	0	0	0	0	1
Cape_Town_3_8	1.1013	Cape_Town	AF	0	0.5	0	1	1
Cape_Town_3_9	0.7279	Cape_Town	AF	0	0	0	0	1
Cape_Town_4_1	0.7826	Cape_Town	AF	0	0	0	0	0.5
Cape_Town_4_10	0.9794	Cape_Town	AF	0	0	0	0	0
Cape_Town_4_13	0.7835	Cape_Town	AF	0	0	0	0	0.5
Cape_Town_4_18	0.6437	Cape_Town	AF	0	0	0	0	0
Cape_Town_4_2	0.7986	Cape_Town	AF	0	0	0	0	0.5
Cape_Town_4_3	0.9567	Cape_Town	AF	0	0	0	0	0.5
Cape_Town_4_6	1.9477	Cape_Town	AF	0	0	0	0	0
Cape_Town_4_8	0.8022	Cape_Town	AF	0	0	0	0	0
Cape_Town_4_9	1.4055	Cape_Town	AF	0	0	0	0	0.5
Cape_Town_6_12	0.4748	Cape_Town	AF	0	0	0	0	1
Cape_Town_6_13	0.8364	Cape_Town	AF	0	0	0	0	0
Cape_Town_6_15	1.2003	Cape_Town	AF	0	0.5	0.5	0	0
Cape_Town_6_5	0.4819	Cape_Town	AF	0	0	0	0.5	0.5
Cape_Town_6_6	0.6449	Cape_Town	AF	0	0.5	0.5	0	0
Cape_Town_7_11	0.8462	Cape_Town	AF	0	0	0.5	0	1
Cape_Town_7_13	0.6842	Cape_Town	AF	0	0.5	0	0	0.5
Cape_Town_7_14	0.6728	Cape_Town	AF	0	0	0	0.5	0.5
Cape_Town_7_2	1.0781	Cape_Town	AF	0	0.5	0	0	0.5
Cape_Town_7_5	1.2581	Cape_Town	AF	0	0.5	0	0	1
Cape_Town_7_6	0.4065	Cape_Town	AF	0	0	0	0	0.5
Cape_Town_8_1	0.6478	Cape_Town	AF	0	0	0.5	0.5	0
Cape_Town_8_11	0.5538	Cape_Town	AF	0	0	0	0	0.5
Cape_Town_8_2	0.7691	Cape_Town	AF	0	0	0	0	0.5
Cape_Town_8_3	0.6331	Cape_Town	AF	0	0	0	0	1
Cape_Town_8_4	0.6291	Cape_Town	AF	0	0	0	1	1
Cape_Town_8_6	1.8389	Cape_Town	AF	0	0	0	1	1
Cape_Town_8_7	0.6347	Cape_Town	AF	0	0	0	0.5	0.5
Cape_Town_8_8	0.9075	Cape_Town	AF	0	0	0	0.5	1
Cape_Town_8_9	0.4366	Cape_Town	AF	0	0	0	1	1
cg_178	3.72657	Spain	EU	0	0	0	0.5	1
cg_286	2.01454	Spain	EU	0	0	0	0	1
cg_301	2.98774	Spain	EU	0	0	0	0	0.5
cg_322	7.14449	Spain	EU	0	0.5	0	0	1
cg_453	2.96908	Spain	EU	0	0	0	0	0.5
Chrchurch_1_11	0.7346	Chrchurch	OC	0	0	0	0	0.5
Chrchurch_1_5	0.737	Chrchurch	OC	0	0	0	0	0
Chrchurch_1_9	1.9575	Chrchurch	OC	0	0	0	0	1
Chrchurch_2_12	1.0994	Chrchurch	OC	0	0	0	0	0.5
Chrchurch_2_15	0.8964	Chrchurch	OC	0	0	0	0	0
Chrchurch_2_17	0.5798	Chrchurch	OC	0	0	0.5	0	1
Chrchurch_2_19	2.2481	Chrchurch	OC	0	0	0	0	1
Chrchurch_2_20	0.6784	Chrchurch	OC	1	0	0	0	0.5
Chrchurch_2_3	0.7614	Chrchurch	OC	0	0	0	0.5	0
Chrchurch_2_5	2.2988	Chrchurch	OC	0	0	0	0	1
Chrchurch_2_7	0.8886	Chrchurch	OC	0	0	0	0	1
Chrchurch_2_8	2.1205	Chrchurch	OC	0	0	0	0	0.5
Chrchurch_3_1	1.1128	Chrchurch	OC	0	0	0	0.5	0.5
Chrchurch_3_13	0.5236	Chrchurch	OC	0	0	0	0	0.5
Chrchurch_3_14	0.9593	Chrchurch	OC	0	0.5	1	0	0.5
Chrchurch_3_15	0.8338	Chrchurch	OC	0	0	0	0	1
Chrchurch_3_2	0.8995	Chrchurch	OC	0	0	0	0	1
Chrchurch_3_5	0.8408	Chrchurch	OC	0	0	0.5	0	0.5
Chrchurch_3_6	1.923	Chrchurch	OC	0	0	0	0	0.5
Chrchurch_3_7	1.2911	Chrchurch	OC	0	0	0	0	0
Chrchurch_3_8	0.6582	Chrchurch	OC	0	0	0	0.5	1
Chrchurch_37_1	1.2861	Chrchurch	OC	0	0	0	0	0.5
Chrchurch_37_10	0.8726	Chrchurch	OC	0	0	0.5	0	0.5
Chrchurch_37_12	1.0759	Chrchurch	OC	0	0	0.5	0	0.5
Chrchurch_37_13	0.6578	Chrchurch	OC	0	0	0	0	0.5
Chrchurch_37_19	0.7344	Chrchurch	OC	0	0	0.5	0	0.5
Chrchurch_37_2	1.3042	Chrchurch	OC	0	0	0	0	0
Chrchurch_37_21	0.8843	Chrchurch	OC	0	0	0	0.5	0.5
Chrchurch_37_5	1.1061	Chrchurch	OC	0	0	0.5	0	1
Chrchurch_37_8	0.7835	Chrchurch	OC	0	0	0.5	0	0.5
Chrchurch_38_1	0.9073	Chrchurch	OC	0	0	0	0.5	0.5
Chrchurch_38_13	0.7548	Chrchurch	OC	0	0	0	0	1
Chrchurch_38_14	0.8578	Chrchurch	OC	0	0	0	0	1
Chrchurch_38_16	0.5061	Chrchurch	OC	0	0	0.5	0	1
Chrchurch_38_2	1.2611	Chrchurch	OC	0	0	0	0	0.5
Chrchurch_38_20	0.6834	Chrchurch	OC	0	0	0	0	0
Chrchurch_38_3	0.5135	Chrchurch	OC	0	0	0	0.5	0.5
Chrchurch_38_7	0.7155	Chrchurch	OC	0	0	0	0.5	0.5
Chrchurch_38_8	1.0536	Chrchurch	OC	0	0	0	0	1
Chrchurch_39_1	1.5633	Chrchurch	OC	0	0	0	0	1
Chrchurch_39_11	0.8728	Chrchurch	OC	0	0	0	0	0.5
Chrchurch_39_16	0.9993	Chrchurch	OC	0	0	0	0	0.5
Chrchurch_39_17	1.9656	Chrchurch	OC	0	0	0	0	0.5
Chrchurch_39_18	0.7638	Chrchurch	OC	0	0	0	0	0.5
Chrchurch_39_2	0.7326	Chrchurch	OC	0	0	0	0	0.5
Chrchurch_39_5	1.4874	Chrchurch	OC	0	0	0	0	0.5
Chrchurch_39_6	0.8078	Chrchurch	OC	0	0	0	0	1
Chrchurch_39_7	0.8221	Chrchurch	OC	0	0	0	0	1
Chrchurch_4_1	1.057	Chrchurch	OC	0	0	0	0	0
Chrchurch_4_10	1.6092	Chrchurch	OC	0	0	0	0	1
Chrchurch_4_11	0.6597	Chrchurch	OC	0	0	0	0	0.5
Chrchurch_4_12	0.8704	Chrchurch	OC	0	0	0	0	0.5
Chrchurch_4_16	0.7502	Chrchurch	OC	0	0	0	0	1
Chrchurch_4_17	0.7637	Chrchurch	OC	0	0	0.5	0	1
Chrchurch_4_18	0.7425	Chrchurch	OC	0	0.5	0.5	0	0.5
Chrchurch_4_5	1.1508	Chrchurch	OC	0	0	0	0	0.5
Chrchurch_4_7	0.8253	Chrchurch	OC	0	0	0	0	0.5
Chrchurch_4_8	0.7514	Chrchurch	OC	0	0	0	0	0.5
Chrchurch_40_10	0.4873	Chrchurch	OC	0	0	0	0	1
Chrchurch_40_13	1.2385	Chrchurch	OC	0	0	0	0	1
Chrchurch_40_14	0.9864	Chrchurch	OC	0	0	0	0	0.5
Chrchurch_40_16	0.6501	Chrchurch	OC	0	0	0.5	0	0.5
Chrchurch_40_17	0.4352	Chrchurch	OC	0	0	0.5	0	0.5
Chrchurch_40_2	0.908	Chrchurch	OC	0	0	0	0	0.5
Chrchurch_40_20	1.058	Chrchurch	OC	0	0	0	0	1
Chrchurch_40_4	2.6582	Chrchurch	OC	0	0	0	0	1
Chrchurch_40_6	1.3232	Chrchurch	OC	0	0	0	0	0
Chrchurch_41_1	0.6615	Chrchurch	OC	0	0	0	0	1
Chrchurch_41_10	1.1046	Chrchurch	OC	0	0.5	0.5	0	1
Chrchurch_41_12	0.4551	Chrchurch	OC	0	0	0	0	1
Chrchurch_41_13	1.7253	Chrchurch	OC	0	0	0	0	0.5
Chrchurch_41_15	1.7497	Chrchurch	OC	0	0	0	0	1
Chrchurch_41_16	1.4161	Chrchurch	OC	0	0.5	0	0	1
Chrchurch_41_5	0.4539	Chrchurch	OC	0	0	0.5	0	0.5
Chrchurch_41_6	1.1208	Chrchurch	OC	0	0	0	0	1
Chrchurch_41_8	1.5037	Chrchurch	OC	0	0	0	0	0.5
Chrchurch_6_1	0.9364	Chrchurch	OC	0	0	0	0	1
Chrchurch_6_12	0.9718	Chrchurch	OC	0	0.5	0.5	0	1
Chrchurch_6_13	1.7262	Chrchurch	OC	0	0	0	0	0.5
Chrchurch_6_14	0.9115	Chrchurch	OC	0	0.5	0	0	1
Chrchurch_6_15	0.999	Chrchurch	OC	0	0	0	0.5	0.5
Chrchurch_6_4	0.6702	Chrchurch	OC	0	0	0	0	0.5
Chrchurch_6_6	1.2993	Chrchurch	OC	0	0	0	0	1
Chrchurch_6_8	2.6436	Chrchurch	OC	0	0	0	0	0
Chrchurch_6_9	0.7857	Chrchurch	OC	0	0	0.5	0	0.5
CRAU	2.29794	cultivar	cultivar	0	0	0	0	0
Durana	2.38301	cultivar	cultivar	0	0	0.5	0	0.5
Edmonton_1_4	1.1992	Edmonton	nAM	0	0.5	0	0	0
Edmonton_37_4	1.2627	Edmonton	nAM	0	0.5	0	0	0
Edmonton_38_7	1.512	Edmonton	nAM	0	0.5	0	0	0
Edmonton_39_11	1.2425	Edmonton	nAM	0	0	0	0	0
Edmonton_5_4	1.3383	Edmonton	nAM	0	0	0	0	0
Hiroshima_1_1	1.0087	Hiroshima	JP	0	0	0.5	0	1
Hiroshima_1_10	0.7775	Hiroshima	JP	0	0	0	0	1
Hiroshima_1_11	0.7282	Hiroshima	JP	0	0	0.5	0	0
Hiroshima_1_3	0.575	Hiroshima	JP	0	0	0.5	0	1
Hiroshima_2_13	0.6617	Hiroshima	JP	0	0	0.5	0.5	0.5
Hiroshima_2_18	0.4531	Hiroshima	JP	0.5	0	0	0	1
Hiroshima_23_14	0.7777	Hiroshima	JP	0	0	0.5	0	0.5
Hiroshima_23_18	0.5447	Hiroshima	JP	0	0.5	0	0	1
Hiroshima_23_7	0.9158	Hiroshima	JP	0.5	0	0	0	0.5
Hiroshima_3_11	0.7468	Hiroshima	JP	0	0	0	0	1
Hiroshima_4_11	0.5541	Hiroshima	JP	0.5	0	0	0	1
Hiroshima_4_18	0.507	Hiroshima	JP	0.5	0	0	0	0
Hiroshima_4_2	0.5511	Hiroshima	JP	0	0	0	0	1
Hiroshima_4_3	0.7108	Hiroshima	JP	0.5	0	0	0	1
Hiroshima_4_5	0.7597	Hiroshima	JP	1	0	0	0	1
Hiroshima_5_13	0.6321	Hiroshima	JP	0.5	0	0	0	0
Hiroshima_5_16	0.4101	Hiroshima	JP	0	0	0	0.5	1
Hiroshima_5_18	0.995	Hiroshima	JP	0	0.5	0	0.5	0.5
Hiroshima_5_3	0.4938	Hiroshima	JP	0	0	0	0.5	1
Huia	0.427884	cultivar	cultivar	0	0	0.5	0	0.5
Irrigation	3.67582	cultivar	cultivar	0	0.5	0	0	0.5
Kunming_1_1	1.1251	Kunming	CN	0	1	0.5	0	0.5
Kunming_1_10	0.988	Kunming	CN	0	0	0	0	1
Kunming_1_12	0.7798	Kunming	CN	0	1	0.5	0	0.5
Kunming_1_3	1.4883	Kunming	CN	0	0	0	0	1
Kunming_1_6	1.3406	Kunming	CN	0	0	0.5	0	0.5
Kunming_1_7	0.9324	Kunming	CN	0	1	0.5	0	0.5
Kunming_1_9	1.4739	Kunming	CN	0	0	0.5	0	0.5
Kunming_2_11	0.4499	Kunming	CN	0	1	0	0	0.5
Kunming_2_12	1.3904	Kunming	CN	0.5	0	0	0.5	0.5
Kunming_2_4	0.8944	Kunming	CN	0	1	0	0	1
Kunming_2_6	1.1367	Kunming	CN	1	0	0	0	1
Kunming_2_7	1.2657	Kunming	CN	0.5	0.5	0	0	1
Kunming_3_1	1.1664	Kunming	CN	0	0.5	0	0	0.5
Kunming_3_15	2.2605	Kunming	CN	0	0.5	0	0.5	1
Kunming_3_16	1.173	Kunming	CN	0	0.5	0	0.5	1
Kunming_3_7	2.1356	Kunming	CN	0	0.5	0	0	0.5
Kunming_3_8	2.0141	Kunming	CN	0.5	0	0	0.5	1
Kunming_4_10	1.1026	Kunming	CN	0	0.5	0	0	1
Kunming_4_11	1.0579	Kunming	CN	0.5	0	0	0	1
Kunming_4_12	1.0791	Kunming	CN	0.5	0	0	0	1
Kunming_4_13	1.6006	Kunming	CN	0	0.5	0	0	0.5
Kunming_4_15	1.4332	Kunming	CN	0	0	0	0	0.5
Kunming_4_4	1.9147	Kunming	CN	0.5	0	0	0	1
Kunming_4_5	0.8457	Kunming	CN	0.5	0	0	0	0.5
Kunming_4_7	1.0741	Kunming	CN	0	0	0	0	0.5
Kunming_4_8	0.8234	Kunming	CN	0	0	0	0	0.5
Kunming_46_1	1.1826	Kunming	CN	0.5	0.5	0	0	0.5
Kunming_46_11	0.9436	Kunming	CN	0	0.5	0	0	0.5
Kunming_46_12	1.1313	Kunming	CN	0	0.5	0	0	0.5
Kunming_46_14	1.0362	Kunming	CN	0	0.5	0	0	0.5
Kunming_46_3	0.8456	Kunming	CN	0	0.5	0	0	0.5
Kunming_46_4	0.8192	Kunming	CN	0	1	0	0	1
Kunming_46_5	1.1726	Kunming	CN	0	0.5	0	0	1
Kunming_46_6	1.6269	Kunming	CN	0	1	0	0	1
Kunming_46_7	1.1148	Kunming	CN	0.5	0.5	0	0	0.5
Kunming_47_1	1.1305	Kunming	CN	0	0.5	0	0	0.5
Kunming_47_13	0.9756	Kunming	CN	0	0	0	0	0.5
Kunming_47_2	1.0468	Kunming	CN	0	0.5	0	0	0.5
Kunming_47_7	1.3937	Kunming	CN	0	0.5	0	0	0.5
Kunming_47_8	0.8682	Kunming	CN	0	0	0	0	0.5
Kunming_47_9	0.9481	Kunming	CN	1	0	0	0	0
Kunming_48_1	1.0458	Kunming	CN	0.5	0	0	0	1
Kunming_48_12	1.1101	Kunming	CN	0	0.5	0	0	0.5
Kunming_48_13	0.7685	Kunming	CN	0	0	0	0.5	0.5
Kunming_48_14	0.719	Kunming	CN	0	0	0	0.5	0.5
Kunming_48_15	0.9907	Kunming	CN	0	0.5	0	0	0.5
Kunming_48_3	1.2264	Kunming	CN	0.5	0	0	0.5	0.5
Kunming_48_6	0.9186	Kunming	CN	0.5	0	0	0	1
Kunming_49_12	0.8379	Kunming	CN	0.5	0	0	0	1
Kunming_49_13	0.672	Kunming	CN	0	0	0	0	1
Kunming_49_16	0.8358	Kunming	CN	0.5	0	0	0	0.5
Kunming_49_2	0.7583	Kunming	CN	0	0.5	0	0	1
Kunming_49_3	0.6258	Kunming	CN	0	0.5	0	0.5	1
Kunming_49_9	0.8877	Kunming	CN	0	0	0	0	0
Kunming_5_10	1.123	Kunming	CN	0	1	0.5	0	0
Kunming_5_11	0.6569	Kunming	CN	0.5	0	0.5	0	0.5
Kunming_5_13	1.1415	Kunming	CN	0	0	0	1	1
Kunming_5_14	0.8724	Kunming	CN	0	0.5	0	0.5	0.5
Kunming_5_2	1.598	Kunming	CN	0.5	0	0	0	0
Kunming_5_5	4.6799	Kunming	CN	0	0	0	0	0.5
Kunming_5_7	1.0653	Kunming	CN	0.5	0	0	0	1
Kunming_5_9	1.2454	Kunming	CN	0	0	0	0.5	1
Kunming_50_1	0.9598	Kunming	CN	1	0	0.5	0	0.5
Kunming_50_10	0.8124	Kunming	CN	0.5	0.5	0.5	0	0
Kunming_50_15	0.9655	Kunming	CN	0	0.5	0	0	0
Kunming_50_3	0.9976	Kunming	CN	0	0.5	0	0.5	1
Kunming_50_5	1.1273	Kunming	CN	0.5	0.5	0	0	0
Kunming_50_7	0.8704	Kunming	CN	0	0.5	0	0	0.5
Kunming_50_8	0.7053	Kunming	CN	0	0.5	0	0	0
Kunming_50_9	0.976	Kunming	CN	0	0.5	0	0	0
Kyoto_1_3	0.5374	Kyoto	JP	1	0	0.5	0	0.5
Kyoto_2_17	1.5422	Kyoto	JP	0	0	0	0	1
Kyoto_2_19	1.4187	Kyoto	JP	0	0	0	0	1
Kyoto_21_4	1.7288	Kyoto	JP	0	0.5	0	0	0.5
Kyoto_22_19	1.6038	Kyoto	JP	0	0	0	0	0
Kyoto_23_13	0.4401	Kyoto	JP	0	0	0	0	1
Kyoto_24_14	0.8748	Kyoto	JP	0	0.5	0	0.5	0.5
Kyoto_4_2	1.7847	Kyoto	JP	0	0	0	0	0.5
Kyoto_4_6	0.6664	Kyoto	JP	0	0	1	0	1
Landshut_1_1	1.3217	Landshut	EU	0	0	0	1	0.5
Landshut_1_11	1.8271	Landshut	EU	0	0	0.5	0.5	1
Landshut_1_14	0.8142	Landshut	EU	0	0	0	0.5	0.5
Landshut_1_15	1.1572	Landshut	EU	0	0	0	0.5	0
Landshut_1_18	1.49	Landshut	EU	0.5	0	0	1	0
Landshut_1_4	1.5948	Landshut	EU	0.5	0	0	1	0
Landshut_1_5	1.0658	Landshut	EU	0.5	0	0	1	0
Landshut_1_7	1.5091	Landshut	EU	0	0	0	1	0
Landshut_1_8	0.739	Landshut	EU	0	0	0	0.5	0.5
Landshut_1_9	1.1498	Landshut	EU	0	0	0	0.5	0.5
Landshut_2_12	1.8466	Landshut	EU	0	0	0	0.5	0.5
Landshut_2_17	0.9253	Landshut	EU	0	0	0	0.5	0
Landshut_2_19	1.0999	Landshut	EU	0	0.5	0.5	0.5	0.5
Landshut_2_2	0.7475	Landshut	EU	0	0	0	0.5	0.5
Landshut_2_20	1.157	Landshut	EU	0	0	0	0.5	0.5
Landshut_2_6	0.7762	Landshut	EU	0	0	0	0.5	0.5
Landshut_2_7	1.1784	Landshut	EU	0	0	0	1	0
Landshut_2_8	1.9607	Landshut	EU	0.5	0	0	1	0
Landshut_3_11	1.1771	Landshut	EU	0.5	0	0	0.5	0.5
Landshut_3_16	1.3504	Landshut	EU	0.5	0	0.5	0	1
Landshut_3_18	1.4952	Landshut	EU	0.5	0	0.5	0	1
Landshut_3_2	0.7845	Landshut	EU	0.5	0	0	0.5	0.5
Landshut_3_20	0.9459	Landshut	EU	0.5	0.5	0	1	1
Landshut_3_3	0.7987	Landshut	EU	0	0	0	1	0
Landshut_3_5	0.6665	Landshut	EU	0	0.5	0	0.5	1
Landshut_3_8	2.4776	Landshut	EU	0.5	0.5	0	0.5	0.5
Landshut_4_10	0.679	Landshut	EU	0	0	0	0	0.5
Landshut_4_11	1.1715	Landshut	EU	0	0	0	0.5	0.5
Landshut_4_12	1.0088	Landshut	EU	0	0	0	0	0.5
Landshut_4_13	1.2655	Landshut	EU	0	0	0	1	0
Landshut_4_4	1.4629	Landshut	EU	0	0	0	0.5	0
Landshut_4_5	1.2051	Landshut	EU	0	0.5	0	1	0
Landshut_4_6	0.8685	Landshut	EU	0	0	0	0	0
Landshut_4_7	0.8616	Landshut	EU	0	0	0	0.5	0
Landshut_4_9	1.0954	Landshut	EU	0	0	0	0	0.5
Landshut_47_1	1.5348	Landshut	EU	0	0	0	0	0.5
Landshut_47_10	0.7211	Landshut	EU	0.5	0	0	0	1
Landshut_47_14	1.0321	Landshut	EU	0	0	0	0	0.5
Landshut_47_16	0.5181	Landshut	EU	0	0	0	0	0.5
Landshut_47_17	0.6296	Landshut	EU	0	0.5	0	0.5	0
Landshut_47_19	0.6928	Landshut	EU	0	0.5	0	0.5	0
Landshut_47_2	0.6203	Landshut	EU	0	0	0	0	0.5
Landshut_47_20	0.562	Landshut	EU	0	0	0	0.5	0.5
Landshut_47_7	1.2223	Landshut	EU	0	0	0.5	0	1
Landshut_48_13	0.5051	Landshut	EU	0.5	0	0	0.5	0.5
Landshut_48_3	0.8068	Landshut	EU	0	0	0	1	0
Landshut_48_4	1.1927	Landshut	EU	0	0	0	1	0.5
Landshut_48_6	1.4459	Landshut	EU	0	0	0	1	0.5
Landshut_48_8	1.7211	Landshut	EU	0	0	0	1	0.5
Landshut_48_9	0.8186	Landshut	EU	0	0	0	0.5	0.5
Landshut_49_11	0.8761	Landshut	EU	0	0	0	0	0.5
Landshut_49_15	3.6392	Landshut	EU	0	0	0	1	0.5
Landshut_49_19	2.3408	Landshut	EU	0.5	0	0	0.5	0
Landshut_49_2	0.9433	Landshut	EU	0	0	0	0.5	0.5
Landshut_49_8	1.1278	Landshut	EU	0	0	0	0.5	0.5
Landshut_5_1	0.9347	Landshut	EU	0	0	0	1	0
Landshut_5_11	1.0915	Landshut	EU	0	0	0	0	0
Landshut_5_12	0.875	Landshut	EU	0	0	0	0	0
Landshut_5_13	1.1569	Landshut	EU	0	0.5	0	0	0
Landshut_5_14	1.5757	Landshut	EU	0	0	0	1	0
Landshut_5_15	2.2726	Landshut	EU	0	0	0	0	0
Landshut_5_19	0.8179	Landshut	EU	0	0	0	0.5	1
Landshut_5_20	1.0273	Landshut	EU	0	0	0	0	0
Landshut_5_6	1.3921	Landshut	EU	0	0	0	0.5	1
Landshut_5_8	0.7486	Landshut	EU	0	0	0	1	0
Landshut_50_13	0.6748	Landshut	EU	0	0.5	0	1	0
Landshut_50_14	1.6284	Landshut	EU	0	0	0	0.5	0.5
Landshut_50_16	0.7899	Landshut	EU	0	0	0	0.5	0
Landshut_50_2	1.2575	Landshut	EU	0	0	0.5	0.5	0.5
Landshut_50_20	2.682	Landshut	EU	0.5	0	0.5	0	1
Landshut_50_5	0.5987	Landshut	EU	0	0	0	0	0
Landshut_50_6	1.1793	Landshut	EU	0	0	0	0	1
Landshut_50_8	0.8378	Landshut	EU	0.5	0	0	0	0
Landshut_50_9	0.9946	Landshut	EU	0	0	0	0	0.5
Landshut_51_10	0.9684	Landshut	EU	0	0	0	0	0
Landshut_51_13	1.1178	Landshut	EU	0	0	0	1	0
Landshut_51_14	1.8777	Landshut	EU	0	0.5	0	1	0
Landshut_51_15	0.7142	Landshut	EU	0	0	0	0.5	0
Landshut_51_16	0.7904	Landshut	EU	0	0	0	0	0.5
Landshut_51_2	1.0098	Landshut	EU	0.5	0	0	1	0.5
Landshut_51_4	0.8535	Landshut	EU	0	0.5	0	0.5	0
Landshut_51_6	1.1193	Landshut	EU	0	0	0	0	0
Landshut_51_7	1.1848	Landshut	EU	0	0	0	0.5	0
Landshut_51_8	1.0291	Landshut	EU	0	0	0	0.5	0
Lanzhou_2_15	1.4427	Lanzhou	CN	0	0	0	0.5	1
Lanzhou_3_15	0.9843	Lanzhou	CN	0	0	0	0	1
Lanzhou_33_7	1.0547	Lanzhou	CN	0	0.5	0	0	1
Lanzhou_35_14	0.8619	Lanzhou	CN	0	1	0	0	1
Lanzhou_37_15	1.02	Lanzhou	CN	0	0	0	1	1
LAS1	0.88004	cultivar	cultivar	0	0.5	0	0	0
Linkoping_13_1	0.4971	Linkoping	EU	0	0	0	0.5	1
Linkoping_13_2	0.4334	Linkoping	EU	0	0	0	0.5	1
Linkoping_13_3	0.7594	Linkoping	EU	0	0	0	0	0.5
Linkoping_13_4	0.5597	Linkoping	EU	0.5	0	0	0	0.5
Linkoping_13_8	0.5946	Linkoping	EU	0	0	0	0	0.5
Linkoping_15_10	0.5438	Linkoping	EU	0	0	0	0.5	0
Linkoping_15_2	0.8726	Linkoping	EU	0.5	0	0	0	0
Linkoping_15_4	0.7992	Linkoping	EU	0	0	0	0	1
Linkoping_15_8	0.7563	Linkoping	EU	0	0	0	0	0.5
Linkoping_16_10	1.2071	Linkoping	EU	0	0	0	0	0.5
Linkoping_16_2	0.7156	Linkoping	EU	0	0	0	0	0.5
Linkoping_16_3	0.5113	Linkoping	EU	0	0	0	0	0.5
Linkoping_16_4	0.9448	Linkoping	EU	0	0	0	0	0.5
Linkoping_16_5	0.9652	Linkoping	EU	0	0	0	0	0
Linkoping_16_6	1.3122	Linkoping	EU	0	0.5	0	0	1
Linkoping_16_7	0.8513	Linkoping	EU	0	0	0	0	1
Linkoping_25_11	0.7869	Linkoping	EU	0	0.5	0	0	0
Linkoping_25_2	0.5678	Linkoping	EU	0	0	0	0.5	1
Linkoping_25_5	0.7496	Linkoping	EU	0	0	0	0	0
Linkoping_25_7	1.7292	Linkoping	EU	0.5	0	0	0	0.5
Linkoping_25_8	0.517	Linkoping	EU	0	0	0	0.5	1
Linkoping_25_9	0.5305	Linkoping	EU	0.5	0	0	0	0.5
Linkoping_27_10	0.9937	Linkoping	EU	0	0	0.5	0.5	0.5
Linkoping_27_2	0.7007	Linkoping	EU	0.5	0	0	0	1
Linkoping_27_4	2.3939	Linkoping	EU	0	0	0	0	0.5
Linkoping_27_6	1.3581	Linkoping	EU	0	0.5	0	0	0.5
Linkoping_27_7	1.1542	Linkoping	EU	0	0.5	0	0	1
Linkoping_27_8	0.9034	Linkoping	EU	0.5	0	0	0	0
Linkoping_27_9	0.4195	Linkoping	EU	0	0	0.5	0.5	0.5
Linkoping_37_1	1.5062	Linkoping	EU	0.5	0.5	0	0	1
Linkoping_37_2	1.7057	Linkoping	EU	0.5	0	0	0.5	1
Linkoping_37_3	1.146	Linkoping	EU	0.5	0	0	0	1
Linkoping_37_8	1.2642	Linkoping	EU	0	1	0	0	1
Linkoping_37_9	1.3097	Linkoping	EU	0	0.5	0	0	1
Linkoping_38_10	1.3777	Linkoping	EU	0	0	0	0	0.5
Linkoping_38_6	1.7212	Linkoping	EU	0	0	0	0	1
Linkoping_38_7	1.4629	Linkoping	EU	0	0	0	0	1
Linkoping_38_9	1.3445	Linkoping	EU	0	0	0	0	0.5
Linkoping_40_1	0.754	Linkoping	EU	0	0	0	0	1
Linkoping_40_10	0.5983	Linkoping	EU	0	0	0	0	1
Linkoping_40_3	0.9458	Linkoping	EU	0	0	0	0	1
Linkoping_40_4	0.542	Linkoping	EU	0	0	0	0	1
Linkoping_40_5	1.1052	Linkoping	EU	0	0	0	0	0.5
Linkoping_40_6	1.1378	Linkoping	EU	0	0.5	0	0	0.5
Linkoping_5_1	0.5165	Linkoping	EU	0	0	0	0	1
Linkoping_5_10	0.4882	Linkoping	EU	0.5	0	0	0	0.5
Linkoping_5_2	0.558	Linkoping	EU	0.5	0.5	0	0	1
Linkoping_5_4	0.6281	Linkoping	EU	0	0	0	0.5	1
Linkoping_5_6	1.071	Linkoping	EU	0.5	0.5	0	0	0.5
Linkoping_5_9	1.5693	Linkoping	EU	0	0	0	0	1
Linkoping_8_2	0.9688	Linkoping	EU	0	0	0	0	1
Linkoping_8_4	0.7162	Linkoping	EU	0	0	0	0	0.5
Linkoping_8_5	0.8054	Linkoping	EU	0	0	0	0	1
Linkoping_8_7	1.3084	Linkoping	EU	0.5	0	0	0	0.5
Loja_1_11	0.7088	Loja	sAM	0	0.5	0.5	0	1
Loja_1_16	0.8222	Loja	sAM	0	0.5	0	0	1
Loja_1_18	0.7616	Loja	sAM	0	0.5	0.5	0	1
Loja_1_19	1.9953	Loja	sAM	0	0.5	0	0	1
Loja_1_7	4.0953	Loja	sAM	0	0	0	0	1
Loja_1_9	1.1749	Loja	sAM	0	0.5	0.5	0	1
Loja_2_1	1.0283	Loja	sAM	0	1	0	0	0.5
Loja_2_10	1.8051	Loja	sAM	0	0.5	0	0.5	1
Loja_2_11	0.8299	Loja	sAM	0.5	0	0	0	1
Loja_2_13	0.6581	Loja	sAM	0	1	0	0	1
Loja_2_2	3.2166	Loja	sAM	0	1	0	0	1
Loja_2_20	2.2485	Loja	sAM	0	0.5	0	0	1
Loja_2_3	0.6074	Loja	sAM	0.5	0	0	0	0.5
Loja_2_6	1.8674	Loja	sAM	0	0	0	0	1
Loja_2_7	1.0253	Loja	sAM	0	0.5	0	0	1
Loja_3_2	1.238	Loja	sAM	0	0.5	0	0	0.5
Loja_3_3	0.9535	Loja	sAM	0	0.5	0	0	1
Loja_3_4	0.4686	Loja	sAM	0	1	0	0	1
Loja_3_5	1.6819	Loja	sAM	0	0.5	0	0	0.5
Loja_36_13	1.7462	Loja	sAM	0	0.5	0	0	1
Loja_36_16	0.5082	Loja	sAM	0	0.5	0	0	1
Loja_36_17	0.8153	Loja	sAM	0	1	0	0	1
Loja_36_19	1.5224	Loja	sAM	0	0.5	0	0	1
Loja_36_5	1.9281	Loja	sAM	0	0.5	0	0	1
Loja_36_8	0.8484	Loja	sAM	0	0.5	0	0	1
Loja_37_1	0.8796	Loja	sAM	0	1	0	0	1
Loja_37_10	4.4003	Loja	sAM	0	0.5	0	0.5	1
Loja_37_11	1.01	Loja	sAM	0	0.5	0	0	1
Loja_37_13	1.1553	Loja	sAM	0	0.5	0	0	1
Loja_37_15	2.4765	Loja	sAM	0	0.5	0	0	1
Loja_37_18	0.7849	Loja	sAM	0	1	0	0	1
Loja_37_19	1.004	Loja	sAM	0	1	0	0	1
Loja_37_6	1.0063	Loja	sAM	0	1	0	0	1
Loja_38_12	1.9721	Loja	sAM	0	0.5	0	0	1
Loja_38_14	0.8317	Loja	sAM	0	0.5	0	0	1
Loja_38_4	1.2132	Loja	sAM	0	1	0	0	1
Loja_38_6	0.8681	Loja	sAM	0	0.5	0	0	1
Loja_38_7	2.236	Loja	sAM	0	1	0	0	1
Loja_38_8	1.1575	Loja	sAM	0	0.5	0	0	0.5
Loja_39_13	0.9865	Loja	sAM	0	1	0	0	0.5
Loja_39_16	0.8118	Loja	sAM	0	0.5	0	0	1
Loja_39_9	1.9608	Loja	sAM	0	1	0	0	1
Loja_40_11	1.0559	Loja	sAM	0	0.5	0	0	1
Loja_40_12	0.5862	Loja	sAM	0	0.5	0	0	1
Loja_40_2	0.5445	Loja	sAM	0	0	0	0	1
Loja_40_4	1.3088	Loja	sAM	0	0.5	0	0	1
Loja_40_5	0.6405	Loja	sAM	0	0	0	0	1
Loja_40_7	2.0088	Loja	sAM	0	0.5	0	0	1
Loja_40_NA	0.8334	Loja	sAM	0	0.5	0	0	1
Loja_5_1	0.7479	Loja	sAM	0	0.5	0	0	1
Loja_5_10	0.7846	Loja	sAM	0	0.5	0	0.5	1
Loja_5_20	0.9945	Loja	sAM	0	1	0	0	1
Loja_5_3	0.8699	Loja	sAM	0	0.5	0	0	1
Loja_5_4	0.5799	Loja	sAM	0	0.5	0	0.5	1
Loja_5_5	0.9353	Loja	sAM	0	0	0	0	1
Loja_5_8	0.946	Loja	sAM	0.5	0	0	0.5	1
Medellin_1_10	1.1517	Medellin	sAM	0.5	0	0	0	0.5
Medellin_1_4	1.5104	Medellin	sAM	0.5	0	0	0	1
Medellin_1_8	1.0943	Medellin	sAM	0	0	0	0	1
Medellin_2_1	0.444	Medellin	sAM	0.5	0	0	0	0
Medellin_2_12	1.4252	Medellin	sAM	0.5	0.5	0	0	1
Medellin_2_3	0.4569	Medellin	sAM	1	0	0	0	1
Medellin_2_6	1.2813	Medellin	sAM	0.5	0	0	0	1
Medellin_3_18	1.3931	Medellin	sAM	0.5	0.5	0	0	1
Medellin_3_19	1.5259	Medellin	sAM	1	0	0	0	1
Medellin_3_2	0.737	Medellin	sAM	0.5	0	0	0	0.5
Medellin_3_8	1.146	Medellin	sAM	0	0.5	0	0	1
Medellin_36_1	1.2795	Medellin	sAM	0.5	0.5	0	0	1
Medellin_36_16	0.4445	Medellin	sAM	1	0	0	0	1
Medellin_36_5	0.7494	Medellin	sAM	0.5	0	0	0	1
Medellin_37_19	1.6134	Medellin	sAM	0.5	0.5	0	0	1
Medellin_38_1	1.1223	Medellin	sAM	0.5	0	0	0	1
Medellin_38_14	1.2895	Medellin	sAM	0	0.5	0	0	1
Medellin_38_19	1.1018	Medellin	sAM	1	0	0	0	1
Medellin_38_3	0.4025	Medellin	sAM	0	0.5	0	0.5	1
Medellin_39_10	0.8397	Medellin	sAM	0.5	0.5	0	0	1
Medellin_4_1	0.9055	Medellin	sAM	0.5	0.5	0	0	1
Medellin_4_10	2.119	Medellin	sAM	0.5	0	0	0	1
Medellin_4_6	1.1942	Medellin	sAM	1	0	0	0	1
Medellin_4_7	0.957	Medellin	sAM	0	0	0	0	1
Medellin_40_3	0.7149	Medellin	sAM	0	0.5	0	0	0.5
Medellin_5_2	1.7464	Medellin	sAM	0.5	0.5	0	0.5	0.5
Melbourne_1_9	1.6583	Melbourne	OC	0	0	0	0	1
Melbourne_2_19	0.4181	Melbourne	OC	0	0	0	0	0.5
Melbourne_25_11	1.0524	Melbourne	OC	0	0	0.5	0	0.5
Melbourne_25_13	0.4371	Melbourne	OC	0	0	0.5	0	0.5
Melbourne_25_14	0.6479	Melbourne	OC	0	0	0	0	1
Melbourne_25_7	0.4052	Melbourne	OC	0	0	0.5	0	0.5
Melbourne_25_9	0.765	Melbourne	OC	0	0	0	0	1
Melbourne_26_10	2.2767	Melbourne	OC	0	0	0	0	0.5
Melbourne_26_16	0.9984	Melbourne	OC	0	0	0	0	0
Melbourne_26_2	0.5305	Melbourne	OC	0	0	0	0	0.5
Melbourne_26_5	0.6268	Melbourne	OC	0	0	0	0	0.5
Melbourne_29_8	1.1392	Melbourne	OC	0	0.5	0	0	0.5
Melbourne_30_1	0.4878	Melbourne	OC	0	0	0	0	0.5
Melbourne_30_13	0.5601	Melbourne	OC	0	0	0.5	0	1
Melbourne_30_17	0.5745	Melbourne	OC	0.5	0	0.5	0	1
Melbourne_30_9	0.8556	Melbourne	OC	0	0	0	0	1
Melbourne_31_11	0.8129	Melbourne	OC	0	0	0.5	0	0.5
Melbourne_31_15	0.9289	Melbourne	OC	0	0	0	0	1
Melbourne_31_20	1.677	Melbourne	OC	0	0	0	0	1
Melbourne_31_5	0.762	Melbourne	OC	0	0	0	0	0.5
Melbourne_31_9	1.4443	Melbourne	OC	0	0	0	0	0.5
Melbourne_5_17	0.5721	Melbourne	OC	0	0	0	0	1
Melbourne_5_18	0.6186	Melbourne	OC	0	0	0	0	1
Melbourne_5_19	0.4152	Melbourne	OC	0	0.5	0	0	1
Melbourne_5_8	0.4174	Melbourne	OC	0	0.5	0	0	0.5
Melbourne_6_17	0.5346	Melbourne	OC	0	0	0.5	0	1
Melbourne_7_3	0.4799	Melbourne	OC	0	0	0.5	0	0.5
Memphis_1_1	0.9717	Memphis	nAM	0	0	0	0	0
Memphis_1_11	1.3491	Memphis	nAM	0.5	0	0	0	0
Memphis_1_13	0.9403	Memphis	nAM	0.5	0	0	0	0
Memphis_1_2	0.5701	Memphis	nAM	0	0	0	0.5	0
Memphis_1_20	1.1103	Memphis	nAM	0	0	0	0	0
Memphis_1_4	0.7798	Memphis	nAM	0	0	0	0	0
Memphis_1_7	1.1523	Memphis	nAM	0	0	0	0	0
Memphis_1_8	1.1772	Memphis	nAM	0	0	0	0	0
Memphis_1_9	1.1389	Memphis	nAM	0	0	0	0	0
Memphis_2_1	1.0488	Memphis	nAM	0	0	0	0.5	0
Memphis_2_11	1.2067	Memphis	nAM	0	0	0	0	0
Memphis_2_12	1.026	Memphis	nAM	0	0	0	0	0.5
Memphis_2_15	1.6175	Memphis	nAM	0	0	0	0	0
Memphis_2_2	1.3236	Memphis	nAM	0	0	0	0	0
Memphis_2_20	2.6694	Memphis	nAM	0	0	0	0	0
Memphis_2_4	1.2591	Memphis	nAM	0	0	0	0	0
Memphis_2_6	0.9681	Memphis	nAM	0	0	0	0	0
Memphis_2_7	1.0689	Memphis	nAM	0	0	0	0	0
Memphis_3_1	1.5562	Memphis	nAM	0	0	0	0	0
Memphis_3_10	1.1965	Memphis	nAM	0	0	0	0	0
Memphis_3_15	1.8692	Memphis	nAM	0	0	0	0	0
Memphis_3_17	1.4226	Memphis	nAM	0	0	0	0	0
Memphis_3_2	1.7766	Memphis	nAM	0	0	0	0	0
Memphis_3_5	1.0461	Memphis	nAM	0	0	0	0	0
Memphis_3_6	1.3346	Memphis	nAM	0	0	0	0	0
Memphis_3_9	1.6085	Memphis	nAM	0	0	0	0.5	0
Memphis_4_1	0.9582	Memphis	nAM	0	0	0	0.5	0
Memphis_4_10	1.1586	Memphis	nAM	0	0	0	0	0
Memphis_4_13	1.1738	Memphis	nAM	0	0	0.5	0	0
Memphis_4_16	0.9112	Memphis	nAM	0	0	0	0	0
Memphis_4_17	0.9993	Memphis	nAM	0	0	0	0	0.5
Memphis_4_18	1.2068	Memphis	nAM	0.5	0.5	0.5	0	0.5
Memphis_4_3	1.4968	Memphis	nAM	0	0.5	0	0	0
Memphis_4_5	1.1653	Memphis	nAM	0	0	0	0	0
Memphis_4_6	1.1996	Memphis	nAM	0	0	0	0	0
Memphis_43_10	1.7696	Memphis	nAM	0	0.5	0	0	0.5
Memphis_43_11	1.1426	Memphis	nAM	0	0.5	0	0	0
Memphis_43_12	1.1802	Memphis	nAM	0	0.5	0	0	0
Memphis_43_13	0.958	Memphis	nAM	0	0.5	0	0	0
Memphis_43_14	1.2396	Memphis	nAM	0	0	0	0	0
Memphis_43_2	1.1416	Memphis	nAM	0	0	0.5	0	0
Memphis_43_3	0.9287	Memphis	nAM	0	0	0	0	0
Memphis_43_5	0.6458	Memphis	nAM	0	0	0	0	0
Memphis_43_6	1.5573	Memphis	nAM	0	0	0	0	0
Memphis_43_8	0.9797	Memphis	nAM	0	0	0	0.5	0
Memphis_44_2	1.6404	Memphis	nAM	0	0	0	0	0
Memphis_44_3	1.5106	Memphis	nAM	0	0	0	0	0
Memphis_44_5	1.3686	Memphis	nAM	0	0.5	0	0	0
Memphis_44_6	1.2195	Memphis	nAM	0	0.5	0	1	0
Memphis_44_7	2.4865	Memphis	nAM	0	0	0	0.5	0
Memphis_44_9	2.838	Memphis	nAM	0	0	0	0	0
Memphis_45_12	0.618	Memphis	nAM	0	0	0	0	0.5
Memphis_45_14	0.5921	Memphis	nAM	0	0	0	0	0
Memphis_47_1	1.24	Memphis	nAM	0	0	0	0.5	0
Memphis_5_10	1.0075	Memphis	nAM	0	0.5	0	0	0
Memphis_5_12	0.9152	Memphis	nAM	0	0	0	0	0
Memphis_5_14	0.7479	Memphis	nAM	0	0	0	0.5	0
Memphis_5_16	1.2684	Memphis	nAM	0	0	0	0	0
Memphis_5_18	1.3252	Memphis	nAM	0	0	0	0	0.5
Memphis_5_19	1.0435	Memphis	nAM	0	0.5	0	0.5	0
Memphis_5_20	0.7059	Memphis	nAM	0	0	0	0.5	0
Memphis_5_4	0.8125	Memphis	nAM	0	0	0	0	0
Memphis_5_8	0.9774	Memphis	nAM	0	0	0	0	0
Merit	2.66025	cultivar	cultivar	0	0.5	0	1	0
Mexico_City_1_10	0.5469	Mexico_City	nAM	0	1	0	0	0.5
Mexico_City_1_12	1.8997	Mexico_City	nAM	0	1	0	0	0
Mexico_City_1_14	1.1138	Mexico_City	nAM	0	1	0	0	0.5
Mexico_City_1_15	0.66	Mexico_City	nAM	0	1	0	0	0.5
Mexico_City_1_16	0.6013	Mexico_City	nAM	0	1	0	0	0
Mexico_City_1_18	0.4759	Mexico_City	nAM	0	1	0	0	0.5
Mexico_City_1_2	2.4228	Mexico_City	nAM	0	1	0	0	0
Mexico_City_1_4	1.1146	Mexico_City	nAM	0	1	0	0	0.5
Mexico_City_1_6	1.1218	Mexico_City	nAM	0	1	0	0	0.5
Mexico_City_1_8	1.0727	Mexico_City	nAM	0	1	0	0	0.5
Mexico_City_18_11	1.3376	Mexico_City	nAM	0	0	0	0	0.5
Mexico_City_18_12	1.2276	Mexico_City	nAM	0	0	0	0	0.5
Mexico_City_18_14	1.4403	Mexico_City	nAM	0	0	0.5	1	0.5
Mexico_City_18_2	0.911	Mexico_City	nAM	0	0	0.5	0	0.5
Mexico_City_18_3	1.0454	Mexico_City	nAM	0.5	0	0.5	0.5	0
Mexico_City_18_4	0.7475	Mexico_City	nAM	0	0	0.5	0	0
Mexico_City_18_5	1.7504	Mexico_City	nAM	0	1	0	0	0
Mexico_City_18_7	0.4281	Mexico_City	nAM	0	0.5	0.5	0	0.5
Mexico_City_18_9	1.0726	Mexico_City	nAM	0	0	0.5	0	1
Mexico_City_2_1	1.9383	Mexico_City	nAM	0.5	0.5	0	0	0.5
Mexico_City_2_11	1.5343	Mexico_City	nAM	0	1	0	0	0
Mexico_City_2_13	1.0004	Mexico_City	nAM	0	1	0	0.5	0.5
Mexico_City_2_15	1.8336	Mexico_City	nAM	0	0.5	0.5	0.5	0.5
Mexico_City_2_17	1.3787	Mexico_City	nAM	0	0	0.5	0	1
Mexico_City_2_19	2.4672	Mexico_City	nAM	0	0.5	0	0.5	0
Mexico_City_2_3	1.0225	Mexico_City	nAM	0	0.5	0	0	0.5
Mexico_City_2_5	2.0743	Mexico_City	nAM	0	0.5	0	1	0
Mexico_City_2_7	1.9298	Mexico_City	nAM	0	0.5	0	0.5	0
Mexico_City_2_9	1.3825	Mexico_City	nAM	0	0.5	0	1	0
Mexico_City_20_10	1.3357	Mexico_City	nAM	0	0	0	0.5	0.5
Mexico_City_20_12	1.604	Mexico_City	nAM	0	1	0	0	0
Mexico_City_20_13	0.9916	Mexico_City	nAM	0	0	0	1	0.5
Mexico_City_20_18	1.0826	Mexico_City	nAM	0	0	0	0	0
Mexico_City_20_3	1.2769	Mexico_City	nAM	0	0	0.5	1	0.5
Mexico_City_20_6	1.1853	Mexico_City	nAM	0	0	0	1	0.5
Mexico_City_20_9	0.8934	Mexico_City	nAM	0	0.5	0	0	0
Mexico_City_22_10	1.4838	Mexico_City	nAM	0.5	0	0	1	0.5
Mexico_City_22_12	1.7558	Mexico_City	nAM	0	0.5	0	1	0
Mexico_City_24_15	1.0155	Mexico_City	nAM	0	0.5	0	0	0.5
Mexico_City_24_9	1.1016	Mexico_City	nAM	0	0	0	0	0
Mexico_City_25_13	1.4279	Mexico_City	nAM	0	0	0	1	0.5
Mexico_City_25_8	1.3522	Mexico_City	nAM	0	0	0	1	0.5
Mexico_City_28_10	1.8635	Mexico_City	nAM	0	0.5	0	0	0
Mexico_City_28_14	0.9438	Mexico_City	nAM	0.5	0.5	0	0	0
Mexico_City_28_16	1.4412	Mexico_City	nAM	0	1	0	0	0
Mexico_City_28_18	1.2435	Mexico_City	nAM	0	0	0	0	0
Mexico_City_28_2	2.017	Mexico_City	nAM	0.5	0.5	0	0	0.5
Mexico_City_28_22	2.4245	Mexico_City	nAM	0	0.5	0	0.5	0
Mexico_City_28_4	1.6106	Mexico_City	nAM	0.5	0.5	0	0	0
Mexico_City_28_6	1.9746	Mexico_City	nAM	0	0	0	0	0
Mexico_City_28_8	1.2755	Mexico_City	nAM	0	0	0	0.5	0
Mexico_City_3_11	2.106	Mexico_City	nAM	0	0	0.5	0	1
Mexico_City_3_13	1.8812	Mexico_City	nAM	0	0.5	0.5	0	0.5
Mexico_City_3_14	1.4487	Mexico_City	nAM	0	0.5	0	0	0.5
Mexico_City_3_17	2.2184	Mexico_City	nAM	0	1	0	0	0
Mexico_City_3_19	2.4798	Mexico_City	nAM	0	0.5	0	0	0
Mexico_City_3_3	2.0633	Mexico_City	nAM	0	0.5	0.5	0	1
Mexico_City_3_5	0.5972	Mexico_City	nAM	0	0	0	0	0
Mexico_City_3_7	2.0117	Mexico_City	nAM	0	0.5	0.5	0	0.5
Mexico_City_3_9	1.6772	Mexico_City	nAM	0.5	0.5	0.5	0	0.5
Mexico_City_30_1	2.1733	Mexico_City	nAM	0	0.5	0	1	0.5
Mexico_City_30_11	1.5876	Mexico_City	nAM	0.5	0.5	0	0	0.5
Mexico_City_30_12	1.3269	Mexico_City	nAM	0	0	0	0	1
Mexico_City_30_14	1.0374	Mexico_City	nAM	0.5	0	0.5	0.5	0
Mexico_City_30_16	2.5748	Mexico_City	nAM	0	1	0	0	0
Mexico_City_30_3	0.9228	Mexico_City	nAM	0.5	0	0	1	0.5
Munich_1_11	1.3336	Munich	EU	0	0.5	0	0.5	0.5
Munich_1_13	1.1208	Munich	EU	0	0	0	0	0.5
Munich_1_18	0.9953	Munich	EU	0	0	0	0.5	0
Munich_1_2	1.191	Munich	EU	0	0	0	0.5	0
Munich_1_20	1.4203	Munich	EU	0	0	0	0.5	0
Munich_1_3	0.9641	Munich	EU	0	0	0	0.5	0.5
Munich_1_4	0.9371	Munich	EU	0	0	0	1	0
Munich_1_5	2.0032	Munich	EU	0	0	0	1	0.5
Munich_1_6	1.0006	Munich	EU	0	0	0	0	0.5
Munich_2_1	0.9942	Munich	EU	0	0	0	0	0.5
Munich_2_10	0.8595	Munich	EU	0	0	0.5	0.5	0.5
Munich_2_11	0.8267	Munich	EU	0	0	0	0.5	0
Munich_2_13	0.9471	Munich	EU	0	0	0	1	0.5
Munich_2_15	0.9207	Munich	EU	0	0	0	1	0
Munich_2_5	1.666	Munich	EU	0	0	0	0	0.5
Munich_2_6	1.4886	Munich	EU	0	0	0.5	0.5	0.5
Munich_2_7	0.9171	Munich	EU	0	0	0	0.5	0.5
Munich_2_8	1.0602	Munich	EU	0	0	0	0.5	0.5
Munich_2_9	1.9023	Munich	EU	0	0	0	0.5	0
Munich_3_14	2.3614	Munich	EU	0	0	0	1	0
Munich_3_16	1.0104	Munich	EU	0	0	0	0	0.5
Munich_3_17	1.0081	Munich	EU	0	0	0.5	0	0.5
Munich_3_19	0.7466	Munich	EU	0	0	0	0.5	0.5
Munich_3_3	0.4368	Munich	EU	0	0	1	0	0.5
Munich_3_4	1.742	Munich	EU	0	0	0	0	1
Munich_3_6	0.9534	Munich	EU	0	0	0	0.5	0
Munich_3_7	0.937	Munich	EU	0	0	0.5	0.5	0.5
Munich_3_9	1.3096	Munich	EU	0	0	0	0	0.5
Munich_4_11	0.4523	Munich	EU	0.5	0	0	0.5	0
Munich_4_13	1.1701	Munich	EU	0	0	0	0.5	0
Munich_4_15	1.0294	Munich	EU	0.5	0	0	1	0.5
Munich_4_16	0.4184	Munich	EU	0	0	0	1	0.5
Munich_4_18	1.2031	Munich	EU	0	0	0	0.5	0
Munich_4_2	0.9322	Munich	EU	0	0	0	0.5	0
Munich_4_20	0.7441	Munich	EU	0	0	0	1	0.5
Munich_4_6	3.2849	Munich	EU	0	0	0	0	0.5
Munich_4_7	0.9651	Munich	EU	0	0	0	0	0
Munich_47_1	1.2587	Munich	EU	0	0.5	0	0.5	1
Munich_47_10	0.4779	Munich	EU	0	0	0.5	0.5	0.5
Munich_47_11	0.5519	Munich	EU	0	1	0	0	0
Munich_47_15	1.2736	Munich	EU	0	1	0	0	0
Munich_47_16	1.6673	Munich	EU	0	0	0.5	0.5	0.5
Munich_47_17	0.7711	Munich	EU	0	0.5	0	0.5	1
Munich_47_18	1.6274	Munich	EU	0.5	0	0	1	1
Munich_47_20	1.5627	Munich	EU	0	0	0.5	0	0.5
Munich_47_6	0.562	Munich	EU	0	0.5	0	1	0.5
Munich_47_8	0.6621	Munich	EU	0	0.5	0	0.5	0.5
Munich_48_12	1.8662	Munich	EU	0	0	0	0	0.5
Munich_48_13	0.9556	Munich	EU	0	0	0	0	0
Munich_48_15	1.1007	Munich	EU	0	0.5	0	1	1
Munich_48_18	1.2132	Munich	EU	0	0	0	1	1
Munich_48_19	1.1399	Munich	EU	0	0	0	0.5	0
Munich_48_20	0.4998	Munich	EU	0	0	0	0.5	0
Munich_48_4	0.6913	Munich	EU	0	0	0	0.5	0
Munich_48_7	1.0864	Munich	EU	0	0.5	0	0	1
Munich_48_8	1.8657	Munich	EU	0	0.5	0	0	0.5
Munich_49_1	0.6324	Munich	EU	0	0	0	1	1
Munich_49_10	1.0251	Munich	EU	0	0	0	0.5	0.5
Munich_49_12	0.7981	Munich	EU	0	0	0	0	0.5
Munich_49_17	0.7266	Munich	EU	0	0	0	0.5	0.5
Munich_49_19	0.7314	Munich	EU	0	0	0	0.5	0
Munich_49_20	0.6873	Munich	EU	0	0	0	0	0.5
Munich_49_4	1.2745	Munich	EU	0	0	0	0.5	0
Munich_49_8	0.7209	Munich	EU	0	0	0	0.5	0
Munich_5_1	1.1355	Munich	EU	0	0	0	0	0.5
Munich_5_10	1.2328	Munich	EU	0	0	0.5	0.5	0.5
Munich_5_11	1.7719	Munich	EU	0	0.5	0	0.5	1
Munich_5_12	1.2798	Munich	EU	0	0	0	0.5	0.5
Munich_5_13	0.9984	Munich	EU	0.5	0	0	0	1
Munich_5_16	1.0043	Munich	EU	0	0	0	0	1
Munich_5_18	0.6391	Munich	EU	0	0	0	0	1
Munich_50_1	0.9714	Munich	EU	0	0	0	1	0.5
Munich_50_13	1.3062	Munich	EU	0	0	0	0	0.5
Munich_50_14	0.9877	Munich	EU	0	0	0	0.5	0.5
Munich_50_15	2.5386	Munich	EU	0	0	0	0.5	0
Munich_50_16	1.0053	Munich	EU	0	0.5	0	0	1
Munich_50_17	1.0413	Munich	EU	0	0	0	1	0.5
Munich_50_3	0.9998	Munich	EU	0	0	0	1	1
Munich_50_4	1.0201	Munich	EU	0	0	0	0.5	0
Munich_50_7	0.6377	Munich	EU	0	0	0	0.5	0
Munich_51_10	1.6901	Munich	EU	0.5	0.5	0	0	0.5
Munich_51_13	3.2419	Munich	EU	0	0	0	0.5	0
Munich_51_15	1.0144	Munich	EU	0	0	0	1	0.5
Munich_51_16	1.8578	Munich	EU	0	0.5	0	0	0.5
Munich_51_6	1.0063	Munich	EU	0	0	0	0.5	0.5
Munich_51_8	1.3375	Munich	EU	0	0	0.5	1	0
Munich_51_9	0.6699	Munich	EU	0	0	0	1	0
Munster_1_7	1.2746	Munster	EU	0	0.5	0	0	0
Munster_2_2	0.8546	Munster	EU	0	0	0	0	0
Munster_3_6	0.8311	Munster	EU	0	0	0.5	0	0.5
Munster_37_10	1.0596	Munster	EU	0	0	0	0	0
Munster_39_5	1.0151	Munster	EU	0	0.5	0	0	0.5
Munster_40_6	1.2801	Munster	EU	0.5	0.5	0	0.5	0.5
Newcastle_47_2	1.3502	Newcastle	OC	0.5	0	0	0	1
Newcastle_48_2	0.8566	Newcastle	OC	0	0	0	0.5	0.5
Newcastle_50_10	0.9094	Newcastle	OC	0	0	0	1	0.5
Newcastle_6_6	1.265	Newcastle	OC	0	0	0	0	1
Newcastle_7_3	1.3608	Newcastle	OC	1	0	0	0.5	1
Newcastle_8_8	1.4952	Newcastle	OC	1	0	0	0	1
Norfolk_1_15	1.1053	Norfolk	nAM	0	0.5	0	0	0
Norfolk_34_3	1.5005	Norfolk	nAM	0.5	0	0	0	0.5
Norfolk_36_6	1.4816	Norfolk	nAM	0	0	0	0	0.5
Norfolk_38_14	1.2575	Norfolk	nAM	0.5	0	0	0	0.5
Norfolk_4_9	1.4081	Norfolk	nAM	0	0	0	1	0
Norfolk_5_1	0.9464	Norfolk	nAM	0.5	0	0	0	0.5
Osecola	0.893964	cultivar	cultivar	0	0.5	0	1	0
Palm_North_10_10	1.2665	Palm_North	OC	0	0	0	0	1
Palm_North_10_13	0.9971	Palm_North	OC	0	0	0	0	0.5
Palm_North_10_15	0.5426	Palm_North	OC	0	0	0	0	1
Palm_North_10_16	0.7928	Palm_North	OC	0	0	0	0	0.5
Palm_North_10_17	1.7051	Palm_North	OC	0	0	0	0	1
Palm_North_10_4	0.5331	Palm_North	OC	0	0.5	0	0	0.5
Palm_North_10_5	1.8847	Palm_North	OC	0	0.5	0	0	1
Palm_North_10_6	1.0046	Palm_North	OC	0	0	0	0	0.5
Palm_North_10_8	1.1622	Palm_North	OC	0	0	0	0	1
Palm_North_10_9	0.9671	Palm_North	OC	0	0	0	0	1
Palm_North_11_1	1.0253	Palm_North	OC	0.5	0	0	0	0.5
Palm_North_11_10	1.1994	Palm_North	OC	0	0	0	0	1
Palm_North_11_17	1.1569	Palm_North	OC	0	0	0	0	0.5
Palm_North_11_18	1.3736	Palm_North	OC	0	0	0	0	1
Palm_North_11_2	1.2795	Palm_North	OC	0	0	0	0	1
Palm_North_11_6	0.8722	Palm_North	OC	0	0	0	0	1
Palm_North_11_7	0.8878	Palm_North	OC	0	0	0	0	1
Palm_North_11_8	1.292	Palm_North	OC	0	0	0	0	1
Palm_North_36_10	0.6603	Palm_North	OC	0	0	0	0	1
Palm_North_36_11	0.9068	Palm_North	OC	0	0	0	0	0.5
Palm_North_36_13	1.3875	Palm_North	OC	0	0	0	0	1
Palm_North_36_15	1.1608	Palm_North	OC	0	0	0	0	0.5
Palm_North_36_3	1.0137	Palm_North	OC	0	0	0.5	0	0
Palm_North_36_4	0.8603	Palm_North	OC	0	0	0	0	0
Palm_North_36_6	2.1564	Palm_North	OC	0	0	0	0	0.5
Palm_North_36_7	1.2985	Palm_North	OC	0	0	0	0	0
Palm_North_36_9	0.9746	Palm_North	OC	0	0	0	0	0.5
Palm_North_37_1	1.0235	Palm_North	OC	0	0	0	0	0.5
Palm_North_37_3	1.0993	Palm_North	OC	0	0	0	0	0.5
Palm_North_37_4	0.9439	Palm_North	OC	0	0	0	0.5	0.5
Palm_North_37_5	1.175	Palm_North	OC	0	0	0	0	0.5
Palm_North_37_7	1.4081	Palm_North	OC	0	0	0	0	1
Palm_North_37_8	0.8259	Palm_North	OC	0	0	0	0.5	1
Palm_North_38_1	0.9536	Palm_North	OC	0	0	0	0	0
Palm_North_38_11	0.9591	Palm_North	OC	0	0	0	0	0.5
Palm_North_38_12	0.8292	Palm_North	OC	0	0	0	0	0
Palm_North_38_3	0.6872	Palm_North	OC	0	0.5	0	0	0
Palm_North_38_6	0.6085	Palm_North	OC	0	0	0	0	0.5
Palm_North_38_9	0.645	Palm_North	OC	0	0	0	0	1
Palm_North_39_14	0.6486	Palm_North	OC	0	0	0	0	0.5
Palm_North_39_15	0.8898	Palm_North	OC	0	0	0	0	0.5
Palm_North_39_6	0.5632	Palm_North	OC	0	0	0	0.5	0
Palm_North_39_7	0.5543	Palm_North	OC	0	0	0	0	0.5
Palm_North_39_8	1.1901	Palm_North	OC	0	0	0	0.5	0
Palm_North_40_10	0.8861	Palm_North	OC	0	0	0	0	0
Palm_North_40_12	0.93	Palm_North	OC	0	0	0	0	0
Palm_North_40_18	0.715	Palm_North	OC	0	0	0	0	0
Palm_North_40_19	0.4798	Palm_North	OC	0	0	0	0	0.5
Palm_North_40_6	0.8034	Palm_North	OC	0	0	0.5	0	0.5
Palm_North_6_1	1.1846	Palm_North	OC	0	0	0	0	0.5
Palm_North_6_11	1.0285	Palm_North	OC	0	0	0	0	1
Palm_North_6_13	1.1115	Palm_North	OC	0	0	0	0.5	0.5
Palm_North_6_14	0.5951	Palm_North	OC	0	0	0	0	0.5
Palm_North_6_15	0.4337	Palm_North	OC	0	0	0	0	0
Palm_North_6_4	0.8474	Palm_North	OC	0	0	0	0	0.5
Palm_North_6_8	1.2808	Palm_North	OC	0	0	0	0	0.5
Palm_North_6_9	0.9762	Palm_North	OC	0	0	0	0	0.5
Palm_North_7_10	1.4624	Palm_North	OC	0	0	0.5	0	0.5
Palm_North_7_12	1.4455	Palm_North	OC	0	0	0.5	0	0
Palm_North_7_15	0.9429	Palm_North	OC	0	0	0	0	0.5
Palm_North_7_16	0.9265	Palm_North	OC	0	0	0	0	1
Palm_North_7_17	1.0663	Palm_North	OC	0	0	0	0.5	0.5
Palm_North_7_2	0.97	Palm_North	OC	0	0.5	0	0	0
Palm_North_7_4	0.9685	Palm_North	OC	0	0	0.5	0	1
Palm_North_7_7	0.6968	Palm_North	OC	0	0	0	0	0.5
Palm_North_7_9	2.4337	Palm_North	OC	0	0	0.5	0	0
Palm_North_8_11	1.4916	Palm_North	OC	0	0	0	0	0.5
Palm_North_8_15	0.8845	Palm_North	OC	0	0	0	0	0.5
Palm_North_8_16	1.2319	Palm_North	OC	0	0	0	0	1
Palm_North_8_17	1.3309	Palm_North	OC	0	0	0	0	1
Palm_North_8_4	1.188	Palm_North	OC	0	0	0	0	0.5
Palm_North_8_5	1.1726	Palm_North	OC	0	0	0	0	0
Palm_North_8_8	1.6458	Palm_North	OC	0	0	0	0	1
Palm_North_8_9	1.1818	Palm_North	OC	0	0	0.5	0.5	0.5
Paris_11_10	1.1232	Paris	EU	0	0	0	0	0
Paris_11_6	4.3608	Paris	EU	0	0	0	0	0
Paris_11_7	1.0405	Paris	EU	0	0	0	0	0
Paris_11_8	1.1174	Paris	EU	0	0	0	0	0
Paris_11_9	3.4746	Paris	EU	0	0	0	0	0
Paris_13_13	1.7614	Paris	EU	0	0	0	0	0.5
Paris_13_3	7.1866	Paris	EU	0	0	0	0	0.5
Paris_15_11	1.332	Paris	EU	0	0	0	0	0.5
Paris_15_12	1.8321	Paris	EU	0	0	0	0.5	0.5
Paris_15_13	5.3596	Paris	EU	0	0	0	0.5	0.5
Paris_15_14	1.1762	Paris	EU	0.5	0.5	0	0.5	0.5
Paris_15_3	1.2051	Paris	EU	0	0	0	0	0
Paris_15_5	0.5959	Paris	EU	0	0	0	0	0.5
Paris_15_8	1.0168	Paris	EU	0	0.5	0	0.5	0
Paris_15_9	1.2474	Paris	EU	0	0.5	0	0	0.5
Paris_2_2	2.373	Paris	EU	0	0.5	0	0.5	0
Paris_2_9	1.5125	Paris	EU	0	0	0	0	0
Paris_23_13	0.407	Paris	EU	0	0	0	0	0
Paris_23_19	2.3812	Paris	EU	0	0	0	0	0
Paris_25_13	0.8787	Paris	EU	0	0	0	0	0
Paris_25_2	3.1764	Paris	EU	0	0.5	0	0	0
Paris_3_3	3.6006	Paris	EU	0	0	0	0	0
Paris_39_1	1.2884	Paris	EU	0	0	0	0	0
Paris_39_15	2.2636	Paris	EU	0	0	0	0	0
Paris_39_19	1.6091	Paris	EU	0	0	0	0	0.5
Paris_39_2	1.1982	Paris	EU	0	0	0	0	0.5
Paris_39_5	1.6373	Paris	EU	0	0	0.5	0.5	0
Paris_6_1	2.746	Paris	EU	0	0	0	0	0
Paris_6_4	2.9439	Paris	EU	0	0	0	0	0
Paris_8_10	1.8003	Paris	EU	0	0	0	0	0
Paris_8_8	1.6627	Paris	EU	0	0	0	0	0
Patriot	2.79887	cultivar	cultivar	0	0.5	0	0.5	0
Pilgrim	2.71605	cultivar	cultivar	0	0.5	0	1	0
Pitua	2.47432	cultivar	cultivar	0	0	0.5	0	0.5
Punt_Ar_1_1	0.7253	Punt_Ar	sAM	0	0	0.5	0.5	1
Punt_Ar_1_11	1.395	Punt_Ar	sAM	0	0	0	0	0.5
Punt_Ar_1_15	0.5368	Punt_Ar	sAM	0	0	0	0.5	0
Punt_Ar_1_19	0.8894	Punt_Ar	sAM	0	0	0	0	0
Punt_Ar_1_2	1.1975	Punt_Ar	sAM	0	0	0	0	1
Punt_Ar_1_5	1.1921	Punt_Ar	sAM	0	0	0	0	0.5
Punt_Ar_1_6	1.0477	Punt_Ar	sAM	0	0.5	0	0	0.5
Punt_Ar_1_9	1.1592	Punt_Ar	sAM	0	0	0	0	0
Punt_Ar_2_13	0.5915	Punt_Ar	sAM	0	0	0.5	0	0
Punt_Ar_2_15	0.76	Punt_Ar	sAM	0	0	0.5	0	0
Punt_Ar_2_19	0.9853	Punt_Ar	sAM	0	0.5	0	0	1
Punt_Ar_2_2	0.4564	Punt_Ar	sAM	0	0	0	0	0.5
Punt_Ar_2_3	1.144	Punt_Ar	sAM	0	0.5	0	0	1
Punt_Ar_2_4	0.9232	Punt_Ar	sAM	0	0	0	0	1
Punt_Ar_2_5	0.8581	Punt_Ar	sAM	0	0	0	0	1
Punt_Ar_2_7	0.8544	Punt_Ar	sAM	0	0	0.5	0	1
Punt_Ar_2_9	1.1338	Punt_Ar	sAM	0	0	0	0.5	1
Punt_Ar_20_15	1.2436	Punt_Ar	sAM	0	0	0	0	0.5
Punt_Ar_20_16	1.8413	Punt_Ar	sAM	0	0	0	0	0.5
Punt_Ar_20_18	1.1143	Punt_Ar	sAM	0	0	0	0	1
Punt_Ar_20_19	1.4573	Punt_Ar	sAM	0	0	0	0	1
Punt_Ar_20_2	1.3038	Punt_Ar	sAM	0	0.5	0	0	0
Punt_Ar_20_3	1.3478	Punt_Ar	sAM	0	0	0	0	1
Punt_Ar_20_6	1.2923	Punt_Ar	sAM	0	0	0	0	1
Punt_Ar_20_7	1.2766	Punt_Ar	sAM	0	0	0	0	1
Punt_Ar_20_9	1.297	Punt_Ar	sAM	0	0	0	0	1
Punt_Ar_21_10	1.5126	Punt_Ar	sAM	0	0	0.5	0.5	1
Punt_Ar_21_15	1.0477	Punt_Ar	sAM	0	0	0	0	1
Punt_Ar_21_16	1.1648	Punt_Ar	sAM	0	0	0	0	0.5
Punt_Ar_21_19	3.7711	Punt_Ar	sAM	0	0	0	0.5	0.5
Punt_Ar_21_3	0.9925	Punt_Ar	sAM	0	0	0	0	1
Punt_Ar_21_6	1.4096	Punt_Ar	sAM	0	0	0	0	0
Punt_Ar_21_9	1.1518	Punt_Ar	sAM	0	0	0	0	0.5
Punt_Ar_22_11	0.8289	Punt_Ar	sAM	0	0	0	0	1
Punt_Ar_22_12	1.2827	Punt_Ar	sAM	0	0	0	0	0.5
Punt_Ar_22_14	1.388	Punt_Ar	sAM	0	0	0	0	0
Punt_Ar_22_20	1.6509	Punt_Ar	sAM	0	0	0	0	1
Punt_Ar_22_6	1.1151	Punt_Ar	sAM	0	0	0	0	1
Punt_Ar_22_8	1.3135	Punt_Ar	sAM	0	0	0	0	1
Punt_Ar_23_1	1.1555	Punt_Ar	sAM	0	0	0	0	0.5
Punt_Ar_23_11	0.8083	Punt_Ar	sAM	0	0	0	0	1
Punt_Ar_23_12	1.0368	Punt_Ar	sAM	0	0	0.5	0	1
Punt_Ar_23_19	1.0604	Punt_Ar	sAM	0	0	0	0	1
Punt_Ar_23_20	1.326	Punt_Ar	sAM	0	0	0	0	0.5
Punt_Ar_23_3	0.7156	Punt_Ar	sAM	0	0	0	0	1
Punt_Ar_23_4	0.9807	Punt_Ar	sAM	0	0	0	0	0
Punt_Ar_23_8	1.0037	Punt_Ar	sAM	0	0	0	0	1
Punt_Ar_24_11	0.967	Punt_Ar	sAM	0	0	0	0	1
Punt_Ar_24_13	0.8485	Punt_Ar	sAM	0	0	0	0	0.5
Punt_Ar_24_18	0.9345	Punt_Ar	sAM	0	0	0	0	1
Punt_Ar_24_2	1.4805	Punt_Ar	sAM	0	0	0.5	0.5	1
Punt_Ar_24_20	0.7999	Punt_Ar	sAM	0	0	0	0	1
Punt_Ar_24_3	1.0471	Punt_Ar	sAM	0	0	0	0	0
Punt_Ar_24_6	0.8979	Punt_Ar	sAM	0	0	0.5	0.5	1
Punt_Ar_24_7	0.8988	Punt_Ar	sAM	0	0	0.5	0	1
Punt_Ar_24_8	1.1602	Punt_Ar	sAM	0	0	0	0	0
Punt_Ar_3_11	1.1455	Punt_Ar	sAM	0	0	0	0	1
Punt_Ar_3_16	1.1443	Punt_Ar	sAM	0	0	0	0	0.5
Punt_Ar_3_17	1.1507	Punt_Ar	sAM	0	0	0	0	0.5
Punt_Ar_3_18	0.4698	Punt_Ar	sAM	0	0	0	0	1
Punt_Ar_3_19	0.5961	Punt_Ar	sAM	0	0	0	0	1
Punt_Ar_3_3	1.2769	Punt_Ar	sAM	0	0	0	0	0
Punt_Ar_3_4	10.8982	Punt_Ar	sAM	0	0	0	0	1
Punt_Ar_4_10	1.0309	Punt_Ar	sAM	0	0.5	0	0	0.5
Punt_Ar_4_16	1.0928	Punt_Ar	sAM	0	0	0	0	0.5
Punt_Ar_5_1	1.2825	Punt_Ar	sAM	0	0	0	0	0.5
Punt_Ar_5_16	1.0849	Punt_Ar	sAM	0	0.5	0	0	1
Punt_Ar_5_17	1.2143	Punt_Ar	sAM	0	0.5	0	0.5	1
Punt_Ar_5_2	1.4799	Punt_Ar	sAM	0	0	0	0	1
Punt_Ar_5_20	1.0951	Punt_Ar	sAM	0	0	0	0	0.5
Punt_Ar_5_6	1.2776	Punt_Ar	sAM	0	0	0	0	1
Punt_Ar_5_8	1.125	Punt_Ar	sAM	0	0	0	0	0.5
Quito_1_12	2.2585	Quito	sAM	0.5	0.5	0	0	1
Quito_1_13	0.6046	Quito	sAM	0	0	0	0	1
Quito_1_18	1.2472	Quito	sAM	0	1	0	0.5	1
Quito_1_9	1.0263	Quito	sAM	0	0.5	0	0	1
Quito_2_15	0.7203	Quito	sAM	0.5	0.5	0	0	1
Quito_2_17	0.9992	Quito	sAM	0	0.5	0	0	1
Quito_2_19	0.4405	Quito	sAM	0	1	0	0	1
Quito_2_2	1.0734	Quito	sAM	0.5	0.5	0	0	1
Quito_3_11	1.2305	Quito	sAM	0	1	0	0	1
Quito_3_15	1.1651	Quito	sAM	0.5	0.5	0	0.5	1
Quito_3_19	2.9884	Quito	sAM	1	0	0	0.5	1
Quito_3_2	1.8803	Quito	sAM	0	1	0	0	1
Quito_3_9	0.4418	Quito	sAM	0.5	0.5	0	0	1
Quito_36_11	0.5381	Quito	sAM	1	0	0	0.5	1
Quito_36_12	0.9432	Quito	sAM	0	1	0	0	0.5
Quito_36_13	0.6405	Quito	sAM	0	1	0	0	0.5
Quito_36_15	1.246	Quito	sAM	0	0	0	0	1
Quito_36_16	0.6381	Quito	sAM	0.5	0.5	0	0	1
Quito_37_14	1.6361	Quito	sAM	0.5	0.5	0.5	0	0.5
Quito_37_15	0.754	Quito	sAM	0	0.5	0	0	1
Quito_37_2	0.4127	Quito	sAM	0	0.5	0	0	0.5
Quito_37_7	0.5465	Quito	sAM	0	1	0	0	1
Quito_38_18	0.6577	Quito	sAM	0.5	0.5	0	0	1
Quito_38_19	0.5523	Quito	sAM	1	0	0	0	1
Quito_39_10	0.8235	Quito	sAM	0.5	0	0	0	1
Quito_39_17	0.5803	Quito	sAM	0.5	0	0	0	1
Quito_39_6	1.2955	Quito	sAM	1	0	0	0	1
Quito_4_2	1.9049	Quito	sAM	0.5	0.5	0	0	0.5
Quito_4_5	0.8271	Quito	sAM	0.5	0.5	0	0	1
Quito_4_6	0.6261	Quito	sAM	0	1	0	0	1
Quito_4_8	2.139	Quito	sAM	0	1	0	0	1
Quito_4_9	1.1752	Quito	sAM	0.5	0.5	0	0	1
Quito_40_2	1.0339	Quito	sAM	0	0	0.5	0	1
Quito_40_5	0.8507	Quito	sAM	0	0.5	0	0	1
Quito_6_11	0.6416	Quito	sAM	0	1	0	0	1
Quito_6_15	1.8815	Quito	sAM	0.5	0.5	0	0	1
Quito_6_5	0.763	Quito	sAM	0	0	0	0	1
Rancagua_1_10	1.3785	Rancagua	sAM	0.5	0.5	0	0	0.5
Rancagua_10_2	1.5817	Rancagua	sAM	0	0.5	0.5	0	0.5
Rancagua_22_9	1.4277	Rancagua	sAM	0	0	0	0	0.5
Rancagua_25_19	1.0969	Rancagua	sAM	0	0	0	0	0
Rancagua_34_7	1.4733	Rancagua	sAM	0	0.5	0	0	0
Rancagua_7_8	1.1699	Rancagua	sAM	0	0	0	0.5	0.5
Reading_2_14	1.3757	Reading	EU	0	0	0	0	0
Reading_3_13	1.2497	Reading	EU	0	0	0	0	0.5
Reading_39_7	1.2131	Reading	EU	0	0	0.5	0	1
Reading_42_12	1.6292	Reading	EU	0	0	0	0.5	1
Reading_5_7	1.2518	Reading	EU	0	0	0.5	0	0.5
Renovation	3.03592	cultivar	cultivar	1	0	0	0	0
s_1_9	3.0383	Toronto_ds	nAM	0	0.5	0.5	0	0
s_100_13	3.5406	Toronto_ds	nAM	0	0.5	0	0	0.5
s_101_17	2.8388	Toronto_ds	nAM	0	0.5	0	0	0
s_115_6	3.4152	Toronto_ds	nAM	0.5	0	0	0.5	0.5
s_116_1	3.2631	Toronto_ds	nAM	0	0	0	0.5	0
s_116_12	3.2658	Toronto_ds	nAM	0	0.5	0	0	0
s_116_15	2.9537	Toronto_ds	nAM	0	1	0	0	0
s_116_17	2.7376	Toronto_ds	nAM	0	0	0	0	0
s_116_18	2.6753	Toronto_ds	nAM	0	0	0	0	0
s_116_3	3.2118	Toronto_ds	nAM	0	0.5	0.5	0	0
s_116_7	2.8848	Toronto_ds	nAM	0	1	0	0	0
s_117_6	3.7366	Toronto_ds	nAM	0	0.5	0.5	1	0
s_119_19	3.3563	Toronto_ds	nAM	0	0.5	0.5	0	0.5
s_2_3	2.3468	Toronto_ds	nAM	0	0	0	0	0
s_21_18	2.9434	Toronto_ds	nAM	0	0	0	0.5	0
s_22_15	2.6273	Toronto_ds	nAM	0	0	0	0.5	0
s_23_15	2.3234	Toronto_ds	nAM	0	0	0.5	0.5	0
s_23_4	2.974	Toronto_ds	nAM	0	0.5	0	0	0
s_23_6	2.6394	Toronto_ds	nAM	0	0	0.5	0	0
s_23_7	2.4106	Toronto_ds	nAM	0	1	0	0	0
s_23_9	2.2755	Toronto_ds	nAM	0	0.5	0.5	0	0
s_24_6	3.7077	Toronto_ds	nAM	0	0	0.5	0	0
s_3_5	2.0237	Toronto_ds	nAM	0	0	0	0	0
s_37_10	1.9198	Toronto_ds	nAM	0	0.5	0.5	0	0.5
s_37_11	2.9191	Toronto_ds	nAM	0	0	0	0	0.5
s_37_12	0.6927	Toronto_ds	nAM	0	0	0	0	0.5
s_37_13	1.092	Toronto_ds	nAM	0	0	0	0	0
s_37_15	2.4894	Toronto_ds	nAM	0	0	0	0	0
s_37_16	1.8647	Toronto_ds	nAM	0	0.5	0	0	0
s_37_18	3.9248	Toronto_ds	nAM	0	0	0	0	0.5
s_37_6	3.3673	Toronto_ds	nAM	0	0	0	0	0.5
s_37_8	2.8132	Toronto_ds	nAM	0	0	0	0	0.5
s_4_18	2.4512	Toronto_ds	nAM	0	1	0.5	0	0
s_40_1	3.7566	Toronto_ds	nAM	0	0	0	0	0
s_40_10	2.7878	Toronto_ds	nAM	0.5	0	0	0	0
s_40_12	3.905	Toronto_ds	nAM	0	0	0	0	0
s_40_17	3.5857	Toronto_ds	nAM	0	0	0	0	0
s_40_19	3.9793	Toronto_ds	nAM	0	0	0	0.5	1
s_40_3	3.2556	Toronto_ds	nAM	0	0	0	0	0
s_40_6	4.5159	Toronto_ds	nAM	0.5	0	0	0	0.5
s_40_7	3.5637	Toronto_ds	nAM	0	0	0	0	0.5
s_40_8	1.9006	Toronto_ds	nAM	0	0	0	0	0
s_41_1	2.2482	Toronto_ds	nAM	0	0	0	0	0
s_41_12	3.1971	Toronto_ds	nAM	0	0	0.5	0	0
s_41_13	3.5975	Toronto_ds	nAM	0	0	0.5	0	0
s_41_14	3.4469	Toronto_ds	nAM	0	0	0	0	0
s_41_16	2.0804	Toronto_ds	nAM	0	0	0.5	0	0
s_41_18	4.3564	Toronto_ds	nAM	0	0.5	0	0	0
s_41_2	3.5692	Toronto_ds	nAM	0	0	0	0	0.5
s_41_7	2.6724	Toronto_ds	nAM	0	1	1	0	0
s_41_8	2.6397	Toronto_ds	nAM	0	1	0	0	0
s_42_1	2.5091	Toronto_ds	nAM	0.5	0	0	0	0.5
s_42_10	2.6967	Toronto_ds	nAM	0	1	0.5	0	0
s_42_11	1.6727	Toronto_ds	nAM	0	0	0	0	0
s_42_13	1.1124	Toronto_ds	nAM	0	0	0	0	0
s_42_17	3.3227	Toronto_ds	nAM	0	0	0	0	0.5
s_42_20	2.6023	Toronto_ds	nAM	0.5	0	0	0	0.5
s_42_3	2.4445	Toronto_ds	nAM	0	0.5	0	0	0
s_42_5	1.9364	Toronto_ds	nAM	0	0	0.5	0	0
s_42_9	2.6685	Toronto_ds	nAM	0	0.5	0	0	0
s_43_10	3.2385	Toronto_ds	nAM	0	1	0	0.5	0
s_43_12	1.5074	Toronto_ds	nAM	0	1	1	0	0
s_43_13	2.9173	Toronto_ds	nAM	0	0.5	0.5	0	0
s_43_14	3.0759	Toronto_ds	nAM	0	0.5	0	0	0
s_43_15	3.041	Toronto_ds	nAM	0	1	0	0	0
s_43_4	2.9211	Toronto_ds	nAM	0	0	0	0	0
s_43_5	3.979	Toronto_ds	nAM	0.5	0	0	0	0
s_43_6	3.2678	Toronto_ds	nAM	0	0.5	0	0	0
s_43_8	2.965	Toronto_ds	nAM	0	1	0	0.5	0
s_5_16	2.0845	Toronto_ds	nAM	0	0	0	0	0
s_52_3	2.4089	Toronto_ds	nAM	0	1	0	0	0
s_53_11	3.1	Toronto_ds	nAM	0	0	0.5	0	0.5
s_54_15	3.2058	Toronto_ds	nAM	0	1	0.5	0	0
s_54_16	2.3642	Toronto_ds	nAM	0	0	0	0	0
s_54_18	3.1978	Toronto_ds	nAM	0	0	0	0	0
s_54_20	3.0672	Toronto_ds	nAM	0	0.5	0	0	0
s_54_7	1.5807	Toronto_ds	nAM	0	0	0	0.5	0
s_54_8	2.893	Toronto_ds	nAM	0	0.5	0	0	0
s_54_9	0.8822	Toronto_ds	nAM	0.5	0.5	0	0.5	0.5
s_56_1	3.4008	Toronto_ds	nAM	0	0.5	0	0	0
s_6_8	1.4466	Toronto_ds	nAM	0	0	0.5	0	0
s_7_11	1.0217	Toronto_ds	nAM	0	0	0	0	0
s_7_13	1.8423	Toronto_ds	nAM	0	0.5	0	0	0
s_7_14	1.1806	Toronto_ds	nAM	0.5	0.5	0	0.5	0.5
s_7_16	3.3012	Toronto_ds	nAM	0	0	0.5	0	0
s_7_19	2.6741	Toronto_ds	nAM	0	0.5	0	0	0
s_7_20	2.0017	Toronto_ds	nAM	0	0.5	0.5	1	0.5
s_7_4	3.4768	Toronto_ds	nAM	0	0.5	0	0	0
s_7_6	2.0845	Toronto_ds	nAM	0	0	0.5	0	0
s_7_7	3.2751	Toronto_ds	nAM	0	0	0	0	0
s_77_18	1.7778	Toronto_ds	nAM	0	0.5	0.5	0.5	0
s_78_4	3.6524	Toronto_ds	nAM	0	0.5	0	0	0
s_79_17	2.3304	Toronto_ds	nAM	0	0.5	0	0	0
s_80_18	0.7785	Toronto_ds	nAM	0	0	0.5	0	0
s_81_3	2.9093	Toronto_ds	nAM	0	0	0.5	0	0.5
s_82_19	2.1578	Toronto_ds	nAM	0	0.5	0.5	0.5	0
s_83_10	2.5767	Toronto_ds	nAM	0	0.5	0	0	0
s_83_11	1.8122	Toronto_ds	nAM	0	0.5	0	0	0
s_83_13	3.7571	Toronto_ds	nAM	0	0	0.5	0.5	0
s_83_14	3.4712	Toronto_ds	nAM	0	0	0.5	0.5	0.5
s_83_15	1.3775	Toronto_ds	nAM	0	0.5	0.5	0	0
s_83_17	1.778	Toronto_ds	nAM	0	0	0.5	0	0
s_83_18	3.3234	Toronto_ds	nAM	0	0	0	0	0
s_83_5	3.2872	Toronto_ds	nAM	0	0.5	0	0	0
s_83_9	2.8892	Toronto_ds	nAM	0	0	1	0	0
s_95_15	4.354	Toronto_ds	nAM	0	0.5	0.5	0	0.5
s_96_5	2.5327	Toronto_ds	nAM	0	0	0	0.5	0
s_97_10	3.3775	Toronto_ds	nAM	0	0	0	0	0
s_97_11	2.6371	Toronto_ds	nAM	0	0.5	0	0.5	0
s_97_13	2.7538	Toronto_ds	nAM	0	0	0	0	0
s_97_14	4.0951	Toronto_ds	nAM	0	0.5	0.5	0.5	0
s_97_3	3.0541	Toronto_ds	nAM	0	0.5	0.5	0	0
s_97_4	1.0975	Toronto_ds	nAM	0.5	0.5	0	0.5	0.5
s_97_6	2.0271	Toronto_ds	nAM	0	0.5	0.5	0.5	0
s_97_7	4.0941	Toronto_ds	nAM	0	0	0	1	0
s_97_9	3.7962	Toronto_ds	nAM	0	0.5	0.5	0.5	0
s_98_1	2.8165	Toronto_ds	nAM	0	0	0	0.5	0
s_99_5	2.6151	Toronto_ds	nAM	0	0	0	0	0.5
Sacramento_1_10	1.1622	Sacramento	nAM	0.5	0	0	0	1
Sacramento_2_17	1.1547	Sacramento	nAM	0.5	0	0	0	0
Sacramento_40_13	1.3152	Sacramento	nAM	0	0	0	1	1
Sacramento_41_7	1.2708	Sacramento	nAM	0	0	0	0	1
Sacramento_5_5	1.1738	Sacramento	nAM	0	0	0	0	0.5
Santiago_1_1	0.8284	Santiago	sAM	0	0	0	0	0.5
Santiago_17_13	1.1842	Santiago	sAM	0	0.5	0	0	0.5
Santiago_22_20	1.1003	Santiago	sAM	0	0	0	0	1
Santiago_26_2	1.3161	Santiago	sAM	0	0	0.5	0	0.5
Santiago_38_10	1.1913	Santiago	sAM	0	0	0	0.5	0
Santiago_5_11	1.2546	Santiago	sAM	0	0.5	0	0	0.5
Sapporo_1_10	0.9496	Sapporo	JP	0	0	0.5	0	0.5
Sapporo_1_11	0.7951	Sapporo	JP	0	0	0	0	1
Sapporo_1_12	0.9084	Sapporo	JP	0	0	0	0	0.5
Sapporo_1_15	0.9866	Sapporo	JP	0	0	0	0	0.5
Sapporo_1_16	1.067	Sapporo	JP	0	0	0	0	0.5
Sapporo_1_17	0.8771	Sapporo	JP	0	0	0.5	0	0
Sapporo_1_20	0.8797	Sapporo	JP	0	0	0.5	0	0.5
Sapporo_1_8	1.0204	Sapporo	JP	0	0	0	0.5	0.5
Sapporo_1_9	0.9252	Sapporo	JP	0	0	0	0.5	0.5
Sapporo_2_1	1.0354	Sapporo	JP	0	0.5	0	0	0.5
Sapporo_2_12	1.1531	Sapporo	JP	0	0.5	0	0	1
Sapporo_2_13	0.8975	Sapporo	JP	0	0	0.5	0	0.5
Sapporo_2_17	1.0497	Sapporo	JP	0.5	0.5	0	0	1
Sapporo_2_5	1.0278	Sapporo	JP	0	0.5	0	0	1
Sapporo_2_7	0.927	Sapporo	JP	0	0.5	0.5	0	1
Sapporo_2_8	0.9623	Sapporo	JP	0	0	0.5	0	1
Sapporo_3_1	1.1085	Sapporo	JP	0.5	0	0	0	1
Sapporo_3_11	0.9508	Sapporo	JP	0	0	0.5	0	1
Sapporo_3_15	0.867	Sapporo	JP	0	0	0	0	0
Sapporo_3_19	0.8914	Sapporo	JP	0.5	0	0	0	1
Sapporo_3_3	0.9699	Sapporo	JP	0	0	0.5	0	0.5
Sapporo_3_4	0.921	Sapporo	JP	0	0	0	0	0.5
Sapporo_3_5	1.0023	Sapporo	JP	0.5	0	0	0	0.5
Sapporo_3_8	0.9914	Sapporo	JP	0	0	0	0	1
Sapporo_3_9	1.2524	Sapporo	JP	0.5	0	0	0	1
Sapporo_35_1	1.0542	Sapporo	JP	0	0	0	0	0.5
Sapporo_35_16	0.4328	Sapporo	JP	0.5	0	0	0.5	1
Sapporo_35_17	1.0373	Sapporo	JP	0	0	0	0	0.5
Sapporo_35_20	0.6599	Sapporo	JP	0.5	0.5	0	0	0.5
Sapporo_35_3	1.1332	Sapporo	JP	0	0	0.5	0	1
Sapporo_35_5	0.7599	Sapporo	JP	0	0	0	0.5	1
Sapporo_35_7	0.9007	Sapporo	JP	0	0	0.5	0.5	1
Sapporo_35_8	1.0711	Sapporo	JP	0	0.5	0	0	1
Sapporo_35_9	1.1144	Sapporo	JP	0	0.5	1	0.5	1
Sapporo_36_1	1.2522	Sapporo	JP	0	0	0	0.5	0.5
Sapporo_36_10	0.8911	Sapporo	JP	0.5	0	0	0	0.5
Sapporo_36_11	1.1484	Sapporo	JP	0	0	0	0	0.5
Sapporo_36_12	1.1134	Sapporo	JP	0	0.5	0	0	0.5
Sapporo_36_16	1.0728	Sapporo	JP	0.5	0	0	0.5	0.5
Sapporo_36_17	0.9925	Sapporo	JP	0.5	0	0	0.5	1
Sapporo_36_2	1.1791	Sapporo	JP	0	0	0	0	0.5
Sapporo_36_6	1.0307	Sapporo	JP	0.5	0	0.5	0	0.5
Sapporo_36_9	1.1175	Sapporo	JP	0	0.5	0	0	1
Sapporo_38_10	0.9233	Sapporo	JP	0	0	0	0.5	1
Sapporo_38_12	1.0914	Sapporo	JP	0	0.5	0.5	0.5	0.5
Sapporo_38_14	0.9666	Sapporo	JP	0	0.5	0.5	0.5	1
Sapporo_38_15	0.5801	Sapporo	JP	0	0.5	0	0	1
Sapporo_38_19	1.0127	Sapporo	JP	0	0.5	0.5	0	1
Sapporo_38_3	1.1678	Sapporo	JP	0.5	0	0	0	0.5
Sapporo_38_4	0.9523	Sapporo	JP	0.5	0.5	0	0.5	1
Sapporo_38_5	1.053	Sapporo	JP	0	0.5	0	0	1
Sapporo_38_9	1.0456	Sapporo	JP	0	0	0	0	1
Sapporo_39_1	1.0151	Sapporo	JP	0	0	0	0.5	1
Sapporo_39_10	0.6857	Sapporo	JP	0	0	0.5	0	0.5
Sapporo_39_13	0.5519	Sapporo	JP	0	0	0	1	0.5
Sapporo_39_15	0.7831	Sapporo	JP	0.5	0.5	0	0	0.5
Sapporo_39_16	0.9818	Sapporo	JP	0	0	0	0	0.5
Sapporo_39_17	0.7084	Sapporo	JP	0	0	0.5	0	1
Sapporo_39_20	1.2532	Sapporo	JP	0	0.5	0	0.5	0.5
Sapporo_39_4	0.8923	Sapporo	JP	0.5	0.5	0	0.5	1
Sapporo_39_7	0.9079	Sapporo	JP	0	0	0	0.5	0.5
Sapporo_40_10	1.1802	Sapporo	JP	0	0	0	0	0.5
Sapporo_40_13	0.7749	Sapporo	JP	0	0	0	0	1
Sapporo_40_14	0.9762	Sapporo	JP	0	0	0.5	0	1
Sapporo_40_16	1.182	Sapporo	JP	0.5	0.5	0	0.5	1
Sapporo_40_19	0.4794	Sapporo	JP	0	0	0	0	1
Sapporo_40_4	1.0504	Sapporo	JP	0	0.5	0	0	1
Sapporo_40_5	1.1662	Sapporo	JP	0	0.5	0.5	0.5	1
Sapporo_43_11	0.8323	Sapporo	JP	0	0.5	0	0	0.5
Sapporo_43_12	1.0312	Sapporo	JP	0.5	0.5	0	0	1
Sapporo_43_13	1.0313	Sapporo	JP	0.5	0.5	0.5	0	1
Sapporo_43_19	1.099	Sapporo	JP	0	0	0	0.5	1
Sapporo_43_20	1.0571	Sapporo	JP	0	0	0.5	0	1
Sapporo_43_4	1.0209	Sapporo	JP	0.5	0.5	0	0	0.5
Sapporo_43_5	1.0706	Sapporo	JP	1	0	0	0	1
Sapporo_43_6	1.2561	Sapporo	JP	0.5	0.5	0	0.5	1
Sapporo_43_7	1.1564	Sapporo	JP	0.5	0.5	0	0.5	0.5
Sapporo_43_8	0.958	Sapporo	JP	0	0.5	0.5	0.5	0.5
Sapporo_44_11	0.9668	Sapporo	JP	0	0.5	0.5	0	1
Sapporo_44_12	0.9271	Sapporo	JP	0	0	0	0	1
Sapporo_44_13	1.1402	Sapporo	JP	0.5	0	0	0	1
Sapporo_44_14	0.8933	Sapporo	JP	0	0	0	0	1
Sapporo_44_16	1.1159	Sapporo	JP	0	0.5	0	0	1
Sapporo_44_17	1.0001	Sapporo	JP	0	0	0	0	1
Sapporo_44_18	1.1369	Sapporo	JP	0	0	0	0	0.5
Sapporo_44_7	0.9705	Sapporo	JP	0	1	0	0	1
Shanghai_1_14	0.9975	Shanghai	CN	0	0.5	0	0.5	0.5
Shanghai_10_7	1.0776	Shanghai	CN	0	0	0	0.5	1
Shanghai_11_10	0.6	Shanghai	CN	0	0	0	1	0.5
Shanghai_2_17	1.1688	Shanghai	CN	0	0	0	0	0
Shanghai_8_2	1.0961	Shanghai	CN	0	0	0	0	0.5
Stockholm_1_6	1.2369	Stockholm	EU	0	0	0	0	0.5
Stockholm_4_18	1.4158	Stockholm	EU	0	0	0	0	1
Stockholm_42_6	1.3381	Stockholm	EU	0	0	0	0	0
Stockholm_43_12	1.1256	Stockholm	EU	0	0	0	0	0.5
Stockholm_44_17	1.2236	Stockholm	EU	0	0	0	0	1
Stockholm_5_4	0.931	Stockholm	EU	0.5	0	0	0	0.5
Sydney_1_9	1.2653	Sydney	OC	1	0	0	0	1
Talca_1_13	1.0739	Talca	sAM	0	0.5	0	0	0.5
Talca_13_15	1.3453	Talca	sAM	0	0.5	0	0	0.5
Talca_20_5	0.6129	Talca	sAM	0	0	0.5	0	1
Talca_34_4	1.2665	Talca	sAM	0	0	1	0	0
Talca_4_3	0.9683	Talca	sAM	0	0	0	0	0.5
Tampa_12_8	1.3419	Tampa	nAM	0	1	0	0	0
Tampa_13_7	0.9326	Tampa	nAM	0	0	0	0	0.5
Tampa_14_11	0.9663	Tampa	nAM	0	0.5	0	0	0
Tampa_4_5	1.0364	Tampa	nAM	0	0	0	0	0
Tampa_5_11	1.3731	Tampa	nAM	0.5	0	0	0	0
Tampa_7_12	1.3976	Tampa	nAM	0	1	0	0	0.5
Tehran_1_1	1.3466	Tehran	Tehran	0	0	0.5	0	0.5
Tehran_1_10	1.032	Tehran	Tehran	0	0	0	0	0.5
Tehran_1_2	1.2895	Tehran	Tehran	0	0	0	0	0.5
Tehran_1_4	1.1384	Tehran	Tehran	0	0	0	0	0
Tehran_1_6	1.1275	Tehran	Tehran	0	0	0	0.5	0.5
Tehran_1_9	0.7612	Tehran	Tehran	0	0	0	0.5	0
Tehran_2_1	1.0185	Tehran	Tehran	0.5	0	0	0	0
Tehran_2_10	0.8004	Tehran	Tehran	0	0	0	0.5	0.5
Tehran_2_2	1.0753	Tehran	Tehran	0.5	0	0	0	0
Tehran_2_4	1.2874	Tehran	Tehran	0.5	0	0	0	0
Tehran_2_6	1.1702	Tehran	Tehran	0	0	0	0	0
Tehran_2_7	0.9674	Tehran	Tehran	0	0	0	0	0
Tehran_2_9	1.0989	Tehran	Tehran	0	0	0	1	0.5
Tehran_27_1	1.714	Tehran	Tehran	0.5	0	0	0.5	1
Tehran_27_10	1.2735	Tehran	Tehran	0.5	0	0	1	1
Tehran_27_2	1.9474	Tehran	Tehran	0	0	0	0	0.5
Tehran_27_3	1.2973	Tehran	Tehran	0.5	0	0	0	1
Tehran_27_4	1.3979	Tehran	Tehran	0.5	0	0	0	1
Tehran_27_5	1.5552	Tehran	Tehran	0.5	0	0	0.5	0.5
Tehran_27_6	1.538	Tehran	Tehran	0.5	0	0	0	1
Tehran_27_8	1.3719	Tehran	Tehran	0.5	0	0	0	1
Tehran_27_9	1.4967	Tehran	Tehran	0	0.5	0	0	0.5
Tehran_28_10	3.3637	Tehran	Tehran	0.5	0	0	1	0
Tehran_28_2	1.2406	Tehran	Tehran	0	0	0	1	0
Tehran_28_3	1.3448	Tehran	Tehran	0	0	0	0	0
Tehran_28_5	1.3343	Tehran	Tehran	0.5	0	0	1	0
Tehran_28_6	0.9482	Tehran	Tehran	0	0	0	0	0
Tehran_28_7	1.3158	Tehran	Tehran	0	0	0	0.5	0
Tehran_28_8	1.319	Tehran	Tehran	0	0	0	1	0
Tehran_35_1	1.3733	Tehran	Tehran	0	0	0	0.5	0
Tehran_35_10	1.4491	Tehran	Tehran	0	0	0	0	0
Tehran_35_2	1.5079	Tehran	Tehran	0	0	0	0	0
Tehran_35_3	1.2904	Tehran	Tehran	0	0	0	0	0
Tehran_35_4	1.21	Tehran	Tehran	0	0	0	0.5	0
Tehran_35_5	1.7259	Tehran	Tehran	0	0	0	0	0
Tehran_35_6	1.5638	Tehran	Tehran	0	0	0	0.5	0
Tehran_35_7	1.2345	Tehran	Tehran	0	0	0	0	0.5
Tehran_35_8	2.546	Tehran	Tehran	0	0	0	0.5	0
Tehran_35_9	1.1556	Tehran	Tehran	0	0	0	0	0
Tehran_36_10	1.1339	Tehran	Tehran	0	0	0.5	0	1
Tehran_36_11	2.0489	Tehran	Tehran	0	0	0	0.5	0
Tehran_36_3	1.0558	Tehran	Tehran	0	0.5	0	0.5	0
Tehran_36_5	1.302	Tehran	Tehran	0	0	0.5	0	0.5
Tehran_36_6	1.2116	Tehran	Tehran	0	0	0.5	0	1
Tehran_36_7	1.1487	Tehran	Tehran	0	0	0.5	0	1
Tehran_36_8	1.1437	Tehran	Tehran	0	0	0.5	0	1
Tehran_36_9	1.0506	Tehran	Tehran	0	0	0.5	0	1
Tehran_37_10	1.3936	Tehran	Tehran	0.5	0	0	0	0
Tehran_37_2	1.4292	Tehran	Tehran	0	0	0	0.5	0.5
Tehran_37_3	1.2348	Tehran	Tehran	0	0	0	0.5	0
Tehran_37_4	1.5335	Tehran	Tehran	0	0	0	0.5	0.5
Tehran_37_5	1.2931	Tehran	Tehran	0	0	0	0.5	0.5
Tehran_37_6	1.2453	Tehran	Tehran	0.5	0	0	0.5	0
Tehran_37_7	1.5426	Tehran	Tehran	0	0	0	0.5	0.5
Tehran_37_9	1.0678	Tehran	Tehran	0	0	0	0.5	0.5
Tehran_38_1	1.3541	Tehran	Tehran	0	0	0	0	0.5
Tehran_38_10	3.1061	Tehran	Tehran	0	0	0	0	0
Tehran_38_2	0.597	Tehran	Tehran	0	0	0	0	0
Tehran_38_5	0.7954	Tehran	Tehran	0.5	0	0	0.5	0
Tehran_38_6	1.3499	Tehran	Tehran	0	0	0	0	0
Tehran_38_7	0.9643	Tehran	Tehran	0	0	0	0	0.5
Tehran_38_8	1.0427	Tehran	Tehran	0	0	0.5	0	0.5
Tehran_38_9	1.5736	Tehran	Tehran	0	0	0	0	0
Tehran_39_1	1.2358	Tehran	Tehran	0	0	0	0	0
Tehran_39_10	1.4626	Tehran	Tehran	0	0	0	0	0
Tehran_39_2	1.4565	Tehran	Tehran	0	0	0	0	0
Tehran_39_4	1.3615	Tehran	Tehran	0	0	0	0	0
Tehran_39_5	0.7882	Tehran	Tehran	0	0	0	0	0
Tehran_39_6	1.9322	Tehran	Tehran	0	0	0	0	0
Tehran_39_7	1.5865	Tehran	Tehran	0	0	0	0	0
Tehran_39_8	1.6722	Tehran	Tehran	0	0	0	0	0
Tehran_39_9	1.3962	Tehran	Tehran	0	0	0	0	0
Tehran_40_1	1.2852	Tehran	Tehran	0	0	0	0	0.5
Tehran_40_10	1.1756	Tehran	Tehran	0	0	0	1	0
Tehran_40_2	0.7677	Tehran	Tehran	0	0	0	0	1
Tehran_40_3	0.9808	Tehran	Tehran	0	0	0	0.5	0.5
Tehran_40_4	1.0591	Tehran	Tehran	0.5	0	0	0.5	1
Tehran_40_6	1.2237	Tehran	Tehran	0	0	0	0.5	1
Tehran_40_7	0.9742	Tehran	Tehran	0	0	0	0	1
Tehran_40_8	1.1658	Tehran	Tehran	1	0	0	0	0
Tehran_40_9	1.7742	Tehran	Tehran	0	0	0	0.5	0
Temuco_1_3	1.1901	Temuco	sAM	0	0.5	0	0.5	0.5
Temuco_2_15	1.2656	Temuco	sAM	0	0	0	0	1
Temuco_44_5	1.2482	Temuco	sAM	0	0	0	0.5	1
Temuco_46_3	1.3616	Temuco	sAM	0	0	0.5	0	1
Temuco_47_1	1.1247	Temuco	sAM	0	0	0.5	0	0.5
Temuco_5_7	1.154	Temuco	sAM	0	0	0	0.5	0.5
Thessa_1_1	1.3703	Thessa	EU	0	0	0	0	0.5
Thessa_1_10	1.1118	Thessa	EU	0.5	0	0	0.5	0
Thessa_1_11	1.0872	Thessa	EU	0.5	0	0	0.5	0
Thessa_1_14	1.0723	Thessa	EU	0	0	0	0.5	0.5
Thessa_1_15	0.871	Thessa	EU	1	0	0.5	0.5	0.5
Thessa_1_16	0.7354	Thessa	EU	0	0	0	0	0
Thessa_1_17	0.8925	Thessa	EU	0	0	0	0	1
Thessa_1_2	1.0894	Thessa	EU	0	0	0	0.5	1
Thessa_1_3	1.2928	Thessa	EU	0	0	0	0.5	0.5
Thessa_1_6	0.929	Thessa	EU	0.5	0	0	0	0.5
Thessa_2_1	0.7924	Thessa	EU	0	0	0	1	0
Thessa_2_13	0.5283	Thessa	EU	0	0	0	1	0.5
Thessa_2_14	0.736	Thessa	EU	0	0	0	1	0
Thessa_2_16	1.4723	Thessa	EU	0	0	0	1	0
Thessa_2_17	2.5917	Thessa	EU	0.5	0.5	0	0.5	0
Thessa_2_19	1.038	Thessa	EU	0	0	0	0.5	0
Thessa_2_4	0.873	Thessa	EU	0	0	0	1	0
Thessa_2_6	0.7233	Thessa	EU	0	0	0	0.5	0
Thessa_2_7	0.8837	Thessa	EU	0	0	0.5	1	0
Thessa_2_9	0.7827	Thessa	EU	0	0	0	1	0
Thessa_3_12	0.7368	Thessa	EU	0	0	0	0.5	0
Thessa_3_13	1.0164	Thessa	EU	0	0	0	0	0
Thessa_3_18	1.8542	Thessa	EU	0	0	0	0.5	1
Thessa_3_19	1.08	Thessa	EU	0	0	0	0.5	0
Thessa_3_3	1.9825	Thessa	EU	0.5	0	0	0.5	0
Thessa_3_7	0.5207	Thessa	EU	0.5	0	0	0.5	0
Thessa_3_8	0.7418	Thessa	EU	0	0.5	0	0.5	1
Thessa_3_9	0.9737	Thessa	EU	0	0	0	1	0
Thessa_4_13	0.9039	Thessa	EU	0	0	0	1	0
Thessa_4_15	0.9126	Thessa	EU	0	0	0	0.5	0
Thessa_4_17	1.6531	Thessa	EU	0	0	0	0	0.5
Thessa_4_18	0.7536	Thessa	EU	0	0	0	0.5	0
Thessa_4_19	0.9338	Thessa	EU	0	0	0	0.5	1
Thessa_4_2	0.9393	Thessa	EU	0	0	0	1	0
Thessa_4_4	0.7702	Thessa	EU	0	0	0	1	0
Thessa_4_6	0.8326	Thessa	EU	0	0	0	1	0
Thessa_4_8	1.1644	Thessa	EU	0	0	0	0.5	0
Thessa_4_9	1.4075	Thessa	EU	0	0	0	0.5	0
Thessa_42_10	1.1062	Thessa	EU	0	0	0	0.5	0.5
Thessa_42_13	1.0891	Thessa	EU	0	0	0	0	0.5
Thessa_42_16	1.0163	Thessa	EU	0	0	0	0	0.5
Thessa_42_17	1.2106	Thessa	EU	0	0	0	0.5	0.5
Thessa_42_18	1.0677	Thessa	EU	0	0	0	0	0.5
Thessa_42_19	2.0367	Thessa	EU	0	0	0	0.5	0.5
Thessa_42_2	1.2009	Thessa	EU	0	0	0	0	0.5
Thessa_42_20	1.0244	Thessa	EU	0	0	0	0.5	0.5
Thessa_42_4	4.1348	Thessa	EU	0	0	0	0.5	0.5
Thessa_42_8	1.0274	Thessa	EU	0	0	0	0	0.5
Thessa_43_10	0.9615	Thessa	EU	0	0	0	0.5	0.5
Thessa_43_13	1.1431	Thessa	EU	0	0	0	0.5	0.5
Thessa_43_15	0.7922	Thessa	EU	0.5	0	0	1	0
Thessa_43_3	1.0381	Thessa	EU	0	0.5	0	0	0.5
Thessa_43_4	0.9569	Thessa	EU	0	0	0	1	1
Thessa_43_5	2.9241	Thessa	EU	0	0	0	0	1
Thessa_43_6	1.0125	Thessa	EU	0	0	0	1	1
Thessa_43_8	0.909	Thessa	EU	0	0	0	0.5	1
Thessa_44_1	0.9039	Thessa	EU	0	0	0	0	0.5
Thessa_44_10	0.8806	Thessa	EU	0	0	0	0	0.5
Thessa_44_13	0.7766	Thessa	EU	0	0	0	0	0.5
Thessa_44_14	0.7387	Thessa	EU	0	0	0	0	0.5
Thessa_44_17	0.7386	Thessa	EU	0.5	0	0	0	0.5
Thessa_44_19	0.8631	Thessa	EU	0	0	0	0	0.5
Thessa_44_2	2.5471	Thessa	EU	0	0	0	0.5	0.5
Thessa_44_5	0.866	Thessa	EU	0	0	0	0.5	0.5
Thessa_44_7	1.9553	Thessa	EU	0	0	0	0	0.5
Thessa_45_10	0.8979	Thessa	EU	0.5	0	0	0.5	0.5
Thessa_45_13	1.0928	Thessa	EU	0	0	0	0	0.5
Thessa_45_15	1.2758	Thessa	EU	0.5	0	0	0	0.5
Thessa_45_17	1.07	Thessa	EU	0	0	0	0.5	0.5
Thessa_45_18	1.1631	Thessa	EU	0	0	0	0	0
Thessa_45_2	1.1641	Thessa	EU	0	0	0	0	0.5
Thessa_45_3	0.8729	Thessa	EU	0	0	0	0	0.5
Thessa_45_5	2.6366	Thessa	EU	0	0	0	0.5	0.5
Thessa_45_7	0.663	Thessa	EU	0.5	0	0	0	0.5
Thessa_46_10	0.9795	Thessa	EU	0	0	0	0	0.5
Thessa_46_12	0.7227	Thessa	EU	0	0	0	1	0.5
Thessa_46_13	3.1064	Thessa	EU	0	0	0	0	0.5
Thessa_46_15	0.7602	Thessa	EU	0	0	0	0.5	0
Thessa_46_17	2.2716	Thessa	EU	0	0	0	0	1
Thessa_46_18	0.864	Thessa	EU	0	0	0	0.5	1
Thessa_46_2	1.057	Thessa	EU	0.5	0	0	0.5	0
Thessa_46_20	0.8649	Thessa	EU	0	0	0	0.5	0
Thessa_46_4	1.0554	Thessa	EU	0	0	0	0.5	1
Thessa_46_5	1.0822	Thessa	EU	0	0	0	0.5	0.5
Thessa_5_12	0.9876	Thessa	EU	0	0	0	0.5	0
Thessa_5_13	0.9107	Thessa	EU	0	0	0	1	0
Thessa_5_14	1.1014	Thessa	EU	0	0	0	1	1
Thessa_5_15	1.0857	Thessa	EU	0	0	0	1	0.5
Thessa_5_2	1.7426	Thessa	EU	0	0	0	1	0
Thessa_5_5	0.8507	Thessa	EU	0	0	0	1	0
Thessa_5_6	0.8788	Thessa	EU	0	0	0	1	0.5
Thessa_5_7	0.9487	Thessa	EU	0	0	0	1	0
Tokyo_25_19	1.1771	Tokyo	JP	0	0.5	0.5	0	1
Tokyo_35_8	0.6953	Tokyo	JP	0	0	0	0	0.5
Tokyo_39_4	1.1108	Tokyo	JP	0	0	0	0	0.5
Tokyo_8_7	0.8382	Tokyo	JP	0	0.5	0	0	1
TRTGTO_56_1	0.43758	Spain	EU	0	0	0	0	0.5
TRTGTO_56_3	3.06159	Spain	EU	0	0	0	0	0.5
TRTGTO_56_4	1.6278	Spain	EU	0	0	0	0	0.5
TRTGTO_56_5	4.28007	Spain	EU	0	0	0	0	1
TRTGTO_57_2	2.98863	Spain	EU	0	0	0	0.5	0.5
TRTGTO_57_3	1.68329	Spain	EU	0	0	0	0	1
TRTGTO_57_4	3.27527	Spain	EU	0	0	0	0.5	0.5
TRTGTO_57_5	4.58622	Spain	EU	0	0	0.5	0.5	0.5
TRTGTO_58_2	3.08905	Spain	EU	0	0	0	0	0.5
TRTGTO_58_5	1.33103	Spain	EU	0	0.5	0	0	0.5
TRTGTO_59_1	2.49482	Spain	EU	0	0	0	0	1
TRTGTO_59_2	4.22876	Spain	EU	0.5	0	0	0	0.5
TRTGTO_59_3	3.45037	Spain	EU	0	0	0	0.5	0.5
TRTGTO_59_5	3.11914	Spain	EU	0	0	0	0.5	0.5
TRTGTO_61_1	5.26161	Spain	EU	0	0	0	0	0.5
TRTGTO_61_4	4.71392	Spain	EU	0	0	0	0	0.5
TRTGTO_61_5	0.551416	Spain	EU	0	0	0	0.5	0.5
TRTGTO_62_1	3.84928	Spain	EU	0	0	0	0	0.5
TRTGTO_62_3	5.14975	Spain	EU	0	0	0	1	0
TRTGTO_62_4	2.46385	Spain	EU	0	0	0	0.5	0
TRTGTO_62_5	6.26235	Spain	EU	0	0	0	0.5	0
Vancouver_1_1	0.6696	Vancouver	nAM	0	0	0	0	0
Vancouver_1_11	0.9149	Vancouver	nAM	0	0	0	0	0.5
Vancouver_1_13	0.8603	Vancouver	nAM	0	0	0.5	0.5	0.5
Vancouver_1_16	0.6485	Vancouver	nAM	0	0.5	0	0	0.5
Vancouver_1_17	1.313	Vancouver	nAM	0	0	0	0	1
Vancouver_1_18	1.3605	Vancouver	nAM	0	0.5	0.5	0	0.5
Vancouver_1_20	1.478	Vancouver	nAM	0	0.5	0.5	1	0.5
Vancouver_1_3	1.2295	Vancouver	nAM	0	0	0	0	0
Vancouver_2_12	1.0962	Vancouver	nAM	0	0.5	0	0	0
Vancouver_2_14	1.3777	Vancouver	nAM	0	0.5	0	0	0
Vancouver_2_16	1.5805	Vancouver	nAM	0	0.5	0	0	0
Vancouver_2_3	1.5681	Vancouver	nAM	0	0	0	0	0.5
Vancouver_2_5	0.8973	Vancouver	nAM	0	0.5	0	0	0.5
Vancouver_3_10	1.3745	Vancouver	nAM	0	0.5	0	0	1
Vancouver_3_16	1.6138	Vancouver	nAM	0.5	0	0	0	0.5
Vancouver_3_17	0.9033	Vancouver	nAM	0	0	0	0.5	1
Vancouver_3_2	1.0534	Vancouver	nAM	0	0	0	1	0.5
Vancouver_3_3	1.3234	Vancouver	nAM	0	0.5	0	0	1
Vancouver_3_6	1.3541	Vancouver	nAM	0	0.5	0.5	0	1
Vancouver_36_1	1.1818	Vancouver	nAM	0	0	0	0	1
Vancouver_36_10	1.1151	Vancouver	nAM	0	1	0	0	1
Vancouver_36_17	1.6017	Vancouver	nAM	0	0	0	0.5	1
Vancouver_36_3	0.6839	Vancouver	nAM	0	0.5	0	0.5	1
Vancouver_36_4	1.703	Vancouver	nAM	0	0	0	0	0.5
Vancouver_36_8	1.1371	Vancouver	nAM	0	0	0	0	1
Vancouver_37_1	1.3385	Vancouver	nAM	0	0	0	0	1
Vancouver_37_15	1.4584	Vancouver	nAM	0.5	0	0	0	0.5
Vancouver_37_2	1.6947	Vancouver	nAM	0	0.5	0	0	1
Vancouver_37_4	1.4984	Vancouver	nAM	0	0.5	0	0	0.5
Vancouver_37_6	1.437	Vancouver	nAM	0	0.5	0	0	0.5
Vancouver_37_7	1.4936	Vancouver	nAM	0	0	0	0	1
Vancouver_37_9	1.5396	Vancouver	nAM	0	0	0	0	1
Vancouver_38_1	1.5373	Vancouver	nAM	0	0	0.5	0	1
Vancouver_38_13	1.3934	Vancouver	nAM	0.5	0	0	0	1
Vancouver_38_14	1.2987	Vancouver	nAM	0	0.5	0	0	0.5
Vancouver_38_16	1.2326	Vancouver	nAM	0	0	0	0	1
Vancouver_38_4	1.3195	Vancouver	nAM	0	1	0	0	1
Vancouver_38_5	1.675	Vancouver	nAM	0	0.5	0	0	1
Vancouver_38_6	1.3293	Vancouver	nAM	0	0.5	0	0	0.5
Vancouver_38_9	1.7246	Vancouver	nAM	0	1	0	0	1
Vancouver_39_1	1.6841	Vancouver	nAM	0	0	0	0	0.5
Vancouver_39_10	1.3793	Vancouver	nAM	0	0	0	0	1
Vancouver_39_11	1.8115	Vancouver	nAM	0	0	0	0	1
Vancouver_39_12	1.7976	Vancouver	nAM	0.5	0	0	0	1
[truncated: 94 more rows]

## Sheet: WorldClim variables
POPULATION	bio1	bio2	bio3	bio4	bio5	bio6	bio7	bio8	bio9	bio10	bio11	bio12	bio13	bio14	bio15	bio16	bio17	bio18	bio19
Albuquerque	131.172	167.226	42	8322.13	336.484	-57.1398	393.624	229.763	28.3118	239.968	26.3763	233.978	42.914	11.0108	50.3871	104.935	34.6129	94.0215	34.6129
Antwerp	101.5	75.0938	33	5504.47	221.594	-1.1875	222.781	71.3125	61.5	169.906	30.4062	780.5	76.4062	49.5	12	215.812	167.594	199	189.094
Armidale	129.63	130	49.5	4773.96	257.13	-2.68478	259.815	187.63	88.7283	187.63	66.1304	798.478	114.315	41.3152	33.3152	296.5	138.424	296.5	142.609
Athens	163.239	128.804	39	7244.35	324.435	-1.45652	325.891	82.4457	168.348	254.728	67.3478	1242.48	135.435	82.8152	14.9239	374.576	257.283	303.043	339.196
Beijing	121.333	113.5	27.3333	10739	312.667	-93.5	406.167	252.333	-24.3333	252.333	-24.3333	610.167	201.667	3	134	467.5	11.8333	467.5	11.8333
Bogota	133.274	101.613	81.3226	258.161	192.952	68.6613	124.29	131.806	130.887	136.806	130.419	883.242	127.452	33.8871	40.4516	306.935	134.516	282.839	166.532
Brighton	99	81	38	4715	216.5	6	210.5	74	103	160	40	697	74	44	18	217	146.5	151	182
Buen_Air	166.868	107.763	44.1447	4629.93	299.592	58.8158	240.776	222.461	112.895	226.658	108.224	1024.51	115.329	55.4079	21.9079	313.053	179.592	286.842	180.711
Calgary	33.1978	132.637	32.6044	8951.13	231.681	-167.505	399.187	145.154	-58.4176	145.154	-82.6703	435.615	82.1209	14.5165	57.9121	198.846	50.4066	198.846	53.5385
Canberra	128.881	131.814	46.0678	5205.25	278.831	-2.79661	281.627	124.949	68.9492	195.017	60.9492	644.254	65.8475	38.9153	13.7797	186.068	135.136	164.288	139.576
Chrchurch	119.2	93.6842	46.4947	3693.84	219.779	19.9158	199.863	99.8632	136.495	164.695	69.4105	632.358	67.4947	40.9684	15.5579	183.832	137.684	138.179	177.611
Edmonton	26.8333	111.5	26	10790	228.333	-188.167	416.5	156.5	-37	156.5	-118.167	458.333	91	15.5	67	241	53.5	241	61.5
Hiroshima	143.797	86.962	27.519	7957.52	307	-5.03797	312.038	211.367	55.7722	248.241	44.3924	1595.94	249.43	57.4684	46.1519	628.278	203.987	558.43	214.582
Kunming	143.72	104.987	46	4299.67	234.32	8.73333	225.587	191.213	82.2267	191.213	82.2267	1008.75	218.373	11.5067	88.9867	598.947	38.5067	598.947	38.5067
Kyoto	149.458	87.75	26.9167	8192.21	318.458	-0.291667	318.75	252.083	60.4583	255.542	47.4583	1703.04	234.833	71.2083	38.75	629.917	240.333	605.875	241.958
Landshut	79.7789	88.2947	31	6975.56	229.579	-52.5158	282.095	166.579	1.77895	166.579	-12.8211	814.326	103.916	44.2105	31.1895	302.632	144.537	302.632	150.337
Lanzhou	74.3333	122.5	31	9096	255.5	-132.5	388	172.333	-50.8333	184.833	-50.8333	381.667	87.5	1.5	88	217.5	6.66667	205.5	6.66667
Linkoping	64.7938	76.6907	27	6966.93	218.278	-58.2062	276.485	146.278	6.79381	157.485	-21.2062	556.68	67	27.5155	27	190.206	91.2371	177.722	116.237
Loja	155.429	100.929	84.8571	354.821	217.964	99.3571	118.607	156.893	150.893	158.429	149.357	1072.11	149.357	51.8214	33.1071	399.321	172.679	249.893	187.5
Medellin	196.882	104.529	89.0588	362	257.059	140.176	116.882	192.824	194.353	200.882	191.824	1942.41	245.471	65.2353	35.4706	636.765	257.471	579.471	551.353
Melbourne	146.635	98.1757	48.1351	3644.42	256.486	55.3243	201.162	130.878	193.581	193.581	99.6892	601.446	63.0946	38.1216	14.8649	176.541	123.77	123.77	141.743
Memphis	161.708	112.292	32.2923	8265.65	329.708	-13	342.708	161.985	220	264.415	51	1283.08	134.6	73.6	20	394.8	239	262.6	346.077
Mexico_City	138.591	159.849	69.6882	1794.19	246.226	17.5269	228.699	153.226	113.054	158.409	113.054	968.516	201.559	7.5914	93.914	569.011	29.828	277.43	33.7742
Munich	81.3556	87.1333	31.5667	6671.54	226.889	-44.7778	271.667	164.956	7.76667	164.956	-6.5	909.489	118.922	48.9333	32.1667	339	156.411	339	161.278
Munster	80	89	32	6796	228	-50	278	165	3	165	-10	930	124	49	34	353	157	353	160
Newcastle	177.833	100	47.8333	3875.33	273.167	66.1667	207	222.833	132.833	224.333	125.333	1070	128.667	50.1667	28.5	367	167.167	325.667	225.667
Norfolk	153.5	100.167	32	7524.83	306.5	-1	307.5	244	113.5	249	55.5	1163.5	134.667	73.5	19.1667	373.833	238.5	363.833	269.5
Palm_North	134	86	46	3286.36	230	47	183	98	163	175.482	91	931.788	94.6235	60.5882	13	267.353	199.765	201.765	261.353
Paris	108.957	83.1739	34.8043	5624.67	241.565	5.47826	236.087	113.326	71.7391	180.435	35.913	644.739	59.587	44.7826	8	172.174	141.913	160.739	157.217
Punt_Ar	66.2055	68.3014	43.1233	3136.95	156.507	-0.328767	156.836	65.2055	66.2055	106.329	25.3151	398.356	42.3562	24.0411	15.1644	122.123	81.6164	95.9726	98.6438
Quito	137.865	128.054	88.0811	141.459	209.946	65.4595	144.486	137.865	135.838	138.865	135.838	1108.92	163.838	20	47.4324	441.189	92.9459	410.595	92.9459
Rancagua	142.167	137.167	50.1667	4666	298.5	29	269.5	89.1667	197	204.167	84	505.833	129.5	2.5	103	336.167	9.83333	10.5	308.667
Reading	98.6	76.4	34	5038.2	218.8	-1.2	220	42.8	62.2	163	33.8	715.4	74.6	45.8	15.4	215.6	152.8	162	190.6
Sacramento	160.5	143.5	45.5	5992.5	343	31	312	83.5	234.5	235	83.5	459	98.5	1	86	242.5	6.5	9	242.5
Santiago	150	146.667	53.1667	4441.67	303	30.1667	272.833	98.5	200.5	207	92.1667	434.167	111.333	1	103.167	283.833	6.5	7.83333	273.167
Sapporo	80.5	81	22.5	9509.5	258	-92	350	167.5	86	200	-42	1160	142.5	60.5	27.5	393	193.5	363	308
Shanghai	159.833	74	23.5	8357	313.667	5.66667	308	254.833	101.333	264.5	51.6667	1014.83	157.667	39.3333	46.6667	413.833	128.5	396.667	138
Spain	147.906	95.9375	39.8125	4965.94	285.562	43.7812	241.781	95.6562	212.781	214.781	87.8125	801.656	103.031	24.0625	42.8125	290.906	93.1562	104.281	271.312
Stockholm	70	64	23	7246.67	221.5	-48	269.5	155.5	9.5	167.5	-18	523.667	65.1667	25	29.1667	180.833	83	171	113.5
Sydney	173.333	116.667	48.8333	4230.17	281.5	45.3333	236.167	221.667	125	224	115.667	922	117	41.3333	30.8333	330	139.167	294.333	181.167
Talca	146.333	141	52	4536	304.667	36.8333	267.833	94.8333	205	206.333	89	777.5	190.5	5.5	95.1667	493.833	25.5	25.6667	431.833
Tampa	222.5	113.5	48.5	4461.67	327.167	95.8333	231.333	274	189.5	274	161.5	1241.5	206.333	39	54.5	568.167	166.333	563	199.333
Temuco	125.667	113.833	53	3403	252.5	41.1667	211.333	88.1667	169	170.5	83.6667	1171.33	186	33.8333	56.5	542.333	119.167	120.833	503.333
Thessa	156.935	99.0108	31.5054	7403.55	322.441	12.828	309.613	91.9785	247.742	252.43	62.4301	445.796	54.1183	20.5914	26.4086	145.118	73.4839	78.3763	128.29
Tokyo	147.5	89.8333	27.8333	7709.67	304.333	-12.6667	317	219.5	49.5	246.667	49.5	1363.67	178.667	42.8333	40.6667	486.5	149	451.5	149
Toronto_ds	77.3583	92.05	24.9583	9497.31	265.142	-97.9167	363.058	188.575	-38.8667	196.242	-47.7917	796.967	82.3667	51.5667	12.7083	228.042	165.425	223.5	176
Vancouver	96.3295	83.7614	36.1364	5126.47	224.386	-4.56818	228.955	37.4091	162.864	162.864	32.7045	1245.19	186.068	37.0455	49.1591	530.182	134.545	134.545	486.364
Warsaw	78	82.4533	27	7840.11	236	-64.2667	300.267	175.453	-16.4533	175.453	-26.36	503.72	71	22.4533	38	197.36	70.9067	197.36	77.4533
Wollongong	165	96.3333	48.6667	3624.5	257	60.6667	196.333	208.333	122.333	208.833	116	1447.5	188.667	62.3333	31.3333	505.667	211.833	419.667	292.5

## Sheet: XtX and tau
window	EU_xtx	nAM_xtx	sAM_xtx	OC_xtx	CN_xtx	JP_xtx	EU_BIO1_tau	EU_BIO2_tau	EU_BIO8_tau	EU_BIO12_tau	EU_BIO15_tau	EU_BIO19_tau	nAM_BIO1_tau	nAM_BIO2_tau	nAM_BIO8_tau	nAM_BIO12_tau	nAM_BIO15_tau	nAM_BIO19_tau	sAM_BIO1_tau	sAM_BIO2_tau	sAM_BIO8_tau	sAM_BIO12_tau	sAM_BIO15_tau	sAM_BIO19_tau	OC_BIO1_tau	OC_BIO2_tau	OC_BIO8_tau	OC_BIO12_tau	OC_BIO15_tau	OC_BIO19_tau	CN_BIO1_tau	CN_BIO2_tau	CN_BIO8_tau	CN_BIO12_tau	CN_BIO15_tau	CN_BIO19_tau	JP_BIO1_tau	JP_BIO2_tau	JP_BIO8_tau	JP_BIO12_tau	JP_BIO15_tau	JP_BIO19_tau
Chr01_Occ:1-20000	-3.61439	-4.79164	-7.7141	-5.40782	-2.04829	-0.344234	-1.91582	-0.552927	0.104949	2.84683	2.8105	3.69633	0.550741	0.884945	-0.522951	-1.65136	-0.504585	-0.700947	-2.45686	-2.00419	-1.80747	-2.1738	-3.34717	-2.07554	-0.718186	-0.965534	-1.72297	-1.03347	0.468084	1.83209	-0.739468	-0.739468	1.57861	-0.739468	1.38156	-0.739468	-3.03484	-2.50446	-3.03484	-0.585673	0.152719	-1.9963
Chr01_Occ:1000001-1020000	3.26187	3.10878	4.00528	0.200337	4.32277	2.54598	-1.36687	-1.4549	-2.04021	1.35915	-0.481513	-2.26131	-0.233801	0.709798	1.44683	-0.25524	1.34488	-0.173325	0.635434	-2.05292	0.151533	-0.870354	-2.98977	0.447457	-0.384839	1.25707	0.0948411	-0.0713621	-1.28747	-1.46774	3.55182	3.55182	3.42302	3.55182	-1.40995	3.55182	-2.66361	-2.15584	-2.66361	0.836959	0.362564	-2.28636
Chr01_Occ:100001-120000	0.983047	0.217234	-1.99801	0.328254	-4.30021	0.204595	0.00794114	-0.793945	0.203656	-1.30759	0.854402	0.36822	0.202314	2.62408	0.982109	3.8671	2.46985	5.15362	-0.0349648	0.36806	-1.47235	-3.41875	-0.905731	1.56276	0.591108	-1.17939	0.380314	-0.0672933	0.902189	0.693953	0.213698	0.213698	0.134034	0.213698	0.0237287	0.213698	-0.15734	1.52419	-0.15734	0.318654	0.584295	-0.295596
Chr01_Occ:10040001-10060000	2.77035	6.14031	6.92979	1.13442	2.23036	2.77012	-1.20365	-1.89926	0.081416	2.88373	0.341463	3.60949	2.74895	-1.39688	3.03668	5.51624	-0.80746	0.868967	1.25522	-2.69598	1.9533	3.45923	-3.52523	-3.79442	-1.75796	0.970141	-1.02828	-1.17125	1.01192	1.56608	1.42163	1.42163	2.19895	1.42163	-0.912917	1.42163	-2.65084	-2.23261	-2.65084	1.44135	0.728556	-2.61522
Chr01_Occ:10060001-10080000	-1.10163	2.71162	-1.202	2.05773	0.695885	-0.611504	-0.534735	-0.0974334	-0.77638	3.68786	-1.33034	-0.789255	4.46216	-0.0569533	1.59019	1.56818	-3.06338	-0.548941	0.296149	-1.85336	0.0958065	-0.727845	-2.88452	-0.516688	-0.497317	0.575122	-3.22355	1.57705	-0.85539	2.86772	-2.25561	-2.25561	-1.06322	-2.25561	3.47593	-2.25561	-0.141392	-2.08464	-0.141392	0.392914	-1.87242	-4.14052
Chr01_Occ:10080001-10100000	4.00099	6.27086	4.27111	-0.0569364	0.955338	1.82665	2.37617	2.39923	-0.944791	-0.407032	-0.618271	0.76408	6.67093	-1.74344	1.04537	3.83841	-3.59096	-0.0592305	-1.26008	3.65448	2.92	2.5074	1.50122	-0.607215	-0.37405	1.31458	-0.817637	-1.29697	-0.234413	0.855569	0.8312	0.8312	1.72811	0.8312	-0.0234069	0.8312	0.901914	-0.655956	0.901914	-0.918354	-0.496731	-1.56572
Chr01_Occ:10100001-10120000	4.06926	5.61195	4.15788	1.38652	0.546336	5.80106	0.642716	1.36902	0.525946	1.72019	0.320486	1.90458	6.95823	-1.25476	0.884289	3.14574	-3.53714	0.841061	3.48615	0.356385	0.800654	-0.402696	-0.3228	1.66096	-1.46004	-1.52482	-1.96416	-2.31352	0.0330796	-1.6291	1.20693	1.20693	-2.12638	1.20693	0.896844	1.20693	-1.92082	-2.15202	-1.92082	0.550801	1.38854	-0.912573
Chr01_Occ:10120001-10140000	-0.898095	3.88995	0.749763	1.7711	4.58836	4.70572	-1.50665	-3.22088	-3.62438	0.847986	3.12243	0.708456	4.52241	2.05986	-1.41432	0.741917	-1.7323	0.42963	2.14498	-4.53176	-0.586037	-3.13964	-4.25538	-2.77141	-3.22509	5.2402	-1.98963	-0.342007	-1.27502	2.42088	0.978592	0.978592	2.96306	0.978592	3.38792	0.978592	-0.983569	-1.14979	-0.983569	-0.706502	1.80911	-0.621138
Chr01_Occ:10140001-10160000	3.10056	-0.119966	3.24622	2.10651	0.813242	0.925199	2.36124	-2.95603	2.65339	4.24327	-0.548051	5.7396	-2.0123	1.91852	-2.0802	0.151059	2.71243	1.51551	-1.60935	-1.40839	-3.34975	-0.215189	-2.90808	1.18725	-2.61463	-1.09058	-0.304516	1.35011	0.475004	-0.597993	0.485717	0.485717	-0.138683	0.485717	-1.31087	0.485717	1.58336	2.19493	1.58336	-0.484994	-0.786056	1.00136
Chr01_Occ:10160001-10180000	-1.15441	0.077536	0.854371	-1.99435	1.94822	4.0087	-1.3063	-3.62663	-2.04534	1.78437	0.307688	-0.775921	0.572003	0.413223	-1.22415	1.58954	-2.57313	-0.810362	-0.12314	-0.202657	-0.586253	-2.416	-0.334739	1.27536	1.34398	-0.2764	1.64583	2.35362	2.0379	1.22641	-1.10329	-1.10329	0.424403	-1.10329	1.42322	-1.10329	0.595215	0.554269	0.595215	0.149175	-1.00901	-1.59913
Chr01_Occ:10180001-10200000	2.38079	2.2804	3.1872	3.3245	4.86252	3.756	1.57076	-1.17439	-0.411534	-0.110148	-0.981845	-0.0264266	3.46468	1.8002	1.37836	1.78673	-2.45976	-2.42489	-0.218523	-1.39088	-1.39494	-1.46354	-1.74065	-0.088619	-2.48588	1.57786	-0.80916	0.035208	-1.69466	-1.28699	0.63917	0.63917	0.597663	0.63917	0.816699	0.63917	-0.675015	-0.18213	-0.675015	-0.0382788	1.44703	-1.14803
Chr01_Occ:10200001-10220000	5.7178	2.06707	-3.51299	1.62854	2.29025	2.75638	1.46598	1.99837	1.77739	2.0232	-2.8544	-0.372881	4.54347	2.44607	-1.70382	0.00638637	-1.53577	-3.54532	-2.4799	-2.777	-2.57577	0.387508	-4.1952	-1.74859	-0.114968	-0.879614	-0.215645	0.726541	-0.396198	0.487532	0.644174	0.644174	1.80909	0.644174	1.34231	0.644174	-2.10555	-3.16131	-2.10555	-0.664614	-0.518843	-1.58191
Chr01_Occ:1020001-1040000	-0.017978	-0.989249	3.83237	1.7712	1.39147	0.21362	-1.66325	-0.944776	-1.63987	0.781778	-1.03687	0.0892109	-1.42305	-0.732603	0.702335	1.25998	2.43069	0.366029	1.26997	-0.751652	0.915092	-0.150322	-1.3447	-1.61398	-2.76462	1.10943	-1.64541	-1.59393	0.438862	0.568961	-0.265637	-0.265637	-1.38375	-0.265637	3.86514	-0.265637	0.201308	-1.12776	0.201308	1.19694	-0.0122974	-0.815241
Chr01_Occ:10220001-10240000	3.94366	1.9974	5.06043	3.48018	5.32648	3.64151	3.28826	-1.14713	4.09709	0.80755	1.67487	0.0991455	0.364783	1.59334	0.385864	0.0439762	-2.76951	-1.51669	-2.76563	-1.78643	-2.32434	-2.71474	-2.07165	0.912282	-0.24449	-1.47121	-1.97419	0.345304	0.303484	1.59682	1.31302	1.31302	1.7608	1.31302	0.713161	1.31302	-2.19319	-0.873725	-2.19319	-0.354083	-0.470732	1.16181
Chr01_Occ:10240001-10260000	-2.47627	-1.29511	1.8277	-0.752732	2.62927	4.46747	1.10455	-0.472381	1.22121	-0.553777	0.883562	-1.05116	0.859355	-0.933226	0.154714	-0.630078	-2.70724	-1.77444	-0.7761	-1.92824	-0.823395	0.980054	-2.42901	-2.58798	-0.419871	-1.02611	-0.155882	-1.08788	0.328843	-1.34824	1.76386	1.76386	2.40233	1.76386	-0.692985	1.76386	-1.18122	0.0487014	-1.18122	-1.33309	1.04834	1.17586
Chr01_Occ:10260001-10280000	6.63029	0.297221	5.79263	2.20885	6.93737	4.86668	-1.11629	-0.205959	-0.501741	1.20134	-0.676166	-0.449564	2.29559	-0.97457	0.972018	-0.187277	-3.90047	0.741961	1.57597	-2.80634	-2.32496	0.971759	-4.32952	-0.959466	-1.81251	-1.16168	-1.315	-0.921704	-1.3096	-1.59332	-0.18691	-0.18691	-2.30823	-0.18691	2.29652	-0.18691	-1.80139	-1.94194	-1.80139	-0.600892	2.28283	-0.978421
Chr01_Occ:10280001-10300000	0.656895	3.33605	5.67711	-1.28926	1.54402	2.8683	-2.26513	-1.62404	-3.50565	-0.302027	0.423337	-3.10696	-0.147256	1.06389	-2.51598	-2.35336	0.260125	0.664327	-1.11014	1.16903	-1.06176	-1.48588	0.444251	-3.32108	-2.95813	-0.137399	-1.77033	-0.869171	-0.353235	-1.32845	0.361299	0.361299	1.59841	0.361299	-1.28253	0.361299	6.33277	-0.0538577	6.33277	4.61816	-3.91006	-3.33119
Chr01_Occ:10300001-10320000	-0.961555	1.08571	2.18952	-1.61388	3.34634	2.16547	1.00164	-0.957676	-0.273589	1.45757	-1.4453	-1.3112	-2.5704	0.830064	1.29054	-0.581336	-0.654751	0.250258	2.12216	-1.64187	-0.0310813	-1.49526	-1.96955	-3.51303	0.00781383	-1.19324	0.502057	1.90462	0.484086	2.25798	-0.646578	-0.646578	0.496948	-0.646578	1.739	-0.646578	0.340731	0.103239	0.340731	1.95566	2.23794	-0.174115
Chr01_Occ:10320001-10340000	4.01276	2.76057	3.76937	1.21201	3.68689	1.70483	1.18423	-1.61711	0.272394	-1.47791	-1.40346	1.2349	-1.2119	-0.949943	0.167204	0.552582	-1.07876	0.520868	0.0552948	-3.56225	-2.29664	-1.14667	-3.10529	-0.9995	-2.91395	0.213852	-0.609528	-1.30774	0.239346	-0.366849	4.04391	4.04391	-0.134511	4.04391	2.0428	4.04391	-2.01219	-1.06894	-2.01219	-0.616613	0.347066	-1.77416
Chr01_Occ:10340001-10360000	0.451556	5.56248	0.788478	1.355	1.33172	3.98502	-1.12534	1.85883	-2.87578	1.23603	-1.45201	-0.716413	-0.711519	2.03134	-1.68622	-1.26773	-3.64778	-1.35282	-0.791674	-0.652848	-2.15862	-1.73598	-2.24649	-1.47817	-0.267272	-0.180028	-0.987487	0.419709	-1.05143	0.24146	3.49882	3.49882	-1.3388	3.49882	4.50319	3.49882	-0.222033	-3.48899	-0.222033	2.86388	-1.65467	-3.01475
Chr01_Occ:10360001-10380000	-2.16975	-2.82623	-1.73574	-0.0506498	-0.997013	-2.68976	0.137188	-0.708529	0.670689	1.13089	-0.0683224	1.0716	0.531291	-0.084678	0.442454	-0.177434	0.635174	-0.113895	1.03869	-0.556784	3.05777	0.554243	-0.177839	-0.508015	-0.693358	-1.09794	-0.71823	0.233193	-1.80863	-0.889158	0.349454	0.349454	-0.104855	0.349454	1.00407	0.349454	-1.04738	-0.54014	-1.04738	-0.419203	0.129315	1.30722
Chr01_Occ:10380001-10400000	3.10129	1.04502	2.37878	2.38872	2.76221	4.71765	-2.29453	-1.64766	-0.925396	0.931585	-0.90864	-0.57967	1.92356	0.244087	-0.297261	0.920169	-2.28208	1.81352	1.4455	-0.276943	-0.0273219	0.138906	0.326692	-3.34162	-0.393652	0.544553	-0.382168	1.43285	-1.34801	0.151411	0.225249	0.225249	2.97755	0.225249	-0.758822	0.225249	-2.21279	-1.68811	-2.21279	-0.923731	1.77857	-1.45893
Chr01_Occ:10400001-10420000	3.60215	5.60324	2.70853	2.63028	4.36397	1.8207	-1.64341	-1.47516	-1.0173	-2.78526	0.887173	-2.18088	-2.07717	-0.228943	-1.83754	2.93833	1.28203	-0.946548	0.482936	-1.90883	-0.300604	1.17101	-1.64163	-1.30959	1.03507	-1.04176	-0.691571	-0.458087	-1.17032	-2.38512	-1.74013	-1.74013	-2.58618	-1.74013	0.269962	-1.74013	-0.738127	-4.40203	-0.738127	3.9157	1.8267	-2.95246
Chr01_Occ:1040001-1060000	1.04222	1.67719	1.11854	0.605996	3.92723	2.57259	-2.81985	-3.02354	-1.4523	-0.00353323	-2.43078	-1.09706	-2.15307	-0.925365	2.17782	0.318547	0.193742	-0.208101	0.274198	-2.30637	-0.429789	2.15914	-2.64733	-0.899175	-0.491576	-0.143843	-0.221422	-0.839194	-0.422202	-0.187025	1.15747	1.15747	0.623335	1.15747	0.506064	1.15747	0.404839	-0.941365	0.404839	1.47656	0.545689	-3.03786
Chr01_Occ:10420001-10440000	-0.126462	1.86339	-1.46371	1.45294	3.71731	2.86699	0.992579	-0.207468	-2.44562	-0.90032	0.626601	-1.20439	1.35614	-0.509179	0.426284	-0.327925	0.267662	0.507114	0.914712	-3.11258	1.64968	1.88679	-1.17473	-1.70312	-1.28316	-0.345994	-1.21976	-0.917049	0.251345	-1.03888	2.44381	2.44381	0.45693	2.44381	1.93351	2.44381	-1.16838	-0.750909	-1.16838	0.241374	0.989837	-0.767839
Chr01_Occ:10440001-10460000	2.1102	1.91626	4.49433	0.61741	3.57848	2.87891	-0.631191	-1.63392	-2.41791	-0.0170515	-1.75187	-0.945392	-3.40336	-0.693189	-0.632595	1.11247	1.42665	2.06533	3.05062	-2.19044	2.41147	-0.0178396	-1.11626	-1.89951	-0.171029	-0.0911512	-0.779737	-0.933355	0.838244	-0.443271	2.1655	2.1655	1.46419	2.1655	0.584431	2.1655	-0.248031	-1.79302	-0.248031	1.055	1.552	-2.76011
Chr01_Occ:10460001-10480000	2.62567	2.17515	3.43785	0.610465	5.17203	1.74241	3.41225	0.750097	-1.1618	1.28008	0.674277	0.66407	0.636515	-0.833252	1.13063	-0.186799	-0.318349	-2.11368	0.48427	-0.678386	1.50271	-0.208649	-1.16255	-0.639077	-2.09201	-1.58266	-1.58082	0.0531589	0.249411	-0.0483211	-1.90306	-1.90306	-0.0662147	-1.90306	3.11621	-1.90306	-0.304928	-1.04243	-0.304928	3.1774	1.09783	-0.458166
Chr01_Occ:10500001-10520000	-0.959747	-0.509619	-1.53319	1.63205	-2.97797	-0.258575	-3.11294	-2.11746	-1.89873	2.55258	3.15306	-1.18445	-0.716114	-0.495042	0.690432	2.69887	-2.561	-1.07155	-0.417427	-2.27329	-2.7545	-0.0705989	-2.49301	-3.27551	-0.877854	-1.00433	-1.56453	0.207941	-0.177636	0.622216	1.70301	1.70301	1.66926	1.70301	2.01101	1.70301	-1.69946	-0.500287	-1.69946	-1.29819	0.572948	0.92631
Chr01_Occ:10520001-10540000	-0.69409	-1.1932	-1.81818	-0.794116	-2.04936	0.640594	-1.24913	-0.586312	-0.717189	-1.01549	0.298602	-0.0415038	-1.36907	-0.778485	-0.0189348	-0.629047	-0.612579	-1.0456	0.591912	-1.99706	-0.764114	-2.03784	-2.34182	-0.474514	-2.0013	-2.10864	-0.443828	2.38029	0.959246	0.931478	1.81043	1.81043	0.888563	1.81043	0.0130362	1.81043	0.521216	-1.14049	0.521216	0.403235	-0.565337	-0.539296
Chr01_Occ:10540001-10560000	-0.863949	0.423112	-2.07324	-1.72078	0.754647	1.18468	-0.273121	0.16751	-0.705278	0.00166114	2.5828	0.344479	0.372691	0.382812	1.6195	-2.22303	-0.671516	-1.43521	0.20025	-2.01974	0.590345	-0.956734	-1.94363	-1.19579	-0.845629	-0.579638	-0.293807	0.828609	0.761388	0.957126	-2.82971	-2.82971	-0.756913	-2.82971	1.72177	-2.82971	-0.670806	-1.33356	-0.670806	-0.302106	1.2436	-3.47604
Chr01_Occ:10560001-10580000	-4.76157	-3.66477	-2.45888	0.119239	0.576368	-0.959652	4.08872	5.78681	-1.89903	-0.00582683	-0.62753	-0.519926	-2.41644	2.54579	4.45815	-3.22491	2.1547	-3.38079	-1.72582	-3.58559	-2.38556	1.85226	-2.8355	-4.3204	-0.558653	-1.63487	-2.75023	-2.59747	-0.757482	-1.36391	2.1496	2.1496	1.62366	2.1496	1.21482	2.1496	0.649181	0.607934	0.649181	0.0164536	-0.205502	-1.17299
Chr01_Occ:10580001-10600000	-0.414826	-2.99945	7.29277	5.31773	6.6176	-2.60149	3.1665	-0.630878	2.74042	-1.67336	-2.63017	0.700002	-4.51358	-1.85624	-0.52277	-1.37794	3.21062	-1.28836	5.22154	-2.82486	6.47451	5.79026	-1.96751	-1.66861	-1.8147	1.41602	-2.07088	1.11908	-0.679635	3.42958	2.0642	2.0642	-0.708094	2.0642	0.239311	2.0642	-1.53125	-1.13307	-1.53125	-1.55132	0.0301936	-0.155042
Chr01_Occ:10600001-10620000	10.0693	10.2985	10.9478	5.39711	5.3408	3.79352	0.194601	1.56733	1.60096	8.2699	-2.0978	-2.43769	6.18265	-0.915052	4.08929	0.851179	-4.45537	-3.98642	-1.50567	-2.30052	1.46135	-0.789038	-4.84404	-1.05415	0.583042	0.763452	-1.75976	-1.20271	-0.506419	2.81408	-2.22858	-2.22858	-3.76214	-2.22858	-0.169196	-2.22858	-0.338351	-3.1639	-0.338351	1.11071	-2.07866	-0.166704
Chr01_Occ:1060001-1080000	0.906279	2.16945	6.25001	1.15501	5.71972	3.35453	-0.977587	0.287465	-2.34474	-0.411877	-2.42077	-2.13351	-2.14836	-2.59605	-0.915886	1.83571	1.90747	1.40406	-3.3957	-1.59251	-1.59423	-1.44514	-2.89234	-2.97406	-0.502882	2.02886	0.390567	-2.14019	0.0936521	-1.29374	-0.0752045	-0.0752045	0.329444	-0.0752045	2.65082	-0.0752045	0.11247	-2.51892	0.11247	-0.92674	1.06928	-0.786044
Chr01_Occ:10620001-10640000	2.45009	1.89094	4.84013	1.43882	4.76695	2.73219	2.01641	2.85773	-1.40358	2.16049	-0.844583	1.15064	-0.953664	1.54073	1.13064	-1.64836	0.490657	-3.34675	0.438091	-3.63015	0.348178	-0.97534	-1.69441	-2.97267	-0.792629	-1.18062	-1.0294	-1.25391	-0.835746	-1.73673	3.67832	3.67832	3.10099	3.67832	-0.637737	3.67832	-1.42879	-0.454186	-1.42879	1.94933	0.305984	-2.13874
Chr01_Occ:10640001-10660000	5.31541	6.39967	3.92825	2.81516	2.15964	0.410142	2.12854	0.0438372	1.05643	1.58906	-1.88147	3.31141	1.56849	2.03053	-1.74474	0.942277	-1.11912	0.55058	-0.175924	-3.10799	1.4939	0.224429	-2.21307	-1.63623	0.245578	0.159701	0.0703716	-1.06209	0.0774703	0.398366	2.93505	2.93505	4.46564	2.93505	-2.73444	2.93505	-1.6314	-1.6697	-1.6314	-0.0132197	2.3138	0.478183
Chr01_Occ:10660001-10680000	1.41935	7.50988	-1.44887	0.529811	1.15002	0.588582	-1.05042	-0.218719	-1.84945	1.29249	-1.43551	-0.379892	0.0981293	-0.201271	-2.48073	3.13678	-0.137383	-0.442547	-2.34787	0.585728	-0.846714	0.352859	0.187231	-2.1154	-1.12117	0.312229	-0.29891	1.40959	0.14466	0.283141	2.57447	2.57447	2.64728	2.57447	-1.51209	2.57447	-0.956041	-0.779765	-0.956041	-0.155573	-0.809123	-2.60727
Chr01_Occ:10680001-10700000	4.89526	4.83044	-1.6034	1.58062	1.44284	4.20103	-3.70768	0.321654	-1.25812	1.90011	-0.962314	0.443187	1.64612	2.04947	0.191526	0.373166	-2.76693	-1.18703	-0.188969	-0.909839	-1.96737	0.909154	-0.213644	-1.30571	-0.38759	1.70056	0.647495	-0.0914241	-0.401221	0.861701	1.99467	1.99467	-0.496947	1.99467	-2.21947	1.99467	-2.74237	-1.66661	-2.74237	0.44227	-1.15676	-2.13927
Chr01_Occ:10700001-10720000	1.84467	2.8041	-1.0844	1.90829	-2.3254	-0.0101286	-1.50853	0.0107261	-1.70959	0.585928	-2.42224	-1.592	3.40409	3.44894	-1.19775	3.79715	-1.21624	4.10514	0.953571	-1.57022	-1.78109	-3.29045	-4.13037	-1.75224	-0.679322	-2.09682	-2.69898	-1.22249	-2.15205	-2.20933	1.45933	1.45933	3.077	1.45933	-0.481599	1.45933	-2.5277	-1.54037	-2.5277	-1.57903	-0.0211389	0.599117
Chr01_Occ:10720001-10740000	5.71144	1.0068	4.36347	1.39777	-1.65549	0.521198	2.23006	-0.133317	-1.40388	1.97252	0.696237	2.11882	0.402979	0.986259	-0.790274	0.309247	-3.25367	-0.132856	-0.140592	-1.82599	1.10385	-0.641262	-2.13707	-1.03857	0.407144	0.0585462	-1.79519	0.457302	-0.754174	1.95915	-0.88505	-0.88505	2.27653	-0.88505	-1.17742	-0.88505	-1.91055	-0.770523	-1.91055	-0.685392	1.11877	0.68838
Chr01_Occ:10740001-10760000	-5.96809	-3.80814	-8.22893	-3.64327	-0.242579	0.446794	-1.04072	-0.625663	-0.452767	0.712464	-2.8586	-0.661071	-1.4797	-2.81847	-1.89993	0.434477	0.208967	1.42599	1.86081	-4.30186	0.747627	2.48571	-2.9685	-3.05735	-0.358089	-0.462278	-1.10358	1.19698	2.07162	2.7387	1.33387	1.33387	0.485806	1.33387	3.46589	1.33387	-4.08113	-5.45581	-4.08113	-2.23578	-2.61286	-1.33093
Chr01_Occ:10780001-10800000	5.17709	4.32221	1.76063	-0.507262	3.17395	3.15766	-2.77464	3.04446	-0.669195	-3.03215	-0.650552	-2.54093	4.56714	-2.34935	-3.87491	5.1347	-1.36041	0.338283	2.5776	-0.699035	-0.0221699	-1.27137	-0.657304	-1.23536	-1.21969	-0.915686	-1.57237	0.913852	-2.24203	-1.10931	1.90663	1.90663	1.22455	1.90663	1.79646	1.90663	-1.13678	-4.99639	-1.13678	-0.950093	2.60219	-3.41199
Chr01_Occ:10800001-10820000	-1.83937	0.198758	-2.16269	-0.380409	-1.07007	-0.134249	-1.6558	-0.230667	-1.92773	0.892383	-3.83172	-3.6543	2.18702	1.81462	1.69309	1.06215	-2.57518	-1.70951	-0.0870253	-0.517332	-0.57809	-0.167732	-2.86458	-0.385481	-1.55623	-1.66666	-2.81336	-2.18475	-1.14479	-0.962336	-1.92883	-1.92883	0.799671	-1.92883	0.528144	-1.92883	-1.31553	-0.962216	-1.31553	0.269121	1.21142	0.617577
Chr01_Occ:1080001-1100000	1.2029	4.80862	4.40716	1.64954	7.15776	7.44277	-0.528803	-0.126568	-0.474594	0.135338	0.202575	-0.476565	-3.36636	-0.745358	0.127987	0.0730318	-1.12209	1.08094	-1.65646	-1.21377	-1.32014	2.81343	-2.78677	-0.750224	0.200181	1.81941	0.138063	-0.308204	0.351952	0.880917	2.75926	2.75926	-0.596122	2.75926	1.71388	2.75926	-0.0198442	-1.15837	-0.0198442	1.12848	1.36595	-0.271505
Chr01_Occ:10820001-10840000	0.368796	1.45154	4.16059	1.44777	2.47917	1.81213	0.0868452	-0.703661	3.28295	-1.5854	0.383199	1.89677	-0.0891622	-2.31986	1.59659	-1.02414	-0.431605	-3.09712	-0.576312	1.54612	3.85413	-1.05963	-0.276599	0.108379	-0.881274	1.52515	0.57341	-1.73262	-1.87035	0.381982	0.462965	0.462965	-0.48667	0.462965	3.04863	0.462965	1.45764	0.84862	1.45764	-0.22367	0.171278	-1.6241
Chr01_Occ:10840001-10860000	1.8951	3.10012	2.42369	0.651882	4.56451	3.80643	-1.24436	0.499998	-0.425385	-2.33194	1.16302	-3.49234	-2.40825	-0.164625	-1.60648	-0.645204	-0.341423	3.09341	-2.09314	-1.90757	0.432469	-1.431	-1.19099	0.365478	-1.42677	-0.23054	-1.21982	-0.960387	0.868895	-1.76392	0.223999	0.223999	0.171912	0.223999	0.172243	0.223999	-2.24827	-3.06384	-2.24827	-0.266623	1.94601	-1.01435
Chr01_Occ:10860001-10880000	3.36824	6.14838	6.70906	1.92011	3.81752	4.20065	0.755818	0.508665	1.20928	-0.643611	1.91687	-0.348184	1.19503	1.95193	-0.453946	-0.929143	-1.81931	0.0534966	-0.22549	-2.39362	-0.582151	1.46179	-2.59959	-0.744882	-1.59269	1.10163	0.185043	-0.631093	1.84355	0.803781	3.81184	3.81184	2.24806	3.81184	0.701855	3.81184	0.310479	-1.22606	0.310479	0.367941	1.54735	0.138349
Chr01_Occ:10880001-10900000	2.88569	7.07832	4.88885	0.799476	5.12347	4.66296	-0.918569	-0.719287	-0.160533	0.340517	-1.51513	-0.192779	4.07911	3.14073	-0.571262	1.2472	-3.387	-3.88071	0.568827	-2.15323	-0.125696	2.56583	-1.77399	-4.40093	2.12087	-0.705259	0.989457	-0.457581	0.829654	-0.0775348	1.81762	1.81762	-1.98685	1.81762	1.32912	1.81762	-0.391289	0.214397	-0.391289	-0.287997	2.10922	1.44988
Chr01_Occ:10920001-10940000	4.46044	5.44184	1.37023	1.64517	0.764047	4.7283	-0.349055	-1.069	-1.13368	0.275353	0.0034859	-1.55869	0.0936966	-0.102879	-0.468644	-2.05448	2.22529	1.01201	-0.322253	-2.1556	-2.09999	-0.418592	-1.46216	-1.81445	-1.81173	0.0119135	-1.05982	-0.428775	-2.38671	0.274542	2.17132	2.17132	1.40522	2.17132	-0.919181	2.17132	-3.00932	-0.354106	-3.00932	-1.46845	4.08136	2.21871
Chr01_Occ:10940001-10960000	1.59738	3.9728	-0.664042	0.25823	7.61633	1.83291	1.46538	-1.76478	-0.00200704	-0.20815	0.727423	0.950769	1.77533	-2.26668	-0.191747	2.00382	1.85806	-2.49697	-0.770066	-3.04858	-0.499666	3.03728	-1.86943	-1.91918	-2.41915	2.51174	-0.915184	-1.3458	-1.11039	-0.546976	-0.926235	-0.926235	3.12426	-0.926235	0.568647	-0.926235	0.407218	-3.02416	0.407218	2.68677	0.478514	1.05137
Chr01_Occ:10960001-10980000	1.50077	2.56578	3.23524	1.53835	4.07336	0.222248	0.835127	-1.4745	-0.35924	0.0174795	-1.6418	-0.787619	0.345919	-3.21072	2.58213	-1.73231	-1.8767	0.430616	0.410294	-3.99789	-1.12639	-1.01175	-2.44003	-1.13712	-1.59405	0.67773	-2.41735	0.123445	-1.25592	-0.359842	1.23129	1.23129	1.9482	1.23129	1.32572	1.23129	-1.56237	-0.509078	-1.56237	-0.0530749	2.26819	0.484704
Chr01_Occ:10980001-1.1e+07	2.16256	1.8339	0.134746	-1.14995	4.36214	3.00108	1.85	3.51048	-1.72929	2.10265	1.65594	0.290554	1.23503	-0.973049	-0.850799	1.05677	-1.05023	2.69989	-0.658614	-4.05311	-2.97689	0.234668	-3.48353	-0.471781	0.992583	0.192152	0.1446	-0.698852	-1.96155	0.581748	3.00303	3.00303	1.7208	3.00303	-0.450747	3.00303	0.139452	0.46384	0.139452	-0.491874	0.772406	1.72485
Chr01_Occ:1100001-1120000	0.281087	2.13409	1.7287	1.35475	1.26283	5.04766	0.389149	1.99656	-2.39783	-2.59916	-1.04014	-4.37981	-3.86466	0.820028	3.25019	-2.27438	-0.950071	-0.0698895	-0.600634	1.53041	0.13967	2.26253	-0.34338	0.378434	1.35478	0.418737	2.00814	-0.164698	0.388104	-0.626637	3.25964	3.25964	1.22541	3.25964	0.173882	3.25964	0.498167	-1.36522	0.498167	1.82387	-0.504225	0.868374
Chr01_Occ:11020001-11040000	-1.03922	1.23844	2.19015	0.422717	3.11288	2.73276	0.2082	0.942666	-0.173412	1.92887	1.542	0.331497	0.00461802	-0.590947	-2.25612	0.809731	-1.10977	-0.671273	1.65692	-0.871385	0.347187	-1.68688	-1.20623	-1.30493	0.109318	-0.905031	-0.889112	-0.375201	-0.212012	-0.536716	0.601146	0.601146	-2.86496	0.601146	2.59803	0.601146	-1.26926	-3.01939	-1.26926	0.975935	0.371072	0.258005
Chr01_Occ:11040001-11060000	4.88471	10.026	6.10254	3.10703	1.01204	0.0733205	2.78686	-2.13853	-0.629403	6.02085	0.783511	7.71567	1.72523	1.19111	-0.64751	3.40587	-3.87938	-0.10101	2.9166	-1.43209	5.11302	9.18253	-1.82983	0.546991	-0.259171	1.75112	0.0341337	-1.58504	0.0877658	0.232593	-1.1796	-1.1796	2.39405	-1.1796	-0.693413	-1.1796	-1.73056	-3.00284	-1.73056	-1.01259	-2.37851	-1.398
Chr01_Occ:11060001-11080000	3.31712	7.92	7.81735	-0.310106	3.06016	2.80183	1.85301	1.53841	-0.347621	1.55552	-1.21375	3.74952	0.993978	0.44329	0.885784	0.303705	-1.18657	-1.39517	0.439325	-1.26964	0.139737	5.83736	-2.27723	0.23506	-2.01521	-0.739625	-0.753754	-0.899193	0.455454	-0.203416	-1.13854	-1.13854	2.56331	-1.13854	-1.16304	-1.13854	-1.71616	-2.35286	-1.71616	0.339782	0.242905	-0.523529
Chr01_Occ:11080001-11100000	3.17285	5.4216	3.55641	-0.133071	0.0238038	0.673659	0.75337	-2.58741	4.26467	-1.14162	1.96901	3.13156	1.0917	2.06635	-3.5263	1.46729	-1.13703	2.59254	-0.854392	-2.62755	-1.51276	-0.0852238	-2.41545	0.566837	-1.3234	0.54644	-0.453852	0.639116	1.61523	0.33746	0.384724	0.384724	2.52523	0.384724	-0.0983676	0.384724	-1.31298	-2.37993	-1.31298	1.55608	0.740847	-1.42205
Chr01_Occ:11120001-11140000	1.64411	-2.8875	-2.74514	-2.2572	-2.10558	7.45176	-2.92082	-1.02004	-1.85434	3.7941	-1.21216	0.252533	-1.58832	2.62545	-3.23386	-1.59596	-2.10868	-0.346591	-3.12008	-0.672548	-4.3509	-3.21344	-2.01475	-2.89396	0.202363	0.7288	-0.0528738	-0.303088	-1.18772	-1.44728	1.66403	1.66403	6.4779	1.66403	-1.70354	1.66403	-4.13587	-5.7754	-4.13587	4.02941	-2.15648	-3.65637
Chr01_Occ:11140001-11160000	5.53166	0.093215	0.303893	0.139951	-1.00352	2.144	-3.7379	-3.30585	-1.80244	5.92462	-2.11064	1.22631	-0.497053	-1.33722	0.725859	0.033165	-2.44701	-1.61185	-0.391772	-2.20657	-2.55483	-3.36486	-4.01509	-0.488914	-3.97854	-1.31102	-1.59414	-0.0595078	2.54796	0.818465	0.332113	0.332113	0.671283	0.332113	-0.918719	0.332113	-1.72298	-2.75433	-1.72298	1.55776	1.08349	-1.19746
Chr01_Occ:11160001-11180000	2.81665	1.1339	1.76267	2.69985	1.54457	1.38857	1.17543	-0.565131	0.839728	1.49963	-0.994173	1.67786	0.947556	2.8533	1.3471	-1.75827	-2.50168	1.72726	-1.49099	-0.856491	-0.704505	-1.42088	-1.19439	1.73069	-0.131523	0.817906	-0.933189	-1.06526	-0.571671	-0.81969	2.52948	2.52948	0.823428	2.52948	0.822216	2.52948	0.670475	-0.234533	0.670475	2.24154	1.71861	-0.0447431
Chr01_Occ:11200001-11220000	0.124127	-1.97046	-1.24597	2.854	2.33138	2.76854	-4.20745	1.21661	2.89355	2.38098	2.44408	-2.53841	-2.74086	1.71531	0.507458	-1.6824	-1.15755	-1.72892	-1.19516	-5.09053	-0.737236	-0.0194008	-3.60986	-2.34746	-3.85648	-5.33901	-3.39131	-0.0546783	-0.77351	-0.986333	1.79711	1.79711	0.291493	1.79711	2.50703	1.79711	-2.92671	-3.34589	-2.92671	-0.621919	2.12103	-0.313104
Chr01_Occ:1120001-1140000	0.466182	3.50912	2.88636	2.45375	0.124447	2.70585	-2.40492	-0.0844089	-1.59911	-2.88795	-0.362363	-2.63865	0.913573	1.18786	2.17764	-0.66612	-2.71013	1.14089	-0.287504	-2.32253	-0.810961	0.723461	-2.65117	-1.46901	-1.39537	-0.127739	-1.67753	1.29233	0.375838	2.53239	3.83702	3.83702	1.5711	3.83702	0.65314	3.83702	-0.882275	-1.21477	-0.882275	1.02866	-1.3703	-1.69211
Chr01_Occ:11220001-11240000	5.33391	6.49372	2.37917	0.82858	0.496433	1.48591	-6.24681	-2.94669	-1.63092	3.1931	-2.09409	-1.93174	-1.90104	-2.66916	1.10282	3.80857	-3.35108	-0.689476	-1.09596	-5.92981	0.108566	-0.935484	-5.85199	-1.17289	-1.29798	3.29289	-2.71768	-1.90674	-1.94124	-0.321179	2.27	2.27	1.68783	2.27	2.23712	2.27	-1.5094	-2.25248	-1.5094	-0.00256439	-1.97643	-1.63411
Chr01_Occ:11240001-11260000	0.882793	4.12871	7.39217	-0.0559415	1.59318	-1.22201	-0.251499	-1.67653	-0.849911	-1.05659	0.600235	-1.09961	0.81929	-1.38725	-1.56819	2.23533	-1.79411	1.98223	0.474863	-3.32365	0.400134	1.73983	-3.82187	-2.51514	-0.288405	-0.810004	-1.05478	1.50178	1.04179	0.628541	1.9873	1.9873	1.00441	1.9873	-0.313095	1.9873	0.0315575	-2.49081	0.0315575	1.88391	-1.94112	-1.38847
Chr01_Occ:11260001-11280000	4.7244	1.53419	4.30727	1.91239	2.19406	5.65942	-1.37748	-0.485247	0.0850938	-0.822351	-0.657667	0.182613	-1.43828	-0.33705	-0.081148	-2.88024	0.542484	-0.687743	1.39267	-0.150001	-0.810177	-1.37457	-1.20458	-0.875865	-2.37382	-1.50798	-1.96594	-0.575063	-1.03025	-1.663	-0.960861	-0.960861	-1.21618	-0.960861	3.06461	-0.960861	-2.04161	-1.79127	-2.04161	-1.19435	1.09135	-0.403143
Chr01_Occ:11280001-11300000	-1.35573	-0.596629	0.819207	0.00839975	3.41872	4.41094	-1.33983	-1.49839	-2.41547	-0.107078	-2.59913	-1.26622	-0.372117	4.58836	-0.706502	-1.00235	1.5225	2.01067	0.385714	2.16457	2.37018	-0.378159	2.60505	-0.2914	0.180705	-1.73762	-2.97827	-0.651087	-2.32565	-0.0215496	-0.211523	-0.211523	2.85073	-0.211523	0.746062	-0.211523	-0.332751	0.22484	-0.332751	-0.591441	0.384493	0.556183
Chr01_Occ:11300001-11320000	-0.377398	0.320258	1.93098	2.08199	2.00061	0.583836	-2.15597	-1.92517	-1.67973	0.143034	-1.20835	-0.934028	-3.09717	-1.61139	-1.26321	-1.31502	-1.07264	-1.01434	1.93167	-1.56159	-0.711822	0.323058	-0.744438	-0.925942	-0.188039	-1.32953	-1.29109	0.479349	-0.467427	-0.405745	0.169631	0.169631	-1.54696	0.169631	1.20172	0.169631	-1.11483	-1.56336	-1.11483	0.0104103	0.886498	-0.458661
Chr01_Occ:11320001-11340000	4.84756	-0.388175	0.729972	1.09167	-0.497375	3.67583	-2.74585	-1.08755	-1.2175	-0.0496068	-2.07149	-2.71614	-1.05849	-1.89287	1.48337	-0.942449	-1.69811	1.98413	2.18794	-3.39188	0.45321	-4.40906	-1.5614	-1.4117	1.00429	-1.73929	-0.345521	-0.325481	-1.6193	-0.372406	-1.0304	-1.0304	0.817127	-1.0304	1.35484	-1.0304	-2.78286	-2.71802	-2.78286	0.663023	-0.966456	-0.244924
Chr01_Occ:11340001-11360000	2.01499	4.38132	1.88868	2.73936	-2.77941	6.27475	-2.68815	0.469524	-0.505049	1.58791	-1.49291	-1.63087	-2.46225	-1.19271	-0.358689	-3.35858	-0.58008	4.01961	0.833885	-2.28801	-0.882644	0.369715	-3.40659	-1.55516	-1.23489	0.481569	-0.986356	-1.36608	-0.632631	-0.76485	-1.48363	-1.48363	1.42149	-1.48363	-1.67874	-1.48363	-3.18256	0.165814	-3.18256	-1.68555	2.84453	1.94645
Chr01_Occ:11360001-11380000	0.488201	-0.478218	0.2551	1.70989	0.550896	3.26661	-3.44068	-1.37166	-3.35136	1.45633	-1.65949	-2.00285	-0.382586	-2.48837	2.34678	-1.59771	-2.11631	0.281857	-2.34305	-1.2619	-1.31832	0.0255042	-2.29724	-1.70292	-1.3462	0.73467	-1.67048	-0.143563	-0.858997	0.51438	1.07939	1.07939	1.29139	1.07939	1.04332	1.07939	2.07773	-0.855474	2.07773	2.63881	-1.9159	0.324218
Chr01_Occ:11380001-11400000	-1.4299	-1.51244	-0.77751	-0.525776	1.41243	0.974204	-4.01154	-2.10277	-0.772534	0.15102	1.2841	-2.51671	-2.11863	-0.190844	-1.0917	-0.0951764	-1.67808	0.896536	-0.0620721	0.877899	-0.467776	2.11921	-0.118629	-2.60055	0.0767597	0.401026	-0.88335	-1.79304	-1.27715	0.23029	1.42581	1.42581	2.1173	1.42581	1.69811	1.42581	-0.255781	-1.0291	-0.255781	0.775351	1.44344	-2.47965
Chr01_Occ:11400001-11420000	-0.67516	-2.72617	-5.20531	0.246741	1.23616	0.699402	-2.36793	0.542581	-5.08577	-0.210051	-2.52807	-4.93407	-0.350527	-1.38657	-1.16346	1.52098	0.78824	3.98355	-0.909245	-3.561	-0.104106	-0.356071	-3.64745	-2.58993	-3.48189	0.663004	-2.48677	-2.96126	-0.686216	-1.07375	3.28143	3.28143	3.1915	3.28143	-0.806297	3.28143	-1.64309	-1.39709	-1.64309	-1.19134	-0.0768058	-0.769911
Chr01_Occ:1140001-1160000	-7.39374	-2.00696	-1.92692	0.665025	-0.62166	2.13749	-2.70934	-1.99865	-0.67077	1.27503	0.887424	-1.07523	-2.33693	2.98459	1.04864	-0.696618	-1.16315	3.83579	-1.15521	-3.03258	-1.75142	1.89313	-2.38984	0.338051	-2.88603	-1.97925	-2.40266	-1.61511	0.586277	-1.50082	-1.11743	-1.11743	0.993094	-1.11743	3.16544	-1.11743	-1.34392	-1.35876	-1.34392	-0.0831326	-0.944041	-1.14145
Chr01_Occ:11420001-11440000	4.32303	5.45561	0.845849	5.11233	9.46753	2.29584	1.8536	4.57346	-6.9486	-1.37882	-2.26952	-5.51767	-5.5632	-3.38897	0.0923199	12.4453	-4.84451	2.93347	1.05395	-4.38959	-0.786357	0.612762	-2.36488	-2.68288	-2.53324	-0.233253	-4.39788	-2.96776	-1.94539	-0.85514	0.153637	0.153637	1.89598	0.153637	2.61595	0.153637	-4.83293	-1.05054	-4.83293	-2.66763	2.7993	5.11097
Chr01_Occ:11440001-11460000	-1.37798	-3.58279	-6.06967	1.13145	1.14864	2.56052	-2.2195	-3.31407	-2.82183	0.0774293	-2.50915	-1.08953	-3.79539	1.50647	0.398278	-3.44097	1.81238	-0.268756	0.198294	-5.17383	-1.82725	-0.672314	-3.51828	-3.44348	-1.50603	-3.12557	-2.83157	-1.58216	0.709264	-1.71742	-1.01257	-1.01257	-0.163026	-1.01257	1.03366	-1.01257	-1.41569	-3.73013	-1.41569	1.35266	1.55596	-0.301993
Chr01_Occ:11460001-11480000	0.49098	-0.102664	-0.155674	4.32327	1.40494	-2.07593	-1.5922	-0.268598	-2.93865	1.15368	-2.32391	-3.55583	-2.46829	1.23742	-0.0640351	-1.64747	0.0449148	-1.92701	-1.15958	-1.48533	-0.94726	-1.65468	-4.27656	-3.21447	-3.16729	3.84081	-1.28088	0.661776	0.914826	0.885379	2.9052	2.9052	3.09535	2.9052	-1.23395	2.9052	-1.3943	-0.142518	-1.3943	-0.569873	0.92346	0.240583
Chr01_Occ:11500001-11520000	-1.58494	-2.15003	-1.93531	1.40138	-1.41047	0.196024	1.6129	-2.11087	-1.43507	-1.11578	-1.58526	-1.2184	-2.61709	-1.04353	-0.822405	0.348556	-2.8932	-2.21919	0.0927266	-3.53781	-0.427681	1.61591	-4.81862	1.15229	-0.248286	0.180605	0.258997	0.179765	0.612903	-0.606003	3.94784	3.94784	4.4772	3.94784	-0.946138	3.94784	-1.65456	-1.1943	-1.65456	-0.971403	-1.67985	-0.411021
Chr01_Occ:11520001-11540000	4.85637	1.26172	6.09606	2.63826	4.92552	3.13655	-2.43675	2.17892	-0.948546	1.27255	1.70414	-1.66463	-0.288991	0.674805	-0.880515	1.4079	-1.154	-0.680883	2.36449	-4.14877	-0.232564	-1.78491	-3.5543	-1.73652	-1.46186	0.561789	-1.03382	-1.75114	-0.566238	0.0344271	1.15765	1.15765	0.583786	1.15765	1.4897	1.15765	2.38082	-0.798368	2.38082	1.20901	-0.983728	-3.05179
Chr01_Occ:11540001-11560000	1.54369	0.581488	3.45934	0.250653	-0.517829	5.17982	-1.01737	-2.6708	-2.32731	0.472192	-0.402771	-1.0083	3.18066	-0.454252	0.332075	4.27596	-0.501788	-0.325108	-2.34697	-2.5412	-1.90447	-1.79387	-3.74563	-2.74105	-1.14174	0.470533	-2.20167	-1.48912	-1.89994	-1.203	-0.375298	-0.375298	1.14724	-0.375298	0.85994	-0.375298	1.27479	2.1445	1.27479	-2.73016	-0.0279938	0.999629
Chr01_Occ:11560001-11580000	2.59311	4.40896	2.31102	-0.897113	0.796744	-0.448508	-0.945964	0.0730799	-0.374881	-0.595146	0.552225	0.15885	0.867504	1.37364	-0.376378	-0.182116	0.883398	-0.830588	0.0948627	-0.800194	-0.836909	0.222736	-1.18176	-1.03332	-0.306436	0.430561	-0.763674	-0.278689	0.261541	-0.175216	0.958088	0.958088	0.746445	0.958088	-0.203644	0.958088	0.475007	-2.87611	0.475007	2.38835	-0.554916	-1.18349
Chr01_Occ:11580001-11600000	-3.18042	-1.77684	0.510388	-0.154705	0.264259	0.0441281	-1.13566	-2.3964	-2.94227	-1.63427	1.38052	-1.62067	-0.294724	-1.27988	0.9566	-0.267869	-1.43099	1.30458	-1.17857	-0.616666	1.31179	0.515509	-1.04039	1.12442	-0.0625427	-2.98428	-0.174372	-1.28958	2.08307	-1.14159	1.16262	1.16262	-1.79771	1.16262	3.2992	1.16262	0.416625	-0.40942	0.416625	-2.65304	0.205373	0.190032
Chr01_Occ:11600001-11620000	3.67175	2.31843	1.86118	2.66092	2.67251	5.04673	1.25231	0.437432	-1.47171	-0.465928	1.39469	-1.97616	-1.43309	-0.735847	-0.726586	1.0734	2.02764	0.33739	2.51667	-2.59405	-1.185	0.219845	-1.94962	-0.710236	-2.76252	1.2455	-1.5282	-1.10928	-1.60586	-0.0637373	1.41055	1.41055	1.50398	1.41055	-0.534525	1.41055	-2.36225	-4.39786	-2.36225	1.77603	0.222863	-1.4504
Chr01_Occ:1160001-1180000	-4.18164	-0.0717281	1.76498	2.12514	2.76212	5.07567	-1.31745	-0.968804	-0.48158	1.69103	-2.78462	0.951488	-2.09864	-2.02415	-1.34389	-0.0124651	-0.25874	0.383199	-1.63025	-2.54356	-1.68257	-1.15124	-2.90305	-0.28569	0.661946	-2.3584	0.076537	0.777277	1.13635	0.326335	3.24872	3.24872	2.88985	3.24872	1.24649	3.24872	-1.45762	-2.78233	-1.45762	0.517546	1.02948	-1.35291
Chr01_Occ:11620001-11640000	3.82142	3.26634	0.726877	-1.38903	2.23312	3.11622	0.539583	-2.63634	-0.995727	1.22866	0.279815	0.649658	-2.04564	-0.739711	0.326412	0.125739	0.920486	0.390028	-1.14593	-2.06866	-1.47906	0.949904	-1.72305	-0.568488	-0.880679	-0.192389	0.715205	-2.32421	1.38446	-2.0854	0.590022	0.590022	-1.36541	0.590022	0.883997	0.590022	-0.544444	-0.908129	-0.544444	1.29393	1.98822	-0.188758
Chr01_Occ:11640001-11660000	4.6831	0.657284	4.22816	0.879675	5.7991	0.375238	-3.37227	-2.66553	-4.39974	-0.842725	-1.28556	-1.14499	-2.23833	-1.4996	-0.893974	-2.2876	1.3036	-0.263867	0.238232	-0.442555	-0.117925	0.160893	-1.33685	0.280802	0.364479	1.81224	0.853031	-1.55629	-0.216399	-0.0812883	-1.97254	-1.97254	-2.25144	-1.97254	2.93284	-1.97254	0.514496	-0.67625	0.514496	0.595029	-1.60783	-1.99403
Chr01_Occ:11680001-11700000	3.37651	8.23014	4.38459	6.23817	7.99665	8.03875	1.14709	-0.396546	-1.762	1.85254	-1.34041	1.65523	5.45813	-1.2554	-0.443904	1.40408	-1.26467	-1.85335	0.287612	-4.02484	-0.779097	-0.422772	-4.46357	-0.66654	0.634248	-0.865976	1.1425	-1.01465	4.12089	-0.38217	1.695	1.695	0.692346	1.695	3.2196	1.695	2.5816	-0.715562	2.5816	2.13587	-3.1221	-2.97915
Chr01_Occ:11700001-11720000	2.98342	3.09298	5.11146	6.82409	4.91411	5.14884	0.0675775	-1.13036	-1.0336	0.646677	-1.63492	-0.15748	1.81929	0.582224	-1.13962	3.05025	-0.632272	-2.78047	1.65996	-4.88557	2.02441	-1.13516	-5.06695	-1.39016	-0.176753	3.70355	-2.3238	0.621315	-1.72115	3.9949	2.46764	2.46764	3.123	2.46764	0.683293	2.46764	-1.55705	-1.97749	-1.55705	0.382661	-0.0396475	0.903184
Chr01_Occ:11760001-11780000	1.23408	1.52695	2.33198	0.12283	0.387115	4.69808	-0.519573	-2.56956	0.910652	-1.45574	1.90751	-0.898107	-1.95219	-0.29151	-1.04852	-2.27322	-1.02758	0.961381	0.612035	-0.77353	0.990908	0.602903	-0.27341	-1.26675	-1.47652	0.823211	-1.06003	1.18777	0.00644187	-0.507956	1.36021	1.36021	1.36697	1.36021	-1.3866	1.36021	-2.36472	-1.94072	-2.36472	0.494669	0.449008	-1.77318
Chr01_Occ:11800001-11820000	4.29599	1.37794	7.41986	3.18452	3.75126	1.45001	-1.16639	-2.81002	-0.0778599	0.787147	1.99845	-0.986701	-0.325638	1.85882	0.0858515	0.0922304	-2.16641	0.88404	1.27167	-0.318478	1.07514	3.15776	-0.895252	-0.915684	0.101292	-0.167071	-0.500662	2.00495	-0.592228	0.451618	-1.26526	-1.26526	-0.0280395	-1.26526	0.352057	-1.26526	1.56332	0.303232	1.56332	1.69817	-0.966593	-2.10984
Chr01_Occ:1180001-1200000	-0.817842	3.75584	1.61751	1.22604	1.8859	1.51171	-0.763786	-0.57752	-0.621821	0.0417866	-0.744839	-0.561914	-2.23305	1.96669	2.32872	-1.2241	-0.502301	2.56941	1.13781	-2.31482	-0.488093	4.1114	-3.11342	-1.28572	-0.293889	0.674231	-1.43683	-0.596719	-1.23824	0.157795	1.98804	1.98804	1.62813	1.98804	0.522181	1.98804	-0.316988	-1.80388	-0.316988	0.746839	1.36832	-0.373934
Chr01_Occ:11860001-11880000	1.17368	4.29957	3.25969	1.26213	3.10927	-2.48374	2.24727	0.222712	0.589808	-1.13591	-0.559789	1.23985	-0.468712	2.37799	0.696145	1.00187	0.0319918	-0.804586	-0.791023	-1.23416	0.0720725	0.499922	-2.01233	0.334489	-1.2543	-0.248699	-1.74843	0.0975477	-0.944418	0.0696976	-0.42824	-0.42824	0.670964	-0.42824	-1.76304	-0.42824	-0.947139	-2.16647	-0.947139	0.842133	-0.300192	-1.55341
Chr01_Occ:11880001-11900000	1.62312	6.67834	4.56933	-0.288758	4.84331	3.5496	0.260523	0.760218	5.02589	-1.44416	3.40677	0.83637	1.19486	-1.78403	2.20934	0.0444861	-2.57967	1.02753	-1.09276	-3.64368	-2.21357	0.607242	-2.87597	-1.95237	-0.903842	-2.48702	-0.355914	-0.349017	0.18216	-0.60082	1.80663	1.80663	2.75749	1.80663	-0.376688	1.80663	-0.191314	-3.18849	-0.191314	1.80803	-0.0274697	-0.711512
Chr01_Occ:11900001-11920000	-0.160513	2.11467	1.71507	3.48255	2.07299	0.738862	-1.53585	0.0262845	-1.26205	0.0837136	2.05612	-1.5343	0.994654	-0.391785	-0.645709	0.00773892	0.195211	-0.907882	0.5534	-1.81403	2.1172	-0.569957	-1.63814	0.26765	-0.362892	-1.5521	0.183485	-1.02163	1.10755	-1.53786	-3.46031	-3.46031	0.412905	-3.46031	1.9429	-3.46031	-1.51385	-1.3559	-1.51385	-1.51748	2.77388	1.37057
Chr01_Occ:11920001-11940000	4.70495	-4.26895	1.55363	1.87353	5.71704	8.66998	4.78861	-0.343955	5.74636	-3.38788	6.26139	2.40426	-2.56788	3.55764	2.4409	-1.48859	-0.754725	2.46681	8.54368	-3.47595	4.13893	2.19793	-4.27921	-3.17652	1.66911	0.385523	0.327129	0.340367	3.5148	0.0490933	4.27732	4.27732	5.63928	4.27732	-4.43228	4.27732	-3.17695	-5.00493	-3.17695	-2.63186	5.14281	-0.00375184
Chr01_Occ:11940001-11960000	-1.43918	-2.73906	3.49343	3.65052	2.79008	1.55383	-2.12471	0.404878	0.575792	0.399375	1.20426	0.434401	-0.288096	-2.18955	0.640089	-0.108945	-2.16521	-0.338041	-0.148216	-1.86985	-1.53111	-1.54295	-3.21908	2.5079	-3.1734	-0.0977952	-3.06882	-2.34826	-2.04466	-1.96464	0.944734	0.944734	1.92247	0.944734	-0.71678	0.944734	-1.32908	-0.764927	-1.32908	0.115656	0.928214	1.51681
Chr01_Occ:11960001-11980000	1.80664	0.399567	3.92006	3.58421	3.26882	1.82461	-2.57489	-0.0546199	0.876061	1.10797	0.812521	0.726285	0.54135	-0.858674	0.613415	2.36346	0.388987	1.57448	1.24583	-2.69755	-0.257352	-2.57278	-2.83877	-3.83938	-0.233887	-0.564466	-0.633021	2.0564	-0.478918	3.47643	-1.54519	-1.54519	2.33718	-1.54519	-1.12011	-1.54519	1.08375	0.979311	1.08375	1.30243	-0.563039	-3.25766
Chr01_Occ:11980001-1.2e+07	-0.891431	1.35353	5.1502	1.04919	1.26792	0.128145	-1.55128	-0.675275	-3.32632	0.339282	-1.58033	-2.41754	2.07383	0.540601	-0.069876	0.75635	-0.264481	-0.214894	-1.14048	-2.15738	-1.50126	0.664962	-1.13757	-0.17637	0.417363	-0.317594	0.946312	-1.49011	1.3166	-1.00555	-0.00990064	-0.00990064	0.0388792	-0.00990064	0.576769	-0.00990064	-0.0143539	-1.87543	-0.0143539	-0.438338	-0.0132257	-1.26075
Chr01_Occ:12000001-12020000	-1.58589	3.0523	-0.441083	5.04812	2.36033	6.6645	-1.77098	0.13487	-0.800851	1.71546	1.12135	-1.06978	-1.83283	-0.798355	-0.333509	-1.17744	-1.17268	-1.2148	0.0686727	-1.98787	-0.743635	1.5062	-2.88538	-1.993	0.885197	-1.87331	0.0638979	0.88156	1.0466	-0.215747	2.7027	2.7027	2.63736	2.7027	-0.0672383	2.7027	-1.02361	-1.19037	-1.02361	-0.70529	3.33666	-0.285827
Chr01_Occ:1200001-1220000	0.0866252	-1.86287	0.831225	2.97782	1.39271	1.18378	-1.93883	-1.48061	0.463669	-0.852465	-0.628905	-1.41105	0.692734	-2.17614	2.97944	0.101562	0.133451	-0.0298155	0.0627822	-1.95307	-1.41236	0.153738	-2.34738	-1.41621	-0.327488	0.574787	-2.11618	-1.25568	-1.82406	0.236086	0.147081	0.147081	-1.34659	0.147081	0.920354	0.147081	-1.46638	-2.31589	-1.46638	0.344013	-0.688145	-2.36906
Chr01_Occ:120001-140000	-3.43499	-2.52349	1.06813	1.47884	2.02745	0.234015	-0.67266	0.00459656	2.28173	-0.367517	-0.369558	1.02168	-0.517184	-0.686593	-1.22029	-0.154047	-0.474758	0.284218	-0.842253	0.307423	-2.67492	0.0464195	0.15194	1.14249	-1.11665	-0.794043	-0.486621	-0.813567	0.373006	-0.168484	1.16382	1.16382	-0.24821	1.16382	1.22357	1.16382	1.75738	-0.260679	1.75738	2.51369	0.829142	-0.337379
Chr01_Occ:12020001-12040000	-2.15555	-0.434034	-1.56135	0.299851	3.01764	2.82574	-0.0428045	0.921901	-1.25408	0.150441	-1.16649	-1.43956	1.13821	-0.969796	1.24473	0.0954339	-3.32929	-1.2602	-1.3005	-0.917571	0.302802	0.293766	-2.15343	-0.673217	-0.671344	-1.60218	-1.35156	-0.717338	-0.250463	-1.48065	1.52959	1.52959	0.405225	1.52959	0.321223	1.52959	1.15541	-0.112991	1.15541	1.29365	-1.91528	-1.38078
Chr01_Occ:12040001-12060000	0.305434	3.86735	6.76673	0.639633	6.40544	6.92784	0.574792	0.0556918	-1.22684	0.492974	-0.142374	-1.21296	3.50759	-2.35343	0.398961	4.42693	-1.88471	0.574091	-1.8084	-1.71636	-3.09431	-0.869374	-3.78204	-1.21434	-2.16901	1.26062	-1.42639	-1.06772	-1.35103	-0.380107	-0.165218	-0.165218	0.522219	-0.165218	0.359225	-0.165218	-0.651664	-1.42619	-0.651664	-0.185267	0.381662	-2.33044
Chr01_Occ:12060001-12080000	2.55254	3.40043	2.98995	2.54795	1.62375	3.97695	-2.1077	0.798027	-1.70008	2.97995	-0.577114	-0.412199	1.68727	-0.676241	-1.38737	-0.216685	-0.227521	0.519735	0.564618	1.10055	-2.18031	-1.91946	-1.05623	-2.92988	0.745681	0.74727	-0.647272	-0.759297	0.0317868	1.48415	2.6512	2.6512	-0.0118012	2.6512	-0.381368	2.6512	-0.741696	0.594424	-0.741696	-1.73554	0.0258476	-0.548406
Chr01_Occ:12080001-12100000	5.62009	5.25988	1.42094	1.14814	5.45731	0.565054	-2.32482	-0.460769	-2.08633	-0.779168	-1.29503	-3.39671	0.0119556	-0.393967	0.601156	3.40455	-2.69369	5.72159	-2.87253	-1.51113	1.42531	-2.83852	-1.94403	-1.82897	-0.122657	1.29012	-0.733248	-0.61484	-1.39526	-0.391205	-1.23142	-1.23142	-1.55422	-1.23142	2.43784	-1.23142	-2.44803	-4.0484	-2.44803	-0.448852	0.764909	-2.25014
Chr01_Occ:12100001-12120000	5.11501	2.46136	4.22205	2.98288	6.18939	3.14973	1.01633	0.191946	-2.71296	-2.49457	-3.42527	-2.13635	-0.939653	-2.05521	-0.237961	0.0330558	-1.38097	0.322677	1.82682	-2.62303	-0.198699	-1.37389	-1.17452	-1.80011	-2.32323	-0.514872	-2.42475	-2.50891	-0.308271	-2.09294	1.66904	1.66904	-0.160029	1.66904	1.29627	1.66904	-1.378	-2.84662	-1.378	0.608466	-0.123438	-1.64767
Chr01_Occ:12120001-12140000	1.47998	5.34529	1.96097	0.557084	1.0205	1.5661	0.167842	-1.11228	1.40057	-0.8182	-0.595353	0.686241	0.965392	-1.87193	2.44155	0.951813	-2.4609	2.97959	0.528074	-0.130886	0.363379	-1.53452	-1.66716	-1.87117	0.778889	0.285699	-1.02981	-1.66335	-2.19173	0.240856	0.257868	0.257868	0.546033	0.257868	1.59374	0.257868	-1.15543	-3.2382	-1.15543	1.93	-0.938816	-1.31354
Chr01_Occ:12140001-12160000	6.63813	1.11172	5.31454	2.57267	6.84467	3.57104	-1.14675	-0.442228	-0.712983	3.18991	-0.495949	-2.60455	0.90716	-1.74222	1.76116	3.0888	-1.83944	0.652445	1.53359	-2.2528	-1.03536	-1.20147	-1.67673	-1.88824	-0.0292438	2.03946	0.70352	-2.48334	0.774674	-1.50321	1.20897	1.20897	0.0308538	1.20897	-2.36835	1.20897	-0.680267	-2.55492	-0.680267	1.17722	0.437834	-0.695696
Chr01_Occ:12160001-12180000	1.37691	-0.694539	2.39449	4.63763	5.9246	0.191933	2.9419	1.50265	-2.07218	2.47352	-0.173824	-3.05011	-0.0590987	0.185875	4.02828	-0.478479	-3.93169	1.75482	0.606665	-2.47982	-0.755475	1.75311	0.0464215	-1.81212	0.302274	1.05054	-1.38276	-1.00188	-0.890673	1.18249	1.5819	1.5819	-0.116346	1.5819	0.435804	1.5819	-2.92632	-1.41385	-2.92632	-0.344484	-1.48807	-3.01245
Chr01_Occ:12180001-12200000	4.12291	1.13974	4.00723	3.98818	6.54729	5.94643	6.37075	-0.580233	1.33735	-3.26779	0.933022	0.525769	2.02666	-2.82607	0.278537	1.88832	-1.76838	1.64595	-1.78276	-3.35782	-0.871563	-1.47218	-2.84187	-0.341422	-0.163137	-0.066422	0.307574	0.495168	0.611443	0.87121	-0.822379	-0.822379	0.459111	-0.822379	0.631293	-0.822379	0.358146	-2.54345	0.358146	0.978022	-0.1655	-3.26224
Chr01_Occ:12200001-12220000	2.98991	3.91204	3.98683	0.983045	3.76214	3.55786	-1.45228	-1.38518	-1.60508	1.3208	-0.232384	-0.285993	0.232975	0.679703	3.8346	2.19951	0.0799194	1.82945	-1.6196	0.274757	-2.15504	-0.521072	-0.786331	0.824268	-1.00301	-1.40364	-0.683573	0.0881516	0.158639	-0.56614	0.360973	0.360973	1.75916	0.360973	-1.02696	0.360973	1.83782	0.310373	1.83782	0.98004	1.50378	0.832489
Chr01_Occ:12220001-12240000	2.34876	2.74587	2.87502	2.28476	5.53843	3.18536	-2.45454	-4.50491	-2.29639	-1.73888	-0.55332	-1.86689	-0.162693	0.315021	4.89837	3.80589	-0.979873	4.43634	1.63258	-1.384	-0.0841088	-1.03335	-1.81273	-3.21616	-1.74703	0.473683	-2.19007	-0.364195	-1.87222	0.274995	2.60134	2.60134	0.139849	2.60134	1.27007	2.60134	-2.6428	-2.91537	-2.6428	-0.444747	0.921632	-2.38447
Chr01_Occ:12240001-12260000	4.22988	3.48981	3.26665	1.69471	7.24932	3.48203	0.932705	-0.700524	-2.04961	1.23268	0.0314198	-0.333496	-2.07332	1.3474	0.437357	-0.0959747	0.636451	2.20042	2.40728	-0.711367	0.323142	-2.63188	-2.7077	-0.356761	-1.83812	0.601042	-1.67437	-3.40701	-2.1358	0.464559	-0.541527	-0.541527	0.123499	-0.541527	0.363826	-0.541527	1.39542	-0.433432	1.39542	-0.416622	-1.41961	-0.966131
Chr01_Occ:12260001-12280000	-2.90092	-4.30144	-1.34956	-0.582663	1.3222	-0.427607	-1.1233	-1.49226	0.350925	-0.0180531	0.62122	0.451997	0.395159	0.0830159	0.155917	-2.04354	-2.66791	-0.0803596	-2.91863	-0.824239	-1.39427	-0.147714	-2.61036	-1.66642	-1.4906	0.295745	-0.683089	-0.38813	-0.0377869	-0.644545	-0.394067	-0.394067	-0.41257	-0.394067	2.62629	-0.394067	-0.476412	-0.435178	-0.476412	0.733076	1.28834	-0.469458
Chr01_Occ:12280001-12300000	2.42737	0.624613	6.24834	-0.969197	3.42603	2.67428	-1.46323	0.304376	5.50688	0.525642	2.38168	1.63855	-0.76859	0.0328817	-1.23491	2.07306	-0.534202	2.64495	-0.993479	-1.39147	-0.154041	0.868695	-2.83807	-2.89908	1.31647	0.535316	0.0606417	-0.458889	-1.45366	-0.58605	0.870376	0.870376	0.775212	0.870376	1.82583	0.870376	-0.52083	-0.369265	-0.52083	-0.5221	-0.329158	-0.405778
Chr01_Occ:12300001-12320000	-1.80761	3.47717	-1.47498	-0.557879	1.05941	0.373407	-2.36246	0.017427	0.974985	0.199745	1.06312	-2.36891	4.45455	2.35045	-0.935065	0.0470962	-3.58431	-0.906865	-1.92872	-4.30521	-1.57987	-1.32317	-3.98764	-2.34917	-2.02788	-1.72689	-2.1991	-1.99284	-2.31966	-2.34392	-1.0968	-1.0968	2.31596	-1.0968	1.38263	-1.0968	-1.41602	-5.14079	-1.41602	3.42413	-0.630599	-3.83216
Chr01_Occ:12320001-12340000	3.37684	4.02337	4.45376	-0.669953	13.3635	6.23188	-3.69483	0.241633	1.47376	-2.5771	4.07068	-0.112785	-1.48815	1.24023	-2.13023	2.50918	1.63535	1.27961	-2.65534	-5.52343	-0.273828	0.381329	-4.26799	-0.717551	-1.19802	-0.382225	-1.63586	-1.76299	-0.411973	-1.30289	-2.418	-2.418	-5.58448	-2.418	3.10082	-2.418	0.0871499	0.403763	0.0871499	-1.3882	0.976521	-1.71353
Chr01_Occ:12340001-12360000	6.56966	5.77327	8.79886	1.10893	6.79344	5.64367	0.462874	1.25211	6.17593	-1.09562	6.8282	5.63461	-0.965148	3.4183	-0.648711	0.0970598	3.26526	-2.02905	-4.01664	-3.66002	-1.41234	-2.52099	-3.59921	2.33094	-0.612978	1.82132	0.71866	1.31009	0.255885	1.67625	-3.6861	-3.6861	0.864231	-3.6861	-0.288147	-3.6861	0.123348	-3.91759	0.123348	4.50553	-0.593196	-2.43169
Chr01_Occ:12360001-12380000	4.74521	1.91727	-0.284481	4.40882	5.80837	3.5132	0.733539	0.20961	3.36023	-1.86196	2.52788	-0.578548	-0.554192	1.05554	1.57478	-2.75282	-1.02318	-1.10396	-0.297392	-1.16594	-3.02078	1.24243	-3.06126	-0.273473	-0.940131	4.48802	1.08569	-0.435026	1.67584	-3.15278	-0.310141	-0.310141	-0.42925	-0.310141	-2.00554	-0.310141	-4.06199	-4.99529	-4.06199	0.936034	1.41216	-0.013664
Chr01_Occ:12380001-12400000	1.54915	3.44865	1.77147	4.81398	8.1389	2.98937	0.0816681	0.783006	-2.49281	-1.44619	2.00045	-1.38544	5.95885	1.29772	-0.77798	4.27618	-1.98693	2.59669	-2.21732	1.51825	-0.950905	-0.814044	0.541783	-1.25011	-0.743773	4.06022	1.41806	-0.319112	-0.319254	-2.51138	-4.1819	-4.1819	-0.409293	-4.1819	0.41613	-4.1819	1.3359	-2.23719	1.3359	2.14387	-1.03374	-2.31276
Chr01_Occ:12400001-12420000	3.59626	4.18232	-1.48061	0.393015	5.71768	1.01685	0.291744	4.9594	-1.93217	1.46873	1.33156	-0.452298	0.542363	1.10885	-1.65339	-1.91893	-0.0857533	-1.76811	0.220172	1.26447	-2.3364	-0.382859	0.930021	0.87165	1.48295	-0.533167	2.43714	1.67896	1.11679	0.0643098	-2.03905	-2.03905	-0.0387166	-2.03905	1.56611	-2.03905	1.76107	1.46126	1.76107	0.00537151	0.766359	0.0834146
Chr01_Occ:12440001-12460000	-4.63296	1.0309	0.601741	-0.590605	-0.764224	-0.666474	-1.23388	2.12485	0.755276	-0.200016	-0.122215	-1.75423	-2.44703	2.14365	3.16846	0.397872	-1.62485	0.0188414	-0.084395	-0.910608	-0.505054	-1.13782	-1.50405	-3.24738	-0.974843	0.889863	-0.697449	2.00297	0.421127	1.48969	-1.81731	-1.81731	-0.520602	-1.81731	-1.65871	-1.81731	-2.25997	-2.68214	-2.25997	-0.128327	1.4417	-2.67367
Chr01_Occ:12460001-12480000	-1.23873	-0.857188	-0.913779	1.03867	4.49083	1.97509	-1.83685	-3.6315	-2.70894	-0.0586345	-0.980566	-0.727549	0.774326	0.791652	-1.03639	0.279445	-2.05601	0.240109	0.533938	-2.39041	-1.5628	-1.4713	-0.660832	0.458796	0.432388	-0.0701569	-1.09587	0.235495	-0.630799	0.113356	5.03323	5.03323	3.48882	5.03323	-0.211916	5.03323	-1.34956	-3.39085	-1.34956	-0.280331	0.547427	-0.973972
Chr01_Occ:12480001-12500000	-0.825533	3.30344	1.41532	1.52095	4.81511	4.52786	1.46009	1.45763	-3.17586	-1.74057	-1.53575	-1.73475	1.55479	2.20988	1.40246	-0.686221	-0.545618	0.667885	-0.528414	1.4672	-0.658225	2.13143	-0.306065	-1.58227	-0.604537	-0.682445	-1.13261	-2.70537	-1.66624	-0.617518	0.0817397	0.0817397	0.216013	0.0817397	-2.4285	0.0817397	-1.86067	-1.93469	-1.86067	-0.280171	0.211361	-0.112943
Chr01_Occ:12500001-12520000	2.77168	1.63337	2.75166	1.60314	6.38347	1.34643	0.493896	1.76779	0.307727	0.93979	0.618989	0.0514787	0.220111	0.480571	-0.956603	1.16479	0.166212	0.083002	0.062482	-2.50486	-2.10092	1.77757	-2.70801	-2.4694	1.55157	-1.27047	1.06177	1.44603	1.51319	0.223136	1.08296	1.08296	-0.212396	1.08296	0.875219	1.08296	1.28506	1.08605	1.28506	-0.0616898	1.80966	0.591245
Chr01_Occ:12520001-12540000	1.41635	1.56328	2.20328	2.18665	4.40784	2.70306	-2.22911	-1.94402	1.16635	0.616738	-0.122219	-0.0256472	0.468289	-0.426502	0.198649	2.28931	-0.662976	-0.558249	-0.824972	-1.35683	-0.575538	0.327855	-0.927417	-0.532422	-0.0331585	-0.395119	-1.38661	-0.865507	-0.181597	0.0135898	3.15035	3.15035	0.558983	3.15035	-0.833042	3.15035	-1.50357	-0.155192	-1.50357	-0.573466	-1.16163	-1.03583
Chr01_Occ:12540001-12560000	0.981294	2.27138	4.91489	2.94598	7.08861	4.4205	0.93802	3.12011	-3.8651	0.394906	-0.961345	-1.27203	-1.90764	1.14802	0.433279	1.15031	-3.20585	3.69039	-1.44119	-1.86887	-3.5922	-2.03269	-1.61177	-3.08146	-3.00594	0.301779	-0.766362	-0.598912	0.950093	-1.63533	3.33285	3.33285	1.4526	3.33285	-2.77474	3.33285	-0.60887	-2.07153	-0.60887	-0.966251	-4.55944	-1.81869
Chr01_Occ:12560001-12580000	-0.945791	1.38781	4.44258	0.345425	1.54413	-1.51412	1.48071	-1.44772	-1.08281	-0.84577	-1.46342	-0.308691	-0.0634337	3.19125	0.357539	-0.574822	-1.7483	1.00281	-0.00342507	-1.51974	-1.82943	2.50362	-0.705842	-3.81401	-1.67936	-2.4459	-2.39471	-1.52412	0.174387	-0.229802	2.24949	2.24949	0.218124	2.24949	1.66149	2.24949	-1.78211	0.173213	-1.78211	-1.45877	0.973443	1.01872
Chr01_Occ:12580001-12600000	0.433798	4.04449	2.46196	0.825976	1.03471	-0.259084	-0.362924	0.0327888	-1.71013	0.0114926	0.187084	-1.17886	0.914397	-0.681503	2.20922	0.52183	-1.29859	-2.02287	-1.15206	0.38529	-0.325822	-2.59842	9.09493e-05	-1.40208	-0.901854	-0.322976	-0.65574	0.826245	-0.0372216	0.456046	-0.978741	-0.978741	-1.83458	-0.978741	2.58273	-0.978741	0.969272	0.788369	0.969272	-0.882568	0.722337	0.975311
Chr01_Occ:12600001-12620000	-3.09728	3.5683	1.36155	0.954827	4.52574	2.04709	-0.6789	0.413167	0.205312	1.70619	-1.06753	1.89167	-1.01814	0.67019	-0.124021	-3.22773	-2.01948	1.90155	1.43907	-1.51	1.18991	1.71539	-2.01132	-0.674561	-1.53035	-0.439678	-0.940209	-1.38645	-0.094216	-1.24374	-0.258101	-0.258101	0.248147	-0.258101	-0.193157	-0.258101	0.861794	-0.2839	0.861794	1.19929	1.19017	-0.40902
Chr01_Occ:1260001-1280000	0.999521	0.968362	3.62596	0.62564	2.09196	0.497962	-0.493882	0.487599	-2.57401	0.710942	-0.56654	-0.545891	-2.26973	1.90553	-1.09334	-0.630815	-0.485248	-0.0125076	0.209417	-3.09924	1.18709	2.80709	-2.7566	-1.37664	-1.03421	-3.5057	-0.409723	-0.0949248	-0.16889	-0.192417	3.47253	3.47253	1.73318	3.47253	1.9389	3.47253	-2.50103	-1.83787	-2.50103	-1.48034	1.85856	0.434625
Chr01_Occ:12620001-12640000	-2.63273	-1.10709	3.21338	0.123902	3.38931	2.48859	-1.04044	-2.32141	-3.13059	0.560035	-0.0599003	-1.51819	1.32657	0.896939	-0.884056	0.378804	-2.76061	-1.9002	3.50202	-0.101069	-0.626172	0.141052	-1.57336	1.56926	1.03839	-0.78467	-0.750925	-0.045718	-0.502282	0.23925	0.879252	0.879252	-2.40398	0.879252	-0.137654	0.879252	-1.81	-1.74721	-1.81	0.675264	-1.8222	-2.75909
Chr01_Occ:12640001-12660000	2.35764	1.9754	1.02232	2.40849	3.42668	1.33193	-0.924684	-1.89759	-0.853273	0.33693	-1.5929	-3.1316	-2.93437	4.07628	0.317646	-2.89609	-3.56482	3.19327	3.92483	1.49224	9.74557	-2.30259	2.15111	-1.91149	1.71412	0.185148	2.75774	0.461112	5.33005	2.39722	0.169856	0.169856	-0.0737889	0.169856	1.80156	0.169856	-3.61035	-2.56381	-3.61035	-0.224698	-2.24692	-0.374177
Chr01_Occ:12660001-12680000	4.35424	3.80132	5.28721	-0.536349	6.08216	3.62919	0.152634	-1.27229	-2.3502	-0.155715	-1.6264	-0.866783	-0.0583573	2.35728	-1.65006	-2.46486	-0.222653	-2.28543	1.01996	-2.49871	0.593323	-1.01432	-2.95882	-1.04133	-1.77604	0.355404	-2.41678	0.184176	-0.146644	0.752418	-1.58996	-1.58996	-1.75681	-1.58996	0.0623377	-1.58996	-2.16718	-1.80345	-2.16718	0.647696	-1.87251	0.626194
Chr01_Occ:12680001-12700000	1.23816	-0.135999	4.27529	1.37304	4.56549	2.63445	-1.5412	-0.26685	0.167578	1.0955	-0.4705	-1.47007	-0.571015	-1.123	0.684183	2.61496	-0.180888	3.71737	0.589002	-0.341391	-0.341424	-1.77265	-2.19564	-0.396991	-1.79866	0.321465	-1.91616	-2.33934	-1.06815	-1.43081	-0.633099	-0.633099	2.24048	-0.633099	1.41617	-0.633099	-0.923833	-1.39161	-0.923833	0.70706	1.55057	0.789284
Chr01_Occ:12700001-12720000	-19.798	-8.48676	-13.569	-8.81054	-5.0807	-5.66481	-1.52648	4.02584	-4.6052	3.20327	-2.65793	-2.69374	-5.39166	1.49797	-0.493808	-3.76815	1.51322	2.18275	-0.294183	-0.273819	-3.27993	-2.00553	-1.14699	0.713854	-1.78146	-1.91877	-1.71314	-0.395291	0.0459991	-0.41908	0.842749	0.842749	2.41242	0.842749	2.37445	0.842749	-5.08099	-3.89435	-5.08099	-1.64526	-0.331621	-0.819578
Chr01_Occ:12720001-12740000	0.0551924	-2.3137	2.98898	5.57267	3.96299	3.08732	-4.35489	-0.779823	-2.2456	-1.35957	-2.94123	-5.58504	-0.201973	1.84094	-2.06555	-0.676431	-2.45116	-0.500363	2.2948	-0.7707	0.0828825	-2.63602	-0.170867	-1.35217	-1.47159	-1.24148	-2.27087	-2.35557	-1.15346	-2.58282	2.04557	2.04557	0.277677	2.04557	2.05204	2.04557	1.19365	0.339852	1.19365	-0.686696	-1.3224	-1.10533
Chr01_Occ:12740001-12760000	1.79855	2.9848	2.58137	1.26696	1.77865	2.74628	0.0563896	-0.551611	-1.70094	0.319639	-1.86706	-0.29859	1.51837	0.940692	0.0363588	-0.412074	-0.271261	-0.642004	1.79893	-2.5682	-2.66373	-0.835466	-3.71932	-1.32856	-0.593064	0.0454666	-1.07497	2.03358	-0.407399	2.37656	-0.867134	-0.867134	-1.11162	-0.867134	-1.07944	-0.867134	0.0201572	-2.5357	0.0201572	-0.395902	1.46086	-1.24463
Chr01_Occ:12760001-12780000	2.53981	2.43921	1.81792	2.21728	-0.0839401	4.56015	-1.15182	-0.0100964	-1.14319	-2.31781	-1.04215	-3.0298	-1.5047	3.87535	0.922	-2.36603	1.93745	-0.114157	-0.105801	-1.76536	1.18879	0.8741	-1.26719	-1.75272	-0.28014	2.10744	-0.322157	-0.401589	-0.466315	0.392408	3.772	3.772	1.48578	3.772	0.00899774	3.772	-1.90138	-1.07405	-1.90138	-1.83301	0.106019	-1.51239
Chr01_Occ:12780001-12800000	0.0934993	-0.223203	2.15333	2.2642	4.92697	-0.00389983	-2.37013	-0.445222	-2.58232	-1.11493	-1.59954	-1.62312	-3.201	-0.84941	1.61106	1.54519	2.01055	1.62907	-3.21249	-2.74662	-2.92215	2.19056	-2.53421	-1.44416	-1.33774	1.21911	-2.6645	0.2562	-0.863406	2.80458	-0.435128	-0.435128	-0.889291	-0.435128	-0.0760417	-0.435128	-1.07131	-1.65637	-1.07131	0.0443377	-0.472339	-1.86194
Chr01_Occ:12800001-12820000	-0.514797	4.80161	1.52615	4.70972	3.62866	2.36041	1.55026	0.707002	-1.37498	2.96799	-1.99	4.4882	4.83549	2.3165	4.11923	3.57872	-2.47885	-2.6124	0.944527	-2.04528	-3.79961	-1.52959	-3.07323	-3.3301	-1.05832	3.04811	-2.51104	0.221261	-0.665889	3.83756	2.69939	2.69939	2.33298	2.69939	-0.865843	2.69939	-0.502712	0.414441	-0.502712	-0.212572	0.691478	1.21819
Chr01_Occ:12820001-12840000	-0.420601	-3.65561	-3.67827	-1.93846	0.191391	-1.17219	-2.92014	-2.39042	-1.06386	3.01017	1.20442	1.80009	-2.00157	-0.85902	-1.67922	-1.19751	1.30481	-0.0272473	-1.41179	-0.973705	-2.13603	1.56368	-2.6919	-1.48497	-0.213037	2.25329	-0.568993	-1.11066	-0.411856	1.81183	1.12579	1.12579	0.336546	1.12579	2.10375	1.12579	-2.30594	-0.281018	-2.30594	-0.922197	2.33387	1.70219
Chr01_Occ:12840001-12860000	-2.36635	1.94996	1.31678	2.1256	0.507403	2.52954	-3.81324	0.023931	-1.44311	2.38532	-3.11035	-0.296219	-2.54908	-0.263605	0.320929	-1.57891	0.726139	2.4287	-3.12094	-0.3413	-1.84454	-0.494866	-1.49868	-1.74727	-2.08967	-3.253	-2.67399	1.49383	-3.64949	-1.20636	0.501534	0.501534	0.199044	0.501534	1.70894	0.501534	0.237293	-1.02929	0.237293	1.41433	-0.985754	-2.65758
Chr01_Occ:12860001-12880000	2.12315	3.28668	6.61495	0.782294	2.71783	1.95552	1.80852	-0.61598	-1.82544	-0.179344	-1.06312	-1.22687	1.64772	2.49096	-1.64635	0.072431	0.504577	0.79396	5.73191	-2.48123	1.91238	0.153062	-2.39188	-3.02595	-1.14374	0.315584	-2.35779	-1.29612	-0.28628	-0.105437	1.32195	1.32195	-0.421576	1.32195	-0.650343	1.32195	-0.271215	-2.12296	-0.271215	-0.67839	0.828923	-1.1597
Chr01_Occ:12880001-12900000	4.51883	3.76479	2.42816	3.68107	4.51664	2.31663	2.34088	2.74989	0.0951801	1.06342	-1.98365	0.388551	-2.14395	0.377465	-0.947957	0.380113	-0.619262	0.218165	-0.0699765	-1.71402	-1.80178	-1.06148	-2.53116	0.143894	-0.403791	1.62033	-2.64878	2.18896	-0.317855	4.23265	-0.279671	-0.279671	-0.460756	-0.279671	1.01108	-0.279671	0.578927	0.143288	0.578927	0.350988	-1.78021	0.843242
Chr01_Occ:12940001-12960000	3.26736	5.35988	3.03509	4.54175	9.8105	5.6641	-2.81944	-2.68693	-2.75564	0.313202	-2.93763	-0.329983	-0.121583	0.689044	0.173642	1.8109	-2.41815	3.00749	1.6655	-3.75623	-1.76546	1.24602	-4.72752	-1.58754	-1.95641	1.21918	-1.4788	-0.210284	-2.02214	0.685151	0.243586	0.243586	0.32048	0.243586	1.5181	0.243586	-0.764469	-3.0612	-0.764469	-0.461013	-2.28509	-3.18267
Chr01_Occ:12980001-1.3e+07	0.706795	1.98526	-1.25672	0.716709	-1.04178	-0.256561	-0.150016	-1.28863	-1.18557	0.128368	-0.357744	0.419662	-2.1022	-0.0349277	1.98113	-1.20153	-0.318068	1.01901	-2.17255	-0.662391	-1.51572	0.199535	-0.317815	-0.186497	0.139425	-0.638304	0.264766	0.310202	-0.423272	-1.82945	-1.8581	-1.8581	0.073944	-1.8581	1.91647	-1.8581	-0.302952	-0.112115	-0.302952	-0.769977	-2.33553	-0.768151
Chr01_Occ:13000001-13020000	5.74511	-0.683651	2.48474	2.09851	3.41109	2.14312	-0.175376	-1.41928	-2.07168	0.0439237	-0.303776	-5.30796	-2.071	0.462669	4.83524	-2.72311	-0.807926	0.0651257	2.01368	-4.48392	-0.41635	3.98737	-4.38167	-0.641845	-2.68709	0.323183	-1.84977	-1.01851	-1.94049	-0.504388	1.21059	1.21059	1.56229	1.21059	1.96138	1.21059	4.80776	2.94822	4.80776	0.467112	-1.09848	-0.935228
Chr01_Occ:1300001-1320000	2.37533	4.7685	2.9212	1.08331	2.32769	4.31079	0.527075	-2.49123	0.139598	-0.765696	0.808339	1.14231	0.874496	1.47212	-0.283611	-0.796526	-1.86077	-0.582354	2.18687	-1.4799	-0.0591149	-2.15594	-2.73699	0.940193	0.550972	-0.700095	-0.0916391	0.0728452	-0.901496	0.0213033	3.79449	3.79449	2.3574	3.79449	-0.0922824	3.79449	-0.622024	-2.74414	-0.622024	3.66009	0.275165	-0.463981
Chr01_Occ:13020001-13040000	2.52241	5.45722	3.7007	2.89484	8.41435	1.47088	0.266626	-0.918398	-2.73524	0.025034	-0.705943	1.17056	-0.639857	0.567457	2.99976	-3.14489	-2.43248	-1.51288	-0.822847	-2.19311	-1.39182	1.76407	-2.57719	-4.16019	-1.29792	-0.136852	-1.28493	-3.0569	-0.314867	-1.932	0.766134	0.766134	0.52375	0.766134	1.36773	0.766134	1.23857	-0.408917	1.23857	0.080891	-0.494394	-0.78572
Chr01_Occ:13040001-13060000	4.08464	3.27897	3.26058	1.26482	3.47118	0.66489	-0.680445	-0.636302	-2.48936	-0.698489	-3.21172	-2.05235	-0.340491	-0.563025	-0.178794	-1.72105	-0.992439	0.335133	0.47474	-2.5945	-2.48751	0.340225	-3.65008	1.13807	-2.75422	1.31117	-2.02465	-0.640389	-1.05569	-0.202406	0.499743	0.499743	0.655317	0.499743	0.327925	0.499743	-1.38912	-0.984605	-1.38912	-0.61664	0.619404	-1.86665
Chr01_Occ:13060001-13080000	-0.524506	0.351324	2.7397	2.42452	4.93678	0.722998	-3.94857	-1.68357	-3.24729	0.0114731	-3.89106	-1.46034	1.67433	-2.19997	0.539512	1.01497	-1.98297	2.03999	1.63604	-1.66582	2.58264	3.53376	-0.457787	-1.62699	-0.506158	-2.38806	-0.367258	0.561598	1.1165	1.06378	-0.455084	-0.455084	1.16601	-0.455084	1.32663	-0.455084	-1.16001	-1.42479	-1.16001	0.927594	0.789399	-2.46221
Chr01_Occ:13080001-13100000	1.96978	-0.995446	1.30488	0.5631	7.63319	4.35843	-3.32177	-1.50837	0.444976	2.25795	-0.170284	-2.00554	-1.28556	0.351968	-1.90343	1.52477	-0.547337	1.65037	-2.22605	-1.29095	-1.60704	0.924973	-0.572183	-0.661958	-1.27429	-1.91332	-1.37346	0.890006	-1.9106	-0.91316	3.30997	3.30997	2.15416	3.30997	-0.227731	3.30997	-0.740639	-0.335741	-0.740639	-0.878169	2.12838	-0.993754
Chr01_Occ:13100001-13120000	1.58583	5.22956	4.57457	1.12474	6.35064	5.94681	-2.46347	-2.52812	-1.62593	3.57056	2.56784	-3.92864	-1.24352	0.327357	-0.769384	0.490721	0.637728	0.540018	2.43402	-3.93272	-0.281405	1.14149	-4.17885	1.53151	-0.0958469	1.60222	-0.265549	-1.02643	-0.7222	0.717722	3.65747	3.65747	2.64605	3.65747	-0.795966	3.65747	-1.60672	-3.13073	-1.60672	1.17976	-3.73015	-4.73751
Chr01_Occ:13120001-13140000	-3.69266	-2.39381	-2.18296	7.98294	4.50984	5.87052	-2.67144	-4.67562	-1.17176	2.01779	-0.276589	0.696466	-2.66486	0.0464843	1.28313	-0.664181	2.18992	-1.0039	3.87305	-4.17869	-2.29476	-0.125401	-4.65321	2.23626	1.81374	-4.35898	0.694416	2.43516	-1.73814	1.63653	2.09377	2.09377	-0.0671248	2.09377	1.00044	2.09377	2.87728	-2.90026	2.87728	3.2404	-4.02726	-2.77206
Chr01_Occ:13140001-13160000	0.112984	0.36666	-1.50332	-0.539171	3.27511	0.682539	-2.20184	-2.11291	-1.94571	1.07874	-0.786177	0.0488014	-1.44934	2.7059	-2.25669	-2.41238	-0.144897	-0.212623	-0.224882	-1.31713	-2.31584	1.22723	-1.444	-1.71251	-1.52461	-0.881827	-0.336838	-0.149513	-0.208457	-1.04326	0.215953	0.215953	0.642336	0.215953	-0.846649	0.215953	1.29554	2.47053	1.29554	-0.606504	1.23294	1.76283
Chr01_Occ:13160001-13180000	-3.49768	-2.78344	-1.30726	-0.503126	-1.68377	-0.715269	-0.151862	-1.49913	-2.43771	-2.54363	-1.78602	-1.52553	0.736724	0.654329	-1.48052	-0.330646	-0.671059	1.15255	-0.575269	-1.84173	-3.8176	-2.97951	-2.07727	-1.12426	-2.90619	0.772382	-1.45346	-1.45621	-2.40713	-1.79963	1.15507	1.15507	0.467413	1.15507	0.635168	1.15507	-1.62579	-1.05946	-1.62579	-0.655099	-1.05776	0.348074
Chr01_Occ:13180001-13200000	1.75343	5.62174	2.73241	4.04545	4.25552	4.58165	-3.66631	-0.435423	-3.72133	1.79025	-1.52832	-3.31142	-1.89087	0.042931	1.38278	1.37536	-1.60422	1.69219	0.00830232	-0.276467	3.24789	-0.129475	-0.797549	-0.980843	0.497234	-0.797031	-0.68654	1.81268	-1.18507	2.21526	-0.514899	-0.514899	0.214638	-0.514899	-0.0710104	-0.514899	-0.957707	-2.82503	-0.957707	2.10592	-2.18574	-1.45571
Chr01_Occ:13200001-13220000	2.66813	2.81629	0.571087	0.373376	4.50992	1.80736	-0.641433	-0.150703	-1.76268	3.93683	-0.590312	0.596379	-2.07116	1.15909	-1.30918	0.0102199	1.27429	-0.451672	1.2231	-2.29286	1.96214	2.73326	-3.51912	-3.01125	0.390289	-1.17687	-0.735914	0.164137	-0.601239	-0.0757391	0.580277	0.580277	3.69524	0.580277	-2.28081	0.580277	0.0207809	0.947194	0.0207809	-1.60305	-3.25107	-1.51888
Chr01_Occ:1320001-1340000	-1.91462	0.267232	5.52526	-0.42718	-0.373076	2.60563	0.0322821	-2.6319	2.00354	2.23242	2.00241	1.87822	-2.81856	1.45156	-1.52389	-0.312962	1.77095	0.186428	0.687623	-2.56508	-3.69154	-1.17036	-1.91201	1.51794	-0.480993	-0.00642979	-2.14958	-1.41731	-0.261661	-2.18664	0.946872	0.946872	-0.00526976	0.946872	2.09367	0.946872	1.40183	-2.27317	1.40183	3.20537	-0.603311	-0.722488
Chr01_Occ:13220001-13240000	-2.56018	-2.10217	3.8645	2.8567	-0.0516753	2.38713	-1.13193	0.210544	-2.90988	-1.49695	-1.90476	-1.94336	-0.700431	1.13583	-2.08772	-1.17141	1.09177	-0.0431116	2.46063	-3.75172	1.53759	-2.92347	-2.936	0.213114	-0.617138	-0.0622916	-1.79795	-0.806027	0.144843	-1.63755	1.13753	1.13753	2.34719	1.13753	-1.51808	1.13753	-1.06513	-0.938823	-1.06513	0.908673	-0.391075	0.129046
Chr01_Occ:13240001-13260000	2.38798	3.97947	5.53569	2.52551	0.178596	3.51542	0.703293	-0.575719	-0.431962	0.839125	-3.75197	-0.523344	1.29697	0.989394	0.673499	-1.23325	-1.70538	-2.7085	0.150426	-2.22567	-1.98691	0.155425	-3.02794	0.268221	0.500841	-0.0246782	-0.988951	-0.707518	0.270591	0.970639	0.504891	0.504891	1.10357	0.504891	-0.611868	0.504891	-0.399321	-1.48232	-0.399321	1.74691	0.570238	-0.383805
Chr01_Occ:13260001-13280000	-0.911788	0.337533	3.63655	2.58479	4.56175	3.29107	0.179308	0.77241	0.00792311	-2.09031	-0.521428	-0.871125	-2.59494	-0.900871	-1.09362	-1.55177	1.63532	1.20022	1.77114	-1.32246	-0.816421	-2.30824	-2.43951	-1.26372	-0.0742183	-1.04164	0.830002	-0.0205968	1.45584	-0.687077	2.56806	2.56806	0.722538	2.56806	0.55272	2.56806	0.384241	0.436549	0.384241	-0.477825	0.511923	-0.147728
Chr01_Occ:13280001-13300000	2.42696	1.48685	4.66228	3.46027	2.97126	4.91518	0.0525583	-0.142029	-3.35491	0.452481	-3.6803	0.510562	0.948785	0.188607	-1.58183	2.3612	-0.637687	0.240145	-0.839456	-3.02741	-0.0601129	1.16139	-2.97794	-2.42457	0.552487	1.22549	0.590812	-0.524863	0.195029	-0.27701	0.896716	0.896716	0.376228	0.896716	0.0924472	0.896716	-2.54732	-1.61657	-2.54732	-0.365686	1.59702	-0.0948664
Chr01_Occ:13300001-13320000	-0.382113	-0.54407	-0.313926	2.30615	1.34624	-1.07812	1.06881	0.90172	-1.88393	-1.05544	-1.11105	-1.90421	-3.41708	0.764786	0.0099925	-1.41203	1.59688	0.334107	1.1696	-2.03055	-1.41706	-0.94027	-2.66464	0.838316	-1.99165	-2.371	-2.60468	-0.157716	-0.754516	-0.814321	1.46219	1.46219	-2.00123	1.46219	4.04687	1.46219	-1.35889	-1.2743	-1.35889	-0.902006	1.712	-2.51277
Chr01_Occ:13320001-13340000	-0.00595297	0.246676	0.396396	0.951022	5.00698	-0.0667119	-1.49789	-2.61634	1.48899	-0.923081	1.29411	-0.590043	-1.16545	-2.26809	-0.548064	1.65018	-1.75601	-1.2961	-1.61322	4.64155	-2.53821	1.33722	2.13845	-2.21134	-2.01642	-0.945141	-1.82029	0.690465	-2.05642	0.264034	2.31024	2.31024	1.04809	2.31024	2.8186	2.31024	-1.83193	-4.08806	-1.83193	0.182105	3.17563	-3.2654
Chr01_Occ:13340001-13360000	1.17765	0.1789	1.44524	2.58861	4.27844	8.68767	-1.53317	-0.659481	-2.62921	5.14487	-1.03244	2.51735	-0.930453	-2.7164	0.915124	0.451427	-0.383896	-1.25177	-0.526502	-3.39934	-2.25159	-0.339851	-1.90216	-0.616754	-1.76878	-0.614377	-0.474204	0.885509	0.298181	0.922407	0.592757	0.592757	2.47154	0.592757	-0.34338	0.592757	0.680095	0.430061	0.680095	-0.608851	1.42611	0.918828
Chr01_Occ:13360001-13380000	0.704633	3.15929	4.73128	3.15556	6.22922	5.71842	-0.200775	-2.25054	0.177455	3.52492	-0.019457	0.216211	2.1036	-2.73649	0.350216	2.77275	-1.65228	0.283397	-2.00523	-5.67991	-3.67578	0.57128	-3.1008	0.612899	-2.44512	-1.10486	-2.36066	-0.391379	-0.157556	-0.806851	0.0625256	0.0625256	1.13097	0.0625256	-0.158225	0.0625256	-1.89307	-4.21354	-1.89307	1.36679	0.421279	-1.50265
Chr01_Occ:13380001-13400000	-3.02853	-0.780447	0.516044	-1.08085	5.19619	2.86573	-2.81193	-1.29529	-4.45394	4.02549	-0.632753	-0.548465	-0.475894	3.526	-0.00340154	-1.37107	0.375957	-0.115593	0.609581	-2.3286	-2.31626	0.576459	-2.56363	-1.43231	-1.95517	0.756475	-2.65196	-2.37584	-0.00671366	0.00184388	0.732827	0.732827	-1.02565	0.732827	-0.00801733	0.732827	-3.74656	-1.98756	-3.74656	-1.85949	1.47219	-0.482364
Chr01_Occ:13400001-13420000	2.6438	1.68939	3.29424	-0.322104	2.22671	2.58412	0.732965	0.299083	0.711635	1.6045	1.70472	-0.0368581	-3.16538	0.308179	-2.39744	2.14871	0.477084	-0.098526	2.02985	-2.18047	3.19515	1.05474	-2.55121	-3.25273	-1.57832	1.15738	-0.699331	0.111327	-0.962105	-1.2341	-0.760938	-0.760938	0.298668	-0.760938	0.746431	-0.760938	-2.74163	-1.97956	-2.74163	-0.158526	1.21112	-1.18452
Chr01_Occ:1340001-1360000	1.42237	0.886837	2.83437	2.74807	1.64835	0.969177	-1.60017	-2.7411	0.123166	2.14225	-0.23716	1.3826	-1.45378	-1.26817	-1.3336	-1.14827	-1.68274	0.0865938	-0.829937	-0.877287	0.565593	0.170177	0.627018	0.719011	-2.40763	-1.14125	-1.84603	-1.94704	0.944271	-1.25069	0.820647	0.820647	0.799411	0.820647	0.917252	0.820647	-0.483909	-2.35812	-0.483909	1.70426	-1.70945	-2.8767
Chr01_Occ:13420001-13440000	2.8568	1.64319	-0.100589	0.910745	4.13241	5.56304	0.0758438	-1.92508	-5.37129	0.122977	-1.11236	-2.80976	-4.17261	0.766862	2.09681	-0.107299	-0.492306	0.630717	-1.61157	0.634031	-2.75536	-2.69055	-1.64868	0.0456564	-0.744396	-1.82751	-0.904622	0.846325	1.06033	0.403698	0.149674	0.149674	0.395079	0.149674	2.61494	0.149674	0.597885	1.49398	0.597885	-1.11143	-3.41174	-1.38209
Chr01_Occ:13440001-13460000	3.46496	2.65712	4.39217	1.56869	1.85738	3.92459	-0.963283	0.274393	-3.11705	-1.01529	-2.91761	-1.98008	-1.30445	-1.62988	0.0764611	3.56563	-2.03922	-0.463614	0.810917	-1.91809	1.71141	-2.10188	-0.66532	-1.87379	-0.501563	-1.01884	-1.1758	-0.476942	-0.507751	-0.03844	-0.2807	-0.2807	0.869871	-0.2807	0.611028	-0.2807	1.13015	1.59083	1.13015	-2.08577	1.02108	-0.196318
Chr01_Occ:13460001-13480000	1.80743	6.22175	2.50976	2.33211	7.31493	5.57566	2.88129	-2.38446	0.106911	-1.63726	-1.59625	1.05577	2.37001	-0.211962	2.16723	2.72143	-0.980012	0.532104	2.73252	-4.33934	-0.619199	-1.82782	-4.45222	-1.63739	-1.90494	0.551941	-1.41985	0.30801	-0.860233	-0.560439	-0.715631	-0.715631	0.0628081	-0.715631	0.945455	-0.715631	-2.11875	-2.54637	-2.11875	-0.684023	2.30891	-2.53287
Chr01_Occ:13480001-13500000	2.56756	2.10429	3.24032	0.993628	1.446	3.75594	-1.9057	1.28626	0.0499198	-1.96493	0.3417	-1.11696	-0.61351	-1.13119	-0.282837	1.08981	-0.019503	-1.8786	1.35981	-0.172714	3.42462	1.08479	0.222158	-1.59098	-0.619958	0.624219	-0.183948	1.18782	1.72347	1.93549	0.313982	0.313982	-1.64977	0.313982	2.4397	0.313982	-1.06468	-4.70608	-1.06468	1.91539	-1.4391	-1.96193
Chr01_Occ:13500001-13520000	0.0288664	0.205377	3.78638	2.33598	3.75019	-0.919134	-0.277066	-0.921558	-0.866852	1.22069	0.0816812	0.010954	-1.01276	-0.213588	-2.13067	-0.733236	0.385111	-3.12553	-1.77515	-1.58576	-1.96061	-1.1675	-2.25078	-0.483642	0.526862	-1.79143	-0.310288	0.776847	0.539836	-0.308528	-0.675519	-0.675519	-0.474642	-0.675519	0.675247	-0.675519	0.645821	0.369436	0.645821	0.621327	0.259903	-1.43263
Chr01_Occ:13520001-13540000	-2.0154	-0.923477	-0.694473	2.27823	1.4879	1.98437	-1.13578	-1.58081	-2.04156	-0.0679264	-1.40768	-0.278541	-0.730958	1.0043	-1.47235	-2.16194	-0.564517	0.254067	1.11101	-1.68475	1.6372	0.36577	-0.947644	-1.74987	-0.633689	0.598611	-1.10413	-1.29078	-1.21406	0.307537	2.02259	2.02259	0.696056	2.02259	0.594121	2.02259	-1.93002	-2.57941	-1.93002	-0.272843	-0.980609	-2.79131
Chr01_Occ:13540001-13560000	1.71664	1.89686	3.4963	2.65834	5.41507	-0.245311	-2.04574	0.873088	-2.6589	-0.620878	-1.40817	-1.62464	-1.14763	0.572025	-0.381034	0.575439	0.134156	-0.774723	0.603531	-2.92809	-1.36215	-1.6184	-3.93475	-0.500425	-1.05897	-0.625876	0.333708	0.886855	0.238996	-0.939372	2.41511	2.41511	-0.0963897	2.41511	0.662484	2.41511	-1.93796	-2.78449	-1.93796	0.602784	0.247335	-0.360141
Chr01_Occ:13560001-13580000	0.821342	1.57873	3.49833	0.779029	6.26568	1.53378	-0.81745	-0.365335	-1.59846	-0.14828	2.11709	-1.39598	-0.345568	-1.96182	1.25096	0.739528	-0.438546	-1.33887	-0.445084	-3.87228	-0.86259	-0.320769	-3.04114	-0.433683	-1.25135	-0.845305	-0.380615	-0.937185	0.110715	-0.379818	2.47651	2.47651	1.27959	2.47651	1.31477	2.47651	-1.87543	-1.63771	-1.87543	0.0788234	1.44948	-1.01597
Chr01_Occ:13580001-13600000	5.22795	2.88905	6.5942	-2.09941	3.99045	3.61265	-1.34241	-0.441805	-0.735899	1.28221	2.5955	-1.89758	-3.51953	-0.340511	-0.660584	-1.60349	-0.839274	0.233598	-0.366321	-1.90953	-3.05835	0.27377	-1.31292	-3.74055	0.398184	-0.670494	-0.542535	0.303223	1.06295	0.769576	-0.904982	-0.904982	0.151077	-0.904982	-0.0712515	-0.904982	-1.89707	-2.23464	-1.89707	1.48384	2.03663	-1.35436
Chr01_Occ:13600001-13620000	2.50467	2.61511	-0.836159	1.48413	5.03641	7.12879	-0.849182	1.13475	-2.99978	0.931782	0.215146	-1.33394	-0.549778	2.13278	-1.11711	-0.916093	-1.90098	-1.45097	0.0551036	-2.35183	-0.920569	0.475258	-2.75353	-0.634326	1.04024	-0.432295	0.289962	-0.870744	-0.565253	-0.263854	1.34652	1.34652	0.4766	1.34652	0.714401	1.34652	0.712959	0.975654	0.712959	-1.42279	0.369675	-0.0460195
Chr01_Occ:1360001-1380000	0.506629	-2.66161	3.32195	1.78185	2.95024	3.76771	-0.997151	-0.784061	-0.723489	-0.54167	0.934092	-0.0178343	1.28423	-1.62502	2.02499	0.244813	-0.565237	1.0621	-1.72305	-2.89372	-1.2558	1.97754	-2.94246	-0.85235	1.55787	1.11506	0.550647	0.0928601	0.0709117	1.05503	2.74963	2.74963	3.33099	2.74963	-4.06744	2.74963	1.84641	-0.514056	1.84641	1.05769	-0.483467	-2.23633
Chr01_Occ:13620001-13640000	5.03837	2.34313	5.64749	4.47542	4.75149	2.38677	6.80912	8.89529	-4.85042	1.11332	-1.32347	0.868294	-1.76256	0.995984	-0.0231518	-1.06813	-1.44185	-0.795733	-1.82563	-2.38024	-0.12471	1.38213	-2.16909	-4.22662	-2.04505	0.20158	-3.84795	3.28101	0.93238	3.40835	0.501019	0.501019	1.03156	0.501019	-0.544882	0.501019	-2.10755	-1.09824	-2.10755	-0.319672	3.86594	1.66277
Chr01_Occ:13640001-13660000	1.38219	0.46939	2.47344	-1.50057	4.86176	1.11823	6.77266	2.33506	-1.68916	1.11597	-1.23536	1.05493	0.804236	0.215071	-0.589031	0.366068	-2.76181	-0.76509	-1.27421	-0.0627878	-2.02988	1.78153	-1.19463	-2.76307	-0.732398	-2.79189	-1.4256	-0.981445	-1.12414	0.33057	2.74835	2.74835	2.70195	2.74835	-1.57424	2.74835	-0.614536	0.823635	-0.614536	-1.26757	-1.75925	0.456735
Chr01_Occ:13660001-13680000	1.54964	0.062045	-1.91223	2.60449	2.42568	1.21319	-1.23452	-0.20251	-0.8728	-1.83421	-3.06091	0.375033	-2.70084	2.65622	1.67072	-0.049474	-3.08038	-0.995144	-2.37211	-1.49298	-2.05884	0.366334	-1.27471	-1.62555	-3.05343	-1.32023	-1.32041	-1.28157	0.513247	-2.89798	1.51462	1.51462	-0.149151	1.51462	1.31603	1.51462	-0.410179	-3.2846	-0.410179	0.499769	1.14865	-1.93428
Chr01_Occ:13720001-13740000	4.34346	-2.76177	1.03178	3.36331	7.40588	0.117349	6.85461	5.46773	-1.84168	4.53228	2.20001	6.06214	-2.20001	-3.15319	-1.25834	1.20173	-1.27629	-0.450576	-2.32554	-2.9655	-2.49683	0.668233	-1.90507	-3.84394	1.47523	1.77316	-1.87689	-0.646841	-4.22689	0.478932	-0.868068	-0.868068	2.12645	-0.868068	0.601563	-0.868068	-5.24605	-1.4199	-5.24605	-1.91169	-0.410932	1.35521
Chr01_Occ:13740001-13760000	3.05104	3.6882	-6.56342	0.796625	0.649033	-4.5494	3.54516	-2.91547	-5.18667	-4.25141	-3.55353	-3.58855	7.08342	1.66226	0.0208987	4.31209	0.056861	-4.99646	-2.3335	-1.99466	-1.68067	2.63831	-4.19617	-3.24644	-1.89227	-1.63365	-1.18697	1.15737	0.697102	0.623505	2.21126	2.21126	0.288938	2.21126	1.87166	2.21126	-5.1163	-5.02056	-5.1163	-3.2931	-1.23775	-3.78761
Chr01_Occ:13780001-13800000	2.02171	-0.524258	2.59103	-0.817961	-0.871579	1.51247	3.12463	0.413671	-1.67749	-0.392292	-2.2231	-0.195998	-2.38657	-0.43369	-1.27719	0.23785	-0.385305	0.455615	-2.59094	-1.07955	-0.982505	-0.850874	-0.335967	-2.85325	2.67321	-1.90156	0.600444	-1.42019	-0.369486	-1.07364	-1.21679	-1.21679	0.565987	-1.21679	-1.63923	-1.21679	-0.887088	-2.41579	-0.887088	0.555634	1.13591	-0.172441
Chr01_Occ:13800001-13820000	-1.94134	-0.479039	1.13073	2.29927	2.12575	5.42584	-1.7897	0.151599	-0.634722	1.37549	-1.51896	0.812553	-3.98929	-0.159573	1.60102	-1.78456	-1.31996	1.47046	0.493687	-1.35804	-2.63773	-2.90341	-2.4582	-1.75512	-2.54589	-0.97405	-3.48882	-1.75251	-2.67356	0.529112	1.93482	1.93482	-1.14731	1.93482	1.45682	1.93482	-0.0787848	-1.16529	-0.0787848	-1.87431	2.5547	1.03928
Chr01_Occ:13820001-13840000	0.448889	-2.58146	-1.82198	0.760058	6.02942	2.61968	2.4591	-0.597118	-1.42772	-1.39214	-0.775088	0.722508	2.56796	-1.46705	2.51298	1.01742	-2.68436	1.39484	-0.365881	-3.11716	-0.703546	3.75247	-4.38622	-2.69441	-1.41464	0.406307	-0.645072	-1.19687	0.241592	-0.357707	-1.5872	-1.5872	1.5966	-1.5872	3.3025	-1.5872	-4.79167	-2.35219	-4.79167	-1.47324	0.65373	0.566105
Chr01_Occ:13840001-13860000	-3.39504	-3.26294	0.290311	1.26133	0.533025	0.824543	-2.64749	-0.340767	-1.96137	1.54427	-2.82774	-1.77379	-0.115534	-1.4165	-0.63436	-2.25422	-1.43616	-1.29872	1.32667	-1.98889	-1.35931	-2.9059	-2.05228	-1.87676	0.496009	-1.55443	-2.35968	-1.85715	-2.09439	-1.47907	0.859399	0.859399	1.16334	0.859399	1.68792	0.859399	-1.0596	-2.37314	-1.0596	-1.20519	-1.8764	-1.29382
Chr01_Occ:13860001-13880000	1.91311	1.43346	4.10324	2.66867	2.61694	5.94948	-1.84805	-0.804775	0.930984	-0.0524121	1.65946	0.144212	-2.17382	-0.583326	0.653454	0.345008	0.785715	-0.938875	2.25257	-3.65121	-1.04974	0.0878022	-5.50548	-1.46381	-0.482696	-0.423709	-0.280982	1.46865	1.14381	1.894	-1.08594	-1.08594	1.03316	-1.08594	0.875001	-1.08594	-1.89891	-0.99224	-1.89891	-1.01195	1.02294	1.1721
Chr01_Occ:13900001-13920000	0.224949	0.723254	5.58754	1.77752	3.7424	4.85911	-2.0786	-1.95519	-0.508974	2.81511	0.776592	-0.602545	-3.37576	1.18755	-0.542672	1.31273	4.47896	3.25679	1.08848	-3.16439	-2.58052	2.5998	-5.05276	-0.95309	-1.82984	-1.72321	-0.647061	1.78186	0.420086	0.644468	5.54057	5.54057	4.96738	5.54057	-2.68488	5.54057	-0.0436122	-0.289907	-0.0436122	-0.289802	-0.789622	-1.71327
Chr01_Occ:13920001-13940000	1.51106	-0.810623	-0.0282096	1.00147	-0.0280523	1.35611	0.0531692	0.18066	-1.46819	-1.41191	0.921884	-1.19171	-1.55796	3.3764	-2.23954	0.349685	0.252839	2.44352	-0.169625	0.172711	-3.42209	-0.16819	-2.03591	0.13067	-0.645888	0.0234177	-1.48906	-1.88824	0.210857	0.726614	0.0262838	0.0262838	-0.409024	0.0262838	0.230476	0.0262838	-2.36287	-1.11794	-2.36287	-1.94899	0.176802	-1.89302
Chr01_Occ:13940001-13960000	3.50111	1.57234	4.41707	-0.779156	0.614448	4.49671	1.00014	0.678186	-2.32237	4.08026	-3.10972	-0.376692	-0.171805	0.483669	-0.672401	3.03763	-0.310299	5.0248	-2.43415	-1.40504	-1.03374	-1.19836	-1.03548	0.0521407	-0.792293	0.408813	0.85623	0.228473	2.4899	0.690045	1.49318	1.49318	-0.587574	1.49318	1.09702	1.49318	-0.317518	-3.0559	-0.317518	0.433528	0.954718	-3.63936
Chr01_Occ:13960001-13980000	-1.45477	0.855554	1.92852	2.77133	2.83495	2.3991	-3.34792	-0.0742128	-1.63901	0.219889	0.811337	-3.93343	0.73957	0.555985	-1.18532	-1.9231	-1.79447	-0.106688	1.90915	-1.18439	1.10842	0.470127	-0.204169	0.871393	-2.14231	-1.41869	-2.10035	0.466383	1.23348	0.301382	1.19444	1.19444	-0.982033	1.19444	1.66869	1.19444	-1.51264	-2.86877	-1.51264	-0.771662	-1.18004	-2.46368
Chr01_Occ:13980001-1.4e+07	-2.4454	-0.579851	2.00927	1.86943	3.12877	2.10098	-4.4238	-0.715837	-0.937363	2.18728	-0.177461	-3.18775	0.624685	2.09516	-3.15969	1.30445	0.00198874	2.60779	-0.319178	-1.31706	-0.685211	0.165715	-1.81344	-0.924563	-2.07773	3.28997	-0.922189	-0.487338	0.212638	1.7538	-1.22246	-1.22246	0.74897	-1.22246	0.827321	-1.22246	-1.00752	-0.120401	-1.00752	-1.20475	-1.60269	-2.03165
Chr01_Occ:14000001-14020000	1.12252	2.83061	4.33224	2.37055	5.68372	4.31079	-3.48607	-1.98065	-3.54666	-0.328403	0.981036	-3.25557	1.23723	0.296262	-1.60847	3.11431	-1.38373	2.65692	1.15149	-0.627015	0.63897	0.581254	-0.528771	0.0479348	-0.341501	2.77346	-0.601555	-1.67277	-1.52979	0.510038	0.490012	0.490012	-0.715844	0.490012	3.70485	0.490012	0.722716	0.643948	0.722716	-0.000492716	0.706515	0.311233
Chr01_Occ:1400001-1420000	-0.877732	-1.47308	-1.12189	0.262476	1.86746	2.04556	-1.82288	1.36008	-3.08295	0.0569076	-0.174391	-1.16871	0.772546	0.86108	2.29703	2.76994	0.678066	1.85364	-0.676652	-1.84473	-1.47275	1.24282	-2.37064	-1.6184	-0.585005	-0.3787	-2.40808	-1.77031	0.64782	-0.398681	2.45834	2.45834	-0.486611	2.45834	0.262163	2.45834	-2.56578	-0.921725	-2.56578	-2.45758	2.17819	1.09531
Chr01_Occ:140001-160000	0.312155	1.72845	-2.196	-0.0135521	1.35829	1.13711	-0.718625	1.16682	0.0200632	-1.16433	-0.674487	-0.0300453	-1.67051	1.10787	-0.373925	0.0178072	0.84493	2.07043	-0.155593	0.00892726	0.317494	0.310931	0.825391	-1.21248	0.277732	-1.91745	-0.395384	-1.1503	0.0444173	-0.964935	0.179981	0.179981	-0.507865	0.179981	2.88117	0.179981	-0.288276	-0.734879	-0.288276	0.178676	-1.12175	-0.283837
Chr01_Occ:14020001-14040000	0.0152327	-0.866924	2.66239	2.03403	4.266	3.34649	-5.10843	-3.29636	-1.67479	1.76443	-3.81946	-3.87342	-3.95049	-1.2299	5.12205	-2.31587	0.686304	0.210644	0.146123	-1.08586	2.09981	-0.426159	-1.09254	-2.43062	0.0833883	-0.284804	-0.368008	-0.228914	2.04071	0.92137	-1.54534	-1.54534	-1.58857	-1.54534	3.73593	-1.54534	-0.203668	-1.08549	-0.203668	-0.310983	-1.16631	-1.68466
Chr01_Occ:14040001-14060000	6.55616	4.33958	2.64314	3.09583	4.12951	6.715	-1.25598	1.93543	-1.29545	2.81633	-1.02189	-1.42451	-2.89306	-0.228361	3.52375	-0.92831	1.59119	1.29002	-0.102078	-2.41843	-0.152903	0.713897	-2.13798	-2.8277	-1.92363	0.62987	-2.00587	1.53007	0.726256	1.30576	-1.82023	-1.82023	-1.34487	-1.82023	2.73701	-1.82023	-3.06964	-4.80609	-3.06964	0.839369	0.175257	-1.85634
Chr01_Occ:14060001-14080000	-2.75167	1.87742	0.691725	2.66879	1.04618	1.86472	-1.54829	-3.06359	-2.87554	0.321371	-5.04378	-2.40531	-0.505554	0.405824	1.36813	1.43634	-1.61604	0.164775	0.0468934	-3.32331	-0.961046	-2.02763	-3.68194	-3.43715	-1.9637	-2.26744	-2.72605	0.595022	-0.255982	0.2492	1.55265	1.55265	0.958615	1.55265	-1.04076	1.55265	-2.22491	-2.21964	-2.22491	-1.22568	0.686649	-1.4894
Chr01_Occ:14100001-14120000	-1.57138	-4.04708	-3.11864	0.163697	-0.760767	-0.670114	-0.929643	-0.435893	-1.0176	-0.764692	-1.15546	-3.0676	-1.51482	0.428001	-0.34424	-2.01148	-0.489627	0.281096	-0.414077	-0.510708	-0.667162	-1.25956	-0.481206	0.0807487	0.586076	-0.150011	-0.757315	1.3694	-0.271874	-0.254291	1.47105	1.47105	-2.20951	1.47105	2.5213	1.47105	-0.977116	-2.60893	-0.977116	2.54363	-0.159039	-1.96945
Chr01_Occ:14120001-14140000	0.554258	-1.3194	-1.25924	2.27573	1.6189	3.69651	-2.40205	-0.11312	-0.424014	2.78503	1.0207	-1.69601	-2.12551	0.718658	2.35527	0.636906	0.591649	0.748077	0.0996217	-1.14413	0.758224	-0.87267	-0.461718	-1.81625	-1.10322	-1.6574	-1.93373	-0.32313	-1.98738	0.709785	1.43384	1.43384	2.38301	1.43384	1.82323	1.43384	-1.30063	-2.09641	-1.30063	0.446591	-1.35518	-0.802294
Chr01_Occ:14140001-14160000	-0.489141	1.79201	3.33513	1.35839	0.963094	3.06407	-0.887882	-0.857238	0.159455	0.855057	-1.62737	0.611467	-0.143129	-0.0901653	3.31244	-1.28285	-1.05201	3.69971	2.09432	-0.607566	-0.698964	-0.390311	-0.903429	-1.29519	0.813102	-0.244918	0.648672	-0.182534	-0.4938	-2.28894	2.09251	2.09251	3.12716	2.09251	-1.1806	2.09251	-1.39669	-0.398393	-1.39669	0.0433683	-0.182461	-0.868507
Chr01_Occ:14160001-14180000	8.93268	0.739538	5.1027	2.64329	7.1455	7.67866	-4.6935	2.41182	-2.51636	9.06852	1.17647	-2.9311	-0.970939	0.560164	-0.425084	0.240598	-0.508417	-0.979617	1.18746	-5.09261	-1.71613	0.130802	-5.7031	-4.35262	-1.47144	0.689132	-1.43436	0.777775	0.0228571	2.1637	-0.787207	-0.787207	0.509689	-0.787207	4.07659	-0.787207	-1.74927	-1.6042	-1.74927	-1.02109	1.14379	1.26725
Chr01_Occ:1420001-1440000	-1.10885	-0.0684697	3.58833	0.596158	4.40605	1.24353	2.39796	-0.517224	1.68046	1.12574	-0.365978	4.2556	-2.53302	-0.941872	2.91711	-1.08101	-2.98046	1.65749	-1.03455	-2.02048	-1.75095	-1.22145	-3.79408	-0.12533	-0.446497	-0.117761	-0.918053	-0.194169	-1.67125	-0.385495	3.38335	3.38335	2.7391	3.38335	0.444343	3.38335	-0.863339	-1.48113	-0.863339	-0.150011	-1.58196	-1.34032
Chr01_Occ:14280001-14300000	0.534349	0.378051	-0.303671	0.879304	2.27094	5.33188	-1.16218	1.23055	-2.36583	-1.25456	-1.03994	-1.84443	-0.49538	-1.37093	-0.110349	-0.719804	-0.508488	0.783378	0.765046	0.0751919	0.126864	1.26852	-1.36424	-0.960983	-1.71504	-0.0808884	-1.4961	-0.95327	-1.84781	-0.590188	1.63798	1.63798	0.634709	1.63798	2.36462	1.63798	-0.191913	-1.26224	-0.191913	0.444687	0.142926	-1.94752
Chr01_Occ:14300001-14320000	2.22214	2.75133	2.22775	3.60374	2.91071	6.32204	-1.43664	-0.227952	-2.26411	3.16346	-2.19343	-0.888135	-0.841828	0.359162	-2.20404	1.88186	-0.212025	2.98668	-1.91372	-2.20359	-1.70477	0.436	-0.957421	-1.3007	-1.48905	0.490411	-1.49173	-0.524698	0.370537	0.680671	0.56009	0.56009	-0.933335	0.56009	4.55938	0.56009	-1.0529	0.257142	-1.0529	0.802835	0.214989	-0.954801
Chr01_Occ:14320001-14340000	6.15816	-0.885807	-0.71423	0.380882	1.18995	-0.647958	0.0813389	1.10326	-1.00469	3.37335	-1.59413	0.602601	-0.130388	2.86398	-3.61689	1.78947	0.821142	1.52864	0.207056	-1.75438	-0.962328	1.52668	-1.51344	-0.598821	-1.34091	-0.0892957	-1.83596	-0.510607	-0.322506	-1.74383	-0.609285	-0.609285	0.123179	-0.609285	2.60048	-0.609285	0.375611	-0.753224	0.375611	0.818721	-0.0268012	-1.76849
Chr01_Occ:14340001-14360000	4.15206	1.16112	2.27344	2.35905	4.16747	8.85322	1.38596	-1.4336	-4.54387	2.70925	-3.6759	-0.197937	4.27856	-1.00954	1.14641	3.8109	-0.762491	0.868065	-1.96525	0.690478	0.256751	-0.462949	-0.802037	-0.658717	0.138735	-0.649479	0.716971	-1.57866	0.894024	0.11836	0.0529232	0.0529232	1.79787	0.0529232	0.153406	0.0529232	-0.142266	-1.96047	-0.142266	-1.30945	0.0189789	-2.16767
Chr01_Occ:14360001-14380000	3.4011	-3.07151	-0.63033	3.20332	4.35043	6.41696	0.366572	0.3191	1.82407	0.716434	4.43485	-0.925543	-4.63577	-0.58558	-2.20729	-1.51785	-1.33241	-1.04641	0.428531	-1.01674	-1.41599	0.45093	-2.5152	-0.132111	-1.50252	-0.818737	-0.881483	-4.66582	0.219951	-3.38695	0.508523	0.508523	-1.75126	0.508523	0.39697	0.508523	-2.66279	-1.23834	-2.66279	-1.2616	4.10315	3.10723
Chr01_Occ:14380001-14400000	1.35616	0.585556	0.405336	1.99614	4.5416	1.48512	-3.02776	-0.401025	-1.73189	1.6093	-3.09965	-0.281349	-2.37145	-0.363874	-0.624333	-0.648157	-1.29677	-1.16747	0.512311	0.0482666	-0.644694	1.16417	-1.68872	0.291664	-2.27621	2.02693	-2.04847	-0.287049	-1.07939	1.66594	0.718063	0.718063	1.0533	0.718063	0.796565	0.718063	-0.845218	0.0227509	-0.845218	-0.361201	-0.00612899	1.82479
Chr01_Occ:14400001-14420000	3.60858	4.107	4.15412	1.03183	2.77225	2.86855	-2.69526	-1.32263	0.289598	0.45429	1.27527	1.41519	2.57427	-0.138836	1.39585	2.58331	0.195644	-0.0558522	2.25063	-2.2267	-2.62578	1.81448	-2.48984	-0.506857	0.218215	0.743807	1.00336	1.50902	1.53608	0.624755	-2.13907	-2.13907	-1.499	-2.13907	4.13012	-2.13907	0.248152	0.757444	0.248152	-2.36843	2.45692	2.19523
Chr01_Occ:1440001-1460000	-0.842273	0.336434	1.55512	1.46608	3.83044	0.891521	0.812422	1.24769	-0.87382	0.457693	1.74387	-0.145453	-0.300073	0.920367	-1.61269	-2.25578	-1.49021	-0.80848	0.694589	-3.19379	-1.83925	-0.22479	-3.37982	-3.7905	-1.02609	-0.775421	-0.362501	0.915895	2.38271	0.857104	-0.143444	-0.143444	-0.34527	-0.143444	3.92071	-0.143444	0.962043	-1.38805	0.962043	-1.06541	0.030944	-1.64997
Chr01_Occ:14420001-14440000	4.33036	1.57946	1.2612	0.216378	0.586555	6.51466	-1.6863	-1.44752	-1.46249	0.917872	-2.57695	-0.884352	3.95906	-3.26604	0.78226	2.7961	-1.07052	1.34743	1.0307	-2.49188	-0.826046	-1.6965	-1.47589	0.496055	-0.113686	-0.50636	-0.00210203	1.35537	0.423794	2.11867	3.80335	3.80335	4.11797	3.80335	-1.11294	3.80335	0.0928616	-1.29269	0.0928616	1.55132	-0.110866	-1.20201
Chr01_Occ:14440001-14460000	2.04291	-0.176325	1.68989	0.844345	4.5658	4.90227	1.20745	-4.1103	1.24796	1.88997	-3.48208	4.47152	4.25008	-0.552841	3.66963	3.8495	-2.24702	-1.95685	1.35891	-2.75492	1.68826	-0.821102	-3.20568	-4.12168	-1.34615	-1.3011	-0.35989	-0.0935839	0.1219	-0.21844	0.524124	0.524124	0.394814	0.524124	1.55986	0.524124	-3.20458	-3.21259	-3.20458	1.77684	1.04907	-3.101
Chr01_Occ:14460001-14480000	-0.909145	0.147096	1.05119	-1.50356	6.50906	3.75766	-0.404247	-0.809786	1.28069	1.08649	1.06451	-0.172811	-1.68758	2.16857	-0.26172	1.00891	1.48879	3.16716	1.66327	0.231496	1.10227	-1.00917	0.178488	-1.25223	-2.59246	1.27723	-1.34882	-1.10997	-1.50518	1.18346	-2.58052	-2.58052	-2.24269	-2.58052	2.1751	-2.58052	-0.357716	0.453931	-0.357716	-1.58365	1.50649	0.982241
Chr01_Occ:14480001-14500000	5.2527	4.64689	2.91665	1.47394	4.09319	7.04282	-0.625124	-1.19912	-0.117384	3.36899	-2.20533	0.833059	-1.88214	3.13409	0.632682	-2.29109	-3.39019	-0.913168	0.888061	-1.48229	-0.943395	1.24414	-3.32192	-1.90019	-0.958764	-2.72053	0.124711	-0.0433681	0.0878056	-0.0538369	-0.591122	-0.591122	1.86506	-0.591122	0.246754	-0.591122	0.953136	-0.926995	0.953136	1.81166	-3.48231	-1.83044
Chr01_Occ:14500001-14520000	7.54508	1.48811	0.972863	0.310176	-1.63621	5.51555	1.17535	0.653315	1.85396	1.04871	-0.758254	2.73927	0.409358	1.5773	0.318496	-0.1798	0.195805	0.380091	-0.0666551	-1.71798	-0.910252	-0.983269	-2.554	-0.874903	-1.02155	1.87375	-0.719461	1.16521	-1.52796	1.46086	0.342707	0.342707	0.664566	0.342707	1.11375	0.342707	1.70235	-2.04155	1.70235	2.9325	0.605311	-2.81655
Chr01_Occ:14520001-14540000	1.74683	1.89536	2.66611	4.19169	3.40811	2.71095	-2.18744	-2.07088	-1.29878	0.441567	-2.57038	-2.65386	0.869162	-1.53354	1.4823	4.4424	0.244719	-0.952778	-3.08363	-0.393029	-1.41597	2.49953	-0.137075	-1.20038	1.17402	-2.87786	1.31654	3.38945	1.52817	1.93683	2.92136	2.92136	1.24473	2.92136	2.80965	2.92136	-0.419005	-1.49387	-0.419005	-0.657054	-0.216701	-0.162939
Chr01_Occ:14540001-14560000	-1.29844	1.70141	3.44013	2.8672	2.86949	3.50007	-1.08163	0.70783	-1.75227	-2.77933	-1.43657	-2.17538	-4.32032	-1.00844	-0.962029	-0.616102	-2.17448	-0.0357198	0.338905	-3.18958	-0.355553	-3.0481	-3.1701	-2.10313	-0.706097	-1.74691	-0.702482	-0.409346	0.324833	-1.01527	1.65905	1.65905	1.67077	1.65905	-2.29108	1.65905	2.33683	-2.3291	2.33683	2.39246	-0.834373	-2.62874
Chr01_Occ:14560001-14580000	8.21942	7.67577	11.7434	0.162579	2.903	1.59314	1.28171	1.06016	-3.2183	3.54737	-1.90503	-0.308923	-0.730951	-0.0110749	1.33627	4.07409	-3.16662	-0.762865	-1.40896	-1.51849	1.97724	6.13783	-1.16194	-2.90209	-1.42329	1.53569	-0.427844	-0.435508	1.01487	-2.42793	2.90885	2.90885	6.03656	2.90885	-3.30346	2.90885	2.33382	-3.62726	2.33382	2.94812	0.0318946	-3.79089
Chr01_Occ:14580001-14600000	-0.556684	3.09894	1.76843	-1.07207	4.81537	3.18169	-0.859234	-0.999203	-0.504712	2.70758	1.09765	1.53325	-2.82205	0.0104374	0.889646	-1.24286	-0.424945	-0.309199	0.0743459	-0.642596	0.176285	1.06142	-1.11124	0.655119	-1.89	0.980205	-0.523711	0.262022	-1.14759	0.996601	2.04889	2.04889	2.19199	2.04889	1.64929	2.04889	-0.990426	-2.6028	-0.990426	1.71404	0.100127	-1.90008
Chr01_Occ:1460001-1480000	-1.18733	-1.68383	-0.5528	4.0415	0.55237	2.4696	-1.3862	-3.02488	2.37182	-0.663233	3.00458	0.688778	-3.96633	0.531857	-0.890739	-0.949182	-0.0679883	-0.932076	4.47972	-2.09648	0.412629	-2.07091	-2.46992	0.413024	-4.06476	-1.32675	-4.34887	-2.36341	0.351441	0.43485	2.31789	2.31789	1.7516	2.31789	2.11296	2.31789	-1.61414	-0.412301	-1.61414	-1.24228	0.187548	0.633525
Chr01_Occ:14660001-14680000	0.707639	0.855088	-1.01406	-0.283338	1.54236	-3.41547	-0.394279	0.16856	1.99674	0.515438	2.32736	3.1212	-0.512452	-0.483582	-0.0920743	1.06345	0.71118	0.03016	-2.33841	-2.29535	-2.07559	0.715195	-2.02663	-0.0995002	-1.55758	0.841778	-1.85053	0.239066	-1.69045	1.22639	0.48306	0.48306	0.681693	0.48306	0.622728	0.48306	-1.42738	0.99504	-1.42738	-0.897114	0.719425	0.147906
Chr01_Occ:14700001-14720000	6.34826	-3.76642	2.27391	1.52032	1.17311	-1.57224	5.11635	-1.17162	0.828476	-1.70555	0.122818	1.46801	-0.575712	-1.57694	2.51328	-2.08895	0.78654	-2.32809	2.14191	-5.174	1.83546	1.60359	-4.44409	-3.19257	0.476034	3.38418	0.130556	-2.01663	1.65038	0.217183	2.06715	2.06715	0.0254218	2.06715	1.43164	2.06715	-0.326387	1.61937	-0.326387	-2.25562	-1.5594	-0.0279906
Chr01_Occ:1480001-1500000	-0.163139	-0.198888	3.58612	2.01611	1.99668	3.74041	1.40111	-0.850387	1.92265	0.306001	1.40123	3.08682	-1.64071	-0.524802	3.08372	-1.07587	-3.03152	-2.12677	2.0294	-2.00921	1.96104	0.981251	-2.42391	-3.68905	-1.00885	0.130293	-1.14094	0.850316	-0.905331	1.49064	1.65458	1.65458	-2.77418	1.65458	6.64329	1.65458	-3.19637	-0.946944	-3.19637	0.372484	0.904386	-3.37974
Chr01_Occ:14940001-14960000	2.40498	-1.98598	-2.22486	0.152092	-1.03786	-0.109293	-1.53874	1.09286	-2.64902	1.54499	-0.289798	-0.309891	0.444328	-1.0717	-0.778084	1.00621	1.11377	0.585632	-1.60676	-0.948883	-2.62277	-0.23527	-0.656395	-0.613059	-2.01443	-1.0089	-1.80622	-0.647297	0.0379699	0.138537	2.56945	2.56945	1.02691	2.56945	0.350907	2.56945	0.689674	0.608699	0.689674	0.372843	0.882612	1.19786
Chr01_Occ:1500001-1520000	-4.1876	-4.18872	-4.28302	-1.39763	3.38411	2.08941	-2.60261	0.228793	-1.5453	1.68602	-0.125778	-1.52634	-1.93856	1.47298	1.28303	-0.822118	-0.517262	-0.158774	1.81281	-1.28803	0.278081	-0.534133	-2.48705	-2.32774	-0.527876	-0.385121	-1.13686	0.764591	0.103909	0.858181	2.61028	2.61028	4.00221	2.61028	0.649302	2.61028	0.222395	0.0921764	0.222395	-2.83865	0.648774	0.171349
Chr01_Occ:15040001-15060000	-12.0068	-10.8852	-11.8404	-2.34383	-7.04223	-3.10224	-1.77666	-1.82161	-4.84405	1.59572	-4.47143	-5.0983	-2.58089	0.70898	1.90731	-0.231745	-1.73824	2.72686	-0.286564	-4.47714	-4.3962	-2.96392	-3.84606	-1.60791	-4.83789	5.75054	-2.53709	0.624577	-0.72946	2.55796	4.5029	4.5029	3.87261	4.5029	1.20298	4.5029	-1.15653	-1.58983	-1.15653	-1.07114	-1.27366	-1.08967
Chr01_Occ:15060001-15080000	-10.9791	-7.97821	-6.59854	-2.27867	-1.3005	0.101638	-1.56358	0.816898	-1.21164	-0.00480835	-2.33461	-3.28422	-5.12167	1.47814	1.07509	0.616453	0.295846	1.25424	-1.45229	-2.85561	-2.69025	-5.21794	-3.57953	-0.665531	-3.9516	2.16	-1.66703	-1.82989	-0.443262	-2.8006	4.02582	4.02582	1.16033	4.02582	0.417381	4.02582	-3.45079	-1.10943	-3.45079	-1.32728	-0.850722	-0.0418647
Chr01_Occ:15080001-15100000	0.261388	0.175341	0.962532	-0.257522	-0.590597	1.0791	-0.182536	-1.49806	-1.59402	0.221702	-1.34103	0.308383	-3.11705	1.47518	3.28508	-0.959882	-1.45288	0.665389	-0.750611	-2.43015	0.271609	1.40353	-2.61841	-1.89381	-2.05878	-1.43304	-2.64569	-1.86007	-1.8362	-0.743602	0.907107	0.907107	-0.511624	0.907107	3.06404	0.907107	0.132526	-0.4171	0.132526	0.577036	-0.809539	-0.15066
Chr01_Occ:15100001-15120000	1.62923	0.906831	1.79468	2.62159	4.10416	2.97828	1.20471	-1.27484	2.54564	0.548002	1.3957	0.436407	-3.21513	-0.847942	0.362522	-0.21065	-0.246765	0.22989	1.83417	-3.33571	0.110034	-2.16023	-3.39832	-0.97371	1.2051	1.30099	-0.111715	2.39144	1.4333	5.63475	1.0413	1.0413	1.14543	1.0413	1.2271	1.0413	-0.409723	0.180457	-0.409723	-0.20678	1.32151	1.23185
Chr01_Occ:15120001-15140000	-0.798536	1.9838	1.4739	5.38216	-0.683907	5.43429	-0.929747	-0.765906	0.78918	0.498614	0.868217	-1.39543	-2.95106	4.64385	-0.716835	1.46957	-0.48143	2.05659	-1.4688	-3.65431	0.0709371	0.842153	-4.26468	-3.78587	-2.22886	1.11279	-3.60608	0.300408	-1.58164	0.571254	3.39768	3.39768	1.8966	3.39768	1.26817	3.39768	-0.793609	1.07445	-0.793609	-1.66539	-1.30361	1.27098
Chr01_Occ:15140001-15160000	3.42034	-4.62083	5.66328	5.25287	-0.646023	8.09319	4.61104	6.21572	-2.92876	-3.58248	0.483945	-2.4432	4.58344	6.14852	-1.96637	-1.17321	-0.956255	-3.23392	-0.639477	-6.38126	-2.87322	-2.38233	-5.05654	-3.00385	-2.6317	2.85817	-1.102	-3.50893	-1.72508	-1.61812	-3.00275	-3.00275	-3.33139	-3.00275	5.28349	-3.00275	-2.01485	3.00015	-2.01485	-4.8099	-2.41917	0.293384
Chr01_Occ:15160001-15180000	-11.6804	-4.4932	-9.25388	-4.30545	-0.65055	6.71852	-4.05864	-2.47441	-3.11533	-0.636203	0.250636	-7.10023	-1.35006	1.76604	-2.94463	0.434008	-5.58963	-4.1173	-1.23247	-0.183932	-2.91462	-3.31574	-1.86408	-5.04507	-3.17122	-1.29762	-3.72996	-4.50876	0.26366	-0.74048	3.76209	3.76209	2.81957	3.76209	3.61634	3.76209	-1.24041	-1.49339	-1.24041	-0.82063	0.0863854	0.673016
Chr01_Occ:15180001-15200000	-8.82684	-10.2724	-10.1666	-2.39966	-2.91688	4.05289	-6.03856	-1.13769	-4.382	-0.0652224	0.685256	-5.24096	-3.14048	-0.0653313	-2.01764	-0.213085	-1.92655	-2.16075	1.21029	-7.73009	-0.114028	-0.973008	-7.31207	-5.55367	-3.01912	1.48032	-2.75779	0.178582	0.710825	2.16644	1.45152	1.45152	0.526241	1.45152	4.24594	1.45152	-3.10262	-2.43058	-3.10262	-2.04696	-2.52241	-2.35341
Chr01_Occ:15200001-15220000	-1.73557	-0.465088	3.77505	0.0931173	3.39838	3.14391	-2.93546	-0.0987854	-1.33236	1.17213	0.86628	-4.39306	-0.741	0.128099	-0.180536	-1.47834	-0.0475468	-0.925268	1.59776	-1.70052	0.217731	-1.94742	-1.65745	-2.17674	-2.42529	-1.10328	-2.8328	-0.5015	-1.82134	-0.994306	2.59924	2.59924	2.61605	2.59924	-0.637357	2.59924	-0.927835	-2.32154	-0.927835	0.559444	0.249106	-0.382601
Chr01_Occ:1520001-1540000	-1.75256	-0.942957	1.23074	1.8588	3.98376	-1.60138	-1.21458	2.6926	-0.374835	-1.162	0.203433	-2.16601	-2.51353	1.82005	2.34912	-0.824215	0.477722	-0.335807	-0.0775021	-4.36574	-2.54233	-0.92541	-4.92334	-1.05205	-0.657301	-2.12967	-0.446123	-0.19854	-1.40404	-0.331588	-0.0613966	-0.0613966	-0.400546	-0.0613966	4.91702	-0.0613966	0.0979714	-2.20334	0.0979714	0.748747	-0.22179	-2.21785
Chr01_Occ:15220001-15240000	1.90795	0.940716	3.79584	-0.937002	2.39242	3.79847	1.05406	-3.76856	2.32319	4.10789	1.4561	-0.489609	-3.95978	-1.93519	-0.0978448	-3.2029	0.752099	-1.03608	-0.961976	-0.104548	-0.633192	0.448797	-0.735842	0.410693	-0.774424	-2.53047	-1.10749	-0.217303	-2.22244	-1.11508	1.95463	1.95463	1.24272	1.95463	-1.86049	1.95463	-1.01264	-1.86091	-1.01264	-0.712167	0.538677	-1.13194
Chr01_Occ:15240001-15260000	1.07261	3.17173	4.61159	2.92723	3.87691	7.9085	-0.30963	1.97957	-1.39446	-0.0541908	1.37882	-5.02724	-1.4214	-0.842403	0.236997	0.427672	-0.850326	-1.6566	-1.16637	-2.11722	-0.741785	0.855376	-2.16041	0.362465	-1.83819	2.15199	-1.36412	-2.40923	-0.780601	-0.353331	0.0147066	0.0147066	-0.995271	0.0147066	2.7059	0.0147066	0.788634	0.716858	0.788634	-0.213654	0.0740734	-1.00816
Chr01_Occ:15260001-15280000	4.10724	6.69183	4.5601	1.53505	1.8609	5.8959	-1.9198	2.06261	-2.48469	1.31561	-2.14095	-1.48955	2.19295	0.1714	0.542965	1.767	-1.38408	-1.40827	1.63093	-3.04691	1.14884	-1.41948	-1.88844	-1.39986	0.0986046	-0.557694	0.424296	0.423345	-1.19993	-1.36618	1.05089	1.05089	1.3388	1.05089	0.38774	1.05089	-0.232618	-1.17824	-0.232618	-0.201867	0.381197	0.294773
Chr01_Occ:15280001-15300000	3.44833	2.50303	3.07653	1.10558	1.88099	6.98286	-0.599889	-1.0308	-3.29041	1.35344	-2.64519	-1.33178	-3.61556	-0.217448	-0.999378	0.472821	-0.826828	-0.992957	2.01704	-3.70656	-0.320778	-0.403098	-5.73833	1.07343	3.62694	-4.3023	1.99529	1.83151	0.227466	1.0313	1.43485	1.43485	0.469104	1.43485	1.74734	1.43485	-0.611716	-1.88763	-0.611716	0.660049	1.05821	-1.50628
Chr01_Occ:15300001-15320000	-0.294513	0.483364	0.303634	1.79039	2.30575	4.41417	-0.978965	0.48246	-0.774479	2.63849	0.14242	-2.46499	-1.1418	-0.923895	0.545554	0.12853	0.85083	1.31005	1.12817	-2.48528	-1.71673	-0.55696	-3.98482	-0.327755	-1.37725	2.88693	-1.74047	-0.294116	-1.23073	1.04374	-0.279231	-0.279231	1.79941	-0.279231	0.68117	-0.279231	-0.69016	-2.04517	-0.69016	1.56807	2.55235	-0.117208
Chr01_Occ:15320001-15340000	-2.76393	-1.25493	0.720028	-0.628115	0.0766097	2.58836	-3.43191	-2.92632	-1.38093	2.82905	-0.143329	-0.39031	-2.3993	-3.25824	1.39084	0.549431	-0.319336	0.18607	-0.491803	-2.31386	-2.60645	1.50652	-2.42171	-1.34407	-0.434555	-0.284101	-1.80794	-2.29167	-1.04506	-1.67018	1.93786	1.93786	-0.783485	1.93786	3.23792	1.93786	-0.387483	-2.48518	-0.387483	1.29175	0.104217	-1.24561
Chr01_Occ:15340001-15360000	1.5241	3.3266	7.59915	4.41778	5.90717	3.64089	-0.123906	-1.8737	1.52868	0.0289994	-2.29042	-0.676882	2.54151	3.03649	-0.0821854	1.0933	-4.99152	-1.98865	4.95231	-3.1666	0.63022	-1.19499	-4.19314	-2.36464	-3.40024	-0.283187	-2.0161	-1.94585	0.484307	-0.622511	3.64037	3.64037	2.04266	3.64037	-0.267961	3.64037	0.837238	-2.01139	0.837238	-1.00481	-0.34679	-0.262065
Chr01_Occ:15360001-15380000	4.78784	4.02668	10.1221	3.10575	3.81797	4.90992	-2.69279	0.155613	-1.89212	4.34505	-0.510988	-0.975487	-2.68943	-0.812748	0.451905	-2.75572	-1.25673	0.124014	0.542087	-4.55735	-0.0421743	-1.08905	-3.96091	-0.31422	0.716602	-1.45737	1.35068	-2.57352	1.75383	-1.10494	2.13086	2.13086	0.330716	2.13086	-0.0619913	2.13086	-2.72504	-3.53655	-2.72504	0.524579	-0.762828	-2.92147
Chr01_Occ:15380001-15400000	-0.285506	1.52947	2.73677	2.87419	1.40041	2.27089	-2.56932	-3.16557	1.22544	3.39243	-3.14755	4.13892	-0.797793	1.00579	-0.0710546	-2.69783	0.74529	-2.04329	-1.27429	-1.7213	0.38737	3.13492	-0.90813	-0.653938	-1.55126	-2.58567	-1.58084	-1.00507	-0.814488	-0.634143	3.09193	3.09193	0.357822	3.09193	-0.704356	3.09193	-1.78115	-1.48779	-1.78115	-3.62604	-2.65364	-1.6747
Chr01_Occ:15400001-15420000	-1.33489	-7.4577	-2.18511	-0.903705	3.31184	5.12326	-2.45436	-0.198928	-0.733528	3.71083	-2.38595	-0.929737	-0.196786	0.661795	-0.409769	0.86529	-2.65389	0.626063	-1.99609	0.0834212	-1.03164	4.3583	-0.915202	-0.98838	-2.28067	-0.405477	-1.00438	1.27059	0.150253	2.59622	-0.825245	-0.825245	-0.416167	-0.825245	4.08559	-0.825245	-0.615888	-1.58487	-0.615888	-2.47054	-2.13778	-3.25199
Chr01_Occ:1540001-1560000	-4.00611	5.1958	-0.26823	3.70974	3.48074	2.67688	-1.96009	1.06007	0.627806	-0.16855	0.641388	-0.511997	-0.875087	-1.45215	8.33481	-0.0115349	-2.61113	-0.7404	-0.275036	-2.96019	0.181757	1.73657	-2.36799	-2.55726	0.0926539	0.526004	-1.52765	-0.475053	-1.08972	0.121174	2.33595	2.33595	2.73821	2.33595	0.143438	2.33595	-2.50677	-1.67669	-2.50677	-1.99312	-0.610614	-2.6225
Chr01_Occ:15420001-15440000	5.7431	1.3817	2.15092	0.179389	5.11714	1.89644	-1.20206	-1.52172	-2.3481	2.2382	-0.286042	-1.92616	0.23396	-1.23295	1.0965	-0.246973	-1.18453	1.77278	0.917815	-2.05694	-3.22671	-2.00575	-2.47076	-1.665	-2.05507	-0.692959	-0.136831	-0.432946	-0.299479	-0.612094	-0.994241	-0.994241	-3.47959	-0.994241	5.15222	-0.994241	-0.691269	-2.38401	-0.691269	-1.34196	-0.681432	-1.81194
Chr01_Occ:15440001-15460000	-0.699219	3.50774	4.90391	-3.44728	3.37224	-0.0297503	-1.79451	-0.614874	-3.51469	0.156398	-3.18008	-0.361529	0.47757	-0.383283	2.15735	0.67111	-1.0337	-2.77185	-0.476724	-3.90625	-0.971579	-2.49887	-4.03351	-1.73761	3.37872	-0.502318	1.83821	0.343651	0.655419	0.75221	1.45097	1.45097	1.0068	1.45097	3.17244	1.45097	-1.39772	-1.08974	-1.39772	-3.07756	0.230564	-0.657699
Chr01_Occ:15460001-15480000	2.67089	1.08961	2.27068	2.75016	1.22543	1.83973	-3.20761	-1.70439	-2.00918	2.22306	-0.770965	-1.20681	1.07314	-1.26219	0.00475217	0.47852	-1.92764	0.971508	-1.80878	-1.31764	-0.558915	-0.918429	-0.926321	0.055234	0.340087	0.973212	0.45726	-0.573895	1.08653	0.24286	4.67767	4.67767	1.44518	4.67767	-0.304738	4.67767	-0.975369	0.214794	-0.975369	-0.898792	0.44101	2.11244
Chr01_Occ:15480001-15500000	-1.01266	-0.722696	-0.602786	-0.636426	2.3409	0.615741	-2.40542	-6.15835	-0.770337	-0.48874	-3.09267	-0.162077	-0.578611	-1.64737	-0.112437	-0.0609357	-0.348819	0.059567	-1.15555	-1.70523	-1.14672	-0.990354	-1.63545	-0.142748	0.384817	-0.138257	1.67625	1.01102	1.92853	-0.902231	0.483823	0.483823	1.26631	0.483823	-1.95622	0.483823	-1.32293	0.5428	-1.32293	-1.01237	-0.329758	0.311331
Chr01_Occ:15500001-15520000	-0.487931	-1.21657	0.367116	2.30815	1.71728	3.90512	2.59758	1.3523	-3.03017	0.192745	-3.05398	-1.39529	-2.10114	0.546305	-0.537526	-0.0919072	-2.73058	-3.75172	0.171356	-1.97358	1.35658	0.951064	-3.18158	-1.42229	-2.02952	4.32199	-1.95565	-2.2004	0.339162	1.06532	0.424092	0.424092	2.98011	0.424092	-0.598511	0.424092	0.114937	-1.04318	0.114937	-0.148103	-1.43645	-0.0880238
Chr01_Occ:15520001-15540000	0.644154	2.485	1.15559	1.3642	3.50128	3.04865	0.962033	0.705852	0.220187	2.00808	-1.1132	1.9223	-1.75357	-0.883545	0.967201	-0.54806	-2.49842	0.394097	1.70378	-1.59065	-0.404793	-3.90908	-1.58515	-1.03627	-0.803232	0.504053	-0.632601	-0.304104	0.971749	-1.10265	1.73859	1.73859	3.70775	1.73859	-2.54887	1.73859	1.6733	0.653037	1.6733	-1.23737	0.596456	1.3322
Chr01_Occ:15580001-15600000	-1.05206	1.96491	2.71231	-0.448327	0.556307	2.8805	-2.46852	-0.793532	-0.246452	1.44417	0.124592	-0.748983	0.37982	-0.951552	-1.14984	-0.638662	-2.51254	-1.92247	1.21851	-0.90259	-2.81915	-2.02305	-0.925076	0.495922	-0.381294	2.01446	-1.67861	-1.84516	-1.35595	1.13957	-4.0982	-4.0982	-0.55479	-4.0982	2.92955	-4.0982	0.838841	0.644524	0.838841	-1.55969	-2.12171	0.222172
Chr01_Occ:15600001-15620000	-2.20409	3.41337	2.78521	2.18762	6.81899	4.14936	0.12408	0.201416	-1.21954	-0.222844	-0.21676	-1.70564	2.7286	-0.171047	-0.042833	-1.45521	-2.36418	-2.10596	0.280892	-0.534658	-0.419276	0.832144	-2.57922	-0.285272	-2.26213	1.66371	-0.517366	-2.23122	-1.1445	-0.21696	-0.536678	-0.536678	1.64737	-0.536678	-0.992346	-0.536678	-0.479221	-1.73438	-0.479221	-0.838814	-0.745661	-1.25536
Chr01_Occ:1560001-1580000	-1.69435	1.98333	2.27015	1.79573	2.76905	3.60535	-2.92483	0.834893	-0.920586	0.924585	1.08316	-1.21048	-2.71877	3.0062	1.96529	-0.281671	-1.38082	-0.385462	2.04863	-0.541378	-0.985757	-1.41166	-2.90369	-0.150293	0.726765	-0.477158	-1.74195	1.12476	-0.862068	1.80127	-2.07495	-2.07495	1.7593	-2.07495	1.72674	-2.07495	-2.4988	-4.55759	-2.4988	2.18728	-1.09396	-3.95067
Chr01_Occ:15640001-15660000	-1.68382	-3.60752	0.531173	3.89045	2.82946	3.46701	0.899352	-0.501181	-2.56025	2.34256	-4.59626	1.93411	-1.91326	0.442252	0.465568	-1.76122	-1.66756	-0.953604	1.73113	-2.95301	1.04267	-1.52275	-1.73517	-2.30701	-3.14508	-2.76093	-2.2552	-0.485446	-0.418334	-1.44108	1.09115	1.09115	5.02936	1.09115	-2.79942	1.09115	-0.725082	-0.269897	-0.725082	-0.143567	1.25807	-0.112544
Chr01_Occ:15660001-15680000	3.19089	2.45955	8.50614	1.26624	1.61373	0.629064	-0.854786	0.405589	-0.0358627	2.88098	-0.470883	1.03346	0.382631	0.755353	-2.03949	1.07068	0.176399	0.616877	-2.77749	-2.37513	-3.13205	-0.608456	-2.7841	0.0168537	-2.07724	0.591285	-0.0888382	-0.554274	-0.244719	-2.38628	0.590664	0.590664	-1.58263	0.590664	0.774805	0.590664	0.238621	-1.72298	0.238621	-0.612897	1.03358	-0.443898
Chr01_Occ:15680001-15700000	-0.477041	-0.798484	-0.794685	0.276942	2.53496	1.39932	-2.43596	0.197636	0.397429	3.00854	-0.215388	-2.78205	0.894233	0.46844	0.728894	-0.679553	-1.77316	0.11109	0.976846	0.46917	0.254282	-2.95596	1.02231	-1.08739	-0.471769	0.640031	-0.487925	0.386096	0.363541	0.901737	-0.492586	-0.492586	0.285068	-0.492586	0.431785	-0.492586	0.620132	-0.615898	0.620132	2.49495	1.88071	0.10126
Chr01_Occ:15740001-15760000	-3.8898	-2.37059	-4.10574	-3.59948	-0.551257	-0.704069	-1.25509	-0.631363	0.447811	0.328994	1.71373	-1.98031	-2.08009	1.8253	0.806256	-0.165525	-0.470845	-1.13609	1.74769	-4.02777	-0.645153	-0.968145	-3.32838	-0.591804	-0.379814	-2.70262	-0.911374	-2.28088	-0.698911	-1.73892	2.38948	2.38948	2.06759	2.38948	0.303361	2.38948	-4.35357	-2.13881	-4.35357	-1.36395	1.71602	-0.443629
Chr01_Occ:15760001-15780000	2.91159	-1.38793	-4.27993	2.18869	-3.32363	2.44725	1.58398	-0.901527	-0.660533	0.522656	-0.862649	-2.40861	-1.30424	-2.7357	-2.30658	0.0279163	-0.779457	-1.64576	-2.21679	0.980831	-1.37981	0.482604	0.603731	1.69179	2.45017	-0.00334275	2.63517	0.756143	1.97156	0.0786964	0.0168158	0.0168158	-0.0270493	0.0168158	0.369191	0.0168158	0.599521	0.356778	0.599521	1.10542	0.424037	3.0851
Chr01_Occ:15780001-15800000	3.78517	2.19986	0.343764	0.965009	6.65712	1.94831	-1.95309	-0.291657	-1.5885	0.865471	-2.40735	-2.4144	1.48968	-0.544476	0.400952	0.425862	-1.98801	-1.43876	1.26973	-2.89548	-2.33637	0.971471	-2.9333	-2.5216	-0.501918	-0.121513	0.366422	2.09028	-1.57184	0.930861	-0.422127	-0.422127	-0.418425	-0.422127	1.75983	-0.422127	-0.919372	-3.81905	-0.919372	2.67835	-1.00725	-2.89867
Chr01_Occ:15800001-15820000	2.42873	-0.351895	-1.21034	0.210594	-0.744834	-0.679164	-0.145022	0.201984	-1.10295	-0.293364	-0.521321	0.208044	1.90395	-0.531352	1.80477	1.43417	0.945659	0.426784	0.0620221	0.898179	-0.894499	1.02361	0.617795	-0.854091	0.710236	0.522311	-0.376351	-0.32459	-0.0350622	0.222118	2.32599	2.32599	0.573366	2.32599	0.394124	2.32599	1.14619	2.51625	1.14619	-0.164566	-0.0251911	0.572826
Chr01_Occ:1580001-1600000	-4.63818	3.96908	5.14372	2.34376	0.376359	3.48394	0.449045	4.12307	-1.60521	-1.63291	-0.0868558	-4.41466	-3.73122	0.0239458	-1.11368	-1.25412	0.419122	-1.02353	1.1144	-4.77389	-3.91089	0.174125	-5.83756	-0.269269	-0.137765	-1.36074	-1.21622	0.931447	0.834869	0.296869	3.62693	3.62693	0.819794	3.62693	1.95862	3.62693	-1.67374	-2.90072	-1.67374	0.880695	0.352837	-1.63662
Chr01_Occ:15840001-15860000	1.31974	-0.970495	6.96632	2.12258	4.29093	2.19339	-3.25477	1.36904	-4.52826	-0.783535	-1.54507	-2.44241	0.843526	2.62983	1.06465	-0.414721	-1.66615	3.75888	-0.206718	-3.81032	-0.969144	-2.82879	-3.29305	-0.162981	-2.67793	-1.24009	-1.10712	-0.881577	0.538628	-0.839779	4.28891	4.28891	4.81611	4.28891	-2.94795	4.28891	0.188105	-1.38937	0.188105	1.47493	-1.4975	-2.43322
Chr01_Occ:15860001-15880000	0.936343	-0.564557	-1.12463	4.34402	1.99415	2.10304	-1.59625	-1.08583	1.57751	0.019293	-1.23213	-0.869478	-1.53688	-1.05043	-0.168351	0.13857	-1.37531	1.51845	1.46156	-4.68984	-0.740324	-0.389611	-4.03016	-2.47834	-1.87153	1.46049	-2.71379	-0.434774	-0.798543	-0.597434	-0.6294	-0.6294	0.251469	-0.6294	-1.35509	-0.6294	-1.78403	-0.141729	-1.78403	-0.649611	2.21947	-0.093073
Chr01_Occ:15880001-15900000	0.056618	0.465976	3.50731	2.80787	4.57969	4.25351	-2.82555	-3.20967	-1.60159	3.60928	-1.13334	-0.211464	1.02397	2.95918	-1.3635	-1.84204	-1.09707	-1.65595	-0.508197	-1.10317	0.853887	-2.91232	-2.42992	-3.86301	-0.479587	0.0411276	1.00165	-3.22958	-1.42104	-2.06484	2.52853	2.52853	2.47854	2.52853	-1.56826	2.52853	-0.675778	-1.97346	-0.675778	0.0672366	0.0821563	-1.01041
Chr01_Occ:15900001-15920000	-2.42959	0.0866459	1.37247	0.243124	4.0104	2.62013	-2.77332	-0.769717	0.605028	-0.921364	0.361134	-2.36004	-3.00097	-1.08102	0.336226	-1.87236	-1.05781	2.89988	-0.26131	-1.92674	-0.62656	-3.79887	-1.97909	-0.195661	0.641961	-1.4055	0.0156329	0.174567	0.052132	0.0902201	-0.338692	-0.338692	3.77136	-0.338692	1.53011	-0.338692	-0.895394	-2.56108	-0.895394	0.817887	0.622413	-1.33641
Chr01_Occ:15920001-15940000	-0.736395	4.11708	4.96139	3.5595	2.30484	1.55141	0.511654	1.2814	-1.57469	2.29673	-1.97018	0.681873	1.27424	-0.703453	-1.55812	1.86173	-3.15259	0.995939	-0.593056	-2.68345	-0.15996	2.17433	-1.84863	-1.02052	-2.67439	1.05766	-1.72835	-1.4815	0.121926	-0.0390218	-1.00477	-1.00477	-2.34652	-1.00477	3.3392	-1.00477	-0.458821	-0.942877	-0.458821	2.58782	1.23459	-1.36973
Chr01_Occ:15940001-15960000	-0.403246	-0.559576	-0.780173	3.30091	0.175498	3.87478	-0.976989	-1.84614	0.865759	0.459552	-0.625249	-0.513024	1.91932	-1.92469	1.36438	2.14578	-0.549038	4.68223	1.80821	-2.35131	-3.66125	-0.527771	-3.63342	-1.53625	-0.0198172	0.125705	0.131421	-1.22072	1.26331	0.17196	0.627366	0.627366	-1.64471	0.627366	3.64073	0.627366	1.8884	-0.469084	1.8884	-1.67721	-1.62088	-1.62276
Chr01_Occ:15960001-15980000	1.05145	3.70546	6.94803	0.981592	6.59467	7.82201	-1.23225	-4.33861	-0.350184	0.297991	-0.977636	-0.0049323	1.7322	0.701571	-2.33558	1.27928	1.43736	-0.320512	-1.58962	-4.68102	1.13577	-0.408173	-3.80636	-1.94181	-0.882954	-0.997023	-0.716004	1.16438	-0.997066	0.760777	3.74405	3.74405	6.10793	3.74405	-2.40097	3.74405	-1.48236	-2.6707	-1.48236	0.6024	-2.30458	-2.27637
Chr01_Occ:15980001-1.6e+07	-1.62156	-1.45444	0.00320959	3.55872	0.298261	3.44134	-0.46486	-1.68257	-1.78889	0.543029	-0.953436	-0.77048	0.129079	-2.26889	2.88386	-2.66856	-3.94443	0.231739	-1.26534	-3.72986	-0.0539518	0.889278	-4.57172	-2.22437	-2.88683	-1.63541	-3.29005	1.59823	-1.55752	1.62962	-0.487102	-0.487102	1.26735	-0.487102	0.947386	-0.487102	-0.736158	1.53782	-0.736158	-2.31406	-1.33606	-1.75507
Chr01_Occ:1600001-1620000	0.367579	5.0015	1.44537	1.10443	2.82073	4.80086	2.49385	3.78865	-1.2019	-0.667875	-1.39713	-1.06985	-0.34302	2.28213	0.433759	-0.173771	0.0716555	0.368782	2.15874	-1.36152	1.82039	1.50857	-2.61285	0.557243	0.297076	0.703411	0.369941	0.0706024	-0.497077	-0.502412	2.8948	2.8948	2.8285	2.8948	0.0882205	2.8948	-0.0476498	-2.5856	-0.0476498	2.36737	-2.2699	-2.28342
Chr01_Occ:160001-180000	-0.903299	-1.52974	-0.224355	2.16514	1.10015	2.7013	-0.850277	0.611079	0.50886	-0.928817	0.0241269	-0.321715	-0.40688	-1.03392	0.351159	-0.240684	0.277393	1.80479	1.61563	0.708323	2.10204	-0.22332	-0.20559	-0.644133	-0.520019	0.230066	-0.547675	-0.766548	0.637781	-0.123875	1.12516	1.12516	-1.24458	1.12516	2.33415	1.12516	-0.0210109	-1.40793	-0.0210109	0.287971	-0.0212649	-2.41226
Chr01_Occ:16020001-16040000	6.16592	-1.40891	1.2813	2.75771	4.40417	1.43245	11.1172	7.12994	2.13037	-3.68394	-2.17078	0.504123	1.88744	-1.6299	0.377622	3.05177	-1.18046	-0.276119	0.705325	-4.39029	0.682245	4.71306	-5.35007	-3.07251	-3.49298	-2.59152	-4.49114	1.1324	-1.39745	0.948406	1.61397	1.61397	3.8357	1.61397	-0.388339	1.61397	-1.22126	0.493281	-1.22126	-3.73769	-1.82309	-0.858404
Chr01_Occ:16040001-16060000	3.65219	3.60363	3.31565	4.73978	2.09766	1.87093	-0.520518	-0.0268773	1.11304	2.00658	1.41865	-1.20307	-1.9777	-1.2851	-0.448093	-0.418332	-2.15767	-0.914448	0.532336	0.117685	-0.0491299	0.253719	-0.926999	-1.39308	-1.73782	1.13373	-2.47043	-2.20562	-1.82028	1.36247	1.56163	1.56163	-0.351896	1.56163	2.01246	1.56163	-1.11626	-2.10859	-1.11626	-0.0299835	-1.22233	-3.24105
Chr01_Occ:16060001-16080000	-3.44352	3.09806	-0.0576794	1.70602	4.50905	2.33115	-2.01107	2.6582	0.16328	2.17284	-0.506597	-0.406132	-3.4589	-1.51197	-1.77491	-2.0215	-0.767016	4.03331	1.96713	-1.91556	0.976837	1.62584	-1.93606	-0.644599	0.708477	0.0984621	0.241133	2.51674	0.214947	1.32252	-0.75758	-0.75758	0.0904518	-0.75758	2.57329	-0.75758	2.19662	-0.337006	2.19662	1.97204	-2.25084	-1.67153
Chr01_Occ:16080001-16100000	-0.767633	-0.436007	-3.90752	0.601815	1.58417	2.92318	0.656548	-0.133014	-1.5572	-0.781277	-2.43413	1.00418	-2.29118	0.943299	0.975849	-1.62955	0.357681	1.3317	-1.39246	-2.94066	-1.14392	-0.0324752	-3.38893	-0.66347	0.340871	1.42525	-1.83827	0.627989	-0.470888	1.30521	2.67761	2.67761	1.96957	2.67761	1.22988	2.67761	-3.6204	-2.04931	-3.6204	-1.19739	1.07998	-1.12147
Chr01_Occ:16100001-16120000	-2.32403	-1.67908	-3.56708	1.039	-0.676699	5.20642	-2.1272	-0.228906	-4.62508	3.0223	-4.72185	-0.209658	0.683037	0.631225	-0.0797879	0.504459	-1.50949	-1.19089	-2.10354	-6.78043	-2.71551	4.23853	-6.05924	-2.4259	-2.24124	0.000602694	-2.52794	0.793146	-1.43753	1.15772	-0.00267175	-0.00267175	-2.6774	-0.00267175	8.15322	-0.00267175	0.75097	-0.302968	0.75097	1.07233	0.418628	0.611231
Chr01_Occ:16120001-16140000	-1.61972	-0.354678	-0.83439	2.98028	3.1979	5.1537	-3.0206	-0.768061	0.95371	-0.0216935	0.83667	-1.93344	-1.67486	-2.06321	0.275984	-0.537708	-1.22098	1.09322	-0.420053	-3.09874	-1.8103	0.223497	-2.62529	-1.49148	-2.26199	1.5314	-2.22385	-1.9361	-1.67029	0.54788	3.60444	3.60444	0.647683	3.60444	2.18853	3.60444	-1.5632	-1.62744	-1.5632	0.886498	-0.265331	-2.67702
Chr01_Occ:16140001-16160000	0.270688	1.68894	1.86328	4.05853	2.75431	3.75377	-0.769037	0.320289	-0.24282	0.44768	-2.09079	0.751293	0.158649	-1.61455	1.96691	0.477057	-0.920496	-1.47206	0.702497	-1.5394	-0.271838	0.0218347	-1.58807	-0.794584	-2.46432	0.902089	-0.855943	-2.63659	0.222919	-1.82682	1.50554	1.50554	-0.566103	1.50554	2.79797	1.50554	-1.55553	-0.700922	-1.55553	-1.0849	2.1188	0.00812338
Chr01_Occ:16160001-16180000	-0.0175397	-0.911478	1.07739	5.82722	5.82743	3.70521	2.1304	-1.89858	3.91187	-0.840136	0.463455	3.97786	-1.5382	6.529	-0.243916	-3.62328	-2.73049	-2.88021	-3.32482	2.59138	-0.29923	-0.472187	2.64339	3.40941	-3.66505	-0.455704	-1.75254	-1.86619	-3.05217	-1.87929	-1.33846	-1.33846	-1.09031	-1.33846	4.8521	-1.33846	-2.41609	-2.74423	-2.41609	0.906724	0.833334	-0.649994
Chr01_Occ:16180001-16200000	5.76877	0.0580969	4.23253	2.70304	4.28591	2.44201	-3.96267	-1.3491	-2.52583	3.01845	-0.205906	1.03869	-1.93799	-1.39637	1.47299	1.40457	-0.0250504	-0.327088	0.0384835	-3.71253	3.73154	-1.72805	-1.13401	-4.18993	-1.64089	-0.731419	-0.782331	-0.0450086	0.0462742	-0.0450966	1.52787	1.52787	1.26119	1.52787	1.30542	1.52787	1.87072	-2.36407	1.87072	1.56114	-0.764484	-1.77696
Chr01_Occ:16200001-16220000	30.0552	13.7741	5.30972	5.82896	3.08358	4.01815	-6.11281	-0.662868	-1.04734	-5.41622	-0.489104	0.355113	0.467604	-3.34215	10.271	-1.90468	-7.56143	-3.70873	6.8078	5.70961	17.1059	5.42064	7.58327	-1.11196	-3.99512	-2.75188	-4.91056	0.391579	-2.03609	1.31709	0.754628	0.754628	1.79187	0.754628	-0.549083	0.754628	1.0411	-2.30329	1.0411	-1.00093	-0.481415	-3.59273
Chr01_Occ:1620001-1640000	-5.58119	-2.60276	-3.119	2.47173	0.712798	2.27755	-0.356157	-0.0117176	-0.471923	2.24968	1.28753	-2.16147	-3.33823	-2.25348	1.75415	2.04865	-0.884045	-0.0868723	-2.17203	1.16789	-1.70693	3.25238	1.0447	0.978149	0.619798	-2.704	-0.43155	-0.544988	0.318685	0.551814	2.97619	2.97619	2.00285	2.97619	1.84193	2.97619	-4.52251	-2.97316	-4.52251	1.33901	2.64765	-0.762516
Chr01_Occ:16220001-16240000	2.07613	0.350102	3.17954	1.44012	1.0519	1.37288	0.334698	-0.781016	0.625388	2.06337	0.0361722	1.13099	-0.201413	0.835048	1.43017	-1.23964	-1.02295	-0.589361	0.568387	0.00954874	0.591225	1.13407	0.765798	0.312677	0.0611219	0.279303	-0.562013	0.840703	0.922342	0.347288	-0.133366	-0.133366	-1.5182	-0.133366	0.765543	-0.133366	0.4667	0.920043	0.4667	-0.643605	-2.10225	-1.25545
Chr01_Occ:16240001-16260000	-3.4015	-0.48755	1.75197	2.22889	1.98556	0.584626	-0.783252	-0.466629	-2.44703	0.490924	-2.48972	-1.18568	-2.86124	-2.19907	-1.46091	-1.66416	-1.07663	-0.274395	0.791571	-2.54977	0.973298	-3.00852	-2.85587	-3.31218	0.39063	-2.91575	-0.0156684	-1.57392	-0.137019	-1.81053	1.46132	1.46132	1.75007	1.46132	1.64968	1.46132	-3.06975	-3.98528	-3.06975	-0.0227536	-0.654047	-3.5659
Chr01_Occ:16260001-16280000	-4.84995	-5.67464	-2.11463	2.5554	7.03701	0.207093	-2.60399	-2.38064	-1.78747	-0.663931	-3.21418	-0.898776	-0.231224	-2.40187	2.61799	-2.47822	-0.704465	-0.0255594	1.73282	0.12433	1.87799	3.01977	-2.9227	-1.2534	-1.23527	-0.128503	-2.16791	-0.166725	-1.44313	0.118162	3.32191	3.32191	1.24129	3.32191	2.96656	3.32191	-2.3637	-2.70112	-2.3637	-0.215756	-0.46918	-1.92664
Chr01_Occ:16280001-16300000	4.87524	3.35748	6.78102	-0.770025	2.9585	1.72721	0.0954005	1.7566	-4.08891	0.0942658	1.47855	-2.90339	-0.277567	0.599906	0.416107	2.24325	-0.93948	1.49508	5.26213	-1.66427	5.14833	5.11642	-0.693414	-2.41429	-0.29191	-1.15031	0.0336857	-0.235738	0.614031	-0.732759	1.45922	1.45922	-1.20617	1.45922	4.09619	1.45922	-0.539833	-0.221896	-0.539833	0.325161	1.08413	0.301963
Chr01_Occ:16300001-16320000	0.183566	2.91416	1.33328	3.58975	0.772024	2.63421	-0.867913	0.0618735	-1.4617	3.48087	0.471192	0.914971	-0.794812	0.330586	-1.63792	0.995284	0.313065	0.893734	-1.70042	-3.48598	-2.01588	3.07505	-4.3936	-3.41301	-0.537375	0.326785	0.201985	-1.03215	0.874642	-1.63089	2.10483	2.10483	3.25341	2.10483	-1.03882	2.10483	0.677834	-2.22765	0.677834	3.16019	0.813955	-2.7139
Chr01_Occ:16320001-16340000	-4.48469	-2.5424	-2.88549	3.65205	0.331473	0.411982	-5.81095	-0.754252	-3.06798	1.26162	-4.0361	-0.414245	0.15932	-1.81122	1.51313	1.76891	-2.84139	0.677349	-1.19578	-4.89724	-2.07937	-0.404557	-5.49863	-0.409825	-1.3241	-0.909067	-0.510812	0.197386	0.712903	0.936837	1.46078	1.46078	0.916392	1.46078	1.31143	1.46078	-0.785924	-2.53986	-0.785924	2.14057	-0.569029	-0.998393
Chr01_Occ:16340001-16360000	-7.31019	-1.4045	-6.62164	1.4025	-1.04286	1.99153	-3.3272	-0.700602	-2.12185	1.01281	-1.38209	-0.969224	1.0751	-2.66335	2.03434	1.14751	-4.16751	1.42824	-1.21545	-1.40132	-2.37522	-0.147338	-2.90707	-2.39425	-0.92009	-0.491583	-0.988802	1.44181	0.236603	0.443773	1.4973	1.4973	1.79419	1.4973	0.861978	1.4973	-2.82916	-1.77072	-2.82916	-2.42293	2.48893	2.30184
Chr01_Occ:16360001-16380000	-6.4741	-0.599525	-4.76089	1.93435	2.97755	5.61537	-3.24602	1.91752	-1.09791	1.10742	-1.34334	-3.29051	-2.9786	1.40696	-1.08917	2.28547	0.55207	2.02974	1.51033	-3.96124	-0.0871091	-1.48255	-2.5374	-0.535977	0.7635	-1.55966	-0.951082	1.37955	-1.69523	1.93685	1.57049	1.57049	-0.823006	1.57049	4.80248	1.57049	-0.557778	-4.00385	-0.557778	-0.89484	2.07352	-2.63184
Chr01_Occ:16380001-16400000	-2.22334	-1.29458	-3.38437	0.914482	0.873447	-0.105146	-2.7331	-1.15637	-1.94395	0.0574526	-1.64766	-1.45521	2.62836	1.73393	0.394704	1.92157	-1.38561	-1.41685	-2.71966	-3.17658	-2.5252	0.404602	-1.62303	-0.218975	-1.145	1.70126	0.0660648	-0.91348	1.14804	-2.34903	2.87503	2.87503	-1.15629	2.87503	4.33513	2.87503	0.300924	-0.0830368	0.300924	1.07594	-0.593019	0.145058
Chr01_Occ:16400001-16420000	-3.93841	-4.06655	-3.99352	0.232125	-1.87476	3.40235	-0.846672	-1.33284	-1.06813	-0.959798	1.29446	-1.93998	-2.9441	-2.53783	-2.13578	-0.886841	-1.96429	1.86415	-3.07517	-1.34864	-1.70969	-1.36829	-1.10799	-5.31718	1.23139	0.0260377	0.540108	1.77409	1.6733	0.376867	2.12487	2.12487	1.41753	2.12487	-0.788815	2.12487	-1.36528	0.162785	-1.36528	-1.71712	4.05886	2.78287
Chr01_Occ:1640001-1660000	2.77519	3.40498	-0.751948	-0.107772	0.603531	1.29278	-0.668072	-0.0294607	0.409736	1.40574	0.0726017	-1.17251	1.86266	0.948351	2.27964	2.04423	-0.337346	0.724544	-2.33738	2.21013	0.781016	2.0034	1.16026	-0.851097	-1.68534	-1.03503	-1.5567	-0.0743232	-0.715539	-0.597369	2.43662	2.43662	2.52708	2.43662	0.0110833	2.43662	-0.463124	-0.0301322	-0.463124	-0.973406	-0.746528	-2.19722
Chr01_Occ:16420001-16440000	-1.11208	-1.20722	-1.31857	1.4431	0.68115	-1.52523	-0.343538	0.799372	2.65465	-3.12578	3.10818	-0.327333	-1.77731	0.0071757	2.32618	-0.549869	-0.276882	1.05847	-0.634713	-3.3973	-2.97315	0.15535	-3.24102	-3.25994	-1.55163	1.24165	-3.16486	0.898634	-2.25797	2.03956	-0.886934	-0.886934	0.000267039	-0.886934	1.4504	-0.886934	-0.564935	-2.49508	-0.564935	2.09369	2.46681	-0.799173
Chr01_Occ:16440001-16460000	-0.119556	1.98541	1.4839	-2.42688	2.44078	2.5631	-2.09567	-0.779024	2.30742	1.18071	-0.882386	0.904814	0.613529	1.9398	0.245821	2.31152	-1.6627	-2.01307	0.172421	-5.86271	-1.25666	-0.274298	-5.21079	-2.03904	-1.76451	-1.2662	-1.0473	-0.533888	0.828645	0.507461	-1.33934	-1.33934	-1.29885	-1.33934	3.82493	-1.33934	-0.00476534	-2.16525	-0.00476534	2.1858	-2.14453	-1.74331
Chr01_Occ:16480001-16500000	0.932955	0.806497	-0.906507	1.9526	2.30908	3.73628	0.313606	-0.777818	0.964161	-0.0253414	-1.07305	1.03314	-0.52614	-1.80344	0.513376	0.522831	-0.0214911	0.499098	-0.615677	-0.139922	-0.0685488	-0.425605	-0.258153	-2.02001	0.472391	-0.677876	-0.938518	0.102118	-0.624542	1.04373	-1.24542	-1.24542	1.39223	-1.24542	-0.800034	-1.24542	0.706439	-1.7445	0.706439	1.01848	-0.0205023	-1.12207
Chr01_Occ:16540001-16560000	1.50007	-2.64108	-0.693316	1.88259	0.939606	1.77111	-3.37659	0.752071	-1.00158	2.36148	-1.72869	-1.58314	-0.916875	-1.22784	-0.331161	-1.29695	-0.898824	-0.337206	2.02915	-4.08145	0.0434726	0.0481733	-3.35142	-1.69702	1.29817	-0.375882	1.73574	2.57608	-1.06002	0.755511	1.84346	1.84346	2.25305	1.84346	-2.25987	1.84346	0.693526	1.03352	0.693526	0.233102	1.4847	1.31336
Chr01_Occ:16560001-16580000	1.08832	2.57493	-0.902497	4.81356	7.87232	5.29431	-2.0057	0.12564	-2.1002	0.320503	-0.602441	-1.41674	-1.67141	1.26984	-2.01419	0.0832081	-0.581805	-0.855187	0.130257	-2.03527	-0.513491	-0.258157	-3.9181	-1.82066	0.542841	-1.11055	0.380507	-2.2885	-0.561229	-0.372887	1.19049	1.19049	2.52972	1.19049	-0.336148	1.19049	-2.38991	-3.04526	-2.38991	-2.34385	0.866129	-1.0052
Chr01_Occ:16580001-16600000	-4.60149	-0.443804	-3.11546	-1.15588	0.649835	2.0608	0.294538	-0.967503	-0.447842	0.432178	1.70036	-1.61877	-1.26204	0.234396	-0.728803	-0.18205	-3.77261	-1.0163	-0.294936	-2.45103	-2.16875	1.76274	-2.76283	-0.0554379	-1.7714	-2.03047	-3.40426	-3.68708	0.676863	-0.38555	0.502503	0.502503	1.626	0.502503	1.11889	0.502503	-0.550427	0.00442608	-0.550427	-1.46675	-3.27073	-1.86746
Chr01_Occ:1660001-1680000	1.66033	2.39895	3.15106	1.81234	4.32594	2.7659	-1.55095	0.620394	-0.839981	-1.2239	-0.504126	-0.80158	-0.187278	0.310537	2.03354	-1.02559	-1.61987	1.73726	1.79605	-2.63198	1.29819	1.1441	-1.20058	-0.32209	-0.955219	1.24679	-2.09142	0.680618	-2.04123	1.75884	3.05856	3.05856	0.940709	3.05856	2.10532	3.05856	1.24857	0.177451	1.24857	-1.23664	-0.410841	-1.20955
Chr01_Occ:16620001-16640000	0.255281	8.68156	-0.859842	0.910331	15.92	-1.59724	-0.726025	2.43702	-1.92105	0.650565	0.206188	-2.41085	-3.71181	-0.615579	-0.486975	-4.90659	-0.764172	2.4393	1.33612	0.289866	-2.64987	0.0184157	-0.550225	2.94204	1.49114	-6.73562	-2.05386	3.37403	-2.41484	-0.535495	2.09034	2.09034	-0.997365	2.09034	1.61493	2.09034	-2.63709	-2.1179	-2.63709	-2.49535	4.04526	1.47317
Chr01_Occ:16640001-16660000	0.978609	0.615137	4.38463	0.0216558	6.28794	1.29817	-2.43188	-1.00992	-2.54916	-1.43158	-3.10125	-3.05953	-2.64439	-0.571591	0.371647	2.15224	0.93517	3.41487	1.56722	-1.21269	1.01749	4.05567	-1.1488	-1.59606	-0.944462	-1.32329	-1.46728	0.476772	-1.65703	-0.257344	5.06899	5.06899	3.64859	5.06899	-2.62135	5.06899	0.993404	-2.08344	0.993404	0.813086	-2.02475	-2.0172
Chr01_Occ:16660001-16680000	1.80344	6.68149	8.81888	5.5027	5.7277	5.56556	-1.94317	0.131112	-0.0713829	1.81368	-3.14575	0.37783	1.7322	0.0744485	-1.4974	1.39382	-0.940204	-0.601348	0.126096	-2.40243	2.64968	-2.12852	-1.84126	-1.24228	-1.62006	-0.238859	-2.50339	-1.78128	0.135437	-0.763858	0.894208	0.894208	0.19641	0.894208	1.69617	0.894208	-3.41098	-3.30218	-3.41098	0.174659	-0.0310748	-1.49258
Chr01_Occ:16680001-16700000	0.61944	0.305692	3.81864	2.27988	3.24124	2.65442	-3.75822	-0.223215	-2.49525	0.226722	1.33389	-2.59519	1.05459	2.11567	-1.36345	0.509939	-1.75703	-0.533661	0.110652	-3.25602	0.779811	0.361227	-0.423109	-2.17325	-0.588633	-1.40975	-0.407424	-0.944362	0.540365	-0.0615832	0.484001	0.484001	0.928522	0.484001	-0.716644	0.484001	0.156288	-0.334525	0.156288	2.03841	0.332385	-0.360937
Chr01_Occ:16700001-16720000	6.20848	3.92469	5.21581	1.34322	2.51606	2.52668	-2.85631	-2.39271	-2.80264	1.62217	-2.52669	0.180616	-0.449346	-2.00732	-1.33722	-1.20264	-1.01566	0.955841	0.599609	-4.03385	-0.40264	0.389397	-5.13197	-4.79564	-1.95328	-0.809472	-1.38635	-0.964104	-2.13294	-0.665816	3.21669	3.21669	-0.477997	3.21669	-0.477481	3.21669	0.599269	0.940563	0.599269	0.543255	1.90129	1.61043
Chr01_Occ:16720001-16740000	4.86905	3.91173	6.13597	3.63971	1.08073	4.17756	0.138655	-0.134254	0.847424	1.06545	1.22165	-0.577758	3.32592	-2.40424	-0.675345	0.775517	-2.01416	-0.290181	-1.3743	-1.6428	-2.93885	-0.31716	-2.42523	-1.49257	1.44014	-1.62651	0.73422	0.836707	-0.80502	-0.227815	0.168817	0.168817	1.45957	0.168817	0.0692379	0.168817	0.733664	-4.02676	0.733664	3.5579	-1.58132	-3.97936
Chr01_Occ:16740001-16760000	3.52609	5.05668	3.90682	3.26166	3.98011	-0.482955	-1.09191	0.642807	-1.51927	1.77153	0.323055	-3.30644	1.30458	-1.02028	-1.18632	2.49882	-1.73287	0.0416201	-2.37412	-2.06668	-0.964491	-1.42036	-3.60514	-1.42104	-0.646123	-0.678146	-1.39405	-0.8025	-0.678058	-0.754507	5.29476	5.29476	5.69121	5.29476	-1.27138	5.29476	0.625385	-1.37811	0.625385	1.18171	0.416251	-1.85312
Chr01_Occ:16760001-16780000	0.746004	2.1174	4.48053	2.58195	1.50504	1.04377	-4.07776	1.06792	-1.80516	2.73859	0.79933	-1.8522	1.97694	0.92969	2.54888	2.21944	1.78383	1.53531	-0.654595	-2.10022	-0.626911	-1.24871	-4.56643	-0.0162483	-0.57641	-1.95532	-1.43326	-0.255339	0.42709	-0.7049	2.37681	2.37681	0.549252	2.37681	2.95189	2.37681	-1.15011	-2.90897	-1.15011	0.161827	1.45375	-2.16815
Chr01_Occ:16780001-16800000	2.74385	3.91968	3.51396	3.61004	2.76332	5.53263	-0.847835	0.447068	0.0855899	-1.01331	-0.479075	-0.109843	1.60355	0.670874	-2.85248	-1.66673	1.28853	-0.325774	-1.42808	-2.31431	0.159297	-0.981585	-2.11823	-1.59675	0.56668	-0.827081	-0.987528	0.557138	0.660118	1.11042	2.81658	2.81658	1.878	2.81658	-0.458804	2.81658	1.53584	-1.43733	1.53584	2.59074	-0.0540194	-1.18713
Chr01_Occ:16800001-16820000	-2.44041	0.866019	2.16258	1.3757	-1.1628	3.35338	-1.35193	-0.564784	0.955869	-0.384586	0.0401065	1.03026	0.874288	0.681741	-0.828794	0.512478	0.84552	0.460601	2.78353	-2.33338	1.60183	2.49828	-1.71613	-0.548235	-1.6265	0.542034	-0.447242	-1.32183	-0.519573	0.011413	1.77002	1.77002	0.950488	1.77002	0.627063	1.77002	-1.25698	-0.263292	-1.25698	0.545598	2.0677	1.30797
Chr01_Occ:1680001-1700000	3.35298	2.02515	-1.52007	0.850581	7.06961	6.41753	-1.16901	0.539652	1.22028	0.191453	3.83281	-2.66773	-2.89489	-2.44366	0.9657	-1.39909	-0.382355	-0.61512	0.416531	-1.92722	-0.875956	-0.994628	-3.69448	-0.174797	0.385075	-0.433537	0.19418	-0.287222	0.43943	-0.819218	4.25653	4.25653	0.692154	4.25653	0.438828	4.25653	-0.184601	0.32313	-0.184601	-1.16798	0.91204	-0.194273
Chr01_Occ:16820001-16840000	-0.280133	-0.387247	2.44897	6.06962	0.908937	0.441468	-0.517363	-2.63634	-1.70646	-3.34794	-1.54763	-1.86602	-1.90701	1.5987	0.258842	3.35076	4.18743	1.9088	2.22949	-0.0760848	1.73826	-0.653721	0.229236	2.02018	0.610366	-3.25612	0.615655	-2.46625	-1.1992	-1.55356	1.2705	1.2705	-0.283382	1.2705	2.16462	1.2705	-0.88828	0.561177	-0.88828	-2.24312	-1.61987	-0.985174
Chr01_Occ:16840001-16860000	0.329427	-2.83492	0.244365	0.240605	1.61665	0.144783	-0.467018	-0.278496	-1.76214	-0.343029	-1.84001	-3.37352	-0.335611	3.57637	-1.51794	-2.39193	0.225964	-0.228901	-2.68614	-2.69748	-3.54221	-3.01792	-0.378019	-2.44222	0.973506	-0.085808	-0.0734514	-2.33761	-2.42756	-0.233609	0.638218	0.638218	0.560176	0.638218	1.10055	0.638218	-0.756729	-0.0429142	-0.756729	-0.545652	-1.15055	-0.0644022
Chr01_Occ:16860001-16880000	-0.750186	0.532048	2.46087	2.52454	1.92329	1.60999	-1.50833	-0.236314	-0.836009	-0.944026	2.91218	-1.61939	-0.654038	-2.42822	-0.215212	-0.102609	-0.20822	0.553713	1.49587	-0.818572	1.10213	-0.0497211	-0.455359	-3.23275	0.987973	-0.0667616	0.197494	3.50853	1.22022	3.26385	2.84296	2.84296	1.30785	2.84296	1.08615	2.84296	-0.704185	0.0335621	-0.704185	-0.160864	0.262256	0.828371
Chr01_Occ:16880001-16900000	-4.35266	0.101949	-1.23482	4.10334	-0.533517	0.918437	-3.0746	-0.978471	-1.85935	1.07292	-0.469058	-1.94878	0.173774	0.321616	-1.50401	1.36787	1.39032	0.700353	-0.277355	-2.80345	-1.81334	1.63805	-4.29289	-2.10822	2.5882	-2.13678	1.08568	5.37766	1.5157	5.17748	0.650019	0.650019	1.49663	0.650019	1.12158	0.650019	-0.563381	2.20357	-0.563381	-2.17121	2.24413	1.6258
Chr01_Occ:16900001-16920000	-2.0292	-3.70612	-0.202892	1.98658	-1.74289	0.609307	-2.91877	0.105542	-2.88812	2.1165	-0.610255	-0.513564	-3.41823	2.86241	0.59565	-0.318702	1.02831	-0.17075	4.38861	-3.60154	0.462622	0.867414	-3.39668	-1.54693	-1.05851	-2.6066	-1.91085	-0.089992	-2.69888	-1.24347	0.840605	0.840605	-0.857664	0.840605	2.12706	0.840605	-0.28765	-1.01659	-0.28765	-0.837131	-1.25975	-3.78416
Chr01_Occ:16920001-16940000	3.62744	1.87443	4.07935	1.77927	8.4214	5.51591	0.67928	-2.59135	0.604325	-3.08651	-1.57042	0.367494	2.01989	-0.26401	0.931343	2.57725	0.365741	0.912596	-0.685141	-0.590089	-1.09679	0.174175	-2.44112	-1.14338	0.191205	-0.610017	1.52901	-0.199676	0.999925	-1.70409	1.42512	1.42512	1.278	1.42512	-0.603184	1.42512	-1.07718	-2.67936	-1.07718	-0.656639	1.35083	-1.00229
Chr01_Occ:16940001-16960000	-1.89671	1.89905	0.279905	1.43832	7.36942	3.95371	-0.152069	2.01164	-0.536683	0.617068	-0.00627093	-0.728618	1.30286	-1.06441	0.0734668	2.65241	1.36234	0.514477	-1.52184	1.09327	0.63483	-1.61771	-1.7865	-1.97649	-0.624062	0.133488	-1.0481	0.151931	0.926462	0.601845	1.94538	1.94538	2.09143	1.94538	-1.26927	1.94538	-0.965067	-1.57301	-0.965067	0.464874	1.15103	-1.97089
Chr01_Occ:16960001-16980000	1.00755	3.47553	1.66099	0.981007	3.67373	-0.228727	-1.71867	0.0909503	-0.403578	1.30181	-0.207275	0.612122	0.590804	-2.45606	1.02097	2.49206	-0.609675	-0.353577	3.86583	-1.82344	-0.278774	-1.51563	-2.87654	1.23773	-0.863862	-1.66059	-1.25313	-1.70994	0.563413	0.148661	-1.2244	-1.2244	0.365563	-1.2244	0.226815	-1.2244	0.280689	-1.64257	0.280689	0.859254	0.341577	-2.12045
Chr01_Occ:16980001-1.7e+07	3.54101	4.31195	1.51578	-0.0458982	4.6353	4.15892	-2.04247	1.67469	0.871072	-0.503251	1.77522	-1.18182	-3.61386	1.53324	-0.225102	0.164078	2.22251	-0.796202	2.03139	-0.97147	-1.41748	-0.702383	-2.30101	-0.581557	-0.264162	-0.481485	-0.786505	-0.0245135	-0.603636	0.466192	1.15461	1.15461	-0.751724	1.15461	2.27448	1.15461	-2.3525	-1.54576	-2.3525	-1.00385	3.27862	0.359492
Chr01_Occ:17000001-17020000	-1.60846	0.344627	-0.303175	0.671648	1.74466	-0.0669957	0.835314	-3.67023	0.43405	0.984976	0.443612	1.90772	-1.55598	1.14282	-1.96359	1.58784	0.773734	-1.51297	-2.1144	-3.70455	-3.13095	-2.11847	-5.28007	-0.826621	-1.00213	-0.491535	-0.748905	-2.27526	0.76225	-0.595616	2.07472	2.07472	0.94596	2.07472	-0.201767	2.07472	-1.96964	-2.26542	-1.96964	-0.0869819	-1.06959	-1.82832
Chr01_Occ:1700001-1720000	6.8858	0.676535	0.788156	1.78262	6.6231	2.43888	-0.760733	1.58953	0.688302	-0.656103	1.87875	-1.16559	0.559876	-0.696588	0.11056	-0.207049	-0.0994318	0.656935	0.761285	-0.642468	-1.60612	0.0670145	-0.703451	-1.47061	-0.313281	-1.92551	0.139789	0.341699	1.00394	-0.655539	1.00593	1.00593	2.72414	1.00593	-3.88985	1.00593	-0.522247	-2.25968	-0.522247	-0.792209	-0.0470976	-0.749889
Chr01_Occ:17020001-17040000	-3.90067	-0.695943	-1.46356	-0.646366	1.42127	-2.21787	0.261774	-2.73201	0.867843	0.319451	0.636413	0.30464	2.63024	-3.8912	1.57796	2.31679	-0.313173	1.48125	0.365774	0.204375	-4.11449	-0.845226	-1.93453	1.10997	0.490879	0.267194	0.515978	0.49763	-0.388507	0.801085	2.08632	2.08632	2.52185	2.08632	1.00094	2.08632	-4.69198	-1.80256	-4.69198	-1.18617	0.905561	-1.41078
Chr01_Occ:17040001-17060000	4.59046	2.34006	3.42491	-0.462512	3.44166	3.57755	0.206619	0.99371	-3.00265	-0.157178	-0.988512	-3.99516	2.03123	-0.0319477	1.35419	1.10059	1.46431	-0.904871	-1.38044	0.678772	-1.1735	1.65171	-1.20571	-2.50722	-0.213548	-1.24344	-1.81559	-1.23054	0.948394	-0.237031	0.670689	0.670689	-3.67582	0.670689	1.29817	0.670689	2.09664	0.296637	2.09664	0.0289831	-2.37336	-1.88732
Chr01_Occ:17060001-17080000	-4.26955	-11.4435	-3.98569	-6.9639	0.803558	-3.20562	-0.993754	3.93773	-1.53107	3.12392	-4.18339	1.26194	0.683154	2.58767	1.44144	1.31325	-3.23408	0.317562	-2.78142	-0.649454	-0.443211	-3.01565	-3.2569	1.24431	-1.78099	-4.95881	-2.41861	-3.40675	0.206603	-1.33162	-1.76445	-1.76445	-1.74335	-1.76445	0.979563	-1.76445	-1.22695	-2.85893	-1.22695	0.994682	-2.59489	-2.29303
Chr01_Occ:17080001-17100000	1.36215	1.56914	1.27461	0.881992	2.36529	-0.693085	-0.885964	-1.77265	-1.64558	1.94399	1.0439	1.22833	-0.0990323	-1.32568	0.129621	2.10718	-0.382932	1.77782	-0.0845903	-0.155308	-1.63592	0.11051	-2.04754	0.360082	-1.37141	1.00561	-2.52099	0.993644	-2.25451	2.04152	-0.17635	-0.17635	0.87947	-0.17635	-1.87334	-0.17635	-1.44455	-1.28838	-1.44455	0.120808	0.435227	-0.209436
Chr01_Occ:17100001-17120000	0.177939	1.32176	-0.456223	-0.640728	0.192366	1.88963	0.927152	-0.839002	1.103	0.439583	-1.10826	2.73693	3.10124	0.780185	2.96038	-1.52879	0.479967	-1.96005	1.3355	-0.898739	2.28022	-1.35656	0.237989	0.848021	-0.902898	-1.83272	-1.69609	0.456729	-1.28117	0.666324	1.19131	1.19131	1.66292	1.19131	0.847113	1.19131	0.126442	-1.66587	0.126442	-1.06112	-0.339349	-1.27147
Chr01_Occ:17120001-17140000	-1.95053	-0.63938	-1.40822	-2.52252	3.96531	4.12911	0.304393	-1.81708	1.16057	-2.21851	-0.958749	-1.42394	-0.734501	0.803898	-1.57441	1.51127	-1.58155	3.24454	0.116974	-6.70664	-0.523802	-2.20301	-4.76175	-1.57248	0.533921	0.493148	2.55078	-1.61563	2.11348	-3.1735	1.84658	1.84658	0.759122	1.84658	1.3389	1.84658	-2.43137	-3.82987	-2.43137	-0.445247	0.726629	-0.492147
Chr01_Occ:17140001-17160000	1.74323	0.460532	3.50041	1.15509	1.91266	3.05243	1.41973	-0.281815	1.14901	0.913674	-0.291951	1.24929	-0.609646	0.156007	0.191389	0.171892	-0.370106	-0.0227236	-1.8863	-1.37365	-1.25167	0.267187	-0.340757	-0.0973913	-1.00134	-1.0111	-0.976405	0.647035	0.578189	-0.796031	1.94467	1.94467	2.35677	1.94467	-1.11991	1.94467	0.29344	-2.12078	0.29344	2.00065	-0.651859	-3.2747
Chr01_Occ:17160001-17180000	-0.238836	0.12926	-0.203923	0.493747	1.61329	1.26461	-0.356571	-1.32656	-0.626128	0.868634	-0.536053	0.464308	-1.3646	1.97263	0.757686	-0.297834	0.863197	-0.381754	0.204147	-0.273165	0.621528	-1.00733	-0.493629	0.608757	1.56021	1.28871	1.68472	0.169025	-0.993977	-0.212683	1.42612	1.42612	-0.0424145	1.42612	-1.60878	1.42612	0.00200334	-0.893666	0.00200334	1.25734	1.77032	-3.23651
Chr01_Occ:17180001-17200000	3.28058	4.09665	1.53835	4.98658	8.45724	-0.210645	-1.74925	1.46114	-1.22984	0.141722	2.29683	-2.86956	-0.546166	8.88716	-2.09261	-0.293727	2.16628	3.77624	-0.719177	1.53718	-1.36922	1.09578	-0.757711	-0.954587	-3.00916	-1.63659	-2.45074	-0.629876	-0.734335	-0.218677	0.473177	0.473177	-0.142393	0.473177	-4.07815	0.473177	-0.2926	-0.926728	-0.2926	-0.0475649	2.48968	0.291936
Chr01_Occ:17200001-17220000	3.37051	-0.0645458	1.18926	-0.75492	2.48056	1.53844	-3.67818	-5.05275	-1.71056	-0.573607	-3.59684	-3.19499	-0.0596884	-0.546906	-1.2177	0.652503	-2.43007	1.09115	1.03329	0.363521	3.65709	-0.920935	1.31572	0.989315	-0.368866	-1.10937	-2.16781	-1.23071	-1.71077	-1.40485	2.69924	2.69924	2.01294	2.69924	0.281275	2.69924	0.945062	-0.44644	0.945062	-0.228892	-0.998227	-0.0186768
Chr01_Occ:1720001-1740000	1.12005	-0.469943	3.47861	-0.266548	6.58294	2.45786	3.03723	1.53995	-0.340513	-1.87149	0.232487	-1.05353	-3.18796	1.14703	0.14756	-1.71921	0.335791	-1.77765	1.36683	-5.122	-0.592011	1.28184	-4.71146	-4.37358	-2.03636	-0.483449	-2.86604	0.111766	-0.708979	1.99558	2.17747	2.17747	0.923684	2.17747	2.23523	2.17747	-2.49534	-3.035	-2.49534	-1.96161	0.985646	-2.28662
Chr01_Occ:17220001-17240000	-1.57835	-2.92869	2.99	0.811876	1.00487	-0.175774	-1.06223	-2.35669	0.673647	-2.10498	-2.44636	-0.655122	2.36454	-0.527557	-1.66535	-0.650286	-1.79901	1.92521	-2.817	1.66235	0.976303	2.85293	1.02198	-2.09828	0.0611591	1.72488	1.39948	-0.349718	-0.522944	0.0409607	0.567627	0.567627	1.61883	0.567627	0.139734	0.567627	0.523693	0.918511	0.523693	-0.113829	-0.468432	-0.0651108
Chr01_Occ:17240001-17260000	1.46341	1.61312	2.01882	-0.930012	6.80913	2.37106	-0.946779	-2.16026	-1.12677	2.89902	-1.82598	-1.67238	1.34442	1.02614	1.32542	2.19041	0.0717687	-1.96268	-0.166837	-3.47204	-1.8423	-0.0639158	-3.53256	-2.14709	-0.384193	0.32519	-0.825818	0.465181	-1.32377	1.16974	0.695962	0.695962	-3.45555	0.695962	0.702641	0.695962	-0.767599	0.942818	-0.767599	-0.569979	-0.730448	0.209915
Chr01_Occ:17260001-17280000	2.90098	-0.801434	-0.926145	1.08411	4.72485	2.89678	1.4556	0.824493	1.59224	0.905096	2.47216	1.53567	0.87175	0.666603	-2.01337	-0.601964	-1.18385	-0.78556	0.210057	-2.15728	0.435578	-2.04256	-3.83972	1.23085	0.00429276	-0.66305	-0.497122	-1.61448	-1.00408	-1.20771	2.00523	2.00523	2.9281	2.00523	-2.61674	2.00523	0.932929	-0.970171	0.932929	1.18931	-1.34893	-1.4657
Chr01_Occ:17300001-17320000	-0.727273	1.03933	1.58444	0.00251351	1.15948	0.338756	3.28045	0.267961	0.633757	2.28266	-2.28908	1.44717	1.4233	-2.06905	1.55373	2.62627	-0.705989	1.86488	1.36212	-0.487024	0.236617	-0.288765	0.141941	-2.39409	-0.68752	0.0374503	-0.309407	0.543922	-0.334648	-1.16187	1.50249	1.50249	0.222938	1.50249	1.44308	1.50249	-1.03558	-2.84149	-1.03558	2.12692	-0.232889	-1.37986
Chr01_Occ:17320001-17340000	2.87287	3.25648	0.115787	-2.67556	6.04793	3.44525	-1.16933	1.21945	-3.24346	1.76526	-3.50243	0.160578	0.615168	-0.673118	0.445548	-1.12224	-2.45981	5.57557	-2.41521	1.20345	-1.04018	-0.444739	-0.838358	0.951089	0.608195	-0.63774	-2.45134	0.17194	0.72738	1.6034	1.81983	1.81983	0.0538478	1.81983	-0.313244	1.81983	1.90723	-1.58559	1.90723	1.19924	-1.48973	-3.2304
Chr01_Occ:17340001-17360000	-3.65804	-1.5616	0.778551	1.11088	5.7996	-0.392744	-2.24918	-1.42308	0.44401	0.0722755	1.02415	0.520439	0.069176	-4.9115	1.35904	-0.967782	-1.05734	0.286333	0.514418	-0.199755	-0.220736	-0.623867	0.440264	-0.661531	-0.487071	1.37924	-2.52707	0.505631	0.420513	2.18975	2.56219	2.56219	1.68662	2.56219	0.0143698	2.56219	1.94799	-1.24459	1.94799	1.33824	-1.18581	-2.38535
Chr01_Occ:17360001-17380000	-1.46732	2.47048	-1.10998	1.27567	0.556063	2.39544	2.09568	0.114896	0.936681	0.611388	-1.43312	0.995585	0.975557	2.01262	-1.11824	1.28065	0.0290194	-0.592503	-1.07996	-1.37572	-1.84498	-1.94123	-1.34889	-0.143827	-1.53838	0.40633	-2.90968	-1.37308	-0.966008	1.0701	3.0722	3.0722	0.292452	3.0722	1.11742	3.0722	-0.152327	0.0197574	-0.152327	-0.569971	-0.595852	-0.382922
Chr01_Occ:17380001-17400000	0.906995	1.08217	1.82847	0.477858	-1.10711	2.92712	-0.600712	1.10146	0.71221	-1.77499	1.15968	-0.667851	1.75395	-0.159144	2.199	-1.49293	-1.22853	-1.56564	0.676106	-1.0626	2.06026	0.878681	-0.192442	-1.36094	-2.20953	0.77024	-2.86613	-0.946858	-0.70396	0.380713	-0.0879914	-0.0879914	1.43296	-0.0879914	-2.28043	-0.0879914	0.286481	-0.375844	0.286481	0.688582	-0.6161	-0.910068
Chr01_Occ:17400001-17420000	2.90268	1.26817	1.86729	-1.85764	4.96073	2.98943	-3.17568	-0.578599	1.34441	-0.124521	1.98269	-0.675994	3.65786	-0.15035	2.07566	0.894468	-1.50556	1.75616	-1.79503	-1.81777	-0.812926	1.88686	-2.72916	-3.09666	-1.22433	0.280756	-1.85487	-0.249096	-0.6891	0.51348	0.704538	0.704538	0.817483	0.704538	-0.318502	0.704538	-1.35131	-0.873774	-1.35131	-4.49022	-2.59881	-0.336913
Chr01_Occ:17420001-17440000	3.32694	-0.54406	0.644958	2.13528	4.43585	2.70066	0.305274	3.89204	-2.55105	-0.94085	-1.70302	-2.95243	-0.835449	-0.8987	-0.206793	1.11788	1.75556	-2.18806	0.12924	-2.14286	-2.42854	0.536293	-1.87933	-1.33639	-0.981466	-1.86417	-2.08864	-0.0285231	-0.843697	1.68783	0.0234486	0.0234486	0.469667	0.0234486	1.34633	0.0234486	0.99007	0.730021	0.99007	0.361479	0.710858	-0.255211
Chr01_Occ:17440001-17460000	1.07765	4.9381	-0.479883	4.2265	-0.518696	2.26509	-3.78382	-0.783997	-3.98462	0.492875	1.11977	-1.69831	1.87475	2.23415	0.0525299	-2.96948	-3.67654	-0.884337	-4.69724	-1.15016	-4.86149	-1.72898	-3.54775	1.29136	0.929725	0.421514	0.148991	-0.397557	-0.32929	0.463336	-0.264141	-0.264141	2.56031	-0.264141	0.31668	-0.264141	-0.18326	-4.8678	-0.18326	2.38232	2.77844	-1.26146
Chr01_Occ:17460001-17480000	-1.12031	2.16202	-1.11656	-0.0458237	3.22491	2.97601	-1.52847	-2.35414	1.44742	-0.700306	1.48542	-2.16829	0.820589	1.56488	5.41466	-1.52089	-2.61072	-0.907537	-0.766614	-1.3123	-3.49312	-0.271202	-0.193424	1.12581	-1.45982	-0.554873	-0.739096	-0.710255	0.88408	0.703605	-0.0810309	-0.0810309	-1.02487	-0.0810309	3.01167	-0.0810309	-0.936583	-4.60822	-0.936583	2.91901	-1.26287	-5.06638
Chr01_Occ:17480001-17500000	3.07471	5.39808	-1.50936	0.920737	3.50973	7.40764	-0.233852	-1.90134	-0.825335	0.174553	1.6168	-0.851501	-0.382073	0.771112	1.37042	-0.919312	-2.50212	-1.93206	-1.28499	-4.18951	-3.70319	0.0084961	-3.8385	-2.41127	-1.39918	-0.72923	-3.32983	-0.838858	-1.22352	-0.415703	2.54073	2.54073	-0.0719053	2.54073	3.83843	2.54073	-1.15495	-2.90613	-1.15495	1.59407	0.72374	-2.32275
Chr01_Occ:17500001-17520000	3.63974	3.74029	3.71687	2.17834	3.5061	6.59258	0.19479	-1.7261	2.1053	-0.949397	1.74594	1.68088	-0.0790601	0.412422	0.0641879	-1.1623	2.27326	-0.635503	0.665733	-0.462693	-0.869353	-1.49292	-1.55565	-2.61559	-1.42677	1.27715	-0.803264	-0.0468847	0.223215	1.27415	0.160999	0.160999	-1.02027	0.160999	0.978483	0.160999	-0.475797	-1.66091	-0.475797	0.0917729	0.217351	0.523586
Chr01_Occ:17520001-17540000	1.95637	0.716938	-2.0496	1.78543	3.90037	-0.55794	0.374504	1.44323	3.69793	-2.64862	3.46082	0.279567	-3.10613	-0.08326	-0.57926	-1.92138	-1.54734	-2.67457	2.03766	0.00712433	1.87316	-2.35832	-3.16367	-3.12394	-0.131589	0.503985	-1.93509	1.02125	0.143912	1.30057	0.260084	0.260084	1.63333	0.260084	0.474066	0.260084	-1.67044	-0.650874	-1.67044	-1.00205	-2.87968	-2.39175
Chr01_Occ:17540001-17560000	-6.13677	-5.05289	-3.92221	0.471978	3.35966	0.405174	1.46121	-2.63337	3.96683	1.0541	0.37824	6.35082	3.36873	2.78229	0.533143	-0.449331	-3.02747	-0.201978	-0.733844	0.643709	-0.0821897	-1.00892	-2.8991	-1.09506	0.281931	0.467341	0.106214	2.45927	1.134	1.40876	-0.705004	-0.705004	-1.55839	-0.705004	2.05642	-0.705004	-1.02158	1.9476	-1.02158	-2.31531	-0.794647	0.731349
Chr01_Occ:17560001-17580000	4.01582	6.43829	4.0395	1.04473	3.06741	3.20711	-0.17693	-2.56324	1.04787	-0.138916	0.529498	1.5212	8.99087	1.04079	1.29114	0.474059	-2.66519	-5.61587	2.3493	-1.13599	1.68563	0.685244	-1.078	-1.43185	0.0979817	0.548618	0.434392	-1.14869	-0.248482	-0.946064	2.80662	2.80662	1.07966	2.80662	-0.463349	2.80662	3.96133	-0.73113	3.96133	2.8848	-2.39905	-1.51345
Chr01_Occ:17580001-17600000	2.22568	6.66372	8.84594	2.86064	5.11574	6.01004	-1.17007	-1.63444	-2.11512	3.76468	3.86122	0.252774	0.751344	-1.29046	-2.01647	4.13838	0.71207	0.76948	2.66892	-3.32279	-0.424202	-1.18112	-2.86381	-2.98129	-0.722385	-0.669278	-2.13653	0.72676	-0.575376	1.87621	0.856939	0.856939	-0.675677	0.856939	1.88007	0.856939	1.39512	-1.48194	1.39512	0.0440169	-2.13934	-3.89751
Chr01_Occ:17600001-17620000	2.08556	3.95686	3.22379	1.10167	3.97218	6.01395	5.86473	3.83477	-0.242791	-2.69689	-0.841687	-0.358691	3.16698	-0.477864	0.615109	2.39095	-1.61	-0.866377	0.72692	-0.282327	0.0672784	-1.22194	0.309984	0.0901953	0.472493	-1.23652	0.0546745	1.51676	1.24644	-0.182676	3.25893	3.25893	3.16611	3.25893	2.07719	3.25893	1.64744	-0.410848	1.64744	-0.0907632	0.0885999	-1.85813
Chr01_Occ:1760001-1780000	0.782713	0.616501	1.69615	NA	2.42946	0.169981	1.01438	-1.09537	1.17116	1.1891	-2.33452	2.49233	-1.56914	0.823338	0.64761	-1.88779	1.05678	-0.00418173	0.0491545	0.242404	-1.24887	-0.932967	0.622673	0.240613	NA	NA	NA	NA	NA	NA	-0.921274	-0.921274	0.441132	-0.921274	1.83235	-0.921274	0.0987704	-0.720127	0.0987704	-0.707147	1.54218	0.0953449
Chr01_Occ:17620001-17640000	5.00495	3.65138	-0.555679	7.0735	6.60538	6.11377	-3.89167	-3.73349	-1.22647	4.03951	-2.98874	-0.61217	5.65137	0.542737	-0.75626	4.99639	-1.09143	-0.676966	0.867776	0.724662	1.90253	-0.159911	0.632448	0.313843	-1.13898	2.31082	-1.32794	-3.07854	-1.75254	-0.447205	-0.822839	-0.822839	-0.118983	-0.822839	0.00641827	-0.822839	-0.178068	-0.573858	-0.178068	0.875385	-0.983473	-1.22912
Chr01_Occ:17640001-17660000	-3.5573	3.3104	-1.48149	3.08202	5.41825	4.94407	1.73115	-0.823359	-3.49625	-1.5722	-1.39942	-1.18181	2.85621	1.20052	-0.611529	1.85064	0.355078	1.86714	1.26375	-0.26238	-0.0519574	-0.222865	-0.590376	0.0564589	2.07186	-1.38497	-0.396752	0.229844	-0.664725	-0.270819	2.18067	2.18067	0.149954	2.18067	-1.69551	2.18067	-1.84927	-1.65793	-1.84927	0.176799	0.759536	-0.679883
Chr01_Occ:17680001-17700000	3.81308	4.89864	7.31029	-0.625232	-0.434159	2.62829	1.62613	3.42309	3.02783	0.0290958	0.427599	1.26006	-0.493733	-1.41388	0.39248	2.96844	-1.66031	1.63199	0.713789	-2.52014	1.15656	-2.8953	-4.28726	-1.20178	-1.29592	-0.642042	-1.86884	1.34087	-1.14881	-0.345825	0.716333	0.716333	0.176656	0.716333	-0.211317	0.716333	-1.24168	-4.01039	-1.24168	0.522409	-0.543648	-3.66063
Chr01_Occ:17700001-17720000	6.2424	5.45028	4.3293	3.41809	3.42962	5.47191	-2.86906	-0.242395	0.540008	2.18221	-1.8873	0.0285097	2.22754	-0.0520243	1.29542	-0.667981	-1.22981	-1.78732	1.4739	-1.51651	-0.829622	-0.641784	-2.163	-1.22645	-0.796486	1.05421	-2.40339	-0.00229146	-2.49719	1.37326	-0.365943	-0.365943	-0.519832	-0.365943	2.70049	-0.365943	-2.71259	-3.60332	-2.71259	0.651023	2.68144	-2.38289
Chr01_Occ:17720001-17740000	-5.34069	4.45079	1.48548	1.49211	8.85906	5.54716	-2.08744	0.722253	2.15532	-2.40958	0.971213	-0.556078	8.13749	-1.12488	0.704729	4.13874	-1.71616	-1.49701	0.509416	-3.33549	-0.887524	-2.97237	-2.96083	-2.38125	-0.734324	1.10746	-0.868958	-0.330654	-0.314009	0.224616	-2.11812	-2.11812	1.54943	-2.11812	-2.15535	-2.11812	-3.76566	-1.11277	-3.76566	-1.35271	-0.0142995	1.97741
Chr01_Occ:17740001-17760000	-5.76951	-3.26726	-0.479989	-1.66594	1.97235	4.64028	-0.52671	-1.79682	-0.0555539	-2.01136	-0.718579	1.8131	0.205118	-0.0133573	0.876889	-1.13641	-1.66785	-2.68696	2.47412	-1.38223	-0.50118	-2.58951	-1.465	-1.1583	-0.685368	-1.14175	-3.14303	1.8125	-1.86068	1.21442	0.174444	0.174444	1.34213	0.174444	0.384084	0.174444	1.10502	-0.0907143	1.10502	-0.495278	-0.276678	-3.49403
Chr01_Occ:17800001-17820000	2.90486	6.36811	4.64211	-0.414615	3.26655	6.45733	2.26857	1.98797	0.0979004	0.0584271	-2.62282	0.60093	2.54293	1.20821	-2.33874	2.00311	-3.51607	0.453692	-1.36113	-1.3442	-2.2443	2.59345	-1.18369	-1.35935	1.7279	-1.75479	0.177171	-1.47856	-0.0462613	-0.489455	0.48733	0.48733	-0.864615	0.48733	-0.202574	0.48733	0.451017	-0.515803	0.451017	1.0999	-0.323464	-0.571784
Chr01_Occ:1780001-1800000	3.49032	-0.255054	0.621905	0.732031	-1.26494	0.626233	0.375453	1.05861	4.93463	-2.7056	1.54145	3.52945	0.23082	1.63801	-0.167731	-3.26073	-1.28687	0.554746	0.845597	-4.59633	-0.921127	-0.337922	-4.11678	-3.0126	-2.63703	-1.39573	-1.52244	0.922341	-1.60958	-0.684008	1.61132	1.61132	0.450753	1.61132	2.05365	1.61132	-1.19759	-1.60845	-1.19759	-1.67265	1.17187	1.0442
Chr01_Occ:17820001-17840000	2.23468	-0.773385	0.176149	1.01235	0.698307	-0.367955	-1.4122	0.582756	-0.231009	-1.35726	-0.933432	0.334291	-0.741925	2.2697	-1.86975	-1.06629	1.12006	-1.76812	-1.37274	0.172897	-0.139894	-0.481629	-1.92405	-3.25337	-1.93644	-2.19736	-1.47621	0.571701	1.04116	0.694321	4.24095	4.24095	2.44467	4.24095	-0.107185	4.24095	-1.16183	-0.930044	-1.16183	-1.30026	0.341521	-2.48133
Chr01_Occ:17840001-17860000	4.7047	1.06581	2.21806	2.6401	3.85015	1.25579	0.482772	1.02886	-3.41173	-2.44527	-2.46544	-2.0758	2.31897	1.73702	-0.749854	-2.69903	-0.138989	-0.410924	-0.896507	-0.626438	-1.35778	-1.48257	-0.867412	-1.67333	-0.744303	-1.10937	-0.0842149	-1.77271	1.29234	-2.71682	-0.79257	-0.79257	-1.12633	-0.79257	1.62852	-0.79257	-0.915307	-1.47778	-0.915307	-0.0592939	1.09416	-0.404306
Chr01_Occ:17860001-17880000	-2.50493	1.45247	-1.28156	1.52318	5.37417	4.84345	-1.87322	-1.5813	-1.45907	1.95598	-4.34881	0.378512	1.22581	0.890712	0.79426	-0.94562	-3.44217	0.902233	2.66517	-2.84933	2.98264	-0.563743	-2.61766	-2.341	-2.85789	0.171929	-2.65254	-1.86035	-1.99304	-0.17385	3.99133	3.99133	4.78361	3.99133	-2.47863	3.99133	-3.23366	-4.53301	-3.23366	1.06485	2.80528	-4.03631
Chr01_Occ:17880001-17900000	-0.449204	2.08988	-0.559472	-0.724926	4.53903	3.37412	-2.96442	-0.77016	-3.57286	0.720922	-1.27211	-1.41503	-1.70897	0.978487	3.63427	-1.60248	-2.32187	-1.36938	1.67031	1.56771	-1.78994	0.370396	-0.980268	-1.08215	-2.49587	-1.74274	-1.94042	-2.4414	0.384124	-0.922869	1.7683	1.7683	2.02337	1.7683	-0.464008	1.7683	-2.57597	-2.77169	-2.57597	0.295543	1.83844	1.24856
Chr01_Occ:17900001-17920000	-0.962455	-0.15423	-1.15478	0.960444	1.20085	2.81885	0.468061	-0.333955	-0.28482	-0.162478	0.491954	-2.28958	-1.46736	-1.32564	0.30742	0.038584	0.267173	-0.293346	0.84337	-1.39191	2.84358	-0.274448	-0.512722	-1.85401	-0.529606	-1.26558	-1.22767	-0.566343	0.832173	0.00507482	1.35879	1.35879	1.04901	1.35879	1.92896	1.35879	-2.97965	-2.64535	-2.97965	-1.61633	-0.215648	-1.31234
Chr01_Occ:17920001-17940000	2.28879	-0.193988	2.73324	0.120797	4.4018	2.1086	-0.186569	-2.68016	2.37048	1.02635	1.31761	4.21241	0.824757	-0.0190607	-0.447031	3.73969	1.42432	2.71222	1.64679	-2.30407	-0.712478	1.16014	0.497457	-1.16054	-3.94836	-0.353984	-2.81559	0.0502114	0.0140254	0.317402	-0.450033	-0.450033	-1.11888	-0.450033	1.53388	-0.450033	0.161367	-2.32469	0.161367	2.41816	-1.97539	-2.49707
Chr01_Occ:17940001-17960000	-0.641838	0.0766086	3.33489	4.36645	5.39491	6.79902	-2.17923	-0.862082	1.0587	0.0817152	-0.489959	1.0112	2.17239	-0.727452	1.45559	3.96229	-0.218417	-0.164591	-1.41857	-3.53899	-2.48226	2.37226	-4.15473	-1.49703	-0.676382	-0.60718	-4.27024	-0.7873	-0.308224	3.13789	1.7857	1.7857	4.04185	1.7857	-1.47701	1.7857	-1.91266	-3.01917	-1.91266	0.590033	1.79535	-1.93378
Chr01_Occ:17980001-1.8e+07	4.62242	1.45637	5.4051	2.21344	4.61882	6.15161	0.69277	-2.56488	-1.21537	0.717438	-2.03837	1.46611	-0.802814	-2.09454	0.0644753	0.579277	-0.453582	1.38499	0.119915	-3.71347	-3.33122	0.82523	-3.30244	-1.49239	1.48561	1.17586	1.70619	0.640912	-0.234378	-1.3427	2.36054	2.36054	0.820131	2.36054	1.36166	2.36054	-2.65134	-0.992296	-2.65134	-2.35734	1.13061	1.07342
Chr01_Occ:18000001-18020000	2.03378	2.38923	2.49645	0.550304	4.29855	3.18147	4.38435	4.45532	-3.0671	0.975166	-3.26727	-3.15138	-0.47494	0.103455	0.417465	2.86404	-1.49701	0.149473	-0.447852	-3.45924	0.0771575	-1.63005	-3.64746	-0.313722	0.409908	-2.16323	0.813224	0.849261	1.2743	0.0188551	-1.55669	-1.55669	-1.21604	-1.55669	1.21923	-1.55669	-1.45833	-3.4152	-1.45833	-0.146366	4.16103	-0.263137
Chr01_Occ:1800001-1820000	7.06975	-2.90823	3.24279	2.17763	1.29742	0.668003	2.58777	-3.18326	0.742686	-0.845449	-1.04919	1.13727	-2.33252	2.19203	-1.8718	1.5209	-0.552082	1.2523	0.681659	-3.2075	-0.531346	-0.734367	-4.04438	-2.13505	-1.48774	-0.837468	-0.969839	-0.246477	-0.906799	-2.26154	-0.764351	-0.764351	-1.44591	-0.764351	1.43781	-0.764351	0.837819	-0.0364695	0.837819	0.661704	0.969561	-1.47339
Chr01_Occ:180001-2e+05	-0.178375	1.37872	1.18215	1.83267	3.5957	0.876062	-0.9323	-0.741876	-2.25112	0.603544	-2.38039	-1.3598	-0.0807729	0.487823	-2.32433	0.64378	-1.89773	1.8831	1.91708	-2.06443	-0.486928	1.90985	-2.85956	-2.39618	-0.850376	-0.198586	-0.565216	-0.107267	0.62965	1.0296	1.11335	1.11335	1.40302	1.11335	0.0321791	1.11335	-0.413726	0.50759	-0.413726	-0.677739	-0.445966	-1.67518
Chr01_Occ:18020001-18040000	1.71616	1.13874	1.71485	0.554082	3.78885	4.36619	-0.250105	-3.48751	0.239011	1.29362	-1.06197	0.630235	0.276474	0.479354	0.891493	-0.945255	-0.761644	0.675979	-1.89039	-0.958592	-1.27018	-0.60751	-0.804485	0.570028	-0.320579	1.14977	-0.498123	0.248948	1.04724	1.85404	2.18951	2.18951	-0.724643	2.18951	4.4502	2.18951	1.03035	-0.603622	1.03035	-0.741837	-0.0251495	0.244288
Chr01_Occ:18040001-18060000	-2.34914	-0.471401	-1.25877	-1.66151	5.73638	3.79552	-0.639317	-0.649059	-1.15503	1.24434	-1.98023	-3.54204	1.17614	-0.920938	2.87881	0.733382	-1.67795	0.443614	-2.32805	-3.1802	-1.78347	0.99029	-1.69924	-1.00313	-1.27864	-1.89245	-2.4125	-0.242829	0.11576	0.0820198	5.25653	5.25653	5.40971	5.25653	-0.581635	5.25653	-0.784426	-0.417989	-0.784426	-1.97629	0.866743	-1.46801
Chr01_Occ:18060001-18080000	3.55332	1.45218	5.31302	1.25856	5.08083	3.57513	-0.830279	-1.61143	0.729614	1.5255	-0.847689	0.721371	-0.170106	0.188791	2.60256	0.281598	-1.24551	-2.44006	1.58644	-2.19121	1.92266	-1.22017	-2.64725	-2.02023	0.89754	-0.216963	0.770016	0.52096	1.14498	1.22144	1.36989	1.36989	0.944893	1.36989	0.537939	1.36989	-0.00509912	-0.701117	-0.00509912	0.480696	1.25222	0.10562
Chr01_Occ:18080001-18100000	-0.0632576	2.04715	1.87322	1.08931	-0.0744442	4.16329	-1.03268	1.03814	2.78986	-0.488829	0.526721	-0.104367	1.08431	0.0671148	0.223195	1.14974	0.926136	2.93098	-3.8179	0.827345	-1.22033	-0.942165	0.103045	-2.39618	-3.64393	0.152523	-1.44459	0.889182	0.324692	-0.507715	1.46548	1.46548	-0.349511	1.46548	2.44109	1.46548	-1.45748	-2.82593	-1.45748	0.478271	0.347364	-4.33425
Chr01_Occ:18100001-18120000	-0.86431	1.13372	3.19604	1.65374	3.35019	3.81453	-1.44375	-0.592827	0.0770755	-0.997418	-2.48344	-1.78265	1.64354	0.508847	-0.0670747	1.09131	1.03832	0.148647	-0.795582	-1.87091	1.15139	-0.870373	-2.02069	1.09998	-1.18081	3.72103	-0.253092	-1.54378	-0.506773	1.58271	4.22396	4.22396	1.17955	4.22396	-0.886731	4.22396	-0.0783924	-3.29414	-0.0783924	4.48999	0.83729	-3.45151
Chr01_Occ:18140001-18160000	-12.2636	-7.35591	-9.60789	-4.65875	-2.85092	-0.996931	-0.534836	-1.77158	-1.90444	0.692533	-4.86687	0.242624	3.64754	-2.33623	0.251935	4.84883	-1.38035	-0.837547	-0.906907	-3.69406	-3.08494	-2.70527	-3.89365	-0.732647	-2.32963	-3.138	-2.10329	-0.990332	-0.564455	-0.865955	2.00514	2.00514	3.30234	2.00514	0.701256	2.00514	-2.20538	-3.06342	-2.20538	-0.0408513	-3.43367	-3.17973
Chr01_Occ:18160001-18180000	3.61061	2.1417	4.62205	0.765059	1.89922	4.53246	2.99429	-0.370555	1.99916	0.913833	0.655318	0.993244	1.63409	-1.09466	-0.656728	-1.19509	-0.115599	-2.30033	0.865437	-2.24593	0.440228	-0.191302	-2.23699	-1.43213	-0.774901	2.3868	1.28789	-2.37078	0.377957	-1.77992	1.1449	1.1449	0.102566	1.1449	0.453173	1.1449	0.743098	-1.01935	0.743098	0.234886	0.809098	-1.06596
Chr01_Occ:18180001-18200000	2.71923	1.1798	2.57597	-0.0880933	-0.406562	4.19351	-0.0225285	1.82731	-0.929198	-0.248487	-1.10304	-0.607239	5.73396	1.22625	3.05369	0.52107	-2.60508	-1.4047	-1.46936	-1.1043	-0.956983	1.83716	-1.957	-0.195813	-1.72623	-1.03526	-0.667945	-1.53684	-0.217379	-0.912327	1.89081	1.89081	1.16464	1.89081	-0.256032	1.89081	-0.407453	-0.882525	-0.407453	0.804981	0.636926	-1.33581
Chr01_Occ:18200001-18220000	6.71962	4.44165	5.15577	0.533307	2.96709	2.1238	3.05144	-0.332516	-0.737537	-2.26039	-1.17872	-1.33891	3.18339	-1.69877	0.637164	3.86224	0.538136	-1.21356	-0.820737	-4.34115	-0.710924	1.49813	-3.08799	-2.42042	-0.23925	-0.910661	-1.01313	0.6543	-0.665389	0.869983	1.68532	1.68532	1.03654	1.68532	1.04363	1.68532	1.22615	0.173907	1.22615	-0.203854	0.77795	-1.04456
Chr01_Occ:1820001-1840000	4.71089	-0.0329836	-0.322802	0.0204645	5.94603	-1.47532	0.956764	-0.451991	-1.53832	1.53002	-1.73359	-1.80532	-1.44008	5.41482	-1.43581	-1.1091	3.25547	1.07591	-2.41383	-3.13304	-5.2445	0.336	-3.56086	1.30252	-0.412785	-2.24654	1.00597	-1.61326	2.712	-0.739023	1.19879	1.19879	1.06942	1.19879	-1.88401	1.19879	-1.83212	0.377561	-1.83212	0.238887	-0.428237	-1.94147
Chr01_Occ:18220001-18240000	3.3787	5.78117	4.91344	3.58553	2.41891	2.696	0.530578	-3.76531	-0.465464	1.27058	2.19272	-1.22022	3.43142	1.28787	2.89589	0.884174	-1.31273	-2.36611	-2.41564	0.167398	-1.27692	-1.5535	0.700415	0.272322	-1.01638	-0.530493	-2.00269	0.934225	1.60677	1.46047	3.87373	3.87373	-0.146216	3.87373	1.62463	3.87373	-1.84968	0.117384	-1.84968	-2.48058	-0.736335	-3.6495
Chr01_Occ:18240001-18260000	2.34497	5.00508	2.62381	2.15759	2.54427	3.25019	2.28112	-2.37756	2.85318	-2.02175	1.41319	0.140251	0.269797	0.650684	-1.00091	0.726738	0.918512	-3.0099	-0.650104	-3.30576	-0.741554	-1.55266	-4.27303	-0.534064	-0.939888	-0.680612	-1.35352	0.0693727	0.151585	-0.666233	3.05225	3.05225	4.46129	3.05225	-2.04065	3.05225	2.29804	-1.05164	2.29804	1.48495	-0.649553	-1.71388
Chr01_Occ:18260001-18280000	3.32137	5.72742	3.60749	2.14194	2.29211	2.87028	5.32422	0.0826112	4.34266	-2.10696	1.71079	2.62933	0.128288	0.520329	-1.18639	0.684736	1.9771	-1.35233	0.959396	-2.07107	-1.99843	0.859772	-3.29782	-2.27923	-1.06813	-1.23901	-1.04683	0.0951092	-0.0153949	0.801961	0.708179	0.708179	0.557625	0.708179	0.325737	0.708179	1.31864	-0.234519	1.31864	0.881511	-0.159468	-2.85128
Chr01_Occ:18280001-18300000	-2.72839	4.12037	2.88093	-2.89889	3.66605	4.42014	0.232121	-1.77392	9.60003	-1.42315	2.68453	9.75964	1.46931	2.5054	7.31488	-2.27539	-0.252195	-1.35751	2.48133	-2.1376	-4.84346	1.81131	-5.41436	-1.40619	-0.460454	0.436655	-2.14687	-0.389177	-0.295106	-0.299387	1.39903	1.39903	3.18824	1.39903	0.0482981	1.39903	-2.61005	-2.82935	-2.61005	-1.36109	3.34632	-1.18506
Chr01_Occ:18300001-18320000	-4.77742	-0.498012	2.85963	0.47423	2.16042	2.44048	-2.18839	-0.435403	-1.03298	0.723149	-3.33548	0.716594	0.848144	-1.58021	0.9972	3.11756	-1.10683	1.41214	-0.643098	-2.11386	-2.68863	-0.626442	-5.32029	-1.36847	-1.84548	-1.67917	-1.01253	3.42237	2.85043	2.70436	3.6399	3.6399	1.47816	3.6399	1.64785	3.6399	-0.760838	-2.55223	-0.760838	-0.64995	-1.94558	-2.66657
Chr01_Occ:18320001-18340000	1.0895	2.43276	4.39581	-0.535478	4.42777	4.03903	-0.569726	-0.453616	0.143847	-0.340338	0.16541	-0.568488	2.10623	-2.32427	1.17971	2.42204	-4.53927	-1.86455	2.01426	-2.25113	-0.751467	-0.715646	-2.64702	-2.82747	-0.586945	0.144223	-1.09458	-2.05971	0.564009	0.365058	2.74972	2.74972	0.169467	2.74972	1.64463	2.74972	-1.94432	-3.01819	-1.94432	-0.00995017	-1.39159	-0.19057
Chr01_Occ:18380001-18400000	5.76124	7.38637	8.67497	3.44892	5.872	10.6239	1.56632	-1.41321	0.450481	0.389245	-1.97832	-1.11406	5.6998	0.537075	2.78448	1.79254	-2.39978	-2.2803	1.57593	-3.40859	1.48962	-2.50617	-3.11921	-1.4201	-0.946326	1.77037	-0.400922	-0.0291019	-0.538234	1.76846	0.989019	0.989019	1.1309	0.989019	1.20295	0.989019	1.40937	2.24976	1.40937	-1.10574	-0.25275	1.88054
Chr01_Occ:18400001-18420000	-1.16052	0.868537	0.119066	1.77949	1.24783	3.53494	1.73457	1.80871	-2.04732	0.418565	-1.62876	0.703615	1.33996	0.302636	1.15434	0.944515	0.470925	3.11388	0.508051	-1.64503	-0.663503	0.0397519	-1.84498	-1.43271	-0.239807	0.111458	0.0454077	0.514219	0.854997	0.700843	3.15345	3.15345	2.50284	3.15345	1.92321	3.15345	-0.765003	1.74543	-0.765003	-3.1068	3.19791	2.23894
Chr01_Occ:1840001-1860000	1.63092	-5.35469	-1.57359	-1.71013	1.57384	-2.34581	0.85471	0.951473	-1.86537	1.13162	-2.62741	-2.18716	-2.70201	0.333523	-0.145905	0.283509	0.823642	-1.11036	-1.43455	-3.48932	-4.25251	0.719285	-2.73425	-3.49017	-0.797959	-2.50869	-0.31244	1.23845	0.156778	2.42891	1.4548	1.4548	1.92158	1.4548	-0.0555548	1.4548	-2.58167	-0.849777	-2.58167	-1.77393	-0.329237	-1.78012
Chr01_Occ:18420001-18440000	4.17339	3.03884	-1.55756	1.81782	3.69664	3.58402	2.24734	1.21102	-0.57411	-0.420486	-1.75978	-0.108493	0.478175	1.37653	1.2328	-1.80252	-1.11666	2.5639	-2.40912	-2.68931	-1.47734	1.88065	-4.5755	-2.7497	-0.408498	-1.74898	-0.48802	-0.764361	-1.1572	-0.479562	1.79642	1.79642	1.6825	1.79642	-1.08265	1.79642	-1.83228	-1.77693	-1.83228	-0.43674	-0.918602	-0.610217
Chr01_Occ:18440001-18460000	3.14822	-0.261929	0.506417	2.11892	5.72046	5.61795	-0.962834	-2.05666	-2.52416	0.0942835	-0.887948	-2.78614	2.78623	-2.04112	-0.780608	2.62915	-0.761999	0.66173	1.53595	-0.208463	0.928176	-2.787	-0.271499	-0.830402	0.153772	-1.18825	-0.155386	0.251075	-0.520932	-0.365448	-1.36361	-1.36361	-2.26204	-1.36361	2.05374	-1.36361	0.219338	-0.00181914	0.219338	2.30828	0.963096	1.40489
Chr01_Occ:18460001-18480000	-3.08565	1.42131	-0.148406	2.42337	0.834059	5.59961	1.15834	-3.22195	3.61949	1.05813	-2.43558	3.3491	5.76251	0.0376569	-0.725042	0.335768	-0.862098	1.7759	0.115249	0.670648	-1.31385	-0.713792	-3.17879	-2.19339	-2.02226	1.42453	-0.351653	-2.4803	0.452447	-0.700819	1.95057	1.95057	1.18619	1.95057	1.00404	1.95057	1.31746	-0.359439	1.31746	-0.338161	0.798526	-1.28501
Chr01_Occ:18480001-18500000	0.807622	0.0779761	1.36661	2.14766	0.207514	3.1199	2.14797	-0.934618	0.029367	-1.11366	-2.76981	0.442127	-0.0915872	-0.135139	-1.78905	1.60062	-1.7507	-0.50742	-3.14592	2.04255	-0.4274	-0.534479	1.18874	0.147959	-0.0699341	-0.226144	-0.554042	1.81248	-0.684641	1.42148	0.448199	0.448199	0.475443	0.448199	-1.22955	0.448199	-0.487536	1.58295	-0.487536	-0.926339	1.13077	1.84425
Chr01_Occ:18500001-18520000	1.54441	-0.459557	-1.604	-0.60361	5.30292	2.97493	-0.597554	-4.36836	-0.730277	1.91535	-0.65143	3.7382	-1.06714	-3.87851	0.840039	1.26457	-2.43075	1.64793	1.39966	-0.077042	-0.547012	0.747093	-1.7034	-3.92421	-2.99852	-0.736382	-4.12415	-2.15088	-0.126542	0.788978	2.39174	2.39174	0.254012	2.39174	1.28105	2.39174	-1.14985	-2.99979	-1.14985	1.62857	-1.50466	-1.97607
Chr01_Occ:18520001-18540000	1.83402	5.11435	5.18437	5.65378	3.36564	6.76479	-3.14133	0.586593	0.883445	0.700735	-1.06978	-1.61452	5.45319	-3.74962	2.23442	3.44608	-1.14473	-0.732085	-1.39115	-1.90131	-1.65517	-1.90425	-1.96182	-1.18375	-0.288606	0.653556	-1.91548	-1.2015	-1.76882	0.676273	-1.57229	-1.57229	-0.171376	-1.57229	1.09029	-1.57229	-0.867665	-2.21987	-0.867665	2.83766	1.04844	-1.73919
Chr01_Occ:18540001-18560000	-0.220893	3.2107	-3.20232	-0.683205	-1.18632	1.56114	-1.86923	0.0312743	-1.20507	-2.86559	-0.0803029	-1.69427	2.53997	-1.18079	0.973408	1.00223	-3.64968	-2.65451	2.10995	-1.55965	0.120844	3.23273	-2.52	0.188088	-3.02731	-0.733387	-2.84159	-0.211598	-1.07448	0.0104267	-1.67163	-1.67163	-2.0007	-1.67163	5.11288	-1.67163	0.523929	1.96839	0.523929	-1.13067	-2.70332	-0.365077
Chr01_Occ:18560001-18580000	3.04411	2.56313	0.547425	0.266802	0.613217	0.331354	-2.18062	-1.65764	-1.74335	-0.696725	0.108476	-4.33444	-2.88135	-0.0425717	-2.35922	-1.6969	-1.21657	0.194378	-0.934151	-1.35729	0.142495	1.1595	-0.249423	-3.69327	-2.48315	1.39502	-4.28395	-2.50655	-2.44247	0.94386	0.818604	0.818604	1.70799	0.818604	1.52512	0.818604	-2.33874	-1.76172	-2.33874	-0.0185578	-0.96513	-1.8271
Chr01_Occ:18580001-18600000	3.8831	0.752458	0.435395	0.713087	3.77951	5.51357	-0.205223	-0.209214	1.62114	1.0924	0.215332	-1.66667	5.74967	-2.03675	2.77532	4.65007	-1.0178	-0.705835	0.0944845	-2.96805	-2.32679	-0.262138	-4.14235	-3.23628	-1.4367	1.7576	-0.00855976	-0.42339	0.917874	0.381123	1.72884	1.72884	-0.136792	1.72884	-0.400441	1.72884	0.62504	0.155811	0.62504	0.779861	0.564317	0.42703
Chr01_Occ:18600001-18620000	-2.69128	1.58081	-2.21462	2.21805	1.1906	2.66433	-1.76967	-2.75113	1.774	4.16825	-2.70206	1.7779	6.0793	-2.13996	1.29338	2.36577	-3.5951	-0.138576	-0.360946	-3.08773	-3.41878	-1.92012	-4.5971	-1.64595	-2.91851	1.63456	-1.19065	0.296803	-1.03154	0.0368768	-2.1324	-2.1324	0.328869	-2.1324	2.16167	-2.1324	1.80757	1.12137	1.80757	0.396061	-0.484035	-1.11374
Chr01_Occ:1860001-1880000	-0.605823	-1.79312	-0.185236	2.18322	-0.0645836	-0.614314	-0.580258	3.59888	-3.08378	-1.30045	-1.96506	-2.75656	-1.9382	0.520284	0.0214118	1.10093	3.38641	0.694281	-1.56914	-4.23056	-3.63583	0.829604	-4.38263	-1.42066	-0.705692	-1.63916	0.0710104	1.6711	2.39987	1.02172	4.72573	4.72573	0.917613	4.72573	-1.34629	4.72573	-1.30634	-0.896846	-1.30634	-1.51865	1.43905	0.718178
Chr01_Occ:18640001-18660000	3.41262	1.38584	6.01927	2.70805	4.21051	2.21534	1.005	-0.577812	1.44433	-0.335454	2.81436	-0.904563	3.42583	2.39923	-0.941355	0.374369	-1.22359	0.216597	2.41611	-0.483065	0.0302437	-0.119886	-2.31005	1.20248	3.00671	1.11958	0.754856	1.23544	0.343379	2.20017	-2.02607	-2.02607	1.39233	-2.02607	-1.85511	-2.02607	-1.68208	-0.725706	-1.68208	-1.17705	0.130265	-0.649235
Chr01_Occ:18660001-18680000	-4.95603	1.06304	1.62036	0.686578	0.83873	3.66282	-4.48114	3.15574	-0.435695	0.316641	1.29387	-2.06916	-0.0772413	1.41237	2.85716	-1.54111	-0.0640624	0.0819331	-0.285192	-2.47816	1.64074	1.89219	-1.19035	-0.80347	-2.38893	-2.36808	-2.22396	0.972976	-0.134791	0.725513	3.07219	3.07219	2.35808	3.07219	1.20535	3.07219	-1.22582	-0.771737	-1.22582	-1.44551	0.479769	0.236522
Chr01_Occ:18680001-18700000	1.89044	5.02769	1.15779	2.46519	1.31691	-0.0363293	1.72987	-3.22547	3.05383	-0.821112	0.404242	2.62255	-0.083601	0.281174	-0.115508	-0.0192731	-0.273353	-1.45823	0.279515	-2.36586	-0.976212	-0.722363	-2.12334	-0.460594	-0.596384	2.17558	-0.370752	-0.736047	-2.17272	0.176384	2.09476	2.09476	0.0248737	2.09476	0.621643	2.09476	-0.86998	-0.430255	-0.86998	-0.671439	0.252272	-0.264794
Chr01_Occ:18700001-18720000	2.88412	4.59997	3.62454	0.589703	1.05288	2.89439	-0.309915	-2.86753	-1.05159	-1.49763	-0.0547736	0.0133937	1.15487	0.738158	2.34299	0.359855	-0.339909	-0.563393	2.08605	-0.483857	1.4655	-2.93526	0.02229	0.455025	-0.827164	0.134976	-2.18242	-1.00754	-1.92715	-0.0456177	3.73967	3.73967	2.08589	3.73967	1.12325	3.73967	-0.878558	-0.278235	-0.878558	-0.0712592	1.12434	0.425688
Chr01_Occ:18720001-18740000	-3.04194	1.4973	0.50403	-1.87576	1.4426	0.947349	4.39891	-2.24558	3.18134	-0.315546	1.20483	3.28175	4.49833	0.180335	0.777364	0.853231	-2.01492	-1.39821	2.80764	-3.10749	1.6583	1.07992	-3.65672	-2.44779	-2.08469	-2.682	-2.1186	-0.758032	-0.576396	-1.47714	-1.34043	-1.34043	2.06492	-1.34043	-1.10357	-1.34043	0.636928	0.332315	0.636928	-0.894193	-2.13599	-1.87777
Chr01_Occ:18760001-18780000	0.970007	3.00512	3.49339	0.555882	3.84	3.74919	0.145216	0.0977643	-2.05305	-2.69541	-2.84006	-1.37496	1.34013	-3.81485	1.18576	2.0094	-3.33365	-0.314249	0.858927	-3.186	-0.230268	-4.52772	-5.36959	-1.95843	-1.57195	-1.23457	-2.79744	0.132187	0.741057	1.20091	2.02686	2.02686	-1.34693	2.02686	1.86353	2.02686	-0.50817	-3.06668	-0.50817	1.33053	-0.0856069	-1.87317
Chr01_Occ:18780001-18800000	2.77221	0.264698	1.70873	3.06935	0.925055	1.24428	2.24939	1.35271	3.78489	0.840583	3.44412	-0.100125	-0.825031	-1.83836	-1.39226	-0.221331	-1.35114	-0.919683	0.107413	0.226743	-0.103418	-0.300857	-0.0413573	0.526749	-0.74433	0.800143	-1.04256	-1.8561	-1.32246	-0.880038	2.62416	2.62416	1.36505	2.62416	1.39473	2.62416	-1.34991	-3.31906	-1.34991	-0.191563	2.23941	-0.190865
Chr01_Occ:18800001-18820000	1.03658	-0.628684	-1.50692	-0.589741	1.03518	0.945046	-1.15863	-0.454982	-1.98444	-0.895315	-0.738894	-1.67291	-2.43856	-0.88311	0.246151	1.07946	1.56751	0.614182	-1.79179	-1.26969	-3.26858	5.01487	-2.99911	-3.15755	1.01205	0.628447	0.280801	0.750105	0.144024	2.64444	-0.00958865	-0.00958865	2.03224	-0.00958865	0.607071	-0.00958865	-3.61659	-3.45869	-3.61659	-0.0128893	2.44839	-1.80544
Chr01_Occ:18840001-18860000	-5.65247	-0.302215	-2.4103	-0.0781036	3.39853	2.129	0.641603	1.35604	-2.31327	1.73582	-1.4756	-2.78831	-5.16691	2.27912	0.704037	0.173061	-3.62455	1.74574	-1.13433	-4.12696	-2.7943	-1.34303	-3.75847	-1.35091	0.418099	0.92913	1.81147	0.651434	3.1979	-1.14144	2.5754	2.5754	0.648324	2.5754	-0.280603	2.5754	-2.22128	-3.07294	-2.22128	-0.276261	0.652534	-1.57092
Chr01_Occ:18860001-18880000	3.33568	4.45623	4.47885	1.50245	7.75583	1.92492	2.65226	0.0544035	-0.031271	-1.43558	0.408232	-0.864762	-3.49439	0.587731	-0.410139	-1.13649	-0.977832	-0.367707	-0.639822	-3.53582	-1.54908	-0.129302	-1.47862	-4.0042	-1.55493	0.169241	-1.76499	-1.23071	1.40388	-1.64088	-1.40019	-1.40019	0.0672501	-1.40019	-3.61845	-1.40019	-0.593861	-2.1401	-0.593861	0.768669	0.470535	-1.01033
Chr01_Occ:18900001-18920000	4.13953	-0.288652	1.25225	-0.140039	2.57558	6.06657	-0.587651	-2.51591	-0.1858	0.198246	-1.32901	1.82464	-4.29014	1.79986	2.56163	-0.108935	0.553369	0.289142	-0.288763	-0.468471	-0.308445	-0.861703	-2.3652	-3.53159	1.9201	-0.701696	1.6521	0.0761274	1.25973	0.0192244	-1.2053	-1.2053	0.324775	-1.2053	1.75094	-1.2053	-2.47067	-2.06766	-2.47067	1.37844	3.42518	0.950216
Chr01_Occ:18920001-18940000	5.87714	2.44926	0.49694	2.98187	5.47206	6.22694	-0.852178	-0.341906	2.18926	-0.785879	-0.0332279	2.06298	3.65617	-1.30319	-0.400891	1.26245	-2.34349	-0.46824	-0.399453	-1.75515	-0.645354	-1.94233	-1.69441	-3.17447	-0.797112	1.91199	0.288304	-0.360935	-0.727493	1.47308	0.637997	0.637997	-0.319993	0.637997	0.690441	0.637997	-0.673612	1.47602	-0.673612	-1.38671	3.18228	3.36661
Chr01_Occ:18940001-18960000	0.169878	4.71861	-0.794134	1.31293	6.56474	4.31467	0.157541	0.01452	-0.274115	-0.267198	0.21728	-0.205938	0.621799	0.711022	-2.20147	-1.33281	-4.9387	-1.01495	-2.35998	-2.89057	-1.0213	2.00232	-2.39034	2.41459	-0.546353	0.152944	-0.734342	-0.333967	1.25569	0.0842845	0.619551	0.619551	0.400138	0.619551	-1.31836	0.619551	1.79615	-1.48578	1.79615	1.13704	-2.20354	-4.57848
Chr01_Occ:19000001-19020000	-2.76726	1.06062	0.504308	-0.0959734	1.73646	-0.895235	-0.853599	-2.48142	-0.764554	-0.446581	-1.66085	0.996376	0.488308	0.913443	1.09551	-0.61957	0.36095	-1.52025	-0.242373	1.05506	1.17335	-0.715855	0.824918	1.14869	-0.0762854	-0.587958	-0.41899	-0.132168	-0.979278	0.0903933	-1.24722	-1.24722	-1.37279	-1.24722	2.18344	-1.24722	-0.660983	-1.09748	-0.660983	-0.754162	0.933132	-0.326757
Chr01_Occ:1900001-1920000	6.05475	-3.11075	4.676	1.53264	5.51222	-4.84522	9.98275	7.40458	-2.95862	-5.06604	-2.64071	-3.33981	-6.33635	5.29802	-0.242133	1.86465	4.57692	5.16949	-1.60386	1.14668	-2.05387	0.890112	2.53261	2.56926	0.634975	-1.32828	-0.50913	2.14456	2.29877	3.47367	4.42957	4.42957	-1.98088	4.42957	1.35199	4.42957	-2.17821	-2.73139	-2.17821	-2.26747	1.76713	-0.707464
Chr01_Occ:19020001-19040000	0.149605	3.18818	7.79707	0.640198	6.34615	0.485851	3.2786	-0.994784	4.15683	-0.903943	2.99611	0.381433	2.08062	2.54267	-1.09794	1.55564	-0.3664	-0.363023	0.309325	-4.44861	-0.187394	-5.23898	-3.06321	-1.84991	-0.265163	-3.37114	-1.02335	-0.842684	-1.40024	0.00132053	-0.884188	-0.884188	0.808214	-0.884188	0.719848	-0.884188	1.03702	-0.0767648	1.03702	1.17303	-0.91543	-1.33345
Chr01_Occ:19040001-19060000	-2.71281	3.35743	-0.0229776	1.43951	3.07165	1.28102	-0.986423	-0.0525756	-0.59215	1.00275	-0.188182	-1.76012	0.172285	2.10474	0.868892	0.840988	0.630275	1.17554	0.0735231	1.2688	-1.58889	0.325278	1.60079	-0.483572	-2.33272	2.85563	-2.48069	-2.59818	-2.10071	-0.751226	-1.07711	-1.07711	3.11531	-1.07711	0.32461	-1.07711	-2.97222	-1.5435	-2.97222	-1.70969	0.808143	0.643072
Chr01_Occ:19060001-19080000	7.81834	6.83668	0.984803	2.36084	3.99884	-1.69792	0.1168	-2.67168	2.50297	-0.395265	3.5698	1.8399	-3.01869	2.41062	-0.667842	1.87526	-1.80255	1.11728	-0.438143	-1.34789	-0.779729	-2.39263	-1.46498	-2.0147	1.22019	-0.625641	0.976443	1.44761	1.71114	1.58423	2.02577	2.02577	2.84414	2.02577	-1.09895	2.02577	0.0206869	-2.10005	0.0206869	1.70692	1.90143	-0.0330033
Chr01_Occ:19080001-19100000	2.1191	3.80209	2.03182	0.221449	3.71785	1.89301	0.654087	3.54487	1.07022	2.62574	-0.238722	0.545315	-0.932775	-0.688937	-2.00962	0.322903	1.85304	-0.540088	0.696891	-1.32208	-2.25058	0.1709	-3.66605	-2.28999	-0.630984	0.059062	0.102293	-0.546554	0.225248	1.19172	-1.77542	-1.77542	-1.65203	-1.77542	1.98424	-1.77542	-2.15343	-2.64534	-2.15343	0.379167	-0.416502	-0.749259
Chr01_Occ:19100001-19120000	-0.384084	-0.46047	-0.520818	-2.28734	2.48273	0.93653	-1.01145	-1.06668	1.86154	-2.92178	0.933561	0.406947	-0.999763	-2.40261	3.55673	0.515132	-2.31805	-0.735522	-3.06921	-4.52335	-0.169676	-0.376334	-3.12473	-5.07147	-3.2165	-0.196488	-3.28353	0.856961	-1.335	0.800553	5.25246	5.25246	5.63245	5.25246	-0.570883	5.25246	-2.82945	-1.16047	-2.82945	-1.16859	-1.36333	1.25926
Chr01_Occ:19120001-19140000	-7.16346	-3.03975	-1.94666	-1.9447	2.4138	6.90733	0.489849	0.839953	0.344712	1.04961	-0.0927984	-1.82462	-2.15422	0.788856	-1.11419	2.45656	0.434438	-2.18211	0.00809486	-3.00286	-2.72709	3.41245	-4.26961	-3.01	-0.102968	0.367255	-2.73194	-1.80268	-3.02332	1.30975	1.01872	1.01872	2.16205	1.01872	1.64169	1.01872	-2.10826	1.25285	-2.10826	-2.94417	2.9306	4.41058
Chr01_Occ:19140001-19160000	0.530379	2.76178	2.81668	0.708286	3.24676	2.55748	-1.49198	1.10329	0.839468	-0.892259	0.4534	-1.9634	1.13409	-0.0901011	-0.49125	2.02764	0.382337	0.393495	1.44469	-0.779074	0.366594	0.478535	-0.203969	-0.32714	-1.47885	-0.552575	-2.19355	0.525119	-0.568092	0.734954	0.683876	0.683876	2.13958	0.683876	0.970017	0.683876	-1.21821	0.394015	-1.21821	-0.682539	0.200611	-1.67302
Chr01_Occ:19160001-19180000	3.33966	1.59549	4.17116	4.8736	4.71543	5.36462	-1.75255	3.07992	1.33377	-1.50568	4.44975	-0.320067	-4.10159	-0.192056	0.858054	-1.407	-2.00182	3.0872	0.189378	-2.94074	-1.72584	-0.111788	-4.16539	-0.716813	-1.81226	-1.52688	-2.28182	-0.75457	-1.95365	-2.3137	1.21934	1.21934	2.16749	1.21934	1.18455	1.21934	-1.03395	-1.061	-1.03395	-0.224884	-0.358598	-1.1663
Chr01_Occ:19180001-19200000	0.527948	4.25011	4.86192	5.49005	1.06859	2.30511	-1.28742	0.169639	1.41139	-0.366833	2.44841	-1.9681	1.97003	-1.30443	2.91231	0.735122	-1.90518	-0.356572	1.48354	-1.59684	-1.01238	1.08616	-4.16501	-0.0341042	1.62864	-1.87013	-0.712532	-0.334667	-2.0775	-2.28049	-1.40448	-1.40448	-0.260643	-1.40448	3.36879	-1.40448	-2.59963	-2.52841	-2.59963	0.592146	1.77258	-1.19628
Chr01_Occ:19200001-19220000	4.80601	5.75646	7.414	4.74347	3.08214	7.69804	-1.26495	1.87956	-0.0889436	-1.33346	0.135206	-2.11131	5.31701	-0.445021	1.5105	1.35126	-2.52148	-1.39276	-3.21002	-0.773264	-2.34349	-2.95952	-1.3783	1.91787	2.49711	-0.458096	0.895161	0.226057	-2.3104	-1.1388	3.57825	3.57825	2.42684	3.57825	0.735213	3.57825	0.684741	-1.89602	0.684741	1.94294	-0.00171326	-1.2488
Chr01_Occ:1920001-1940000	2.72379	1.38662	1.22358	0.99067	2.07828	0.566821	0.146683	-2.7675	-0.924608	-0.969374	-1.37528	0.540556	0.257655	-0.113119	1.04018	0.592406	-0.756506	-0.696188	-2.70323	-2.23683	-2.91781	0.0353581	-0.419084	-1.55934	0.36448	1.40896	-0.615285	0.415123	-0.129623	1.45175	0.247256	0.247256	-0.727073	0.247256	0.89927	0.247256	-0.501044	-0.447626	-0.501044	0.867615	2.34207	0.876005
Chr01_Occ:19220001-19240000	3.71151	2.45756	5.45239	3.12747	4.44593	3.41223	2.67354	-0.119555	4.92855	1.80192	2.58592	2.20055	-0.925449	-2.5414	-0.0277464	2.51468	-1.22285	-0.575557	-2.28839	-2.2272	-1.83107	2.18403	-2.49653	-1.80832	1.20841	-0.0792971	-0.976	-0.824445	-0.731164	0.849338	3.99902	3.99902	2.82114	3.99902	-1.7698	3.99902	-2.64317	-0.565711	-2.64317	-1.40215	3.5482	0.477738
Chr01_Occ:19240001-19260000	3.38268	1.82562	2.39398	1.43145	1.33458	2.42374	8.24594	0.569767	3.19345	-1.07673	-1.05758	5.51727	-3.22275	0.996056	-1.55215	-2.76995	1.02986	-1.38291	2.15172	-0.46623	1.59897	-0.361501	1.38048	-0.0392216	-0.469076	0.028582	-2.12351	0.943477	0.713413	1.98655	0.389798	0.389798	2.11901	0.389798	1.75608	0.389798	-0.53991	-2.72599	-0.53991	0.787942	-1.40587	-2.26447
Chr01_Occ:19260001-19280000	3.67236	0.320839	3.65842	4.02271	7.50747	1.18391	0.971909	2.53299	-3.40183	0.273504	-1.23377	0.926758	-0.899061	1.15213	0.658672	0.733333	-0.36564	2.89956	-1.00035	-3.18755	-0.167726	2.91567	-3.13988	-3.30018	0.164454	-0.434839	-1.52386	-1.5734	2.81267	2.15535	1.42376	1.42376	3.60795	1.42376	-1.13861	1.42376	0.7349	-1.89281	0.7349	0.0853672	-0.359458	-2.7816
Chr01_Occ:19280001-19300000	7.68473	5.33847	0.872215	0.789937	2.67558	5.81095	-0.810887	-4.61136	1.53594	2.7193	-2.7202	5.04837	-1.08006	-2.71704	4.17215	-0.271709	2.73701	0.207967	-0.0749688	-3.02925	-0.367941	-0.960118	-4.16825	1.08833	0.0276675	-1.24592	-0.675087	0.014413	-0.281958	-0.826676	-1.19852	-1.19852	0.888728	-1.19852	2.86887	-1.19852	-1.00127	-2.09748	-1.00127	1.85296	0.352084	-1.99289
Chr01_Occ:19300001-19320000	3.11949	1.75904	0.0356905	0.265698	2.5483	0.881827	2.68255	-1.53525	2.04304	0.131816	0.124411	2.88268	-1.85494	0.702493	2.23006	-0.291171	2.31998	0.545803	-0.574046	1.06101	-1.95531	-2.07886	0.643433	-3.64906	-1.74283	-1.47955	-1.87462	-2.73225	-0.907054	-1.31477	-0.461042	-0.461042	1.29696	-0.461042	0.727151	-0.461042	-0.432468	-2.60545	-0.432468	0.652761	-2.46404	-3.39552
Chr01_Occ:19320001-19340000	2.93929	0.26631	3.61603	0.230604	5.10019	2.83859	5.80076	3.67009	-1.9573	1.04046	-4.39917	0.448563	0.251524	1.17546	-0.182747	1.40899	-1.63986	3.2953	0.570442	-1.28155	-0.276163	-1.45996	-2.69913	-0.914165	0.625236	0.280136	-0.7963	0.116312	-0.34751	-0.0627584	3.93038	3.93038	2.82063	3.93038	1.14481	3.93038	-0.898008	-4.91907	-0.898008	1.20315	-0.0466135	-2.83915
Chr01_Occ:19340001-19360000	-0.224113	1.97548	2.85846	3.11262	3.58374	3.31725	-1.00305	-1.38951	-1.48842	3.41193	-0.747689	-0.205448	-3.00805	1.18723	-2.12064	-0.333384	-1.23679	3.73262	1.03953	-2.00354	0.52585	-1.36753	-2.23192	-0.989441	0.258214	1.28427	-2.70771	0.232182	-0.349625	0.809991	1.50025	1.50025	0.580555	1.50025	2.25797	1.50025	0.131494	-0.246146	0.131494	-0.143936	-0.947941	-0.780319
Chr01_Occ:19360001-19380000	-0.74123	2.37006	0.48783	0.6209	1.63081	1.94955	-0.992267	-0.752521	0.979328	4.06889	0.830032	-2.10104	2.02245	0.88174	2.48567	0.415737	-0.595566	-1.18212	0.973337	-4.27483	-1.45411	0.385319	-3.53534	0.25573	-1.40884	-0.340235	-1.50048	0.782776	-2.14005	0.432429	-2.25356	-2.25356	-0.555765	-2.25356	1.94254	-2.25356	0.110845	1.49608	0.110845	-2.71197	-1.68978	0.311118
Chr01_Occ:19380001-19400000	3.41593	3.94604	2.14894	0.123957	3.32532	3.65781	0.896922	3.11657	-0.87473	-1.47967	1.19918	-0.86764	0.822436	-1.07424	2.99823	-0.278896	-2.42124	0.778195	-0.482925	-1.64777	-0.439758	-1.86772	-0.474915	2.7545	-1.88199	-1.64469	-0.842626	-1.41326	0.934055	0.526784	6.30071	6.30071	2.51321	6.30071	1.68211	6.30071	-0.66706	-1.39981	-0.66706	0.650183	2.25959	-0.881738
Chr01_Occ:19400001-19420000	-16.4207	-13.1485	-10.6702	-5.3694	-8.80301	-2.59508	1.64134	-5.41279	1.42925	0.0405698	0.230326	-2.33879	-2.12679	-5.14653	-1.81286	-0.0806428	-0.893988	1.85556	0.373107	-3.99043	-2.8299	-1.37596	-4.61306	-3.06031	-3.42177	-0.716458	-3.71262	1.27956	-2.8182	2.89171	3.63501	3.63501	4.28158	3.63501	1.06097	3.63501	-5.82175	-4.66171	-5.82175	-2.16153	-1.9229	-4.18258
Chr01_Occ:1940001-1960000	0.283594	1.00178	1.75789	0.764118	2.27459	6.28927	-1.11887	-1.25991	0.917471	1.14286	0.202582	2.03633	-0.50839	2.04098	0.259839	-1.52141	0.590992	0.591818	-1.45569	-2.80286	-1.98154	-0.251265	-2.76013	-1.97502	-0.713073	0.668037	-1.32491	0.490901	-1.82242	0.200326	-0.185989	-0.185989	0.851538	-0.185989	-0.41377	-0.185989	2.65645	1.67834	2.65645	1.50892	-1.29655	0.196552
Chr01_Occ:19420001-19440000	0.174057	1.5544	0.0747577	1.82462	3.36687	2.09677	0.316964	-0.462168	-0.127299	-0.356523	-2.42545	-1.35081	4.43473	-0.188178	-1.62095	0.0522098	-2.38658	-1.31317	4.12034	-1.25181	4.50707	1.57075	0.0441193	-1.97407	-1.28481	-0.434526	-1.30193	-0.137964	-1.04343	0.633596	-0.621613	-0.621613	1.77806	-0.621613	-1.49955	-0.621613	-0.964514	-1.89163	-0.964514	-0.222756	1.51874	-1.10485
Chr01_Occ:19440001-19460000	2.35964	1.15992	1.42318	0.0942553	1.46231	0.387182	0.971389	-2.56943	-0.779822	-1.59195	0.186123	0.536057	1.76667	-1.20254	-0.133324	-0.608746	-1.27566	0.439312	-1.27674	-1.33347	-2.48153	0.428165	-2.9777	-1.1416	1.31569	-0.766024	0.220742	0.694627	0.83558	0.996009	1.10617	1.10617	0.778158	1.10617	1.26866	1.10617	-1.12834	-0.638212	-1.12834	-0.336099	-2.13122	-1.33318
Chr01_Occ:19460001-19480000	0.160795	2.01596	0.219934	0.65197	0.557624	1.45908	0.314324	-0.662551	-1.67391	-1.52837	-2.26494	-0.818291	0.69928	-0.790195	0.573093	-1.6345	-1.57101	-1.35561	1.08619	-0.920831	0.854491	0.360657	-0.227157	0.705523	0.464017	-1.95696	-0.902067	0.976997	-1.08139	-0.205309	2.78574	2.78574	1.34279	2.78574	0.23021	2.78574	1.16983	-0.578205	1.16983	0.213466	1.1151	-0.294567
Chr01_Occ:19480001-19500000	3.62342	5.10253	6.67171	-0.0904151	5.63335	-0.445001	1.16433	-0.0899894	0.622435	0.316441	1.18354	-0.982308	-1.33613	0.209137	-1.62294	-0.804648	-0.595004	0.233384	0.906236	-1.37844	1.70235	2.00784	-1.0013	-0.92593	-0.46054	-1.46226	0.535569	0.776154	1.27319	0.980987	-3.19575	-3.19575	-0.718194	-3.19575	1.98073	-3.19575	-1.57702	-2.31145	-1.57702	2.11971	1.30123	-0.70021
Chr01_Occ:19500001-19520000	1.11521	1.78904	0.145421	0.806992	4.34522	3.84498	-0.174318	-1.25389	2.09918	-0.2407	0.618784	1.64463	-0.526435	2.77901	1.71668	0.00969285	0.150175	2.02375	-0.2664	-3.09362	-0.661302	0.622029	-2.5946	-0.777603	-3.31207	1.84577	-2.80232	-1.63828	-2.90273	0.619571	-2.65281	-2.65281	3.12725	-2.65281	-0.392856	-2.65281	0.455947	-2.23011	0.455947	1.7511	-2.26836	-2.9619
Chr01_Occ:19540001-19560000	1.67151	0.814504	3.13595	2.03707	0.367605	1.28569	0.795859	-0.274002	0.296177	0.384257	-0.889844	-0.0392025	0.844215	-1.31516	1.38621	0.967011	-1.33199	-0.261612	5.39017	-2.77337	2.82023	-1.10265	-1.51226	-1.2973	-1.51409	0.212601	-0.79777	-1.18222	0.363496	-0.578508	-1.5919	-1.5919	-0.295508	-1.5919	1.61287	-1.5919	-0.802074	-2.20434	-0.802074	-0.193852	-0.151874	-2.16095
Chr01_Occ:19580001-19600000	0.120222	3.09031	3.43874	-0.294624	1.27272	-1.08904	-1.9296	1.63521	-0.981497	1.56219	-2.20373	0.6834	0.270546	3.15334	-4.29044	-1.85856	-2.14775	3.20777	1.62057	1.01456	-0.0206544	1.76784	0.959382	-1.1823	2.41369	0.10486	-0.271019	-3.58322	-1.51564	1.2536	4.17195	4.17195	3.27011	4.17195	-0.861207	4.17195	0.43225	-1.16309	0.43225	-2.91743	2.73906	0.764505
Chr01_Occ:19600001-19620000	-5.24613	-3.42828	-2.98902	-5.79657	-5.20494	3.63426	-2.19762	-7.69637	1.64448	-2.91788	0.847844	0.664915	-5.03412	4.11898	-2.91605	0.102005	-0.786502	1.39184	1.12614	-6.95835	-1.56708	-4.67843	-6.03085	-5.01405	-1.71967	-2.27263	-2.2051	1.42781	0.0426611	0.75648	4.31825	4.31825	3.75388	4.31825	3.25811	4.31825	-2.10515	2.35673	-2.10515	-4.90008	-0.980568	3.55049
Chr01_Occ:1960001-1980000	3.19645	0.225939	1.68814	0.279292	1.334	1.7679	-1.4772	-0.924179	0.939634	1.12096	1.47658	1.37222	0.422416	4.3631	0.147227	-1.22934	-0.806887	-1.28472	-1.91803	-2.79596	-3.26691	-0.144279	-3.65922	-1.69156	-0.581424	-1.76729	-0.449536	-2.07913	0.506467	-0.958752	1.83258	1.83258	3.63913	1.83258	-1.61721	1.83258	-1.82785	-2.3413	-1.82785	-0.218628	0.522719	1.29588
Chr01_Occ:19620001-19640000	-2.39332	0.646903	-2.05268	-0.63441	4.6079	3.60258	0.894154	-0.0964318	-2.57444	-0.51703	-2.05597	-4.63167	2.45198	1.4471	-0.183143	-2.03314	-3.29076	-1.55829	-2.27081	-1.49324	-1.54656	-1.65205	-2.5891	-3.29192	-2.85742	0.571859	-2.34857	-0.891945	-1.62841	-0.1614	1.55537	1.55537	4.38547	1.55537	-4.84794	1.55537	-1.85062	-2.01881	-1.85062	-1.01106	0.82202	-0.166806
Chr01_Occ:19660001-19680000	-1.46275	-0.960383	-2.23083	-1.07966	0.818233	0.776364	-1.85157	-0.743175	0.967964	2.12692	-0.946053	-2.20151	-3.49491	-0.786871	0.177037	-1.74374	0.916272	-1.46948	-1.43721	-3.34143	-1.12463	0.683031	-2.71672	-1.7365	-0.882648	1.2153	-0.529294	-0.773446	-0.754889	-1.58824	1.60383	1.60383	3.77518	1.60383	0.299608	1.60383	-2.33295	-0.608949	-2.33295	-3.59563	-1.3479	-0.427724
Chr01_Occ:19680001-19700000	7.34549	2.90016	3.57723	2.13524	0.548062	0.542342	1.26354	-2.28915	2.21171	2.65549	1.04448	0.996619	-1.68531	2.7139	-2.3231	0.407228	-0.442825	2.07339	3.67673	2.97546	0.8797	-0.43753	1.74356	2.30006	-0.459115	0.543874	0.0126857	0.67745	0.0974406	0.475753	0.608576	0.608576	1.43591	0.608576	1.28874	0.608576	-0.380151	-1.13076	-0.380151	0.847252	-0.0562317	-0.35492
Chr01_Occ:19700001-19720000	6.49614	-1.70315	4.26052	2.35333	1.79275	3.05887	1.51052	0.877097	0.998282	1.64446	-0.252309	1.29595	0.61484	2.00472	-1.01616	-0.0997594	-1.12523	0.00912128	0.596897	1.88816	1.83254	-3.31361	0.497421	1.14652	-0.383147	1.1406	-3.09221	-0.344723	-2.02361	0.549127	1.50686	1.50686	0.731214	1.50686	0.65964	1.50686	-0.216535	-1.74812	-0.216535	2.68579	-1.60314	-0.997358
Chr01_Occ:19720001-19740000	5.42948	1.94907	3.62749	0.831569	1.59536	0.999342	3.32741	-3.57145	2.5173	-1.84187	5.37011	0.832089	-0.37269	-0.351463	2.7758	0.424284	-0.65161	-1.15948	-2.01396	-0.602777	2.87645	-4.69448	-0.813211	4.29008	-1.19789	-1.07813	-2.0292	-0.939176	-0.887006	-0.956709	3.25595	3.25595	-0.287773	3.25595	1.57699	3.25595	1.25888	-0.867499	1.25888	0.492742	-0.622981	-0.38418
Chr01_Occ:19740001-19760000	7.84794	3.90444	7.13107	3.65415	6.83487	6.13832	-0.645275	4.26487	-3.53325	4.61131	0.136394	-0.0789102	-0.987171	0.223567	-0.985217	1.75715	-1.00774	1.35044	-0.47883	-4.59953	-0.209712	1.57134	-4.28952	-4.4301	-0.54497	0.272391	-1.99045	-0.908862	0.594101	1.27917	3.506	3.506	1.5843	3.506	1.71495	3.506	1.22203	0.787836	1.22203	-1.41633	0.1729	-1.81005
Chr01_Occ:19760001-19780000	1.47772	2.42968	3.24496	2.76058	0.441487	2.88855	3.72264	-1.8708	3.55144	-2.13328	0.907079	1.13079	1.58962	-1.52117	0.26858	0.114372	-1.66378	-0.338606	1.96527	-0.261471	0.992195	-0.0117447	0.522618	-1.35972	-0.625154	-1.03868	-1.96016	-1.69025	-0.243499	-1.78154	2.08794	2.08794	1.71374	2.08794	0.0652515	2.08794	-1.43787	-2.10904	-1.43787	0.168395	1.09366	0.153204
Chr01_Occ:19780001-19800000	6.23149	3.28872	5.73194	3.59991	4.58893	5.25645	1.29419	0.06669	2.95964	2.15612	-0.609482	5.31879	1.20775	2.42836	0.45643	-0.543224	-1.49352	1.29565	2.64852	-0.493377	-0.25922	-2.66031	-3.07689	-0.764394	-0.759687	0.385526	-2.05917	-1.08813	-1.41479	0.371472	1.02286	1.02286	1.51238	1.02286	0.345156	1.02286	-1.67403	-1.41887	-1.67403	-0.646193	1.5751	-1.48976
Chr01_Occ:19800001-19820000	1.96447	4.12535	5.34037	2.11914	2.06739	3.62307	-5.38886	-0.187759	1.65554	1.70868	-0.343184	0.617086	1.72872	-0.514753	0.3686	1.88949	2.25686	0.82658	1.40595	-0.425592	-4.06165	2.7348	-1.82932	-2.20276	0.069647	0.471756	-0.727607	-1.44697	-0.300483	0.142283	1.94949	1.94949	1.00244	1.94949	2.48089	1.94949	-0.443502	-1.1877	-0.443502	0.0377807	-0.754709	-2.58966
Chr01_Occ:1980001-2e+06	3.88895	-0.763297	2.25232	-0.147013	2.27401	0.935983	0.601462	1.29222	3.24861	0.680991	2.29938	0.684791	-1.87784	-0.595063	0.0145685	-2.30281	-1.25691	-1.57896	0.72404	-1.07213	-0.702478	0.259773	-0.74176	-2.42987	-0.797667	-0.652527	-0.665511	0.233398	-0.455831	-0.450563	1.63742	1.63742	1.8865	1.63742	0.432962	1.63742	-1.89077	0.0489191	-1.89077	-2.67602	2.82992	1.20181
Chr01_Occ:19820001-19840000	5.69399	6.03898	8.38191	8.1597	8.30631	7.14463	-3.317	0.175337	-0.691959	-1.77423	-0.638961	-2.71807	2.44512	1.48221	-1.75595	2.5234	0.180442	-0.451478	-3.06792	-1.8422	-3.98671	-4.75361	-1.96431	-2.22819	-3.89137	-1.18884	-3.32057	-0.434936	0.940026	0.243671	-0.119862	-0.119862	3.30056	-0.119862	0.226105	-0.119862	-0.645999	-2.75789	-0.645999	3.3296	-0.983667	-4.52045
Chr01_Occ:19860001-19880000	4.84127	1.40152	3.29085	0.242122	5.89418	2.84489	1.06301	-0.44019	-1.82901	1.56037	-1.91642	-1.02646	-4.43947	-0.855405	0.585038	-1.38207	0.40519	1.62325	0.353085	-1.6217	4.14034	3.2403	-1.72327	-0.853819	0.299208	0.499847	-0.491558	-0.519308	-1.46698	-0.0945206	0.591161	0.591161	3.36652	0.591161	-2.38093	0.591161	-1.91798	0.395328	-1.91798	-0.996227	1.93518	0.741281
Chr01_Occ:19880001-19900000	0.534613	-1.49637	-0.671636	2.37137	5.16045	6.06554	-0.533654	-0.878038	-0.0772281	2.19366	-1.27248	-0.278924	-1.869	0.786152	2.76951	-2.05007	-0.819456	-1.48538	0.650123	-0.487281	-0.508221	-0.832294	-0.589755	-2.18705	-0.746093	0.510237	-0.12572	-0.333765	-0.0797621	-1.29495	1.5294	1.5294	2.43727	1.5294	-0.5294	1.5294	1.11998	-0.131937	1.11998	-0.815327	-0.448198	-2.62171
Chr01_Occ:19900001-19920000	8.16293	4.76964	1.73299	2.42294	6.88894	4.371	3.77767	-0.895764	4.11116	0.852146	-2.71677	6.93221	0.799834	1.70713	-0.871048	-0.629012	0.884482	0.658303	0.109956	-2.79365	-0.813363	0.992842	-2.14572	-0.556172	-2.94722	0.115058	-1.01191	-1.49258	-0.703711	-0.943917	0.462413	0.462413	-0.0669372	0.462413	0.783502	0.462413	-1.10436	-1.09765	-1.10436	-0.197788	-1.92817	-1.54313
Chr01_Occ:19920001-19940000	4.54373	-1.22037	6.01597	2.36066	1.88661	2.46325	10.3706	-3.4796	11.3697	-3.08785	1.98826	9.70712	4.29684	-0.711756	-0.572257	1.18608	0.888687	-1.84586	1.97076	-2.67989	1.40315	4.01006	-4.57386	-2.87947	0.256702	-0.481051	-2.32906	0.143639	-2.0599	-0.0258166	-1.31523	-1.31523	3.97816	-1.31523	-0.639276	-1.31523	-0.12398	-2.51756	-0.12398	1.05815	1.00187	-2.88583
Chr01_Occ:19940001-19960000	3.35781	7.33364	4.78005	-0.027823	3.33756	3.66471	5.8204	-0.502179	4.43818	1.63938	-0.234827	2.50441	6.94544	-1.70478	1.31654	6.96508	-3.23915	-2.08251	-1.78673	-1.57031	-2.71497	2.23674	-3.06097	-2.03843	-1.6654	0.242101	-1.78691	-0.0592731	-0.35885	-0.41981	4.252	4.252	5.17796	4.252	-1.68971	4.252	-1.24761	-2.79584	-1.24761	0.171998	-0.665906	-3.02594
Chr01_Occ:19960001-19980000	2.53729	4.77372	10.9634	2.01979	6.23343	1.72697	3.08016	-0.3539	1.0972	-0.872479	-2.40287	4.43715	2.85499	-0.771708	0.123875	4.78662	-2.04804	-4.02543	1.697	-2.88202	2.42057	2.01149	-4.11341	-2.57461	-4.0229	2.22442	-2.21527	-1.84625	-3.03977	1.20465	3.96198	3.96198	5.62554	3.96198	-1.85967	3.96198	-0.410424	-1.2454	-0.410424	-1.29537	1.28729	-0.894225
Chr01_Occ:19980001-2e+07	7.3092	4.03808	10.4911	3.72535	6.53737	10.0995	1.25392	1.17812	0.599536	1.7503	2.70481	1.83125	-1.5532	-0.368094	-3.66732	-0.431211	-2.7808	-0.970261	-1.154	-2.31244	-1.67592	-1.96327	0.175282	-4.70441	-1.36611	0.0895572	-1.0983	-2.13758	-1.3558	-0.382232	3.47776	3.47776	2.0365	3.47776	-0.137451	3.47776	-3.35177	-0.221557	-3.35177	-1.94052	0.0957013	0.118687
Chr01_Occ:20000001-20020000	4.0521	2.60483	2.87298	1.01144	1.64085	4.294	-0.196523	-2.41383	-0.302065	0.120031	0.598681	1.26892	2.75337	-0.115901	1.87178	-0.760886	0.150636	-1.2672	0.114785	2.01734	-2.94133	0.0296013	0.512707	1.13986	-0.558214	0.222639	-1.88002	-0.0500215	-1.17671	0.073562	2.20573	2.20573	1.88203	2.20573	9.73345e-05	2.20573	2.46623	2.95296	2.46623	0.259065	1.54435	1.92137
Chr01_Occ:2000001-2020000	3.43751	5.00013	1.93001	0.69584	1.01264	0.33017	-0.845762	-0.135477	6.68112	0.767947	4.45779	1.67897	-1.5609	0.187341	2.74685	0.0479553	-2.0015	-2.79077	-0.642567	-1.87477	0.0401809	-1.24437	0.309973	0.65452	-0.816934	-2.08208	-2.07514	0.534577	-2.05094	-0.693233	2.96829	2.96829	1.36537	2.96829	1.32953	2.96829	-1.20994	-0.784981	-1.20994	0.511244	1.16927	0.403031
Chr01_Occ:200001-220000	-0.0412981	-1.43156	-0.12272	2.12555	2.73817	0.898704	-0.658164	-0.604259	0.232514	-1.84553	0.705859	-0.548188	-0.3622	0.179974	1.33739	-0.47776	-1.60261	-0.255469	1.4719	0.196259	-1.62455	-1.86018	-0.057885	1.46834	-1.67585	-0.372258	-0.91906	-1.48688	-0.0171996	-0.877996	0.072547	0.072547	2.07045	0.072547	-0.363094	0.072547	-1.60121	-1.17839	-1.60121	0.335259	0.418608	-0.919135
Chr01_Occ:20001-40000	-3.26378	0.520938	-4.05056	1.87515	2.53464	0.192166	-5.07931	-0.595345	2.70374	0.335407	1.05394	2.46546	-0.855791	-1.11979	-2.61856	0.0914652	0.607106	0.812871	-0.814509	-3.50638	-1.07862	0.694728	-3.10717	-1.79942	-1.08125	-0.613751	-3.93578	1.21366	-0.59926	2.7444	1.29489	1.29489	0.45284	1.29489	3.28955	1.29489	-1.69238	-1.38051	-1.69238	-1.93288	1.15353	-1.76931
Chr01_Occ:20040001-20060000	8.23278	2.06258	4.36063	1.8691	7.91559	2.43547	6.98098	-3.71002	5.48335	-2.57182	-3.84544	8.90731	2.73602	1.09707	-2.38373	4.75546	-0.700368	0.60519	0.249321	-2.9718	-3.43904	1.92433	-3.08018	-0.442101	-1.34712	0.73613	-0.739772	-0.974153	0.547936	-0.13312	-5.2427	-5.2427	-0.744615	-5.2427	-2.94907	-5.2427	-0.638167	-2.21994	-0.638167	-1.82487	-0.431043	-5.32029
Chr01_Occ:20060001-20080000	6.23285	6.44964	5.56722	1.33095	6.62811	4.53255	3.00782	-2.00948	2.74353	0.864529	-0.176441	3.15162	4.06468	1.84998	-1.72348	2.85584	-1.83248	0.460214	0.626977	-1.51149	-0.372852	3.63994	-3.08675	-3.92411	-0.763455	2.50807	-2.74257	3.22068	-1.96507	5.33773	-0.254921	-0.254921	1.5946	-0.254921	-0.188921	-0.254921	-2.23486	-5.51755	-2.23486	3.69719	-2.17639	-4.37465
Chr01_Occ:20080001-20100000	4.34966	2.24332	5.64809	2.95715	3.99575	6.69833	0.864179	-2.2119	4.94038	1.08169	0.141233	4.17209	-1.3013	-2.07121	2.56246	1.92654	-0.955927	0.46274	-2.8155	0.258269	-1.86928	-0.465815	-1.31604	-0.406697	-1.47282	-1.29493	-1.17125	-0.486482	-0.982849	-0.744088	2.58134	2.58134	2.59731	2.58134	-0.623367	2.58134	4.52568	-0.0328283	4.52568	2.1906	-1.68307	-2.39864
Chr01_Occ:20100001-20120000	6.81342	1.68263	2.98368	2.19414	6.46527	5.82327	4.59479	-3.01219	5.2779	0.153603	3.05656	3.17331	3.01243	-0.690686	2.02068	0.952998	-3.81979	-2.13978	0.0565929	-2.12291	-2.94239	2.95484	-2.43417	-3.03668	0.611991	-1.15789	0.112839	-0.0614394	-0.660317	1.7173	0.77828	0.77828	3.04144	0.77828	0.096821	0.77828	0.898374	-0.659285	0.898374	2.87302	0.244785	0.216281
Chr01_Occ:20120001-20140000	8.79081	5.53969	5.25748	2.09652	3.07464	8.25225	3.12318	-1.07534	5.31994	-0.49401	2.09295	3.31302	0.333059	-0.932481	0.125291	0.944183	-1.78694	3.26205	-1.43495	-1.14962	-4.13234	4.93968	-3.74211	-2.26197	2.02768	-1.80022	0.838073	-0.0415396	0.0889401	1.01424	-0.56096	-0.56096	1.53727	-0.56096	1.84174	-0.56096	-0.0624382	2.86567	-0.0624382	-4.33319	-0.583762	2.63926
Chr01_Occ:20140001-20160000	5.01655	4.82934	2.81315	3.39248	2.14725	0.676912	0.218451	0.733309	1.7537	-0.391955	0.543881	0.788519	1.68104	0.712705	-1.00585	3.56314	-0.251223	1.13929	1.14063	-2.61024	-0.82768	-0.117391	-1.76815	0.0177254	-1.05731	0.318767	-1.82136	0.186514	-0.80986	0.632159	1.24948	1.24948	1.63953	1.24948	-0.786767	1.24948	0.175398	-1.47834	0.175398	1.31572	-1.45043	-1.02455
Chr01_Occ:20160001-20180000	8.16671	-1.31823	5.03168	1.42749	2.67558	4.0689	-2.55794	-4.92819	-1.57246	5.20485	-0.240568	1.68186	-0.725729	-0.807769	-0.876775	0.124522	-0.768733	1.43727	1.36753	-2.14876	2.50432	0.688557	-1.01623	-3.10918	-2.98048	1.86113	-0.993215	-1.71745	-0.701826	-0.743952	1.70318	1.70318	3.41318	1.70318	-1.06198	1.70318	-5.17611	-4.25677	-5.17611	-1.00859	-0.158324	-2.36657
Chr01_Occ:20180001-20200000	2.34327	1.06174	2.41023	2.3826	0.927379	4.01866	-0.691288	-0.851129	-2.90142	1.29635	-1.64225	-1.30422	1.98127	-0.162778	1.76068	0.165505	-0.506134	-0.252399	-1.80368	-2.25782	-3.47936	2.58332	-2.35098	-0.397224	-1.26992	-0.0900705	-1.91223	-0.0184191	-0.733786	0.140292	-0.212572	-0.212572	-1.00197	-0.212572	1.3854	-0.212572	-0.742773	-0.521374	-0.742773	-1.94361	0.290779	0.139263
Chr01_Occ:20200001-20220000	6.22937	2.5198	9.63174	1.801	4.76768	9.28959	-0.967893	0.408788	1.34027	1.53022	0.870937	-0.571572	-2.86844	0.585885	0.28227	-2.61426	0.879953	-0.114035	1.97309	-5.11268	-0.100761	-0.97421	-4.22052	-5.23475	-0.820528	3.15065	-2.38768	0.139516	-0.552913	3.00359	1.29325	1.29325	0.369213	1.29325	1.48352	1.29325	-2.42638	-2.15958	-2.42638	0.384948	1.60427	0.483429
Chr01_Occ:2020001-2040000	3.18894	0.745298	2.75209	3.1351	-5.64578	-0.0567808	-3.52948	0.227987	0.55581	-1.05208	2.41649	-0.831182	-3.855	-0.993532	1.83601	-2.98563	0.632528	-0.829827	-2.28614	-2.97688	-0.235743	3.29461	-2.30835	1.06852	0.778107	-3.1626	1.13325	1.28066	0.396104	-0.128947	0.242921	0.242921	-1.14617	0.242921	1.65347	0.242921	-0.172536	-1.51457	-0.172536	-1.94565	0.458678	-1.74294
Chr01_Occ:20220001-20240000	3.66742	4.74549	2.72912	0.634588	0.5271	4.5883	-0.427329	0.0436037	1.55331	1.42561	0.997018	-1.10053	7.80549	1.49372	3.21996	0.576419	-1.35967	-0.558819	0.0219476	-0.814427	1.14313	-2.34219	-0.530848	-0.506707	-0.651597	2.2501	0.853093	-0.403009	-0.745909	3.02043	-0.993819	-0.993819	1.87989	-0.993819	-2.61849	-0.993819	-1.46673	-3.29824	-1.46673	1.10116	-0.107993	-2.77768
Chr01_Occ:20260001-20280000	0.120923	1.18733	-3.02416	-1.54414	0.518885	1.21961	-3.71807	-2.74725	-0.798297	-2.46446	-1.61038	-2.73172	-0.853413	0.650955	1.20281	-1.93843	-2.3249	-1.36288	-2.26372	-2.86819	-3.70912	-0.102642	-3.75123	-1.59836	-1.57898	-1.70772	-2.259	1.39532	1.87097	0.241939	1.24636	1.24636	1.22893	1.24636	1.21911	1.24636	-2.03394	-0.466977	-2.03394	-1.29839	0.38593	1.41484
Chr01_Occ:20280001-20300000	-3.45305	-1.59554	-0.0104995	0.0482159	4.6094	-1.77465	-2.27049	0.780919	0.761548	-1.292	1.28896	1.79437	-1.25904	-1.23133	0.888153	-1.60797	-2.15556	0.980017	-1.86377	-4.04687	-1.9856	-0.779414	-4.55226	1.98762	-1.27779	-2.67622	-1.19858	-2.07282	-0.174356	-1.07145	2.0589	2.0589	1.7521	2.0589	1.56859	2.0589	-2.19693	-1.81202	-2.19693	-2.56589	-1.05822	-1.78156
Chr01_Occ:20300001-20320000	1.59268	0.135176	-1.50905	1.98728	4.72729	0.750209	-0.348446	2.12818	-4.08805	-2.21036	-3.20495	-4.0559	-4.31597	0.431891	0.993329	-2.58638	1.0142	2.25358	-1.54319	-2.8205	-2.55271	-0.95312	-3.49818	2.81261	-1.79053	0.681909	-3.43806	-2.74518	1.69305	-1.3879	-0.929896	-0.929896	-2.45981	-0.929896	3.06626	-0.929896	0.0776756	-1.04768	0.0776756	1.63137	1.42281	-1.85581
Chr01_Occ:20320001-20340000	-4.10495	-4.10205	-1.81575	-6.2319	0.280275	-0.0678669	-2.69999	-1.39902	-0.900404	-1.30579	0.130941	-0.385475	0.260548	3.07514	1.24156	-2.42613	0.986403	-1.60527	2.82403	-2.24599	1.54663	-1.23164	-3.42163	-1.84026	-1.88448	3.01594	1.09537	-0.667246	1.4789	-1.32126	2.16429	2.16429	1.70332	2.16429	-0.682199	2.16429	1.75848	2.68757	1.75848	-0.167387	-1.82519	0.817849
Chr01_Occ:20340001-20360000	0.706232	0.158602	2.09712	0.78504	3.00608	2.8884	2.38924	-1.31093	3.52118	3.05454	1.41933	0.953989	0.790196	1.18339	-0.273405	1.40256	2.68295	1.83181	0.145381	0.591154	0.16994	-0.782664	-0.318335	-0.894212	-0.306969	-0.858787	-0.24658	-1.268	0.86341	0.338041	1.24023	1.24023	0.742083	1.24023	1.42152	1.24023	-0.341893	-2.84018	-0.341893	2.61492	0.35179	-2.17275
Chr01_Occ:20360001-20380000	2.90477	2.79591	5.72873	1.84186	-0.477357	4.07532	-0.252012	-0.232454	-1.79535	1.00945	-0.896339	-0.20326	2.50323	1.17398	-2.20069	-0.169609	-0.788334	-0.878021	0.526053	-3.79504	0.185582	2.29962	-2.91124	-0.212695	0.855742	-1.95748	-0.549977	1.83411	0.641876	1.32206	1.66159	1.66159	1.91971	1.66159	-0.00891519	1.66159	1.07551	1.40101	1.07551	-0.541085	0.0725455	-0.0801525
Chr01_Occ:20380001-20400000	-0.145543	0.614923	-0.494026	2.43632	5.53817	0.831337	1.03267	-0.96884	3.41654	-0.966433	3.01965	2.93473	4.6371	0.454929	1.16224	-0.291313	-0.561297	-0.421684	0.654491	-1.27582	-0.963103	-0.208541	-2.20928	-2.57603	-1.71893	2.29233	-1.02256	2.43566	-0.859548	3.67547	0.771292	0.771292	-0.959716	0.771292	3.63037	0.771292	-1.62016	-1.64248	-1.62016	1.17697	-1.15187	0.9124
Chr01_Occ:2040001-2060000	3.77644	1.99442	1.65816	2.61811	2.8538	-1.10221	-0.139817	2.04467	2.28979	0.288389	5.43826	-0.803376	0.888135	-0.985589	0.946947	2.49908	-1.53703	4.40341	2.45679	-3.68287	-2.18879	-1.12162	-4.58321	-0.771618	-1.98129	0.119747	-1.91694	1.12643	-0.0404479	-0.557201	0.625507	0.625507	-0.69155	0.625507	1.8307	0.625507	-2.18572	-1.77457	-2.18572	-0.465912	1.78938	-0.433243
Chr01_Occ:20520001-20540000	0.887428	1.25322	3.65837	1.3947	1.829	3.93461	1.77871	1.07387	1.36048	0.180783	-1.28783	0.0106418	3.53487	-1.02134	-1.63836	1.94439	-0.596849	-0.794384	0.738684	-2.61827	-1.72394	1.39237	-2.89466	-3.61691	-1.15741	2.51445	-1.11986	1.61398	-0.914589	2.30464	1.27696	1.27696	3.59651	1.27696	-1.95357	1.27696	-1.06071	-3.01002	-1.06071	2.15237	0.189395	-1.37201
Chr01_Occ:20540001-20560000	2.43076	2.36553	0.361547	3.392	3.12368	2.97425	-0.486814	-1.01948	1.5751	0.140037	1.65858	0.404416	-1.33892	1.53018	1.40511	-3.6293	-0.692895	-0.603684	-1.53965	-1.15815	-3.78006	1.75004	-1.42845	-3.19932	-0.807544	-0.708144	-1.35909	-1.5512	-0.487351	-0.430423	1.47456	1.47456	3.28562	1.47456	-1.62643	1.47456	-0.0809988	-2.4396	-0.0809988	0.0253646	-0.425978	-0.807491
Chr01_Occ:20560001-20580000	3.78629	3.04139	3.03075	0.871867	4.59416	1.43707	2.89857	-1.81912	0.778902	0.542686	1.48128	-1.75877	-0.749641	0.618566	-0.92818	1.22699	0.359843	-1.23614	1.08279	-1.80375	1.14499	-2.47709	-1.13383	-1.3825	0.306809	-0.741581	-0.431624	0.739544	0.295604	0.524346	-0.32869	-0.32869	-0.710361	-0.32869	2.52929	-0.32869	1.86688	0.287031	1.86688	1.65393	0.487015	-0.131561
Chr01_Occ:20580001-20600000	4.40302	2.19809	4.52557	2.68675	1.92687	1.28579	1.73879	-1.91899	2.09816	-1.72528	0.790177	0.0327181	3.03592	-1.12588	4.62318	3.05967	1.51865	0.614615	0.872037	-1.15684	0.550668	1.3566	0.182836	-3.47923	-0.835934	0.0725204	-0.93586	1.08622	-0.909938	1.31244	-0.00171893	-0.00171893	-0.641612	-0.00171893	3.8384	-0.00171893	-0.415668	-1.63013	-0.415668	0.48815	-1.09816	-2.40642
Chr01_Occ:20600001-20620000	-1.73024	2.52224	-2.73675	-2.1745	2.06251	-0.40508	-0.576441	-0.278	1.50617	0.287591	1.72957	-0.243196	-2.20939	-1.19691	0.461696	0.0295402	-1.73087	5.24842	0.306118	-0.692584	-2.55655	-0.219773	-2.09486	-2.04551	-2.89763	2.07837	-2.10437	-1.16617	-2.19009	1.02773	0.781656	0.781656	0.692382	0.781656	2.5721	0.781656	-1.5485	-1.15318	-1.5485	-1.71851	0.290755	-0.321729
Chr01_Occ:2060001-2080000	2.35882	0.688652	2.22172	2.97665	-0.330125	-2.11146	0.83901	1.22368	-1.00009	-1.14652	1.3419	0.959468	-2.08963	-0.82253	-0.822501	-0.52468	-1.74397	-0.395552	0.20531	-0.970111	1.6886	1.41905	0.477473	0.105848	-0.3054	0.250705	0.268205	0.0722893	1.45748	-0.464583	2.86702	2.86702	1.1004	2.86702	0.606595	2.86702	-0.211866	-3.63608	-0.211866	0.599852	1.15401	-3.64564
Chr01_Occ:20620001-20640000	2.19413	3.78678	2.28956	0.417729	2.83414	0.960593	-1.33767	1.36716	-2.97658	1.47871	-0.946042	-4.27084	0.634953	-0.617823	1.84329	0.0828167	0.796097	1.53661	-0.429578	1.72345	0.422767	-0.980721	0.639037	2.25067	-1.65852	-0.364576	-1.32642	-1.06887	-1.11982	-1.33249	2.28744	2.28744	1.10583	2.28744	0.658498	2.28744	-0.415659	-1.15621	-0.415659	-1.19738	-3.27486	0.200038
Chr01_Occ:20640001-20660000	4.60308	2.79031	3.9682	2.28115	4.92817	2.73709	2.47873	-0.325226	-3.13722	-0.724357	-1.96669	-2.76832	0.587135	2.18298	1.18188	0.913534	-3.38016	-0.425251	0.435026	-2.64295	-1.51277	0.991492	-3.23703	-3.27995	-0.844536	-0.695943	-0.788336	-0.398355	-1.74628	0.741413	-0.288635	-0.288635	4.13668	-0.288635	-4.11457	-0.288635	-1.27889	-3.68336	-1.27889	2.4578	-0.00904796	-2.68341
Chr01_Occ:20660001-20680000	0.897066	2.2332	8.06468	-1.76443	6.89218	6.28358	-3.16139	0.15667	-2.41957	-3.86489	-3.14178	-4.16503	-2.12376	2.03839	1.4299	-1.31892	-1.70906	-1.14947	1.54028	-3.50657	-2.50842	-5.8756	-4.93165	-3.19127	-3.29737	1.72817	-1.42092	3.33559	0.432279	0.300795	2.07317	2.07317	1.595	2.07317	-3.2206	2.07317	1.59346	-3.31039	1.59346	3.48268	3.11138	-1.40189
Chr01_Occ:20680001-20700000	1.50895	0.68848	4.95941	2.06136	5.21396	3.26971	1.00828	0.250965	-0.533241	3.47961	-2.5608	-0.15382	-0.287438	-0.860619	3.93485	-0.542127	-2.49136	1.62077	-1.71653	-5.8129	-4.09191	1.11056	-6.51014	0.339753	-2.30913	-1.82038	-2.74352	-2.13946	-0.609975	-2.10652	-0.738134	-0.738134	1.8708	-0.738134	1.31128	-0.738134	0.704036	-0.0321763	0.704036	0.856577	-0.85225	-1.26395
Chr01_Occ:20700001-20720000	0.64358	2.70163	1.83684	1.3621	0.897507	1.68276	-0.661458	-1.3501	-0.0895139	-0.0839019	0.589395	-1.23981	-1.00317	3.52133	0.63962	1.49699	-0.208409	2.08744	-1.77346	-2.47103	-2.72736	0.420837	-3.04819	-2.36636	-1.04089	0.361741	-1.00076	-0.380925	-0.882878	-1.17271	0.797487	0.797487	0.544098	0.797487	1.04704	0.797487	-0.918067	-1.29784	-0.918067	-1.95094	2.50268	1.2744
Chr01_Occ:20720001-20740000	3.87459	3.13699	0.111508	3.28072	0.810573	3.58095	4.54534	0.53939	1.0369	0.658826	-1.86155	-1.12577	3.41046	2.75383	-0.796835	1.18961	1.0224	-1.2108	-1.52088	-0.556495	-0.45164	-1.89994	-2.6876	-2.23721	0.0525117	-0.128812	-1.20515	1.12298	-0.523599	2.25479	1.61437	1.61437	2.62842	1.61437	-1.02077	1.61437	-0.440411	-0.335399	-0.440411	-0.0718162	1.94158	3.01652
Chr01_Occ:20740001-20760000	8.51295	4.6935	6.261	2.76115	4.43398	3.72039	4.68518	2.44515	-0.797351	1.90997	-2.13393	-1.69471	-2.10984	0.964841	1.05797	-2.29166	3.38759	-0.652566	0.40337	-1.63518	-0.699472	-2.42288	-2.91237	-1.09635	-1.95378	-1.18405	-2.09931	0.894062	0.560096	1.0455	1.59789	1.59789	0.800269	1.59789	0.326227	1.59789	-0.784115	-3.74202	-0.784115	3.17024	-1.90738	-5.17616
Chr01_Occ:20760001-20780000	0.572014	3.23095	1.47433	0.319868	4.16227	1.0475	1.27521	0.313204	-2.40391	-1.00406	-1.1396	-2.56579	0.692399	2.29921	3.04755	-1.15726	-1.44519	-0.228673	1.69538	-2.80281	-0.041529	-0.126183	-2.46286	0.673003	-1.55549	1.12023	-0.0363392	-1.20813	0.747496	-1.95735	3.35132	3.35132	1.41133	3.35132	1.66843	3.35132	-1.20798	-2.45339	-1.20798	-1.4642	-0.593731	-3.42483
Chr01_Occ:20780001-20800000	-6.61303	-1.41964	-5.13675	-7.49871	-11.4533	-0.386662	2.78108	0.600385	-0.790748	-4.2	-0.849422	-1.52965	1.81767	-0.264675	3.44024	-1.01986	3.29628	-2.5069	2.67766	-1.30771	2.17686	-1.84328	0.000917242	-0.774472	-2.41401	1.45446	-3.85391	3.6261	-2.31504	5.18427	1.89574	1.89574	0.943733	1.89574	0.00973387	1.89574	1.54381	0.533028	1.54381	1.2898	-0.594319	1.73586
Chr01_Occ:20800001-20820000	5.52719	5.46447	8.30999	5.81704	8.61009	2.31689	2.62763	1.28616	-0.406409	-4.73554	-1.31243	1.33286	2.60419	4.26932	-1.67879	2.40704	-0.03509	0.278064	-1.32265	-2.78791	-1.70736	-2.4556	-4.14889	-0.463965	-1.74866	0.527994	-0.46137	-0.686573	-0.861676	-1.4057	1.1411	1.1411	-5.9176	1.1411	5.62144	1.1411	-1.28695	-2.83868	-1.28695	-0.639391	0.228186	-2.8616
Chr01_Occ:2080001-2100000	5.26298	-0.325526	3.97269	1.52783	2.74931	1.19718	-2.45885	1.17898	-0.841645	0.781478	2.54196	-0.849956	0.254053	-0.808397	0.628457	0.303753	-2.61412	4.82925	0.0610977	1.25946	-4.24684	-1.00685	0.659118	-1.67489	1.59831	-1.47681	0.122268	-0.404632	-0.963283	0.328136	4.91947	4.91947	2.5732	4.91947	-0.688245	4.91947	-0.368606	-1.97622	-0.368606	2.27437	0.495542	-1.84283
Chr01_Occ:20820001-20840000	0.849016	0.503146	2.11873	-2.0516	1.10979	1.7179	-1.20383	-0.646719	-1.17686	-0.913418	-1.24539	-0.65074	-1.73893	-1.15849	-1.23599	-1.37	0.0848114	-1.03621	1.41387	-1.11729	-2.08005	-0.41278	-2.15907	1.23799	-1.68611	-0.651133	-0.593951	-1.63198	0.519361	-0.467916	3.41185	3.41185	2.81101	3.41185	-0.0649059	3.41185	-3.33179	-2.32793	-3.33179	1.0123	-0.74963	-3.75417
Chr01_Occ:20840001-20860000	6.16131	0.0444462	5.01729	3.50158	4.08594	2.75913	8.38489	1.11892	1.88172	-0.369513	-0.778365	1.44178	-1.07849	0.157876	0.75674	-1.77048	1.08967	-2.85179	-0.567053	-2.3273	-0.982985	0.440147	-1.49648	-2.5346	-1.22038	4.09529	0.208536	-2.61241	-1.87544	1.47253	-1.91622	-1.91622	-0.718645	-1.91622	-1.82681	-1.91622	2.49792	0.285265	2.49792	3.13414	-1.15589	0.554067
Chr01_Occ:20860001-20880000	-1.68576	-4.41608	-0.646816	-2.27585	5.42641	2.21178	4.6587	-1.0898	1.31329	-3.26891	-3.06819	5.83749	1.21442	3.43044	0.460581	-0.00626593	1.46875	-1.43144	0.583108	-5.97427	-2.05826	1.24326	-6.52584	-1.66767	-2.3671	0.900181	-1.95492	-0.446192	-2.12335	-0.136687	-0.279243	-0.279243	1.07501	-0.279243	-2.03961	-0.279243	0.165567	0.507773	0.165567	-0.943142	1.03297	-0.140139
Chr01_Occ:20880001-20900000	3.8283	0.712689	6.04298	3.27824	-0.125283	0.125666	3.24596	-0.0622016	0.866047	-3.508	-0.685953	0.53269	3.04002	0.72871	-3.88439	1.39203	-0.537661	-0.602789	-1.05677	-2.19443	-1.85302	3.26475	-2.45453	1.5289	-0.955491	1.08826	-0.778463	-1.58923	0.583499	-0.0458245	0.84471	0.84471	2.53539	0.84471	0.269566	0.84471	-1.40417	-0.921363	-1.40417	-1.06838	-0.156015	0.824236
Chr01_Occ:20900001-20920000	18.5482	7.68937	17.5355	2.30678	-3.28736	6.05847	26.7181	2.13093	11.4956	-8.29451	1.07923	11.8926	14.7918	-0.532625	-0.614817	4.80206	-4.80313	-3.58092	0.926276	-4.95122	0.382025	12.195	-7.03732	-1.75646	-1.23885	-0.929899	-1.90551	1.47194	-2.0734	0.49984	5.1259	5.1259	8.94666	5.1259	-2.67973	5.1259	0.779745	0.00830127	0.779745	-1.72076	-0.0916829	1.39861
Chr01_Occ:20920001-20940000	10.9794	6.4858	17.9922	-1.99117	-3.2583	-2.25504	17.0676	-0.218583	4.66369	-5.82469	-3.14826	10.7695	9.38521	2.49559	-1.03841	5.44735	-1.72355	-5.12505	-1.15163	-5.71117	-5.27112	9.78654	-5.72746	0.301	-2.08442	-0.672717	-2.65827	-2.96871	-0.0883661	0.798994	3.61676	3.61676	2.82566	3.61676	-1.54829	3.61676	-1.30282	0.598987	-1.30282	-0.77611	-1.62341	-0.0441132
Chr01_Occ:20980001-2.1e+07	0.646962	0.0452099	3.88909	-2.98012	2.49204	-0.855389	4.82588	0.835643	0.0269228	-0.660413	-2.98775	0.526414	-0.14188	1.45702	2.45582	-2.25366	-3.1438	0.164837	1.047	-1.07403	2.0298	3.04719	-0.556595	-4.16735	-1.58567	-1.87292	-0.696744	2.18473	0.351511	1.19172	1.93292	1.93292	1.18865	1.93292	2.70367	1.93292	-2.19291	-2.17112	-2.19291	-0.217352	0.19405	-0.442959
Chr01_Occ:21000001-21020000	2.52142	2.20657	6.37783	1.06788	2.21166	-0.341987	2.58499	-1.09766	2.07735	-0.855286	0.874964	3.29883	1.68527	0.296159	-1.20068	3.52009	-1.30297	1.05669	-0.0748882	-2.14942	-1.20465	0.293986	-2.13741	-1.65609	0.363946	0.898757	1.47242	-0.621052	-0.0523256	-0.677917	-1.44254	-1.44254	-0.965859	-1.44254	0.199303	-1.44254	2.52813	0.561218	2.52813	-0.0633742	-0.477033	-0.843155
Chr01_Occ:2100001-2120000	3.27012	0.684107	2.35856	1.99516	1.48889	-0.479299	-4.047	3.8311	2.02754	-1.55089	-0.827843	-2.46551	-2.58753	0.855179	2.03018	0.00481803	-2.92398	1.50344	0.67184	-2.09847	1.61823	-1.25624	-1.70344	-2.19888	2.20531	2.78055	3.81193	0.392027	1.16718	-0.665805	-0.886703	-0.886703	1.78965	-0.886703	0.28651	-0.886703	-0.605194	-2.04598	-0.605194	0.0801797	-1.16762	-0.966323
Chr01_Occ:21020001-21040000	8.09976	4.85739	7.78304	0.779362	3.20622	2.85614	1.18449	-3.35912	0.563004	-2.10891	0.559608	2.65022	3.88309	0.975607	-1.45829	2.18397	-2.79071	-0.939736	-0.281305	-4.42416	-0.894088	-1.75937	-2.23301	0.429612	1.20547	2.3187	1.57695	0.181165	-2.32158	-0.874879	-0.697325	-0.697325	-0.109329	-0.697325	0.925774	-0.697325	0.544935	-0.882148	0.544935	-0.550627	0.126492	-1.24262
Chr01_Occ:21040001-21060000	8.95479	3.72582	8.24547	5.76679	5.25382	1.83078	4.68692	-2.73469	5.22382	-2.19247	0.11904	3.90837	0.292854	2.93519	-2.70871	-1.22061	1.47949	-1.51301	-2.98271	-2.21986	-3.01663	-1.35006	-1.73594	-1.24934	-1.09875	4.62848	-2.2737	1.45631	-1.92155	2.61867	1.45396	1.45396	3.52659	1.45396	-0.605915	1.45396	-0.104553	1.06128	-0.104553	-0.529416	0.535761	-1.82893
Chr01_Occ:21060001-21080000	6.97719	4.08712	6.46014	3.55135	5.73133	5.48864	2.33077	-2.76766	1.95899	-1.62949	0.674252	1.6939	0.145971	1.26662	0.368208	0.997459	2.02494	1.70542	0.261664	0.902786	0.551903	0.99156	0.416721	-1.95186	-1.36755	0.814332	1.15126	-0.074409	-0.0800638	-0.971265	0.219851	0.219851	-0.109372	0.219851	1.98364	0.219851	1.99852	0.727824	1.99852	0.665532	-0.0972207	-2.79268
Chr01_Occ:21080001-21100000	2.99947	0.841753	2.36701	2.69758	3.54741	2.14009	2.22229	1.17691	1.02948	-1.89575	2.92691	0.475393	0.220562	-1.08759	-0.722333	-0.512852	1.51554	-0.193219	-0.626829	-0.0795334	-0.413329	2.22182	-0.204789	-0.435014	0.258079	-0.462482	-0.0570458	-1.19209	1.14653	0.0952966	0.819142	0.819142	3.31983	0.819142	-2.06034	0.819142	0.971943	-0.104494	0.971943	2.01795	-1.11432	-0.338383
Chr01_Occ:21100001-21120000	6.90948	-1.48367	2.61973	2.85651	1.95483	3.9111	0.308305	-1.30954	3.03657	2.16162	2.34344	0.264855	-0.542275	0.27771	0.816568	-0.636894	0.958413	-1.0865	-0.256925	-1.33347	-1.11954	-2.42442	-4.3292	-0.916149	-0.899513	4.72915	0.124518	-1.39704	-1.10142	-0.897078	0.764693	0.764693	3.30957	0.764693	-0.708172	0.764693	0.81597	-0.0326845	0.81597	1.23691	-2.64562	-1.65499
Chr01_Occ:21120001-21140000	-1.45502	-2.45528	4.95036	2.13363	2.29759	5.02983	-2.39693	-0.33724	-1.37048	1.99247	3.1262	-0.832768	-3.69936	0.399344	-1.46484	-1.65227	-1.84341	0.661955	0.488153	-3.02611	0.335333	-0.968217	-3.35946	-3.36544	-3.03504	1.65099	-3.06326	-4.37146	0.393509	0.124668	4.56353	4.56353	5.02496	4.56353	1.32236	4.56353	0.470513	2.28663	0.470513	-0.67485	-1.43019	-0.170889
Chr01_Occ:21140001-21160000	2.49051	2.85075	1.20971	-0.253059	4.63133	2.29234	-1.54414	-1.07131	-1.9483	-1.40062	-0.102372	-1.79594	-2.30391	-1.95635	-1.0752	-0.46562	-2.16559	-1.07503	-0.590786	0.328093	0.60336	-1.98629	0.77956	-0.451378	0.507092	-0.0586326	1.13226	2.10338	-0.177031	-0.488619	-0.00226228	-0.00226228	0.496786	-0.00226228	-0.470564	-0.00226228	-1.44054	-0.991974	-1.44054	-0.0131497	-1.37381	-2.4679
Chr01_Occ:21160001-21180000	3.35108	0.276398	4.02276	-1.19902	4.51823	2.15063	0.637877	0.764473	2.61363	3.39454	2.37063	2.54614	0.820775	0.036832	1.2251	1.0027	-1.5316	-0.738098	-1.47821	-2.22756	1.2163	4.8259	-2.07271	-0.356255	0.880053	0.133914	-0.302632	0.764221	1.69698	3.58709	1.57894	1.57894	5.0294	1.57894	-3.26526	1.57894	-2.11685	-1.60171	-2.11685	-0.554678	-0.532807	0.300143
Chr01_Occ:21180001-21200000	-3.32072	-1.66783	0.144152	2.60491	2.38845	1.1211	-0.434309	-0.221167	-1.00996	2.39293	1.03162	-1.18448	-1.57289	-0.872893	-1.13683	0.799987	-1.95237	-0.684441	-0.848396	-3.05323	-2.67724	-0.128889	-0.898251	0.684585	-1.5587	-2.63413	-1.27781	-1.67882	-1.32416	-2.77055	1.97756	1.97756	1.90592	1.97756	-0.438921	1.97756	-1.63904	-1.03866	-1.63904	-2.52212	-0.208423	-1.05509
Chr01_Occ:21200001-21220000	0.570492	1.43096	0.983961	2.70455	-0.38804	0.302655	2.12183	3.45718	2.95891	-1.76845	2.97561	2.17343	0.514123	0.0244397	1.8329	-2.385	-1.56878	0.742197	-0.523723	0.0301872	0.56528	0.141312	0.161162	0.392417	0.742408	-1.1544	-0.789119	1.66455	-0.507006	2.42432	5.63155	5.63155	3.33327	5.63155	0.816609	5.63155	-2.37774	-2.82827	-2.37774	-0.628866	1.42055	-3.16225
Chr01_Occ:2120001-2140000	0.481849	0.105148	2.82113	1.81752	3.24474	-1.61367	-3.41976	-0.0450778	-2.8315	-1.52973	1.75755	-2.25752	-2.34528	0.971254	-0.0710901	-0.550336	0.287241	1.62029	-2.10959	-2.6621	-1.5729	0.599522	-1.02709	-3.35917	-0.76582	-0.986479	-0.768915	1.25158	-0.598375	1.06228	2.25986	2.25986	2.80531	2.25986	0.973551	2.25986	-1.61807	-3.25661	-1.61807	-1.45645	-1.01141	-1.80274
Chr01_Occ:21220001-21240000	1.36161	4.71797	4.64854	2.70272	2.46651	3.28743	-0.52218	-1.07888	-0.489913	0.764216	-2.17273	0.796348	-0.582735	-3.9429	-0.168602	-0.683369	2.33166	-0.941302	-0.802186	-1.37513	0.427104	-0.950002	-0.582402	0.2836	-0.177072	1.50885	-1.02093	-1.57293	-0.532251	1.82197	0.936297	0.936297	-0.614573	0.936297	0.474563	0.936297	-0.569979	-3.11529	-0.569979	2.52532	-0.692994	-1.63202
Chr01_Occ:21240001-21260000	0.80241	2.53794	1.75246	2.07415	4.96578	1.75197	1.23244	0.641768	0.758483	-1.63938	-2.76283	1.68448	3.67786	-2.04327	-2.45757	2.14071	-1.81966	-0.144783	0.65253	-2.22861	1.97112	1.7373	-0.599791	0.239712	0.117827	-0.739983	-2.05605	-2.17197	-2.96635	-0.68025	1.33527	1.33527	3.68712	1.33527	-0.817522	1.33527	-1.23083	1.04568	-1.23083	-2.66226	-0.375178	0.03308
Chr01_Occ:21260001-21280000	-0.63902	4.37031	1.94257	-0.519618	4.84297	0.884985	-1.17998	0.364339	-1.5721	-1.02987	-1.36716	0.0425372	0.928098	0.0667543	0.136427	-1.50552	-0.239562	-0.561766	-0.199935	-2.08804	-1.00878	-0.713917	-1.27138	-1.80601	-0.759061	-0.774281	-0.27631	-0.557189	0.470117	-0.617825	1.70814	1.70814	2.76553	1.70814	0.506901	1.70814	-1.09862	-2.19548	-1.09862	0.267395	0.150352	-1.5159
Chr01_Occ:21280001-21300000	3.35964	5.01817	5.405	3.45543	2.64471	2.50062	1.71026	-1.49033	0.0360997	-1.29359	-2.4283	1.75362	-0.111633	0.668956	0.138133	-1.23569	-1.73598	-1.25564	2.05416	-2.0024	-1.32003	-0.348606	-1.45564	2.38175	0.0792459	1.46015	0.335826	2.18844	0.929047	1.84037	2.21122	2.21122	2.63196	2.21122	-0.028397	2.21122	1.05768	1.04445	1.05768	0.318193	-0.942286	-1.15644
Chr01_Occ:21320001-21340000	0.254958	0.50065	0.998269	0.713102	3.364	1.85025	0.756624	2.22762	-0.240404	1.68449	-1.70811	-0.982954	-1.43843	0.104763	0.219924	1.89751	-0.367786	-0.252407	2.01825	-1.95425	1.33916	-0.0832659	-1.44017	-0.914451	-0.190402	1.30977	-1.20233	-0.206097	-1.25622	1.72112	2.69381	2.69381	1.62449	2.69381	1.49176	2.69381	-1.9509	-2.16025	-1.9509	-0.839122	1.55262	-0.734574
Chr01_Occ:21340001-21360000	-3.79038	-0.970221	-1.31751	-3.33435	1.80224	6.44809	-0.369125	-1.91186	-1.69383	0.731033	-0.31538	-0.905872	0.748589	-0.502208	1.077	3.75266	0.18885	2.48873	-1.55181	-1.04274	-3.06216	-1.34981	-0.887083	-3.46469	-2.88832	-3.48906	-2.92935	-2.06787	0.374655	-1.4307	0.365378	0.365378	-1.1006	0.365378	2.78196	0.365378	-2.25229	-2.12526	-2.25229	-1.7763	2.94696	2.1038
Chr01_Occ:21360001-21380000	1.57502	0.585753	2.20348	-0.336962	1.03898	2.77021	-1.73848	-0.869715	0.147712	2.91907	-2.04353	2.97205	0.979713	-2.24859	0.313165	-0.187946	0.218065	1.18321	-0.618867	-2.93473	-1.48042	-1.1753	-2.68516	-0.920586	-0.807977	-1.53134	-1.21746	-1.37413	-2.66052	-0.8128	1.11475	1.11475	0.415225	1.11475	1.3506	1.11475	-0.47964	-0.182104	-0.47964	-0.189279	-2.03625	-1.19292
Chr01_Occ:21380001-21400000	1.39103	0.428547	4.19586	2.54246	6.48991	5.65929	-0.665278	-0.0758494	-2.50073	0.550132	-1.9979	-1.10867	0.962606	-0.399249	0.720573	-1.16049	-0.0625841	0.246124	1.91327	-0.865859	1.98959	1.64129	-4.12555	-0.725913	-1.93583	-1.30662	-1.44402	0.0811698	-0.989426	-0.155347	0.959698	0.959698	-1.29587	0.959698	1.89572	0.959698	2.52463	2.99999	2.52463	-1.27641	-1.34861	-0.447122
Chr01_Occ:21400001-21420000	3.5877	2.48008	3.15827	4.05895	6.14343	3.39131	-2.6449	-1.65634	-1.17423	-1.31068	0.550777	-1.31596	-1.36471	0.598934	-0.0350828	-3.24253	0.170704	-1.67242	-1.3309	0.960122	-1.08774	-1.44995	0.976364	2.21916	0.876271	0.18274	0.598865	0.116285	0.153224	1.77226	-0.945561	-0.945561	0.0243243	-0.945561	0.877763	-0.945561	-0.419314	-1.60232	-0.419314	1.89497	2.02727	-1.11625
Chr01_Occ:2140001-2160000	4.73876	-0.730961	4.75171	1.36547	1.40414	0.649302	1.18751	2.91793	1.12441	2.1439	-0.0969812	2.23603	-3.21183	0.713116	-0.818841	-1.43892	-2.04081	0.315526	0.252546	-1.05741	-1.01048	1.62793	-0.908368	-1.69242	-0.763714	-0.5731	-1.99919	-2.7957	-0.741038	-1.44721	4.84334	4.84334	1.14975	4.84334	2.05062	4.84334	0.661454	-3.04285	0.661454	1.559	-2.55406	-2.47987
Chr01_Occ:21420001-21440000	1.82463	0.771093	1.57802	2.06369	6.56881	3.25497	-2.06838	0.608131	-2.78638	-2.03226	0.897156	-3.04114	-2.3702	1.18834	3.87995	-1.97808	-0.66411	-2.16659	-0.378687	-0.892269	-0.446334	-0.673523	-0.790603	-2.12441	-2.34861	2.16397	0.0105113	-0.220298	-2.6298	-0.0837581	2.82886	2.82886	2.81441	2.82886	0.522453	2.82886	-0.523949	-2.08096	-0.523949	1.00606	0.097914	-0.357048
Chr01_Occ:21440001-21460000	3.23745	7.36045	2.50181	1.52741	2.89544	2.83366	-0.0453876	1.90175	0.445959	-1.24062	-0.477333	-2.26187	7.63392	-0.267242	0.310812	2.65862	-2.60061	1.71703	1.23059	-0.557844	-0.938492	-0.595069	-0.558621	-2.99558	-0.244264	-0.900685	0.0562423	-2.2379	-0.0253535	-1.95462	-2.52703	-2.52703	0.220036	-2.52703	2.63293	-2.52703	-1.18671	-2.15958	-1.18671	1.03008	1.63344	-1.24659
Chr01_Occ:21460001-21480000	4.52822	3.41714	1.90011	0.0955002	4.03854	3.01619	-1.78376	0.0750698	0.726087	-1.50245	-0.235534	-0.461025	5.00342	-1.6491	-0.0854683	3.56253	-3.03667	-0.0622478	-1.47253	-1.32669	-1.85533	0.479836	-2.16216	-1.43412	-1.60627	-0.74551	-0.378504	-0.237135	2.74637	1.80013	1.42691	1.42691	-0.891851	1.42691	1.54869	1.42691	0.546936	0.374536	0.546936	-1.97069	1.19281	0.804365
Chr01_Occ:21480001-21500000	1.13591	1.2763	3.58086	3.29277	2.61473	-1.78307	1.57112	-2.47916	0.401124	4.56595	-2.15708	4.84649	-1.62	0.186406	-0.267912	0.0389611	-0.12997	0.715393	-2.15281	-1.14005	-4.92851	-1.36058	-2.60024	-1.08922	1.41304	1.33683	1.22423	0.484744	0.725493	0.696335	2.49766	2.49766	4.45393	2.49766	-1.15628	2.49766	-0.972849	-0.126759	-0.972849	0.496374	1.15643	0.730568
Chr01_Occ:21500001-21520000	2.4865	0.380851	2.33493	4.07823	2.30649	4.93844	0.380615	1.19025	1.13984	0.42436	2.8907	-0.853341	-0.931532	1.17594	-1.434	2.53559	2.69767	2.97079	-1.16508	0.649254	-0.673777	1.90372	0.343474	0.806664	-1.4381	1.84735	-1.48702	-0.581624	0.775462	1.29005	1.38317	1.38317	1.57622	1.38317	-0.300385	1.38317	-1.06922	-2.18798	-1.06922	-1.76781	2.99768	-0.546382
Chr01_Occ:21520001-21540000	-2.14914	2.69656	-1.53338	-1.7757	0.680291	2.1145	-1.22819	0.493929	1.28243	-1.56011	2.03246	-0.0138689	-2.21506	-0.0717505	0.235547	-2.25202	-1.69456	-1.67562	-1.27592	-3.0088	0.0611375	-0.650905	-4.31183	-0.599754	-2.41198	-1.04347	-1.97826	-0.27827	-0.458363	0.272168	1.14525	1.14525	1.83057	1.14525	-0.212961	1.14525	-0.831661	-1.62169	-0.831661	-0.889579	0.151269	0.497559
Chr01_Occ:21540001-21560000	-8.03459	-7.54014	-7.55551	-1.35345	-1.83175	0.257884	-0.674344	6.39131	4.72041	-1.33436	5.60746	-0.902102	-3.36539	-2.02791	-0.929785	-0.752575	-3.27327	-0.426232	2.72834	-3.24797	-4.26613	-4.05997	-1.56721	1.88752	0.0999084	4.95186	0.940432	0.293983	-1.27027	1.90624	2.95712	2.95712	5.22262	2.95712	-0.756378	2.95712	-6.3447	-2.15804	-6.3447	-4.2223	3.4176	3.62012
Chr01_Occ:21560001-21580000	2.04646	0.00319252	3.35377	2.23158	2.39499	4.56024	0.406931	-1.05354	1.86732	-1.26123	1.65712	0.989975	-1.2913	0.956384	-0.764284	0.0488002	1.40116	0.238574	0.0143961	-0.166015	-0.571939	0.447684	-1.56083	-2.77867	-0.591808	-0.29377	0.444401	1.18181	2.05714	0.594106	1.49793	1.49793	4.1251	1.49793	-1.15423	1.49793	-0.045695	-1.79084	-0.045695	1.69601	-0.195309	-1.08895
Chr01_Occ:21580001-21600000	3.71932	4.13532	-0.0620269	0.0447671	2.90586	1.84279	-2.06072	1.04853	-0.349572	0.590876	-1.2168	-1.02218	-2.06413	3.62242	-1.0222	0.441996	-0.919002	0.0149337	0.875729	-0.854094	-1.47085	-0.819127	-2.52539	0.539	-0.662238	-0.610376	-0.0457742	1.61997	1.15548	2.2899	1.21602	1.21602	-0.0584037	1.21602	0.933019	1.21602	-2.01501	0.320182	-2.01501	-4.97162	0.569226	0.884374
Chr01_Occ:21600001-21620000	1.56884	5.78194	7.87032	0.788	3.36849	5.84467	-0.995657	-0.689438	-1.82545	0.963229	-4.45795	-2.37277	0.611236	-0.658826	-1.30072	-1.12589	-3.18277	-0.315708	0.00192155	-2.85418	-0.461584	1.23727	-3.71524	-0.985616	-0.153892	-0.434536	-2.54988	-0.554398	-1.16468	0.344716	-0.40356	-0.40356	2.7117	-0.40356	0.810123	-0.40356	-2.41228	-2.87798	-2.41228	0.072571	0.698185	-0.973743
Chr01_Occ:2160001-2180000	3.21391	0.309112	-3.86005	0.401128	2.64461	3.34769	-1.4574	0.376875	5.37566	0.0950394	3.98073	-1.44531	1.5335	0.48387	-0.125303	2.20652	0.111753	2.75237	0.885384	-2.37501	-2.53438	1.90921	-3.31546	-1.43896	-2.07354	-3.10633	-3.01031	-0.604267	-2.35755	0.349322	5.09662	5.09662	4.15018	5.09662	-0.365553	5.09662	0.29139	-1.77951	0.29139	-0.462896	0.166531	-1.99789
Chr01_Occ:21620001-21640000	2.29891	1.37499	2.55939	-0.463033	-0.491028	2.00306	0.127405	0.202691	-0.36704	1.62155	-0.0705789	2.83082	-1.15248	0.258165	0.862785	2.02675	-0.44137	-0.00754592	1.82998	1.3959	1.37872	-0.000305343	2.16533	-0.0738569	-2.60462	0.370161	-2.58713	0.48151	0.641978	1.01286	2.74799	2.74799	1.73044	2.74799	-2.10094	2.74799	0.397535	0.212076	0.397535	0.596774	0.687827	-1.79835
Chr01_Occ:21640001-21660000	-1.00322	-0.272382	-0.473548	-0.331027	2.41688	4.80703	1.23249	-0.959557	-1.98381	4.84777	-0.867965	2.35255	0.283161	-2.21581	2.62574	0.250028	-1.95963	-1.01679	-0.160216	-1.41776	-2.54544	-3.13574	-0.226517	-2.82941	-0.699306	-0.0295942	-0.423153	0.837542	-0.684155	-0.972284	4.03541	4.03541	3.05048	4.03541	-0.298625	4.03541	0.799546	-2.31078	0.799546	0.115959	-1.2896	-2.49199
Chr01_Occ:21660001-21680000	1.63657	3.04206	4.12914	3.64591	4.75735	8.12662	0.223171	-1.0426	2.24908	-0.948657	-1.87403	4.83587	-1.57703	-1.37473	1.77388	-1.96512	-0.619076	-3.86751	2.2424	-4.69369	0.951361	-0.119654	-4.68511	-0.381542	-0.497184	1.54547	-1.63579	-0.808491	-0.209522	2.01685	0.404976	0.404976	1.53324	0.404976	2.3748	0.404976	-0.900549	-0.71879	-0.900549	-2.11305	-0.218255	0.706764
Chr01_Occ:21760001-21780000	4.55468	-0.290592	5.26682	3.08813	7.9158	2.42359	-1.12685	-1.53563	-1.21543	-2.93262	0.631793	-3.49824	3.38091	6.26358	-1.57263	1.60627	-4.03586	-3.65046	-3.86298	-3.42954	-2.93851	2.42517	-4.60261	-4.71777	-1.71695	2.02941	-3.30737	-3.26583	-4.28558	0.802508	3.27228	3.27228	6.929	3.27228	-2.95979	3.27228	-0.232936	-1.6692	-0.232936	0.166304	-1.20174	-3.22493
Chr01_Occ:21780001-21800000	5.36112	0.396499	4.85632	1.45995	2.92648	0.823662	4.67593	-2.0225	6.80714	1.47671	2.45897	4.55105	6.99978	6.71238	-2.69579	-1.72181	-2.80329	0.800987	0.647414	-2.6426	0.0520577	4.89945	-4.35907	-3.27559	0.498407	-0.787977	-0.125567	-3.44293	-1.51016	-2.8798	2.02859	2.02859	2.9779	2.02859	-0.343276	2.02859	-2.31966	-2.89911	-2.31966	1.65529	-1.04544	-1.87838
Chr01_Occ:21800001-21820000	1.92667	5.98387	8.64885	3.09341	2.55617	3.08836	-0.664316	-0.752435	-0.0272004	1.33228	-2.2211	-2.1098	0.287313	2.06034	-0.166634	-0.275275	-1.53728	1.16176	-3.54319	-2.98813	-1.70919	-3.6537	-1.82088	-5.60509	-0.237238	1.07223	-1.71886	0.721244	-1.48696	1.03473	2.62457	2.62457	1.35	2.62457	0.746604	2.62457	-1.34521	-3.72155	-1.34521	1.44974	1.10992	-0.94278
Chr01_Occ:2180001-2200000	0.757789	-0.374866	-2.0445	-0.76173	2.35891	0.827313	-2.59235	-0.0598421	1.36653	-2.94782	6.61876	-1.69491	-1.37008	-1.36345	1.00082	-1.90502	-0.34615	-0.0198386	0.200211	-2.87443	1.9369	3.37179	-1.84829	-3.51896	0.704574	0.937717	1.01536	-0.619545	0.613793	1.12357	1.1187	1.1187	2.24122	1.1187	1.57757	1.1187	-2.84509	-1.96571	-2.84509	-1.14709	0.138752	0.0659531
Chr01_Occ:21820001-21840000	6.86623	0.622156	4.86864	-0.555482	6.36457	6.86524	1.62955	2.0986	-1.47843	1.61337	-1.29278	-1.71359	-2.81805	-0.534663	1.91592	0.40306	-1.20303	0.250745	1.6694	-2.36112	0.365742	-1.04314	-2.95464	-0.0699639	-0.431129	-0.0717525	-0.738238	-1.90131	-0.788738	-1.99006	1.62683	1.62683	3.68645	1.62683	-1.62336	1.62683	1.56962	0.625091	1.56962	1.13742	0.428661	1.71018
Chr01_Occ:21840001-21860000	0.257709	4.0091	5.06091	1.89936	1.14309	3.32321	1.23702	1.37624	3.05658	0.114851	2.01818	2.01923	0.569172	3.38662	-1.48605	-2.4816	1.6106	0.372454	-1.03038	-2.18384	-2.10671	0.864294	-3.63847	-1.70089	-0.558789	-0.384864	0.0643514	1.70776	0.234349	1.16616	0.691504	0.691504	-1.44472	0.691504	4.62632	0.691504	-1.65219	-1.09674	-1.65219	-2.61798	1.22808	-0.438707
Chr01_Occ:21860001-21880000	5.03808	-0.34817	4.26792	1.75062	5.14734	3.32168	0.92787	-3.77477	4.05965	-1.16707	-2.22819	4.04881	-2.43099	-1.1722	0.00670531	0.897137	-1.82218	0.857779	-0.254775	-0.757958	-0.551642	0.936638	-0.28675	0.281231	-1.51908	0.860675	-2.24948	1.46196	-1.16498	1.86904	-2.3844	-2.3844	1.68414	-2.3844	-2.23525	-2.3844	-0.325159	0.20956	-0.325159	-1.01254	1.19649	2.72498
Chr01_Occ:21880001-21900000	5.37011	1.57584	4.77729	3.13831	0.813495	3.05034	2.49518	-0.161246	1.42513	3.15059	-0.157088	4.56533	-0.865389	-0.737536	1.6556	-3.59782	0.205334	0.0276616	-1.35901	-4.22739	-3.19895	3.50432	-4.22465	-0.605012	-1.86475	1.46318	-3.03792	0.502981	-2.21021	1.58195	1.2211	1.2211	1.93699	1.2211	-0.10163	1.2211	-0.733667	-0.365164	-0.733667	-2.4366	1.47789	1.49844
Chr01_Occ:21900001-21920000	6.36161	5.79155	5.11845	1.95336	3.11785	3.69315	1.6968	0.871803	0.174764	3.66614	-0.348172	4.05749	4.31522	1.33309	0.564274	0.650076	-1.90821	-4.10438	1.61865	-1.59877	-1.77403	1.20254	-3.85086	2.03597	-2.51327	-0.71507	-1.33442	1.23523	0.661522	1.01559	3.18357	3.18357	2.32502	3.18357	0.899589	3.18357	1.77224	0.167889	1.77224	1.55229	-0.909077	-2.50718
Chr01_Occ:21920001-21940000	3.53894	0.0716936	7.36749	2.35694	2.54221	6.27175	6.74937	1.33857	3.17153	-1.46179	2.43993	4.75834	-3.24554	0.675963	1.4635	0.555303	-3.49033	-0.531332	0.490424	-1.39152	-5.22233	2.83662	-4.37592	-2.18587	-3.2225	0.241349	-4.08128	0.675231	-1.39253	1.36812	-0.984477	-0.984477	3.74648	-0.984477	-3.93525	-0.984477	-1.85053	-2.11975	-1.85053	0.260879	-0.17242	-3.22655
Chr01_Occ:21940001-21960000	2.71343	0.784342	3.64063	-0.0846752	1.44984	1.8648	1.21438	0.590719	-1.12035	-1.61403	-2.38934	1.25113	-0.613259	0.375844	-0.768498	0.578851	-1.54185	0.0970586	0.242883	-1.1615	-2.68436	1.90404	-2.44316	0.472861	-0.573571	-0.569276	-1.17593	0.607507	-1.18889	1.02719	-1.09569	-1.09569	1.4048	-1.09569	-1.60945	-1.09569	-1.19016	-1.82832	-1.19016	-0.0246944	3.22987	0.519961
Chr01_Occ:21980001-2.2e+07	-6.29255	-0.692483	-1.36252	0.210082	0.827921	4.02488	2.80912	5.48652	-4.25745	1.2947	2.75615	-0.9027	-0.493288	-0.757392	-1.17073	3.21571	-0.559602	-1.68582	2.54812	1.69586	4.5895	-3.27184	-1.03816	-2.37254	-1.44268	1.8026	-2.17201	1.58877	1.59847	5.78886	0.565628	0.565628	1.76829	0.565628	1.06878	0.565628	-4.38702	-2.20587	-4.38702	-1.53494	-2.05208	-1.88884
Chr01_Occ:22000001-22020000	0.6956	-0.234971	-3.25798	-1.32569	4.15963	0.747098	-0.293224	1.5191	-3.58081	-2.66807	0.0196333	-0.871509	-4.78861	2.79184	0.967415	1.8452	-2.83394	8.78362	3.10737	-4.4851	-0.699451	2.34443	-5.41523	-3.03343	-3.21082	-0.261159	-3.47592	-3.08156	0.467637	2.10372	5.47219	5.47219	2.81487	5.47219	0.296113	5.47219	-2.62515	-1.16206	-2.62515	-3.49726	-0.220645	-1.95109
Chr01_Occ:220001-240000	-0.521494	-3.41107	0.106376	0.309042	-0.0366694	-2.37213	0.253132	-1.10602	0.400213	3.41993	-1.25018	2.65015	3.59949	-1.16678	3.11354	1.4074	0.740834	-0.774194	0.0770151	-2.69437	0.221944	-0.949806	-2.44244	0.231329	2.31093	-1.45583	1.56553	2.18695	-0.57964	0.176323	0.588014	0.588014	0.572563	0.588014	2.29582	0.588014	-2.15193	-0.72768	-2.15193	-3.27037	-1.35334	-0.677806
Chr01_Occ:22020001-22040000	-8.5277	-9.34633	-4.91194	-3.39363	0.418492	1.66819	2.37056	-0.721886	-0.588314	-2.32591	0.0197534	-1.00529	-3.57144	1.01333	1.6053	-2.08845	0.347632	0.171013	-0.703644	-4.45605	-1.82054	0.0638795	-5.12844	-0.462424	-4.60009	1.23521	-4.18775	-3.12631	-2.0201	0.724704	2.61451	2.61451	-0.854388	2.61451	2.66405	2.61451	-1.98103	-2.88604	-1.98103	2.48491	1.27794	-0.96733
Chr01_Occ:22040001-22060000	2.19791	3.65873	6.02645	2.24187	1.85628	5.26093	-1.16148	1.23089	0.212629	0.569805	-0.106192	-0.992955	0.0626461	1.01595	0.490305	-1.52226	-2.03946	1.50649	-0.36805	-3.54969	-1.15134	-0.233321	-2.20529	-1.21088	0.443676	0.700077	0.544351	-2.0461	-0.485303	-1.07433	-0.0796178	-0.0796178	1.91089	-0.0796178	0.450488	-0.0796178	-1.23266	-1.44655	-1.23266	0.642423	0.136881	-1.20981
Chr01_Occ:22060001-22080000	6.06133	3.9121	5.61139	1.90448	3.77019	4.26234	7.71055	3.62163	2.54866	-0.0250707	-1.4959	3.19929	-1.96511	0.867574	0.462395	-0.914476	0.0997814	-0.214631	-0.792367	-1.39074	1.23413	3.46851	-3.14975	-5.25717	-1.59688	1.49777	-2.76909	2.03798	-1.45415	3.97822	4.53968	4.53968	2.04543	4.53968	-1.76618	4.53968	-0.995112	-1.51695	-0.995112	0.630233	-2.05489	-2.48559
Chr01_Occ:22080001-22100000	4.87099	1.84332	4.46097	3.20241	5.19839	6.69268	5.51588	-0.181349	3.0293	-1.78241	-0.0277618	1.92132	-0.399896	4.20392	-1.73911	-0.897042	-2.16613	0.208433	-0.30998	-0.549196	0.135886	-0.856128	-0.646415	-0.542542	-1.61035	3.58772	-1.98526	-0.884892	-1.78993	2.2575	1.82806	1.82806	1.34052	1.82806	-0.265125	1.82806	0.872469	-3.11225	0.872469	3.30677	-1.94744	-2.85665
Chr01_Occ:22100001-22120000	0.772218	4.24803	2.97933	3.91019	4.20692	2.96538	-0.839201	-2.13428	-1.20642	2.56107	-0.652763	-2.14642	-1.55984	-1.63831	0.618843	1.78236	0.321807	0.553331	-0.176907	-1.42918	-0.018546	-2.58641	-1.61029	1.52137	0.293626	0.489014	-2.7072	-2.43185	-2.49525	-0.258577	2.66686	2.66686	1.99653	2.66686	1.60884	2.66686	-2.61394	-3.43043	-2.61394	1.84769	3.05109	-0.195332
Chr01_Occ:22120001-22140000	0.677493	0.570492	2.05204	3.22345	5.28884	2.04312	1.99228	1.25089	0.159592	-1.42978	-1.23981	1.48049	2.36249	-0.430733	0.396438	1.48897	-3.80856	-0.348647	-1.23484	-1.61583	-3.51712	3.3499	-4.03689	-1.33624	0.359458	0.485642	0.559639	0.0866785	-0.367405	0.74372	4.91235	4.91235	3.35542	4.91235	-0.3753	4.91235	0.62861	-0.64605	0.62861	-0.56707	-2.17162	-3.62389
Chr01_Occ:22140001-22160000	4.79809	1.77202	16.0057	-0.401386	5.57468	8.74318	5.27961	1.94353	-1.13765	-2.78431	1.99207	-2.12561	1.74921	-0.122086	-2.77738	3.48579	-1.12794	-1.45697	3.97221	-6.58077	0.671495	-4.91286	-5.96328	-5.81394	0.0149178	-1.43618	0.0487544	2.51463	1.45585	2.21824	2.26761	2.26761	2.6766	2.26761	2.38039	2.26761	0.204667	-0.55549	0.204667	-1.4081	-2.35209	-1.48538
Chr01_Occ:22160001-22180000	2.53369	2.55189	2.28637	0.473005	-1.05008	-0.186852	0.383924	4.31857	-0.559038	-0.118089	3.95918	-1.5385	-5.46532	-3.20214	-0.0919435	-0.71098	-2.18085	-3.33737	2.477	-2.62291	-0.207383	0.094112	-3.51956	-1.50696	-2.46824	0.0475349	-1.20961	-2.26369	-2.4999	-1.04119	-0.443426	-0.443426	1.71334	-0.443426	2.15009	-0.443426	-2.04693	-2.14599	-2.04693	-0.834327	-0.710676	1.05022
Chr01_Occ:22180001-22200000	-0.993106	2.03562	0.087649	1.63888	-3.60293	2.86904	0.985454	1.40355	0.483666	-0.32704	-0.946911	1.0095	-2.19461	2.07331	0.700068	0.408962	-1.57426	0.980623	1.88598	-0.351612	1.56106	-0.196017	0.423688	-1.77227	-1.93779	-0.263701	-1.50316	-1.329	-1.7778	-0.237517	0.412673	0.412673	3.2451	0.412673	-0.858957	0.412673	-0.4139	-1.65124	-0.4139	3.01919	-0.334451	-1.79868
Chr01_Occ:2220001-2240000	3.20834	-2.57245	-1.26271	-0.631156	4.00458	1.75285	2.15827	-0.817351	2.17726	-0.229599	0.544951	2.65745	-0.0500124	-0.163955	0.817031	2.49398	-1.41075	1.32165	-1.05021	-0.926839	-2.6841	-2.04958	-0.565177	1.28053	1.82906	-1.48927	1.22803	1.46019	0.241016	1.98362	2.06581	2.06581	0.137181	2.06581	2.55276	2.06581	-2.03062	-1.0985	-2.03062	-0.0344034	-0.000803338	-0.263401
Chr01_Occ:22220001-22240000	0.112269	1.19695	-0.0430031	-0.517928	1.32751	0.224273	4.59805	-1.92644	4.42148	-2.27847	5.47145	3.61394	2.17189	3.18619	-4.6292	1.37741	-1.61429	-0.702646	1.63637	-2.55352	-2.9546	3.41898	-5.64357	-4.4407	-2.47331	0.287763	-1.00572	0.010263	-2.33812	-0.816116	5.23708	5.23708	-0.00515076	5.23708	1.15644	5.23708	-1.5468	-3.13976	-1.5468	0.669204	-2.16604	-1.53664
Chr01_Occ:22240001-22260000	2.47953	1.55903	-0.523362	2.25383	2.58242	2.96414	0.166731	-0.443533	1.65996	0.577752	2.32359	0.496818	-2.34742	0.311646	0.810084	1.43233	-2.22932	0.591002	-0.0565187	-4.50809	-3.80141	0.17031	-2.24361	-1.82416	-0.95932	-0.257842	-0.175031	-2.15805	0.3447	-0.134821	3.20729	3.20729	1.80604	3.20729	1.1151	3.20729	1.03576	-1.49716	1.03576	1.62768	0.816881	0.654536
Chr01_Occ:22280001-22300000	2.67454	-4.32005	2.15781	-0.134926	5.32919	-0.121758	0.953825	1.91546	-2.26269	-1.07098	-0.0482646	-3.86513	0.0281907	1.86466	-2.24676	-1.63797	-0.23624	-1.33976	1.7325	-1.0584	-1.57463	1.24867	-1.76546	-2.48291	-0.127967	-1.65822	-0.898191	-0.600847	-2.4651	-3.53642	1.19147	1.19147	-0.351604	1.19147	0.0219709	1.19147	-0.122147	-1.24607	-0.122147	0.613274	0.659147	-0.629399
Chr01_Occ:22300001-22320000	-1.04439	0.842766	2.64852	2.62154	-0.580406	1.32776	1.91454	-0.300141	-0.191222	-1.16276	-0.716107	-0.33558	-0.139282	0.983561	2.59324	0.117478	-3.18493	0.539224	-1.25868	1.27754	0.432947	3.0593	0.349146	-2.44997	3.03378	-0.538733	1.83477	-0.671773	1.14204	0.577557	0.933899	0.933899	1.67869	0.933899	0.788175	0.933899	-1.57834	-2.10932	-1.57834	-1.80254	-0.846783	0.0755631
Chr01_Occ:22320001-22340000	4.7556	2.43408	5.32336	1.94027	2.55028	3.23033	1.89719	-1.08908	1.41732	-0.615674	1.28166	1.66564	1.24411	-1.1444	0.171879	-0.0387425	-2.25061	-1.28311	-0.884923	0.315284	-0.0985325	0.472776	0.0165584	0.656819	1.84361	0.864812	1.35352	-0.432706	1.10113	0.1713	-0.42741	-0.42741	1.74308	-0.42741	-3.39453	-0.42741	0.598688	-2.58842	0.598688	3.13164	0.230971	-2.61428
Chr01_Occ:22340001-22360000	1.01801	2.91233	4.16715	0.274164	5.82339	2.87341	-0.482809	-1.83835	1.25064	-1.17129	1.00994	-0.811992	0.0254419	1.97865	-2.9913	-0.595024	-1.81516	0.00907355	-1.44799	-1.58784	-3.38099	1.71483	-1.35062	-0.5736	-0.0937944	-0.139983	-0.137779	-1.20476	2.69376	0.343608	-0.937799	-0.937799	0.204393	-0.937799	0.549381	-0.937799	-1.60893	-0.985636	-1.60893	-0.249901	1.99441	-0.133408
Chr01_Occ:22360001-22380000	3.45467	0.668491	-1.26732	3.06914	0.715011	3.31698	4.29307	-1.16503	1.98361	-2.45988	-2.75571	1.86641	-1.13847	1.83393	-1.99786	-0.125579	-0.639293	0.268772	-1.25278	0.100643	-1.63318	3.45938	-1.95049	-1.71422	0.823715	-2.90768	-0.0175948	3.43983	3.55492	3.1045	1.80332	1.80332	2.71776	1.80332	1.56373	1.80332	-0.202187	0.368493	-0.202187	-0.727328	-0.0132473	1.37366
Chr01_Occ:22380001-22400000	-3.5413	-2.8655	-2.03614	0.649032	0.983869	0.278147	-0.08494	0.0459651	0.299162	-0.606836	-0.805685	0.17001	-0.665919	-0.155249	-0.879598	0.486029	0.205529	0.0124783	-3.0481	-3.31445	-2.19323	3.07526	-3.17515	-1.08494	1.42212	-1.97642	2.20145	0.837794	3.16482	1.66488	0.500412	0.500412	1.63447	0.500412	0.903973	0.500412	-0.96211	-2.45577	-0.96211	0.516148	0.458937	-0.479856
Chr01_Occ:22400001-22420000	4.32349	3.48902	6.01453	1.08135	3.58305	2.87461	-0.0216477	-0.0793017	0.501133	0.534701	-0.354972	1.06176	-1.17867	1.4709	0.779782	-0.940006	1.71944	1.18522	-1.05249	0.351613	0.385888	2.26288	-0.993138	1.48128	-1.81138	0.933494	-1.46765	1.50281	1.13492	0.156318	-0.0300183	-0.0300183	1.1155	-0.0300183	-0.319432	-0.0300183	-1.01675	-0.500513	-1.01675	-0.0752327	0.943095	-0.038231
Chr01_Occ:2240001-2260000	-1.22407	-2.68048	-0.769326	-3.31453	0.245807	-0.696438	-1.56007	7.06799	-3.37594	0.716915	-0.149238	-3.65246	-3.49338	-1.51406	0.812785	-1.38166	-1.63496	-0.13182	-0.104631	-0.611823	-2.09991	1.25907	-1.75108	-0.704706	-2.36386	0.325825	-0.727699	-3.19369	-1.99023	-1.68401	5.6113	5.6113	1.15572	5.6113	3.22452	5.6113	-1.88091	-0.754967	-1.88091	-1.12812	1.08614	0.537515
Chr01_Occ:22420001-22440000	-0.621672	4.43931	5.25525	0.910561	1.04043	-0.116423	4.07942	0.139151	0.395215	-1.18754	-1.06637	1.38817	3.55087	3.76721	0.0462867	-0.197429	-1.65112	0.583096	0.0447588	-5.65055	0.316623	5.5543	-5.91685	-1.20512	0.207753	1.27084	0.304218	-0.541535	-0.55861	2.00973	-0.5766	-0.5766	-2.05588	-0.5766	5.04824	-0.5766	0.669635	-0.584072	0.669635	-1.69381	-0.337871	-0.311205
Chr01_Occ:22440001-22460000	4.95243	-0.000266892	4.17623	1.33606	3.86427	2.41145	2.57315	-1.75621	1.91003	0.502274	1.92995	0.493307	-1.20706	0.953701	-2.75893	-0.478634	2.70856	0.421756	-2.7749	-4.49451	-3.73867	1.85286	-5.40159	-0.587104	-0.723745	-0.437645	-1.72388	-0.874279	-0.915186	0.283195	-1.28932	-1.28932	0.323793	-1.28932	2.26878	-1.28932	1.31097	3.4684	1.31097	-2.77854	-1.00453	-0.285258
Chr01_Occ:22460001-22480000	4.47506	3.05794	0.835247	2.1165	1.73151	1.6993	-3.71474	-0.19423	-1.3017	-1.17591	1.41261	-1.7183	1.77953	1.77987	0.263523	2.10837	0.628681	3.805	-0.362684	-1.71112	-0.426319	-1.29064	-1.79087	-0.704558	1.85203	0.270452	1.08652	2.28586	2.40151	4.39538	3.16832	3.16832	-0.445346	3.16832	0.148793	3.16832	-0.222806	-1.77755	-0.222806	0.525962	-0.832622	-0.245227
Chr01_Occ:22480001-22500000	4.99768	4.46865	4.78805	0.849127	5.79599	2.2389	-0.638133	2.5574	-1.0095	0.971194	0.460261	1.28221	6.65218	-0.0894771	-0.472677	3.55539	-0.75343	-0.361148	-1.92137	-3.90293	-2.66536	2.39496	-2.75863	-2.62967	-0.565855	1.84528	-0.166711	-0.0724354	0.248308	1.82736	-0.735194	-0.735194	-2.15964	-0.735194	1.98333	-0.735194	0.718606	0.503144	0.718606	-0.12273	0.505825	-0.697133
Chr01_Occ:22500001-22520000	1.05419	1.92522	6.92935	1.74216	6.68522	-0.489103	-3.30145	-1.98362	-1.60874	-0.322754	-0.406509	-1.25283	-0.987103	4.319	-3.181	5.75937	4.0026	6.10406	-1.44075	-4.05444	0.936643	4.4484	-2.13722	-1.95477	-2.45894	-1.81115	-1.30693	1.01611	-1.1537	-0.930102	-1.64299	-1.64299	-0.901907	-1.64299	2.47907	-1.64299	2.84988	-1.55216	2.84988	1.01724	-0.885632	-3.24296
Chr01_Occ:22540001-22560000	1.62069	3.77812	5.18048	2.35455	4.31439	5.35149	-2.12431	-4.68418	-1.70292	1.94499	-3.74853	2.71341	1.43144	-1.86476	-1.76512	6.08032	-0.821813	2.2081	-0.399981	-4.82667	-0.558112	4.07496	-3.24504	-2.56223	-1.43048	0.662223	-1.41214	-1.48352	-0.217185	0.699708	-0.534728	-0.534728	0.0790197	-0.534728	0.941054	-0.534728	3.41185	2.32268	3.41185	0.116772	-1.93541	-0.818924
Chr01_Occ:22560001-22580000	1.73659	0.964868	1.28676	1.07375	1.43257	0.959416	0.570316	1.72263	2.07014	1.27588	1.39369	-1.28087	2.02361	-0.532958	1.51415	1.79987	-0.350902	-0.354221	0.654908	-1.71718	-1.47994	1.98619	-1.36148	-0.988786	-2.16959	0.459375	-1.16658	0.172336	-1.87	1.18062	0.898639	0.898639	0.795364	0.898639	-1.02945	0.898639	1.43767	1.09806	1.43767	0.141611	-0.359136	-0.587651
Chr01_Occ:22580001-22600000	-5.05086	0.309844	-0.971419	-1.78816	1.67275	1.66065	-0.534612	-1.16137	-2.25611	0.0190446	-3.40536	-0.74481	-0.812634	-1.78001	-0.377859	2.03965	0.0542795	0.659391	-3.30458	-3.11452	-0.919931	1.43336	-3.12205	-0.352516	1.95638	2.16271	-1.90506	4.08903	0.731342	5.39443	0.55631	0.55631	0.451038	0.55631	2.81449	0.55631	-0.075419	-2.89411	-0.075419	1.468	-0.658342	-1.47055
Chr01_Occ:22600001-22620000	0.794356	3.66153	7.06874	1.53784	-0.21085	0.302435	-1.15604	-2.82581	-0.872064	-1.17082	-2.72305	-1.187	-1.19727	5.34578	1.01268	2.32396	6.22855	2.8174	-2.8302	1.70502	0.394111	0.630832	1.43709	3.7573	-1.73183	-0.250051	-1.68404	-0.102465	-1.66272	-0.238685	0.409219	0.409219	-2.77009	0.409219	2.49085	0.409219	-0.784832	-1.78778	-0.784832	1.07829	-0.67086	-2.70207
Chr01_Occ:2260001-2280000	4.95976	-0.069004	4.22989	-0.575135	2.52895	1.39709	0.969537	-1.46493	0.391749	1.24434	-0.00975038	2.54953	-2.77185	-0.794536	-1.6153	-1.58236	-1.53822	-1.65876	-2.51528	-1.18485	-1.40586	0.353344	0.509962	-0.646892	-1.13374	-1.2524	-0.704903	-0.366742	0.820442	-0.564351	2.84267	2.84267	0.163825	2.84267	2.63839	2.84267	-0.282868	0.228964	-0.282868	-0.249755	0.190048	-0.339322
Chr01_Occ:22620001-22640000	1.34069	1.80875	2.83723	2.40525	2.82246	4.59965	-1.95292	-0.296884	-2.10834	-0.311348	0.761925	-2.58355	-0.55302	-0.964752	0.694693	1.08449	4.34024	2.15449	-1.57596	-2.12334	-2.82921	-1.64734	-2.0947	1.05962	-0.430714	-0.211048	-1.16444	0.847568	0.0766788	0.067643	0.297512	0.297512	-3.0041	0.297512	5.97188	0.297512	-0.985213	-2.53312	-0.985213	-0.495769	2.34738	0.895126
Chr01_Occ:22640001-22660000	-4.9193	0.934008	4.5203	1.10623	4.14627	2.8611	0.460482	-1.25801	1.26134	-0.244693	2.06269	1.30326	-1.07112	-0.456996	2.60381	-0.463694	-2.42738	-0.274879	-1.68448	-0.0792984	-1.66415	-0.552709	-0.424114	1.4441	0.262134	0.645571	-2.00977	-0.666788	-0.892184	0.368896	0.737433	0.737433	0.944265	0.737433	1.82022	0.737433	-0.90416	0.525115	-0.90416	0.0992567	-1.66422	-0.816127
Chr01_Occ:22660001-22680000	6.75299	5.58893	4.09543	2.19212	5.29599	7.69791	1.06831	-2.44123	2.44345	-2.68507	1.79234	-0.803831	-3.57788	1.55636	-0.438825	0.695467	-1.67372	3.72347	0.863044	-2.50069	-1.34313	1.41001	-2.87407	-1.9313	0.627313	-0.0508074	-0.0446308	-0.639884	0.678062	-0.110548	0.290219	0.290219	-2.32943	0.290219	2.77282	0.290219	-1.51358	1.08663	-1.51358	-1.95124	4.76104	4.4598
Chr01_Occ:22680001-22700000	2.86459	1.20198	4.12782	-0.0720159	3.24037	-0.000338176	-0.526889	-3.24355	-0.933847	-2.30983	0.118531	-2.67618	-2.08606	0.0326375	0.177277	0.609637	-0.541154	-0.412988	0.492223	-2.02751	-0.874483	0.364468	-3.26008	-2.1955	-1.97365	-0.923504	-1.82816	0.0462068	0.23666	-1.06543	0.1123	0.1123	-0.403058	0.1123	2.3962	0.1123	-0.165938	1.1929	-0.165938	-0.0678178	1.51601	1.90585
Chr01_Occ:22700001-22720000	-0.142249	4.20248	10.0957	-0.781571	3.52232	2.59716	3.45184	-0.1269	-0.100875	-4.5008	-1.40037	-1.1035	-1.01719	1.46499	0.356435	-0.201729	-2.83557	-1.47444	0.51138	-2.28745	-2.64455	4.90109	-4.21919	-4.06618	-0.305109	-1.88798	-0.476586	1.88291	2.2559	3.33223	-1.39088	-1.39088	1.53441	-1.39088	1.12821	-1.39088	-3.02234	-0.976678	-3.02234	-1.57452	3.97313	2.66631
Chr01_Occ:22720001-22740000	0.454655	3.28318	1.53257	1.09896	1.67643	1.82224	0.567043	-1.9248	0.696905	0.755811	-0.173247	-0.118532	-0.686822	-0.352111	0.563452	-0.687539	-1.45817	0.893058	2.28814	-1.54651	2.12792	1.70367	-0.18788	-1.8506	-0.86622	-0.985513	-0.144232	-0.557362	-1.05598	-0.963263	1.47957	1.47957	-0.68816	1.47957	0.453659	1.47957	-0.627269	-1.49087	-0.627269	1.51038	-1.14093	-2.34415
Chr01_Occ:22740001-22760000	0.457327	5.01022	2.83295	1.58797	3.14374	1.59836	-3.24156	0.407993	0.796382	-1.41661	1.95281	-2.19829	-1.07283	-0.150297	-1.8413	-0.250109	1.59346	2.04067	1.93787	-2.62823	-0.630709	0.41698	-2.74208	-0.94217	-0.949278	1.23994	0.590358	0.521196	0.569459	-0.0611735	0.825622	0.825622	2.10787	0.825622	0.385572	0.825622	-2.65358	-0.615893	-2.65358	-0.534489	0.734432	1.19649
Chr01_Occ:22760001-22780000	-7.56118	-2.1169	-2.01195	1.55715	-0.706258	-1.57601	-7.01889	-0.427244	-0.845215	0.508151	1.21563	0.8555	-3.10848	-0.632223	5.35274	-4.89654	-0.499005	0.477853	4.31696	-1.55493	-0.41358	-4.65282	-3.3416	2.16757	-3.40333	-1.81511	-4.78295	-1.60558	-2.17211	-4.51421	2.79071	2.79071	4.51926	2.79071	-1.56747	2.79071	-3.39836	-1.36698	-3.39836	-4.58823	-1.8094	0.0052832
Chr01_Occ:22780001-22800000	7.27828	3.68118	2.40983	-0.225301	5.7509	3.04204	-5.34102	-0.827314	-3.34767	-1.42074	-5.99718	-1.0287	-0.534805	-2.65645	2.41198	2.85107	-4.92659	0.629584	4.85088	-4.5244	-0.364831	-2.6764	-4.90602	-1.09545	-1.06618	1.07871	1.01935	-2.97219	1.36246	-1.36538	-1.28482	-1.28482	-2.23273	-1.28482	6.58386	-1.28482	-1.70255	4.07992	-1.70255	-3.97215	1.92487	4.61385
Chr01_Occ:22800001-22820000	1.94061	3.46664	2.40677	2.72025	2.23415	2.67358	-1.02022	0.697698	-0.104599	0.628085	-1.24903	0.0338937	-0.330545	0.850371	-0.445454	0.130811	-1.70074	1.15278	-1.4406	1.34174	-0.284012	-1.89977	1.50813	2.17454	1.44996	0.849819	-0.28913	0.502946	-0.587446	1.36279	0.934914	0.934914	1.69136	0.934914	-0.0956337	0.934914	-0.0579722	-0.784261	-0.0579722	-0.0253026	1.48776	0.26641
Chr01_Occ:2280001-2300000	1.44443	1.22855	0.879393	1.83806	0.26484	1.42648	0.932181	-1.57259	0.768987	0.289234	-0.396927	1.78798	-1.44789	-0.397764	-0.763273	1.05303	-1.43189	0.564504	-2.18543	-1.66705	-3.0309	-1.87367	-1.33783	0.427933	-0.294758	-0.0713747	-0.653494	0.345889	0.132819	1.61048	1.85153	1.85153	1.23805	1.85153	0.687871	1.85153	-2.60234	-3.11838	-2.60234	1.68769	-0.516643	-3.08359
Chr01_Occ:22820001-22840000	4.82898	6.37671	4.90555	3.00032	4.46344	5.9833	2.5951	3.01994	-0.182032	0.109859	0.293987	-0.98558	-0.396152	-2.11475	1.605	3.29759	4.02023	0.914841	-0.903306	-2.42374	-0.478838	-0.129743	-1.69708	1.26405	-0.228948	-0.0917575	-0.36748	-1.17019	0.278168	-0.420854	0.689312	0.689312	-0.486702	0.689312	2.54063	0.689312	-0.654247	2.06661	-0.654247	-1.26438	0.510848	1.67512
Chr01_Occ:22860001-22880000	2.26937	-1.49316	2.93536	1.1035	2.39133	3.34813	-2.07868	-0.0377823	1.01116	0.202102	1.01426	1.55671	-2.43703	-1.1829	-0.62979	-1.75232	0.437612	0.778818	-0.355434	0.0781637	-0.269866	1.62978	-2.02882	0.278862	1.74258	-1.26805	0.0110982	-1.15721	-0.545852	-1.51925	1.31613	1.31613	0.51447	1.31613	-1.15571	1.31613	-0.0519353	-1.41777	-0.0519353	2.95429	0.0768501	-2.0668
Chr01_Occ:22880001-22900000	3.77701	7.59543	3.25999	0.318267	4.12012	1.78816	1.52738	-3.03433	3.42442	-0.28155	-0.304804	4.04868	10.1071	2.50485	-1.09915	1.54202	-0.638216	-2.6738	-0.256435	0.307335	2.32787	1.75585	0.590371	-1.61081	-0.533091	-0.982453	0.279569	-1.46797	1.6512	-1.21566	1.43756	1.43756	-0.860907	1.43756	-0.461599	1.43756	-2.70015	-2.01524	-2.70015	-2.40224	0.55023	-0.76109
Chr01_Occ:22900001-22920000	-0.589318	0.668895	-1.227	0.349988	-2.88178	-1.95236	7.19446	-3.97901	5.47873	-1.39196	0.418943	6.26855	1.47316	-1.74276	-1.83691	3.54202	0.82881	-0.805531	-2.98006	-3.17919	-0.012406	-0.533502	-1.83624	-1.11068	-0.072308	-2.50723	-0.63693	-0.997994	0.646133	0.844437	0.222427	0.222427	1.36202	0.222427	0.97625	0.222427	0.159994	0.0373988	0.159994	1.31181	-0.84564	-0.0221595
Chr01_Occ:22920001-22940000	0.0328536	1.43585	7.18332	0.574901	10.9941	5.66063	4.88108	-0.346101	-2.02701	-0.884042	-1.83605	0.261575	-3.735	-0.910464	0.432597	-1.60596	-2.8361	2.05674	2.80303	-3.2963	-0.866287	-0.639216	-1.23859	-4.7172	0.994881	0.90489	2.5462	0.635717	1.47441	-0.587091	-0.211548	-0.211548	5.84184	-0.211548	-0.625779	-0.211548	-3.02667	-3.14231	-3.02667	1.47408	-1.55244	-1.25094
Chr01_Occ:22940001-22960000	1.68679	-1.19046	6.13282	0.791635	1.36586	1.92618	-0.48275	-1.5698	-0.991177	3.68283	-2.13623	2.34413	-1.25198	0.132541	0.268704	-2.95515	1.51052	-0.666802	2.24858	-3.29409	2.82785	0.75035	-3.74249	0.710781	-0.622601	0.613723	-1.47036	-2.06479	-2.27585	-1.84651	0.237291	0.237291	1.18775	0.237291	3.21701	0.237291	-2.08661	-2.5055	-2.08661	-1.33842	-0.285044	-1.92707
Chr01_Occ:22960001-22980000	-25.9721	-10.7244	-6.27571	-11.5832	-10.1063	2.70327	0.773642	-2.28799	-1.75876	4.62608	2.09818	2.90282	3.66508	4.53749	1.1893	-0.266995	-2.87093	-0.764493	0.684486	-6.91695	0.965888	-4.51802	-8.2822	2.10654	-3.14425	-1.09748	-4.44454	-4.13904	-2.64479	0.00524031	1.63152	1.63152	2.92966	1.63152	-0.355479	1.63152	-6.0629	-0.499224	-6.0629	-8.03115	-3.67202	-4.40999
Chr01_Occ:22980001-2.3e+07	0.269888	2.42046	3.09074	2.60305	-1.30943	4.74273	1.86531	-1.63687	0.160042	-0.738582	1.24737	1.23784	-1.05216	-0.640656	-1.12336	4.15041	0.408122	1.39915	-0.137035	-4.24909	-2.34238	-0.657897	-3.36518	2.62158	-1.72865	2.11987	-1.15154	-1.60284	0.66786	1.47763	-2.25527	-2.25527	-1.53001	-2.25527	2.0569	-2.25527	-2.33251	-4.49185	-2.33251	0.869257	3.48796	-1.86328
Chr01_Occ:23000001-23020000	-5.81123	-8.33581	-4.7698	-5.39788	-3.09932	-1.23645	3.17257	0.181813	-0.861074	5.68444	0.692199	0.251539	-3.52304	-0.121021	1.38368	-0.512091	-0.0715619	0.193778	-1.10905	-4.06196	-2.01086	3.68841	-4.85329	-1.36177	-2.45148	-0.198427	-2.53536	-1.57851	0.639504	-1.35182	-0.622198	-0.622198	2.99703	-0.622198	-1.59428	-0.622198	-2.54015	-2.68428	-2.54015	-1.0478	-3.32704	-1.81159
Chr01_Occ:2300001-2320000	-1.93219	-1.95473	-1.40069	-1.62888	0.371354	1.4583	0.226765	-0.810417	-0.93385	-0.321945	0.172572	-1.33166	-2.94131	2.85582	1.70924	-1.77305	0.543937	1.86589	-1.09877	-0.125407	-0.96723	0.553158	-1.60924	-1.14395	-1.50083	-1.31385	-1.34227	-1.29783	0.202121	-0.289232	2.80471	2.80471	3.17075	2.80471	0.448357	2.80471	-0.0356945	-1.96679	-0.0356945	-0.0216487	1.18154	-0.291856
Chr01_Occ:23020001-23040000	3.48438	3.19963	7.864	2.3632	4.2037	2.25872	1.9331	1.13302	1.9955	0.39047	2.02458	-0.771913	-1.24089	0.982849	0.266027	-1.65644	1.47441	0.742773	-3.61172	-1.25144	-2.83032	3.17218	-1.59079	-0.525206	-2.82649	-1.55644	-2.31686	-0.220292	-0.895665	-0.804144	-0.878934	-0.878934	0.850824	-0.878934	0.211517	-0.878934	-0.838233	-1.80665	-0.838233	-1.1756	2.00639	-0.280582
Chr01_Occ:23040001-23060000	0.659673	2.79995	4.86769	2.5105	-0.270493	2.70362	-2.60656	-1.49902	-1.84862	1.80306	-0.398005	-5.58787	1.33919	2.45106	0.964088	1.11047	-1.52828	-0.211773	0.962734	-4.26305	0.0170476	-0.634027	-4.50909	-3.54098	-2.175	0.519602	-0.82161	-2.73814	-1.83441	0.157391	-0.105133	-0.105133	1.10603	-0.105133	-0.0598806	-0.105133	-1.59194	-0.599214	-1.59194	-1.7896	0.8239	-0.260894
Chr01_Occ:23060001-23080000	4.48539	1.88167	6.34212	0.697221	6.82376	0.482846	0.843615	-0.0976427	-0.903322	0.163795	0.13315	-2.41113	-0.241141	0.501255	0.380399	-0.327106	-0.569952	-1.94978	-0.0686251	-3.01289	-0.478136	-1.11924	-2.12141	-1.04962	3.64786	-0.15134	4.00825	0.589344	0.317658	-2.24682	2.91238	2.91238	1.63736	2.91238	-0.66127	2.91238	-1.52915	-0.71786	-1.52915	1.16116	1.45737	-1.07656
Chr01_Occ:23080001-23100000	2.9969	-1.97015	5.6131	2.58783	1.95119	5.57272	-1.2156	0.219688	-2.26684	1.93259	-1.60346	-0.767122	-1.40587	-0.926919	0.5281	1.4116	0.0761265	2.20579	-0.495808	-1.67272	0.337149	0.192354	-2.19425	-0.907539	0.760008	-0.743163	0.55959	-0.0259921	0.130089	-0.431389	-1.11507	-1.11507	-1.22284	-1.11507	1.83342	-1.11507	-0.681983	-1.1783	-0.681983	-0.0889023	-0.110492	-1.39542
Chr01_Occ:23100001-23120000	0.0926849	-3.35204	-0.095464	-0.615813	5.21466	0.868366	0.942604	0.749295	1.24352	-2.32369	-0.812701	-0.292618	-0.190376	-0.369725	-1.93017	0.0451225	0.139084	-0.793768	-1.60737	-2.84103	-1.47744	-0.447293	-1.95325	-1.78377	1.92425	1.03871	1.83443	0.100564	2.00143	1.17136	2.67201	2.67201	2.23712	2.67201	2.34755	2.67201	-1.46491	-2.64762	-1.46491	-1.25672	-1.30454	-3.47573
Chr01_Occ:23120001-23140000	2.32187	4.03067	6.77099	2.10147	4.89359	3.65554	-0.797917	2.71878	-2.33227	1.52302	2.76738	-0.566089	2.87854	0.196849	-1.71691	2.49953	0.438975	-1.4238	1.76006	-2.83324	-1.14736	0.511566	-2.82065	-1.38832	-0.50196	-1.41463	-0.51217	-0.248828	1.65011	-0.130511	0.282887	0.282887	1.38951	0.282887	0.799373	0.282887	1.05309	-2.06514	1.05309	0.620216	0.795097	-3.35706
Chr01_Occ:23140001-23160000	5.07288	3.5072	8.85535	1.54397	2.86946	3.69393	-3.11068	2.96503	-3.15556	6.09289	0.991312	0.779408	3.29557	-2.01566	-1.05548	6.36443	-2.09074	1.43538	0.555138	-4.13666	0.432452	0.66501	-4.25436	-0.726297	-0.000161601	0.450051	-1.3953	0.14133	-0.358889	1.34533	1.76832	1.76832	2.48983	1.76832	-0.205238	1.76832	0.418847	0.648668	0.418847	-0.566789	-0.956743	-0.966779
Chr01_Occ:23160001-23180000	5.85139	0.900193	1.1602	4.95485	4.53482	6.40644	-2.0262	-0.533564	0.412892	0.7471	2.22486	0.521228	-0.304786	-1.26321	3.13731	0.552416	2.01711	-2.41427	1.00807	-0.596255	-0.451532	3.06267	-0.345662	-0.350318	0.794787	-1.53677	-0.856325	1.51155	0.416158	0.248306	-0.486643	-0.486643	2.85811	-0.486643	-0.149918	-0.486643	-1.56511	-0.0411568	-1.56511	-0.174969	2.68806	0.379524
Chr01_Occ:23180001-23200000	-12.2712	-3.43032	-9.72241	-4.47923	-0.0888816	-3.90421	-1.17084	-0.177693	-2.92471	-2.63458	-1.05389	-3.34444	3.12757	1.03261	1.18317	0.859864	-0.11505	-3.18473	-0.419112	-4.54783	-1.38389	-0.712728	-4.85362	-5.04921	-3.82078	-0.31247	-3.22922	0.500743	1.28043	0.446422	0.732372	0.732372	-1.5594	0.732372	6.17107	0.732372	-5.4953	-1.90157	-5.4953	-3.95585	-1.28977	0.487327
Chr01_Occ:23200001-23220000	1.69212	3.50743	4.33027	1.97405	6.42712	4.64557	-4.14917	-1.98574	-2.07346	1.69308	-0.333219	-2.62262	-4.33271	-1.06094	0.644216	-2.47061	-0.740008	-2.04733	0.318935	-1.72488	1.61918	2.42582	-1.9764	0.272455	-0.176	0.559363	1.3507	0.624304	1.8697	-0.449474	2.3416	2.3416	3.49622	2.3416	-0.147089	2.3416	-0.839645	1.18096	-0.839645	-1.13262	1.34038	3.45455
Chr01_Occ:2320001-2340000	4.61979	-1.17274	1.63254	3.03937	1.8835	-1.85212	3.4765	-1.29348	2.66698	-1.84494	1.03818	4.94516	2.52917	-0.106137	-0.547265	2.29446	0.842725	3.17984	0.878052	-1.76033	-2.70345	-2.57373	-0.949283	0.322258	-0.888358	-1.20505	-0.865473	-2.20901	-0.385565	-1.96345	1.34827	1.34827	0.0448462	1.34827	0.161407	1.34827	-1.9172	0.529578	-1.9172	-0.00829357	1.51239	2.73877
Chr01_Occ:23240001-23260000	1.31119	2.82632	7.85226	1.36469	2.02981	6.2918	0.385722	-1.35478	-1.23354	1.14674	-2.19511	2.21059	0.196909	-1.93925	-0.576366	-0.0293974	-2.90535	-0.174538	-1.25356	-1.34397	0.235901	-3.12228	-2.95689	-0.859934	-0.801417	-2.07518	-1.27363	0.38106	0.450715	0.0600271	-1.0855	-1.0855	-1.2365	-1.0855	3.96997	-1.0855	0.571844	2.53983	0.571844	-0.75918	-0.247242	0.426693
Chr01_Occ:23260001-23280000	-5.45945	3.80261	0.622825	1.77019	8.43567	-1.07936	-0.88535	4.88621	-2.94307	-0.222303	1.37062	-0.598135	0.0616141	-1.76773	6.72399	-4.21998	-2.74945	1.20144	5.14206	-2.31161	0.195101	-5.12639	-3.94438	-0.756932	-0.932592	-0.663881	-1.86101	-0.419499	-2.62387	-0.432661	-1.08768	-1.08768	-0.273892	-1.08768	3.84824	-1.08768	-3.00969	-1.60808	-3.00969	0.693986	-0.469205	-0.934104
Chr01_Occ:23280001-23300000	1.43802	2.45711	4.58456	4.12153	2.36986	2.90809	-2.14903	-3.79239	-1.86421	-0.39847	0.346982	-1.73173	-0.348438	3.21254	-1.70292	0.284617	-1.66873	3.66674	-1.46807	-3.39776	0.257884	-0.733	-2.09458	-1.60807	-1.41006	1.29048	-2.0619	-0.946856	-0.869495	1.80189	-1.00474	-1.00474	-0.472027	-1.00474	3.0467	-1.00474	0.833809	-0.0912351	0.833809	1.4016	-0.478775	-1.21291
Chr01_Occ:23300001-23320000	0.215061	5.13062	3.89164	0.396628	2.60551	1.56236	0.0219087	-1.18143	1.13561	0.73041	1.10837	-0.0397322	1.4987	2.59346	1.19473	-2.95872	0.191537	-0.789896	0.010518	-3.80292	-1.18581	-0.998334	-1.7177	-2.18977	1.90833	-1.79587	0.602246	1.9486	-0.155693	0.281534	1.58861	1.58861	2.34521	1.58861	-0.622246	1.58861	-0.197743	-0.461161	-0.197743	0.271219	-0.65078	0.366472
Chr01_Occ:23320001-23340000	0.151304	1.82103	2.09634	2.12457	3.27486	3.578	-2.78069	-3.80718	-0.675543	1.63136	-2.51813	-0.146168	1.96825	1.68861	0.932168	-0.80062	-1.71151	-1.66606	1.01943	-0.375117	1.20876	1.2328	-0.235041	-2.04999	1.6097	0.969592	1.55692	-0.778676	0.742755	0.589496	1.51964	1.51964	-0.298819	1.51964	1.33556	1.51964	-0.89818	-2.50807	-0.89818	-0.138443	1.29032	1.10907
Chr01_Occ:23360001-23380000	0.819422	1.22198	6.98457	3.82635	2.22732	-2.44201	-4.25713	-1.26317	-3.06801	-1.8636	2.89115	-3.05163	-3.50459	-1.01245	0.781522	-1.16226	1.18528	-1.07072	-0.958978	-4.88586	2.01074	4.22079	-2.9392	0.576948	-2.42858	-1.01205	-1.51182	-2.32109	-1.0194	-2.13214	-0.809021	-0.809021	-2.91961	-0.809021	6.00179	-0.809021	-1.33812	-1.6106	-1.33812	-1.36132	-2.59568	-4.21639
Chr01_Occ:23380001-23400000	3.6938	-0.285347	7.35919	0.870856	3.9999	2.36924	1.19227	0.204354	-1.48036	-0.482491	-0.521591	0.10052	-1.66644	-0.517825	2.16052	2.41663	-0.252572	1.05363	0.289207	1.38243	-0.527041	2.66967	-0.0790903	-0.983748	0.0175047	-0.539462	-0.308845	-0.506973	1.16505	-1.92698	-0.43513	-0.43513	-1.89958	-0.43513	2.63603	-0.43513	-1.13593	-1.35218	-1.13593	0.23728	-0.86544	-0.61022
Chr01_Occ:23400001-23420000	2.79116	1.35272	5.9811	2.43346	7.3263	0.959574	-1.03094	0.866108	-0.841301	0.922728	-1.51113	-2.94469	0.157521	-1.1609	1.82063	5.30713	1.02145	1.83571	-1.29876	-2.25482	0.746055	-0.329946	-3.82466	1.3079	-0.916412	0.91091	-3.21537	-0.878294	-0.586859	1.15648	-1.14867	-1.14867	-0.304903	-1.14867	3.23494	-1.14867	-0.584612	0.00300531	-0.584612	-0.289652	0.600008	-0.643563
Chr01_Occ:2340001-2360000	-1.47505	2.16395	1.36853	1.71125	3.3134	1.80237	-3.59331	0.212852	0.759413	0.650556	1.58512	1.30805	0.0854125	-0.206938	-0.420535	-1.30154	-0.849503	-0.0754227	-0.509476	1.13487	-0.239485	-0.640526	0.667922	-1.21288	-2.92187	3.01254	-2.23155	-2.00244	-0.0791984	1.22514	-2.51418	-2.51418	-0.548448	-2.51418	3.57409	-2.51418	-0.581612	-2.38602	-0.581612	2.27122	-0.154569	-2.49365
Chr01_Occ:23420001-23440000	1.1823	1.9532	0.725429	0.264955	3.44459	4.15482	-2.66295	-0.382821	2.02134	-0.487534	2.65108	1.70614	-1.36767	2.31193	1.48777	-2.34037	-2.09181	-0.128085	-0.646212	2.23965	-1.39458	0.429874	-1.18577	-3.93552	-0.535468	0.916514	1.5074	-0.265045	-0.116542	0.696893	0.655238	0.655238	3.4069	0.655238	0.722185	0.655238	-0.449692	1.19207	-0.449692	-3.23368	-2.45299	-1.4845
Chr01_Occ:23440001-23460000	0.214291	1.13973	3.60559	1.41568	1.42969	1.06994	-1.37501	-1.50808	-1.18477	1.91792	-0.754225	-0.293352	-0.0265483	0.825117	-0.745798	0.0167069	-2.6949	0.392805	0.935895	0.492325	2.00579	2.32226	0.597662	-1.59986	-1.23693	-0.215299	-0.22017	0.479661	0.0577296	-0.271042	-0.109144	-0.109144	-0.487941	-0.109144	1.478	-0.109144	0.647678	-0.200563	0.647678	1.29085	-0.96252	-0.219325
Chr01_Occ:23500001-23520000	0.79605	2.87226	3.24412	1.10472	2.90694	1.19869	-0.748722	-0.498569	-0.353926	-1.11219	-0.245933	-0.49621	0.285023	-0.425697	-0.296429	0.358769	-3.92981	-0.499394	0.896604	-0.724723	-1.19699	-1.90181	-2.39652	-0.735796	-2.06534	-0.226691	-1.54231	-0.778856	-0.0797895	-0.24615	0.373597	0.373597	2.03797	0.373597	0.550381	0.373597	-0.49601	-1.69031	-0.49601	2.03	-0.823478	-0.985816
Chr01_Occ:23520001-23540000	4.67305	2.63825	4.70213	1.83542	3.80415	4.37047	1.55141	4.37964	-1.77668	-1.74386	-1.25161	-0.844893	0.875762	0.702536	0.220374	2.66914	1.05744	2.00247	-1.01591	-1.14535	1.04373	2.00696	-2.25785	-0.994976	-0.208587	1.01382	-0.418442	0.962494	1.23573	-2.16697	0.665279	0.665279	4.18479	0.665279	-2.55366	0.665279	1.05954	1.47301	1.05954	0.240732	0.430915	0.490157
Chr01_Occ:23540001-23560000	4.5223	4.5088	4.19307	2.38324	0.330139	2.64664	0.532301	-0.92106	0.694026	2.43117	-1.4996	2.16219	2.28139	0.387805	1.28648	-1.71723	0.265312	-0.169967	-0.332463	1.32896	3.02796	-2.03622	1.36921	0.342128	-1.68041	0.296358	-2.63888	0.798209	-0.545239	1.41826	1.58654	1.58654	-0.027876	1.58654	0.000457082	1.58654	0.367714	0.952615	0.367714	-1.58104	-3.17296	-2.83148
Chr01_Occ:23560001-23580000	5.60473	5.7843	6.50593	2.21044	6.10226	4.1918	2.92108	1.6713	-1.08931	0.606363	-1.72546	1.36647	3.31943	4.78539	0.232816	-2.88237	-2.98124	-1.56752	2.5749	-2.57118	0.468328	3.00298	-3.66347	-1.57931	-1.60489	-1.04937	-1.04186	-0.744573	0.601189	-0.0626475	-1.98442	-1.98442	-2.59296	-1.98442	2.13137	-1.98442	1.43807	-0.598293	1.43807	0.81738	0.77927	-1.73372
Chr01_Occ:23600001-23620000	4.21871	4.61001	6.36263	2.70499	7.66175	3.00841	-0.676723	0.629908	-1.63821	2.26152	-2.17504	-2.13544	-0.763592	-1.45637	-0.0393492	-0.482233	-3.79115	-0.860877	1.07391	0.784268	3.59341	0.564241	1.03605	-2.4543	0.596049	2.49112	1.22859	-0.925618	0.850513	-1.25758	1.80047	1.80047	-0.517349	1.80047	1.59093	1.80047	-0.229452	-0.714236	-0.229452	0.0890309	0.605885	-0.0914006
Chr01_Occ:2360001-2380000	-1.60361	2.89132	3.42177	1.53224	-1.75333	5.72731	-1.6804	-2.49798	-1.02787	0.185712	-1.009	-0.749135	-3.0577	-0.541392	2.16341	-0.553512	-0.814507	0.730516	0.483757	-4.42514	0.0892279	0.0329933	-4.30923	-4.40424	-2.00371	2.40171	-0.151437	-0.486495	1.35726	0.648485	-0.375893	-0.375893	1.00823	-0.375893	0.950391	-0.375893	-2.12842	-3.04099	-2.12842	-0.395915	2.13083	-0.814187
Chr01_Occ:23620001-23640000	-8.24978	-5.1649	-4.94884	-0.821169	-0.972067	1.25444	-1.29122	-1.24774	0.129422	0.414158	-1.3701	2.21002	1.01717	-1.14791	-0.171014	-2.06445	-0.240902	-1.79487	-0.488774	-1.01933	1.1932	-0.23718	-1.81837	-0.0344098	-0.330025	-0.735935	-2.52869	-3.47794	-1.95459	-1.62449	0.486571	0.486571	1.60366	0.486571	0.972805	0.486571	-2.2178	-3.69251	-2.2178	1.60396	-0.349732	-4.14178
Chr01_Occ:23640001-23660000	-0.487516	-3.15175	2.10897	1.83558	5.42438	5.24163	9.52127	-0.584078	-2.83152	-2.13191	-2.46711	-1.20687	-2.54419	1.31665	-3.40736	0.90897	9.15564	2.74331	-0.633277	-2.6261	-0.573327	6.18037	-1.42365	-3.06717	-2.59276	-0.660887	-3.70716	0.684544	-0.00372498	3.27387	-4.66552	-4.66552	-5.4807	-4.66552	6.45746	-4.66552	-1.27443	-1.52171	-1.27443	-0.834112	-0.858543	-0.872923
Chr01_Occ:23660001-23680000	2.36292	0.414019	0.696785	1.1928	0.855093	2.35047	-2.43667	0.533717	1.31325	0.468197	2.12764	-0.136152	0.0101273	0.139653	-0.699922	0.284479	-0.488149	-1.39934	-0.395047	-2.59367	0.446515	-2.29306	-0.882619	-0.42034	1.9474	-0.274362	-0.640244	-0.459723	0.375639	-0.201655	0.0288826	0.0288826	1.08116	0.0288826	0.147039	0.0288826	-0.922109	-3.96065	-0.922109	3.14131	-0.219497	-1.58636
Chr01_Occ:23680001-23700000	-0.263384	-2.28326	5.27296	3.96157	5.77198	2.28097	-3.8777	0.853625	-3.55491	1.19498	-0.358055	-3.69981	4.5467	0.991065	-1.41255	2.02149	-1.69719	1.87219	-1.8	-0.071466	1.08725	1.10473	-2.96214	-0.241014	3.77052	-2.54472	0.0817149	3.30444	-0.837282	3.00365	-2.92361	-2.92361	0.384143	-2.92361	-1.97709	-2.92361	-2.85572	-2.72287	-2.85572	-0.80148	-0.122641	-1.5849
Chr01_Occ:23700001-23720000	0.573202	-0.372399	4.71883	0.827617	4.25085	-1.13357	-1.2012	-6.90964	-3.98799	7.33987	-3.20852	3.87141	-8.47101	4.55888	-2.60513	-0.781155	6.89233	12.1333	4.32101	-3.52517	2.74358	3.13342	-6.82289	-3.60391	0.767228	-0.788568	-0.108539	0.02024	-1.93407	-0.0600418	0.467356	0.467356	0.445549	0.467356	3.27758	0.467356	-1.39448	-4.14459	-1.39448	-1.33554	-3.68529	-5.01915
Chr01_Occ:23720001-23740000	2.13497	5.91328	5.52414	1.87911	2.20804	0.984784	-1.70005	-2.90072	0.0145378	2.01082	-2.23842	2.17835	-3.34912	-1.59565	1.09597	0.942932	3.51575	-0.689264	0.0926651	-3.13148	-0.820966	4.67491	-2.79734	-0.985035	-0.60967	1.66436	-1.19486	0.269944	0.0446499	0.684824	1.89729	1.89729	2.63135	1.89729	-0.673448	1.89729	1.13957	-0.826962	1.13957	-1.04201	-2.63638	-1.56824
Chr01_Occ:23740001-23760000	0.161499	-0.323219	6.57525	-1.17059	3.09886	3.7594	-2.94088	-3.14254	-0.947153	-2.60906	-2.44557	-0.761141	-1.06184	1.55446	2.85204	-0.480961	-1.5841	-0.00300793	2.43797	-1.49294	-1.43654	-0.39781	-1.27112	0.852941	-2.75476	-1.21913	-2.21106	0.581718	0.86517	0.00916228	0.145406	0.145406	1.18256	0.145406	0.852292	0.145406	-1.98566	-1.30442	-1.98566	0.0684899	3.54438	0.137513
Chr01_Occ:23760001-23780000	1.46516	8.48625	4.93553	1.20648	8.23713	3.48257	-1.81631	2.16215	-2.6518	1.95542	3.05232	-1.43772	1.62028	3.64002	1.97517	-5.5542	-2.66298	-1.07848	2.27201	-0.279909	-0.17765	4.43205	-0.0546989	-0.318159	0.855639	-1.68821	0.456632	2.64556	-0.735656	0.762724	-0.8301	-0.8301	1.60876	-0.8301	-1.68845	-0.8301	-3.04615	-0.307299	-3.04615	-0.789358	2.49808	-0.743263
Chr01_Occ:23780001-23800000	-0.20516	0.414884	3.48027	1.62626	-0.294352	-0.763336	1.66836	-0.0725148	1.1331	-0.0332535	-3.07149	2.06427	-0.128742	0.758896	-0.487405	0.882137	0.633774	2.19584	-1.85145	0.341815	0.455826	0.392555	-0.744354	-0.309613	-0.0905908	-0.201267	-0.033481	1.42393	0.322387	1.92295	0.261747	0.261747	-0.816346	0.261747	3.02881	0.261747	-2.87018	-1.37446	-2.87018	-1.49068	-0.948358	-1.43409
Chr01_Occ:2380001-2400000	-1.02684	-4.3627	-0.523298	-1.61807	-1.25493	2.00556	-0.400594	-0.689261	-0.228021	2.64372	-0.105828	1.27258	-3.86783	-1.32829	-0.23063	-1.26316	0.975246	1.3163	1.49626	-2.7954	-2.08196	-0.911182	-2.54537	-0.460025	-2.54877	1.68303	-1.31742	-0.775204	0.400608	-0.000980513	0.434462	0.434462	2.60711	0.434462	-0.164062	0.434462	-0.318005	-0.113868	-0.318005	-2.43657	-0.959808	0.542275
Chr01_Occ:23820001-23840000	0.0847953	2.6525	0.837128	1.82761	3.11513	2.88829	-0.830131	-0.561158	-1.04755	0.66047	-0.462201	-0.656903	1.26405	1.04543	0.51403	0.130382	-0.73862	2.30202	-1.1991	0.0387409	0.784303	-0.452632	0.297625	1.74761	-0.955286	0.409048	-0.262341	0.374601	1.09192	-0.324002	0.0231243	0.0231243	2.65713	0.0231243	-1.83799	0.0231243	1.83156	-1.15294	1.83156	4.00267	0.0658277	-1.28418
Chr01_Occ:23840001-23860000	-0.693103	-0.8831	2.90128	1.01236	2.74426	-0.205807	-1.7221	-1.48626	1.6483	-0.692014	0.218701	0.583928	-0.128509	-1.02796	0.486228	-1.47071	-2.33319	0.522268	-0.368751	-2.85524	0.754734	2.9152	-2.06552	-3.2685	-2.53557	-0.537255	-2.45145	-0.542785	-0.105078	0.502844	1.78692	1.78692	-1.11967	1.78692	3.14306	1.78692	-3.0409	-1.88248	-3.0409	-0.660907	-1.16857	-0.0550509
Chr01_Occ:23860001-23880000	-1.53307	2.98904	-1.65211	-0.656225	6.05535	1.28387	-0.260867	-3.80509	-1.34482	-4.03512	-2.28337	0.933058	4.97596	1.44839	-1.75054	4.30777	-1.44026	0.969697	0.478338	-2.22228	0.784774	2.60304	-2.31093	-1.82059	1.5438	-2.67342	-0.865357	-0.894086	0.28855	-0.0145328	3.75713	3.75713	6.50601	3.75713	-2.65184	3.75713	-2.83721	-2.05456	-2.83721	-1.96662	-0.504078	1.14049
Chr01_Occ:23880001-23900000	5.27363	4.86581	5.89166	0.797523	4.9368	4.48635	1.16756	-0.782404	0.146587	0.578901	-1.10217	0.569946	1.69304	3.24609	0.965528	-1.81808	-2.35228	0.470115	-0.953233	-0.808025	-3.17822	1.90403	-1.58097	-1.67731	-0.335443	-0.409672	0.661476	0.810284	0.207651	1.06946	2.56465	2.56465	2.92259	2.56465	-0.422931	2.56465	1.12927	-0.761023	1.12927	-0.391004	1.38002	-0.467969
Chr01_Occ:23900001-23920000	4.62252	3.50998	4.88771	2.44616	5.64672	2.51449	0.750535	-3.54048	1.22526	-2.35834	-1.59769	0.767603	0.497142	0.0382443	0.788585	0.197731	-2.39106	-1.84981	-2.32869	-2.04675	-3.3159	2.80072	-2.35882	-3.15742	1.30952	0.0240037	0.544723	-1.95277	0.516902	-0.733627	0.905164	0.905164	3.11016	0.905164	-1.70176	0.905164	-0.0566481	0.102695	-0.0566481	0.142251	-0.439488	-0.256278
Chr01_Occ:23920001-23940000	1.8028	7.93185	7.38898	1.66313	5.63677	2.89467	-2.84908	-3.41456	-2.01612	-1.65755	-1.46289	-1.73081	-1.37542	-2.88538	-0.0234007	0.280843	-2.24648	-1.15754	1.35711	0.600743	1.60332	0.727173	0.555657	-0.155683	-0.852432	0.884436	0.138155	0.642017	1.07824	-0.589818	0.825584	0.825584	0.989305	0.825584	3.00423	0.825584	-1.78514	-2.63561	-1.78514	-0.851064	2.42134	0.850357
Chr01_Occ:23940001-23960000	1.29799	5.15097	4.25847	-3.63718	5.24582	4.12174	-6.11656	-0.356868	-1.49753	0.472646	0.707229	-4.31811	-2.65817	1.29728	0.782827	2.8474	2.75302	4.23543	0.0976984	-3.47364	-0.665024	1.62237	-4.55084	0.0672309	-0.826435	-1.13405	-1.21057	0.995599	0.589167	0.940087	3.876	3.876	3.19905	3.876	-1.88462	3.876	-3.73946	-2.3885	-3.73946	-0.398041	2.3873	1.68996
Chr01_Occ:23960001-23980000	-3.32542	-1.76717	-1.68489	0.835821	3.08722	-1.10202	-3.85083	-2.33529	0.448319	0.695611	-1.60293	0.777919	-2.01578	1.12364	0.0937082	-0.548478	0.358518	-0.0580003	2.74231	-3.11935	2.01374	-0.600031	-3.07589	0.153246	-0.179221	-1.16219	-1.28962	-0.482555	-1.49743	-1.38685	2.4162	2.4162	-1.8573	2.4162	2.3463	2.4162	-0.197937	-2.47073	-0.197937	1.87929	-0.155135	-0.309933
Chr01_Occ:23980001-2.4e+07	2.34067	1.71416	2.81029	-0.281608	2.98374	2.94424	1.81458	-2.14223	0.430043	-0.799901	-1.20023	3.97764	-1.74541	-1.80476	-1.36587	-1.90518	0.792582	0.844896	-3.61755	-1.70942	-4.42621	1.74307	-1.14106	1.19087	-0.172219	-1.02157	-1.94881	0.509877	-1.5988	-0.223703	0.785945	0.785945	-3.07753	0.785945	0.70574	0.785945	-1.67337	-1.40719	-1.67337	-1.03416	-0.426395	-0.801017
Chr01_Occ:24000001-24020000	-8.35948	-8.64153	-6.15839	-0.855933	1.84358	-0.646981	-1.64917	-0.192902	-4.89183	1.10709	-2.1593	-3.14659	-1.35741	0.553715	2.57598	-0.455273	-0.22884	1.12387	-0.720265	-2.52388	-0.00577862	0.38312	-2.85707	0.127472	-0.674832	-0.588897	-1.14889	-2.09906	0.450777	-0.120988	0.726168	0.726168	1.68258	0.726168	2.66074	0.726168	-0.904239	0.229719	-0.904239	-1.80256	0.256815	2.25612
Chr01_Occ:2400001-2420000	-10.3962	-9.42992	-5.93388	-6.2318	-2.12744	-0.795596	-0.909582	-2.39776	-2.95777	-0.609442	-2.27089	-1.04496	-0.750833	-0.361529	-3.11785	1.5208	0.400437	2.20259	-1.56931	-2.53573	-1.81105	-0.173965	-0.930009	-3.22017	1.64933	-1.77468	0.276611	1.27712	1.90578	-0.431369	0.314532	0.314532	1.84574	0.314532	0.818025	0.314532	-1.23101	-0.0892217	-1.23101	-0.796395	-2.62635	1.02108
Chr01_Occ:240001-260000	-3.65725	-4.53455	-2.13996	-1.9239	0.852558	0.838188	0.838683	0.802322	-1.46225	5.26244	-0.0602927	2.81906	2.14298	3.37415	0.829433	0.240456	-3.03825	-1.08611	0.56735	-4.44442	0.691736	-0.472248	-5.80856	-2.81768	-1.43008	-3.31314	-2.5446	-0.877135	-2.30535	-0.904535	2.92892	2.92892	0.863237	2.92892	1.36725	2.92892	-2.42709	-2.48536	-2.42709	1.90218	1.44872	0.0367261
Chr01_Occ:24020001-24040000	6.9416	5.05515	3.72025	3.82755	2.03272	3.48614	-0.201807	-2.38445	-2.22412	0.842381	-1.55435	-3.91351	1.28723	-1.96425	1.62767	0.514135	-1.65335	-2.26953	1.70591	-1.11422	1.49584	0.105809	-0.0105585	-0.475933	1.68783	-0.100579	-0.458003	-0.00172073	-2.75041	1.16153	-0.0616759	-0.0616759	2.33885	-0.0616759	-1.80434	-0.0616759	0.725828	-0.939126	0.725828	1.34837	-0.258302	-2.25732
Chr01_Occ:24040001-24060000	4.2722	3.04117	1.96304	1.16013	0.0924988	2.72029	-3.73285	-4.33013	-3.24572	2.42919	-2.90491	-2.02149	4.64262	-2.56618	1.77968	5.62228	-4.25042	-3.62972	-1.5639	-0.785454	-3.11059	2.82193	-1.65285	-0.669963	-1.63185	-0.638133	-2.63813	0.709808	1.82854	2.34352	0.718008	0.718008	0.856269	0.718008	1.45408	0.718008	-0.852837	-0.819599	-0.852837	-1.3747	0.387996	0.62356
Chr01_Occ:24060001-24080000	4.91188	6.0251	3.76989	2.9628	3.95115	4.56584	0.642611	0.0541538	-0.497594	0.42793	-2.34777	-1.26821	3.73221	-2.48906	3.50997	0.360138	-1.41268	-1.88076	-1.14745	-2.37987	-0.872914	1.41439	-1.04349	-5.11332	-0.637687	-2.38666	-1.83021	0.160226	-0.0144324	-0.103971	2.38792	2.38792	1.49312	2.38792	1.83327	2.38792	-0.782922	-3.13923	-0.782922	2.98479	-1.62477	-1.54795
Chr01_Occ:24080001-24100000	-1.633	0.530974	3.97782	2.70953	2.21946	2.98646	-1.37757	1.26389	-3.73143	-0.633245	-1.87974	-2.58076	0.304837	-2.04691	-1.35638	-1.11742	-0.909123	0.444261	1.79398	-2.15016	1.25963	-1.17924	-1.98049	-0.0150169	0.408517	-0.85682	-0.198741	0.0626207	1.84823	-0.517265	1.95694	1.95694	1.76675	1.95694	-1.00914	1.95694	-0.267335	-1.40769	-0.267335	0.960884	-0.0741774	-0.55369
Chr01_Occ:24100001-24120000	1.19202	-1.61947	3.10471	-1.68332	-1.92932	1.62591	-3.15951	0.773625	2.65115	3.44706	0.710071	-1.87024	0.609861	-0.362534	-0.145886	0.544366	-0.208135	0.690759	-0.759935	0.55395	-1.46789	0.0301104	-1.14551	-0.315581	-1.34462	3.15628	0.121333	0.250604	-0.600306	1.23485	1.8252	1.8252	2.45227	1.8252	-0.859577	1.8252	-1.49994	-2.18741	-1.49994	0.516607	-1.1508	-3.00237
Chr01_Occ:24120001-24140000	-1.75906	4.70625	1.23948	-1.64798	0.283555	1.45259	-0.297216	-0.0640865	2.20842	-2.57112	2.18855	2.27346	1.20435	1.02427	0.228431	-0.418434	-3.76156	0.626792	-2.36001	-2.65916	-3.51065	1.10729	-2.64584	-1.29276	0.00203257	-1.31123	-0.212837	0.426221	0.321386	3.35539	4.23603	4.23603	3.74449	4.23603	-1.0843	4.23603	-0.70165	-0.154456	-0.70165	-2.18251	-0.751159	0.024981
Chr01_Occ:24160001-24180000	-5.35383	-0.444771	-3.58325	-2.61221	-0.874585	0.574473	-2.67171	-2.01359	-4.05987	-1.7931	-3.71632	-3.93207	1.54125	-1.18005	1.84974	0.368623	-1.9761	-4.87336	-0.969109	-1.87964	-3.67986	0.450371	-2.5228	-5.22737	-2.5302	-1.77002	-3.9172	-2.62063	-0.551068	1.2346	1.81681	1.81681	-2.3576	1.81681	5.17259	1.81681	-4.19159	-3.8037	-4.19159	-2.25723	-1.39917	-3.44939
Chr01_Occ:24180001-24200000	-7.93172	-1.14601	-0.618568	0.20838	-4.05446	0.328436	-2.89455	-2.22455	-0.128478	0.556518	1.88174	-2.76097	5.58489	0.467997	-3.7243	0.838491	-2.12014	-2.76007	-3.152	-1.96245	-4.45784	-0.932441	-2.36584	-0.383833	-2.49617	-0.580459	-4.30992	-0.292349	-1.72307	-0.649799	4.542	4.542	3.74138	4.542	3.77169	4.542	-0.517128	-0.356316	-0.517128	-2.32898	-1.02786	-0.938954
Chr01_Occ:24200001-24220000	7.61828	4.07772	3.91789	1.68391	6.26995	2.48434	1.00422	-4.00678	0.553958	3.72455	-1.72816	0.613398	-1.75681	1.73359	1.43904	-0.0552508	-2.24993	-1.55947	-0.341798	-1.87381	-3.58963	1.57929	-0.891651	-1.10753	-0.754731	-1.48485	0.164828	-0.911857	-0.750027	-2.69042	2.86001	2.86001	-0.605916	2.86001	1.29769	2.86001	-0.480148	-1.45196	-0.480148	-0.190279	-0.45775	-2.72561
Chr01_Occ:2420001-2440000	-3.61977	-2.02751	-3.37428	-1.31301	1.04241	5.22135	-3.84689	-0.119439	-1.00005	-2.42312	-0.484901	-2.85152	-3.14338	2.58466	4.55254	2.00704	0.857833	2.42368	1.11092	-2.64297	-1.9069	2.43851	-2.63753	-1.88939	-2.76495	0.519237	-2.48681	-0.743368	3.01264	0.149317	-3.9332	-3.9332	-2.81692	-3.9332	3.49124	-3.9332	-0.465496	0.952616	-0.465496	-1.78046	-1.05981	-1.53018
Chr01_Occ:24220001-24240000	5.20781	-0.244493	5.52234	1.60754	1.72403	2.08743	0.0477326	-1.4503	-2.087	2.10888	-4.40562	2.92761	-0.284906	0.340436	0.900295	-0.0611338	1.24435	0.529594	2.94447	1.13157	-2.99959	-2.39485	2.62348	0.564787	0.105599	-0.753253	-0.344793	-1.33241	-0.686534	-1.17641	0.235165	0.235165	0.614857	0.235165	1.38985	0.235165	-0.823694	-0.228861	-0.823694	-1.36785	1.66866	1.58946
Chr01_Occ:24240001-24260000	4.76103	2.65532	4.68299	2.86658	6.2194	3.25503	-0.457133	-1.15944	2.86287	-1.16158	-0.566633	0.199307	-2.22236	0.313208	1.50617	2.49215	0.247655	1.65662	0.617823	0.15013	-0.00936041	-1.25454	0.42722	-1.07675	-0.768299	4.04341	-0.867126	-1.51407	-2.16487	0.764807	-1.7247	-1.7247	-0.740412	-1.7247	2.12517	-1.7247	0.391965	0.172289	0.391965	0.252074	-0.0495944	-1.22443
Chr01_Occ:24280001-24300000	2.88456	2.81644	8.27212	4.27329	3.91057	3.08438	-2.67202	-1.7287	0.723268	0.267432	-0.0465721	0.239768	-1.09716	-1.55815	-2.06772	-1.08445	0.434042	-2.39448	2.21484	-0.7537	-1.38177	2.03327	-1.10414	1.28972	-2.24814	1.71686	-2.08515	0.331672	-0.36855	-0.237816	2.2518	2.2518	0.0181264	2.2518	0.577606	2.2518	-0.886023	-0.36359	-0.886023	-0.271121	1.00378	0.079262
Chr01_Occ:24320001-24340000	5.56066	1.7473	7.34939	0.636777	4.91725	1.93189	4.48107	2.97	2.90861	0.0106905	-2.1298	3.59319	3.80568	-1.53281	0.645967	5.48184	-3.79544	2.19288	-2.38522	-1.00307	-1.14217	-0.314895	-1.73157	-1.39054	-0.72321	1.7316	-0.984858	-0.387676	0.214226	0.990867	1.4622	1.4622	-0.223144	1.4622	1.33083	1.4622	-0.396385	-2.16111	-0.396385	1.35533	1.60686	-0.0801289
Chr01_Occ:24340001-24360000	9.55935	4.7385	2.13143	2.15319	4.88953	4.85931	3.17317	-0.936895	7.43676	1.23341	3.44031	3.60814	0.622096	-1.88068	4.54856	2.49639	-0.121914	-0.900768	-0.0998335	-3.85942	0.438095	0.66628	-2.61685	-2.28103	-1.42819	-0.444745	-1.51767	-0.703696	-1.54054	-0.409149	3.13021	3.13021	2.59118	3.13021	-2.64076	3.13021	0.154752	-3.06224	0.154752	1.59949	0.676191	-2.499
Chr01_Occ:24360001-24380000	-2.78691	2.14664	-2.1891	0.456534	5.48317	1.17239	-2.06465	-3.84059	-2.21365	-0.677911	-2.57837	-0.563719	0.746883	0.794714	-2.71833	2.01163	-1.32316	0.642881	-0.21034	-2.35819	-2.8853	-0.429915	-2.72129	-0.804676	-1.50779	-1.31677	-2.23165	-1.85257	-0.0385665	-1.22311	0.512814	0.512814	-1.36962	0.512814	-1.01401	0.512814	-1.78169	-0.628745	-1.78169	-2.11727	0.665582	0.502598
Chr01_Occ:2440001-2460000	-4.36573	-2.19453	-1.48917	-3.03842	-1.97972	-1.71635	-0.795281	3.05297	-1.64452	4.81338	-1.09843	-1.29689	-2.05234	-0.356581	3.80204	-0.167716	-0.896833	1.0188	3.27877	-1.77869	-2.9277	0.694274	-4.03207	-2.83366	-3.5675	-1.42685	-2.1646	-1.55984	-0.13156	-1.87576	-1.17277	-1.17277	-1.26466	-1.17277	4.69566	-1.17277	0.245613	-0.534351	0.245613	1.13776	-1.21771	-0.278481
Chr01_Occ:24440001-24460000	2.53634	7.66798	-0.373351	3.308	1.51991	4.28812	-2.30825	2.57428	-2.27517	2.88403	-2.44805	0.382617	-1.84628	1.9395	-3.95844	1.91625	1.72615	0.757653	-1.61257	-0.994701	-0.303901	1.18071	-1.21424	0.20929	-1.92647	-1.15926	-0.742498	1.63052	1.44945	-1.07911	0.267959	0.267959	-0.310172	0.267959	1.93567	0.267959	-3.06594	-3.3402	-3.06594	0.412891	0.64534	-2.60077
Chr01_Occ:24480001-24500000	0.982215	1.9699	0.874631	1.19315	-1.03667	-0.309055	-2.49776	-0.161724	-0.587917	-2.27165	1.4319	-2.7333	-0.465437	-1.54203	-0.566561	2.97727	-1.22109	1.61225	0.4227	-2.65329	-2.7553	0.670385	-3.03278	-2.96946	-2.19233	-0.798858	-2.08282	-1.02202	-1.2852	-0.893665	0.674748	0.674748	1.30443	0.674748	1.72731	0.674748	-3.08261	-2.90386	-3.08261	0.834979	-0.944294	-0.942115
Chr01_Occ:24500001-24520000	-0.22737	3.7815	4.1688	0.169897	2.08042	1.43356	-0.766396	0.364995	-1.22358	0.0382182	3.30183	-0.213929	3.69921	0.0981178	2.34461	2.43986	1.14394	-0.413415	-2.03871	-1.44206	-2.88362	-0.206219	-1.85025	-2.11767	-2.70753	-2.17367	-2.71143	-0.751699	-1.07342	0.668711	2.04505	2.04505	2.10424	2.04505	1.04802	2.04505	-1.52622	-2.91026	-1.52622	1.46537	-0.969082	-1.88965
Chr01_Occ:24520001-24540000	3.16247	2.22664	1.68539	1.65349	2.01654	0.728505	-1.37352	0.209391	-1.19111	0.163806	1.48648	-1.1846	-0.351055	-0.816875	-0.387633	-1.20862	0.344276	-1.52083	-1.58693	-2.19411	-2.15768	-2.68208	-2.62116	1.42821	-0.291791	0.0374503	-0.309407	-1.19205	-0.334648	-0.0667891	0.73908	0.73908	3.2317	0.73908	-0.797154	0.73908	1.09459	1.07343	1.09459	-1.39089	-2.69359	-1.37586
Chr01_Occ:24540001-24560000	2.09968	-1.98843	2.16486	0.252413	0.84633	-1.48652	-0.618156	-0.334849	-0.729598	0.314896	1.21484	0.562769	-0.45256	-1.89589	-0.461266	1.45605	-1.51173	0.786353	0.0343566	-1.80007	-0.578679	-1.29009	-1.32246	-1.16555	-0.446847	-0.35835	-2.23929	1.27233	-0.700819	1.56169	-0.423419	-0.423419	0.214298	-0.423419	0.826089	-0.423419	-0.465067	0.918586	-0.465067	-2.31072	2.19878	3.34547
Chr01_Occ:24560001-24580000	3.28905	1.31419	3.20786	2.70119	-0.488767	2.07615	-0.547297	-0.0855813	0.76878	-2.52296	0.94621	-0.883407	-1.90986	-0.910181	-0.626385	-0.0916034	0.972132	-1.63419	1.26459	-2.45049	0.551793	-1.36595	-2.04626	0.308064	-1.15412	0.942369	-1.46404	0.833312	-0.768153	0.868016	1.62574	1.62574	-0.525354	1.62574	-0.0283295	1.62574	0.357159	0.71727	0.357159	-1.54491	0.812423	-0.928968
Chr01_Occ:24580001-24600000	2.12315	1.74784	5.17142	3.27114	-0.935165	3.7653	0.00807764	0.751896	-0.766174	-1.62363	-0.629721	-0.641386	3.66241	2.29581	-1.92963	0.129932	-2.0087	-3.00674	-0.405757	0.133853	-0.301018	-1.04721	-1.05802	-1.11095	-0.297794	0.334883	0.534295	-2.95514	0.0767641	-1.96678	2.18011	2.18011	1.53748	2.18011	-0.557727	2.18011	0.609623	0.0882061	0.609623	-0.236286	-1.73573	0.103542
Chr01_Occ:24600001-24620000	-0.231886	-0.173228	2.72987	-0.695196	0.0167383	4.13399	-1.83448	2.02963	-1.60404	-0.704609	-1.23474	-2.49877	1.29924	-0.0339901	-1.10774	-1.44153	-1.42015	-1.20066	0.384651	-1.69132	-1.0226	-1.04337	-3.12042	-0.722287	-1.6831	1.01958	-1.92654	-2.12653	0.323107	-1.04149	0.0629248	0.0629248	0.833513	0.0629248	-0.159606	0.0629248	-0.334059	0.413886	-0.334059	-1.15318	-0.113996	-1.36006
Chr01_Occ:2460001-2480000	1.17394	2.73706	1.99374	-0.236643	3.1466	7.23711	1.27003	0.926201	0.679336	-0.491396	0.83779	0.151602	-0.524216	0.827663	3.77991	-1.44783	-0.456834	-0.350858	0.00923723	-1.5366	-0.862966	-0.66554	-1.4319	-1.53087	-0.354313	-0.429795	-1.50408	1.41732	-0.750462	0.0638218	2.3412	2.3412	1.61359	2.3412	0.726531	2.3412	0.928907	-0.522034	0.928907	-0.636658	-1.56873	-1.34091
Chr01_Occ:24620001-24640000	-0.0839574	2.14983	3.90234	1.22637	1.03541	2.81687	-0.146976	2.23344	-1.57151	2.59623	-0.215948	0.899853	2.15954	-1.47533	2.24434	-0.186002	-0.591424	-1.15451	0.414575	-2.84626	-2.25877	-0.510382	-3.08138	-0.880057	0.386224	-0.290584	-1.23939	0.462852	-1.33513	1.83077	0.563653	0.563653	1.17331	0.563653	0.0735684	0.563653	-1.54518	-3.22814	-1.54518	1.15899	-0.78781	-2.37199
Chr01_Occ:24640001-24660000	-3.36239	-1.84436	3.09281	2.49733	5.56122	3.26056	2.13962	-1.87551	-1.31341	-0.972222	-2.19667	0.53969	-0.448081	-1.20658	0.62715	1.75473	0.987813	-0.953161	-1.08773	1.53034	2.2326	1.24097	0.910062	0.336456	-1.26242	0.891916	-0.603673	-1.31218	1.02796	-2.00355	2.30514	2.30514	1.15814	2.30514	-0.662646	2.30514	-0.753124	0.329557	-0.753124	0.428312	0.150005	-0.00475552
Chr01_Occ:24660001-24680000	5.2162	10.4678	6.11553	1.98738	1.80026	5.48258	1.66989	4.84636	-1.06749	-3.0398	1.96841	-1.313	5.16063	0.867672	3.50958	4.17237	-3.08636	-2.14594	-3.01689	2.62272	-0.988493	1.48743	0.0482101	-2.03887	-0.0706033	-0.301939	-0.513414	-0.875505	1.18616	-0.110146	-1.16132	-1.16132	0.833438	-1.16132	1.58209	-1.16132	1.30078	-0.340719	1.30078	1.32666	1.26148	0.566748
Chr01_Occ:24680001-24700000	2.16891	5.50468	4.78689	-0.0029004	5.206	3.0136	2.80342	-3.5058	2.49253	-1.12646	1.88618	2.29765	2.9648	0.95068	-0.427509	1.31694	-1.54293	0.848108	2.53917	0.738604	1.11222	-1.66021	-0.612731	-1.02186	-0.237688	0.54703	-0.166956	0.788116	-2.1443	1.78708	0.956093	0.956093	0.516751	0.956093	0.554698	0.956093	-2.2082	-1.56396	-2.2082	0.767388	-1.93251	0.341834
Chr01_Occ:24700001-24720000	2.64713	7.67255	3.84824	1.12843	4.62095	3.10117	1.55417	1.18458	3.9221	3.12212	5.87542	-1.03242	3.57009	0.690959	3.84319	-1.59406	-4.37909	-3.19282	-2.72874	4.21526	-0.612029	-1.00819	3.44001	1.31903	-1.21467	0.0212947	-1.06126	-1.05077	0.165803	0.279899	2.58329	2.58329	1.78664	2.58329	1.39165	2.58329	-0.890124	-0.437503	-0.890124	-0.185365	0.388336	-1.67598
Chr01_Occ:24720001-24740000	3.20779	3.70711	6.29013	0.470501	5.28939	3.7691	-2.90415	-0.68899	-0.495828	2.64288	-1.22951	2.395	0.283038	-3.42006	0.906723	-0.602414	-1.73459	-1.56733	-2.27022	4.13347	1.38252	-1.53694	1.33819	1.72276	-0.132499	0.4875	0.221007	-2.05642	-0.602064	-1.00233	2.10243	2.10243	0.853692	2.10243	0.286136	2.10243	-0.0109446	-1.72794	-0.0109446	4.22516	0.374408	-2.11592
Chr01_Occ:24740001-24760000	-1.11433	2.78405	1.86485	1.73858	3.50925	-1.53133	2.6913	0.105722	0.643907	-2.60678	0.171202	0.184145	3.19811	-0.340696	-0.141812	0.827968	-0.696862	0.0530148	-0.118774	-1.64592	-0.665739	0.0902468	-3.31945	2.12052	-1.74235	0.393256	-0.27134	1.58129	1.25562	1.64423	1.69206	1.69206	-0.594866	1.69206	1.46642	1.69206	-1.33376	-2.06282	-1.33376	1.30704	-1.63885	-1.80207
Chr01_Occ:24760001-24780000	-15.2808	-7.69289	-8.51706	-4.43821	-6.5141	-0.410225	6.10964	-0.533117	-3.00708	-0.287315	-3.43475	2.01835	0.943675	-0.761461	-0.067303	0.153573	-3.43934	-0.719791	-2.56747	-1.05221	-1.83384	-0.577129	-1.99131	0.224966	-3.46241	0.152664	-4.03936	-3.15625	-3.97348	-1.31583	4.15154	4.15154	3.33487	4.15154	-0.394478	4.15154	-1.69873	-2.78496	-1.69873	0.521929	-3.27187	-3.74466
Chr01_Occ:24780001-24800000	0.0865481	0.867147	2.30816	0.187828	4.87205	4.53795	0.584938	-1.92034	1.66387	-0.0057251	2.00267	0.0892965	2.10488	-2.34063	2.15505	2.45573	-1.42786	-1.6627	-0.447117	0.9491	-0.53527	2.17817	1.97779	-2.17495	1.04574	2.33888	1.70304	-0.346116	0.876717	0.054201	0.393431	0.393431	-0.213853	0.393431	3.55707	0.393431	-1.46795	-1.2616	-1.46795	0.0540549	0.13357	-0.938825
Chr01_Occ:24800001-24820000	4.21376	4.30091	5.57692	1.2474	5.83376	5.02331	-1.75068	-3.06926	0.821954	-0.0235035	1.1842	1.55457	2.21563	1.79043	0.881378	1.81506	-1.81034	-4.41558	0.336732	1.67455	-0.864543	-2.43677	1.37851	-1.9065	-0.414945	-0.408874	-2.91862	-2.16617	-1.91923	0.936782	1.8256	1.8256	-1.9941	1.8256	3.40281	1.8256	1.31012	-3.27111	1.31012	3.28524	-1.71449	-3.98398
Chr01_Occ:2480001-2500000	7.10117	4.00661	3.27217	2.07157	5.23038	6.67727	0.734242	-1.54	-2.78615	-2.75808	-1.79267	0.0710625	0.24994	-0.75679	1.13848	-2.17938	0.299198	1.5481	-0.844187	-2.99084	0.00239379	0.379748	-3.84425	-0.256188	-1.50978	0.911253	-0.62463	-1.52597	0.748622	-1.1975	0.674244	0.674244	-0.149605	0.674244	4.81626	0.674244	-0.547971	-1.88844	-0.547971	0.125073	0.396387	-2.24022
Chr01_Occ:24820001-24840000	4.33842	5.02208	2.09775	4.0168	5.68783	5.53126	0.671705	-4.57854	-0.523782	0.178049	-0.778739	2.06592	6.57373	2.50371	-0.377386	-0.402511	-1.61253	-1.92923	3.11854	-1.77175	3.17789	-1.23622	-1.50446	-1.52916	-1.27218	0.931878	-1.14939	0.192838	-0.711233	1.86064	2.42288	2.42288	-0.942043	2.42288	2.54916	2.42288	0.529029	-2.7398	0.529029	1.92656	-0.774476	-2.88423
Chr01_Occ:24840001-24860000	-2.76326	0.061968	-4.401	-3.88295	3.18022	-0.668114	1.36431	-1.12576	-0.265577	-1.67585	-1.94593	0.580015	2.15133	0.818412	1.98072	1.47847	-1.7178	-0.223561	-0.829859	-0.5301	1.71234	0.27269	-1.46601	-0.293478	-1.95698	-1.90163	-3.17735	-1.96288	-0.292758	0.405395	4.00352	4.00352	-1.09189	4.00352	4.46771	4.00352	-1.17713	-2.55834	-1.17713	0.222551	-0.0759441	0.271035
Chr01_Occ:24860001-24880000	-1.16806	2.88836	2.82625	0.72317	5.59859	4.99044	-4.16898	1.29229	-1.16208	2.0064	-1.2349	0.0501714	0.313935	2.92408	-1.28466	0.432735	-1.22073	-0.765906	-2.61562	-3.02977	-0.646528	1.29888	-4.26501	-1.08777	-0.382602	3.20629	-2.51984	0.821263	-1.0842	4.97191	2.29181	2.29181	1.15563	2.29181	-1.33428	2.29181	-1.27653	-3.78019	-1.27653	0.881431	1.00164	-2.66326
Chr01_Occ:24880001-24900000	2.36735	2.3266	4.39391	1.83575	2.46052	2.96588	-2.41904	-0.786344	1.3666	0.691884	-1.22171	1.45997	1.22977	1.40963	-0.286207	0.792704	-0.168317	0.00651802	2.98461	-1.88814	0.514416	-0.908292	-2.19171	-1.34323	-2.04166	-1.89911	-2.63016	0.180645	0.241807	-0.791555	3.80711	3.80711	1.1023	3.80711	2.30942	3.80711	-1.02354	0.182372	-1.02354	-1.93868	0.60545	-0.45207
Chr01_Occ:24900001-24920000	0.981356	2.35817	3.36265	0.98878	-1.16473	1.84399	-2.24394	-2.87213	0.00673648	0.380154	-0.320086	0.860772	0.158977	0.687548	-1.254	-1.0932	0.780703	-1.64627	2.44958	-1.96868	0.269175	0.375872	-2.4841	-2.95571	0.337081	1.0722	0.912111	0.55233	-0.979604	1.03448	3.35973	3.35973	-0.209603	3.35973	1.22838	3.35973	-1.38325	0.378179	-1.38325	-2.26885	2.65556	1.59576
Chr01_Occ:24920001-24940000	3.23734	4.09434	1.78889	1.12421	1.31108	5.08771	-0.869902	0.362363	-2.48562	2.75583	-2.06228	1.40708	1.19525	0.998871	0.289095	-1.07704	0.864222	3.47388	1.77592	0.732227	3.22218	1.03402	-0.199536	-2.49064	0.245491	0.492896	-1.43274	0.730689	-1.45299	1.08641	-0.821945	-0.821945	1.40822	-0.821945	-0.166615	-0.821945	-0.521529	-2.10892	-0.521529	3.03417	2.66532	-1.19574
Chr01_Occ:24940001-24960000	0.968151	2.64057	2.27588	3.0037	1.43493	3.23755	-1.34464	1.49693	0.673639	-0.334901	0.688218	-0.68308	-2.92767	-0.725271	2.05266	-0.289414	-1.2822	1.23477	1.11599	-5.04094	-0.293242	0.88309	-7.41455	-4.40418	1.27345	-2.63632	2.17093	-0.994332	2.39734	-1.58599	-0.904477	-0.904477	-0.750956	-0.904477	3.13007	-0.904477	-2.24038	-3.68186	-2.24038	0.0984351	-2.0298	-2.39543
Chr01_Occ:24960001-24980000	1.54322	4.02983	2.40621	2.42733	3.13509	3.55383	-0.978958	-3.50856	-2.34441	-2.79752	-1.22194	-1.89174	0.239764	1.64983	-1.35959	-0.254635	-1.33936	-1.95792	-1.56041	-1.1888	-1.23628	-1.13959	-3.00081	0.309397	-1.15642	0.787174	-0.447528	0.841014	1.03334	-0.170311	-2.45777	-2.45777	-1.36972	-2.45777	1.26196	-2.45777	-2.04626	-3.91764	-2.04626	0.00465294	1.31242	-0.851529
Chr01_Occ:24980001-2.5e+07	1.83111	-0.794045	4.77508	0.371371	9.3136	3.41782	3.04555	-4.02442	-0.281756	-0.608273	-1.04726	-1.27633	1.86249	-3.19689	-0.191039	3.31647	-0.802354	-1.94548	-0.757175	-3.22978	-1.16027	-0.557652	-2.95975	-1.53793	-3.39668	2.48655	-0.895885	-0.605266	0.360729	-0.464855	-2.37424	-2.37424	-1.6724	-2.37424	4.65841	-2.37424	-0.419373	0.865958	-0.419373	-2.55872	-1.27255	-0.282051
Chr01_Occ:25000001-25020000	0.819319	-4.57243	-5.76748	2.36894	1.99334	5.53769	-6.66443	2.39699	-3.06926	0.344632	3.49627	-8.40073	-3.58454	-0.333721	0.910997	-3.14409	-0.194877	1.28446	-1.12397	-6.47158	-2.57559	-2.92254	-5.82919	-2.53493	-2.69953	0.71879	-2.22219	-1.38704	-0.694587	-0.61501	3.57987	3.57987	1.18749	3.57987	3.72247	3.57987	-1.55937	-1.38416	-1.55937	-1.1956	-0.00999886	-0.0122591
Chr01_Occ:2500001-2520000	-1.01867	-0.681294	2.54284	-0.0153756	1.51634	2.79853	-2.19197	-2.61394	2.11831	1.41454	-2.35366	2.01706	-1.74047	-0.217221	0.479067	-2.04926	2.22268	-0.964639	-1.93073	-3.01824	0.996262	2.5461	-4.07774	-3.35043	-0.550837	-1.42006	-0.566453	1.34402	-1.51047	0.133002	3.35525	3.35525	4.84903	3.35525	-2.49805	3.35525	-0.319968	-1.90923	-0.319968	1.12272	1.6055	0.558771
Chr01_Occ:25020001-25040000	4.77983	4.23563	1.71194	1.47365	4.5994	4.03054	-0.158723	-0.844436	-1.25317	0.956362	0.235078	0.185908	1.40256	-0.518434	1.67898	0.647657	-1.31312	-1.11311	3.30751	-0.41976	-0.0302736	-0.317815	-3.10635	-1.27408	-1.58132	-1.5562	0.0182795	-3.05879	1.74565	-1.49811	0.577511	0.577511	1.62	0.577511	-0.719108	0.577511	-0.724077	-2.47134	-0.724077	-0.895559	-1.19878	-1.80167
Chr01_Occ:25040001-25060000	3.80111	3.76733	6.34444	3.48493	3.8532	3.76894	3.0928	-1.43916	0.139486	-1.19031	-1.60784	1.36325	0.981384	0.601099	1.95822	0.905483	-2.44599	1.25027	0.692147	-1.58119	-1.84397	1.56185	-1.96125	-1.64786	-2.18815	-1.5611	-2.033	-1.20378	-1.8359	-0.572306	0.27034	0.27034	0.119066	0.27034	0.418799	0.27034	-1.71577	-3.82678	-1.71577	1.22448	-2.37091	-2.2868
Chr01_Occ:25060001-25080000	4.0015	4.96307	3.0343	2.79038	3.05909	7.29386	0.876355	-3.62951	2.27957	-0.807671	2.64187	1.7277	-0.441096	5.22858	-0.734388	-1.36379	0.96506	3.86081	1.74043	-1.56046	0.197673	0.0824799	-0.892017	-0.515962	-0.0397577	1.23118	-1.6747	1.73635	-1.11896	3.58421	1.98277	1.98277	0.780887	1.98277	-0.362696	1.98277	-1.73603	-2.19411	-1.73603	-0.358229	2.13491	0.729629
Chr01_Occ:25080001-25100000	2.7648	3.02761	6.95965	3.64282	7.41505	6.43586	8.30859	0.282929	2.93431	-1.04687	1.62634	4.0183	2.19659	-1.23053	-0.510567	-0.0384995	-2.57815	-2.34869	-0.96109	0.208074	-2.79528	-1.99143	0.822989	-0.604566	-1.64784	0.123218	-2.29639	-0.325793	0.336857	2.38693	3.67885	3.67885	0.364808	3.67885	0.591737	3.67885	1.79788	1.73969	1.79788	-0.967991	-1.42356	-1.07257
Chr01_Occ:25100001-25120000	4.69336	2.99698	1.07071	-2.31797	1.44078	5.0311	3.8916	0.851479	1.62218	1.82454	0.605301	4.49179	0.14543	0.248119	2.48302	-0.302353	-1.77945	2.22767	-0.316693	0.6036	-0.420154	-0.755553	-1.0839	0.628151	0.304294	0.0852995	1.51819	1.23202	0.411922	0.103652	-0.0293584	-0.0293584	0.121306	-0.0293584	-1.87728	-0.0293584	-0.171766	-2.01454	-0.171766	2.20758	-0.714566	0.34256
Chr01_Occ:25120001-25140000	0.811485	1.02276	0.0873205	0.574224	0.869114	1.50921	2.19706	0.614533	1.97434	0.833045	-0.0384865	-0.207571	0.173614	1.79292	1.22584	-1.89063	-0.346004	-0.566368	1.19192	-3.9567	1.02811	0.342216	-4.60203	-2.65403	0.0645355	-0.248423	-1.96459	-1.81151	0.182553	1.96038	3.37938	3.37938	1.01429	3.37938	1.5316	3.37938	-2.16655	-2.32008	-2.16655	-0.696989	0.664632	0.470495
Chr01_Occ:25160001-25180000	2.55649	2.03147	4.46857	2.28835	8.03136	5.16098	1.19233	-1.72047	0.432959	-0.124632	-0.054823	2.52954	-0.447915	2.24274	-0.168974	-1.89723	-1.05687	0.533686	-1.03518	-0.708498	0.986649	-1.28959	-0.64141	-2.10486	-1.63275	0.0464077	-0.731873	-0.0341838	0.284333	-1.96671	1.51456	1.51456	0.0823298	1.51456	1.32501	1.51456	-3.24383	-0.742178	-3.24383	-2.67311	1.25129	0.705703
Chr01_Occ:25180001-25200000	3.31427	3.86504	2.86553	5.88739	7.15427	0.940508	2.17097	-3.32667	1.45864	4.70851	-3.78592	7.397	-2.28342	-0.270856	0.0571444	1.8878	6.68955	4.86059	-1.2707	-2.89986	-1.45766	-3.42384	-3.43706	-0.300878	0.0477508	-1.44659	-2.66552	-1.45068	-2.62933	-1.10304	0.232593	0.232593	1.29843	0.232593	-0.801308	0.232593	-0.0495449	-2.02533	-0.0495449	-1.74724	-1.83275	0.389471
Chr01_Occ:25200001-25220000	8.72326	4.41793	7.35155	2.84088	5.56485	1.85633	-2.69931	-0.658737	0.866061	-0.841776	0.676068	-0.174631	-2.66976	-1.20017	-2.76104	3.45504	1.18744	0.884347	-1.03969	3.35892	-3.47425	-0.616768	0.148809	-2.22646	-1.49891	0.874528	-2.07681	-2.26112	-1.90634	-0.748723	5.28793	5.28793	2.1438	5.28793	-1.92173	5.28793	-1.15114	-1.05647	-1.15114	-0.477458	1.0561	-1.04795
Chr01_Occ:2520001-2540000	0.456313	-2.69101	0.329615	-1.50964	-1.27135	0.482997	1.84003	-0.114471	0.126395	-0.0899919	-0.695483	0.572615	-1.97002	-0.75686	-0.0813173	-0.691442	1.0001	-0.154874	1.79427	-0.171478	-2.05526	2.61127	-0.281705	-0.862853	-1.23378	1.96873	-2.41712	-0.804155	0.900514	1.76004	1.15351	1.15351	3.40796	1.15351	-2.1326	1.15351	-1.58499	-1.4029	-1.58499	-1.05976	0.582206	-1.74987
Chr01_Occ:25220001-25240000	5.04655	1.35165	5.78288	3.44125	4.34733	2.46709	2.12123	0.507715	8.69411	-3.8803	7.74515	5.37366	-0.533737	-1.13067	1.46143	-1.06264	1.63303	-0.203372	0.194781	-3.67391	-2.84777	2.03795	-3.24395	-0.438236	-1.44593	0.273886	-0.148393	1.42665	-0.0674082	0.835197	-0.296986	-0.296986	2.01894	-0.296986	-2.1048	-0.296986	0.710466	-2.22577	0.710466	-0.569051	-0.54191	-1.61397
Chr01_Occ:25240001-25260000	4.31358	1.24463	3.96245	2.91152	4.4065	9.75706	0.501452	5.68648	-3.53046	-1.48663	-1.1322	-1.04665	3.02169	0.60416	-0.533391	0.158979	-3.8872	-0.778962	-3.20581	-3.77902	-1.73544	-1.97712e-05	-4.16367	-2.46006	-0.768131	-0.434446	-1.68792	0.508123	1.23812	2.14682	-0.945096	-0.945096	-1.23971	-0.945096	2.41781	-0.945096	-6.5086	-4.98104	-6.5086	-0.75035	-1.51589	-3.25166
Chr01_Occ:25260001-25280000	2.56367	0.945373	-0.946428	3.35875	4.96822	1.76143	2.2382	0.731142	-0.661451	-0.331044	0.662708	-1.54636	-2.1593	2.0601	-3.27923	-4.23912	-0.389253	1.64089	-1.04717	-2.77224	-2.25714	-2.89789	-1.26543	-1.49665	0.200988	2.63144	2.63653	-0.266598	-0.136608	-1.18908	2.794	2.794	1.94442	2.794	0.852707	2.794	-0.98464	-0.186255	-0.98464	-1.895	-0.0598648	-1.21978
Chr01_Occ:25280001-25300000	2.48084	2.65471	3.76196	0.130874	1.74202	5.98527	-0.758414	-1.88911	-1.49206	0.458526	-0.0169213	0.357039	4.01409	2.25275	0.0801643	0.0595892	1.11302	-2.37582	2.07019	-4.39718	-1.10726	0.794356	-4.67677	-1.9783	0.146516	1.40905	-0.853673	0.239405	-0.99881	2.38763	-0.79424	-0.79424	-0.884051	-0.79424	3.03757	-0.79424	-2.37644	-3.06762	-2.37644	-0.878949	1.2343	-0.736521
Chr01_Occ:25300001-25320000	-4.84981	-3.48205	-4.51744	-4.27437	-8.26838	0.364243	14.5551	2.9949	9.05928	1.24879	-0.359323	14.0929	-5.94608	1.59301	0.278513	-0.0400459	2.98107	-1.33468	-1.95509	-5.3074	-2.52863	2.08125	-7.54488	-5.32305	-4.53448	2.94857	-4.46343	-2.73436	-3.34081	1.82261	0.680554	0.680554	1.36479	0.680554	0.761349	0.680554	-2.64977	-1.90651	-2.64977	0.167007	-2.60254	-1.25859
Chr01_Occ:25320001-25340000	-0.26002	3.46642	-2.02433	1.28604	4.06952	1.3538	-1.77132	-1.21554	0.204928	2.60584	-1.00597	-0.787751	-0.751795	0.456572	-1.94317	1.61218	0.0475855	-0.913113	-1.34024	-0.519834	-3.70913	-0.622038	-1.05427	-1.16004	-0.67881	-2.09061	0.0902924	1.3452	2.39877	2.83459	-0.111646	-0.111646	2.54671	-0.111646	0.494161	-0.111646	-1.28934	-1.41413	-1.28934	0.693228	0.911949	-1.41415
Chr01_Occ:25340001-25360000	0.419894	1.41581	1.52738	0.168839	4.01035	2.72776	0.989379	-0.929925	1.24521	-1.50674	-0.756856	1.67995	-0.992759	-0.442011	-1.82354	-2.5595	1.76686	1.26839	-2.50338	-0.361092	-0.974878	2.83018	0.250282	-0.995504	-0.822308	0.360192	-2.21087	0.478436	-0.0898945	1.2168	0.434521	0.434521	1.0258	0.434521	-0.139266	0.434521	-0.882737	-1.08281	-0.882737	-0.0708512	-0.195357	-0.417735
Chr01_Occ:25360001-25380000	-5.7238	0.502301	1.19344	3.49687	3.30304	2.62648	-2.14745	0.298607	0.76331	0.0839127	1.6984	-0.197379	1.1195	-3.97086	0.104063	-0.919975	-4.01815	-3.29481	0.274126	-1.23295	-0.378396	-0.00931621	-2.0759	-1.09394	-0.156156	-0.687847	0.526874	0.700063	0.746105	1.56475	3.40151	3.40151	-1.18188	3.40151	-0.131272	3.40151	-1.87476	-0.257804	-1.87476	-1.75116	-0.525694	-1.24469
Chr01_Occ:25380001-25400000	-5.83427	2.45975	-0.667086	-1.85788	2.66926	0.929051	-1.96582	1.97247	-2.76559	-2.39	3.8683	-4.25722	4.2812	-1.24023	1.75206	2.52527	0.964691	5.89856	4.00425	1.83655	0.188172	-2.30502	-2.24685	0.554291	-1.86246	-0.311131	-3.88533	-0.976366	-0.484285	0.311001	-2.92298	-2.92298	-2.27387	-2.92298	5.12309	-2.92298	-1.98844	-0.975919	-1.98844	-2.79295	-1.0384	-0.87073
Chr01_Occ:25400001-25420000	5.19654	5.2086	1.11741	5.87784	2.19517	5.50372	-1.9148	-0.130047	-0.258823	3.15667	1.08376	0.34917	3.51733	1.93914	-0.0747572	2.76426	-0.192747	0.664142	1.69953	-1.11859	0.192499	1.26985	-0.867939	1.53968	-0.917684	-2.55067	-1.3696	0.864928	0.473835	0.509031	3.4058	3.4058	3.34114	3.4058	-0.563036	3.4058	0.226745	0.742186	0.226745	-0.334835	2.08488	2.14265
Chr01_Occ:2540001-2560000	-0.777072	-1.01369	3.46063	3.14765	3.54904	-0.154459	0.862678	-0.436099	0.789534	-0.912597	-0.492103	2.2679	-3.34921	-1.94516	3.13071	0.773767	-0.115458	-0.412956	0.633629	-1.8368	-2.49368	0.0216013	-3.04431	-0.0149886	-2.21239	-0.655907	-0.458393	0.729151	-1.11887	0.101578	0.710622	0.710622	-0.357064	0.710622	2.12851	0.710622	-0.2718	-0.660941	-0.2718	1.21205	-0.268144	-0.0366663
Chr01_Occ:25420001-25440000	6.65168	3.9925	2.68394	-1.5081	0.210495	5.87353	1.66652	-1.62287	-0.488859	-1.58619	-3.31921	-3.6689	3.40056	1.15922	2.76977	-0.30899	-1.18588	0.255314	-0.395721	-1.96244	-0.446958	1.38529	-2.61903	-0.343266	0.677711	-1.77137	-0.973071	-2.63193	-0.769915	-2.21019	3.87183	3.87183	-0.402317	3.87183	3.6016	3.87183	-2.53997	-5.31598	-2.53997	2.58181	0.694532	-0.752335
Chr01_Occ:25440001-25460000	2.91332	2.18103	5.11745	-0.684792	3.78931	3.18953	-2.23651	0.233036	-1.1457	-0.11971	-1.8983	-0.491323	2.14842	-0.763243	0.0978804	1.08571	0.628198	-2.67435	-1.71385	-1.30866	-1.27306	-0.730577	-1.52511	-2.33798	-1.50092	-1.47678	-0.761869	-0.0527925	0.848521	0.461292	1.54072	1.54072	0.726091	1.54072	2.90146	1.54072	0.7852	-0.00110637	0.7852	-1.47739	-1.03199	-0.0344511
Chr01_Occ:25460001-25480000	-2.01437	2.44974	0.736181	-3.25845	5.05937	0.971288	-2.95138	0.0562815	-2.05038	-1.41028	-1.08102	-1.02035	4.21741	-0.189819	0.97776	1.71852	-1.20987	-2.28782	0.600013	-2.11519	-1.79029	-1.34467	-5.22855	-1.13644	-4.00141	-0.295598	-4.03711	0.176341	-1.92093	1.53626	-0.953834	-0.953834	1.80932	-0.953834	0.251343	-0.953834	-2.06769	-0.347253	-2.06769	-1.65804	-0.978002	-1.75789
Chr01_Occ:25480001-25500000	-0.114883	1.15229	3.2004	0.248848	0.825974	1.33605	1.35184	1.33196	-0.511914	-1.04899	-0.338832	-2.42281	-0.477526	0.551838	0.188318	0.689161	-0.910674	-0.345023	-0.594267	-1.33966	-0.688651	-1.43026	-0.590704	1.5059	0.626416	2.26027	-0.866703	0.160423	-2.95827	1.92198	0.694961	0.694961	-0.0460892	0.694961	0.466451	0.694961	0.0118204	-0.865399	0.0118204	1.84084	-0.645503	-0.546816
Chr01_Occ:25500001-25520000	-2.63491	-1.293	0.0721479	1.15881	2.64657	1.33468	-3.04955	-1.76335	-0.337626	-4.80281	-1.46406	0.649093	2.56648	4.66676	-0.744112	0.954815	-1.6958	-0.580797	2.13349	-2.02575	-0.79841	0.783842	-2.97014	0.88386	0.966401	-2.84208	1.05649	-0.776974	0.678688	-0.303304	2.14733	2.14733	4.86663	2.14733	-2.8063	2.14733	-0.145228	0.530027	-0.145228	-0.897652	-1.07634	0.436215
Chr01_Occ:25520001-25540000	0.256654	3.28245	-0.700697	2.81908	2.15107	5.06707	3.9787	0.826346	-2.44015	-1.2829	0.0140757	0.328842	4.60657	4.64856	-1.85306	1.01692	-2.97523	-2.13226	-1.23778	-1.84093	-0.600594	-0.642638	-2.29739	0.2454	-1.5255	-0.386697	-2.68721	-0.176835	-0.990668	1.62748	-0.297704	-0.297704	2.11899	-0.297704	-1.4747	-0.297704	1.73949	0.834814	1.73949	3.69276	-1.80153	-1.36664
Chr01_Occ:25540001-25560000	1.13857	0.788643	-1.15141	1.44337	3.31956	1.81425	-2.82585	1.10246	-1.07611	2.30275	0.64796	-1.12243	0.163518	-0.591048	3.70813	-0.358334	-2.08946	-1.44636	-2.0618	-0.0654688	-1.39773	1.2837	0.154177	0.000932657	-1.2894	-0.533494	-2.33041	1.6929	-0.0298456	0.568914	1.2688	1.2688	2.28769	1.2688	1.08271	1.2688	0.833634	-1.01392	0.833634	2.01341	-0.337419	-0.956692
Chr01_Occ:25560001-25580000	1.36123	3.67879	-0.249456	1.08989	3.29412	0.0981233	-1.88462	-3.00323	0.0737613	1.21329	0.574455	2.01039	-0.0328292	0.682758	-1.30966	-1.49221	-1.42804	-1.99157	-2.13372	-2.51656	-2.66476	1.95282	-2.74422	-0.625861	0.152272	0.8157	-0.628076	0.696513	-1.37329	2.45685	4.09298	4.09298	3.81545	4.09298	-0.404541	4.09298	-0.620151	-3.07196	-0.620151	-0.667261	-0.369645	-0.500665
Chr01_Occ:25580001-25600000	-1.00609	4.16952	-1.14057	-0.354909	2.1105	1.2995	-1.75399	-2.18749	0.744692	-1.07463	0.678685	-0.397012	1.56188	-2.3799	-1.55255	-0.714642	-0.648499	-2.12664	2.79953	-0.658911	-1.04175	2.76306	-1.70075	-1.39264	-0.399702	0.0686458	-0.697215	0.847282	-0.612707	0.565461	2.03653	2.03653	2.8492	2.03653	-0.0620297	2.03653	-0.702887	-0.216348	-0.702887	0.524771	0.824985	-0.382591
Chr01_Occ:25600001-25620000	-2.11793	-1.97846	-1.72104	0.779531	-0.291781	3.90112	-0.941735	0.645168	3.49425	2.34001	2.29957	0.948158	1.95122	-0.15626	-0.0969476	1.45825	-2.19932	0.421192	0.773101	-3.73215	-2.7446	-1.42157	-4.80694	-2.662	0.0102834	1.68198	-1.02791	0.557296	-0.585015	2.5967	2.04066	2.04066	3.95048	2.04066	-2.88168	2.04066	-0.890005	0.400088	-0.890005	1.13268	0.314289	-0.407285
[truncated: 38,955 more rows]
