# Supplementary material for: Haploblocks contribute to parallel climate adaptation following global invasion of a cosmopolitan plant
Source: Nat Ecol Evol. 2025 Jul 8;9(8):1441–55. doi: 10.1038/s41559-025-02751-2 (PMC12328208; doi:10.1038/s41559-025-02751-2)
Supplement: Supplementary file 15 — Heterozygosity datasets for haploblocks for invaded regions and Toronto. [file 41559_2025_2751_MOESM15_ESM.xlsx]

## Sheet: HB7a1 PCs het
sample	pop	range	coverage	PC1	PC2	het	geno
Albuquerque_1_10	Albuquerque	nAM	1.1722	-0.00817397	0.0124383	0.0122023	0
Albuquerque_1_13	Albuquerque	nAM	1.3557	-0.00689122	-0.00698542	0.00632087	0
Albuquerque_1_19	Albuquerque	nAM	0.8602	-0.00625875	0.0173726	0.0103523	0
Albuquerque_1_3	Albuquerque	nAM	1.8029	-0.00775377	-0.0138075	0.0104243	0
Albuquerque_1_7	Albuquerque	nAM	0.946	-0.00489429	-0.00718725	0.0102824	0
Albuquerque_1_8	Albuquerque	nAM	1.1328	-0.00648837	-0.0126435	0.011448	0
Albuquerque_1_9	Albuquerque	nAM	1.0423	-0.00735562	-0.0212575	0.00874914	0
Albuquerque_14_1	Albuquerque	nAM	1.4014	-0.00786863	-0.0319224	0.00765644	0
Albuquerque_14_14	Albuquerque	nAM	0.8699	-0.00734667	-0.00952072	0.00632779	0
Albuquerque_14_17	Albuquerque	nAM	0.6475	-0.00960562	3.23254e-06	0.00558345	0
Albuquerque_14_18	Albuquerque	nAM	0.4237	-0.00700718	-0.0189427	0.00343479	0
Albuquerque_14_3	Albuquerque	nAM	0.7044	-0.00863081	-0.00421768	0.00664021	0
Albuquerque_14_4	Albuquerque	nAM	0.448	-0.00718214	0.0228085	0.00519618	0
Albuquerque_14_7	Albuquerque	nAM	0.5576	-0.00491046	-0.0183499	0.00495748	0
Albuquerque_15_1	Albuquerque	nAM	0.6514	-0.00797284	-0.00381543	2.33645e-10	0
Albuquerque_15_10	Albuquerque	nAM	1.0912	-0.00726096	-0.00845481	0.00654585	0
Albuquerque_15_11	Albuquerque	nAM	0.6522	-0.00795639	-0.0141052	0.00689091	0
Albuquerque_15_2	Albuquerque	nAM	0.6168	-0.00534726	0.00784375	0.0066172	0
Albuquerque_15_4	Albuquerque	nAM	0.6858	-0.0081326	-0.0230697	0.00542243	0
Albuquerque_15_7	Albuquerque	nAM	0.7774	-0.00908122	-0.00744266	0.00904004	0
Albuquerque_15_8	Albuquerque	nAM	0.8765	-0.00730111	-0.0122365	0.00960019	0
Albuquerque_15_9	Albuquerque	nAM	0.6978	-0.00525793	-0.00850229	0.00742892	0
Albuquerque_2_1	Albuquerque	nAM	0.7281	-0.00665654	0.0136156	0.00535173	0
Albuquerque_2_13	Albuquerque	nAM	0.4607	-0.00833245	0.0153086	0.0093564	0
Albuquerque_2_14	Albuquerque	nAM	1.6609	-0.0085434	-0.0105795	0.0117464	0
Albuquerque_2_15	Albuquerque	nAM	0.6473	-0.00788518	0.013173	0.00395447	0
Albuquerque_2_19	Albuquerque	nAM	0.78	-0.00758036	8.95099e-05	0.00562659	0
Albuquerque_2_6	Albuquerque	nAM	0.8444	-0.00832323	0.00956313	0.00680199	0
Albuquerque_2_7	Albuquerque	nAM	1.3209	-0.00927994	0.0151263	0.00455807	0
Albuquerque_2_8	Albuquerque	nAM	0.7174	-0.00914751	-0.0114746	0.00495432	0
Albuquerque_29_1	Albuquerque	nAM	1.2462	-0.0106424	-0.0138985	0.00855546	0
Albuquerque_29_13	Albuquerque	nAM	3.2782	-0.00691145	-0.0204343	0.0125064	0
Albuquerque_29_6	Albuquerque	nAM	2.0716	-0.00940696	-0.00262773	0.0102395	0
Albuquerque_29_7	Albuquerque	nAM	0.4341	-0.00703972	-0.00501184	0.00602977	0
Albuquerque_29_8	Albuquerque	nAM	1.9486	-0.0100756	0.012075	0.00945387	0
Albuquerque_29_9	Albuquerque	nAM	1.2794	-0.00800747	-0.0257057	0.0064724	0
Albuquerque_3_1	Albuquerque	nAM	0.5405	-0.00594863	0.0220029	0.00497892	0
Albuquerque_3_10	Albuquerque	nAM	0.6936	-0.00738556	-0.0313753	0.00490471	0
Albuquerque_3_12	Albuquerque	nAM	0.5696	-0.00782113	-0.00613879	0.00593564	0
Albuquerque_3_14	Albuquerque	nAM	0.4376	-0.00646086	0.00901873	0.00856531	0
Albuquerque_3_16	Albuquerque	nAM	0.546	-0.00645359	-0.0201603	0.00817067	0
Albuquerque_3_7	Albuquerque	nAM	1.285	-0.00915465	0.00824115	0.0103838	0
Albuquerque_3_8	Albuquerque	nAM	1.3556	-0.00768718	-0.00779225	0.0097141	0
Albuquerque_32_10	Albuquerque	nAM	0.9305	-0.00319942	-0.0166851	0.00825306	0
Albuquerque_32_11	Albuquerque	nAM	0.5382	-0.00782713	0.0138461	0.00647038	0
Albuquerque_32_13	Albuquerque	nAM	1.2795	-0.00685759	0.00939506	0.0117134	0
Albuquerque_32_14	Albuquerque	nAM	1.781	-0.00867544	-0.0212329	0.00999177	0
Albuquerque_32_3	Albuquerque	nAM	0.7365	-0.00671706	0.0180479	0.00679405	0
Albuquerque_32_8	Albuquerque	nAM	1.6695	-0.00796731	0.00752047	0.00951937	0
Albuquerque_32_9	Albuquerque	nAM	2.1699	-0.00957899	0.0168537	0.00921983	0
Albuquerque_33_1	Albuquerque	nAM	0.8324	-0.00730713	0.0182295	0.00483739	0
Albuquerque_33_10	Albuquerque	nAM	0.681	-0.00664456	-0.00358473	7.69964e-08	0
Albuquerque_33_14	Albuquerque	nAM	0.5685	-0.00791055	-0.000185132	0.00683278	0
Albuquerque_33_2	Albuquerque	nAM	0.6762	-0.00601327	-0.008309	0.00777377	0
Albuquerque_33_6	Albuquerque	nAM	1.4966	-0.00995344	0.0164559	0.0100998	0
Albuquerque_33_7	Albuquerque	nAM	0.7297	-0.00699654	0.00364233	0.00629035	0
Albuquerque_33_9	Albuquerque	nAM	0.6537	-0.00748991	-0.0137503	0.00699793	0
Albuquerque_35_10	Albuquerque	nAM	0.9208	-0.00842933	0.0202791	0.00591152	0
Albuquerque_35_11	Albuquerque	nAM	0.7846	-0.00676159	0.0240763	0.00676078	0
Albuquerque_35_12	Albuquerque	nAM	0.8186	-0.00687341	0.024189	0.0105226	0
Albuquerque_35_3	Albuquerque	nAM	0.8232	-0.00866959	0.0136145	0.00292934	0
Albuquerque_35_4	Albuquerque	nAM	1.3132	-0.00581676	0.0121521	0.00925109	0
Albuquerque_35_5	Albuquerque	nAM	0.5375	-0.00796413	0.0548094	0.00387927	0
Albuquerque_35_7	Albuquerque	nAM	1.1444	-0.00695762	0.0307451	0.00883802	0
Albuquerque_35_8	Albuquerque	nAM	0.6448	-0.00814504	0.00654474	0.00960962	0
Albuquerque_36_1	Albuquerque	nAM	0.9282	-0.00776551	0.000433805	0.00656817	0
Albuquerque_36_10	Albuquerque	nAM	0.7247	-0.00925878	0.026141	0.00726552	0
Albuquerque_36_12	Albuquerque	nAM	0.6087	-0.00872361	-0.0110124	0.00715467	0
Albuquerque_36_13	Albuquerque	nAM	0.7731	-0.00717338	-0.0348771	0.00667449	0
Albuquerque_36_2	Albuquerque	nAM	0.9673	-0.00754093	-0.007212	0.0106303	0
Albuquerque_36_6	Albuquerque	nAM	0.7714	-0.00665048	-0.0098584	0.00601606	0
Antwerp_1_10	Antwerp	EU	0.8684	-0.00825283	-0.00444841	0.00743483	0
Antwerp_1_11	Antwerp	EU	1.3559	-0.0100661	0.000589329	0.00905837	0
Antwerp_1_13	Antwerp	EU	1.1867	-0.00794298	-0.0234669	0.00592412	0
Antwerp_1_17	Antwerp	EU	1.1492	-0.00637073	-0.0305912	0.00834613	0
Antwerp_1_2	Antwerp	EU	0.6796	-0.00900827	-0.000981025	0.00687873	0
Antwerp_1_5	Antwerp	EU	1.0017	-0.00432864	-0.0385613	0.0072385	0
Antwerp_1_7	Antwerp	EU	1.3411	-0.00752191	-0.0398026	0.00727471	0
Antwerp_1_9	Antwerp	EU	0.8989	-0.00953374	0.0049744	0.00809241	0
Antwerp_2_11	Antwerp	EU	0.729	-0.00759419	-0.015385	0.00733797	0
Antwerp_2_13	Antwerp	EU	1.2239	-0.00731677	-0.0109554	0.00737633	0
Antwerp_2_15	Antwerp	EU	0.5083	-0.0054267	-0.0367791	0.00921659	0
Antwerp_2_3	Antwerp	EU	0.9648	-0.00789147	-0.00141435	0.0040183	0
Antwerp_2_4	Antwerp	EU	0.662	-0.00629365	-0.027237	0.00508423	0
Antwerp_2_6	Antwerp	EU	1.9112	-0.00793746	-0.0273474	0.00891488	0
Antwerp_2_7	Antwerp	EU	0.9515	-0.00725013	-0.0285623	0.00533652	0
Antwerp_2_9	Antwerp	EU	0.8926	-0.00741572	-0.0244363	0.00833469	0
Antwerp_3_1	Antwerp	EU	0.6885	-0.00677679	-0.0169739	0.00767532	0
Antwerp_3_10	Antwerp	EU	0.6724	-0.0060704	-0.0275048	0.00572206	0
Antwerp_3_12	Antwerp	EU	0.469	-0.00636975	-0.0404369	0.00576781	0
Antwerp_3_13	Antwerp	EU	0.5724	-0.00742958	-0.0417158	0.0053379	0
Antwerp_3_14	Antwerp	EU	0.9513	-0.00673724	-0.0362857	0.00684914	0
Antwerp_3_15	Antwerp	EU	0.5984	-0.00467978	-0.0257955	0.00791305	0
Antwerp_3_5	Antwerp	EU	0.7566	-0.00575101	0.00390765	0.00599051	0
Antwerp_3_9	Antwerp	EU	0.5082	-0.00686114	-0.0180826	0.0037253	0
Antwerp_36_11	Antwerp	EU	0.7533	-0.00821753	-0.0204822	0.00514549	0
Antwerp_36_12	Antwerp	EU	5.5878	-0.00821906	-0.0174737	0.0094703	0
Antwerp_36_13	Antwerp	EU	0.9164	-0.00616723	-0.0147445	0.0066952	0
Antwerp_36_14	Antwerp	EU	0.8831	-0.00628411	0.0179662	0.00532887	0
Antwerp_36_4	Antwerp	EU	1.3253	-0.00614588	-0.012297	0.00697144	0
Antwerp_36_7	Antwerp	EU	1.3693	-0.00667701	-0.0289781	0.00821769	0
Antwerp_36_8	Antwerp	EU	0.7773	-0.00676544	-0.0318304	0.00400162	0
Antwerp_36_9	Antwerp	EU	0.4824	-0.00868701	-0.0144972	0.00503382	0
Antwerp_37_1	Antwerp	EU	1.9731	-0.00828382	-0.00641841	0.00854483	0
Antwerp_37_11	Antwerp	EU	1.4328	-0.0088265	-0.0197486	0.0109276	0
Antwerp_37_13	Antwerp	EU	3.1283	-0.00942996	-0.00786575	0.00831086	0
Antwerp_37_17	Antwerp	EU	0.853	-0.00923338	-0.0177179	0.00592332	0
Antwerp_37_19	Antwerp	EU	1.2369	-0.00590161	-0.0220569	0.00671667	0
Antwerp_37_6	Antwerp	EU	1.1209	-0.0071173	-0.00941889	0.00714109	0
Antwerp_37_9	Antwerp	EU	1.0397	-0.00928686	0.0176414	0.00707122	0
Antwerp_38_10	Antwerp	EU	1.6801	-0.00704679	-0.0155015	0.00820694	0
Antwerp_38_12	Antwerp	EU	1.342	-0.0074741	-0.0244072	0.00709746	0
Antwerp_38_14	Antwerp	EU	1.9005	-0.00816466	-0.00100096	0.00641657	0
Antwerp_38_17	Antwerp	EU	1.4327	-0.00585551	-0.0240153	0.00777881	0
Antwerp_39_15	Antwerp	EU	3.1447	-0.00734439	-0.00896163	0.00918683	0
Antwerp_39_4	Antwerp	EU	0.9612	-0.00758203	0.0144159	0.0056887	0
Antwerp_39_9	Antwerp	EU	2.0378	-0.00909085	0.0263498	0.00658687	0
Antwerp_4_10	Antwerp	EU	1.0667	-0.00780388	-0.0227271	0.00595147	0
Antwerp_4_11	Antwerp	EU	1.7913	-0.00780203	-0.0119122	0.0106036	0
Antwerp_4_15	Antwerp	EU	0.7171	-0.00788056	0.0138128	0.00699978	0
Antwerp_4_16	Antwerp	EU	1.0347	-0.00714199	-0.00053336	0.00895921	0
Antwerp_4_20	Antwerp	EU	0.5623	-0.00644365	-0.00432606	0.00813635	0
Antwerp_4_3	Antwerp	EU	0.9949	-0.00628592	-0.0375496	0.00490723	0
Antwerp_4_9	Antwerp	EU	0.5374	0.0144228	-0.0114826	0.00802524	0
Antwerp_40_1	Antwerp	EU	1.2733	-0.00806886	-0.0275319	0.00865136	0
Antwerp_40_5	Antwerp	EU	0.7842	-0.00601972	-0.01481	0.00352159	0
Antwerp_40_6	Antwerp	EU	0.8897	-0.00800155	-0.0160052	0.0069271	0
Antwerp_40_7	Antwerp	EU	0.5852	-0.00728143	-0.026158	0.00530018	0
Antwerp_40_8	Antwerp	EU	0.4767	-0.00915908	-0.00885379	0.0050883	0
Antwerp_40_9	Antwerp	EU	0.4525	-0.00619268	-0.0217886	0.00521502	0
Antwerp_5_10	Antwerp	EU	4.7854	-0.00751837	-0.0322549	0.0114071	0
Antwerp_5_18	Antwerp	EU	1.7856	-0.00979082	-0.00286433	0.0104203	0
Antwerp_5_4	Antwerp	EU	1.8855	-0.00615127	-0.0327263	0.00779518	0
Antwerp_5_5	Antwerp	EU	2.969	-0.00873987	0.0101455	0.0118664	0
Antwerp_5_8	Antwerp	EU	2.9221	-0.00878335	-0.000355204	0.0115171	0
Antwerp_5_9	Antwerp	EU	1.3334	-0.000633445	-0.0424248	0.00711043	0
Armidale_1_15	Armidale	OC	1.2633	-0.0012018	-0.0130162	0.00611358	0
Armidale_2_10	Armidale	OC	1.9061	-0.00660656	-0.0155871	0.00991268	0
Armidale_3_1	Armidale	OC	1.7717	-0.00781666	0.0232195	0.00896311	0
Armidale_3_15	Armidale	OC	0.7291	-0.00710591	0.023786	0.00584777	0
Armidale_3_2	Armidale	OC	2.0629	-0.00825493	0.028113	0.00879785	0
Armidale_3_4	Armidale	OC	0.8633	-0.00639308	0.0107361	0.00343542	0
Armidale_3_6	Armidale	OC	1.7178	-0.00714865	0.0040598	0.00962096	0
Armidale_3_9	Armidale	OC	0.4618	-0.00726105	0.0179322	0.00168254	0
Armidale_35_1	Armidale	OC	0.5186	-0.00762035	-0.00101499	0.0104508	0
Armidale_35_11	Armidale	OC	1.335	-0.00674867	-0.0179396	0.00649279	0
Armidale_35_15	Armidale	OC	1.211	-0.0044035	-0.00429977	0.0112342	0
Armidale_35_16	Armidale	OC	1.4183	-0.00620321	-0.00516769	0.00821591	0
Armidale_35_3	Armidale	OC	0.904	-0.0062639	0.0208982	0.00748949	0
Armidale_35_5	Armidale	OC	0.7164	-0.00250796	0.0134815	0.0115684	0
Armidale_35_6	Armidale	OC	0.4125	-0.00400634	-0.0118499	0.00721713	0
Armidale_35_8	Armidale	OC	0.7642	-0.00524052	0.000857312	0.00521085	0
Armidale_36_17	Armidale	OC	0.9424	-0.00731402	0.0113707	0.00688264	0
Armidale_37_1	Armidale	OC	0.5919	-0.00501079	0.0140725	0.00776248	0
Armidale_37_12	Armidale	OC	1.9343	-0.00558639	0.00305697	0.0105004	0
Armidale_37_16	Armidale	OC	2.6286	-0.00792857	-0.00101733	0.0108691	0
Armidale_37_3	Armidale	OC	1.8098	-0.00795214	0.0280882	0.0088381	0
Armidale_37_7	Armidale	OC	3.4601	-0.00867902	0.0406379	0.01159	0
Armidale_37_8	Armidale	OC	5.3876	-0.00889707	0.0264301	0.0131558	0
Armidale_39_11	Armidale	OC	0.9691	-0.00577694	0.0132933	0.0077352	0
Armidale_39_13	Armidale	OC	2.4635	-0.0087545	-0.00669442	0.00508957	0
Armidale_39_6	Armidale	OC	0.4285	-0.00709302	-0.00172797	0.00669098	0
Armidale_39_7	Armidale	OC	0.6937	-0.00981619	0.028287	0.00860481	0
Armidale_39_9	Armidale	OC	0.9752	-0.00642423	0.0144838	0.00911359	0
Armidale_4_10	Armidale	OC	1.1114	-0.00604031	-0.0255079	0.00846247	0
Armidale_4_16	Armidale	OC	0.9854	-0.00775157	0.0295188	0.00770184	0
Armidale_4_19	Armidale	OC	0.6869	-0.00777283	0.0178024	0.00599537	0
Armidale_4_3	Armidale	OC	0.7957	-0.00536592	0.0071894	0.00763089	0
Armidale_40_1	Armidale	OC	1.0836	-0.00826516	0.00988852	0.00831677	0
Armidale_40_11	Armidale	OC	0.8534	-0.00824113	0.029411	0.0101329	0
Armidale_40_13	Armidale	OC	0.8039	-0.00817457	0.0362139	0.0112465	0
Armidale_40_16	Armidale	OC	2.0457	-0.00774816	0.0182793	0.00578205	0
Armidale_40_20	Armidale	OC	0.8476	-0.00608661	0.0275396	0.00720001	0
Armidale_40_3	Armidale	OC	0.9523	-0.00732156	0.0287025	0.00687492	0
Armidale_40_5	Armidale	OC	0.5164	-0.0025659	0.0122854	0.0131278	0
Armidale_40_7	Armidale	OC	1.1346	-0.00684247	0.00923654	0.00704074	0
Armidale_40_9	Armidale	OC	2.6725	-0.00694953	0.0122974	0.00897699	0
Armidale_5_10	Armidale	OC	1.8331	-0.00922394	-0.00458808	0.010803	0
Armidale_5_12	Armidale	OC	1.2975	-0.00826917	0.0123164	0.013809	0
Armidale_5_13	Armidale	OC	3.2219	-0.00814345	0.0237793	0.00644227	0
Armidale_5_16	Armidale	OC	0.8934	-0.00534155	-0.0165866	0.0084341	0
Armidale_5_4	Armidale	OC	1.0004	-0.006005	-0.00488243	0.00968156	0
Armidale_5_5	Armidale	OC	0.6748	-0.00882412	0.00814251	0.00785508	0
Athens_10_14	Athens	nAM	0.5951	-0.00637049	7.14988e-05	0.00623663	0
Athens_10_15	Athens	nAM	1.3873	-0.008254	-0.0192463	0.00449888	0
Athens_10_16	Athens	nAM	1.0087	-0.00784845	2.25171e-05	0.00929573	0
Athens_10_17	Athens	nAM	1.4905	-0.00909213	-0.0196661	0.00819069	0
Athens_10_3	Athens	nAM	1.5647	-0.00503529	-0.0200667	0.0063845	0
Athens_10_4	Athens	nAM	1.2574	-0.00743135	0.00375857	0.0107644	0
Athens_10_5	Athens	nAM	1.3232	-0.00743895	-0.00248837	0.00790611	0
Athens_10_8	Athens	nAM	1.644	-0.00875829	0.0125661	0.00778112	0
Athens_21_14	Athens	nAM	1.5436	-0.00808579	0.0201403	0.00801788	0
Athens_21_17	Athens	nAM	1.0197	-0.00769936	-0.0196482	0.00553006	0
Athens_21_18	Athens	nAM	1.2244	-0.006772	0.00579421	0.00520264	0
Athens_21_3	Athens	nAM	0.913	-0.00825177	0.0121481	0.00492667	0
Athens_21_5	Athens	nAM	1.2195	-0.0103665	0.0265203	0.00899171	0
Athens_21_6	Athens	nAM	0.9558	-0.00544804	0.0158084	0.00717087	0
Athens_21_7	Athens	nAM	1.9609	-0.00843782	0.0136724	0.00830889	0
Athens_21_8	Athens	nAM	0.8343	-0.00891994	-0.0179133	0.00554378	0
Athens_21_9	Athens	nAM	1.5184	-0.00807063	0.00148819	0.0117805	0
Athens_22_10	Athens	nAM	0.8879	-0.00960686	0.0108337	0.00611384	0
Athens_22_13	Athens	nAM	0.794	-0.00480079	0.00061599	0.0113279	0
Athens_22_14	Athens	nAM	1.0805	-0.00984466	0.0204729	0.00878727	0
Athens_22_15	Athens	nAM	0.7635	-0.00740129	0.0103711	0.00812937	0
Athens_22_16	Athens	nAM	1.1659	-0.00911515	0.0237136	0.007322	0
Athens_22_17	Athens	nAM	0.4589	-0.00313565	0.00252065	0.00725917	0
Athens_22_19	Athens	nAM	0.5702	-0.0086514	0.0259608	0.00701979	0
Athens_22_3	Athens	nAM	0.5044	-0.00684969	0.00357155	0.0142897	0
Athens_22_4	Athens	nAM	1.5604	-0.00912136	-0.00279297	0.00845131	0
Athens_22_6	Athens	nAM	1.512	-0.00626075	-0.00461536	0.0111546	0
Athens_23_10	Athens	nAM	0.4846	-0.00798724	0.0219428	0.013167	0
Athens_23_11	Athens	nAM	0.5856	-0.00985414	0.0115294	0.0112979	0
Athens_23_12	Athens	nAM	0.9663	-0.00803803	0.0100927	0.00770204	0
Athens_23_14	Athens	nAM	0.8302	-0.00979136	0.0195114	0.00982449	0
Athens_23_15	Athens	nAM	0.8747	-0.0102041	0.0203979	0.00924283	0
Athens_23_5	Athens	nAM	0.8433	-0.00850872	0.00302792	0.00724365	0
Athens_23_6	Athens	nAM	1.0516	-0.00859395	0.0171718	0.00516409	0
Athens_23_7	Athens	nAM	0.6014	-0.00459897	-0.00979291	0.00768604	0
Athens_24_12	Athens	nAM	0.7604	-0.00443492	0.000595185	0.0131393	0
Athens_24_13	Athens	nAM	1.3793	-0.00892358	0.0246238	0.00550917	0
Athens_24_14	Athens	nAM	0.5966	-0.00926013	0.0224575	0.00823269	0
Athens_24_17	Athens	nAM	1.3877	-0.00544735	-0.0266615	0.00797892	0
Athens_24_18	Athens	nAM	0.5593	-0.00106763	-0.000262014	0.0443252	0
Athens_24_19	Athens	nAM	0.7966	-0.00556155	0.015384	0.00697545	0
Athens_24_4	Athens	nAM	0.6807	-0.00796089	0.0232912	0.00914877	0
Athens_24_9	Athens	nAM	0.4606	-0.00835681	0.0153405	0.0129527	0
Athens_25_17	Athens	nAM	1.6392	-0.00983593	0.01236	0.0319853	0
Athens_25_2	Athens	nAM	0.7221	-0.00246802	-0.00746313	0.00993976	0
Athens_25_21	Athens	nAM	0.6545	-0.00899646	0.0122138	0.012225	0
Athens_6_1	Athens	nAM	0.9548	-0.00894253	0.0147174	0.00759283	0
Athens_6_10	Athens	nAM	1.1976	-0.00785555	0.0015456	0.00768737	0
Athens_6_13	Athens	nAM	0.5364	-0.0018067	-0.0104701	0.00909867	0
Athens_6_16	Athens	nAM	0.9343	-0.00831107	-0.0102613	0.0101203	0
Athens_6_17	Athens	nAM	1.9498	-0.00983808	0.0090583	0.00851497	0
Athens_6_5	Athens	nAM	0.656	-0.00801039	-0.0245477	0.0101116	0
Athens_6_6	Athens	nAM	3.8502	-0.0063443	0.00741834	0.0136059	0
Athens_7_13	Athens	nAM	1.0522	-0.00952976	0.000832153	0.00738688	0
Athens_7_14	Athens	nAM	1.1141	-0.00848475	0.0194893	0.00763295	0
Athens_7_18	Athens	nAM	0.6163	-0.00639048	-0.00278271	0.00836581	0
Athens_7_19	Athens	nAM	0.5824	-0.00849088	0.0206726	0.00336771	0
Athens_7_3	Athens	nAM	2.9951	-0.00946345	-0.00261009	0.00908293	0
Athens_7_5	Athens	nAM	0.7435	-0.0067355	0.00838951	0.0108045	0
Athens_7_6	Athens	nAM	0.938	-0.00875111	0.00808876	0.0234061	0
Athens_8_16	Athens	nAM	2.2541	-0.00852601	0.00735979	0.0108205	0
Athens_8_18	Athens	nAM	0.952	-0.00488295	0.012334	0.0111436	0
Athens_8_19	Athens	nAM	1.249	-0.00853626	0.0103909	0.00472003	0
Athens_8_2	Athens	nAM	0.837	-0.0070883	-0.00190611	0.0115351	0
Athens_8_20	Athens	nAM	1.0675	-0.00760876	0.0231347	0.00731863	0
Athens_8_3	Athens	nAM	1.0017	-0.00652589	0.0172952	0.0121709	0
Athens_8_4	Athens	nAM	1.5224	-0.00942317	-0.00914314	0.00540002	0
Athens_8_7	Athens	nAM	0.8899	-0.00879662	0.00718345	0.00900426	0
Athens_9_12	Athens	nAM	1.2739	0.0027426	0.00810772	0.00946286	0
Athens_9_15	Athens	nAM	0.8577	-0.0097721	0.000913379	0.00522251	0
Athens_9_18	Athens	nAM	0.5898	-0.00247116	-0.0175768	0.00908308	0
Athens_9_19	Athens	nAM	1.0186	-0.00708262	0.00290326	0.0100093	0
Athens_9_20	Athens	nAM	1.0368	-0.00837242	0.00286193	0.0124988	0
Athens_9_3	Athens	nAM	0.8238	-0.00868414	0.0170293	0.00759367	0
Athens_9_7	Athens	nAM	0.8044	-0.00776739	0.0147344	0.0127183	0
Beijing_10_5	Beijing	CN	1.246	-0.00722448	0.0194159	0.00738663	0
Beijing_12_9	Beijing	CN	1.3053	-0.00645663	0.0198164	0.00662778	0
Beijing_18_14	Beijing	CN	1.8225	-0.00859945	-0.0028709	0.00570538	0
Beijing_19_13	Beijing	CN	1.1424	-0.0068162	0.00754622	0.00896537	0
Beijing_2_3	Beijing	CN	1.4225	-0.010026	0.0178386	0.00800791	0
Bogota_1_2	Bogota	sAM	0.4331	-0.00262199	0.0183999	0.00797303	0
Bogota_1_4	Bogota	sAM	1.4554	-0.00663118	0.0262148	0.0105278	0
Bogota_1_8	Bogota	sAM	0.5123	-0.00443955	-0.0336917	0.00447928	0
Bogota_2_1	Bogota	sAM	0.5712	-0.00649213	-0.00957599	0.00668425	0
Bogota_2_9	Bogota	sAM	1.8102	-0.00709295	0.00156425	0.0127413	0
Bogota_3_1	Bogota	sAM	0.8249	-0.00573454	0.0171424	0.00353841	0
Bogota_3_10	Bogota	sAM	0.8111	-0.00489738	-0.0134855	0.00548288	0
Bogota_3_3	Bogota	sAM	0.5347	-0.000465721	0.0138881	0.00443093	0
Bogota_3_4	Bogota	sAM	0.6144	-0.00233907	0.00940757	0.00450405	0
Bogota_3_6	Bogota	sAM	0.6675	-0.00590032	0.0182966	0.00780489	0
Bogota_3_7	Bogota	sAM	0.7943	-0.0081982	0.00650697	0.00585468	0
Bogota_3_8	Bogota	sAM	1.6973	-0.00742368	0.0161283	0.011863	0
Bogota_36_1	Bogota	sAM	0.4998	-0.00717406	0.0178336	0.00514281	0
Bogota_36_3	Bogota	sAM	0.56	-0.00677198	-0.00184619	0.00608443	0
Bogota_36_4	Bogota	sAM	0.6291	-0.00666044	0.0167314	0.00504454	0
Bogota_36_7	Bogota	sAM	0.5865	-0.00403489	-0.0207034	0.00636956	0
Bogota_36_8	Bogota	sAM	0.8596	-0.00701436	-0.0212363	0.00812056	0
Bogota_37_1	Bogota	sAM	1.1108	-0.00961916	0.0147082	0.00618777	0
Bogota_38_1	Bogota	sAM	0.6695	-0.00761712	-0.0103736	0.00893511	0
Bogota_38_10	Bogota	sAM	0.5822	-0.00694636	0.00539584	0.00614275	0
Bogota_38_2	Bogota	sAM	0.7007	-0.00670555	0.00320046	0.00665016	0
Bogota_38_3	Bogota	sAM	0.4141	-0.000768371	-0.0181171	0.00586455	0
Bogota_38_4	Bogota	sAM	1.1661	-0.00694218	0.0137254	0.00896707	0
Bogota_38_7	Bogota	sAM	0.6525	-0.0061676	-0.0126909	0.008503	0
Bogota_39_1	Bogota	sAM	0.707	-0.00182495	0.00500008	0.00807525	0
Bogota_39_6	Bogota	sAM	1.2591	-0.00792129	-0.00221717	0.00703254	0
Bogota_4_10	Bogota	sAM	0.5322	-0.00657664	1.13142e-05	0.00764034	0
Bogota_4_4	Bogota	sAM	0.9036	-0.00127587	0.00529069	0.00852819	0
Bogota_4_7	Bogota	sAM	1.9495	-0.00789998	0.0192188	0.010699	0
Bogota_40_1	Bogota	sAM	1.2725	-0.00745682	-0.00295318	0.00687331	0
Bogota_5_2	Bogota	sAM	0.477	-0.00646357	0.00874161	0.0102333	0
Bogota_5_3	Bogota	sAM	0.4092	-0.00526659	-0.016281	0.00593138	0
Bogota_5_4	Bogota	sAM	0.5925	-0.00776355	0.00557606	0.00760466	0
Bogota_5_5	Bogota	sAM	0.5576	-0.00689416	-0.00586829	0.00690208	0
Bogota_5_9	Bogota	sAM	0.4414	-0.00860217	-0.0125105	0.0069909	0
Brighton_2_6	Brighton	EU	0.9625	-0.0073315	-0.00955585	0.0065881	0
Brighton_3_6	Brighton	EU	1.0485	-0.00973701	-0.0162199	0.00813872	0
Brighton_38_20	Brighton	EU	1.0474	-0.00828176	0.0182068	0.00621806	0
Brighton_40_1	Brighton	EU	0.7429	-0.00706842	-0.0179942	0.0069897	0
Brighton_5_1	Brighton	EU	0.6314	-0.00476156	0.011484	0.00497641	0
Buen_Air_1_11	Buen_Air	sAM	0.7664	-0.0072146	0.0277434	0.0100018	0
Buen_Air_1_14	Buen_Air	sAM	1.134	-0.00744228	0.037723	0.0066485	0
Buen_Air_1_15	Buen_Air	sAM	1.4008	-0.00686149	0.0262796	0.00378458	0
Buen_Air_1_17	Buen_Air	sAM	1.0081	-0.00635011	0.0378228	0.00539628	0
Buen_Air_1_19	Buen_Air	sAM	0.7378	-0.00660515	0.013642	0.0113831	0
Buen_Air_1_20	Buen_Air	sAM	0.5804	-0.00450122	0.0309034	0.0105252	0
Buen_Air_1_5	Buen_Air	sAM	1.0719	-0.00576866	0.0112305	0.00958981	0
Buen_Air_1_6	Buen_Air	sAM	0.668	-0.00385649	0.0191654	0.0092125	0
Buen_Air_18_12	Buen_Air	sAM	2.5632	-0.00867511	0.0178406	0.00667953	0
Buen_Air_18_13	Buen_Air	sAM	0.7144	-0.00793117	0.0148462	0.00847789	0
Buen_Air_18_15	Buen_Air	sAM	0.9652	-0.00677835	0.000847021	0.00822419	0
Buen_Air_18_17	Buen_Air	sAM	0.7218	-0.00738533	-0.0110131	0.01081	0
Buen_Air_18_2	Buen_Air	sAM	0.9544	-0.00654109	-0.00923709	0.00597969	0
Buen_Air_18_4	Buen_Air	sAM	1.2246	-0.00891258	0.0322175	0.00638402	0
Buen_Air_18_7	Buen_Air	sAM	1.2698	-0.00911341	0.00129448	0.00710132	0
Buen_Air_18_9	Buen_Air	sAM	0.8225	-0.00954015	-0.000750606	0.00798382	0
Buen_Air_19_1	Buen_Air	sAM	0.5409	-0.00906718	-0.0191779	0.01004	0
Buen_Air_19_11	Buen_Air	sAM	0.5317	-0.00550375	0.00800229	0.01008	0
Buen_Air_19_13	Buen_Air	sAM	0.6768	-0.00720433	0.0139186	0.0110384	0
Buen_Air_19_15	Buen_Air	sAM	1.0925	-0.00808739	0.0137176	0.00520501	0
Buen_Air_19_17	Buen_Air	sAM	0.8458	-0.0044147	-0.015224	0.00646859	0
Buen_Air_19_19	Buen_Air	sAM	0.6544	-0.0087982	0.0394613	0.010626	0
Buen_Air_19_2	Buen_Air	sAM	0.6773	-0.00885716	0.00900004	0.0135053	0
Buen_Air_19_3	Buen_Air	sAM	0.7414	-0.0100609	0.0262883	0.0111029	0
Buen_Air_19_6	Buen_Air	sAM	1.1537	-0.00835811	-0.00915797	0.0105942	0
Buen_Air_19_8	Buen_Air	sAM	0.6922	-0.00517133	0.0196748	0.00406756	0
Buen_Air_2_12	Buen_Air	sAM	0.8608	-0.00821636	0.0136699	0.0090621	0
Buen_Air_2_16	Buen_Air	sAM	0.5665	-0.00581853	0.0333278	0.00569799	0
Buen_Air_2_20	Buen_Air	sAM	0.7913	-0.00480213	0.00248338	0.0111954	0
Buen_Air_2_5	Buen_Air	sAM	0.915	-0.00668245	0.0294759	0.0103837	0
Buen_Air_2_6	Buen_Air	sAM	0.7354	-0.00678334	0.00362177	0.00370952	0
Buen_Air_2_7	Buen_Air	sAM	1.0283	-0.0058091	0.0163116	0.0160543	0
Buen_Air_2_9	Buen_Air	sAM	1.0493	-0.00540823	0.00950921	0.0043903	0
Buen_Air_21_10	Buen_Air	sAM	0.7737	-0.0044183	0.00332865	0.0112329	0
Buen_Air_21_13	Buen_Air	sAM	1.2666	-0.00856097	0.0351461	0.00650044	0
Buen_Air_21_16	Buen_Air	sAM	1.0056	-0.00681548	0.0208519	0.00905685	0
Buen_Air_21_17	Buen_Air	sAM	0.8114	-0.00709373	0.0180011	0.00913081	0
Buen_Air_21_4	Buen_Air	sAM	1.8367	-0.00965511	0.02383	0.00563031	0
Buen_Air_21_6	Buen_Air	sAM	1.0337	-0.00507865	0.00573349	0.0111851	0
Buen_Air_21_7	Buen_Air	sAM	0.4557	-0.00381844	0.00259972	0.0110204	0
Buen_Air_22_11	Buen_Air	sAM	0.7822	-0.00766969	-0.000368882	0.010761	0
Buen_Air_22_14	Buen_Air	sAM	0.657	-0.0069988	0.00237049	0.0106245	0
Buen_Air_22_17	Buen_Air	sAM	0.7175	-0.00780275	0.0115293	0.00889533	0
Buen_Air_22_18	Buen_Air	sAM	1.3059	-0.00921004	0.00618974	0.00685189	0
Buen_Air_22_2	Buen_Air	sAM	0.4325	-0.00688235	0.0255555	0.0132198	0
Buen_Air_22_3	Buen_Air	sAM	0.4042	-0.00391246	-0.0103328	0.0154127	0
Buen_Air_22_5	Buen_Air	sAM	0.7233	-0.006276	0.02665	0.0121163	0
Buen_Air_22_8	Buen_Air	sAM	1.3071	-0.00699274	0.0403951	0.00564	0
Buen_Air_22_9	Buen_Air	sAM	0.7782	-0.00826093	0.0261614	0.00860043	0
Buen_Air_23_1	Buen_Air	sAM	1.14	-0.00671181	0.000485656	0.0100864	0
Buen_Air_23_10	Buen_Air	sAM	0.7109	-0.00780454	-0.00715823	0.0112615	0
Buen_Air_23_13	Buen_Air	sAM	1.322	-0.00649515	0.029781	0.00625971	0
Buen_Air_23_2	Buen_Air	sAM	1.0051	-0.00774855	0.0060317	0.011621	0
Buen_Air_23_5	Buen_Air	sAM	1.2513	-0.0062595	0.025094	0.00708817	0
Buen_Air_23_7	Buen_Air	sAM	0.9054	-0.00745095	0.00608868	0.00700242	0
Buen_Air_23_8	Buen_Air	sAM	1.4718	-0.00538936	0.0164091	0.00851233	0
Buen_Air_3_16	Buen_Air	sAM	1.1359	-0.00664548	0.0112746	0.00446217	0
Buen_Air_3_20	Buen_Air	sAM	0.4962	-0.0084726	-4.45121e-05	0.00684863	0
Buen_Air_3_7	Buen_Air	sAM	1.4575	-0.0073293	0.0217983	0.009341	0
Buen_Air_4_12	Buen_Air	sAM	0.8452	-0.00891971	0.00924115	0.0108957	0
Buen_Air_4_17	Buen_Air	sAM	1.1078	-0.008751	0.00819988	0.00890893	0
Buen_Air_4_19	Buen_Air	sAM	0.9972	-0.00754777	0.0314433	0.00435163	0
Buen_Air_4_2	Buen_Air	sAM	1.027	-0.00814582	0.00984627	0.00765336	0
Buen_Air_4_3	Buen_Air	sAM	1.1651	-0.0055996	0.00384851	0.00946018	0
Buen_Air_4_4	Buen_Air	sAM	0.8867	-0.00795789	0.00406066	0.00725553	0
Buen_Air_4_6	Buen_Air	sAM	0.9546	-0.00635828	0.0119865	0.0078773	0
Buen_Air_4_7	Buen_Air	sAM	1.3385	-0.00644997	0.0167859	0.00418483	0
Buen_Air_4_8	Buen_Air	sAM	1.1937	-0.00757039	0.0352405	0.00871759	0
Buen_Air_5_10	Buen_Air	sAM	1.4552	-0.00832856	0.0221302	0.00484832	0
Buen_Air_5_15	Buen_Air	sAM	1.0905	-0.00693321	0.0312072	0.0110954	0
Buen_Air_5_18	Buen_Air	sAM	0.8367	-0.00675414	0.0195532	0.00831745	0
Buen_Air_5_19	Buen_Air	sAM	0.5899	-0.003703	0.0346976	0.00743079	0
Buen_Air_5_2	Buen_Air	sAM	0.9584	-0.00640139	0.0230461	0.00900887	0
Buen_Air_5_6	Buen_Air	sAM	1.3712	-0.00507833	0.011962	0.00640316	0
Buen_Air_5_8	Buen_Air	sAM	0.6813	-0.00796242	0.0066986	0.00803593	0
Calgary_2_1	Calgary	nAM	1.3452	-0.00732755	-0.00604955	0.0123065	0
Calgary_2_10	Calgary	nAM	1.6845	-0.00700524	0.0131425	0.0114076	0
Calgary_2_13	Calgary	nAM	1.5277	-0.00779317	0.0143983	0.00697511	0
Calgary_2_3	Calgary	nAM	1.4905	-0.00758622	-0.0191562	0.0125332	0
Calgary_2_4	Calgary	nAM	1.0815	-0.00857154	-0.0218324	0.0073992	0
Calgary_2_5	Calgary	nAM	1.2761	-0.00466195	-0.00365832	0.0117197	0
Calgary_2_6	Calgary	nAM	0.6994	-0.00684987	-0.0132314	0.00786885	0
Calgary_2_9	Calgary	nAM	1.2388	-0.00899592	0.0336542	0.0111529	0
Calgary_23_1	Calgary	nAM	0.7954	-0.0083384	-0.00614187	0.00385077	0
Calgary_23_13	Calgary	nAM	1.1327	-0.00604988	0.0128164	0.00978107	0
Calgary_23_14	Calgary	nAM	1.0565	-0.00574839	0.0529117	0.0100516	0
Calgary_23_15	Calgary	nAM	0.847	-0.00734969	0.0110072	0.0119023	0
Calgary_23_2	Calgary	nAM	0.7616	-0.00668085	0.0388545	0.00919965	0
Calgary_23_3	Calgary	nAM	1.14	-0.00522132	-0.000549519	0.0107324	0
Calgary_23_4	Calgary	nAM	0.5878	-0.00871619	0.0280122	0.0125714	0
Calgary_23_6	Calgary	nAM	1.3551	-0.00738829	-0.0135999	0.0113357	0
Calgary_23_8	Calgary	nAM	1.1051	-0.00587446	0.0113424	0.0127051	0
Calgary_23_9	Calgary	nAM	0.7822	-0.00829936	0.0387997	0.0102453	0
Calgary_24_1	Calgary	nAM	1.3385	-0.00668568	0.00978093	0.0131568	0
Calgary_24_10	Calgary	nAM	0.9501	-0.00824192	0.0506785	0.00511781	0
Calgary_24_12	Calgary	nAM	1.4542	-0.00623008	-0.0349346	0.00746517	0
Calgary_24_13	Calgary	nAM	0.856	-0.00949668	0.0240687	0.00848423	0
Calgary_24_14	Calgary	nAM	0.4693	-0.00682524	-0.0173955	0.0051679	0
Calgary_24_2	Calgary	nAM	0.9187	-0.00353808	0.0147842	0.0133762	0
Calgary_24_3	Calgary	nAM	0.7801	-0.00487837	0.0227882	0.0132804	0
Calgary_24_5	Calgary	nAM	0.9784	-0.00633679	0.0371761	0.00599113	0
Calgary_24_6	Calgary	nAM	1.0115	-0.00628115	0.00662515	0.0124753	0
Calgary_24_8	Calgary	nAM	1.355	-0.00633741	0.0225981	0.00741233	0
Calgary_25_11	Calgary	nAM	1.0663	-0.00741772	0.0522816	0.00663875	0
Calgary_25_16	Calgary	nAM	0.5505	-0.00293959	-0.0149896	0.00364895	0
Calgary_25_17	Calgary	nAM	1.3824	-0.00853518	0.00517328	0.0136146	0
Calgary_25_2	Calgary	nAM	1.0143	-0.00801879	0.0489643	0.00732084	0
Calgary_25_3	Calgary	nAM	1.3142	-0.00611438	0.0475347	0.00675192	0
Calgary_27_1	Calgary	nAM	0.9303	-0.00656949	0.015179	0.0104254	0
Calgary_27_10	Calgary	nAM	1.3155	-0.00733317	-0.00344985	0.006729	0
Calgary_27_13	Calgary	nAM	1.8805	-0.0065158	-0.0254498	0.0102079	0
Calgary_27_16	Calgary	nAM	1.5416	-0.00644696	0.00216748	0.00760171	0
Calgary_27_18	Calgary	nAM	0.9868	-0.00671697	0.0524213	0.00703431	0
Calgary_27_19	Calgary	nAM	1.3182	-0.00718183	-0.00942027	0.0133115	0
Calgary_27_2	Calgary	nAM	0.6274	-0.00486908	-0.0151037	0.0121134	0
Calgary_27_8	Calgary	nAM	1.8374	-0.00675365	-0.0247645	0.0106791	0
Calgary_27_9	Calgary	nAM	1.2965	-0.00925619	0.0392845	0.011145	0
Calgary_28_10	Calgary	nAM	0.9478	-0.00506365	-0.0171815	0.00903988	0
Calgary_28_11	Calgary	nAM	1.2776	-0.00640103	0.0277631	0.00952371	0
Calgary_28_4	Calgary	nAM	1.3382	-0.00526215	-0.00594742	0.0108359	0
Calgary_28_5	Calgary	nAM	1.3536	-0.00755636	0.0171075	0.00999941	0
Calgary_28_6	Calgary	nAM	0.9107	-0.00537711	0.00047347	0.00758229	0
Calgary_28_7	Calgary	nAM	0.6161	-0.00756934	0.0524975	0.00762294	0
Calgary_28_8	Calgary	nAM	2.4876	-0.00852624	0.0397345	0.00643487	0
Calgary_28_9	Calgary	nAM	0.7609	-0.00662679	0.0275784	0.00801815	0
Calgary_32_1	Calgary	nAM	1.189	-0.00801724	0.00476357	0.0108557	0
Calgary_32_10	Calgary	nAM	1.0676	-0.00904161	-0.0053267	0.00685667	0
Calgary_32_2	Calgary	nAM	0.7018	-0.00916551	-0.00249757	0.0105182	0
Calgary_32_3	Calgary	nAM	0.7844	-0.00699137	-0.0123366	0.0100638	0
Calgary_32_4	Calgary	nAM	1.2504	-0.00535429	-0.012451	0.0117311	0
Calgary_32_5	Calgary	nAM	1.1433	-0.00680231	-0.0174762	0.00661456	0
Calgary_32_7	Calgary	nAM	0.8051	-0.00718535	0.00690407	0.0127247	0
Calgary_32_8	Calgary	nAM	0.7787	-0.00787612	-0.012626	0.00995092	0
Calgary_35_10	Calgary	nAM	0.9331	-0.00836697	-0.00765007	0.010797	0
Calgary_35_12	Calgary	nAM	1.6301	0.00801435	0.00399613	0.0135672	0
Calgary_35_2	Calgary	nAM	0.9744	-0.00874704	-0.0200258	0.0115227	0
Calgary_35_3	Calgary	nAM	0.6574	-0.00521302	-0.0197952	0.00946326	0
Calgary_35_6	Calgary	nAM	0.7756	-0.0073902	0.00588324	0.0115077	0
Calgary_35_7	Calgary	nAM	1.0297	-0.00546461	0.00948512	0.0146708	0
Calgary_35_8	Calgary	nAM	0.8405	-0.00822185	0.0437016	0.00737949	0
Calgary_36_1	Calgary	nAM	3.1209	-0.00826755	0.037573	0.0132178	0
Calgary_36_16	Calgary	nAM	1.4567	-0.00681047	-0.0238015	0.00948919	0
Calgary_36_17	Calgary	nAM	1.2083	-0.00629478	-0.0119913	0.00760413	0
Calgary_36_2	Calgary	nAM	1.1708	-0.00638741	-0.000869906	0.0116466	0
Calgary_36_4	Calgary	nAM	0.769	-0.00628526	0.0216018	0.0151442	0
Calgary_36_5	Calgary	nAM	0.6444	-0.00768425	-0.00475504	0.00907577	0
Calgary_36_7	Calgary	nAM	0.6716	-0.00581729	-0.0117704	0.0102981	0
Calgary_36_8	Calgary	nAM	0.7478	-0.0054796	-0.0233545	0.0113988	0
Calgary_36_9	Calgary	nAM	0.7525	-0.00724246	-0.00150686	0.0123893	0
Calgary_37_10	Calgary	nAM	2.0474	-0.00525111	-0.0233032	0.00691855	0
Calgary_37_11	Calgary	nAM	1.9644	-0.00760416	-0.0138813	0.0115505	0
Calgary_37_2	Calgary	nAM	1.7864	-0.00838431	-0.0248968	0.0093661	0
Calgary_37_3	Calgary	nAM	0.8933	-0.00676558	-0.0286113	0.0108046	0
Calgary_37_4	Calgary	nAM	0.9924	-0.00896674	0.047741	0.00835659	0
Calgary_37_6	Calgary	nAM	2.3064	-0.00762825	-0.030267	0.00986428	0
Calgary_37_7	Calgary	nAM	3.4576	-0.00594829	-0.0149252	0.00921481	0
Calgary_37_8	Calgary	nAM	1.601	-0.0083161	-0.0173582	0.0108978	0
Calgary_37_9	Calgary	nAM	1.5812	-0.00980181	-0.0149116	0.0121388	0
Canberra_1_1	Canberra	OC	0.8677	-0.00623736	0.00943336	0.00593905	0
Canberra_1_2	Canberra	OC	0.6496	-0.00417276	0.0135604	0.00628425	0
Canberra_1_6	Canberra	OC	0.6968	-0.00735503	0.00326222	0.00525409	0
Canberra_2_2	Canberra	OC	0.585	-0.00292172	0.0189078	0.00726718	0
Canberra_2_20	Canberra	OC	0.7324	-0.00588568	0.017748	0.00794625	0
Canberra_2_9	Canberra	OC	1.0406	-0.0068309	0.0284084	0.00688475	0
Canberra_3_10	Canberra	OC	0.7055	-0.00605373	0.0121777	0.0126611	0
Canberra_3_11	Canberra	OC	0.4897	-0.00686968	0.0224532	0.0095525	0
Canberra_3_5	Canberra	OC	0.8655	-0.00928514	0.018562	0.00844338	0
Canberra_30_14	Canberra	OC	0.8115	-0.00707308	0.0171349	0.00719767	0
Canberra_30_3	Canberra	OC	0.8954	-0.00841238	0.0283438	0.0048424	0
Canberra_30_4	Canberra	OC	0.5349	-0.00326663	0.0219958	0.00331524	0
Canberra_31_15	Canberra	OC	0.8131	-0.00914824	0.0208401	0.00721152	0
Canberra_31_2	Canberra	OC	1.0991	-0.0065426	0.0235662	0.00388133	0
Canberra_31_6	Canberra	OC	0.5782	-0.00857752	0.0238354	0.0352804	0
Canberra_32_11	Canberra	OC	0.8714	-0.00996538	0.0291543	0.00771186	0
Canberra_32_13	Canberra	OC	0.5202	-0.00706616	0.0209788	0.00892305	0
Canberra_32_15	Canberra	OC	0.5684	-0.00697685	0.0238155	0.009887	0
Canberra_32_17	Canberra	OC	0.8217	-0.00790047	0.0165076	0.00776995	0
Canberra_33_8	Canberra	OC	0.461	-0.00851989	0.0182881	0.0088008	0
Canberra_4_13	Canberra	OC	0.5476	-0.00429238	0.0209715	0.00181986	0
Canberra_4_16	Canberra	OC	0.5348	-0.00272205	-0.0216833	0.0118993	0
Canberra_4_3	Canberra	OC	0.4792	-0.00571602	0.0183678	0.0046848	0
Canberra_4_7	Canberra	OC	1.7887	-0.00911585	0.0257463	0.00474975	0
Canberra_5_10	Canberra	OC	1.4526	-0.00918527	0.027012	0.00500302	0
Canberra_5_11	Canberra	OC	4.2044	-0.00874108	0.0251225	0.00867642	0
Canberra_5_14	Canberra	OC	0.8432	-0.0069252	0.0247147	0.00742808	0
Canberra_5_4	Canberra	OC	0.6667	-0.00732733	0.0256589	0.00889763	0
Cape_Town_12_10	Cape_Town	AF	1.8921	0.00574874	0.0209125	0.0138122	0
Cape_Town_12_11	Cape_Town	AF	2.1849	5.39386e-05	0.0227432	0.0138374	0
Cape_Town_12_13	Cape_Town	AF	2.3212	0.00288445	0.020267	0.0137827	0
Cape_Town_12_2	Cape_Town	AF	1.5631	0.0108367	0.0222455	0.01075	0
Cape_Town_12_4	Cape_Town	AF	2.0147	0.00392068	0.00916084	0.0146259	0
Cape_Town_12_5	Cape_Town	AF	1.0632	0.00755138	0.0163196	0.0126782	0
Cape_Town_12_6	Cape_Town	AF	1.1677	0.00382189	0.0115065	0.0118864	0
Cape_Town_12_7	Cape_Town	AF	2.116	-0.00584228	0.0285083	0.0108705	0
Cape_Town_12_8	Cape_Town	AF	1.5978	0.00385141	0.0110292	0.0122884	0
Cape_Town_13_2	Cape_Town	AF	1.0875	0.00828662	0.0240973	0.00847047	0
Cape_Town_13_3	Cape_Town	AF	1.1003	0.0123058	0.0289484	0.00750708	0
Cape_Town_13_4	Cape_Town	AF	1.8496	0.00137122	0.0155484	0.0119538	0
Cape_Town_13_6	Cape_Town	AF	1.3258	0.00471986	0.0185635	0.0113713	0
Cape_Town_13_7	Cape_Town	AF	0.7014	0.000719327	0.0212019	0.00659325	0
Cape_Town_13_8	Cape_Town	AF	1.4703	0.000777116	0.0283197	0.00503769	0
Cape_Town_13_9	Cape_Town	AF	1.8063	0.00904934	0.0244347	0.0129634	0
Cape_Town_14_10	Cape_Town	AF	1.9796	0.00647543	0.0199649	0.00873303	0
Cape_Town_14_2	Cape_Town	AF	0.6719	0.0102504	0.0164869	0.00718221	0
Cape_Town_14_3	Cape_Town	AF	1.5787	0.00866038	0.0172114	0.00878163	0
Cape_Town_14_4	Cape_Town	AF	1.7011	0.00899631	0.0153679	0.00967216	0
Cape_Town_14_6	Cape_Town	AF	1.5859	0.00894629	0.0250047	0.0108035	0
Cape_Town_14_7	Cape_Town	AF	2.0799	0.00785058	0.0172323	0.00756053	0
Cape_Town_14_8	Cape_Town	AF	1.0009	0.00890506	0.0132481	0.00767334	0
Cape_Town_14_9	Cape_Town	AF	0.662	0.00490412	0.0235875	0.00561174	0
Cape_Town_18_12	Cape_Town	AF	0.6426	-0.00799236	0.0234632	0.00910692	0
Cape_Town_18_13	Cape_Town	AF	0.8332	-0.00682786	0.0214256	0.0053172	0
Cape_Town_18_14	Cape_Town	AF	0.4591	-0.00546288	0.0297555	0.0085482	0
Cape_Town_18_16	Cape_Town	AF	0.5445	-0.00695548	0.0243877	0.0113027	0
Cape_Town_18_3	Cape_Town	AF	1.087	0.00195105	0.0133174	0.00526542	0
Cape_Town_18_4	Cape_Town	AF	0.7219	-0.00793672	0.0268762	0.00859893	0
Cape_Town_18_9	Cape_Town	AF	0.5787	-0.00166591	-0.0032798	0.0106339	0
Cape_Town_19_10	Cape_Town	AF	2.0385	-0.00903137	0.0144952	0.012415	0
Cape_Town_19_11	Cape_Town	AF	0.8671	-0.0076135	-0.0165303	0.00500463	0
Cape_Town_19_14	Cape_Town	AF	1.7622	-0.00926835	0.0250797	0.00806534	0
Cape_Town_19_15	Cape_Town	AF	0.5458	-0.00617004	0.00370579	0.0090636	0
Cape_Town_19_16	Cape_Town	AF	0.5681	-0.00841001	0.0159622	0.0158257	0
Cape_Town_19_5	Cape_Town	AF	1.5074	-0.00853995	0.00927048	0.0117264	0
Cape_Town_19_9	Cape_Town	AF	1.7151	-0.00781483	0.0173479	0.0110728	0
Cape_Town_3_13	Cape_Town	AF	1.1953	-0.00924513	0.00231695	0.011841	0
Cape_Town_3_15	Cape_Town	AF	0.6561	-0.00640087	0.0172711	0.00964395	0
Cape_Town_3_17	Cape_Town	AF	1.9724	-0.00889609	0.0144194	0.0123252	0
Cape_Town_3_4	Cape_Town	AF	1.2565	-0.00812737	0.0158047	0.0112321	0
Cape_Town_3_8	Cape_Town	AF	1.1013	-0.00808387	-0.00045861	0.0136035	0
Cape_Town_3_9	Cape_Town	AF	0.7279	-0.00333476	0.0170266	0.00847661	0
Cape_Town_4_1	Cape_Town	AF	0.7826	-0.00454458	0.0245874	0.00950279	0
Cape_Town_4_10	Cape_Town	AF	0.9794	0.00371084	0.0243225	0.009538	0
Cape_Town_4_13	Cape_Town	AF	0.7835	-0.000425924	0.021825	0.00496856	0
Cape_Town_4_18	Cape_Town	AF	0.6437	0.0084286	0.0228892	0.00869787	0
Cape_Town_4_2	Cape_Town	AF	0.7986	0.00870154	0.0166416	0.00344636	0
Cape_Town_4_3	Cape_Town	AF	0.9567	-0.00706725	0.0174675	0.00765837	0
Cape_Town_4_6	Cape_Town	AF	1.9477	0.00126023	0.0215052	0.013999	0
Cape_Town_4_8	Cape_Town	AF	0.8022	-0.00308021	0.0253016	0.0152128	0
Cape_Town_4_9	Cape_Town	AF	1.4055	0.00263883	0.0233773	0.00481486	0
Cape_Town_6_12	Cape_Town	AF	0.4748	-0.00696998	0.00948285	0.00481363	0
Cape_Town_6_13	Cape_Town	AF	0.8364	-0.000863933	-0.00447226	0.0120794	0
Cape_Town_6_15	Cape_Town	AF	1.2003	-0.0083971	0.0210701	0.00911244	0
Cape_Town_6_5	Cape_Town	AF	0.4819	-0.00766947	-0.0116418	0.0120942	0
Cape_Town_6_6	Cape_Town	AF	0.6449	-0.00550551	0.0298412	0.00938983	0
Cape_Town_7_11	Cape_Town	AF	0.8462	-0.00600563	-0.00334988	0.0108547	0
Cape_Town_7_13	Cape_Town	AF	0.6842	-0.00724549	0.0117305	0.00917586	0
Cape_Town_7_14	Cape_Town	AF	0.6728	-0.00915415	0.027286	0.00423163	0
Cape_Town_7_2	Cape_Town	AF	1.0781	-0.00569263	-0.0220334	0.0105683	0
Cape_Town_7_5	Cape_Town	AF	1.2581	-0.00948368	0.0195131	0.00505196	0
Cape_Town_7_6	Cape_Town	AF	0.4065	-0.00161949	0.0110172	0.00864788	0
Cape_Town_8_1	Cape_Town	AF	0.6478	-0.00805252	0.0104704	0.00528128	0
Cape_Town_8_11	Cape_Town	AF	0.5538	-0.00716894	0.0115963	0.0069707	0
Cape_Town_8_2	Cape_Town	AF	0.7691	0.00930295	0.0182078	0.0109223	0
Cape_Town_8_3	Cape_Town	AF	0.6331	-0.00684144	0.033501	0.00921641	0
Cape_Town_8_4	Cape_Town	AF	0.6291	-0.00731532	0.00616736	0.0110843	0
Cape_Town_8_6	Cape_Town	AF	1.8389	-0.00787648	0.0148453	0.0062553	0
Cape_Town_8_7	Cape_Town	AF	0.6347	-0.000857589	-0.000112127	0.0128811	0
Cape_Town_8_8	Cape_Town	AF	0.9075	-0.00735173	0.0340851	0.00395044	0
Cape_Town_8_9	Cape_Town	AF	0.4366	-0.00552515	0.0264849	0.00741548	0
cg_178	Spain	EU	3.72657	-0.00945371	0.0190053	0.00621241	0
cg_286	Spain	EU	2.01454	-0.00918143	0.0329413	0.00963213	0
cg_301	Spain	EU	2.98774	-0.00927685	-0.00363515	0.0125227	0
cg_322	Spain	EU	7.14449	-0.00806249	0.00289348	0.0131408	0
cg_453	Spain	EU	2.96908	-0.00361985	-0.0185886	0.00813857	0
Chrchurch_1_11	Chrchurch	OC	0.7346	-0.00627506	-0.00427591	0.00822064	0
Chrchurch_1_5	Chrchurch	OC	0.737	-0.00566861	0.004994	0.00450054	0
Chrchurch_1_9	Chrchurch	OC	1.9575	-0.00721712	-0.00830959	0.00854377	0
Chrchurch_2_12	Chrchurch	OC	1.0994	-0.00885024	-0.00179085	0.00753792	0
Chrchurch_2_15	Chrchurch	OC	0.8964	-0.0074682	0.00751004	0.00983072	0
Chrchurch_2_17	Chrchurch	OC	0.5798	-0.00609275	-0.00370105	0.00370845	0
Chrchurch_2_19	Chrchurch	OC	2.2481	-0.00950876	0.0188575	0.0114062	0
Chrchurch_2_3	Chrchurch	OC	0.7614	-0.00432385	-0.0077595	0.00686826	0
Chrchurch_2_5	Chrchurch	OC	2.2988	0.00986679	0.00344052	0.0158777	0
Chrchurch_2_7	Chrchurch	OC	0.8886	-0.00725092	-0.00313584	0.00782598	0
Chrchurch_2_8	Chrchurch	OC	2.1205	-0.00847446	-0.00466876	0.0112418	0
Chrchurch_3_1	Chrchurch	OC	1.1128	-0.0082555	-0.00566302	0.0086346	0
Chrchurch_3_13	Chrchurch	OC	0.5236	-0.00633903	0.000850713	0.0129867	0
Chrchurch_3_14	Chrchurch	OC	0.9593	-0.00815204	0.0212386	0.00987158	0
Chrchurch_3_15	Chrchurch	OC	0.8338	-0.00886757	0.00897581	0.00561915	0
Chrchurch_3_2	Chrchurch	OC	0.8995	-0.00872679	0.0107645	0.00870545	0
Chrchurch_3_5	Chrchurch	OC	0.8408	-0.00839848	0.00209223	0.035179	0
Chrchurch_3_6	Chrchurch	OC	1.923	-0.00908745	0.00226244	0.0114113	0
Chrchurch_3_7	Chrchurch	OC	1.2911	-0.00762698	-0.019132	0.00837186	0
Chrchurch_3_8	Chrchurch	OC	0.6582	-0.0062181	-0.0120775	0.00895281	0
Chrchurch_37_1	Chrchurch	OC	1.2861	-0.00797809	0.00786117	0.00545099	0
Chrchurch_37_10	Chrchurch	OC	0.8726	-0.0089624	0.010155	0.00525188	0
Chrchurch_37_12	Chrchurch	OC	1.0759	-0.00726922	-0.00286501	0.00890722	0
Chrchurch_37_13	Chrchurch	OC	0.6578	-0.00684084	0.0116951	0.00432402	0
Chrchurch_37_19	Chrchurch	OC	0.7344	-0.00756699	0.0110763	0.00592686	0
Chrchurch_37_2	Chrchurch	OC	1.3042	-0.00591026	-0.0212337	0.00677957	0
Chrchurch_37_21	Chrchurch	OC	0.8843	-0.00791604	0.00393326	0.00578998	0
Chrchurch_37_5	Chrchurch	OC	1.1061	-0.00877201	0.0272302	0.00758111	0
Chrchurch_37_8	Chrchurch	OC	0.7835	-0.00769723	0.0147721	0.0067068	0
Chrchurch_38_1	Chrchurch	OC	0.9073	-0.00881937	0.0201018	0.00607487	0
Chrchurch_38_13	Chrchurch	OC	0.7548	-0.00923111	0.00431193	0.00613243	0
Chrchurch_38_14	Chrchurch	OC	0.8578	-0.00678338	-0.0170204	0.00905327	0
Chrchurch_38_16	Chrchurch	OC	0.5061	-0.00760846	-0.00393377	0.0109145	0
Chrchurch_38_2	Chrchurch	OC	1.2611	-0.00760399	0.0157056	0.00735666	0
Chrchurch_38_20	Chrchurch	OC	0.6834	-0.00589698	0.0133354	0.00697479	0
Chrchurch_38_3	Chrchurch	OC	0.5135	-0.00734951	0.011935	0.00654385	0
Chrchurch_38_7	Chrchurch	OC	0.7155	-0.00992972	0.0170557	0.0035926	0
Chrchurch_38_8	Chrchurch	OC	1.0536	-0.00842432	0.000752056	0.00677504	0
Chrchurch_39_1	Chrchurch	OC	1.5633	-0.00990676	0.0148865	0.0037932	0
Chrchurch_39_11	Chrchurch	OC	0.8728	-0.0067194	-0.039171	0.00728414	0
Chrchurch_39_16	Chrchurch	OC	0.9993	-0.00849814	0.0188933	0.00656431	0
Chrchurch_39_17	Chrchurch	OC	1.9656	-0.00908126	0.0127457	0.00764781	0
Chrchurch_39_18	Chrchurch	OC	0.7638	-0.00719481	0.0180547	0.00758363	0
Chrchurch_39_2	Chrchurch	OC	0.7326	-0.0076104	0.00836662	0.00772428	0
Chrchurch_39_5	Chrchurch	OC	1.4874	-0.00770789	0.020934	0.0064371	0
Chrchurch_39_6	Chrchurch	OC	0.8078	-0.00892442	-0.00547313	0.0141604	0
Chrchurch_39_7	Chrchurch	OC	0.8221	-0.00681936	0.00514068	0.00929979	0
Chrchurch_4_1	Chrchurch	OC	1.057	-0.00899667	0.00646849	0.0078002	0
Chrchurch_4_10	Chrchurch	OC	1.6092	-0.00649815	0.035519	0.00474824	0
Chrchurch_4_11	Chrchurch	OC	0.6597	-0.00669273	-0.0128217	0.00756261	0
Chrchurch_4_12	Chrchurch	OC	0.8704	-0.00799531	-0.0121654	0.00906508	0
Chrchurch_4_16	Chrchurch	OC	0.7502	-0.00791617	0.00825384	0.00703987	0
Chrchurch_4_17	Chrchurch	OC	0.7637	-0.00510355	-0.0221149	0.00705743	0
Chrchurch_4_18	Chrchurch	OC	0.7425	-0.00923849	0.0161235	0.00799855	0
Chrchurch_4_5	Chrchurch	OC	1.1508	-0.00667771	0.0168016	0.00930035	0
Chrchurch_4_7	Chrchurch	OC	0.8253	-0.00638553	-0.0258257	0.00744814	0
Chrchurch_4_8	Chrchurch	OC	0.7514	-0.00804113	-0.0167959	0.0053835	0
Chrchurch_40_10	Chrchurch	OC	0.4873	-0.00717219	-0.00419285	0.0107966	0
Chrchurch_40_13	Chrchurch	OC	1.2385	-0.00648245	0.00992084	0.00643947	0
Chrchurch_40_14	Chrchurch	OC	0.9864	-0.00907777	0.000393232	0.0081439	0
Chrchurch_40_16	Chrchurch	OC	0.6501	-0.00836611	0.0187937	0.00848174	0
Chrchurch_40_17	Chrchurch	OC	0.4352	-0.00611881	-0.0124921	0.00815994	0
Chrchurch_40_2	Chrchurch	OC	0.908	-0.0081303	0.00269628	0.00365698	0
Chrchurch_40_20	Chrchurch	OC	1.058	-0.00837341	0.0171323	0.0102102	0
Chrchurch_40_4	Chrchurch	OC	2.6582	-0.0105921	0.00946985	0.010145	0
Chrchurch_40_6	Chrchurch	OC	1.3232	-0.0075966	0.0113809	0.0110667	0
Chrchurch_41_1	Chrchurch	OC	0.6615	-0.00734926	-0.00390527	0.0106708	0
Chrchurch_41_10	Chrchurch	OC	1.1046	-0.00586836	-0.0187484	0.00843891	0
Chrchurch_41_12	Chrchurch	OC	0.4551	-0.00670024	0.0126378	0.0035168	0
Chrchurch_41_13	Chrchurch	OC	1.7253	-0.0061563	-0.00476662	0.00688485	0
Chrchurch_41_15	Chrchurch	OC	1.7497	-0.0108414	0.0137176	0.0103402	0
Chrchurch_41_16	Chrchurch	OC	1.4161	-0.00770908	0.0140635	0.00927847	0
Chrchurch_41_5	Chrchurch	OC	0.4539	-0.00562431	0.00729406	0.00554947	0
Chrchurch_41_6	Chrchurch	OC	1.1208	-0.00887799	-0.0125697	0.00601225	0
Chrchurch_41_8	Chrchurch	OC	1.5037	-0.00924584	0.0133454	0.00832659	0
Chrchurch_6_1	Chrchurch	OC	0.9364	-0.00760912	-0.0102123	0.00629829	0
Chrchurch_6_12	Chrchurch	OC	0.9718	-0.00769236	0.0349086	0.00635893	0
Chrchurch_6_13	Chrchurch	OC	1.7262	-0.00826038	-0.00163835	0.00718754	0
Chrchurch_6_14	Chrchurch	OC	0.9115	-0.00804884	0.00230019	0.00925413	0
Chrchurch_6_15	Chrchurch	OC	0.999	-0.00560318	-0.0156836	0.00838788	0
Chrchurch_6_4	Chrchurch	OC	0.6702	-0.00734985	-0.0084327	0.00687175	0
Chrchurch_6_6	Chrchurch	OC	1.2993	-0.00793166	0.0171995	0.00827142	0
Chrchurch_6_8	Chrchurch	OC	2.6436	-0.00943147	-0.00295526	0.0098308	0
Chrchurch_6_9	Chrchurch	OC	0.7857	-0.00775008	-0.00960177	0.00705669	0
Edmonton_1_4	Edmonton	nAM	1.1992	-0.00782015	0.0189739	0.008811	0
Edmonton_37_4	Edmonton	nAM	1.2627	-0.00848628	0.0167234	0.00700396	0
Edmonton_38_7	Edmonton	nAM	1.512	-0.00753864	0.0272438	0.00558789	0
Edmonton_39_11	Edmonton	nAM	1.2425	-0.00846136	-0.00123102	0.00483468	0
Edmonton_5_4	Edmonton	nAM	1.3383	-0.00750352	0.00400546	0.00722979	0
Hiroshima_1_1	Hiroshima	JP	1.0087	-0.00356893	-0.0427132	0.0053789	0
Hiroshima_1_10	Hiroshima	JP	0.7775	0.00583299	-0.0226033	0.00528211	0
Hiroshima_1_11	Hiroshima	JP	0.7282	-0.00282846	-0.0454757	0.00436412	0
Hiroshima_1_3	Hiroshima	JP	0.575	0.00315956	-0.0390292	0.0054187	0
Hiroshima_1_5	Hiroshima	JP	0.4828	-0.00329066	-0.025011	0.00591101	0
Hiroshima_2_13	Hiroshima	JP	0.6617	-0.00513518	-0.0184982	0.00684206	0
Hiroshima_23_14	Hiroshima	JP	0.7777	-0.00542031	-9.74912e-05	0.0092614	0
Hiroshima_23_18	Hiroshima	JP	0.5447	-0.00809487	0.0350815	0.00331818	0
Hiroshima_3_11	Hiroshima	JP	0.7468	-0.00658219	-0.0121367	0.00431027	0
Hiroshima_4_2	Hiroshima	JP	0.5511	-0.000882659	-0.0306244	0.00392094	0
Hiroshima_5_16	Hiroshima	JP	0.4101	-0.00491936	-0.0124598	0.00998292	0
Hiroshima_5_18	Hiroshima	JP	0.995	-0.00506334	-0.00225412	0.00841456	0
Hiroshima_5_3	Hiroshima	JP	0.4938	-0.00409054	-0.0306259	0.0040065	0
Kunming_1_1	Kunming	CN	1.1251	-0.00486195	0.0439357	0.00732295	0
Kunming_1_10	Kunming	CN	0.988	-0.00725125	0.00439684	0.00784682	0
Kunming_1_12	Kunming	CN	0.7798	-0.00412008	0.0268741	0.00672827	0
Kunming_1_3	Kunming	CN	1.4883	-0.0064041	0.013709	0.0078057	0
Kunming_1_6	Kunming	CN	1.3406	-0.00766749	-0.000818322	0.00540675	0
Kunming_1_7	Kunming	CN	0.9324	-0.00620643	0.0442908	0.0037629	0
Kunming_1_9	Kunming	CN	1.4739	-0.00778208	0.00701561	0.00561773	0
Kunming_2_11	Kunming	CN	0.4499	-0.0079357	0.0467559	0.00375769	0
Kunming_2_4	Kunming	CN	0.8944	-0.0060515	0.00285472	0.00731342	0
Kunming_3_1	Kunming	CN	1.1664	-0.0071528	0.0166318	0.0085853	0
Kunming_3_15	Kunming	CN	2.2605	-0.00440205	0.0212686	0.0121164	0
Kunming_3_16	Kunming	CN	1.173	-0.00578975	0.0144457	0.0055137	0
Kunming_3_7	Kunming	CN	2.1356	-0.0058005	0.0167145	0.0131642	0
Kunming_4_10	Kunming	CN	1.1026	-0.0031664	-0.00174029	0.0108825	0
Kunming_4_13	Kunming	CN	1.6006	0.00172637	0.0200526	0.00771179	0
Kunming_4_15	Kunming	CN	1.4332	-0.00191636	0.0033437	0.0093505	0
Kunming_4_7	Kunming	CN	1.0741	-0.00890384	0.000706387	0.0112938	0
Kunming_4_8	Kunming	CN	0.8234	-0.00308482	-0.0320325	0.0105086	0
Kunming_46_11	Kunming	CN	0.9436	-0.00812527	0.0203506	0.00629423	0
Kunming_46_12	Kunming	CN	1.1313	-0.00800073	0.0290463	0.00697825	0
Kunming_46_14	Kunming	CN	1.0362	-0.00847864	0.0319899	0.00884245	0
Kunming_46_3	Kunming	CN	0.8456	-0.00636704	0.0359546	0.00558545	0
Kunming_46_4	Kunming	CN	0.8192	-0.00685316	0.0362901	0.00696794	0
Kunming_46_5	Kunming	CN	1.1726	-0.0068482	0.00768807	0.0081175	0
Kunming_46_6	Kunming	CN	1.6269	-0.00604826	0.0477098	0.00552318	0
Kunming_47_1	Kunming	CN	1.1305	-0.00621397	0.0310453	0.0112854	0
Kunming_47_13	Kunming	CN	0.9756	-0.00895522	0.0155646	0.00836449	0
Kunming_47_2	Kunming	CN	1.0468	-0.00702037	0.0300303	0.00873091	0
Kunming_47_7	Kunming	CN	1.3937	-0.00542868	0.0280509	0.010292	0
Kunming_47_8	Kunming	CN	0.8682	-0.00786397	0.000476166	0.00675055	0
Kunming_48_12	Kunming	CN	1.1101	-0.00647633	0.0145694	0.00835154	0
Kunming_48_13	Kunming	CN	0.7685	-0.00659992	-0.000212518	0.00685161	0
Kunming_48_14	Kunming	CN	0.719	-0.00648322	0.00755665	0.0138646	0
Kunming_48_15	Kunming	CN	0.9907	-0.00822293	0.0238213	0.00591408	0
Kunming_49_13	Kunming	CN	0.672	-0.00423866	0.00310663	0.0111265	0
Kunming_49_2	Kunming	CN	0.7583	-0.00538797	0.0161815	0.0103314	0
Kunming_49_3	Kunming	CN	0.6258	-0.00637733	0.0267326	0.00804325	0
Kunming_49_9	Kunming	CN	0.8877	-0.00400717	0.0096233	0.00986925	0
Kunming_5_10	Kunming	CN	1.123	-0.00892922	0.0359252	0.00587674	0
Kunming_5_13	Kunming	CN	1.1415	-0.00529713	0.0215449	0.0102677	0
Kunming_5_14	Kunming	CN	0.8724	-0.00641491	0.0297061	0.0123386	0
Kunming_5_5	Kunming	CN	4.6799	0.00879548	0.00351996	0.0102957	0
Kunming_5_9	Kunming	CN	1.2454	-0.00614232	0.0223296	0.0056052	0
Kunming_50_15	Kunming	CN	0.9655	-0.00595481	0.0296913	0.0108321	0
Kunming_50_3	Kunming	CN	0.9976	-0.00870919	0.0281425	0.00813207	0
Kunming_50_7	Kunming	CN	0.8704	-0.00683626	0.014978	0.00968077	0
Kunming_50_8	Kunming	CN	0.7053	-0.00764991	0.0295118	0.00376621	0
Kunming_50_9	Kunming	CN	0.976	-0.00715561	0.0169114	0.0107177	0
Kyoto_2_17	Kyoto	JP	1.5422	-0.00978514	0.029527	0.00516379	0
Kyoto_2_19	Kyoto	JP	1.4187	-0.00384808	0.0142745	0.00782912	0
Kyoto_21_4	Kyoto	JP	1.7288	-0.00981242	0.00589462	0.00865831	0
Kyoto_22_19	Kyoto	JP	1.6038	-0.00775082	0.00630196	0.0080172	0
Kyoto_23_13	Kyoto	JP	0.4401	-0.00244826	-0.0193103	0.0071991	0
Kyoto_24_14	Kyoto	JP	0.8748	-0.00745324	0.00244796	0.00603601	0
Kyoto_4_2	Kyoto	JP	1.7847	-0.00929118	0.0139627	0.00817387	0
Kyoto_4_6	Kyoto	JP	0.6664	-0.00579354	-0.0242654	0.00512893	0
Landshut_1_1	Landshut	EU	1.3217	-0.0028091	-0.0495052	0.00627996	0
Landshut_1_11	Landshut	EU	1.8271	-0.00873559	0.00630338	0.0105276	0
Landshut_1_14	Landshut	EU	0.8142	-0.00600852	-0.00848929	0.00760041	0
Landshut_1_15	Landshut	EU	1.1572	-0.0043862	-0.0225783	0.00727512	0
Landshut_1_7	Landshut	EU	1.5091	-0.00715342	-0.0417561	0.00468569	0
Landshut_1_8	Landshut	EU	0.739	-0.00626354	-0.00523507	0.00432387	0
Landshut_1_9	Landshut	EU	1.1498	-0.00551571	-0.00653882	0.00702212	0
Landshut_2_12	Landshut	EU	1.8466	-0.00748044	-0.0282988	0.00942682	0
Landshut_2_17	Landshut	EU	0.9253	-0.00562536	-0.049309	0.00663882	0
Landshut_2_19	Landshut	EU	1.0999	-0.00641472	0.000741218	0.00613436	0
Landshut_2_2	Landshut	EU	0.7475	-0.00721118	-0.0106615	0.00625734	0
Landshut_2_20	Landshut	EU	1.157	-0.00464244	-0.035057	0.00385807	0
Landshut_2_6	Landshut	EU	0.7762	-0.00468219	-0.0489216	0.00384517	0
Landshut_2_7	Landshut	EU	1.1784	-0.00642369	-0.0445869	0.00556697	0
Landshut_3_3	Landshut	EU	0.7987	-0.00191308	-0.0451615	0.0058245	0
Landshut_3_5	Landshut	EU	0.6665	-0.00461115	0.001512	0.00530785	0
Landshut_4_10	Landshut	EU	0.679	-0.00658991	-0.00549561	0.00508125	0
Landshut_4_11	Landshut	EU	1.1715	-0.00595712	-0.0427939	0.00322042	0
Landshut_4_12	Landshut	EU	1.0088	-0.00763638	-0.0230302	0.00573218	0
Landshut_4_13	Landshut	EU	1.2655	-0.00577694	-0.0338209	0.00703548	0
Landshut_4_4	Landshut	EU	1.4629	-0.00588795	-0.0104885	0.00802242	0
Landshut_4_5	Landshut	EU	1.2051	-0.00749367	-0.0337997	0.00648864	0
Landshut_4_6	Landshut	EU	0.8685	-0.00650151	-0.0275583	0.00501482	0
Landshut_4_7	Landshut	EU	0.8616	-0.00716401	-0.027323	0.00454806	0
Landshut_4_9	Landshut	EU	1.0954	-0.0093528	0.00934362	0.00568538	0
Landshut_47_1	Landshut	EU	1.5348	-0.00722162	-0.0306527	0.00746934	0
Landshut_47_14	Landshut	EU	1.0321	-0.00607313	-0.023419	0.00563642	0
Landshut_47_16	Landshut	EU	0.5181	-0.00678119	-0.0289276	0.0069804	0
Landshut_47_17	Landshut	EU	0.6296	-0.00634266	-0.0112655	0.00485443	0
Landshut_47_19	Landshut	EU	0.6928	-0.00448535	-0.0210863	0.00603827	0
Landshut_47_2	Landshut	EU	0.6203	-0.00620284	-0.0109814	0.0071398	0
Landshut_47_20	Landshut	EU	0.562	-0.00563411	-0.0461316	0.00453546	0
Landshut_47_7	Landshut	EU	1.2223	-0.00792705	-0.0104179	0.00718684	0
Landshut_48_3	Landshut	EU	0.8068	-0.00720502	-0.0115831	0.00463149	0
Landshut_48_4	Landshut	EU	1.1927	-0.00642077	0.00624153	0.00775519	0
Landshut_48_6	Landshut	EU	1.4459	-0.00787966	0.0110121	0.00409822	0
Landshut_48_8	Landshut	EU	1.7211	-0.00645564	-0.00971573	0.00520248	0
Landshut_48_9	Landshut	EU	0.8186	-0.0056387	-0.047286	0.00694514	0
Landshut_49_11	Landshut	EU	0.8761	-0.00510141	-0.0287801	0.00979642	0
Landshut_49_15	Landshut	EU	3.6392	-0.00712291	-0.030131	0.00955273	0
Landshut_49_2	Landshut	EU	0.9433	-0.00445405	-0.0437756	0.00428233	0
Landshut_49_8	Landshut	EU	1.1278	-0.00505669	-0.0414153	0.00717967	0
Landshut_5_1	Landshut	EU	0.9347	-0.00688643	-0.0224908	0.00824619	0
Landshut_5_11	Landshut	EU	1.0915	-0.00364211	-0.047824	0.00845523	0
Landshut_5_12	Landshut	EU	0.875	-0.00430354	-0.0430161	0.00638414	0
Landshut_5_13	Landshut	EU	1.1569	-0.00727028	0.0195028	0.0083397	0
Landshut_5_14	Landshut	EU	1.5757	-0.00626642	-0.0375158	0.00713712	0
Landshut_5_15	Landshut	EU	2.2726	-0.000148089	-0.0462347	0.00759228	0
Landshut_5_19	Landshut	EU	0.8179	0.00937596	-0.0242407	0.00930569	0
Landshut_5_20	Landshut	EU	1.0273	-0.00850961	-0.0177208	0.00605356	0
Landshut_5_6	Landshut	EU	1.3921	0.012988	-0.0260085	0.00782055	0
Landshut_5_8	Landshut	EU	0.7486	-0.00744441	-0.0346595	0.00855816	0
Landshut_50_13	Landshut	EU	0.6748	-0.00733004	-0.0244143	0.00505582	0
Landshut_50_14	Landshut	EU	1.6284	-0.00644155	0.0119291	0.00491246	0
Landshut_50_16	Landshut	EU	0.7899	-0.006801	-0.0262217	0.00481905	0
Landshut_50_2	Landshut	EU	1.2575	-0.00550409	0.000656944	0.00730462	0
Landshut_50_5	Landshut	EU	0.5987	-0.0012633	-0.0447881	0.00535432	0
Landshut_50_6	Landshut	EU	1.1793	-0.00770428	-0.0137937	0.00804539	0
Landshut_50_9	Landshut	EU	0.9946	-0.00770796	0.000741331	0.00759731	0
Landshut_51_10	Landshut	EU	0.9684	-0.00699004	0.00793329	0.00779404	0
Landshut_51_13	Landshut	EU	1.1178	-0.00792222	-0.0103753	0.00457458	0
Landshut_51_14	Landshut	EU	1.8777	-0.00515256	-0.0159477	0.00406202	0
Landshut_51_15	Landshut	EU	0.7142	-0.00421951	-0.00453025	0.00669376	0
Landshut_51_16	Landshut	EU	0.7904	-0.00597307	-0.0296189	0.00825216	0
Landshut_51_4	Landshut	EU	0.8535	-0.00537195	-0.0296726	0.00602912	0
Landshut_51_6	Landshut	EU	1.1193	-0.00729249	-0.00138022	0.00755688	0
Landshut_51_7	Landshut	EU	1.1848	-0.00496309	-0.0521864	0.00442966	0
Landshut_51_8	Landshut	EU	1.0291	-0.00537507	-0.0154144	0.00323163	0
Lanzhou_2_15	Lanzhou	CN	1.4427	-0.00952617	0.0299121	0.00665769	0
Lanzhou_3_15	Lanzhou	CN	0.9843	-0.00799151	0.00658399	0.00328962	0
Lanzhou_33_7	Lanzhou	CN	1.0547	0.0163382	0.00790553	0.00609214	0
Lanzhou_35_14	Lanzhou	CN	0.8619	-0.00685997	0.00161907	0.0035721	0
Lanzhou_37_15	Lanzhou	CN	1.02	-0.00948838	0.00135815	0.00759768	0
Linkoping_13_1	Linkoping	EU	0.4971	-0.00219352	-0.0366472	0.00317391	0
Linkoping_13_2	Linkoping	EU	0.4334	-0.00439155	-0.0448021	0.00397693	0
Linkoping_13_3	Linkoping	EU	0.7594	-0.00171003	-0.0190558	0.00386137	0
Linkoping_13_8	Linkoping	EU	0.5946	-0.00418415	-0.0228548	0.00548877	0
Linkoping_15_10	Linkoping	EU	0.5438	0.00152128	-0.0297714	0.00673611	0
Linkoping_15_4	Linkoping	EU	0.7992	-0.00456061	-0.0283884	0.00407234	0
Linkoping_15_8	Linkoping	EU	0.7563	-0.00490361	-0.0294818	0.00859169	0
Linkoping_16_10	Linkoping	EU	1.2071	-0.00525707	-0.0317769	0.00432623	0
Linkoping_16_2	Linkoping	EU	0.7156	-0.00547941	-0.0334281	0.0063918	0
Linkoping_16_3	Linkoping	EU	0.5113	-0.0046366	-0.0465182	0.00360657	0
Linkoping_16_4	Linkoping	EU	0.9448	-0.00402174	-0.0463064	0.0073467	0
Linkoping_16_5	Linkoping	EU	0.9652	-0.00668002	-0.0419696	0.00756771	0
Linkoping_16_6	Linkoping	EU	1.3122	-0.00611431	-0.0338417	0.0063095	0
Linkoping_16_7	Linkoping	EU	0.8513	-0.00478678	-0.0300947	0.00843521	0
Linkoping_25_11	Linkoping	EU	0.7869	-0.00800864	-0.00541474	0.00864387	0
Linkoping_25_2	Linkoping	EU	0.5678	-0.0064173	-0.011721	0.012394	0
Linkoping_25_5	Linkoping	EU	0.7496	-0.00338884	-0.0469801	0.00255178	0
Linkoping_25_8	Linkoping	EU	0.517	-0.00338379	-0.0332021	0.00395014	0
Linkoping_27_10	Linkoping	EU	0.9937	-0.00727205	-0.0222911	0.00826157	0
Linkoping_27_4	Linkoping	EU	2.3939	-0.00657531	-0.0327856	0.011796	0
Linkoping_27_6	Linkoping	EU	1.3581	-0.00795966	-0.00554427	0.00517178	0
Linkoping_27_7	Linkoping	EU	1.1542	0.00699751	-0.0115784	0.00716002	0
Linkoping_27_9	Linkoping	EU	0.4195	-0.00487706	-0.0222278	0.00566325	0
Linkoping_37_8	Linkoping	EU	1.2642	-0.00745087	0.00895455	0.00993997	0
Linkoping_37_9	Linkoping	EU	1.3097	0.0148878	0.0032722	0.00736673	0
Linkoping_38_10	Linkoping	EU	1.3777	-0.003074	-0.0149482	0.00412983	0
Linkoping_38_6	Linkoping	EU	1.7212	-0.00807859	-0.00169353	0.00805528	0
Linkoping_38_7	Linkoping	EU	1.4629	-0.0070664	-0.0070478	0.00653163	0
Linkoping_38_9	Linkoping	EU	1.3445	-0.00485862	-0.0531054	0.00635467	0
Linkoping_40_1	Linkoping	EU	0.754	-0.00263107	-0.0386679	0.0049688	0
Linkoping_40_10	Linkoping	EU	0.5983	-0.00811683	-0.020219	0.00649969	0
Linkoping_40_3	Linkoping	EU	0.9458	-0.004805	-0.046955	0.0093543	0
Linkoping_40_4	Linkoping	EU	0.542	-0.0053163	-0.0474982	0.00434268	0
Linkoping_40_5	Linkoping	EU	1.1052	-0.00289243	-0.0520924	0.00591973	0
Linkoping_40_6	Linkoping	EU	1.1378	-0.00692797	-0.000118112	0.00749318	0
Linkoping_5_1	Linkoping	EU	0.5165	0.00444772	-0.0287875	0.00549894	0
Linkoping_5_4	Linkoping	EU	0.6281	0.0038328	-0.0279903	0.00424143	0
Linkoping_5_9	Linkoping	EU	1.5693	-0.00897429	-0.00469021	0.0070402	0
Linkoping_8_2	Linkoping	EU	0.9688	-0.00301013	-0.0382652	0.00666289	0
Linkoping_8_4	Linkoping	EU	0.7162	-0.00520564	-0.0263339	0.00648982	0
Linkoping_8_5	Linkoping	EU	0.8054	-0.00487844	-0.011967	0.0062146	0
Loja_1_11	Loja	sAM	0.7088	-0.00478262	-0.0166085	0.0045853	0
Loja_1_16	Loja	sAM	0.8222	-0.00581827	0.00547838	0.00670024	0
Loja_1_18	Loja	sAM	0.7616	-0.003812	0.00806062	0.00852811	0
Loja_1_19	Loja	sAM	1.9953	-0.00751955	0.0167981	0.00995196	0
Loja_1_7	Loja	sAM	4.0953	-0.0015407	-0.0321586	0.011158	0
Loja_1_9	Loja	sAM	1.1749	-0.00293218	-0.00213606	0.00625274	0
Loja_2_1	Loja	sAM	1.0283	-0.00756475	0.0177597	0.00479182	0
Loja_2_10	Loja	sAM	1.8051	-0.00144092	-0.0215054	0.00802854	0
Loja_2_13	Loja	sAM	0.6581	-0.00608797	0.0176846	0.00744225	0
Loja_2_2	Loja	sAM	3.2166	-0.00801604	-0.0067763	0.00661898	0
Loja_2_20	Loja	sAM	2.2485	-0.00815933	0.0174353	0.00820729	0
Loja_2_6	Loja	sAM	1.8674	-0.00265241	-0.0447268	0.00668049	0
Loja_2_7	Loja	sAM	1.0253	-0.00566966	-0.011951	0.0107653	0
Loja_3_2	Loja	sAM	1.238	-0.00248992	0.00394693	0.00963683	0
Loja_3_3	Loja	sAM	0.9535	-0.00479019	-0.0103248	0.00495396	0
Loja_3_4	Loja	sAM	0.4686	-0.0065169	0.0317804	0.00391457	0
Loja_3_5	Loja	sAM	1.6819	-0.00884548	0.0163476	0.00824895	0
Loja_36_13	Loja	sAM	1.7462	-0.00795888	-0.00108946	0.00768985	0
Loja_36_16	Loja	sAM	0.5082	-0.00695869	0.000774999	0.00453251	0
Loja_36_17	Loja	sAM	0.8153	-0.00661994	0.0228856	0.00406759	0
Loja_36_19	Loja	sAM	1.5224	-0.0082678	0.0209304	0.00757083	0
Loja_36_5	Loja	sAM	1.9281	-0.007374	0.0122734	0.00774937	0
Loja_36_8	Loja	sAM	0.8484	-0.00874672	0.0157018	0.00510612	0
Loja_37_1	Loja	sAM	0.8796	-0.00857028	0.0100647	0.00498254	0
Loja_37_10	Loja	sAM	4.4003	-0.00798811	0.00342528	0.0122645	0
Loja_37_11	Loja	sAM	1.01	-0.00382424	-0.00329013	0.00643209	0
Loja_37_13	Loja	sAM	1.1553	-0.00819976	-0.0047909	0.00679646	0
Loja_37_15	Loja	sAM	2.4765	-0.00845095	0.0169676	0.00951612	0
Loja_37_18	Loja	sAM	0.7849	-0.00600623	0.0221735	0.00417298	0
Loja_37_19	Loja	sAM	1.004	-0.00682609	0.015665	0.00373056	0
Loja_37_6	Loja	sAM	1.0063	-0.00727619	0.01626	0.00569241	0
Loja_38_12	Loja	sAM	1.9721	-0.00950305	0.0216276	0.00965799	0
Loja_38_14	Loja	sAM	0.8317	-0.00259971	-0.0074393	0.0055884	0
Loja_38_4	Loja	sAM	1.2132	-0.00684224	0.0233355	0.005047	0
Loja_38_6	Loja	sAM	0.8681	0.00113157	-0.00164881	0.00832823	0
Loja_38_7	Loja	sAM	2.236	-0.00810276	0.0123519	0.00798942	0
Loja_38_8	Loja	sAM	1.1575	-0.00074704	-0.0057302	0.00603442	0
Loja_39_13	Loja	sAM	0.9865	-0.00707561	0.0264492	0.00391119	0
Loja_39_16	Loja	sAM	0.8118	-0.00670172	-0.0110363	0.00807866	0
Loja_39_9	Loja	sAM	1.9608	-0.0079719	0.0309033	0.00459904	0
Loja_40_11	Loja	sAM	1.0559	-0.00523053	0.0164213	0.00571781	0
Loja_40_12	Loja	sAM	0.5862	-0.00233651	-0.01435	0.00371642	0
Loja_40_2	Loja	sAM	0.5445	-0.00788723	-0.00282454	0.00604248	0
Loja_40_4	Loja	sAM	1.3088	-0.00613832	-0.00347215	0.0067072	0
Loja_40_5	Loja	sAM	0.6405	-8.68458e-05	-0.043179	0.00879156	0
Loja_40_7	Loja	sAM	2.0088	-0.00612819	-0.01447	0.008104	0
Loja_40_NA	Loja	sAM	0.8334	-0.00779144	-0.00894897	0.00632184	0
Loja_5_1	Loja	sAM	0.7479	-0.00707551	0.0179131	0.00707602	0
Loja_5_10	Loja	sAM	0.7846	0.0129607	0.0025588	0.0103762	0
Loja_5_20	Loja	sAM	0.9945	-0.00598384	0.0177938	0.00541527	0
Loja_5_3	Loja	sAM	0.8699	-0.00650771	-0.00672693	0.00380601	0
Loja_5_4	Loja	sAM	0.5799	-0.00717837	-0.00586804	0.00490758	0
Loja_5_5	Loja	sAM	0.9353	-0.00140757	-0.0131788	0.00500187	0
Medellin_1_8	Medellin	sAM	1.0943	0.0115135	-0.0378313	0.00764988	0
Medellin_3_8	Medellin	sAM	1.146	0.0141935	0.00838439	0.0111563	0
Medellin_38_14	Medellin	sAM	1.2895	-0.00733808	-0.0220119	0.00816668	0
Medellin_38_3	Medellin	sAM	0.4025	-0.0014148	-0.00813383	0.00562517	0
Medellin_4_7	Medellin	sAM	0.957	0.00161753	-0.0458773	0.00930883	0
Medellin_40_3	Medellin	sAM	0.7149	-0.00761386	0.00258674	0.00762331	0
Melbourne_1_9	Melbourne	OC	1.6583	-0.00995028	0.0243127	0.005045	0
Melbourne_2_19	Melbourne	OC	0.4181	-0.00579571	0.0116333	0.00488083	0
Melbourne_25_11	Melbourne	OC	1.0524	-0.00597992	-0.00892047	0.0101816	0
Melbourne_25_13	Melbourne	OC	0.4371	-0.00705058	0.0249883	0.0107068	0
Melbourne_25_14	Melbourne	OC	0.6479	-0.00570932	0.000375129	0.00453858	0
Melbourne_25_7	Melbourne	OC	0.4052	-0.00857662	0.0185892	0.00567361	0
Melbourne_25_9	Melbourne	OC	0.765	-0.0062961	-0.0276519	0.00805568	0
Melbourne_26_10	Melbourne	OC	2.2767	-0.00662825	0.013661	0.00563749	0
Melbourne_26_16	Melbourne	OC	0.9984	-0.0037493	0.0118904	0.00611497	0
Melbourne_26_2	Melbourne	OC	0.5305	-0.00555128	-0.020945	0.011157	0
Melbourne_26_5	Melbourne	OC	0.6268	-0.00746884	0.0006062	0.00549347	0
Melbourne_29_8	Melbourne	OC	1.1392	-0.0104267	0.0271826	0.00534166	0
Melbourne_30_1	Melbourne	OC	0.4878	0.0025839	0.002359	0.00455392	0
Melbourne_30_13	Melbourne	OC	0.5601	-0.00628795	-0.00514612	0.00334445	0
Melbourne_30_9	Melbourne	OC	0.8556	-0.00720137	0.00604216	0.00556723	0
Melbourne_31_11	Melbourne	OC	0.8129	-7.92645e-05	-0.00906211	0.00980288	0
Melbourne_31_15	Melbourne	OC	0.9289	-0.00730885	0.0318824	0.00700201	0
Melbourne_31_20	Melbourne	OC	1.677	-0.00808087	-0.0232086	0.00885136	0
Melbourne_31_5	Melbourne	OC	0.762	-0.00293284	-0.00701569	0.00688974	0
Melbourne_31_9	Melbourne	OC	1.4443	-0.00988552	0.00888938	0.00755506	0
Melbourne_5_17	Melbourne	OC	0.5721	-0.00701956	0.0149107	0.00699898	0
Melbourne_5_18	Melbourne	OC	0.6186	-0.00391644	0.00867577	0.00594999	0
Melbourne_5_19	Melbourne	OC	0.4152	-0.00512693	0.0186041	0.00291135	0
Melbourne_5_8	Melbourne	OC	0.4174	-0.00891713	0.0197119	0.00174608	0
Melbourne_6_17	Melbourne	OC	0.5346	-0.00262154	-0.00330386	7.02586e-11	0
Melbourne_7_3	Melbourne	OC	0.4799	-0.00108032	0.0249997	0.0106709	0
Memphis_1_1	Memphis	nAM	0.9717	-0.00947624	0.00938277	0.00936245	0
Memphis_1_2	Memphis	nAM	0.5701	-0.00763775	0.0186441	0.00392255	0
Memphis_1_20	Memphis	nAM	1.1103	-0.00708277	0.0327027	0.0118211	0
Memphis_1_4	Memphis	nAM	0.7798	-0.0075656	-0.0131788	0.00364988	0
Memphis_1_7	Memphis	nAM	1.1523	-0.00797609	-0.0115946	0.00830286	0
Memphis_1_8	Memphis	nAM	1.1772	-0.00692534	-0.0156065	0.00875725	0
Memphis_1_9	Memphis	nAM	1.1389	-0.00771356	0.00379925	0.00806283	0
Memphis_2_1	Memphis	nAM	1.0488	-0.00622204	0.0124052	0.00668277	0
Memphis_2_11	Memphis	nAM	1.2067	-0.00834159	-0.0189696	0.00982105	0
Memphis_2_12	Memphis	nAM	1.026	-0.00850687	0.0211375	0.0126153	0
Memphis_2_15	Memphis	nAM	1.6175	-0.00849378	-0.0109436	0.00883285	0
Memphis_2_2	Memphis	nAM	1.3236	-0.00809805	0.0276178	0.0114493	0
Memphis_2_20	Memphis	nAM	2.6694	-0.00891328	-0.000349922	0.010714	0
Memphis_2_4	Memphis	nAM	1.2591	-0.00405175	0.0113339	0.0111276	0
Memphis_2_6	Memphis	nAM	0.9681	-0.00531857	0.00277784	0.00937172	0
Memphis_2_7	Memphis	nAM	1.0689	-0.00641838	0.020824	0.0118311	0
Memphis_3_1	Memphis	nAM	1.5562	-0.00884859	-0.00247449	0.00873456	0
Memphis_3_10	Memphis	nAM	1.1965	-0.00708911	-0.0287507	0.00637231	0
Memphis_3_15	Memphis	nAM	1.8692	-0.00686852	0.000541792	0.0110293	0
Memphis_3_17	Memphis	nAM	1.4226	-0.0063418	-0.0104286	0.0107541	0
Memphis_3_18	Memphis	nAM	1.611	-0.00765571	-0.00866379	0.00954521	0
Memphis_3_2	Memphis	nAM	1.7766	-0.00812648	0.0101571	0.0075662	0
Memphis_3_5	Memphis	nAM	1.0461	-0.00862845	0.0209838	0.00989775	0
Memphis_3_6	Memphis	nAM	1.3346	-0.00782013	-0.00302495	0.0101148	0
Memphis_3_9	Memphis	nAM	1.6085	-0.00975026	0.0104611	0.0100182	0
Memphis_4_1	Memphis	nAM	0.9582	-0.00677951	0.0102786	0.0101934	0
Memphis_4_10	Memphis	nAM	1.1586	-0.00779272	0.0213293	0.00961512	0
Memphis_4_13	Memphis	nAM	1.1738	-0.00778846	0.0164441	0.00792823	0
Memphis_4_16	Memphis	nAM	0.9112	-0.00686793	-0.0117678	0.0113502	0
Memphis_4_17	Memphis	nAM	0.9993	-0.00673725	-0.000538199	0.00506138	0
Memphis_4_3	Memphis	nAM	1.4968	-0.00987962	0.0190246	0.00747282	0
Memphis_4_5	Memphis	nAM	1.1653	-0.0074717	-0.00228413	0.00706492	0
Memphis_4_6	Memphis	nAM	1.1996	-0.0083238	0.00510248	0.00873997	0
Memphis_43_10	Memphis	nAM	1.7696	-0.0102251	0.0179455	0.00793	0
Memphis_43_11	Memphis	nAM	1.1426	-0.00821001	0.0228127	0.0105037	0
Memphis_43_12	Memphis	nAM	1.1802	-0.0084978	-0.00081199	0.00867709	0
Memphis_43_13	Memphis	nAM	0.958	-0.00690177	0.0115418	0.0118605	0
Memphis_43_14	Memphis	nAM	1.2396	-0.00896352	0.0241883	0.00846602	0
Memphis_43_2	Memphis	nAM	1.1416	-0.00697664	0.0175256	0.00649877	0
Memphis_43_3	Memphis	nAM	0.9287	-0.00852215	0.00855934	0.0109065	0
Memphis_43_5	Memphis	nAM	0.6458	-0.00703547	0.00458116	0.00565512	0
Memphis_43_6	Memphis	nAM	1.5573	-0.00898661	0.000886762	0.0100441	0
Memphis_43_8	Memphis	nAM	0.9797	-0.00942878	0.0108233	0.00507116	0
Memphis_44_2	Memphis	nAM	1.6404	-0.00886992	0.00682976	0.00758162	0
Memphis_44_3	Memphis	nAM	1.5106	-0.00734484	0.0132093	0.00686403	0
Memphis_44_5	Memphis	nAM	1.3686	-0.00977264	0.0144568	0.00707937	0
Memphis_44_6	Memphis	nAM	1.2195	-0.00896701	0.0207955	0.00831332	0
Memphis_44_7	Memphis	nAM	2.4865	-0.00942574	0.0160777	0.00841678	0
Memphis_44_9	Memphis	nAM	2.838	-0.0105836	0.0145649	0.00880666	0
Memphis_45_12	Memphis	nAM	0.618	-0.00880699	0.0170424	0.00177611	0
Memphis_45_14	Memphis	nAM	0.5921	-0.00382919	-0.0226492	0.00603408	0
Memphis_47_1	Memphis	nAM	1.24	-0.00976285	-0.00302324	0.00856324	0
Memphis_5_10	Memphis	nAM	1.0075	-0.00558352	-0.00659957	0.0139696	0
Memphis_5_12	Memphis	nAM	0.9152	-0.010503	0.0192768	0.0041421	0
Memphis_5_14	Memphis	nAM	0.7479	-0.0076988	0.000154273	0.00357865	0
Memphis_5_16	Memphis	nAM	1.2684	-0.00871246	0.0158012	0.00923485	0
Memphis_5_18	Memphis	nAM	1.3252	-0.00733536	0.000788096	0.00417397	0
Memphis_5_19	Memphis	nAM	1.0435	-0.00926234	0.0165387	0.0111234	0
Memphis_5_20	Memphis	nAM	0.7059	-0.00671499	0.00972876	0.010426	0
Memphis_5_4	Memphis	nAM	0.8125	-0.00664027	-0.00467721	0.00946045	0
Memphis_5_8	Memphis	nAM	0.9774	-0.00673922	0.0162054	0.0106921	0
Mexico_City_1_10	Mexico_City	nAM	0.5469	-0.00682997	0.0119247	0.00294538	0
Mexico_City_1_12	Mexico_City	nAM	1.8997	-0.00648792	0.0248668	0.00804549	0
Mexico_City_1_14	Mexico_City	nAM	1.1138	-0.0046357	0.0331605	0.00675749	0
Mexico_City_1_15	Mexico_City	nAM	0.66	-0.00664447	0.029639	0.00573241	0
Mexico_City_1_16	Mexico_City	nAM	0.6013	-0.00673987	0.0224525	0.00507185	0
Mexico_City_1_18	Mexico_City	nAM	0.4759	-0.0057479	0.0215415	0.00493364	0
Mexico_City_1_2	Mexico_City	nAM	2.4228	-0.00711095	0.0320767	0.00840509	0
Mexico_City_1_4	Mexico_City	nAM	1.1146	-0.00806353	0.024815	0.00603182	0
Mexico_City_1_6	Mexico_City	nAM	1.1218	-0.00441971	0.0366082	0.00410428	0
Mexico_City_1_8	Mexico_City	nAM	1.0727	-0.00581539	0.00545045	0.00566527	0
Mexico_City_18_11	Mexico_City	nAM	1.3376	-0.00932748	0.0205656	0.00778944	0
Mexico_City_18_12	Mexico_City	nAM	1.2276	-0.00992574	0.0173153	0.00893949	0
Mexico_City_18_14	Mexico_City	nAM	1.4403	-0.00931772	0.0254931	0.00669031	0
Mexico_City_18_2	Mexico_City	nAM	0.911	-0.00827564	0.023387	0.00500217	0
Mexico_City_18_4	Mexico_City	nAM	0.7475	-0.00763119	0.0199801	0.00653158	0
Mexico_City_18_5	Mexico_City	nAM	1.7504	-0.00798832	0.0304039	0.00707412	0
Mexico_City_18_7	Mexico_City	nAM	0.4281	-0.00732189	0.0176944	0.00230945	0
Mexico_City_18_9	Mexico_City	nAM	1.0726	-0.00786056	0.00932038	0.00475023	0
Mexico_City_2_11	Mexico_City	nAM	1.5343	-0.00542501	0.0210138	0.00967203	0
Mexico_City_2_13	Mexico_City	nAM	1.0004	-0.0064221	0.0202388	0.005609	0
Mexico_City_2_15	Mexico_City	nAM	1.8336	-0.00955425	0.0221482	0.00886282	0
Mexico_City_2_17	Mexico_City	nAM	1.3787	-0.00829788	0.0182788	0.00718684	0
Mexico_City_2_19	Mexico_City	nAM	2.4672	0.0189745	0.0123984	0.0133292	0
Mexico_City_2_3	Mexico_City	nAM	1.0225	-0.00678929	0.0384755	0.00716732	0
Mexico_City_2_5	Mexico_City	nAM	2.0743	-0.0101726	0.00811198	0.00554017	0
Mexico_City_2_7	Mexico_City	nAM	1.9298	-0.00538456	0.0195341	0.0118646	0
Mexico_City_2_9	Mexico_City	nAM	1.3825	-0.00826277	-0.00135591	0.00634443	0
Mexico_City_20_10	Mexico_City	nAM	1.3357	-0.00803	-0.00487657	0.00478262	0
Mexico_City_20_12	Mexico_City	nAM	1.604	-0.00862249	0.036759	0.00860924	0
Mexico_City_20_13	Mexico_City	nAM	0.9916	-0.00747553	0.0172758	0.00874558	0
Mexico_City_20_18	Mexico_City	nAM	1.0826	-0.00967845	0.0287823	0.0042118	0
Mexico_City_20_3	Mexico_City	nAM	1.2769	-0.00927298	0.0290819	0.00485271	0
Mexico_City_20_6	Mexico_City	nAM	1.1853	-0.00807849	0.0200735	0.00388372	0
Mexico_City_20_9	Mexico_City	nAM	0.8934	-0.0100798	0.0105991	0.00786906	0
Mexico_City_22_12	Mexico_City	nAM	1.7558	-0.0102687	0.0125029	0.00560059	0
Mexico_City_24_15	Mexico_City	nAM	1.0155	-0.00669166	0.0178694	0.00954338	0
Mexico_City_24_9	Mexico_City	nAM	1.1016	-0.00970852	0.0224712	0.00737509	0
Mexico_City_25_13	Mexico_City	nAM	1.4279	-0.00760556	0.00414041	0.00405249	0
Mexico_City_25_8	Mexico_City	nAM	1.3522	-0.00766098	0.00571959	0.00701867	0
Mexico_City_28_10	Mexico_City	nAM	1.8635	-0.00927737	0.0284791	0.0117677	0
Mexico_City_28_16	Mexico_City	nAM	1.4412	-0.00691144	0.0245707	0.00368377	0
Mexico_City_28_18	Mexico_City	nAM	1.2435	0.0043876	0.0302242	0.00856332	0
Mexico_City_28_22	Mexico_City	nAM	2.4245	-0.0101252	0.0159628	0.0110109	0
Mexico_City_28_6	Mexico_City	nAM	1.9746	-0.00831041	0.00707291	0.0335048	0
Mexico_City_28_8	Mexico_City	nAM	1.2755	-0.00856744	0.00906417	0.00899435	0
Mexico_City_3_11	Mexico_City	nAM	2.106	-0.00783208	0.0242534	0.00883615	0
Mexico_City_3_13	Mexico_City	nAM	1.8812	0.0172823	0.0215742	0.0145576	0
Mexico_City_3_14	Mexico_City	nAM	1.4487	0.0179897	0.027908	0.00799854	0
Mexico_City_3_17	Mexico_City	nAM	2.2184	0.00562339	0.0242583	0.011454	0
Mexico_City_3_19	Mexico_City	nAM	2.4798	0.00941956	0.0237972	0.0121285	0
Mexico_City_3_3	Mexico_City	nAM	2.0633	0.0118268	0.0171504	0.0135253	0
Mexico_City_3_5	Mexico_City	nAM	0.5972	-0.00936039	0.00507806	0.00221943	0
Mexico_City_3_7	Mexico_City	nAM	2.0117	-0.00881739	0.03364	0.0115098	0
Mexico_City_30_1	Mexico_City	nAM	2.1733	-0.00993795	0.012553	0.00985481	0
Mexico_City_30_12	Mexico_City	nAM	1.3269	-0.0086079	0.0199328	0.00724941	0
Mexico_City_30_16	Mexico_City	nAM	2.5748	-0.00512085	0.0238144	0.00836715	0
Munich_1_11	Munich	EU	1.3336	-0.00873456	-0.00660168	0.00831707	0
Munich_1_13	Munich	EU	1.1208	-0.00103843	-0.0451092	0.00547188	0
Munich_1_18	Munich	EU	0.9953	-0.00558169	0.00715634	0.0100901	0
Munich_1_2	Munich	EU	1.191	-0.00494903	-0.0524066	0.00512406	0
Munich_1_20	Munich	EU	1.4203	-0.00494636	-0.0141972	0.00839969	0
Munich_1_3	Munich	EU	0.9641	-0.0051939	-0.0462978	0.00590555	0
Munich_1_4	Munich	EU	0.9371	-0.00654885	-0.0327673	0.0058559	0
Munich_1_5	Munich	EU	2.0032	-0.00695826	-0.0410849	0.00531132	0
Munich_1_6	Munich	EU	1.0006	-0.00349274	-0.0372213	0.00669754	0
Munich_2_1	Munich	EU	0.9942	-0.0086045	0.017242	0.00900075	0
Munich_2_10	Munich	EU	0.8595	-0.00687609	-0.0200502	0.0103285	0
Munich_2_11	Munich	EU	0.8267	-0.00645883	-0.0443691	0.0056857	0
Munich_2_13	Munich	EU	0.9471	-0.00710209	-0.0141001	0.00842891	0
Munich_2_15	Munich	EU	0.9207	-0.00826946	-0.0098372	0.00603613	0
Munich_2_5	Munich	EU	1.666	-0.00528139	-0.0365462	0.00509365	0
Munich_2_6	Munich	EU	1.4886	-0.00538561	-0.0308003	0.00867676	0
Munich_2_7	Munich	EU	0.9171	-0.00606259	-0.0322058	0.00549231	0
Munich_2_8	Munich	EU	1.0602	-0.00450208	-0.0522306	0.00664378	0
Munich_2_9	Munich	EU	1.9023	-0.00647772	-0.0451399	0.00568108	0
Munich_3_14	Munich	EU	2.3614	-0.00702691	-0.0444198	0.00636443	0
Munich_3_16	Munich	EU	1.0104	-0.00936065	0.0218066	0.00642872	0
Munich_3_17	Munich	EU	1.0081	-0.00744121	0.0227031	0.00731734	0
Munich_3_19	Munich	EU	0.7466	-0.0069777	-0.0150975	0.00539269	0
Munich_3_3	Munich	EU	0.4368	-0.00787995	0.000238826	0.00823202	0
Munich_3_4	Munich	EU	1.742	-0.00828362	-0.0239778	0.00713462	0
Munich_3_6	Munich	EU	0.9534	-0.00777595	-0.00180186	0.00736725	0
Munich_3_7	Munich	EU	0.937	-0.00669056	-0.000119329	0.0077286	0
Munich_3_9	Munich	EU	1.3096	-0.00630373	-0.0241105	0.00601335	0
Munich_4_13	Munich	EU	1.1701	-0.00579614	-0.0449121	0.00494312	0
Munich_4_16	Munich	EU	0.4184	-0.00515554	-0.0153544	0.00437453	0
Munich_4_18	Munich	EU	1.2031	-0.00500401	-0.0335963	0.00392529	0
Munich_4_2	Munich	EU	0.9322	-0.00499917	-0.0455533	0.00638756	0
Munich_4_20	Munich	EU	0.7441	-0.00617813	-0.0300367	0.00783865	0
Munich_4_6	Munich	EU	3.2849	-0.00876047	-0.0167754	0.00650979	0
Munich_4_7	Munich	EU	0.9651	-0.00625253	-0.0397104	0.00394777	0
Munich_47_1	Munich	EU	1.2587	-0.00879415	-0.0106939	0.00555928	0
Munich_47_10	Munich	EU	0.4779	-0.00455052	-0.00842212	0.00277705	0
Munich_47_11	Munich	EU	0.5519	-0.00619634	-0.00265963	0.00193593	0
Munich_47_15	Munich	EU	1.2736	-0.00799144	0.0171508	0.00327689	0
Munich_47_16	Munich	EU	1.6673	-0.0068564	-0.0185249	0.00515985	0
Munich_47_17	Munich	EU	0.7711	-0.00869102	-0.00410178	0.00482918	0
Munich_47_20	Munich	EU	1.5627	-0.00909812	-0.000170928	0.00451645	0
Munich_47_6	Munich	EU	0.562	-0.005483	-0.0305736	0.00237593	0
Munich_47_8	Munich	EU	0.6621	-0.00816976	0.00969592	0.0026655	0
Munich_48_12	Munich	EU	1.8662	-0.00550997	-0.0262514	0.00593555	0
Munich_48_13	Munich	EU	0.9556	-0.000630409	-0.0485412	0.00418045	0
Munich_48_15	Munich	EU	1.1007	-0.00741466	-0.0240112	0.00514002	0
Munich_48_18	Munich	EU	1.2132	-0.00767785	-0.031613	0.0036331	0
Munich_48_19	Munich	EU	1.1399	-0.0078356	-0.0141306	0.00507845	0
Munich_48_20	Munich	EU	0.4998	-0.00568052	-0.0379123	0.00293869	0
Munich_48_4	Munich	EU	0.6913	-0.00618943	-0.0497761	0.00236087	0
Munich_48_7	Munich	EU	1.0864	-0.00865262	-0.0125031	0.00440536	0
Munich_48_8	Munich	EU	1.8657	-0.00848036	0.00383776	0.00581253	0
Munich_49_1	Munich	EU	0.6324	-0.00753775	-0.0316501	0.00682722	0
Munich_49_10	Munich	EU	1.0251	-0.009821	0.000185711	0.0040165	0
Munich_49_12	Munich	EU	0.7981	-0.00685847	-0.0339164	0.00540919	0
Munich_49_17	Munich	EU	0.7266	-0.00781088	0.020487	0.00454811	0
Munich_49_19	Munich	EU	0.7314	-0.00502948	-0.0297394	0.00588265	0
Munich_49_20	Munich	EU	0.6873	-0.00640452	-0.0352678	0.00295442	0
Munich_49_4	Munich	EU	1.2745	-0.00539658	-0.0484206	0.00418141	0
Munich_49_8	Munich	EU	0.7209	-0.00582843	-0.0334026	0.00369533	0
Munich_5_1	Munich	EU	1.1355	-0.00999937	0.0206936	0.00442698	0
Munich_5_10	Munich	EU	1.2328	-0.0075971	0.0226618	0.00376614	0
Munich_5_11	Munich	EU	1.7719	-0.00688197	-0.00126238	0.00466462	0
Munich_5_12	Munich	EU	1.2798	-0.00592979	-0.00188484	0.00558774	0
Munich_5_16	Munich	EU	1.0043	0.00728599	-0.00704099	0.00800321	0
Munich_5_18	Munich	EU	0.6391	-0.007019	0.0221336	0.00997571	0
Munich_50_1	Munich	EU	0.9714	-0.00685049	-0.000677028	0.00618069	0
Munich_50_13	Munich	EU	1.3062	-0.00543865	-0.048509	0.00466087	0
Munich_50_14	Munich	EU	0.9877	-0.00760366	-0.00718214	0.00382475	0
Munich_50_15	Munich	EU	2.5386	-0.00540568	-0.058584	0.00599299	0
Munich_50_16	Munich	EU	1.0053	-0.00923429	0.00297441	0.00830367	0
Munich_50_17	Munich	EU	1.0413	-0.00902318	0.0259192	0.00407845	0
Munich_50_3	Munich	EU	0.9998	-0.00734833	-0.035029	0.00464276	0
Munich_50_4	Munich	EU	1.0201	-0.00638785	-0.0163399	0.00538737	0
Munich_50_7	Munich	EU	0.6377	-0.0060997	-0.0132275	0.00376088	0
Munich_51_13	Munich	EU	3.2419	-0.00763452	-0.0433492	0.00804468	0
Munich_51_15	Munich	EU	1.0144	-0.00775634	-0.0178483	0.00776725	0
Munich_51_16	Munich	EU	1.8578	-0.00618266	-0.0241011	0.00753292	0
Munich_51_6	Munich	EU	1.0063	-0.00836548	-0.00543276	0.00565649	0
Munich_51_8	Munich	EU	1.3375	-0.00818665	0.0080813	0.00482698	0
Munich_51_9	Munich	EU	0.6699	-0.00358401	-0.025495	0.00450139	0
Munster_1_7	Munster	EU	1.2746	-0.00754048	-0.0118628	0.0090413	0
Munster_2_2	Munster	EU	0.8546	-0.00443577	-0.0311126	0.00761575	0
Munster_3_6	Munster	EU	0.8311	-0.00815666	-0.0139239	0.00891544	0
Munster_37_10	Munster	EU	1.0596	-0.00556636	-0.0255795	0.00894016	0
Munster_39_5	Munster	EU	1.0151	-0.00602449	-0.0248089	0.0082778	0
Newcastle_48_2	Newcastle	OC	0.8566	-0.00789279	0.00610412	0.00555363	0
Newcastle_50_10	Newcastle	OC	0.9094	-0.00868922	0.0186011	0.00519227	0
Newcastle_6_6	Newcastle	OC	1.265	-0.00893012	0.039682	0.00738708	0
Norfolk_1_15	Norfolk	nAM	1.1053	-0.00693588	-0.00346713	0.00595681	0
Norfolk_36_6	Norfolk	nAM	1.4816	-0.00776597	-0.00159569	0.00983081	0
Norfolk_4_9	Norfolk	nAM	1.4081	-0.00884543	-0.0154922	0.00832642	0
Palm_North_10_10	Palm_North	OC	1.2665	-0.00761639	0.0047734	0.00736429	0
Palm_North_10_13	Palm_North	OC	0.9971	-0.0098777	0.0177007	0.00708085	0
Palm_North_10_15	Palm_North	OC	0.5426	-0.00817773	0.0181815	0.00465585	0
Palm_North_10_16	Palm_North	OC	0.7928	-0.00713435	0.0165217	0.00608787	0
Palm_North_10_17	Palm_North	OC	1.7051	-0.00953793	0.013026	0.00833618	0
Palm_North_10_4	Palm_North	OC	0.5331	-0.00861173	0.0152969	0.0062926	0
Palm_North_10_5	Palm_North	OC	1.8847	-0.00800617	-0.000427732	0.0112428	0
Palm_North_10_6	Palm_North	OC	1.0046	-0.00746396	-0.018761	0.00939429	0
Palm_North_10_8	Palm_North	OC	1.1622	-0.0080537	0.00944214	0.0110622	0
Palm_North_10_9	Palm_North	OC	0.9671	-0.00767071	0.0155746	0.00755718	0
Palm_North_11_10	Palm_North	OC	1.1994	-0.0084305	-0.0063758	0.00755742	0
Palm_North_11_17	Palm_North	OC	1.1569	-0.00869013	-0.00337036	0.00452995	0
Palm_North_11_18	Palm_North	OC	1.3736	-0.00774197	-0.0121322	0.00699141	0
Palm_North_11_2	Palm_North	OC	1.2795	-0.00539659	-0.0123207	0.0091793	0
Palm_North_11_6	Palm_North	OC	0.8722	-0.00705581	-0.00910828	0.00597996	0
Palm_North_11_7	Palm_North	OC	0.8878	-0.00871709	-0.00459848	0.00420081	0
Palm_North_11_8	Palm_North	OC	1.292	-0.00714423	-0.03215	0.00801647	0
Palm_North_36_10	Palm_North	OC	0.6603	-0.00823309	0.0121185	0.0053908	0
Palm_North_36_11	Palm_North	OC	0.9068	-0.00840386	0.00641262	0.00501723	0
Palm_North_36_13	Palm_North	OC	1.3875	-0.0109889	0.0194893	0.00432945	0
Palm_North_36_15	Palm_North	OC	1.1608	-0.0087457	0.000885269	0.0051224	0
Palm_North_36_3	Palm_North	OC	1.0137	-0.00646479	-0.0299159	0.00829734	0
Palm_North_36_4	Palm_North	OC	0.8603	-0.00795665	0.00049712	0.00643301	0
Palm_North_36_6	Palm_North	OC	2.1564	-0.00997954	0.0135923	0.00844188	0
Palm_North_36_7	Palm_North	OC	1.2985	-0.00961911	0.0212635	0.00681726	0
Palm_North_36_9	Palm_North	OC	0.9746	-0.00699704	0.00530948	0.00396655	0
Palm_North_37_1	Palm_North	OC	1.0235	-0.00980595	-0.00144458	0.00374639	0
Palm_North_37_3	Palm_North	OC	1.0993	-0.00936509	-0.00327305	0.00749429	0
Palm_North_37_4	Palm_North	OC	0.9439	-0.00868272	0.00939247	0.00483609	0
Palm_North_37_5	Palm_North	OC	1.175	-0.0077683	0.000521181	0.00368296	0
Palm_North_37_7	Palm_North	OC	1.4081	-0.00920357	0.0135143	0.00527546	0
Palm_North_37_8	Palm_North	OC	0.8259	-0.0068786	-0.0197036	0.00544695	0
Palm_North_38_1	Palm_North	OC	0.9536	-0.00916634	0.0287455	0.00460461	0
Palm_North_38_11	Palm_North	OC	0.9591	-0.00899798	0.0118625	0.00363444	0
Palm_North_38_12	Palm_North	OC	0.8292	-0.00893265	0.017594	0.0061359	0
Palm_North_38_3	Palm_North	OC	0.6872	-0.00851851	0.0163248	0.00434603	0
Palm_North_38_6	Palm_North	OC	0.6085	-0.0088924	0.0234159	0.00734634	0
Palm_North_38_9	Palm_North	OC	0.645	-0.00449039	-0.0228888	0.00665646	0
Palm_North_39_14	Palm_North	OC	0.6486	-0.00792937	-0.000792408	0.00361067	0
Palm_North_39_15	Palm_North	OC	0.8898	-0.00837464	0.0108293	0.00643588	0
Palm_North_39_5	Palm_North	OC	2.4536	-0.00898934	0.0114221	0.0135995	0
Palm_North_39_6	Palm_North	OC	0.5632	-0.00782252	-0.0026636	0.0057859	0
Palm_North_39_7	Palm_North	OC	0.5543	-0.00796175	-0.0158666	0.00324054	0
Palm_North_39_8	Palm_North	OC	1.1901	-0.00964089	-0.00547019	0.0073108	0
Palm_North_40_10	Palm_North	OC	0.8861	-0.00887805	0.0167724	0.00664304	0
Palm_North_40_12	Palm_North	OC	0.93	-0.00751793	0.00542403	0.00609634	0
Palm_North_40_18	Palm_North	OC	0.715	-0.00801053	0.0137779	0.00396317	0
Palm_North_40_19	Palm_North	OC	0.4798	-0.0072099	0.0207309	0.00279595	0
Palm_North_40_6	Palm_North	OC	0.8034	-0.00946939	0.0172483	0.00737756	0
Palm_North_6_1	Palm_North	OC	1.1846	-0.00805141	0.00849197	0.00581424	0
Palm_North_6_11	Palm_North	OC	1.0285	-0.00888011	-0.000844375	0.00648804	0
Palm_North_6_13	Palm_North	OC	1.1115	-0.00586224	-0.0128302	0.00788344	0
Palm_North_6_14	Palm_North	OC	0.5951	-0.00575761	-0.0300465	0.0095465	0
Palm_North_6_15	Palm_North	OC	0.4337	-0.00737934	0.0072946	0.0107359	0
Palm_North_6_4	Palm_North	OC	0.8474	-0.00663782	-0.0267462	0.00525514	0
Palm_North_6_8	Palm_North	OC	1.2808	-0.0102997	0.00728393	0.0317041	0
Palm_North_6_9	Palm_North	OC	0.9762	-0.00665041	-0.00109695	0.00651735	0
Palm_North_7_10	Palm_North	OC	1.4624	-0.00821423	-0.0112462	0.00780791	0
Palm_North_7_12	Palm_North	OC	1.4455	-0.00882221	0.0200887	0.00603751	0
Palm_North_7_15	Palm_North	OC	0.9429	-0.00780622	0.0183015	0.0124819	0
Palm_North_7_16	Palm_North	OC	0.9265	-0.00794136	0.0107919	0.00746524	0
Palm_North_7_17	Palm_North	OC	1.0663	-0.0080489	-9.41306e-05	0.00721125	0
Palm_North_7_2	Palm_North	OC	0.97	-0.00888653	0.0273595	0.00793265	0
Palm_North_7_4	Palm_North	OC	0.9685	-0.00821403	0.00875538	0.00567855	0
Palm_North_7_7	Palm_North	OC	0.6968	-0.00763642	0.0176468	0.0127961	0
Palm_North_7_9	Palm_North	OC	2.4337	-0.0068046	0.00231395	0.0124297	0
Palm_North_8_11	Palm_North	OC	1.4916	-0.00951009	-0.00359351	0.00725963	0
Palm_North_8_15	Palm_North	OC	0.8845	-0.00919331	0.00322162	0.00813206	0
Palm_North_8_16	Palm_North	OC	1.2319	-0.00987809	0.0205507	0.00850771	0
Palm_North_8_17	Palm_North	OC	1.3309	-0.00886019	0.0102199	0.00749978	0
Palm_North_8_4	Palm_North	OC	1.188	-0.00870055	0.0132583	0.00756576	0
Palm_North_8_5	Palm_North	OC	1.1726	-0.00519499	-0.0237744	0.00522924	0
Palm_North_8_8	Palm_North	OC	1.6458	-0.0090861	-0.00480951	0.00606549	0
Palm_North_8_9	Palm_North	OC	1.1818	-0.00551106	-0.015665	0.00490894	0
Paris_11_10	Paris	EU	1.1232	-0.00868398	0.00131489	0.0038047	0
Paris_11_6	Paris	EU	4.3608	-0.00862742	-0.0064654	0.0103806	0
Paris_11_7	Paris	EU	1.0405	-0.00761622	-0.0106618	0.00761629	0
Paris_11_8	Paris	EU	1.1174	-0.00784281	0.00683127	0.00552857	0
Paris_11_9	Paris	EU	3.4746	-0.00740451	0.00108965	0.0071611	0
Paris_13_13	Paris	EU	1.7614	-0.00869004	0.0140584	0.00783977	0
Paris_13_3	Paris	EU	7.1866	-0.00753308	-0.0338372	0.0121842	0
Paris_15_11	Paris	EU	1.332	-0.00922034	-0.00955061	0.00641726	0
Paris_15_12	Paris	EU	1.8321	-0.00792311	-0.00908449	0.0120213	0
Paris_15_13	Paris	EU	5.3596	-0.00619226	-0.0327123	0.0101793	0
Paris_15_3	Paris	EU	1.2051	-0.00661927	-0.00260052	0.00366311	0
Paris_15_5	Paris	EU	0.5959	-0.00743243	-0.0299503	0.00469628	0
Paris_15_8	Paris	EU	1.0168	-0.0070003	0.0191172	0.00317496	0
Paris_15_9	Paris	EU	1.2474	-0.00964654	0.0202986	0.00723016	0
Paris_2_2	Paris	EU	2.373	-0.00827388	0.026917	0.00859672	0
Paris_2_9	Paris	EU	1.5125	-0.00823499	-0.0051285	0.0102722	0
Paris_23_13	Paris	EU	0.407	-0.00526176	-0.000683352	0.00295894	0
Paris_23_19	Paris	EU	2.3812	-0.00887582	-0.0152545	0.00998151	0
Paris_25_13	Paris	EU	0.8787	-0.00644887	-0.0236022	0.00593222	0
Paris_25_2	Paris	EU	3.1764	-0.00799886	-0.00576014	0.0075665	0
Paris_3_3	Paris	EU	3.6006	-0.00909629	-0.0214589	0.00769253	0
Paris_39_1	Paris	EU	1.2884	-0.0081069	0.00987813	0.00732483	0
Paris_39_15	Paris	EU	2.2636	-0.00994176	-0.00918699	0.0060982	0
Paris_39_19	Paris	EU	1.6091	-0.00954992	-0.0112603	0.00641338	0
Paris_39_2	Paris	EU	1.1982	-0.00663143	-0.01296	0.00468225	0
Paris_39_5	Paris	EU	1.6373	-0.00904363	-0.00709661	0.00614789	0
Paris_6_1	Paris	EU	2.746	-0.00723634	-0.000266085	0.0108708	0
Paris_6_4	Paris	EU	2.9439	-0.0077744	0.00637533	0.00892939	0
Paris_8_10	Paris	EU	1.8003	-0.00585242	-0.0131787	0.00690789	0
Paris_8_8	Paris	EU	1.6627	-0.00646715	-0.0430477	0.00690742	0
Punt_Ar_1_1	Punt_Ar	sAM	0.7253	-0.00693305	-0.0035206	0.00825432	0
Punt_Ar_1_11	Punt_Ar	sAM	1.395	-0.00801703	0.0204645	0.00639117	0
Punt_Ar_1_15	Punt_Ar	sAM	0.5368	-0.00677024	0.012181	0.00517351	0
Punt_Ar_1_19	Punt_Ar	sAM	0.8894	-0.00700968	-0.00975272	0.0109433	0
Punt_Ar_1_2	Punt_Ar	sAM	1.1975	-0.008626	-0.0152335	0.00923699	0
Punt_Ar_1_5	Punt_Ar	sAM	1.1921	-0.00664079	-0.0105287	0.00995738	0
Punt_Ar_1_6	Punt_Ar	sAM	1.0477	-0.00839615	0.0302192	0.00594639	0
Punt_Ar_1_9	Punt_Ar	sAM	1.1592	-0.00672465	-0.00525325	0.00891495	0
Punt_Ar_2_13	Punt_Ar	sAM	0.5915	-0.00826562	-0.00386285	0.00486018	0
Punt_Ar_2_15	Punt_Ar	sAM	0.76	-0.00718373	-0.00849819	0.00586982	0
Punt_Ar_2_19	Punt_Ar	sAM	0.9853	-0.00783872	-0.0198274	0.0086372	0
Punt_Ar_2_2	Punt_Ar	sAM	0.4564	-0.00462726	0.0169186	0.00411416	0
Punt_Ar_2_3	Punt_Ar	sAM	1.144	-0.00699369	0.0386035	0.00771555	0
Punt_Ar_2_4	Punt_Ar	sAM	0.9232	-0.00766153	0.0286816	0.0066062	0
Punt_Ar_2_5	Punt_Ar	sAM	0.8581	-0.00826835	0.0235753	0.00391994	0
Punt_Ar_2_7	Punt_Ar	sAM	0.8544	-0.00785451	0.00228072	0.00452299	0
Punt_Ar_2_9	Punt_Ar	sAM	1.1338	-0.00884088	-0.003395	0.0069874	0
Punt_Ar_20_15	Punt_Ar	sAM	1.2436	-0.0065637	-0.0151368	0.00692876	0
Punt_Ar_20_16	Punt_Ar	sAM	1.8413	-0.00801638	-0.0317816	0.00824279	0
Punt_Ar_20_18	Punt_Ar	sAM	1.1143	-0.00707676	-0.015572	0.00733834	0
Punt_Ar_20_19	Punt_Ar	sAM	1.4573	-0.00708631	0.01822	0.00717615	0
Punt_Ar_20_2	Punt_Ar	sAM	1.3038	-0.00750981	-0.0151883	0.00735356	0
Punt_Ar_20_3	Punt_Ar	sAM	1.3478	-0.0080952	0.00228696	0.00872963	0
Punt_Ar_20_6	Punt_Ar	sAM	1.2923	-0.00785657	-0.0131813	0.00726234	0
Punt_Ar_20_7	Punt_Ar	sAM	1.2766	-0.00756662	-0.020362	0.00579018	0
Punt_Ar_20_9	Punt_Ar	sAM	1.297	-0.00834989	-0.00787987	0.00834326	0
Punt_Ar_21_10	Punt_Ar	sAM	1.5126	-0.00919997	0.00499974	0.00650322	0
Punt_Ar_21_15	Punt_Ar	sAM	1.0477	-0.00626581	0.00540966	0.0081501	0
Punt_Ar_21_16	Punt_Ar	sAM	1.1648	-0.00803844	0.000221712	0.0063703	0
Punt_Ar_21_19	Punt_Ar	sAM	3.7711	-0.0105166	0.00257029	0.0105769	0
Punt_Ar_21_3	Punt_Ar	sAM	0.9925	-0.00835692	-0.00264555	0.00490709	0
Punt_Ar_21_6	Punt_Ar	sAM	1.4096	-0.00857305	-0.00382472	0.00630813	0
Punt_Ar_21_9	Punt_Ar	sAM	1.1518	-0.00965268	0.00428296	0.00912039	0
Punt_Ar_22_11	Punt_Ar	sAM	0.8289	-0.00596801	-0.0227029	0.0071695	0
Punt_Ar_22_12	Punt_Ar	sAM	1.2827	-0.00526898	-0.00625603	0.00692201	0
Punt_Ar_22_14	Punt_Ar	sAM	1.388	-0.00837724	0.0182068	0.0066007	0
Punt_Ar_22_20	Punt_Ar	sAM	1.6509	-0.00862852	-0.0140297	0.00831648	0
Punt_Ar_22_6	Punt_Ar	sAM	1.1151	-0.00814453	0.000745252	0.0074535	0
Punt_Ar_22_8	Punt_Ar	sAM	1.3135	0.00132273	0.00277564	0.00448485	0
Punt_Ar_23_1	Punt_Ar	sAM	1.1555	-0.00620519	-0.00146301	0.0105865	0
Punt_Ar_23_11	Punt_Ar	sAM	0.8083	-0.00700139	-0.0299863	0.00602471	0
Punt_Ar_23_12	Punt_Ar	sAM	1.0368	-0.00517365	-0.00235983	0.0088434	0
Punt_Ar_23_19	Punt_Ar	sAM	1.0604	-0.00645771	0.0159016	0.00750447	0
Punt_Ar_23_20	Punt_Ar	sAM	1.326	-0.00679937	-0.0424802	0.00628163	0
Punt_Ar_23_3	Punt_Ar	sAM	0.7156	-0.00849654	-0.00669253	0.00437691	0
Punt_Ar_23_4	Punt_Ar	sAM	0.9807	-0.00407627	-0.0191289	0.00896678	0
Punt_Ar_23_8	Punt_Ar	sAM	1.0037	-0.00665635	-0.0199525	0.00548664	0
Punt_Ar_24_11	Punt_Ar	sAM	0.967	-0.00639983	-0.0247907	0.00767322	0
Punt_Ar_24_13	Punt_Ar	sAM	0.8485	-0.00636894	-0.0142617	0.0074857	0
Punt_Ar_24_18	Punt_Ar	sAM	0.9345	-0.00212745	-0.0217222	0.00648285	0
Punt_Ar_24_2	Punt_Ar	sAM	1.4805	-0.00757261	-0.021197	0.00701375	0
Punt_Ar_24_20	Punt_Ar	sAM	0.7999	-0.00834459	-0.000996608	0.00863453	0
Punt_Ar_24_3	Punt_Ar	sAM	1.0471	-0.00879332	-0.0047673	0.00611649	0
Punt_Ar_24_6	Punt_Ar	sAM	0.8979	-0.00677305	0.00456629	0.0102563	0
Punt_Ar_24_7	Punt_Ar	sAM	0.8988	-0.00622261	-0.0152031	0.00398921	0
Punt_Ar_24_8	Punt_Ar	sAM	1.1602	-0.00896923	0.00252863	0.00653889	0
Punt_Ar_3_11	Punt_Ar	sAM	1.1455	-0.00685842	-0.020746	0.00896134	0
Punt_Ar_3_16	Punt_Ar	sAM	1.1443	-0.00587589	-0.0126383	0.0077022	0
Punt_Ar_3_17	Punt_Ar	sAM	1.1507	-0.00774574	-0.00792729	0.00935387	0
Punt_Ar_3_18	Punt_Ar	sAM	0.4698	-0.00779385	-0.00476504	0.00487262	0
Punt_Ar_3_19	Punt_Ar	sAM	0.5961	-0.00833011	-0.0145652	0.00638889	0
Punt_Ar_3_3	Punt_Ar	sAM	1.2769	-0.0102697	0.0175031	0.00958524	0
Punt_Ar_3_4	Punt_Ar	sAM	10.8982	-0.0096511	-0.00902109	0.0112517	0
Punt_Ar_4_10	Punt_Ar	sAM	1.0309	-0.00613354	0.0160073	0.00679843	0
Punt_Ar_4_16	Punt_Ar	sAM	1.0928	-0.00812783	0.00300624	0.00761924	0
Punt_Ar_5_1	Punt_Ar	sAM	1.2825	-0.00844356	-0.00646775	0.00936929	0
Punt_Ar_5_16	Punt_Ar	sAM	1.0849	-0.00812163	0.0160913	0.0103381	0
Punt_Ar_5_17	Punt_Ar	sAM	1.2143	-0.00720442	0.0288351	0.00754244	0
Punt_Ar_5_2	Punt_Ar	sAM	1.4799	-0.00777221	-0.00905933	0.00935654	0
Punt_Ar_5_20	Punt_Ar	sAM	1.0951	-0.00661392	-0.0137366	0.00997989	0
Punt_Ar_5_6	Punt_Ar	sAM	1.2776	-0.00788714	-0.0245634	0.011007	0
Punt_Ar_5_8	Punt_Ar	sAM	1.125	-0.00955117	-0.0247714	0.007155	0
Quito_1_13	Quito	sAM	0.6046	-0.00418611	-0.0325695	0.00953967	0
Quito_1_18	Quito	sAM	1.2472	-0.00568533	0.0102532	0.00994414	0
Quito_1_9	Quito	sAM	1.0263	-0.00541109	-0.0130083	0.00832614	0
Quito_2_17	Quito	sAM	0.9992	-0.00601815	-0.0206257	0.00937168	0
Quito_2_19	Quito	sAM	0.4405	0.000564554	0.0148229	0.00311871	0
Quito_3_11	Quito	sAM	1.2305	-0.00118769	0.0158057	0.0118921	0
Quito_3_2	Quito	sAM	1.8803	-0.00707249	-0.00919995	0.00883645	0
Quito_36_12	Quito	sAM	0.9432	-0.00579907	0.02978	0.00341688	0
Quito_36_13	Quito	sAM	0.6405	-0.00673353	0.0202796	0.00496792	0
Quito_36_15	Quito	sAM	1.246	0.00241924	-0.025463	0.00646128	0
Quito_37_15	Quito	sAM	0.754	-0.00335723	-0.00854561	0.0107755	0
Quito_37_2	Quito	sAM	0.4127	-0.00456967	-0.0144571	0.00781534	0
Quito_37_7	Quito	sAM	0.5465	-0.00748814	0.0240832	0.00358849	0
Quito_4_6	Quito	sAM	0.6261	-0.00543016	0.0106255	0.00577076	0
Quito_4_8	Quito	sAM	2.139	-0.00775732	0.0145917	0.0101697	0
Quito_40_2	Quito	sAM	1.0339	-0.00897033	0.00517001	0.00757489	0
Quito_40_5	Quito	sAM	0.8507	-4.08551e-05	-0.03321	0.00671074	0
Quito_6_11	Quito	sAM	0.6416	-0.00396822	-0.00956481	0.00626732	0
Quito_6_5	Quito	sAM	0.763	0.0015352	-0.0399955	0.00322801	0
Rancagua_10_2	Rancagua	sAM	1.5817	-0.00867741	0.0179565	0.00955886	0
Rancagua_22_9	Rancagua	sAM	1.4277	-0.00915002	0.0212033	0.00717448	0
Rancagua_25_19	Rancagua	sAM	1.0969	-0.00893968	-0.00727933	0.00615573	0
Rancagua_34_7	Rancagua	sAM	1.4733	-0.0098636	-0.00218498	0.0084167	0
Rancagua_7_8	Rancagua	sAM	1.1699	-0.00911726	0.0232127	0.00675898	0
Reading_2_14	Reading	EU	1.3757	-0.00724728	-0.00479948	0.00783131	0
Reading_3_13	Reading	EU	1.2497	-0.00830462	-0.00289571	0.00487222	0
Reading_39_7	Reading	EU	1.2131	-0.00731852	-0.0215731	0.00890607	0
Reading_42_12	Reading	EU	1.6292	-0.00784828	0.0179945	0.00577868	0
Reading_5_7	Reading	EU	1.2518	-0.00683014	-0.0303228	0.00731952	0
s_1_9	Toronto_ds	nAM	3.0383	-0.0082684	-0.00785538	0.0149395	0
s_100_13	Toronto_ds	nAM	3.5406	-0.0090539	0.0314232	0.00967369	0
s_101_17	Toronto_ds	nAM	2.8388	-0.0082946	0.00791345	0.0126303	0
s_116_1	Toronto_ds	nAM	3.2631	-0.00840243	0.0113615	0.0120341	0
s_116_12	Toronto_ds	nAM	3.2658	-0.00773848	0.00676751	0.0103725	0
s_116_15	Toronto_ds	nAM	2.9537	-0.00927877	0.0466224	0.00657658	0
s_116_17	Toronto_ds	nAM	2.7376	-0.00893256	-0.0015182	0.00718924	0
s_116_18	Toronto_ds	nAM	2.6753	-0.00878555	0.0126006	0.0113837	0
s_116_3	Toronto_ds	nAM	3.2118	-0.00839744	0.00137789	0.0133377	0
s_116_7	Toronto_ds	nAM	2.8848	-0.00892188	-0.000986501	0.0120281	0
s_117_6	Toronto_ds	nAM	3.7366	-0.00511254	-0.0062548	0.0129421	0
s_119_19	Toronto_ds	nAM	3.3563	-0.00912911	0.0156099	0.0103165	0
s_2_3	Toronto_ds	nAM	2.3468	-0.009008	0.00587293	0.00984459	0
s_21_18	Toronto_ds	nAM	2.9434	-0.00950653	0.0260181	0.0100832	0
s_22_15	Toronto_ds	nAM	2.6273	-0.0076392	-0.0208996	0.0108273	0
s_23_15	Toronto_ds	nAM	2.3234	-0.0096155	-0.00586128	0.00922938	0
s_23_4	Toronto_ds	nAM	2.974	-0.00935686	0.021999	0.00918231	0
s_23_6	Toronto_ds	nAM	2.6394	-0.00805764	-0.0270028	0.0105132	0
s_23_7	Toronto_ds	nAM	2.4106	-0.00744509	0.0374902	0.00606023	0
s_23_9	Toronto_ds	nAM	2.2755	-0.00814832	-0.012919	0.0115605	0
s_24_6	Toronto_ds	nAM	3.7077	-0.00837433	-0.0172797	0.0101365	0
s_3_5	Toronto_ds	nAM	2.0237	-0.00816091	-0.0230638	0.0105277	0
s_37_10	Toronto_ds	nAM	1.9198	-0.00905721	0.0318705	0.0106758	0
s_37_11	Toronto_ds	nAM	2.9191	-0.00616888	-0.0451625	0.0115407	0
s_37_12	Toronto_ds	nAM	0.6927	-0.0089044	-0.00555247	0.00511397	0
s_37_13	Toronto_ds	nAM	1.092	-0.00811336	-0.00119572	0.00847872	0
s_37_15	Toronto_ds	nAM	2.4894	-0.00696493	0.0251148	0.0104565	0
s_37_16	Toronto_ds	nAM	1.8647	-0.00881565	0.0174556	0.00992174	0
s_37_18	Toronto_ds	nAM	3.9248	-0.00886167	-0.0245547	0.00999669	0
s_37_6	Toronto_ds	nAM	3.3673	-0.00862947	-0.0278531	0.00907517	0
s_37_8	Toronto_ds	nAM	2.8132	-0.00958185	0.0019569	0.0100925	0
s_4_18	Toronto_ds	nAM	2.4512	-0.00869219	0.0555712	0.00648948	0
s_40_1	Toronto_ds	nAM	3.7566	-0.00754289	-0.0107205	0.0107459	0
s_40_12	Toronto_ds	nAM	3.905	-0.00875521	0.0099165	0.00836902	0
s_40_17	Toronto_ds	nAM	3.5857	-0.00944634	-0.00650412	0.00869496	0
s_40_19	Toronto_ds	nAM	3.9793	-0.00818977	0.00778663	0.0119389	0
s_40_3	Toronto_ds	nAM	3.2556	-0.00813892	-0.018785	0.0106361	0
s_40_7	Toronto_ds	nAM	3.5637	-0.00929942	0.00219702	0.0125947	0
s_40_8	Toronto_ds	nAM	1.9006	-0.00690673	-0.0241562	0.00881495	0
s_41_1	Toronto_ds	nAM	2.2482	-0.00828357	-0.0264709	0.00995897	0
s_41_12	Toronto_ds	nAM	3.1971	-0.0106223	0.0161037	0.0119504	0
s_41_13	Toronto_ds	nAM	3.5975	-0.010586	-0.0165403	0.00933211	0
s_41_14	Toronto_ds	nAM	3.4469	-0.00954731	-0.0268272	0.00921113	0
s_41_16	Toronto_ds	nAM	2.0804	-0.00409356	-0.0242459	0.0119628	0
s_41_18	Toronto_ds	nAM	4.3564	-0.00964063	0.0251659	0.00923411	0
s_41_2	Toronto_ds	nAM	3.5692	-0.00824755	-0.00593142	0.012244	0
s_41_7	Toronto_ds	nAM	2.6724	-0.0075091	0.0499877	0.0073518	0
s_41_8	Toronto_ds	nAM	2.6397	-0.00566346	0.0466836	0.00644424	0
s_42_10	Toronto_ds	nAM	2.6967	-0.00722671	0.0452192	0.00541546	0
s_42_11	Toronto_ds	nAM	1.6727	-0.00658291	-0.0185388	0.00998041	0
s_42_13	Toronto_ds	nAM	1.1124	-0.00603486	-0.0235814	0.0123733	0
s_42_17	Toronto_ds	nAM	3.3227	-0.00879883	-0.0238647	0.0121169	0
s_42_3	Toronto_ds	nAM	2.4445	-0.00954577	0.0241014	0.0111509	0
s_42_5	Toronto_ds	nAM	1.9364	-0.00720117	-0.0134246	0.0115207	0
s_42_9	Toronto_ds	nAM	2.6685	-0.00869101	0.0260805	0.0106285	0
s_43_10	Toronto_ds	nAM	3.2385	-0.0088146	0.00836626	0.0119275	0
s_43_12	Toronto_ds	nAM	1.5074	-0.00852084	0.046172	0.00613988	0
s_43_13	Toronto_ds	nAM	2.9173	-0.00687755	0.022161	0.0111476	0
s_43_14	Toronto_ds	nAM	3.0759	-0.00865319	0.00654044	0.013608	0
s_43_15	Toronto_ds	nAM	3.041	-0.00847112	-0.039482	0.00752489	0
s_43_4	Toronto_ds	nAM	2.9211	-0.00795099	0.0172107	0.00808143	0
s_43_6	Toronto_ds	nAM	3.2678	-0.00763823	0.0307536	0.0111616	0
s_43_8	Toronto_ds	nAM	2.965	-0.00457119	0.0333481	0.00686062	0
s_5_16	Toronto_ds	nAM	2.0845	-0.00843859	0.00881207	0.010111	0
s_52_3	Toronto_ds	nAM	2.4089	-0.00491775	0.0491353	0.0058745	0
s_53_11	Toronto_ds	nAM	3.1	-0.00682422	-0.00368884	0.0138071	0
s_54_15	Toronto_ds	nAM	3.2058	-0.00848488	0.0549539	0.00611775	0
s_54_16	Toronto_ds	nAM	2.3642	-0.00900136	-0.00683402	0.00915805	0
s_54_18	Toronto_ds	nAM	3.1978	-0.00890912	-0.0044286	0.00932382	0
s_54_20	Toronto_ds	nAM	3.0672	-0.00869798	0.0336994	0.0135207	0
s_54_7	Toronto_ds	nAM	1.5807	-0.00762341	0.0102259	0.00910429	0
s_54_8	Toronto_ds	nAM	2.893	-0.0086076	0.0344367	0.00954121	0
s_56_1	Toronto_ds	nAM	3.4008	-0.0101937	-0.00612998	0.0120808	0
s_6_8	Toronto_ds	nAM	1.4466	-0.00831893	-0.00844938	0.00479798	0
s_7_11	Toronto_ds	nAM	1.0217	-0.00681997	-0.00994501	0.00802539	0
s_7_13	Toronto_ds	nAM	1.8423	-0.0102151	0.00358701	0.00753474	0
s_7_16	Toronto_ds	nAM	3.3012	-0.00991257	0.0196492	0.00589321	0
s_7_19	Toronto_ds	nAM	2.6741	-0.00733573	0.010132	0.0114303	0
s_7_20	Toronto_ds	nAM	2.0017	-0.00905383	0.00916584	0.00940951	0
s_7_4	Toronto_ds	nAM	3.4768	-0.0102074	0.0105393	0.0101432	0
s_7_6	Toronto_ds	nAM	2.0845	-0.0104886	0.00460121	0.00824126	0
s_7_7	Toronto_ds	nAM	3.2751	-0.00748498	0.00552924	0.0107122	0
s_77_18	Toronto_ds	nAM	1.7778	-0.00957808	0.0394589	0.00740043	0
s_78_4	Toronto_ds	nAM	3.6524	-0.00889626	0.0382748	0.0107412	0
s_79_17	Toronto_ds	nAM	2.3304	-0.010577	0.00541386	0.0100292	0
s_80_18	Toronto_ds	nAM	0.7785	-0.0047193	-0.0351202	0.00530086	0
s_81_3	Toronto_ds	nAM	2.9093	-0.00867837	0.0208703	0.0100243	0
s_82_19	Toronto_ds	nAM	2.1578	-0.00943061	0.0299489	0.012027	0
s_83_10	Toronto_ds	nAM	2.5767	-0.00634999	0.0262801	0.0091666	0
s_83_11	Toronto_ds	nAM	1.8122	-0.006285	0.00508309	0.00947724	0
s_83_13	Toronto_ds	nAM	3.7571	-0.00875455	-0.0226322	0.0079593	0
s_83_14	Toronto_ds	nAM	3.4712	-0.00924066	0.0255249	0.0109344	0
s_83_15	Toronto_ds	nAM	1.3775	-0.0083269	0.0147719	0.00909002	0
s_83_17	Toronto_ds	nAM	1.778	-0.00626166	-0.00844573	0.0106653	0
s_83_18	Toronto_ds	nAM	3.3234	-0.00793878	-0.0120715	0.00930438	0
s_83_5	Toronto_ds	nAM	3.2872	-0.00738055	0.00150457	0.0115915	0
s_83_9	Toronto_ds	nAM	2.8892	-0.00824486	-0.0123933	0.00718071	0
s_95_15	Toronto_ds	nAM	4.354	-0.00867918	0.0309095	0.0112547	0
s_96_5	Toronto_ds	nAM	2.5327	-0.0105295	0.00638413	0.0110068	0
s_97_10	Toronto_ds	nAM	3.3775	-0.0101519	0.0261661	0.00907104	0
s_97_11	Toronto_ds	nAM	2.6371	-0.0110702	-0.0141667	0.0128121	0
s_97_13	Toronto_ds	nAM	2.7538	-0.00761124	0.0107788	0.0108728	0
s_97_14	Toronto_ds	nAM	4.0951	-0.00837743	0.0196639	0.0121167	0
s_97_3	Toronto_ds	nAM	3.0541	-0.00872892	0.00662519	0.00923335	0
s_97_6	Toronto_ds	nAM	2.0271	-0.00585816	0.00697327	0.00747408	0
s_97_7	Toronto_ds	nAM	4.0941	-0.00971836	0.0115281	0.0108473	0
s_97_9	Toronto_ds	nAM	3.7962	-0.00808372	0.0226493	0.011943	0
s_98_1	Toronto_ds	nAM	2.8165	-0.00952634	0.00359447	0.0103766	0
s_99_5	Toronto_ds	nAM	2.6151	-0.00823977	0.0152333	0.00955177	0
Sacramento_40_13	Sacramento	nAM	1.3152	-0.00737083	0.0113102	0.00647227	0
Sacramento_41_7	Sacramento	nAM	1.2708	-0.00661892	-0.0314571	0.00551736	0
Sacramento_5_5	Sacramento	nAM	1.1738	-0.00851671	0.015947	0.00762781	0
Santiago_1_1	Santiago	sAM	0.8284	-0.00680819	-0.0353305	0.00970554	0
Santiago_17_13	Santiago	sAM	1.1842	-0.00911758	0.0339302	0.00759379	0
Santiago_22_20	Santiago	sAM	1.1003	-0.00887343	0.00812134	0.0052431	0
Santiago_26_2	Santiago	sAM	1.3161	-0.00997036	0.0201849	0.00635988	0
Santiago_38_10	Santiago	sAM	1.1913	-0.0089044	0.00300145	0.0051862	0
Santiago_5_11	Santiago	sAM	1.2546	-0.00728875	-0.0151435	0.00477508	0
Sapporo_1_10	Sapporo	JP	0.9496	-0.00761776	-0.0205448	0.00826927	0
Sapporo_1_11	Sapporo	JP	0.7951	-0.0092393	0.00373193	0.00844218	0
Sapporo_1_12	Sapporo	JP	0.9084	-0.00857501	-0.0050257	0.00664536	0
Sapporo_1_15	Sapporo	JP	0.9866	-0.00763265	-0.0218895	0.00441428	0
Sapporo_1_16	Sapporo	JP	1.067	-0.00680881	-0.0067125	0.00576939	0
Sapporo_1_17	Sapporo	JP	0.8771	-0.00751266	-0.0137588	0.0089979	0
Sapporo_1_20	Sapporo	JP	0.8797	-0.00716061	0.0269805	0.0110999	0
Sapporo_1_8	Sapporo	JP	1.0204	-0.00642798	-0.00559404	0.00673331	0
Sapporo_1_9	Sapporo	JP	0.9252	-0.00675678	-0.01178	0.00660872	0
Sapporo_2_1	Sapporo	JP	1.0354	-0.00704591	0.0267454	0.00655486	0
Sapporo_2_12	Sapporo	JP	1.1531	-0.00680845	0.016062	0.00723989	0
Sapporo_2_13	Sapporo	JP	0.8975	-0.00664276	-0.00268673	0.00731185	0
Sapporo_2_4	Sapporo	JP	0.9109	-0.0058146	-0.00518128	0.00679435	0
Sapporo_2_5	Sapporo	JP	1.0278	-0.00909694	0.0332342	0.0051361	0
Sapporo_2_7	Sapporo	JP	0.927	-0.00729364	0.00214732	0.00929491	0
Sapporo_2_8	Sapporo	JP	0.9623	-0.00800377	-0.0115825	0.00857125	0
Sapporo_3_11	Sapporo	JP	0.9508	-0.0053158	-0.0171602	0.00624036	0
Sapporo_3_15	Sapporo	JP	0.867	-0.0094704	-0.0148927	0.00441232	0
Sapporo_3_3	Sapporo	JP	0.9699	-0.00774153	0.0242185	0.00509139	0
Sapporo_3_4	Sapporo	JP	0.921	-0.0084894	-0.00652842	0.00507639	0
Sapporo_3_8	Sapporo	JP	0.9914	-0.00830312	-0.0290313	0.00599214	0
Sapporo_35_1	Sapporo	JP	1.0542	-0.00739581	-0.00927051	0.00908125	0
Sapporo_35_17	Sapporo	JP	1.0373	-0.0084631	0.000440597	0.00616878	0
Sapporo_35_3	Sapporo	JP	1.1332	-0.0075285	-0.0140027	0.00586572	0
Sapporo_35_5	Sapporo	JP	0.7599	-0.00741473	0.0293382	0.00444695	0
Sapporo_35_7	Sapporo	JP	0.9007	-0.00543492	0.0048187	0.00871737	0
Sapporo_35_8	Sapporo	JP	1.0711	-0.00633787	0.00857391	0.00813479	0
Sapporo_35_9	Sapporo	JP	1.1144	-0.0080007	0.0241864	0.00604491	0
Sapporo_36_1	Sapporo	JP	1.2522	-0.00793508	-0.0124736	0.00711723	0
Sapporo_36_11	Sapporo	JP	1.1484	-0.00752738	-0.00412353	0.00756382	0
Sapporo_36_12	Sapporo	JP	1.1134	-0.00885332	0.0156714	0.00616445	0
Sapporo_36_2	Sapporo	JP	1.1791	-0.0087885	0.0268368	0.00601011	0
Sapporo_36_9	Sapporo	JP	1.1175	-0.00797721	0.0233663	0.00980403	0
Sapporo_38_10	Sapporo	JP	0.9233	-0.00749458	-0.0155873	0.00382406	0
Sapporo_38_12	Sapporo	JP	1.0914	-0.00739398	0.0271537	0.00655087	0
Sapporo_38_14	Sapporo	JP	0.9666	-0.00761885	-0.0139721	0.00546381	0
Sapporo_38_15	Sapporo	JP	0.5801	-0.00766467	0.0197079	0.00363377	0
Sapporo_38_19	Sapporo	JP	1.0127	-0.00288745	0.0200781	0.00574158	0
Sapporo_38_5	Sapporo	JP	1.053	-0.0074891	0.0119007	0.00512967	0
Sapporo_38_9	Sapporo	JP	1.0456	-0.00755265	0.0130817	0.00341762	0
Sapporo_39_1	Sapporo	JP	1.0151	-0.00812024	-0.0183522	0.00492896	0
Sapporo_39_10	Sapporo	JP	0.6857	-0.00623253	-0.0374494	0.00342018	0
Sapporo_39_13	Sapporo	JP	0.5519	-0.00627634	-0.000497035	0.00282563	0
Sapporo_39_16	Sapporo	JP	0.9818	-0.0053591	0.00884396	0.00542069	0
Sapporo_39_17	Sapporo	JP	0.7084	-0.00756618	0.0106171	0.0110203	0
Sapporo_39_20	Sapporo	JP	1.2532	-0.00976055	0.0188381	0.00664881	0
Sapporo_39_7	Sapporo	JP	0.9079	-0.00534918	-0.0381854	0.00349977	0
Sapporo_40_10	Sapporo	JP	1.1802	-0.00908331	-0.015327	0.00463436	0
Sapporo_40_13	Sapporo	JP	0.7749	-0.00365705	-0.0330152	0.0113114	0
Sapporo_40_14	Sapporo	JP	0.9762	-0.00659724	-0.0109499	0.0121249	0
Sapporo_40_19	Sapporo	JP	0.4794	-0.00420784	-0.021308	0.0028589	0
Sapporo_40_4	Sapporo	JP	1.0504	-0.00604053	0.0058694	0.0093029	0
Sapporo_40_5	Sapporo	JP	1.1662	-0.0096926	-0.0141316	0.0069121	0
Sapporo_43_11	Sapporo	JP	0.8323	-0.00623435	0.00206758	0.00449366	0
Sapporo_43_19	Sapporo	JP	1.099	-0.007385	0.0156521	0.0051353	0
Sapporo_43_20	Sapporo	JP	1.0571	-0.00866139	0.01222	0.00503262	0
Sapporo_43_8	Sapporo	JP	0.958	-0.0108651	0.000415246	0.0059316	0
Sapporo_44_11	Sapporo	JP	0.9668	-0.007438	0.0135046	0.00883731	0
Sapporo_44_12	Sapporo	JP	0.9271	-0.00100529	-0.00608842	0.0121568	0
Sapporo_44_14	Sapporo	JP	0.8933	-0.00897595	-0.00499225	0.00661224	0
Sapporo_44_16	Sapporo	JP	1.1159	-0.00833238	0.0329222	0.0078932	0
Sapporo_44_17	Sapporo	JP	1.0001	-0.0076416	-0.0156878	0.00728572	0
Sapporo_44_18	Sapporo	JP	1.1369	-0.0061513	-0.0129218	0.00855414	0
Sapporo_44_7	Sapporo	JP	0.9705	-0.00714982	0.0502599	0.00651238	0
Shanghai_1_14	Shanghai	CN	0.9975	-0.00779928	0.01924	0.0110132	0
Shanghai_10_7	Shanghai	CN	1.0776	-0.00793734	0.0330479	0.00824237	0
Shanghai_11_10	Shanghai	CN	0.6	-0.00736858	0.019534	0.00645049	0
Shanghai_2_17	Shanghai	CN	1.1688	-0.00990157	0.0427133	0.00696696	0
Shanghai_8_2	Shanghai	CN	1.0961	-0.00798818	0.0208257	0.00808374	0
Stockholm_1_6	Stockholm	EU	1.2369	-0.00781688	-0.00419149	0.00832827	0
Stockholm_4_18	Stockholm	EU	1.4158	-0.00281927	-0.0137745	0.0118268	0
Stockholm_42_6	Stockholm	EU	1.3381	-0.00690691	-0.0302804	0.00911021	0
Stockholm_43_12	Stockholm	EU	1.1256	-0.00473565	-0.0472001	0.00582273	0
Stockholm_44_17	Stockholm	EU	1.2236	-0.00561369	-0.0503391	0.00646968	0
Talca_1_13	Talca	sAM	1.0739	-0.00839108	-0.0203231	0.0102898	0
Talca_13_15	Talca	sAM	1.3453	-0.00757406	0.0123541	0.0102158	0
Talca_20_5	Talca	sAM	0.6129	-0.00742843	-0.00757573	0.00321947	0
Talca_34_4	Talca	sAM	1.2665	-0.0086072	-0.0105577	0.00970503	0
Talca_4_3	Talca	sAM	0.9683	-0.00562129	0.00539027	0.00567952	0
Tampa_12_8	Tampa	nAM	1.3419	-0.00801564	0.017594	0.0068698	0
Tampa_13_7	Tampa	nAM	0.9326	-0.00766261	0.00348729	0.00285843	0
Tampa_14_11	Tampa	nAM	0.9663	-0.00873698	0.0270086	0.00642043	0
Tampa_4_5	Tampa	nAM	1.0364	-0.00741998	-0.013626	0.0029365	0
Tampa_7_12	Tampa	nAM	1.3976	-0.00489065	0.0202594	0.00428603	0
Tehran_1_1	Tehran	Tehran	1.3466	-0.000754706	-0.0411095	0.00565323	0
Tehran_1_10	Tehran	Tehran	1.032	-0.00198482	-0.0365519	0.00751738	0
Tehran_1_2	Tehran	Tehran	1.2895	-0.0063247	-0.0183169	0.0127203	0
Tehran_1_4	Tehran	Tehran	1.1384	-0.00148845	-0.0429857	0.00625839	0
Tehran_1_6	Tehran	Tehran	1.1275	-0.00239938	-0.0326663	0.00768445	0
Tehran_1_9	Tehran	Tehran	0.7612	0.00174093	-0.0458115	0.00223389	0
Tehran_2_10	Tehran	Tehran	0.8004	-0.00851301	-0.0120116	0.00448705	0
Tehran_2_6	Tehran	Tehran	1.1702	-0.00167259	-0.0546893	0.00352901	0
Tehran_2_7	Tehran	Tehran	0.9674	-0.00212493	-0.0385313	0.00961183	0
Tehran_2_9	Tehran	Tehran	1.0989	-0.00540712	-0.0270359	0.0100603	0
Tehran_27_2	Tehran	Tehran	1.9474	-0.0083115	0.0117813	0.00434456	0
Tehran_27_9	Tehran	Tehran	1.4967	-0.00926378	0.0144844	0.00860659	0
Tehran_28_2	Tehran	Tehran	1.2406	0.0141414	-0.0341499	0.00909768	0
Tehran_28_3	Tehran	Tehran	1.3448	-0.00446325	-0.0403064	0.00623273	0
Tehran_28_6	Tehran	Tehran	0.9482	-0.00331254	-0.043841	0.0049142	0
Tehran_28_7	Tehran	Tehran	1.3158	0.0168861	-0.0280763	0.0120127	0
Tehran_28_8	Tehran	Tehran	1.319	0.0124573	-0.0418805	0.0100674	0
Tehran_35_1	Tehran	Tehran	1.3733	-0.00350583	-0.0512348	0.00501036	0
Tehran_35_10	Tehran	Tehran	1.4491	-0.00759297	-0.00710939	0.00675365	0
Tehran_35_2	Tehran	Tehran	1.5079	-0.00419234	-0.0424209	0.00393559	0
Tehran_35_3	Tehran	Tehran	1.2904	-0.00299451	-0.0453599	0.00321962	0
Tehran_35_4	Tehran	Tehran	1.21	-0.00512855	-0.0460773	0.00429515	0
Tehran_35_5	Tehran	Tehran	1.7259	-0.0056537	-0.0263329	0.00546469	0
Tehran_35_6	Tehran	Tehran	1.5638	-0.00338941	-0.0463536	0.00446182	0
Tehran_35_7	Tehran	Tehran	1.2345	-0.00386156	-0.0252349	0.0136738	0
Tehran_35_8	Tehran	Tehran	2.546	-0.00390591	-0.0413612	0.00627425	0
Tehran_35_9	Tehran	Tehran	1.1556	-0.00275751	-0.0471224	0.00574546	0
Tehran_36_10	Tehran	Tehran	1.1339	-0.00809008	-0.000806683	0.00768073	0
Tehran_36_11	Tehran	Tehran	2.0489	-0.000186056	-0.0548202	0.00474943	0
Tehran_36_3	Tehran	Tehran	1.0558	-0.00564791	-0.0350098	0.0116613	0
Tehran_36_5	Tehran	Tehran	1.302	-0.0031923	-0.01743	0.00501194	0
Tehran_36_6	Tehran	Tehran	1.2116	-0.00945711	0.0151921	0.00827789	0
Tehran_36_7	Tehran	Tehran	1.1487	-0.00898494	0.0065896	0.00965141	0
Tehran_36_8	Tehran	Tehran	1.1437	-0.0100556	0.0068901	0.00906306	0
Tehran_36_9	Tehran	Tehran	1.0506	-0.00833174	0.0110704	0.0125363	0
Tehran_37_2	Tehran	Tehran	1.4292	-0.00463899	0.00306758	0.0101758	0
Tehran_37_3	Tehran	Tehran	1.2348	-0.00303506	-0.0323018	0.00886165	0
Tehran_37_4	Tehran	Tehran	1.5335	-0.00394909	-0.0162354	0.00843782	0
Tehran_37_5	Tehran	Tehran	1.2931	-0.00332409	-0.0547376	0.00672246	0
Tehran_37_7	Tehran	Tehran	1.5426	-0.00253921	-0.046047	0.00602652	0
Tehran_37_9	Tehran	Tehran	1.0678	-0.00258996	-0.0484216	0.00497652	0
Tehran_38_1	Tehran	Tehran	1.3541	-0.00568289	-0.00983718	0.00748841	0
Tehran_38_10	Tehran	Tehran	3.1061	-0.00454922	-0.0242844	0.00747339	0
Tehran_38_2	Tehran	Tehran	0.597	-0.00593365	-0.013607	0.00432779	0
Tehran_38_6	Tehran	Tehran	1.3499	0.00114257	-0.0331616	0.0061395	0
Tehran_38_7	Tehran	Tehran	0.9643	-0.0038507	-0.02411	0.0112452	0
Tehran_38_8	Tehran	Tehran	1.0427	-0.00500736	-0.0354139	0.00891698	0
Tehran_38_9	Tehran	Tehran	1.5736	-0.00228744	-0.0513942	0.00559932	0
Tehran_39_1	Tehran	Tehran	1.2358	-0.00630227	-0.0195997	0.007068	0
Tehran_39_10	Tehran	Tehran	1.4626	-0.00294022	-0.0492618	0.00393274	0
Tehran_39_2	Tehran	Tehran	1.4565	-0.000677947	-0.0465009	0.00479067	0
Tehran_39_4	Tehran	Tehran	1.3615	-0.00425555	-0.0445236	0.00461432	0
Tehran_39_5	Tehran	Tehran	0.7882	-0.000962928	-0.0393506	0.0041892	0
Tehran_39_6	Tehran	Tehran	1.9322	-0.00223509	-0.0408824	0.00450033	0
Tehran_39_7	Tehran	Tehran	1.5865	-0.00317278	-0.0388236	0.00683117	0
Tehran_39_8	Tehran	Tehran	1.6722	-0.00496183	-0.0505936	0.00523814	0
Tehran_39_9	Tehran	Tehran	1.3962	-0.00182927	-0.0456895	0.00742159	0
Tehran_40_1	Tehran	Tehran	1.2852	-0.00243549	-0.0277086	0.0068856	0
Tehran_40_10	Tehran	Tehran	1.1756	-0.00315351	-0.0326283	0.0159946	0
Tehran_40_2	Tehran	Tehran	0.7677	0.000445322	-0.0299474	0.00254145	0
Tehran_40_3	Tehran	Tehran	0.9808	-0.00306595	-0.0294095	0.00799142	0
Tehran_40_6	Tehran	Tehran	1.2237	-0.00253421	-0.0449642	0.00736765	0
Tehran_40_7	Tehran	Tehran	0.9742	-0.00280398	-0.0419605	0.00883771	0
Tehran_40_9	Tehran	Tehran	1.7742	-0.00212156	-0.0383224	0.00509907	0
Temuco_1_3	Temuco	sAM	1.1901	-0.00757768	-0.00317376	0.0077144	0
Temuco_2_15	Temuco	sAM	1.2656	-0.00851223	0.0077568	0.00739746	0
Temuco_44_5	Temuco	sAM	1.2482	-0.00923683	0.0181131	0.00800682	0
Temuco_46_3	Temuco	sAM	1.3616	-0.00820239	-0.000187137	0.00886707	0
Temuco_47_1	Temuco	sAM	1.1247	-0.00727932	-0.017468	0.0045293	0
Temuco_5_7	Temuco	sAM	1.154	-0.00892568	-0.0138093	0.00708595	0
Thessa_1_1	Thessa	EU	1.3703	-0.00683928	0.0010213	0.0079603	0
Thessa_1_14	Thessa	EU	1.0723	-0.00647898	-0.00622821	0.00865149	0
Thessa_1_16	Thessa	EU	0.7354	0.00833185	-0.00326144	0.00630062	0
Thessa_1_17	Thessa	EU	0.8925	0.00674339	0.00431679	0.00670039	0
Thessa_1_2	Thessa	EU	1.0894	-0.00710129	0.00555562	0.00742146	0
Thessa_1_3	Thessa	EU	1.2928	0.00809598	-0.00820151	0.00934661	0
Thessa_2_1	Thessa	EU	0.7924	0.00972405	0.00265166	0.00885059	0
Thessa_2_13	Thessa	EU	0.5283	0.0128108	-0.0243606	0.00488397	0
Thessa_2_14	Thessa	EU	0.736	0.00905698	-0.000572881	0.00602474	0
Thessa_2_16	Thessa	EU	1.4723	0.00978422	0.0117418	0.00683111	0
Thessa_2_19	Thessa	EU	1.038	0.0072102	-0.000514617	0.00773234	0
Thessa_2_4	Thessa	EU	0.873	0.0142056	-0.0146774	0.00854549	0
Thessa_2_6	Thessa	EU	0.7233	0.0178352	-0.00912462	0.00862859	0
Thessa_2_7	Thessa	EU	0.8837	-0.00294145	0.000947746	0.00757054	0
Thessa_2_9	Thessa	EU	0.7827	-0.00850972	0.00132107	0.0079845	0
Thessa_3_12	Thessa	EU	0.7368	0.0155173	-0.00300959	0.00585515	0
Thessa_3_13	Thessa	EU	1.0164	0.00663482	-0.0201266	0.0080141	0
Thessa_3_18	Thessa	EU	1.8542	-0.00704792	0.0249803	0.00553759	0
Thessa_3_19	Thessa	EU	1.08	-0.00864177	0.00648508	0.00574644	0
Thessa_3_8	Thessa	EU	0.7418	-0.00857102	0.00881834	0.0019824	0
Thessa_3_9	Thessa	EU	0.9737	0.0104584	-0.000960126	0.0101021	0
Thessa_4_13	Thessa	EU	0.9039	0.0166381	-0.0219424	0.00413964	0
Thessa_4_15	Thessa	EU	0.9126	0.00916799	-0.00441034	0.00526364	0
Thessa_4_17	Thessa	EU	1.6531	0.0136622	-0.0142362	0.00761956	0
Thessa_4_18	Thessa	EU	0.7536	-9.11438e-05	-0.0237267	0.00998249	0
Thessa_4_19	Thessa	EU	0.9338	0.00830028	-0.0200995	0.00607462	0
Thessa_4_2	Thessa	EU	0.9393	-0.00869074	-0.00799993	0.0043498	0
Thessa_4_4	Thessa	EU	0.7702	-0.00227905	-0.0151762	0.00425756	0
Thessa_4_6	Thessa	EU	0.8326	-0.00803358	-0.00244357	0.00383205	0
Thessa_4_8	Thessa	EU	1.1644	-0.00710652	-0.00553139	0.00569565	0
Thessa_4_9	Thessa	EU	1.4075	0.00881472	-0.00904394	0.00748008	0
Thessa_42_10	Thessa	EU	1.1062	-0.00471578	0.0117152	0.00490743	0
Thessa_42_13	Thessa	EU	1.0891	0.0152858	-0.0114665	0.00830947	0
Thessa_42_16	Thessa	EU	1.0163	-0.00459746	0.0120438	0.00640809	0
Thessa_42_17	Thessa	EU	1.2106	0.00839606	0.0110423	0.00737192	0
Thessa_42_18	Thessa	EU	1.0677	0.0106798	0.0115011	0.0066118	0
Thessa_42_19	Thessa	EU	2.0367	0.0193996	-0.0102471	0.0052499	0
Thessa_42_2	Thessa	EU	1.2009	-0.00541547	0.0130599	0.00582676	0
Thessa_42_20	Thessa	EU	1.0244	-0.0048971	0.0157125	0.00571778	0
Thessa_42_4	Thessa	EU	4.1348	0.00805736	0.00116636	0.0106116	0
Thessa_42_8	Thessa	EU	1.0274	0.0100839	0.00321434	0.00720717	0
Thessa_43_10	Thessa	EU	0.9615	0.00533558	-0.030207	0.00316525	0
Thessa_43_13	Thessa	EU	1.1431	0.0168914	-0.0195866	0.00501305	0
Thessa_43_3	Thessa	EU	1.0381	0.0158529	-0.0120515	0.00567112	0
Thessa_43_4	Thessa	EU	0.9569	0.000393629	-0.0134686	0.00610098	0
Thessa_43_5	Thessa	EU	2.9241	0.0173826	-0.0315858	0.00674272	0
Thessa_43_6	Thessa	EU	1.0125	-0.0088469	0.0172554	0.00497041	0
Thessa_43_8	Thessa	EU	0.909	0.0154336	-0.0215893	0.00744955	0
Thessa_44_1	Thessa	EU	0.9039	-0.000822405	-0.0187945	0.00502134	0
Thessa_44_10	Thessa	EU	0.8806	-0.00727923	0.0122431	0.00713597	0
Thessa_44_13	Thessa	EU	0.7766	-0.00480121	-0.0263277	0.00615126	0
Thessa_44_14	Thessa	EU	0.7387	-0.00313691	-0.0252171	0.0060659	0
Thessa_44_19	Thessa	EU	0.8631	0.0170356	-0.0175602	0.00958883	0
Thessa_44_2	Thessa	EU	2.5471	-0.00494406	-0.0360602	0.00985478	0
Thessa_44_5	Thessa	EU	0.866	-0.0025223	-0.0184242	0.00818381	0
Thessa_44_7	Thessa	EU	1.9553	-0.00201002	-0.025685	0.0058495	0
Thessa_45_13	Thessa	EU	1.0928	0.00739546	-0.0125721	0.00925551	0
Thessa_45_17	Thessa	EU	1.07	-0.00601617	0.0197364	0.00400759	0
Thessa_45_18	Thessa	EU	1.1631	0.0105427	-0.0162881	0.00434142	0
Thessa_45_2	Thessa	EU	1.1641	-0.0080524	0.0275574	0.00549223	0
Thessa_45_3	Thessa	EU	0.8729	-0.00962358	0.0163414	0.00342265	0
Thessa_45_5	Thessa	EU	2.6366	0.014101	-0.0162945	0.00847752	0
Thessa_46_10	Thessa	EU	0.9795	-0.00730269	0.00897574	0.00702258	0
Thessa_46_12	Thessa	EU	0.7227	-0.00225034	0.00319064	0.00624744	0
Thessa_46_13	Thessa	EU	3.1064	-0.00840426	0.0167613	0.00963652	0
Thessa_46_15	Thessa	EU	0.7602	-0.00597406	-0.000333145	0.00643559	0
Thessa_46_17	Thessa	EU	2.2716	-0.00939576	0.0197292	0.0077724	0
Thessa_46_18	Thessa	EU	0.864	0.00757028	-0.00187528	0.00713138	0
Thessa_46_20	Thessa	EU	0.8649	-0.00332008	-0.0120661	0.00700172	0
Thessa_46_4	Thessa	EU	1.0554	-0.00737079	0.0234728	0.00656437	0
Thessa_46_5	Thessa	EU	1.0822	-0.00870825	0.0314546	0.00581661	0
Thessa_5_12	Thessa	EU	0.9876	0.0157195	-0.0202955	0.00350284	0
Thessa_5_13	Thessa	EU	0.9107	0.011967	-0.0192588	0.00755659	0
Thessa_5_14	Thessa	EU	1.1014	0.00810838	-0.0232966	0.00841927	0
Thessa_5_15	Thessa	EU	1.0857	-0.00283657	-0.0224904	0.00322465	0
Thessa_5_2	Thessa	EU	1.7426	0.000104317	-0.0103015	0.00603406	0
Thessa_5_5	Thessa	EU	0.8507	-0.00152532	-0.00349221	0.00963985	0
Thessa_5_6	Thessa	EU	0.8788	-0.00361013	-0.000415307	0.00642321	0
Thessa_5_7	Thessa	EU	0.9487	0.0120814	-0.00276237	0.0102816	0
Tokyo_25_19	Tokyo	JP	1.1771	-0.00812362	0.0277608	0.00640177	0
Tokyo_35_8	Tokyo	JP	0.6953	-0.00838201	-0.00510744	0.00572061	0
Tokyo_39_4	Tokyo	JP	1.1108	-0.00783006	-0.00228052	0.00561775	0
Tokyo_8_7	Tokyo	JP	0.8382	-0.00977285	0.00980526	0.00697762	0
TRTGTO_56_1	Spain	EU	0.43758	0.0136414	0.0199351	0.00298685	0
TRTGTO_56_3	Spain	EU	3.06159	-0.00538062	-0.0060889	0.0148925	0
TRTGTO_56_4	Spain	EU	1.6278	-0.00648267	0.0105581	0.0126673	0
TRTGTO_56_5	Spain	EU	4.28007	-0.00852721	0.0255729	0.0130086	0
TRTGTO_57_2	Spain	EU	2.98863	-0.007307	0.00618405	0.0136034	0
TRTGTO_57_3	Spain	EU	1.68329	-0.00754003	0.00686704	0.0099855	0
TRTGTO_57_4	Spain	EU	3.27527	-0.00821021	0.0124382	0.00873585	0
TRTGTO_57_5	Spain	EU	4.58622	-0.00917498	0.0110239	0.0093864	0
TRTGTO_58_2	Spain	EU	3.08905	-0.00712704	0.00720144	0.0139754	0
TRTGTO_58_5	Spain	EU	1.33103	-0.00929507	0.0227752	0.0109744	0
TRTGTO_59_1	Spain	EU	2.49482	-0.00942419	-0.00207563	0.0129339	0
TRTGTO_59_3	Spain	EU	3.45037	-0.0069612	-0.00482426	0.013816	0
TRTGTO_59_5	Spain	EU	3.11914	-0.00724292	-0.0085518	0.0119617	0
TRTGTO_61_1	Spain	EU	5.26161	-0.00376243	-0.00882774	0.016785	0
TRTGTO_61_4	Spain	EU	4.71392	-0.00478342	-0.00663921	0.0138302	0
TRTGTO_61_5	Spain	EU	0.551416	-0.0055731	0.00798158	0.0110253	0
TRTGTO_62_1	Spain	EU	3.84928	-0.00839575	0.00385333	0.0125292	0
TRTGTO_62_3	Spain	EU	5.14975	-0.00666799	0.026695	0.0131133	0
TRTGTO_62_4	Spain	EU	2.46385	-0.00846707	0.0341511	0.0109569	0
TRTGTO_62_5	Spain	EU	6.26235	-0.00935121	0.0366409	0.0128661	0
Vancouver_1_1	Vancouver	nAM	0.6696	-0.00636117	-0.00275094	0.00406934	0
Vancouver_1_11	Vancouver	nAM	0.9149	-0.00871329	-0.0122808	0.00369789	0
Vancouver_1_13	Vancouver	nAM	0.8603	-0.00802786	-0.013446	0.00374022	0
Vancouver_1_16	Vancouver	nAM	0.6485	-0.00766942	-0.0100267	0.00350385	0
Vancouver_1_17	Vancouver	nAM	1.313	-0.00963624	0.00344126	0.00670866	0
Vancouver_1_18	Vancouver	nAM	1.3605	-0.0083932	0.00124651	0.00591416	0
Vancouver_1_20	Vancouver	nAM	1.478	-0.0079345	-0.00894934	0.00819033	0
Vancouver_1_3	Vancouver	nAM	1.2295	-0.00736897	0.00605204	0.00913204	0
Vancouver_2_12	Vancouver	nAM	1.0962	-0.00843099	0.0111527	0.00479291	0
Vancouver_2_14	Vancouver	nAM	1.3777	-0.00838043	0.00526058	0.00711016	0
Vancouver_2_16	Vancouver	nAM	1.5805	-0.0072766	0.0144452	0.00542135	0
Vancouver_2_3	Vancouver	nAM	1.5681	-0.00794099	-0.00707805	0.00912844	0
Vancouver_2_5	Vancouver	nAM	0.8973	-0.00608344	-0.0184264	0.00429247	0
Vancouver_3_10	Vancouver	nAM	1.3745	-0.00800321	0.0371441	0.00884262	0
Vancouver_3_17	Vancouver	nAM	0.9033	-0.00778263	0.00510985	0.00350428	0
Vancouver_3_2	Vancouver	nAM	1.0534	-0.00577506	-0.0405409	0.00662469	0
Vancouver_3_3	Vancouver	nAM	1.3234	-0.00682114	0.00354682	0.00634419	0
Vancouver_3_6	Vancouver	nAM	1.3541	-0.00640038	0.0261814	0.0078489	0
Vancouver_36_1	Vancouver	nAM	1.1818	-0.0087818	-0.00719913	0.00544379	0
Vancouver_36_10	Vancouver	nAM	1.1151	-0.00802739	0.0261435	0.0051264	0
Vancouver_36_17	Vancouver	nAM	1.6017	-0.00849742	-0.00947833	0.00757946	0
Vancouver_36_3	Vancouver	nAM	0.6839	-0.0084226	0.0154988	0.00464652	0
Vancouver_36_4	Vancouver	nAM	1.703	-0.00898577	-0.018826	0.00874513	0
Vancouver_36_8	Vancouver	nAM	1.1371	-0.00844351	-0.0111483	0.0115068	0
Vancouver_37_1	Vancouver	nAM	1.3385	-0.00860849	-0.0359976	0.00606966	0
Vancouver_37_2	Vancouver	nAM	1.6947	-0.0087917	0.0301032	0.00578094	0
Vancouver_37_4	Vancouver	nAM	1.4984	-0.00738919	-0.0168359	0.0055444	0
Vancouver_37_6	Vancouver	nAM	1.437	-0.00729479	-0.014377	0.00694319	0
Vancouver_37_7	Vancouver	nAM	1.4936	-0.008124	-0.000895278	0.0082698	0
Vancouver_37_9	Vancouver	nAM	1.5396	-0.0086791	-0.0102431	0.00657287	0
Vancouver_38_1	Vancouver	nAM	1.5373	-0.00871086	-0.0169172	0.00780234	0
Vancouver_38_14	Vancouver	nAM	1.2987	-0.00527019	-0.0240675	0.0102328	0
Vancouver_38_16	Vancouver	nAM	1.2326	-0.0100222	-0.00833882	0.00844484	0
Vancouver_38_4	Vancouver	nAM	1.3195	-0.00623706	-0.00445314	0.0071815	0
Vancouver_38_5	Vancouver	nAM	1.675	-0.00881637	0.00944041	0.00663378	0
Vancouver_38_6	Vancouver	nAM	1.3293	-0.00726717	0.0145942	0.00532458	0
Vancouver_38_9	Vancouver	nAM	1.7246	-0.00791257	0.0347723	0.00931916	0
Vancouver_39_1	Vancouver	nAM	1.6841	-0.00731143	0.00290203	0.0053786	0
Vancouver_39_10	Vancouver	nAM	1.3793	-0.00937037	-0.00374377	0.010675	0
Vancouver_39_11	Vancouver	nAM	1.8115	-0.00555041	-0.0244577	0.00626232	0
Vancouver_39_14	Vancouver	nAM	0.8997	-0.00731248	-0.00630683	0.0040695	0
Vancouver_39_15	Vancouver	nAM	1.3827	-0.00824786	0.00686281	0.003163	0
Vancouver_39_16	Vancouver	nAM	1.4498	-0.00851903	-0.0215796	0.00619431	0
Vancouver_39_2	Vancouver	nAM	1.7307	-0.00711014	0.0458515	0.00621355	0
Vancouver_4_1	Vancouver	nAM	1.4779	-0.00766401	-0.0402319	0.00722881	0
Vancouver_4_3	Vancouver	nAM	0.9242	-0.00894559	0.0374697	0.00442677	0
Vancouver_4_4	Vancouver	nAM	1.0654	-0.0069754	0.0161424	0.00524589	0
Vancouver_4_5	Vancouver	nAM	1.1291	-0.00902565	0.010903	0.00445115	0
Vancouver_4_6	Vancouver	nAM	1.1868	-0.00908545	-0.00589694	0.00680189	0
Vancouver_40_1	Vancouver	nAM	1.456	-0.00810902	-0.00097909	0.00523662	0
Vancouver_40_10	Vancouver	nAM	1.6027	-0.00759514	0.0205448	0.00560307	0
Vancouver_40_11	Vancouver	nAM	1.7192	-0.00836705	-0.000453737	0.00626907	0
Vancouver_40_12	Vancouver	nAM	1.4526	-0.00748654	0.0259151	0.00842716	0
Vancouver_40_14	Vancouver	nAM	1.5154	-0.00859413	0.036648	0.00642616	0
Vancouver_40_16	Vancouver	nAM	1.4919	-0.00732548	0.00549085	0.0102182	0
Vancouver_40_2	Vancouver	nAM	1.7477	-0.00697564	-0.0141236	0.00851631	0
Vancouver_40_3	Vancouver	nAM	1.5139	-0.0061498	-0.0206012	0.00645339	0
Vancouver_40_5	Vancouver	nAM	1.4593	-0.00738424	0.00197716	0.0090103	0
Vancouver_40_6	Vancouver	nAM	1.6519	-0.00909471	0.0284734	0.00513438	0
Vancouver_5_11	Vancouver	nAM	1.2595	-0.00788663	0.00396835	0.008016	0
Vancouver_5_15	Vancouver	nAM	1.1613	-0.00837057	0.0192533	0.00718723	0
Vancouver_5_8	Vancouver	nAM	1.4985	-0.00846914	-0.0268809	0.00544367	0
Vancouver_5_9	Vancouver	nAM	1.5814	-0.0084421	0.0523137	0.00803813	0
Warsaw_1_1	Warsaw	EU	1.2838	0.0168947	-0.0350167	0.00762202	0
Warsaw_2_14	Warsaw	EU	1.1111	0.0120518	-0.025039	0.00818096	0
Warsaw_3_12	Warsaw	EU	0.5958	0.0171157	-0.0370791	0.00558144	0
Warsaw_3_7	Warsaw	EU	0.4568	-0.0017502	-0.0270814	0.00453569	0
Warsaw_3_8	Warsaw	EU	0.4819	0.00447765	-0.0421633	0.00192801	0
Warsaw_4_1	Warsaw	EU	1.0165	-0.00658839	-0.0404147	0.00550139	0
Warsaw_4_10	Warsaw	EU	0.911	-0.00721373	-0.0395033	0.00644203	0
Warsaw_4_11	Warsaw	EU	1.2392	-0.00896457	0.00403163	0.00416934	0
Warsaw_4_12	Warsaw	EU	1.1032	-0.00149773	-0.0456043	0.00714637	0
Warsaw_4_14	Warsaw	EU	1.1384	-0.00537455	-0.0334268	0.00892505	0
Warsaw_4_15	Warsaw	EU	1.1234	-0.00674058	-0.00640257	0.00662509	0
Warsaw_4_4	Warsaw	EU	1.1709	-0.00658381	-0.036336	0.00819252	0
Warsaw_4_7	Warsaw	EU	1.3405	-0.00742868	-0.029536	0.00639577	0
Warsaw_46_10	Warsaw	EU	0.9624	0.00545635	-0.0490539	0.00676023	0
Warsaw_46_12	Warsaw	EU	1.2605	-0.00356431	-0.0217776	0.00783717	0
Warsaw_46_2	Warsaw	EU	1.0517	-0.000393743	-0.0378667	0.00536947	0
Warsaw_46_5	Warsaw	EU	1.208	0.0101273	-0.0420197	0.00909785	0
Warsaw_46_8	Warsaw	EU	1.1078	-0.00266809	-0.0366079	0.00731695	0
Warsaw_47_12	Warsaw	EU	0.6614	-0.00533653	-0.0396102	0.00459582	0
Warsaw_47_2	Warsaw	EU	0.9514	-0.00781077	-0.0229097	0.00948962	0
Warsaw_47_6	Warsaw	EU	0.6471	-0.00377405	-0.0430134	0.00980487	0
Warsaw_48_4	Warsaw	EU	0.8453	0.00227246	-0.031047	0.00439698	0
Warsaw_48_5	Warsaw	EU	0.8276	-0.0074917	-0.00678327	0.00610921	0
Warsaw_49_5	Warsaw	EU	0.6348	-0.00668267	-0.0410371	0.00410949	0
Warsaw_5_10	Warsaw	EU	1.1799	-0.00764553	-0.010945	0.00672679	0
Warsaw_5_12	Warsaw	EU	1.0025	-0.00766636	-0.0296421	0.00612637	0
Warsaw_5_5	Warsaw	EU	1.0438	-0.00707521	-0.0276658	0.00805152	0
Warsaw_5_6	Warsaw	EU	0.5995	-0.00384148	-0.0420744	0.00398626	0
Warsaw_50_10	Warsaw	EU	1.2519	-0.00898847	0.00047688	0.00734158	0
Warsaw_50_2	Warsaw	EU	0.8793	0.00359526	0.00613346	0.00975193	0
Warsaw_50_4	Warsaw	EU	1.3482	-0.00614458	-0.0195101	0.00683554	0
Warsaw_50_7	Warsaw	EU	1.6397	-0.00687627	-0.01064	0.00760838	0
Warsaw_50_8	Warsaw	EU	1.2202	-0.00564772	-0.0270351	0.0089921	0
Wollongong_3_13	Wollongong	OC	1.0919	-0.00632519	0.0185245	0.00633837	0
Wollongong_37_6	Wollongong	OC	1.1302	-0.00737317	-0.00787528	0.0100957	0
Wollongong_40_20	Wollongong	OC	1.4133	-0.00860053	-0.00842273	0.0108301	0
Wollongong_5_3	Wollongong	OC	1.4018	-0.00785616	0.00219906	0.0096274	0
CALadino	cultivar	cultivar	0.936706	-0.00535741	0.0184714	0.0105441	0
CRAU	cultivar	cultivar	2.29794	-0.00728772	0.00940458	0.0139257	0
Durana	cultivar	cultivar	2.38301	-0.00975665	0.0146825	0.0155219	0
Huia	cultivar	cultivar	0.427884	-0.00423714	0.000283387	0.00429408	0
Irrigation	cultivar	cultivar	3.67582	-0.00963253	0.0498529	0.0145624	0
LAS1	cultivar	cultivar	0.88004	-0.0035312	0.0125716	0.0102532	0
Merit	cultivar	cultivar	2.66025	-0.00975415	0.0358674	0.0137161	0
Osecola	cultivar	cultivar	0.893964	-0.00956737	0.0114207	0.0102203	0
Patriot	cultivar	cultivar	2.79887	-0.0108124	0.0072373	0.0133493	0
Pilgrim	cultivar	cultivar	2.71605	-0.0115398	0.0129602	0.0122275	0
Pitua	cultivar	cultivar	2.47432	-0.00972057	0.023836	0.0131568	0
Albuquerque_1_4	Albuquerque	nAM	1.5592	0.0256021	0.000220703	0.0135977	0.5
Albuquerque_1_5	Albuquerque	nAM	1.0804	0.0279452	0.00421956	0.0144068	0.5
Albuquerque_14_10	Albuquerque	nAM	0.8539	0.0450024	0.00310128	0.00779657	0.5
Albuquerque_14_8	Albuquerque	nAM	0.8904	0.0436214	0.000234404	0.00772568	0.5
Albuquerque_2_3	Albuquerque	nAM	0.6678	0.0546519	0.000565667	0.00957187	0.5
Albuquerque_29_5	Albuquerque	nAM	1.6695	0.043806	0.0375026	0.00700551	0.5
Albuquerque_32_1	Albuquerque	nAM	0.7335	0.0426401	0.0297269	0.00858739	0.5
Albuquerque_32_12	Albuquerque	nAM	0.8659	0.0400411	0.0270712	0.00740036	0.5
Albuquerque_33_12	Albuquerque	nAM	1.0454	0.0428008	0.012662	0.0106102	0.5
Albuquerque_33_4	Albuquerque	nAM	0.4212	0.0515491	-0.000322567	0.00600441	0.5
Albuquerque_36_11	Albuquerque	nAM	0.7578	0.0458691	0.0114636	0.0100471	0.5
Antwerp_5_6	Antwerp	EU	5.4298	0.0221202	0.00784645	0.0154422	0.5
Armidale_2_14	Armidale	OC	0.7006	0.0502439	0.0161487	0.00600635	0.5
Armidale_3_10	Armidale	OC	2.1009	0.0457186	0.0185486	0.010583	0.5
Armidale_35_20	Armidale	OC	1.6694	0.0473335	0.00522879	0.00837273	0.5
Armidale_36_6	Armidale	OC	1.7454	0.046247	0.0140707	0.00764453	0.5
Armidale_37_11	Armidale	OC	3.8034	0.0439889	0.025045	0.0151464	0.5
Armidale_37_17	Armidale	OC	1.7639	0.0481075	0.0167226	0.00702228	0.5
Armidale_37_20	Armidale	OC	1.234	0.0437787	-0.00922551	0.00989697	0.5
Armidale_37_5	Armidale	OC	1.7331	0.0496381	0.0136493	0.0133899	0.5
Armidale_39_17	Armidale	OC	3.3716	0.05138	-0.0202869	0.0133119	0.5
Armidale_39_19	Armidale	OC	1.12	0.0530344	0.0160792	0.00945148	0.5
Armidale_39_3	Armidale	OC	0.6613	0.0458332	0.0109702	0.00726073	0.5
Armidale_4_20	Armidale	OC	0.9648	0.045785	0.0147753	0.0125355	0.5
Armidale_4_5	Armidale	OC	0.5309	0.0240104	0.00228419	0.00871869	0.5
Armidale_4_7	Armidale	OC	0.5792	0.0375926	0.0102557	0.0105172	0.5
Armidale_4_8	Armidale	OC	0.9817	0.0409307	0.0191747	0.0126788	0.5
Athens_10_13	Athens	nAM	1.4894	0.0493023	0.00927311	0.0100043	0.5
Athens_10_2	Athens	nAM	1.3095	0.0343932	0.0214579	0.00966347	0.5
Athens_24_2	Athens	nAM	0.5664	0.0270163	0.020313	0.0171474	0.5
Athens_24_7	Athens	nAM	3.0396	0.0466623	0.0115496	0.0105231	0.5
Bogota_39_2	Bogota	sAM	1.346	0.0421528	0.0128813	0.00744169	0.5
Brighton_39_6	Brighton	EU	0.9217	0.0422957	0.0140591	0.00583906	0.5
Calgary_25_1	Calgary	nAM	1.2215	0.0637529	0.00334209	0.0107464	0.5
Calgary_28_3	Calgary	nAM	1.2095	0.0357311	0.0264078	0.0140756	0.5
Calgary_35_1	Calgary	nAM	1.2833	0.0494171	0.0273213	0.010386	0.5
Calgary_35_16	Calgary	nAM	0.9479	0.0297061	0.00750083	0.015261	0.5
Canberra_34_7	Canberra	OC	0.8611	0.0439542	0.00909188	0.00908671	0.5
Cape_Town_3_12	Cape_Town	AF	1.7492	0.0350677	0.020024	0.018129	0.5
Hiroshima_2_18	Hiroshima	JP	0.4531	0.0372603	-0.0201503	0.00456444	0.5
Hiroshima_23_7	Hiroshima	JP	0.9158	0.0682591	0.00312314	0.00421392	0.5
Hiroshima_4_11	Hiroshima	JP	0.5541	0.0384679	-0.0108038	0.0049283	0.5
Hiroshima_4_18	Hiroshima	JP	0.507	0.0431596	0.00116475	0.00810768	0.5
Hiroshima_4_3	Hiroshima	JP	0.7108	0.0385048	-0.0214717	0.0064679	0.5
Hiroshima_5_13	Hiroshima	JP	0.6321	0.0420797	0.00237243	0.00672463	0.5
Kunming_2_12	Kunming	CN	1.3904	0.0460634	0.00124626	0.0129064	0.5
Kunming_2_7	Kunming	CN	1.2657	0.0513156	0.000268249	0.00794009	0.5
Kunming_3_8	Kunming	CN	2.0141	0.0200884	0.0165691	0.0164357	0.5
Kunming_4_11	Kunming	CN	1.0579	0.043757	0.00160309	0.0173727	0.5
Kunming_4_12	Kunming	CN	1.0791	0.0429105	3.32753e-05	0.0138496	0.5
Kunming_4_4	Kunming	CN	1.9147	0.0447553	-0.000375544	0.0107052	0.5
Kunming_4_5	Kunming	CN	0.8457	0.0507355	0.010521	0.0131987	0.5
Kunming_46_1	Kunming	CN	1.1826	0.0516803	0.0121931	0.00763808	0.5
Kunming_46_7	Kunming	CN	1.1148	0.0461087	0.0245782	0.00850921	0.5
Kunming_48_1	Kunming	CN	1.0458	0.0492525	-0.0109595	0.00937157	0.5
Kunming_48_3	Kunming	CN	1.2264	0.0460024	-0.00842071	0.00931486	0.5
Kunming_48_6	Kunming	CN	0.9186	0.0457232	-0.0157826	0.0106163	0.5
Kunming_49_12	Kunming	CN	0.8379	0.0354126	0.00750476	0.0116181	0.5
Kunming_49_16	Kunming	CN	0.8358	0.0364015	0.0118532	0.0105433	0.5
Kunming_5_11	Kunming	CN	0.6569	0.0346772	0.0116706	0.0137596	0.5
Kunming_5_2	Kunming	CN	1.598	0.0640103	0.0141573	0.00489064	0.5
Kunming_5_7	Kunming	CN	1.0653	0.042504	0.00390277	0.0075807	0.5
Kunming_50_10	Kunming	CN	0.8124	0.0510484	0.0255073	0.00517554	0.5
Kunming_50_5	Kunming	CN	1.1273	0.0336344	0.0200423	0.0121212	0.5
Landshut_1_18	Landshut	EU	1.49	0.0479829	0.00141311	0.00692983	0.5
Landshut_1_4	Landshut	EU	1.5948	0.0430111	0.00282979	0.0112664	0.5
Landshut_1_5	Landshut	EU	1.0658	0.0462773	0.00676697	0.00812123	0.5
Landshut_2_8	Landshut	EU	1.9607	0.0464425	-0.0116204	0.00757364	0.5
Landshut_3_11	Landshut	EU	1.1771	0.0457909	0.0113712	0.0110182	0.5
Landshut_3_16	Landshut	EU	1.3504	0.0530891	0.00639438	0.00612793	0.5
Landshut_3_18	Landshut	EU	1.4952	0.0444251	-0.0100855	0.00796929	0.5
Landshut_3_2	Landshut	EU	0.7845	0.0418775	0.0101771	0.0105638	0.5
Landshut_3_20	Landshut	EU	0.9459	0.0355577	0.0025859	0.00512767	0.5
Landshut_3_8	Landshut	EU	2.4776	0.0217819	-0.0050875	0.0145912	0.5
Landshut_47_10	Landshut	EU	0.7211	0.0211414	0.00652782	0.00596879	0.5
Landshut_48_13	Landshut	EU	0.5051	0.0272937	-0.0207171	0.00746441	0.5
Landshut_49_19	Landshut	EU	2.3408	0.0440576	-0.0147111	0.00975407	0.5
Landshut_50_20	Landshut	EU	2.682	0.0523488	-0.00748615	0.0106611	0.5
Landshut_50_8	Landshut	EU	0.8378	0.0486935	0.0176489	0.00861342	0.5
Landshut_51_2	Landshut	EU	1.0098	0.0490932	-0.00102849	0.00742449	0.5
Linkoping_13_4	Linkoping	EU	0.5597	0.0453852	-0.0202221	0.00596289	0.5
Linkoping_15_2	Linkoping	EU	0.8726	0.0472591	-0.0105451	0.012545	0.5
Linkoping_25_7	Linkoping	EU	1.7292	0.0458098	-0.0119573	0.0057065	0.5
Linkoping_25_9	Linkoping	EU	0.5305	0.0430174	-0.0073298	0.00533501	0.5
Linkoping_27_2	Linkoping	EU	0.7007	0.0390029	-0.0133312	0.00599247	0.5
Linkoping_27_8	Linkoping	EU	0.9034	0.0444047	-0.0249662	0.00476833	0.5
Linkoping_37_1	Linkoping	EU	1.5062	0.0427479	0.00991954	0.00676903	0.5
Linkoping_37_2	Linkoping	EU	1.7057	0.0461027	0.0131033	0.0138407	0.5
Linkoping_37_3	Linkoping	EU	1.146	0.0449136	-0.000202537	0.00841254	0.5
Linkoping_5_10	Linkoping	EU	0.4882	0.0460712	0.000458503	0.00648443	0.5
Linkoping_5_2	Linkoping	EU	0.558	0.0569234	0.000446506	0.00394285	0.5
Linkoping_5_6	Linkoping	EU	1.071	0.0427434	0.0306541	0.00729114	0.5
Linkoping_8_7	Linkoping	EU	1.3084	0.0532479	-0.0176177	0.00807667	0.5
Linkoping_8_8	Linkoping	EU	0.4477	0.0434258	0.00861856	0.0089276	0.5
Loja_2_11	Loja	sAM	0.8299	0.0486624	0.0051297	0.00704514	0.5
Loja_2_3	Loja	sAM	0.6074	0.0295803	0.00556542	0.00904871	0.5
Loja_5_8	Loja	sAM	0.946	0.0348828	0.00657548	0.00628855	0.5
Medellin_1_10	Medellin	sAM	1.1517	0.0498141	0.0101275	0.00749894	0.5
Medellin_1_4	Medellin	sAM	1.5104	0.052662	-0.00769209	0.00805741	0.5
Medellin_2_1	Medellin	sAM	0.444	0.0587176	-0.00829242	0.00352518	0.5
Medellin_2_12	Medellin	sAM	1.4252	0.0501678	0.00715771	0.0100785	0.5
Medellin_2_6	Medellin	sAM	1.2813	0.0509967	0.0122603	0.00777776	0.5
Medellin_3_18	Medellin	sAM	1.3931	0.0562516	0.0169015	0.0144626	0.5
Medellin_3_2	Medellin	sAM	0.737	0.0511183	0.0112986	0.0054761	0.5
Medellin_36_1	Medellin	sAM	1.2795	0.0454098	0.00980049	0.00637005	0.5
Medellin_36_5	Medellin	sAM	0.7494	0.0582839	-0.00919077	0.00483732	0.5
Medellin_37_19	Medellin	sAM	1.6134	0.0498433	-0.00179732	0.0122647	0.5
Medellin_38_1	Medellin	sAM	1.1223	0.0498206	-0.0141596	0.00962064	0.5
Medellin_39_10	Medellin	sAM	0.8397	0.0520439	0.00322397	0.00761311	0.5
Medellin_4_1	Medellin	sAM	0.9055	0.0463155	-0.00461659	0.0134585	0.5
Medellin_4_10	Medellin	sAM	2.119	0.0476418	-0.00361659	0.0134686	0.5
Medellin_5_2	Medellin	sAM	1.7464	0.0497346	0.0147281	0.00875714	0.5
Melbourne_30_17	Melbourne	OC	0.5745	0.0500285	-0.0194798	0.00556223	0.5
Memphis_1_11	Memphis	nAM	1.3491	0.0413923	-0.00363455	0.0121205	0.5
Memphis_1_13	Memphis	nAM	0.9403	0.0489653	0.0129058	0.012744	0.5
Memphis_4_18	Memphis	nAM	1.2068	0.0295308	0.00758381	0.0171545	0.5
Mexico_City_18_3	Mexico_City	nAM	1.0454	0.0473721	0.00843135	0.0121787	0.5
Mexico_City_2_1	Mexico_City	nAM	1.9383	0.0265795	0.0203026	0.014712	0.5
Mexico_City_22_10	Mexico_City	nAM	1.4838	0.044173	0.00917266	0.0048851	0.5
Mexico_City_28_14	Mexico_City	nAM	0.9438	0.0246249	0.0241377	0.00899789	0.5
Mexico_City_28_2	Mexico_City	nAM	2.017	0.0201318	0.0145348	0.00999628	0.5
Mexico_City_28_4	Mexico_City	nAM	1.6106	0.0335796	0.0132582	0.0109588	0.5
Mexico_City_3_9	Mexico_City	nAM	1.6772	0.0214159	0.0260505	0.0155896	0.5
Mexico_City_30_11	Mexico_City	nAM	1.5876	0.047621	0.0223998	0.00685434	0.5
Mexico_City_30_14	Mexico_City	nAM	1.0374	0.0475882	0.00780733	0.01141	0.5
Mexico_City_30_3	Mexico_City	nAM	0.9228	0.0437165	0.00419967	0.00922585	0.5
Munich_4_11	Munich	EU	0.4523	0.0512731	-0.00967117	0.00271408	0.5
Munich_4_15	Munich	EU	1.0294	0.0461208	-0.0131137	0.00638727	0.5
Munich_47_18	Munich	EU	1.6274	0.0242135	-0.0103632	0.00475821	0.5
Munich_5_13	Munich	EU	0.9984	0.0479285	0.0112328	0.0082728	0.5
Munich_51_10	Munich	EU	1.6901	0.0485469	-0.00713425	0.00730858	0.5
Munster_40_6	Munster	EU	1.2801	0.0384972	0.0151777	0.0109662	0.5
Newcastle_47_2	Newcastle	OC	1.3502	0.0453604	0.0203425	0.00819419	0.5
Norfolk_34_3	Norfolk	nAM	1.5005	0.0252583	0.0182436	0.0142916	0.5
Norfolk_38_14	Norfolk	nAM	1.2575	0.0465614	-0.00571672	0.00528824	0.5
Norfolk_5_1	Norfolk	nAM	0.9464	0.0426773	0.00189174	0.00771918	0.5
Palm_North_11_1	Palm_North	OC	1.0253	0.0434953	0.00291835	0.00903861	0.5
Paris_15_14	Paris	EU	1.1762	0.053774	0.0236459	0.0102589	0.5
Quito_1_12	Quito	sAM	2.2585	0.047707	0.000343485	0.0123975	0.5
Quito_2_15	Quito	sAM	0.7203	0.0406971	-0.00683565	0.00793102	0.5
Quito_2_2	Quito	sAM	1.0734	0.0506183	0.0127253	0.00956286	0.5
Quito_3_15	Quito	sAM	1.1651	0.0426913	-0.00612172	0.0123353	0.5
Quito_3_9	Quito	sAM	0.4418	0.0427767	0.000558134	0.00703226	0.5
Quito_36_16	Quito	sAM	0.6381	0.035323	0.0122789	0.0100238	0.5
Quito_37_14	Quito	sAM	1.6361	0.0308541	0.00580807	0.0128339	0.5
Quito_38_18	Quito	sAM	0.6577	0.0500345	0.00180219	0.0125015	0.5
Quito_39_10	Quito	sAM	0.8235	0.0514133	-0.00708955	0.0108569	0.5
Quito_39_17	Quito	sAM	0.5803	0.0395685	-0.0155668	0.00316542	0.5
Quito_4_2	Quito	sAM	1.9049	0.0466401	-0.00163418	0.0129547	0.5
Quito_4_5	Quito	sAM	0.8271	0.0522309	0.0136132	0.0107584	0.5
Quito_4_9	Quito	sAM	1.1752	0.0443938	0.00490457	0.0112725	0.5
Quito_6_15	Quito	sAM	1.8815	0.0505337	-0.0134896	0.0098155	0.5
Rancagua_1_10	Rancagua	sAM	1.3785	0.0278933	0.00729594	0.0134341	0.5
s_115_6	Toronto_ds	nAM	3.4152	0.0525137	-0.0134865	0.0128354	0.5
s_40_10	Toronto_ds	nAM	2.7878	0.0478814	-0.00288524	0.0133198	0.5
s_40_6	Toronto_ds	nAM	4.5159	0.0453866	0.00453399	0.0142233	0.5
s_42_1	Toronto_ds	nAM	2.5091	0.0496993	-0.00518941	0.0134761	0.5
s_42_20	Toronto_ds	nAM	2.6023	0.0464263	-0.00687524	0.0134288	0.5
s_43_5	Toronto_ds	nAM	3.979	0.0456537	-0.00626354	0.0152763	0.5
s_54_9	Toronto_ds	nAM	0.8822	0.0572033	0.00897786	0.0148297	0.5
s_7_14	Toronto_ds	nAM	1.1806	0.0484712	0.01567	0.0145156	0.5
s_97_4	Toronto_ds	nAM	1.0975	0.0446071	0.0137601	0.0154393	0.5
Sacramento_1_10	Sacramento	nAM	1.1622	0.0418335	0.0124909	0.0145654	0.5
Sacramento_2_17	Sacramento	nAM	1.1547	0.0355251	0.0132054	0.00692336	0.5
Sapporo_2_17	Sapporo	JP	1.0497	0.0380515	0.0102057	0.00842416	0.5
Sapporo_3_1	Sapporo	JP	1.1085	0.0475331	-0.0092705	0.00455354	0.5
Sapporo_3_19	Sapporo	JP	0.8914	0.0478552	-0.0106752	0.00883476	0.5
Sapporo_3_5	Sapporo	JP	1.0023	0.0358894	-0.00252319	0.00837952	0.5
Sapporo_3_9	Sapporo	JP	1.2524	0.0494174	0.0101839	0.005466	0.5
Sapporo_35_16	Sapporo	JP	0.4328	0.0505385	-0.00195061	0.00881208	0.5
Sapporo_35_20	Sapporo	JP	0.6599	0.0453471	0.0276028	0.00418037	0.5
Sapporo_36_10	Sapporo	JP	0.8911	0.0655571	0.00661338	0.00659568	0.5
Sapporo_36_16	Sapporo	JP	1.0728	0.0329406	0.0115127	0.00660529	0.5
Sapporo_36_17	Sapporo	JP	0.9925	0.0688399	0.00866189	0.00540632	0.5
[truncated: 105 more rows]

## Sheet: HB7a2 PCs het
sample	pop	range	coverage	PC1	PC2	het	PC1.rot	PC2.rot	geno
Albuquerque_1_13	Albuquerque	nAM	1.3557	-0.0165978	-0.0148388	0.00750059	-0.0121917	-0.018629	0
Albuquerque_1_3	Albuquerque	nAM	1.8029	-0.0118685	-0.00202482	0.015238	-0.01094	-0.00502763	0
Albuquerque_1_4	Albuquerque	nAM	1.5592	-0.0133441	-0.0101566	0.0161205	-0.0102607	-0.0132642	0
Albuquerque_1_5	Albuquerque	nAM	1.0804	-0.00821468	0.0116557	0.0160461	-0.0109515	0.00913238	0
Albuquerque_1_7	Albuquerque	nAM	0.946	-0.00936143	-0.0268151	0.0128667	-0.00210218	-0.0283244	0
Albuquerque_1_9	Albuquerque	nAM	1.0423	-0.0180728	-0.0377947	0.0112378	-0.007675	-0.0411845	0
Albuquerque_14_1	Albuquerque	nAM	1.4014	-0.0144163	-0.00817084	0.00985803	-0.0118103	-0.0116236	0
Albuquerque_14_10	Albuquerque	nAM	0.8539	-0.0128399	0.00484077	0.00801164	-0.0136552	0.00135263	0
Albuquerque_14_14	Albuquerque	nAM	0.8699	-0.00926483	0.0152271	0.00905218	-0.0128902	0.0123104	0
Albuquerque_14_17	Albuquerque	nAM	0.6475	-0.0106786	0.0163196	0.00844399	-0.0145386	0.0129996	0
Albuquerque_14_18	Albuquerque	nAM	0.4237	-0.0121733	-0.00805435	0.0048935	-0.00967386	-0.0109306	0
Albuquerque_14_3	Albuquerque	nAM	0.7044	-0.0155643	-0.011504	0.00740564	-0.0120565	-0.0151403	0
Albuquerque_14_7	Albuquerque	nAM	0.5576	-0.0159932	-0.0380859	0.0041133	-0.00559092	-0.0409275	0
Albuquerque_14_8	Albuquerque	nAM	0.8904	-0.00852861	0.0181283	0.00741959	-0.01293	0.0153032	0
Albuquerque_15_1	Albuquerque	nAM	0.6514	-0.00922626	-0.000202595	0.00815897	-0.00885945	-0.00258362	0
Albuquerque_15_11	Albuquerque	nAM	0.6522	-0.0142478	-0.00936673	0.00881573	-0.0113381	-0.0127352	0
Albuquerque_15_4	Albuquerque	nAM	0.6858	-0.0114899	-0.000642714	0.00561558	-0.010932	-0.00359461	0
Albuquerque_15_7	Albuquerque	nAM	0.7774	-0.0055784	0.0279687	0.00943797	-0.0126272	0.0255719	0
Albuquerque_15_8	Albuquerque	nAM	0.8765	-0.0153028	-0.0283064	0.0116105	-0.00745509	-0.0313025	0
Albuquerque_15_9	Albuquerque	nAM	0.6978	-0.00858768	0.0102908	0.0114313	-0.0109585	0.00771754	0
Albuquerque_2_1	Albuquerque	nAM	0.7281	-0.00621767	0.0241707	0.00813882	-0.0122617	0.0217379	0
Albuquerque_2_13	Albuquerque	nAM	0.4607	-0.0037097	0.0148262	0.00819261	-0.00742059	0.0133608	0
Albuquerque_2_14	Albuquerque	nAM	1.6609	-0.011646	-0.00186022	0.011425	-0.0107678	-0.00481106	0
Albuquerque_2_15	Albuquerque	nAM	0.6473	-0.0151067	-0.000242945	0.0066216	-0.0145291	-0.00414458	0
Albuquerque_2_19	Albuquerque	nAM	0.78	-0.00765663	0.0129663	0.00890429	-0.0107517	0.0105428	0
Albuquerque_2_3	Albuquerque	nAM	0.6678	9.97324e-05	0.0306865	0.00927306	-0.00784592	0.0296667	0
Albuquerque_2_6	Albuquerque	nAM	0.8444	-0.0113914	0.000921416	0.0077508	-0.0112418	-0.0020583	0
Albuquerque_2_7	Albuquerque	nAM	1.3209	-0.00801645	0.0162405	0.00477671	-0.0119467	0.0136123	0
Albuquerque_2_8	Albuquerque	nAM	0.7174	-0.0121283	-0.00748369	0.00838204	-0.00977812	-0.0103677	0
Albuquerque_29_13	Albuquerque	nAM	3.2782	-0.0173885	-0.0194925	0.0150759	-0.011751	-0.0233288	0
Albuquerque_29_7	Albuquerque	nAM	0.4341	-0.0154096	-0.0209452	0.0059208	-0.00946347	-0.0242198	0
Albuquerque_29_8	Albuquerque	nAM	1.9486	-0.0129757	-0.000929758	0.0101401	-0.0122929	-0.00425644	0
Albuquerque_29_9	Albuquerque	nAM	1.2794	-0.0107615	-0.00471511	0.0092816	-0.00917444	-0.00733973	0
Albuquerque_3_1	Albuquerque	nAM	0.5405	-0.0118008	-0.000700261	0.00677963	-0.0112175	-0.00373068	0
Albuquerque_3_10	Albuquerque	nAM	0.6936	-0.0169655	-0.0270598	0.00780292	-0.0093838	-0.0305287	0
Albuquerque_3_12	Albuquerque	nAM	0.5696	-0.0148041	-0.00309992	0.00663095	-0.0134973	-0.00682586	0
Albuquerque_3_14	Albuquerque	nAM	0.4376	-0.0119031	-0.00282323	0.00715948	-0.0107668	-0.00580778	0
Albuquerque_3_16	Albuquerque	nAM	0.546	-0.0178398	-0.036932	0.00799044	-0.00767327	-0.0402908	0
Albuquerque_3_7	Albuquerque	nAM	1.285	-0.00754632	0.0242813	0.0120676	-0.0135736	0.0215008	0
Albuquerque_3_8	Albuquerque	nAM	1.3556	-0.00923038	0.0151745	0.00798164	-0.0128433	0.0122685	0
Albuquerque_32_10	Albuquerque	nAM	0.9305	-0.00917097	0.00778215	0.00955194	-0.0108726	0.00514335	0
Albuquerque_32_11	Albuquerque	nAM	0.5382	-0.0169661	-0.0166882	0.00724925	-0.0120687	-0.0205107	0
Albuquerque_32_13	Albuquerque	nAM	1.2795	-0.0181723	-0.0209659	0.0119911	-0.0121267	-0.0249548	0
Albuquerque_32_14	Albuquerque	nAM	1.781	-0.015462	-0.0227935	0.0131721	-0.00903578	-0.0260187	0
Albuquerque_32_8	Albuquerque	nAM	1.6695	-0.01587	-0.00796708	0.0118317	-0.0132673	-0.0118031	0
Albuquerque_32_9	Albuquerque	nAM	2.1699	-0.0137656	-0.000989548	0.0121094	-0.0130405	-0.00451864	0
Albuquerque_33_1	Albuquerque	nAM	0.8324	-0.00120113	0.0395686	0.00606104	-0.0114013	0.0379095	0
Albuquerque_33_10	Albuquerque	nAM	0.681	-0.0175793	-0.0244862	0.00706458	-0.0106428	-0.0282018	0
Albuquerque_33_12	Albuquerque	nAM	1.0454	-0.00770258	0.00402719	0.0117161	-0.00848244	0.00189639	0
Albuquerque_33_14	Albuquerque	nAM	0.5685	-0.0148884	-0.00435138	0.0075531	-0.0132548	-0.0080565	0
Albuquerque_33_2	Albuquerque	nAM	0.6762	-0.0152024	-0.00988274	0.00941677	-0.0121265	-0.0134807	0
Albuquerque_33_4	Albuquerque	nAM	0.4212	-0.00297375	0.0272978	0.0050199	-0.00993761	0.025598	0
Albuquerque_33_6	Albuquerque	nAM	1.4966	-0.0067363	0.0217512	0.0128915	-0.0121364	0.0192665	0
Albuquerque_33_7	Albuquerque	nAM	0.7297	-0.0177398	-0.0223532	0.0103783	-0.0113499	-0.0261829	0
Albuquerque_33_9	Albuquerque	nAM	0.6537	-0.00738454	0.00624815	0.00835321	-0.00875006	0.00412399	0
Albuquerque_35_8	Albuquerque	nAM	0.6448	-0.0133322	-0.00876994	0.00972504	-0.0106081	-0.0119217	0
Albuquerque_36_1	Albuquerque	nAM	0.9282	-0.00158492	0.0372185	0.00789105	-0.0111638	0.0355401	0
Albuquerque_36_10	Albuquerque	nAM	0.7247	-0.0128531	-0.00545051	0.00857485	-0.0110044	-0.00859142	0
Albuquerque_36_11	Albuquerque	nAM	0.7578	-0.00477984	0.0344716	0.00820793	-0.0135389	0.0320599	0
Albuquerque_36_12	Albuquerque	nAM	0.6087	-0.0128275	-0.000559623	0.00672401	-0.0122456	-0.00386057	0
Albuquerque_36_2	Albuquerque	nAM	0.9673	-0.0124987	-0.00595769	0.0130067	-0.0105309	-0.0089896	0
Albuquerque_36_6	Albuquerque	nAM	0.7714	-0.0146758	-0.0103572	0.00756824	-0.0114951	-0.0138027	0
Antwerp_1_10	Antwerp	EU	0.8684	-0.0133233	-0.00691722	0.00825168	-0.011079	-0.0101298	0
Antwerp_1_11	Antwerp	EU	1.3559	-0.0189691	-0.0388568	0.0118962	-0.00826588	-0.0424424	0
Antwerp_1_13	Antwerp	EU	1.1867	-0.0167887	-0.0413363	0.00938053	-0.00551805	-0.0442731	0
Antwerp_1_17	Antwerp	EU	1.1492	-0.017689	-0.0421217	0.0101433	-0.00618439	-0.0452647	0
Antwerp_1_2	Antwerp	EU	0.6796	-0.0162627	-0.0205087	0.00965862	-0.0104006	-0.0240189	0
Antwerp_1_5	Antwerp	EU	1.0017	-0.0185179	-0.0414158	0.00887033	-0.00716775	-0.0447974	0
Antwerp_1_7	Antwerp	EU	1.3411	-0.0158951	-0.0187099	0.0103321	-0.010511	-0.0221863	0
Antwerp_1_9	Antwerp	EU	0.8989	-0.0182972	-0.0403051	0.00958827	-0.00724203	-0.0436674	0
Antwerp_2_11	Antwerp	EU	0.729	-0.01634	-0.0393539	0.007408	-0.00559769	-0.042242	0
Antwerp_2_13	Antwerp	EU	1.2239	-0.0188244	-0.0415173	0.00830286	-0.00743749	-0.0449747	0
Antwerp_2_15	Antwerp	EU	0.5083	-0.0127064	-0.0181615	0.0105298	-0.00757294	-0.0208313	0
Antwerp_2_3	Antwerp	EU	0.9648	-0.0157212	-0.0122174	0.00825161	-0.0120234	-0.0158701	0
Antwerp_2_4	Antwerp	EU	0.662	-0.0096139	0.00459641	0.00879066	-0.010476	0.00195153	0
Antwerp_2_6	Antwerp	EU	1.9112	-0.0188498	-0.0371005	0.0107787	-0.00860524	-0.040715	0
Antwerp_2_7	Antwerp	EU	0.9515	-0.00891206	0.00582529	0.00904926	-0.0101161	0.00332019	0
Antwerp_2_9	Antwerp	EU	0.8926	-0.0155125	-0.0173268	0.0108644	-0.0104994	-0.0207513	0
Antwerp_3_1	Antwerp	EU	0.6885	-0.0149196	-0.0171247	0.0112733	-0.009979	-0.0204026	0
Antwerp_3_10	Antwerp	EU	0.6724	-0.0167814	-0.027459	0.00762269	-0.00910268	-0.0308667	0
Antwerp_3_12	Antwerp	EU	0.469	-0.0173793	-0.0406742	0.00777575	-0.00625987	-0.0437863	0
Antwerp_3_13	Antwerp	EU	0.5724	-0.0169384	-0.0402722	0.0068782	-0.00593799	-0.0432839	0
Antwerp_3_14	Antwerp	EU	0.9513	-0.0186759	-0.0403294	0.00952997	-0.0076015	-0.0437889	0
Antwerp_3_15	Antwerp	EU	0.5984	-0.0182101	-0.0383668	0.00807607	-0.00765958	-0.0417726	0
Antwerp_3_5	Antwerp	EU	0.7566	-0.017618	-0.0181768	0.00858152	-0.0123131	-0.0221173	0
Antwerp_3_9	Antwerp	EU	0.5082	-0.00817268	-0.00106921	0.00678028	-0.00761747	-0.00314803	0
Antwerp_36_11	Antwerp	EU	0.7533	-0.0182883	-0.0375715	0.00751796	-0.00794089	-0.0410246	0
Antwerp_36_12	Antwerp	EU	5.5878	-0.0193096	-0.042048	0.0146172	-0.00776877	-0.0456129	0
Antwerp_36_13	Antwerp	EU	0.9164	-0.0172073	-0.035376	0.00838939	-0.00746496	-0.0386241	0
Antwerp_36_4	Antwerp	EU	1.3253	-0.0162177	-0.0209946	0.00930902	-0.0102313	-0.0244767	0
Antwerp_36_7	Antwerp	EU	1.3693	-0.0179448	-0.040247	0.0106642	-0.00691664	-0.0435201	0
Antwerp_36_8	Antwerp	EU	0.7773	-0.00620359	0.00113107	0.00982957	-0.00628495	-0.000513074	0
Antwerp_36_9	Antwerp	EU	0.4824	-0.0188075	-0.0367031	0.00647342	-0.00866721	-0.0403203	0
Antwerp_37_1	Antwerp	EU	1.9731	-0.0177383	-0.0286626	0.0108492	-0.00971547	-0.032277	0
Antwerp_37_11	Antwerp	EU	1.4328	-0.0114151	-0.00898614	0.015459	-0.00870034	-0.0116344	0
Antwerp_37_13	Antwerp	EU	3.1283	-0.0171329	-0.0250366	0.012554	-0.0100692	-0.0286178	0
Antwerp_37_17	Antwerp	EU	0.853	-0.0174116	-0.0389925	0.00803733	-0.0067263	-0.0421704	0
Antwerp_37_19	Antwerp	EU	1.2369	-0.0171269	-0.0263529	0.00888161	-0.0097227	-0.0298877	0
Antwerp_37_6	Antwerp	EU	1.1209	-0.0155611	-0.0180493	0.00850547	-0.0103593	-0.0214618	0
Antwerp_37_9	Antwerp	EU	1.0397	-0.0118845	-0.0125693	0.00865453	-0.00822641	-0.015217	0
Antwerp_38_10	Antwerp	EU	1.6801	-0.0153803	-0.0183617	0.00967673	-0.0101038	-0.0217167	0
Antwerp_38_12	Antwerp	EU	1.342	-0.0133766	-0.0334255	0.0100041	-0.0042696	-0.0357487	0
Antwerp_38_14	Antwerp	EU	1.9005	-0.01794	-0.0401305	0.00979382	-0.00694213	-0.0434063	0
Antwerp_38_17	Antwerp	EU	1.4327	-0.0135109	-0.00975884	0.0108323	-0.0105248	-0.0129232	0
Antwerp_39_15	Antwerp	EU	3.1447	-0.0107692	0.000650221	0.0128612	-0.0105706	-0.00215921	0
Antwerp_39_4	Antwerp	EU	0.9612	-0.0167575	-0.0182807	0.00879316	-0.0114552	-0.021995	0
Antwerp_39_9	Antwerp	EU	2.0378	-0.00986408	0.0148075	0.0102202	-0.0133604	0.0117499	0
Antwerp_4_10	Antwerp	EU	1.0667	-0.0167443	-0.0372755	0.00675255	-0.00652617	-0.0403391	0
Antwerp_4_11	Antwerp	EU	1.7913	-0.00973209	0.014944	0.0133842	-0.0132683	0.011916	0
Antwerp_4_16	Antwerp	EU	1.0347	-0.00949126	-0.000648312	0.0109881	-0.00900006	-0.00308274	0
Antwerp_4_20	Antwerp	EU	0.5623	-0.00904824	0.00582337	0.0101496	-0.0102471	0.00328308	0
Antwerp_4_3	Antwerp	EU	0.9949	-0.00814958	0.00203521	0.00780469	-0.00839864	-0.000143409	0
Antwerp_4_9	Antwerp	EU	0.5374	-0.0177276	-0.0284858	0.00915066	-0.00975087	-0.0321034	0
Antwerp_40_1	Antwerp	EU	1.2733	-0.00242478	0.0347814	0.00895366	-0.0113443	0.0329687	0
Antwerp_40_5	Antwerp	EU	0.7842	-0.0180473	-0.035574	0.00723295	-0.00822513	-0.0390328	0
Antwerp_40_6	Antwerp	EU	0.8897	-0.0176278	-0.0323259	0.00909044	-0.00866054	-0.0357869	0
Antwerp_40_7	Antwerp	EU	0.5852	-0.0186623	-0.0390965	0.00705121	-0.00790751	-0.0425945	0
Antwerp_40_8	Antwerp	EU	0.4767	-0.0139381	-0.0143831	0.00662851	-0.00974051	-0.0175005	0
Antwerp_40_9	Antwerp	EU	0.4525	-0.0182625	-0.0376664	0.00708769	-0.00789142	-0.0411097	0
Antwerp_5_10	Antwerp	EU	4.7854	-0.0186498	-0.042854	0.0139285	-0.00692286	-0.0462207	0
Antwerp_5_18	Antwerp	EU	1.7856	-0.0205423	-0.0435324	0.0114031	-0.00857537	-0.0473658	0
Antwerp_5_4	Antwerp	EU	1.8855	-0.0192442	-0.039866	0.00897672	-0.00827044	-0.0434884	0
Antwerp_5_5	Antwerp	EU	2.969	-0.0194791	-0.0381943	0.0141873	-0.00892993	-0.0419344	0
Antwerp_5_6	Antwerp	EU	5.4298	-0.0201351	-0.0434999	0.0140927	-0.00819038	-0.047229	0
Antwerp_5_8	Antwerp	EU	2.9221	-0.0180556	-0.0261623	0.0136151	-0.010669	-0.029944	0
Antwerp_5_9	Antwerp	EU	1.3334	-0.0145512	-0.0352442	0.00956524	-0.00493351	-0.0378094	0
Armidale_1_15	Armidale	OC	1.2633	-0.0156742	-0.0210448	0.00814994	-0.00969329	-0.0243844	0
Armidale_2_10	Armidale	OC	1.9061	-0.0146386	-0.00821953	0.0121123	-0.0120124	-0.0117282	0
Armidale_2_14	Armidale	OC	0.7006	-0.003424	0.0250546	0.00628418	-0.00979194	0.0233147	0
Armidale_3_1	Armidale	OC	1.7717	-0.00960901	0.0207283	0.00942871	-0.0146465	0.017535	0
Armidale_3_10	Armidale	OC	2.1009	-0.0107804	0.00408956	0.0120596	-0.0114715	0.00116004	0
Armidale_3_15	Armidale	OC	0.7291	-0.00420389	0.0310723	0.00632434	-0.0121027	0.0289255	0
Armidale_3_2	Armidale	OC	2.0629	-0.0119546	0.0119657	0.0115401	-0.0146442	0.0084639	0
Armidale_3_4	Armidale	OC	0.8633	-0.00935125	0.0170949	0.0056624	-0.0134571	0.0140922	0
Armidale_3_6	Armidale	OC	1.7178	-0.0113333	0.00461813	0.0132325	-0.0121424	0.0015275	0
Armidale_3_9	Armidale	OC	0.4618	-0.00871861	0.0173003	0.00407452	-0.0128992	0.0144542	0
Armidale_35_1	Armidale	OC	0.5186	-0.0090571	0.0119607	0.0127951	-0.0118441	0.00920896	0
Armidale_35_11	Armidale	OC	1.335	-0.00976843	0.0167663	0.00944625	-0.013775	0.0136668	0
Armidale_35_16	Armidale	OC	1.4183	-0.00273566	0.0346689	0.010053	-0.0116154	0.0327796	0
Armidale_35_3	Armidale	OC	0.904	-0.00753524	0.0253289	0.00963415	-0.0138341	0.0225155	0
Armidale_35_5	Armidale	OC	0.7164	-0.00935607	0.00934596	0.0109348	-0.0114562	0.00660597	0
Armidale_35_6	Armidale	OC	0.4125	-0.00598667	0.0204437	0.00921721	-0.0110739	0.0181976	0
Armidale_35_8	Armidale	OC	0.7642	-0.00313535	0.0335932	0.00589083	-0.0117231	0.0316371	0
Armidale_37_12	Armidale	OC	1.9343	-0.0095448	0.00541391	0.0127844	-0.0106208	0.00275906	0
Armidale_37_16	Armidale	OC	2.6286	-0.00342273	0.0426527	0.0113958	-0.0143454	0.0403135	0
Armidale_37_17	Armidale	OC	1.7639	-0.0116947	0.00462492	0.00782232	-0.0124933	0.00144051	0
Armidale_37_20	Armidale	OC	1.234	-0.0154247	-0.0186964	0.0114172	-0.0100601	-0.0220516	0
Armidale_37_3	Armidale	OC	1.8098	-0.0162383	-0.00374337	0.0124133	-0.0147162	-0.00781861	0
Armidale_37_5	Armidale	OC	1.7331	-0.0124987	-0.00608902	0.0159699	-0.0104968	-0.00911644	0
Armidale_37_8	Armidale	OC	5.3876	-0.00120211	0.0343762	0.0147664	-0.0100584	0.0328937	0
Armidale_39_11	Armidale	OC	0.9691	-0.00196892	0.0345453	0.00765019	-0.0108428	0.0328586	0
Armidale_39_13	Armidale	OC	2.4635	-0.00276724	0.0444264	0.00748102	-0.0141714	0.0421964	0
Armidale_39_17	Armidale	OC	3.3716	-0.0182366	-0.0321844	0.0147781	-0.00928525	-0.0358077	0
Armidale_39_19	Armidale	OC	1.12	-0.0109327	-0.00813648	0.0112969	-0.00845428	-0.0106888	0
Armidale_39_3	Armidale	OC	0.6613	-0.0143701	0.000800055	0.00823224	-0.0140875	-0.00294647	0
Armidale_4_10	Armidale	OC	1.1114	-0.010773	0.0050623	0.0104572	-0.0117162	0.00210155	0
Armidale_4_16	Armidale	OC	0.9854	-0.0120211	0.00146374	0.00857947	-0.0119903	-0.00169742	0
Armidale_4_19	Armidale	OC	0.6869	-0.00493858	0.0363936	0.00717928	-0.0141897	0.0338753	0
Armidale_4_20	Armidale	OC	0.9648	-0.0115469	0.00355769	0.0153555	-0.0120743	0.000447903	0
Armidale_4_3	Armidale	OC	0.7957	-0.00878772	0.0206627	0.00917432	-0.0138362	0.0176842	0
Armidale_4_5	Armidale	OC	0.5309	-0.00460791	0.0229161	0.0101538	-0.010382	0.0209426	0
Armidale_4_7	Armidale	OC	0.5792	-0.00399835	0.0304252	0.00992025	-0.0117367	0.0283536	0
Armidale_4_8	Armidale	OC	0.9817	-0.00828528	0.0158479	0.0141347	-0.0121047	0.0131635	0
Armidale_40_1	Armidale	OC	1.0836	-0.00490563	0.0348193	0.00875975	-0.0137504	0.0323632	0
Armidale_40_11	Armidale	OC	0.8534	-0.00956719	0.0195534	0.0142199	-0.014302	0.016411	0
Armidale_40_16	Armidale	OC	2.0457	-0.00906771	0.0219694	0.00799001	-0.0144448	0.018874	0
Armidale_40_20	Armidale	OC	0.8476	0.000645944	0.0322419	0.00897398	-0.00772087	0.0313104	0
Armidale_40_3	Armidale	OC	0.9523	-0.00804284	0.0229792	0.00949193	-0.0137162	0.0201145	0
Armidale_40_5	Armidale	OC	0.5164	-0.00439084	0.0374266	0.0113085	-0.0139279	0.0350149	0
Armidale_40_7	Armidale	OC	1.1346	-0.0148429	-0.000231644	0.00904949	-0.0142772	-0.00406538	0
Armidale_40_9	Armidale	OC	2.6725	-0.00333467	0.0351784	0.00979974	-0.0123259	0.0331166	0
Armidale_5_10	Armidale	OC	1.8331	-0.0072336	0.0276127	0.0155984	-0.0141338	0.0247997	0
Armidale_5_12	Armidale	OC	1.2975	-0.00683405	0.027013	0.014843	-0.0135927	0.0243237	0
Armidale_5_13	Armidale	OC	3.2219	-0.00464017	0.0408079	0.00926532	-0.0150439	0.0382164	0
Armidale_5_16	Armidale	OC	0.8934	-0.00623855	0.0232139	0.0100166	-0.0120342	0.0208082	0
Armidale_5_4	Armidale	OC	1.0004	-0.00982141	0.00829551	0.012278	-0.0116338	0.00547088	0
Armidale_5_5	Armidale	OC	0.6748	-0.00268211	0.0350014	0.00903958	-0.0116497	0.0331145	0
Athens_10_14	Athens	nAM	0.5951	-0.0136676	-0.0104809	0.00827007	-0.0104892	-0.0136612	0
Athens_10_15	Athens	nAM	1.3873	-0.0171606	-0.0233325	0.00742132	-0.010537	-0.026979	0
Athens_10_16	Athens	nAM	1.0087	-0.0154048	-0.023564	0.0127769	-0.00878109	-0.0267481	0
Athens_10_17	Athens	nAM	1.4905	-0.0172953	-0.0320253	0.010874	-0.00841718	-0.0354104	0
Athens_10_8	Athens	nAM	1.644	-0.00850999	0.0171737	0.0115217	-0.0126649	0.014386	0
Athens_21_14	Athens	nAM	1.5436	-0.0142996	-0.00265474	0.00957602	-0.0131252	-0.00626529	0
Athens_21_17	Athens	nAM	1.0197	-0.0162404	-0.0237316	0.00835841	-0.00954484	-0.0271262	0
Athens_21_18	Athens	nAM	1.2244	-0.017301	-0.0195462	0.00796909	-0.0116526	-0.023358	0
Athens_21_3	Athens	nAM	0.913	-0.0119465	0.00526147	0.00491109	-0.0129012	0.00199021	0
Athens_21_5	Athens	nAM	1.2195	-0.0180698	-0.0187227	0.0113768	-0.0126083	-0.0227615	0
Athens_21_6	Athens	nAM	0.9558	-0.0182782	-0.0357501	0.00656007	-0.00840261	-0.0392626	0
Athens_21_7	Athens	nAM	1.9609	-0.0122844	0.000222008	0.0102866	-0.0119233	-0.002965	0
Athens_21_8	Athens	nAM	0.8343	-0.0190325	-0.0369672	0.00572085	-0.00881615	-0.0406335	0
Athens_21_9	Athens	nAM	1.5184	-0.0161515	-0.00448405	0.012191	-0.0144405	-0.00851156	0
Athens_22_13	Athens	nAM	0.794	-0.0137301	-0.000902544	0.0105252	-0.0130287	-0.0044254	0
Athens_22_14	Athens	nAM	1.0805	-0.00863987	0.0209232	0.0113528	-0.0137608	0.0179741	0
Athens_22_15	Athens	nAM	0.7635	-0.00980722	0.00992132	0.00913385	-0.0120409	0.00704497	0
Athens_22_16	Athens	nAM	1.1659	-0.0167097	-0.00704058	0.00961244	-0.0143181	-0.0111255	0
Athens_22_17	Athens	nAM	0.4589	-0.0159791	-0.00450137	0.0102018	-0.0142696	-0.00848369	0
Athens_22_19	Athens	nAM	0.5702	-0.0145082	-0.00330802	0.00885409	-0.0131577	-0.0069503	0
Athens_22_3	Athens	nAM	0.5044	-0.0150026	-0.00234862	0.0127703	-0.0138835	-0.00615155	0
Athens_22_6	Athens	nAM	1.512	-0.0161555	-0.00862636	0.0123302	-0.0133724	-0.0125138	0
Athens_23_12	Athens	nAM	0.9663	-0.0122473	0.00149616	0.00973522	-0.0122173	-0.00172467	0
Athens_23_14	Athens	nAM	0.8302	-0.0171539	-0.0151913	0.0119078	-0.0126376	-0.0191134	0
Athens_23_5	Athens	nAM	0.8433	-0.0146356	-0.00223921	0.0081414	-0.0135573	-0.00595088	0
Athens_23_6	Athens	nAM	1.0516	-0.0144103	-0.00281635	0.00691716	-0.0131904	-0.00645006	0
Athens_23_7	Athens	nAM	0.6014	-0.0106062	0.0153319	0.0082071	-0.014213	0.0120644	0
Athens_24_12	Athens	nAM	0.7604	-0.0164128	-0.00733028	0.0126694	-0.0139563	-0.0113285	0
Athens_24_13	Athens	nAM	1.3793	-0.0181808	-0.0120765	0.00586486	-0.0144357	-0.0163705	0
Athens_24_14	Athens	nAM	0.5966	-0.017244	-0.0198672	0.011599	-0.0115144	-0.0236533	0
Athens_24_17	Athens	nAM	1.3877	-0.0169938	-0.0069312	0.00960749	-0.0146209	-0.0110934	0
Athens_24_18	Athens	nAM	0.5593	-0.0154223	-0.00320845	0.0156331	-0.0140664	-0.00709071	0
Athens_24_19	Athens	nAM	0.7966	-0.0148852	-0.00623224	0.00850806	-0.012765	-0.00987245	0
Athens_24_2	Athens	nAM	0.5664	-0.00723356	0.0137375	0.0158854	-0.0105426	0.0113972	0
Athens_24_4	Athens	nAM	0.6807	-0.0169252	-0.00614589	0.00969886	-0.0147579	-0.0103171	0
Athens_24_7	Athens	nAM	3.0396	-0.0090387	0.0190888	0.0114306	-0.0136713	0.016099	0
Athens_24_9	Athens	nAM	0.4606	-0.0160097	-0.0111738	0.0280193	-0.0125721	-0.0149367	0
Athens_25_2	Athens	nAM	0.7221	-0.00813946	0.0244968	0.0111011	-0.0142024	0.0215555	0
Athens_25_21	Athens	nAM	0.6545	-0.01379	-0.00260442	0.0130844	-0.012646	-0.00608479	0
Athens_6_1	Athens	nAM	0.9548	-0.0140531	-0.0188548	0.00958963	-0.00869427	-0.0218496	0
Athens_6_10	Athens	nAM	1.1976	-0.0148451	-0.0164963	0.00927715	-0.0100697	-0.0197764	0
Athens_6_13	Athens	nAM	0.5364	-0.00702386	0.01891	0.0135807	-0.0116788	0.0164477	0
Athens_6_16	Athens	nAM	0.9343	-0.0124024	0.00804567	0.0117554	-0.0140621	0.00456155	0
Athens_6_17	Athens	nAM	1.9498	-0.0145693	-0.00706195	0.00902069	-0.0122451	-0.0105921	0
Athens_6_5	Athens	nAM	0.656	-0.0170722	-0.0138794	0.0107182	-0.0128982	-0.0178251	0
Athens_6_6	Athens	nAM	3.8502	-0.0157605	-0.00817882	0.0148864	-0.0131067	-0.0119793	0
Athens_7_14	Athens	nAM	1.1141	-0.0127628	-0.00104481	0.00933641	-0.0120575	-0.00431246	0
Athens_7_18	Athens	nAM	0.6163	-0.0148468	-0.00697837	0.0102312	-0.0125348	-0.0105832	0
Athens_7_19	Athens	nAM	0.5824	-0.00444146	0.0209037	0.00646075	-0.00970041	0.0190419	0
Athens_7_3	Athens	nAM	2.9951	-0.0149895	-0.00444173	0.00846185	-0.0133291	-0.00816995	0
Athens_7_5	Athens	nAM	0.7435	-0.00995197	0.00585791	0.0138802	-0.011129	0.00308254	0
Athens_7_6	Athens	nAM	0.938	-0.000881877	0.0417204	0.00825804	-0.0116499	0.0400706	0
Athens_8_18	Athens	nAM	0.952	-0.011605	-0.00536008	0.0133843	-0.00982232	-0.00818105	0
Athens_8_19	Athens	nAM	1.249	-0.016519	-0.0179764	0.0242242	-0.0113035	-0.0216393	0
Athens_8_2	Athens	nAM	0.837	-0.0151625	-0.00558066	0.0125014	-0.0132015	-0.00931485	0
Athens_8_20	Athens	nAM	1.0675	-0.00936895	0.0188587	0.0101697	-0.0139307	0.0157912	0
Athens_8_3	Athens	nAM	1.0017	-0.00800064	0.0158124	0.0149764	-0.0118206	0.0132028	0
Athens_8_4	Athens	nAM	1.5224	-0.017492	-0.0110047	0.00707843	-0.0140477	-0.015157	0
Athens_8_7	Athens	nAM	0.8899	-0.016479	-0.0351027	0.0116006	-0.00683228	-0.0381716	0
Athens_9_12	Athens	nAM	1.2739	-0.00580068	0.00650206	0.0123838	-0.00728588	0.00477918	0
Athens_9_15	Athens	nAM	0.8577	-0.0163424	-0.0143383	0.00545655	-0.0120745	-0.0180795	0
Athens_9_18	Athens	nAM	0.5898	-0.00976987	0.00594082	0.0152272	-0.0109746	0.00320976	0
Athens_9_19	Athens	nAM	1.0186	-0.0144854	-0.00508629	0.0102661	-0.0126754	-0.00866206	0
Athens_9_20	Athens	nAM	1.0368	-0.00757424	0.0168834	0.0133703	-0.0116859	0.0143477	0
Athens_9_3	Athens	nAM	0.8238	-0.0160874	-0.0215674	0.00835055	-0.00995712	-0.0249963	0
Athens_9_7	Athens	nAM	0.8044	-0.0155557	-0.00199578	0.0128504	-0.0145091	-0.00595388	0
Beijing_10_5	Beijing	CN	1.246	-0.00544073	0.0349063	0.00921056	-0.0142898	0.0323087	0
Beijing_12_9	Beijing	CN	1.3053	-0.0132441	0.00593824	0.00921828	-0.0143297	0.00230809	0
Beijing_19_13	Beijing	CN	1.1424	-0.0100888	0.0099047	0.00931761	-0.0123085	0.00695604	0
Beijing_2_3	Beijing	CN	1.4225	-0.0107449	0.015734	0.0102254	-0.014451	0.0124169	0
Bogota_1_2	Bogota	sAM	0.4331	-0.0132273	-0.0113109	0.00851455	-0.00984908	-0.014349	0
Bogota_1_8	Bogota	sAM	0.5123	-0.014998	-0.0258175	0.00849844	-0.00780487	-0.0288195	0
Bogota_2_1	Bogota	sAM	0.5712	-0.013766	-0.0164612	0.00753401	-0.00903644	-0.0194632	0
Bogota_3_1	Bogota	sAM	0.8249	-0.0131511	0.000664319	0.00469804	-0.012875	-0.00276208	0
Bogota_3_10	Bogota	sAM	0.8111	-0.0071877	0.00487524	0.00721708	-0.00820459	0.0028488	0
Bogota_36_7	Bogota	sAM	0.5865	-0.00505458	0.019225	0.00716351	-0.00985814	0.0172617	0
Bogota_38_7	Bogota	sAM	0.6525	-0.00119685	0.0428123	0.00709384	-0.0122367	0.0410438	0
Bogota_39_1	Bogota	sAM	0.707	-0.0013544	0.0304265	0.00709246	-0.00918322	0.0290392	0
Bogota_39_2	Bogota	sAM	1.346	0.000553383	0.0430027	0.00587204	-0.0105954	0.0416806	0
Bogota_39_6	Bogota	sAM	1.2591	0.0007421	0.0445043	0.004988	-0.0108017	0.0431799	0
Bogota_4_10	Bogota	sAM	0.5322	-0.00449013	0.0215706	0.00899169	-0.00992002	0.0196735	0
Bogota_40_1	Bogota	sAM	1.2725	-0.0141364	-0.00557753	0.00716777	-0.0122111	-0.00904625	0
Bogota_5_3	Bogota	sAM	0.4092	-0.0108582	-0.00450914	0.0073363	-0.00932117	-0.00716581	0
Bogota_5_5	Bogota	sAM	0.5576	-0.00980482	-0.00127078	0.00726267	-0.00914183	-0.00376515	0
Bogota_5_9	Bogota	sAM	0.4414	-0.00823732	-0.00220184	0.00749858	-0.00738677	-0.00425879	0
Brighton_2_6	Brighton	EU	0.9625	-0.0172024	-0.0207918	0.0105267	-0.0112349	-0.0245357	0
Brighton_3_6	Brighton	EU	1.0485	-0.0164835	-0.0388797	0.0116155	-0.00585906	-0.0418212	0
Brighton_38_20	Brighton	EU	1.0474	-0.0185121	-0.0225418	0.00824526	-0.0120471	-0.0265649	0
Brighton_39_6	Brighton	EU	0.9217	-0.0163037	-0.00907839	0.0064098	-0.0133985	-0.0129888	0
Brighton_40_1	Brighton	EU	0.7429	-0.0179029	-0.0396604	0.0107492	-0.00702802	-0.0429426	0
Brighton_5_1	Brighton	EU	0.6314	-0.0120154	-0.00964404	0.00804072	-0.00910995	-0.0124252	0
Buen_Air_1_19	Buen_Air	sAM	0.7378	-0.00685482	0.0186856	0.0143817	-0.0114574	0.0162748	0
Buen_Air_18_12	Buen_Air	sAM	2.5632	-0.00777679	0.0193518	0.00936145	-0.0125204	0.0166796	0
Buen_Air_18_13	Buen_Air	sAM	0.7144	-0.015243	-0.00451688	0.00976694	-0.0135546	-0.00830815	0
Buen_Air_18_15	Buen_Air	sAM	0.9652	-0.0136208	-0.00853126	0.0119615	-0.0109486	-0.0117659	0
Buen_Air_18_17	Buen_Air	sAM	0.7218	-0.014284	-0.00664374	0.0129551	-0.0120777	-0.0101143	0
Buen_Air_18_2	Buen_Air	sAM	0.9544	-0.0158706	-0.00281205	0.00808447	-0.014602	-0.00682385	0
Buen_Air_18_9	Buen_Air	sAM	0.8225	-0.0135201	-0.00736764	0.0109309	-0.0111525	-0.0106158	0
Buen_Air_19_11	Buen_Air	sAM	0.5317	-0.00946551	0.0198878	0.0137011	-0.0142903	0.0167602	0
Buen_Air_19_13	Buen_Air	sAM	0.6768	-0.0143116	-0.00542581	0.0127768	-0.0124196	-0.00894504	0
Buen_Air_19_15	Buen_Air	sAM	1.0925	-0.00741415	0.0161441	0.00702445	-0.0113399	0.0136751	0
Buen_Air_19_17	Buen_Air	sAM	0.8458	-0.0157718	-0.0095127	0.00828012	-0.0127723	-0.0132706	0
Buen_Air_19_2	Buen_Air	sAM	0.6773	-0.00812939	0.0181405	0.0129308	-0.0125475	0.0154183	0
Buen_Air_19_3	Buen_Air	sAM	0.7414	-0.0137318	-0.00131475	0.0127191	-0.0129236	-0.004824	0
Buen_Air_19_6	Buen_Air	sAM	1.1537	-0.00298336	0.0383634	0.0104749	-0.0128109	0.0362841	0
Buen_Air_19_8	Buen_Air	sAM	0.6922	-0.00818086	0.0168546	0.00641338	-0.0122644	0.014163	0
Buen_Air_21_10	Buen_Air	sAM	0.7737	-0.00684241	0.0189695	0.0135006	-0.0115189	0.0165522	0
Buen_Air_21_13	Buen_Air	sAM	1.2666	-0.0143962	-0.000786641	0.00622377	-0.0137021	-0.00448586	0
Buen_Air_21_17	Buen_Air	sAM	0.8114	-0.00803016	0.0173886	0.0121261	-0.012257	0.0147177	0
Buen_Air_21_4	Buen_Air	sAM	1.8367	-0.00489645	0.027387	0.00830417	-0.0118179	0.0251865	0
Buen_Air_21_6	Buen_Air	sAM	1.0337	-0.00616616	0.0159324	0.0114513	-0.0100797	0.0137936	0
Buen_Air_21_7	Buen_Air	sAM	0.4557	-0.00898999	0.00865969	0.0150359	-0.010925	0.00603783	0
Buen_Air_22_11	Buen_Air	sAM	0.7822	-0.0129774	0.00558929	0.0102285	-0.0139818	0.00204004	0
Buen_Air_22_14	Buen_Air	sAM	0.657	0.00119203	0.029145	0.0130403	-0.00639188	0.0284605	0
Buen_Air_22_17	Buen_Air	sAM	0.7175	-0.00872039	0.0221859	0.0110729	-0.0141654	0.0191729	0
Buen_Air_22_18	Buen_Air	sAM	1.3059	-0.00572195	0.0314303	0.00792418	-0.0136617	0.0288784	0
Buen_Air_22_2	Buen_Air	sAM	0.4325	-0.00391922	0.0289851	0.0149919	-0.0112876	0.0269831	0
Buen_Air_22_3	Buen_Air	sAM	0.4042	-0.00820888	0.013515	0.0135967	-0.0114271	0.0109299	0
Buen_Air_22_5	Buen_Air	sAM	0.7233	-0.00871478	0.0195548	0.0124721	-0.013479	0.0166329	0
Buen_Air_23_10	Buen_Air	sAM	0.7109	-0.0133224	-0.00381023	0.0112598	-0.0118823	-0.0071285	0
Buen_Air_23_2	Buen_Air	sAM	1.0051	-0.00682993	0.0038309	0.0137683	-0.00758872	0.00193265	0
Buen_Air_23_7	Buen_Air	sAM	0.9054	-0.0150088	-0.0026691	0.00917493	-0.0138066	-0.00646272	0
Buen_Air_3_16	Buen_Air	sAM	1.1359	-0.0143642	-0.00525841	0.00559601	-0.0125138	-0.00879697	0
Buen_Air_3_20	Buen_Air	sAM	0.4962	-0.00478447	0.0167191	0.0100322	-0.00894866	0.0149111	0
Buen_Air_4_17	Buen_Air	sAM	1.1078	-0.011741	0.00476329	0.011228	-0.0125738	0.00156218	0
Buen_Air_4_3	Buen_Air	sAM	1.1651	-0.013742	-0.00221316	0.009035	-0.0127009	-0.00569443	0
Buen_Air_5_18	Buen_Air	sAM	0.8367	-0.00735468	0.0159815	0.0111523	-0.0112404	0.0135334	0
Buen_Air_5_6	Buen_Air	sAM	1.3712	-0.0005505	0.0355556	0.00532156	-0.0097342	0.0342016	0
Buen_Air_5_8	Buen_Air	sAM	0.6813	-0.00451273	0.00685605	0.0120316	-0.00613344	0.00545446	0
Calgary_2_1	Calgary	nAM	1.3452	0.000986028	0.0319175	0.0121961	-0.00730843	0.0310852	0
Calgary_2_13	Calgary	nAM	1.5277	-0.0078566	0.0202177	0.00988034	-0.0128216	0.0174954	0
Calgary_2_3	Calgary	nAM	1.4905	-0.00443912	0.0210528	0.0136386	-0.00973672	0.0191865	0
Calgary_2_4	Calgary	nAM	1.0815	-0.0151553	-0.0334002	0.00934498	-0.00599425	-0.0361846	0
Calgary_2_6	Calgary	nAM	0.6994	0.000189628	0.033702	0.00829206	-0.00853956	0.0326027	0
Calgary_23_1	Calgary	nAM	0.7954	-0.0163333	-0.0191779	0.00393433	-0.0108131	-0.0227518	0
Calgary_23_15	Calgary	nAM	0.847	-0.00510645	0.0207711	0.0147785	-0.0103084	0.0187417	0
Calgary_23_6	Calgary	nAM	1.3551	-0.00281895	0.0285	0.0129754	-0.0100993	0.0267993	0
Calgary_24_14	Calgary	nAM	0.4693	-0.00835866	0.0128175	0.00367361	-0.0113913	0.0102174	0
Calgary_25_1	Calgary	nAM	1.2215	0.000218935	0.0173232	0.0149558	-0.00427211	0.0167896	0
Calgary_25_16	Calgary	nAM	0.5505	-0.00452377	0.024637	0.00631866	-0.0107461	0.0226266	0
Calgary_25_6	Calgary	nAM	1.3823	0.00290189	0.040862	0.0122763	-0.00777285	0.0402207	0
Calgary_25_7	Calgary	nAM	0.619	-0.00922157	0.00353136	0.0171642	-0.00982133	0.00102431	0
Calgary_27_10	Calgary	nAM	1.3155	2.83887e-05	0.0380496	0.0064841	-0.00982053	0.0367604	0
Calgary_27_13	Calgary	nAM	1.8805	-0.00605994	0.0151667	0.0126272	-0.00977888	0.0130815	0
Calgary_27_19	Calgary	nAM	1.3182	-0.014862	-0.015819	0.0155243	-0.0102613	-0.0191266	0
Calgary_27_2	Calgary	nAM	0.6274	-0.0107756	-0.0199456	0.0171436	-0.0052461	-0.0220549	0
Calgary_27_8	Calgary	nAM	1.8374	-0.0108888	-0.028124	0.0144551	-0.00323874	-0.0299839	0
Calgary_32_10	Calgary	nAM	1.0676	-0.0156106	-0.0337615	0.00561341	-0.00634061	-0.0366514	0
Calgary_32_5	Calgary	nAM	1.1433	-0.0143932	-0.0307308	0.00544045	-0.00594906	-0.0334089	0
Calgary_32_7	Calgary	nAM	0.8051	-0.0112627	-0.00650387	0.0173512	-0.00919564	-0.00919726	0
Calgary_32_8	Calgary	nAM	0.7787	-0.0135107	-0.013372	0.0157357	-0.00958943	-0.0164132	0
Calgary_35_10	Calgary	nAM	0.9331	-0.00698705	0.0104009	0.0123718	-0.00944092	0.00823809	0
Calgary_35_16	Calgary	nAM	0.9479	-0.0109525	-0.00122277	0.015605	-0.0102628	-0.00401582	0
Calgary_35_2	Calgary	nAM	0.9744	-0.00685805	-0.00840516	0.0153859	-0.00444895	-0.00989375	0
Calgary_36_16	Calgary	nAM	1.4567	-0.0148475	-0.00208932	0.011533	-0.0138009	-0.00586095	0
Calgary_36_5	Calgary	nAM	0.6444	-0.00236701	0.0381207	0.0101429	-0.0121527	0.0362092	0
Calgary_36_7	Calgary	nAM	0.6716	-0.00881369	0.00732481	0.0123807	-0.0104092	0.00479407	0
Calgary_37_11	Calgary	nAM	1.9644	0.000678935	0.043365	0.0104498	-0.0105679	0.0420631	0
Calgary_37_2	Calgary	nAM	1.7864	-0.00767773	0.0132607	0.012012	-0.0108482	0.0108217	0
Calgary_37_3	Calgary	nAM	0.8933	-0.000428436	0.0358117	0.0107707	-0.00968259	0.0344806	0
Calgary_37_6	Calgary	nAM	2.3064	-0.00659647	0.0131967	0.0124432	-0.00978726	0.0110397	0
Calgary_37_7	Calgary	nAM	3.4576	-0.00194863	0.0359951	0.00903636	-0.0111984	0.0342642	0
Calgary_37_8	Calgary	nAM	1.601	-0.0112978	-0.00200681	0.0134045	-0.0103934	-0.00486251	0
Calgary_37_9	Calgary	nAM	1.5812	-0.01	0.00166605	0.015544	-0.0100905	-0.00097892	0
Canberra_1_1	Canberra	OC	0.8677	-0.00570599	0.0119224	0.00874848	-0.00859732	0.0100394	0
Canberra_1_2	Canberra	OC	0.6496	-0.0087046	0.0138558	0.00626359	-0.0119941	0.0111307	0
Canberra_2_2	Canberra	OC	0.585	-0.00136274	0.0319365	0.00810178	-0.00958208	0.0304956	0
Canberra_2_20	Canberra	OC	0.7324	-0.0136609	-0.00690212	0.0100855	-0.011409	-0.0102026	0
Canberra_2_9	Canberra	OC	1.0406	-0.0109546	0.0104087	0.0109721	-0.0132753	0.00721882	0
Canberra_3_10	Canberra	OC	0.7055	-0.00882593	0.0144235	0.0110078	-0.0122583	0.0116478	0
Canberra_3_11	Canberra	OC	0.4897	-0.00431229	0.0326282	0.00913282	-0.0126101	0.0304003	0
Canberra_3_5	Canberra	OC	0.8655	-0.00743216	0.027039	0.00851005	-0.0141771	0.0241941	0
Canberra_30_14	Canberra	OC	0.8115	-0.0094063	0.0177302	0.0105062	-0.0136747	0.0146915	0
Canberra_30_3	Canberra	OC	0.8954	-0.0103107	0.016423	0.00949605	-0.01421	0.0131948	0
Canberra_30_4	Canberra	OC	0.5349	-0.00503519	0.0345346	0.00282339	-0.0138018	0.0320546	0
Canberra_31_15	Canberra	OC	0.8131	-0.009981	0.00932178	0.00948088	-0.0120536	0.00642087	0
Canberra_31_2	Canberra	OC	1.0991	5.60928e-05	0.0370508	0.0050569	-0.00953528	0.0358029	0
Canberra_31_6	Canberra	OC	0.5782	-0.0112678	0.0112206	0.00855968	-0.013788	0.0079219	0
Canberra_32_11	Canberra	OC	0.8714	-0.00353448	0.0363203	0.00888116	-0.0128144	0.034168	0
Canberra_32_13	Canberra	OC	0.5202	-0.0102312	0.0103824	0.011449	-0.0125697	0.00738064	0
Canberra_32_15	Canberra	OC	0.5684	-0.00258908	0.0289339	0.00994174	-0.00998951	0.0272779	0
Canberra_32_17	Canberra	OC	0.8217	-0.00295664	0.0171483	0.0104731	-0.00729421	0.0157988	0
Canberra_33_8	Canberra	OC	0.461	-0.00663821	0.0219984	0.0108293	-0.0121056	0.0195308	0
Canberra_34_7	Canberra	OC	0.8611	-0.00984485	0.0177731	0.00924456	-0.0141094	0.0146195	0
Canberra_4_13	Canberra	OC	0.5476	-0.0142001	0.000922234	0.00371104	-0.0139549	-0.00278445	0
Canberra_4_16	Canberra	OC	0.5348	-0.00768927	0.0225096	0.0117742	-0.0132532	0.0197525	0
Canberra_4_3	Canberra	OC	0.4792	-0.00454931	0.0311905	0.0063752	-0.012467	0.0289503	0
Canberra_4_7	Canberra	OC	1.7887	-0.00926795	0.0213152	0.0221779	-0.0144689	0.0181901	0
Canberra_5_10	Canberra	OC	1.4526	-0.00697285	0.0335547	0.00750224	-0.0154199	0.0306067	0
Canberra_5_11	Canberra	OC	4.2044	-0.00960737	0.0207191	0.0115743	-0.0146425	0.0175266	0
Canberra_5_14	Canberra	OC	0.8432	-0.0097365	0.0135973	0.00924296	-0.012924	0.010614	0
Canberra_5_4	Canberra	OC	0.6667	-0.00794342	0.021352	0.0115578	-0.013199	0.0185685	0
Cape_Town_12_10	Cape_Town	AF	1.8921	-0.00814817	0.00149776	0.0174712	-0.00825818	-0.000662178	0
Cape_Town_12_11	Cape_Town	AF	2.1849	0.000749235	0.00281839	0.0165412	-5.74862e-06	0.00291628	0
Cape_Town_12_13	Cape_Town	AF	2.3212	-0.00590226	0.00883678	0.0171751	-0.00798827	0.00700806	0
Cape_Town_12_2	Cape_Town	AF	1.5631	-0.00818598	0.0220789	0.0154684	-0.0136215	0.0192079	0
Cape_Town_12_4	Cape_Town	AF	2.0147	-0.0142743	-0.00200273	0.0159212	-0.0132696	-0.00562896	0
Cape_Town_12_7	Cape_Town	AF	2.116	-0.00240612	0.0287528	0.0136153	-0.00976591	0.0271503	0
Cape_Town_13_2	Cape_Town	AF	1.0875	0.000193796	0.0280818	0.0132076	-0.00708092	0.0271751	0
Cape_Town_13_3	Cape_Town	AF	1.1003	0.00080483	0.025673	0.0108885	-0.00586727	0.0250066	0
Cape_Town_13_4	Cape_Town	AF	1.8496	-0.00272222	0.0173164	0.0134236	-0.00711127	0.0160218	0
Cape_Town_13_6	Cape_Town	AF	1.3258	-0.0101052	0.0176949	0.0107201	-0.0143406	0.0144766	0
Cape_Town_13_7	Cape_Town	AF	0.7014	-0.00101534	0.028658	0.00715403	-0.00839798	0.0274187	0
Cape_Town_13_8	Cape_Town	AF	1.4703	-0.00133527	0.0345811	0.00537698	-0.01024	0.0330572	0
Cape_Town_13_9	Cape_Town	AF	1.8063	-0.00733581	0.0047375	0.0186629	-0.00831201	0.00267742	0
Cape_Town_14_10	Cape_Town	AF	1.9796	-0.00207221	0.0335026	0.0126213	-0.0106727	0.0318247	0
Cape_Town_14_2	Cape_Town	AF	0.6719	0.00246381	0.0280546	0.00989885	-0.00488121	0.0277363	0
Cape_Town_14_3	Cape_Town	AF	1.5787	-0.00562984	0.0215154	0.0147383	-0.0110066	0.0193252	0
Cape_Town_14_4	Cape_Town	AF	1.7011	-0.00681666	0.00743713	0.0116665	-0.00850925	0.00541944	0
Cape_Town_14_6	Cape_Town	AF	1.5859	-0.00150141	0.0125581	0.0120311	-0.00470053	0.0117416	0
Cape_Town_14_7	Cape_Town	AF	2.0799	-0.0142713	-0.00344169	0.0115229	-0.0128942	-0.00701811	0
Cape_Town_14_8	Cape_Town	AF	1.0009	-0.00986392	0.00488473	0.0128863	-0.0107921	0.00216531	0
Cape_Town_14_9	Cape_Town	AF	0.662	-0.0048739	0.0216745	0.00455185	-0.0103176	0.0196745	0
Cape_Town_18_12	Cape_Town	AF	0.6426	-0.00862226	0.0200242	0.0108822	-0.0135111	0.0171103	0
Cape_Town_18_13	Cape_Town	AF	0.8332	-0.000908545	0.0310129	0.00758327	-0.0089043	0.029721	0
Cape_Town_18_14	Cape_Town	AF	0.4591	-0.00723553	0.018595	0.0116522	-0.0118017	0.0160887	0
Cape_Town_18_16	Cape_Town	AF	0.5445	-0.00131788	0.0403671	0.0121603	-0.0117207	0.0386505	0
Cape_Town_18_3	Cape_Town	AF	1.087	-0.0014315	0.0378132	0.00622133	-0.0111695	0.0361543	0
Cape_Town_18_4	Cape_Town	AF	0.7219	-0.00286401	0.0294383	0.0135762	-0.0103856	0.0276939	0
Cape_Town_18_9	Cape_Town	AF	0.5787	-0.00980869	-0.00315553	0.0114171	-0.00865776	-0.00558669	0
Cape_Town_19_10	Cape_Town	AF	2.0385	-0.00305709	0.0376871	0.0127111	-0.0127071	0.0356117	0
Cape_Town_19_14	Cape_Town	AF	1.7622	-0.00972314	0.0239085	0.01031	-0.0155798	0.0205773	0
Cape_Town_19_15	Cape_Town	AF	0.5458	-0.0116477	0.000558464	0.00987978	-0.0113953	-0.00247521	0
Cape_Town_19_16	Cape_Town	AF	0.5681	-0.00731628	0.0195722	0.0148596	-0.0121326	0.0170117	0
Cape_Town_19_5	Cape_Town	AF	1.5074	-0.00960172	0.0211007	0.01383	-0.0147358	0.0178966	0
Cape_Town_19_9	Cape_Town	AF	1.7151	-0.0111446	0.00707015	0.0149986	-0.0125948	0.00394479	0
Cape_Town_3_15	Cape_Town	AF	0.6561	-0.00608716	0.0219714	0.00952388	-0.0115664	0.0196473	0
Cape_Town_3_17	Cape_Town	AF	1.9724	-0.0107706	0.00916697	0.0153549	-0.0127762	0.00606697	0
Cape_Town_3_4	Cape_Town	AF	1.2565	-0.0136169	-0.000151713	0.0135845	-0.0131137	-0.00367086	0
Cape_Town_3_9	Cape_Town	AF	0.7279	-0.0113349	0.00264601	0.011781	-0.0116335	-0.000377828	0
Cape_Town_4_1	Cape_Town	AF	0.7826	0.00138019	0.0251325	0.0105055	-0.00517161	0.0246334	0
Cape_Town_4_10	Cape_Town	AF	0.9794	-0.00890182	0.00577226	0.012267	-0.0100925	0.00327161	0
Cape_Town_4_13	Cape_Town	AF	0.7835	-0.00641335	0.0236969	0.00607246	-0.012328	0.0212295	0
Cape_Town_4_18	Cape_Town	AF	0.6437	-0.00338642	0.0198047	0.00954136	-0.00839687	0.0182534	0
Cape_Town_4_2	Cape_Town	AF	0.7986	-0.00855077	0.0176671	0.00689578	-0.012832	0.014852	0
Cape_Town_4_3	Cape_Town	AF	0.9567	-0.00594203	0.0195006	0.0113172	-0.0107867	0.0172982	0
Cape_Town_4_6	Cape_Town	AF	1.9477	-6.74792e-05	0.032014	0.0106874	-0.00835101	0.0309057	0
Cape_Town_4_8	Cape_Town	AF	0.8022	0.000101816	0.0344409	0.0154954	-0.00881562	0.0332937	0
Cape_Town_4_9	Cape_Town	AF	1.4055	-0.00163923	0.0254468	0.00558898	-0.0081695	0.0241555	0
Cape_Town_6_12	Cape_Town	AF	0.4748	-0.00375328	0.0290589	0.00813899	-0.0111464	0.0270973	0
Cape_Town_6_13	Cape_Town	AF	0.8364	-0.00912265	0.0165074	0.0133981	-0.0130842	0.0135839	0
Cape_Town_6_5	Cape_Town	AF	0.4819	-0.014803	-0.00284628	0.011033	-0.013562	-0.0065806	0
Cape_Town_7_11	Cape_Town	AF	0.8462	-0.0108512	0.00534111	0.00992932	-0.0118638	0.00235062	0
Cape_Town_7_14	Cape_Town	AF	0.6728	-0.00563894	0.0280778	0.00553859	-0.0127139	0.0256617	0
Cape_Town_7_6	Cape_Town	AF	0.4065	-0.0131004	-0.000880615	0.00948864	-0.0124261	-0.00424124	0
Cape_Town_8_1	Cape_Town	AF	0.6478	-0.000529028	0.0382285	0.00593492	-0.0104053	0.036789	0
Cape_Town_8_11	Cape_Town	AF	0.5538	-0.00458128	0.0311584	0.0127542	-0.0124896	0.028911	0
Cape_Town_8_2	Cape_Town	AF	0.7691	-0.0157141	-0.00754788	0.0106071	-0.0132251	-0.0113578	0
Cape_Town_8_3	Cape_Town	AF	0.6331	-0.0103131	0.00252041	0.012675	-0.010614	-0.000234693	0
Cape_Town_8_4	Cape_Town	AF	0.6291	-0.0115629	0.00508103	0.0151089	-0.012484	0.0019152	0
Cape_Town_8_6	Cape_Town	AF	1.8389	-0.0110816	0.010886	0.0105007	-0.0135215	0.00764696	0
Cape_Town_8_7	Cape_Town	AF	0.6347	-0.00911041	-0.00473277	0.0131727	-0.00757505	-0.00692945	0
Cape_Town_8_8	Cape_Town	AF	0.9075	-0.00959492	0.0170582	0.00675784	-0.013683	0.0139936	0
Cape_Town_8_9	Cape_Town	AF	0.4366	-0.00809522	0.0083218	0.00901521	-0.00997322	0.00594304	0
cg_178	Spain	EU	3.72657	-0.0141644	0.000262592	0.0112604	-0.0137497	-0.00341237	0
cg_286	Spain	EU	2.01454	-0.00845338	0.0226366	0.01215	-0.0140241	0.0196774	0
cg_301	Spain	EU	2.98774	-0.0125958	0.00593455	0.0140396	-0.0137025	0.00247231	0
cg_453	Spain	EU	2.96908	-0.0171616	-0.00192983	0.0114816	-0.0160773	-0.00630581	0
Chrchurch_1_11	Chrchurch	OC	0.7346	-0.00911291	0.0113372	0.00877173	-0.0117367	0.00859228	0
Chrchurch_1_5	Chrchurch	OC	0.737	-0.00827647	-0.00417999	0.00728478	-0.00691259	-0.00617967	0
Chrchurch_1_9	Chrchurch	OC	1.9575	-0.00628522	0.0282111	0.00874835	-0.0133726	0.025623	0
Chrchurch_2_12	Chrchurch	OC	1.0994	-0.000819335	0.0428426	0.00760894	-0.0118799	0.0411707	0
Chrchurch_2_15	Chrchurch	OC	0.8964	-0.0143988	-0.00065465	0.00935516	-0.0137388	-0.00435903	0
Chrchurch_2_17	Chrchurch	OC	0.5798	-0.0100608	0.00421386	0.00449348	-0.0108086	0.00146634	0
Chrchurch_2_19	Chrchurch	OC	2.2481	-0.0119615	0.00144571	0.0151086	-0.0119281	-0.00169942	0
Chrchurch_2_20	Chrchurch	OC	0.6784	-0.00976675	0.00287208	0.0107753	-0.0101773	0.000246396	0
Chrchurch_2_3	Chrchurch	OC	0.7614	-0.0113163	0.00311637	0.00798079	-0.0117373	8.12955e-05	0
Chrchurch_2_5	Chrchurch	OC	2.2988	-0.0161306	-0.00448459	0.0145406	-0.0144203	-0.00850668	0
Chrchurch_2_7	Chrchurch	OC	0.8886	-0.0177204	-0.0195811	0.0106652	-0.0120486	-0.0235002	0
Chrchurch_2_8	Chrchurch	OC	2.1205	-0.00946707	0.0125316	0.0154813	-0.0123879	0.00965439	0
Chrchurch_3_1	Chrchurch	OC	1.1128	-0.013206	-0.00536056	0.0115682	-0.0113686	-0.00859586	0
Chrchurch_3_13	Chrchurch	OC	0.5236	-0.00746816	0.0240961	0.011791	-0.0134502	0.0213421	0
Chrchurch_3_15	Chrchurch	OC	0.8338	-0.0072197	0.0193175	0.00982569	-0.0119734	0.0167906	0
Chrchurch_3_2	Chrchurch	OC	0.8995	-0.00748099	0.0106354	0.0131636	-0.00997872	0.00833676	0
Chrchurch_3_5	Chrchurch	OC	0.8408	-0.00655248	0.00581227	0.0117589	-0.00783353	0.00391832	0
Chrchurch_3_6	Chrchurch	OC	1.923	-0.0147645	-0.00231469	0.0143372	-0.0136624	-0.00605717	0
Chrchurch_3_7	Chrchurch	OC	1.2911	-0.0149808	-0.0137488	0.011753	-0.0109119	-0.0171577	0
Chrchurch_3_8	Chrchurch	OC	0.6582	-0.0143421	-0.0138501	0.0105021	-0.0102688	-0.0170902	0
Chrchurch_37_1	Chrchurch	OC	1.2861	-0.00992977	0.0210999	0.00808432	-0.0150525	0.0178109	0
Chrchurch_37_10	Chrchurch	OC	0.8726	-0.00691395	0.0251992	0.00853472	-0.0132004	0.0225511	0
Chrchurch_37_12	Chrchurch	OC	1.0759	-0.0137578	-0.0199181	0.0107223	-0.00813385	-0.0228002	0
Chrchurch_37_13	Chrchurch	OC	0.6578	-0.00719557	0.0200939	0.00634166	-0.0121511	0.0175469	0
Chrchurch_37_19	Chrchurch	OC	0.7344	-0.00973423	0.0196423	0.0068979	-0.0144863	0.0164536	0
Chrchurch_37_2	Chrchurch	OC	1.3042	-0.00196281	0.0445051	0.00626909	-0.0134147	0.0424806	0
Chrchurch_37_21	Chrchurch	OC	0.8843	-0.000602479	0.0389109	0.00664961	-0.0106528	0.0374291	0
Chrchurch_37_5	Chrchurch	OC	1.1061	-0.0104539	0.0150685	0.00955951	-0.0139977	0.0118494	0
Chrchurch_37_8	Chrchurch	OC	0.7835	-0.00388973	0.0185773	0.00922349	-0.00856535	0.0169375	0
Chrchurch_38_1	Chrchurch	OC	0.9073	-0.00954374	0.0160611	0.00790925	-0.0133755	0.0130438	0
Chrchurch_38_13	Chrchurch	OC	0.7548	-0.0124129	0.00716943	0.00800086	-0.0138456	0.00371243	0
Chrchurch_38_14	Chrchurch	OC	0.8578	-0.00434278	0.0373363	0.00747565	-0.0138581	0.0349401	0
Chrchurch_38_16	Chrchurch	OC	0.5061	-0.0128983	0.00555041	0.0111251	-0.0138954	0.00202295	0
Chrchurch_38_2	Chrchurch	OC	1.2611	-0.0162857	0.000123375	0.00643748	-0.0157628	-0.00409589	0
Chrchurch_38_20	Chrchurch	OC	0.6834	-0.00172587	0.0398365	0.00838816	-0.0119775	0.0380324	0
Chrchurch_38_3	Chrchurch	OC	0.5135	-0.00917587	0.0178017	0.00823897	-0.0134706	0.0148202	0
Chrchurch_38_7	Chrchurch	OC	0.7155	-0.0101414	0.0175323	0.00452216	-0.0143335	0.0143101	0
Chrchurch_38_8	Chrchurch	OC	1.0536	-0.00464207	0.0379828	0.00456236	-0.0143146	0.0354871	0
Chrchurch_39_1	Chrchurch	OC	1.5633	-0.0101288	0.00892443	0.00769318	-0.0120934	0.00599882	0
Chrchurch_39_11	Chrchurch	OC	0.8728	-0.0129486	0.00322909	0.00905818	-0.0133432	-0.000232287	0
Chrchurch_39_16	Chrchurch	OC	0.9993	0.00277473	0.0436245	0.00746008	-0.00861067	0.0428562	0
Chrchurch_39_17	Chrchurch	OC	1.9656	-0.00326317	0.0422349	0.00691926	-0.0140832	0.0399513	0
Chrchurch_39_18	Chrchurch	OC	0.7638	-0.00287886	0.0394158	0.0102753	-0.0129823	0.0373277	0
Chrchurch_39_2	Chrchurch	OC	0.7326	-0.00798139	0.00713885	0.00964556	-0.0095571	0.00482986	0
Chrchurch_39_5	Chrchurch	OC	1.4874	-0.0160377	-0.002079	0.00662047	-0.0149532	-0.00615903	0
Chrchurch_39_6	Chrchurch	OC	0.8078	-0.0171824	-0.0113916	0.0151294	-0.0136486	-0.0154506	0
Chrchurch_39_7	Chrchurch	OC	0.8221	-0.00745025	0.0178632	0.00971487	-0.0118197	0.0153262	0
Chrchurch_4_1	Chrchurch	OC	1.057	-0.013727	-0.0046284	0.00955104	-0.0120614	-0.00802351	0
Chrchurch_4_10	Chrchurch	OC	1.6092	-0.00960732	0.0228312	0.00737619	-0.0151891	0.0195667	0
Chrchurch_4_11	Chrchurch	OC	0.6597	-0.0181725	-0.0234774	0.0104301	-0.0114769	-0.0273809	0
Chrchurch_4_12	Chrchurch	OC	0.8704	-0.017063	-0.0227413	0.0106063	-0.0105958	-0.0263826	0
Chrchurch_4_16	Chrchurch	OC	0.7502	-0.0103823	-0.00345657	0.0104451	-0.00913393	-0.00602594	0
Chrchurch_4_17	Chrchurch	OC	0.7637	-0.0141672	-0.00145704	0.00894461	-0.0133073	-0.00507412	0
Chrchurch_4_5	Chrchurch	OC	1.1508	-0.00756007	0.0191224	0.0112243	-0.0122517	0.0165142	0
Chrchurch_4_7	Chrchurch	OC	0.8253	-0.00459304	0.0345815	0.00791406	-0.0133869	0.0322144	0
Chrchurch_4_8	Chrchurch	OC	0.7514	-0.00848183	0.00749087	0.0107706	-0.0101316	0.00504036	0
Chrchurch_40_10	Chrchurch	OC	0.4873	-0.00103573	0.0256241	0.0101396	-0.00763244	0.0244829	0
Chrchurch_40_13	Chrchurch	OC	1.2385	-0.00102062	0.0430448	0.00760875	-0.0121267	0.041314	0
Chrchurch_40_14	Chrchurch	OC	0.9864	-0.000278867	0.0329971	0.0109173	-0.00880964	0.0318006	0
Chrchurch_40_16	Chrchurch	OC	0.6501	-0.00918897	0.0221572	0.0105196	-0.0146106	0.019024	0
Chrchurch_40_17	Chrchurch	OC	0.4352	-0.0148485	-0.00155691	0.0106554	-0.0139396	-0.00534693	0
Chrchurch_40_2	Chrchurch	OC	0.908	-0.00438993	0.0293218	0.00695498	-0.0118294	0.0271865	0
Chrchurch_40_20	Chrchurch	OC	1.058	0.00130415	0.0426392	0.0113573	-0.00977612	0.0415238	0
Chrchurch_40_4	Chrchurch	OC	2.6582	-0.0152541	-0.00184753	0.0111976	-0.0142562	-0.00573263	0
Chrchurch_40_6	Chrchurch	OC	1.3232	-0.0069671	0.0233278	0.0124028	-0.0127674	0.0207297	0
Chrchurch_41_1	Chrchurch	OC	0.6615	-0.00955691	0.0150438	0.0100254	-0.0131249	0.0120577	0
Chrchurch_41_12	Chrchurch	OC	0.4551	-0.00297824	0.0343772	0.00609798	-0.0117742	0.032435	0
Chrchurch_41_13	Chrchurch	OC	1.7253	-0.00735839	0.0195399	0.00802394	-0.012165	0.0169696	0
Chrchurch_41_15	Chrchurch	OC	1.7497	-0.0141732	-0.00138971	0.00828477	-0.0133305	-0.00501063	0
Chrchurch_41_5	Chrchurch	OC	0.4539	-0.00823133	0.0105238	0.00701875	-0.0106746	0.00803477	0
Chrchurch_41_6	Chrchurch	OC	1.1208	0.0041985	0.043311	0.00864793	-0.00715427	0.0429218	0
Chrchurch_41_8	Chrchurch	OC	1.5037	-0.00569105	0.0303605	0.010267	-0.013355	0.0278531	0
Chrchurch_6_1	Chrchurch	OC	0.9364	-0.00996271	0.0132866	0.00731722	-0.0130621	0.0102554	0
Chrchurch_6_13	Chrchurch	OC	1.7262	-0.0110841	0.0020424	0.00887677	-0.0112351	-0.000895979	0
Chrchurch_6_15	Chrchurch	OC	0.999	-0.016429	-0.00892821	0.0113885	-0.0135584	-0.0128761	0
Chrchurch_6_4	Chrchurch	OC	0.6702	-0.0108532	0.00257214	0.022357	-0.0111491	-0.000324523	0
Chrchurch_6_6	Chrchurch	OC	1.2993	-0.0145584	-0.00909081	0.00940951	-0.0117095	-0.012549	0
Chrchurch_6_8	Chrchurch	OC	2.6436	-0.0137513	-0.00110549	0.0122527	-0.0129966	-0.00462691	0
Chrchurch_6_9	Chrchurch	OC	0.7857	-0.0158961	-0.0160772	0.00790588	-0.0111934	-0.0196436	0
Edmonton_39_11	Edmonton	nAM	1.2425	-0.016978	-0.0250147	0.00638264	-0.00992517	-0.0285565	0
Edmonton_5_4	Edmonton	nAM	1.3383	-0.0102655	0.00120035	0.00983091	-0.0102264	-0.00149747	0
Hiroshima_1_1	Hiroshima	JP	1.0087	-0.000238651	0.0390804	0.00722972	-0.0103453	0.037687	0
Hiroshima_1_10	Hiroshima	JP	0.7775	-0.00192353	0.0348027	0.00620792	-0.0108656	0.033119	0
Hiroshima_1_11	Hiroshima	JP	0.7282	-0.00473216	0.0252658	0.00670573	-0.0111102	0.0231801	0
Hiroshima_1_3	Hiroshima	JP	0.575	-0.00453857	0.0231297	0.00633142	-0.0103703	0.0211669	0
Hiroshima_2_13	Hiroshima	JP	0.6617	-0.017015	-0.0178476	0.00710646	-0.0118159	-0.0216433	0
Hiroshima_2_18	Hiroshima	JP	0.4531	-0.00380871	0.00177767	0.00563269	-0.00413903	0.000731327	0
Hiroshima_23_14	Hiroshima	JP	0.7777	-0.00425206	0.0342716	0.00891682	-0.0129773	0.0320033	0
Hiroshima_23_7	Hiroshima	JP	0.9158	-0.0101038	0.00956343	0.00881273	-0.0122348	0.0066225	0
Hiroshima_3_11	Hiroshima	JP	0.7468	-0.00968599	0.00714095	0.00413956	-0.0112042	0.00439071	0
Hiroshima_4_11	Hiroshima	JP	0.5541	-0.00817909	0.00395537	0.00591628	-0.00892412	0.00170369	0
Hiroshima_4_18	Hiroshima	JP	0.507	-0.0157389	-0.0190949	0.00837875	-0.0102605	-0.0225178	0
Hiroshima_4_2	Hiroshima	JP	0.5511	-0.00532487	0.0149467	0.0060058	-0.00901193	0.0130592	0
Hiroshima_4_3	Hiroshima	JP	0.7108	-0.015481	-0.0172016	0.00820769	-0.0105014	-0.0206223	0
Hiroshima_4_5	Hiroshima	JP	0.7597	-0.0160837	-0.0100631	0.00662335	-0.0129311	-0.013883	0
Hiroshima_5_13	Hiroshima	JP	0.6321	-0.0162729	-0.016418	0.00712314	-0.0114692	-0.0200703	0
Hiroshima_5_16	Hiroshima	JP	0.4101	0.0012621	0.0359255	0.00714329	-0.0080791	0.035028	0
Hiroshima_5_3	Hiroshima	JP	0.4938	0.00666216	0.0273309	0.00691843	-0.000638605	0.0281239	0
Kunming_1_10	Kunming	CN	0.988	-0.0163352	-0.0147568	0.00960097	-0.0119592	-0.0184819	0
Kunming_1_3	Kunming	CN	1.4883	-0.0171001	-0.0178904	0.00818436	-0.0118871	-0.0217066	0
Kunming_1_6	Kunming	CN	1.3406	-0.00670698	0.0208037	0.00699749	-0.0118628	0.0183589	0
Kunming_1_9	Kunming	CN	1.4739	-0.00746711	0.0230886	0.00633024	-0.0131884	0.0203693	0
Kunming_2_12	Kunming	CN	1.3904	-0.0120693	-0.00152713	0.0126993	-0.0112628	-0.00459886	0
Kunming_2_6	Kunming	CN	1.1367	-0.000850559	0.0103994	0.0126044	-0.00351313	0.00982487	0
Kunming_3_8	Kunming	CN	2.0141	-0.00675644	0.0114893	0.0171865	-0.00949985	0.00934907	0
Kunming_4_11	Kunming	CN	1.0579	-0.0102981	-0.026142	0.0142843	-0.00318115	-0.0279166	0
Kunming_4_12	Kunming	CN	1.0791	-0.00859621	-0.00143291	0.014743	-0.00793243	-0.00360895	0
Kunming_4_15	Kunming	CN	1.4332	-0.00816411	0.00678559	0.0117801	-0.00964216	0.00444135	0
Kunming_4_4	Kunming	CN	1.9147	-0.00109914	0.00679252	0.0149832	-0.00281972	0.00627659	0
Kunming_4_5	Kunming	CN	0.8457	-0.0181365	-0.0365248	0.0139888	-0.00806519	-0.0399743	0
Kunming_4_7	Kunming	CN	1.0741	-0.0092855	0.00488391	0.0129615	-0.0102332	0.00231423	0
Kunming_4_8	Kunming	CN	0.8234	-0.000395606	0.0319668	0.00954536	-0.00865574	0.0307751	0
Kunming_47_13	Kunming	CN	0.9756	-0.00921743	0.0203407	0.0113657	-0.0141679	0.0172619	0
Kunming_47_8	Kunming	CN	0.8682	-0.00724182	0.0228333	0.0101936	-0.0129048	0.020181	0
Kunming_47_9	Kunming	CN	0.9481	-0.0079999	0.0197907	0.00761115	-0.0128495	0.0170458	0
Kunming_48_1	Kunming	CN	1.0458	-0.0103723	0.00360741	0.00960116	-0.0109526	0.000799927	0
Kunming_48_13	Kunming	CN	0.7685	-0.0125488	-0.000398052	0.00899417	-0.0120182	-0.00363236	0
Kunming_48_14	Kunming	CN	0.719	-0.0147447	-0.00188911	0.0119707	-0.0137533	-0.00564094	0
Kunming_48_3	Kunming	CN	1.2264	-0.0164339	-0.0166693	0.0101007	-0.0115596	-0.0203547	0
Kunming_48_6	Kunming	CN	0.9186	-0.00204044	0.0322502	0.0119655	-0.0103179	0.0306232	0
Kunming_49_12	Kunming	CN	0.8379	-0.0171399	-0.0072575	0.00885685	-0.0146774	-0.0114463	0
Kunming_49_13	Kunming	CN	0.672	-0.00742879	0.0167301	0.0123027	-0.0115057	0.0142373	0
Kunming_49_16	Kunming	CN	0.8358	-0.0026945	0.013559	0.0139686	-0.006112	0.0123996	0
Kunming_49_9	Kunming	CN	0.8877	-0.0105595	0.00163117	0.0126572	-0.0106219	-0.00115741	0
Kunming_5_11	Kunming	CN	0.6569	-0.0108379	-0.000843618	0.0144072	-0.0102502	-0.00361992	0
Kunming_5_13	Kunming	CN	1.1415	-0.00672559	0.0260684	0.0117835	-0.0132434	0.0234394	0
Kunming_5_2	Kunming	CN	1.598	-0.00820452	-0.00662811	0.00913561	-0.00620948	-0.00852575	0
Kunming_5_5	Kunming	CN	4.6799	-0.0127654	-0.0032774	0.00977555	-0.0114822	-0.00646965	0
Kunming_5_7	Kunming	CN	1.0653	-0.0160832	-0.0192444	0.00736957	-0.0105544	-0.0227513	0
Kunming_5_9	Kunming	CN	1.2454	-0.00768383	0.0252101	0.00692247	-0.0139469	0.0223623	0
Kunming_50_1	Kunming	CN	0.9598	-0.00952972	0.00683476	0.0137334	-0.010974	0.0041354	0
Kyoto_1_3	Kyoto	JP	0.5374	0.000488959	0.0389474	0.00239951	-0.00960803	0.0377469	0
Kyoto_2_17	Kyoto	JP	1.5422	-0.011575	0.0167593	0.011218	-0.0155182	0.0131924	0
Kyoto_2_19	Kyoto	JP	1.4187	-0.00477511	0.0404261	0.00597293	-0.0150755	0.0378128	0
Kyoto_22_19	Kyoto	JP	1.6038	-0.0163553	-0.017478	0.00888485	-0.0112743	-0.0211155	0
Kyoto_23_13	Kyoto	JP	0.4401	-0.0098422	-0.000610708	0.00912061	-0.00934877	-0.00313725	0
Kyoto_4_2	Kyoto	JP	1.7847	-0.00539372	0.0352904	0.00962977	-0.0143438	0.032692	0
Kyoto_4_6	Kyoto	JP	0.6664	-0.00806446	0.0193868	0.0057107	-0.0128073	0.016639	0
Landshut_1_1	Landshut	EU	1.3217	-0.0158325	-0.0212186	0.00917102	-0.00980123	-0.0245934	0
Landshut_1_11	Landshut	EU	1.8271	-0.0162258	-0.0182834	0.0135466	-0.0109408	-0.0218599	0
Landshut_1_14	Landshut	EU	0.8142	-0.0153375	-0.0168635	0.00962723	-0.0104503	-0.0202585	0
Landshut_1_15	Landshut	EU	1.1572	-0.00783306	0.019643	0.0115816	-0.0126501	0.0169463	0
Landshut_1_18	Landshut	EU	1.49	-0.0160668	-0.016961	0.00792315	-0.0111295	-0.0205415	0
Landshut_1_4	Landshut	EU	1.5948	-0.0157661	-0.0150391	0.0117028	-0.0113365	-0.0186072	0
Landshut_1_5	Landshut	EU	1.0658	-0.00558578	0.0234499	0.00846993	-0.0114647	0.0212052	0
Landshut_1_7	Landshut	EU	1.5091	-0.0164754	-0.0202184	0.00913468	-0.0106811	-0.0237936	0
Landshut_1_8	Landshut	EU	0.739	-0.00654586	0.0214142	0.00614578	-0.0118652	0.0189904	0
Landshut_1_9	Landshut	EU	1.1498	-0.0136382	-0.0133892	0.0105845	-0.00970809	-0.0164627	0
Landshut_2_12	Landshut	EU	1.8466	-0.018725	-0.031783	0.0136936	-0.00986097	-0.0355464	0
Landshut_2_17	Landshut	EU	0.9253	-0.018438	-0.0336608	0.00750155	-0.00909773	-0.0372859	0
Landshut_2_2	Landshut	EU	0.7475	-0.00987728	0.00412662	0.00940665	-0.0106088	0.00142958	0
Landshut_2_20	Landshut	EU	1.157	-0.0183481	-0.0367465	0.00702322	-0.00821226	-0.0402432	0
Landshut_2_6	Landshut	EU	0.7762	-0.0176952	-0.0366795	0.00764399	-0.00759891	-0.0400096	0
Landshut_2_7	Landshut	EU	1.1784	-0.0177393	-0.0370649	0.0091129	-0.00754173	-0.0403932	0
Landshut_2_8	Landshut	EU	1.9607	-0.0176771	-0.0299411	0.0279907	-0.00932542	-0.033496	0
Landshut_3_11	Landshut	EU	1.1771	-0.0175959	-0.0295296	0.0111181	-0.00935354	-0.0330776	0
Landshut_3_16	Landshut	EU	1.3504	-0.00850085	0.0239976	0.00647047	-0.0144222	0.0209798	0
Landshut_3_18	Landshut	EU	1.4952	-0.0131589	-0.0127125	0.009563	-0.00942032	-0.0156851	0
Landshut_3_2	Landshut	EU	0.7845	-0.00447551	0.00691238	0.0145902	-0.00611207	0.0055185	0
Landshut_3_3	Landshut	EU	0.7987	-0.0121956	-0.0129581	0.00980803	-0.00842625	-0.015673	0
Landshut_4_10	Landshut	EU	0.679	-0.0107368	0.0069324	0.00924407	-0.0121652	0.00391731	0
Landshut_4_11	Landshut	EU	1.1715	-0.00821602	0.00299327	0.00805565	-0.00871078	0.000764813	0
Landshut_4_12	Landshut	EU	1.0088	-0.0058596	0.00974611	0.00922039	-0.00818242	0.00789745	0
Landshut_4_13	Landshut	EU	1.2655	-0.00823871	0.000799767	0.0118514	-0.00816498	-0.00135982	0
Landshut_4_4	Landshut	EU	1.4629	-0.0164444	-0.0186537	0.00910671	-0.0110562	-0.0222742	0
Landshut_4_6	Landshut	EU	0.8685	-0.011866	-0.0132457	0.00940697	-0.00803343	-0.0158655	0
Landshut_4_7	Landshut	EU	0.8616	-0.00788308	0.016502	0.00975795	-0.0118855	0.0138995	0
Landshut_4_9	Landshut	EU	1.0954	-0.0057712	0.0155809	0.00745979	-0.00960717	0.0135563	0
Landshut_47_1	Landshut	EU	1.5348	-0.00943744	0.000994405	0.00995461	-0.00937324	-0.00148207	0
Landshut_47_10	Landshut	EU	0.7211	-0.00278996	0.0384555	0.00471651	-0.0126479	0.0364231	0
Landshut_47_14	Landshut	EU	1.0321	-0.00945859	0.00334518	0.00712185	-0.0100021	0.000783128	0
Landshut_47_16	Landshut	EU	0.5181	-0.00937507	0.000531215	0.0073707	-0.00919311	-0.00191333	0
Landshut_47_2	Landshut	EU	0.6203	-0.00910604	0.00592836	0.00810629	-0.0103301	0.00336954	0
Landshut_47_20	Landshut	EU	0.562	-0.00988906	-0.00129594	0.00762308	-0.00921668	-0.00381126	0
Landshut_47_7	Landshut	EU	1.2223	-0.00854077	-0.00228295	0.00951012	-0.00765888	-0.00441568	0
Landshut_48_13	Landshut	EU	0.5051	-0.00752611	0.00355991	0.0085726	-0.00819104	0.0014907	0
Landshut_48_3	Landshut	EU	0.8068	-0.016028	-0.014491	0.00958859	-0.0117313	-0.0181455	0
Landshut_48_4	Landshut	EU	1.1927	-0.014526	-0.0109892	0.0105039	-0.0111868	-0.0143744	0
Landshut_48_6	Landshut	EU	1.4459	-0.0146901	-0.0112535	0.00603898	-0.0112769	-0.0146721	0
Landshut_48_8	Landshut	EU	1.7211	-0.0186663	-0.0406836	0.00803991	-0.00750059	-0.0441285	0
Landshut_48_9	Landshut	EU	0.8186	-0.0128308	-0.00699927	0.0134912	-0.010582	-0.0100816	0
Landshut_49_11	Landshut	EU	0.8761	-0.0105619	0.00548138	0.0124448	-0.0116207	0.00256098	0
Landshut_49_15	Landshut	EU	3.6392	-0.0191513	-0.0383698	0.0128475	-0.00856786	-0.0420191	0
Landshut_49_19	Landshut	EU	2.3408	-0.0151605	-0.0190778	0.0102355	-0.00970619	-0.0223516	0
Landshut_49_2	Landshut	EU	0.9433	-0.00893111	0.000865219	0.00867937	-0.00885072	-0.0014758	0
Landshut_49_8	Landshut	EU	1.1278	-0.00909399	0.000554225	0.00928035	-0.00892756	-0.00181836	0
Landshut_5_1	Landshut	EU	0.9347	-0.00828376	0.006111	0.0129286	-0.00958314	0.00375878	0
Landshut_5_11	Landshut	EU	1.0915	-0.0166392	-0.039024	0.0133614	-0.00597206	-0.0420008	0
Landshut_5_12	Landshut	EU	0.875	-0.0193772	-0.0355394	0.00740941	-0.00951866	-0.0393436	0
Landshut_5_14	Landshut	EU	1.5757	-0.0186057	-0.0398405	0.00971663	-0.00766021	-0.0432984	0
Landshut_5_15	Landshut	EU	2.2726	-0.0164635	-0.0331103	0.0261409	-0.00733294	-0.0362432	0
Landshut_5_19	Landshut	EU	0.8179	-0.00860407	0.00378646	0.0138839	-0.0092909	0.00143054	0
Landshut_5_20	Landshut	EU	1.0273	-0.0122777	0.00554849	0.00911039	-0.0132954	0.00218173	0
Landshut_5_6	Landshut	EU	1.3921	-0.00879994	0.00281748	0.010546	-0.00922931	0.000443889	0
Landshut_5_8	Landshut	EU	0.7486	-0.0180462	-0.0374719	0.011659	-0.00773282	-0.0408658	0
Landshut_50_14	Landshut	EU	1.6284	-0.00694538	0.0292262	0.00671808	-0.014273	0.0264328	0
Landshut_50_16	Landshut	EU	0.7899	-0.0127214	-0.00652666	0.00904976	-0.0105987	-0.0095968	0
Landshut_50_2	Landshut	EU	1.2575	-0.0149549	-0.00246698	0.0114783	-0.0138068	-0.00625353	0
Landshut_50_20	Landshut	EU	2.682	-0.0160733	-0.0182667	0.0124723	-0.0107978	-0.0218043	0
Landshut_50_5	Landshut	EU	0.5987	-0.0144143	-0.0359704	0.00593258	-0.00461331	-0.0384755	0
Landshut_50_6	Landshut	EU	1.1793	-0.00803022	0.0179455	0.0103045	-0.0124012	0.0152557	0
Landshut_50_8	Landshut	EU	0.8378	-0.00876281	0.0184874	0.00831327	-0.0132491	0.0155895	0
Landshut_50_9	Landshut	EU	0.9946	-0.00854087	0.0235644	0.00955833	-0.0143488	0.0205509	0
Landshut_51_10	Landshut	EU	0.9684	-0.00500915	-0.00491894	0.00990586	-0.00356535	-0.0060478	0
Landshut_51_13	Landshut	EU	1.1178	-0.0185173	-0.0168822	0.00734719	-0.0135169	-0.0210995	0
Landshut_51_15	Landshut	EU	0.7142	-0.00985326	0.00680274	0.00807806	-0.0112782	0.00402073	0
Landshut_51_16	Landshut	EU	0.7904	-0.00816761	0.00560689	0.011462	-0.00934048	0.0033019	0
Landshut_51_2	Landshut	EU	1.0098	-0.0158705	-0.019115	0.0084926	-0.0103824	-0.0225712	0
Landshut_51_6	Landshut	EU	1.1193	-0.0108703	0.003281	0.0103236	-0.0113491	0.000355767	0
Landshut_51_7	Landshut	EU	1.1848	0.00415725	0.0334871	0.00643288	-0.0046515	0.033422	0
Landshut_51_8	Landshut	EU	1.0291	-0.0181603	-0.0354434	0.00582905	-0.00836805	-0.0389359	0
Lanzhou_2_15	Lanzhou	CN	1.4427	-0.00845117	0.0171986	0.0112758	-0.0126145	0.0144253	0
Lanzhou_3_15	Lanzhou	CN	0.9843	-0.00872217	0.014109	0.00716666	-0.0120766	0.0113707	0
Lanzhou_37_15	Lanzhou	CN	1.02	-0.00872009	0.017638	0.0109226	-0.012988	0.01478	0
Linkoping_13_1	Linkoping	EU	0.4971	-0.0123485	-0.0218077	0.0079932	-0.00628348	-0.0242607	0
Linkoping_13_2	Linkoping	EU	0.4334	-0.0118892	-0.0197005	0.00593997	-0.00638518	-0.0221063	0
Linkoping_13_3	Linkoping	EU	0.7594	-0.0184542	-0.0383171	0.00587655	-0.00790819	-0.0417877	0
Linkoping_13_4	Linkoping	EU	0.5597	-0.0180281	-0.0341595	0.00548522	-0.00857265	-0.0376616	0
Linkoping_13_8	Linkoping	EU	0.5946	-0.0162774	-0.0310515	0.00756911	-0.00768608	-0.0342063	0
Linkoping_15_10	Linkoping	EU	0.5438	-0.0131215	-0.0101124	0.0106319	-0.0100571	-0.0131639	0
Linkoping_15_2	Linkoping	EU	0.8726	-0.01577	-0.0202725	0.0147336	-0.00998579	-0.0236633	0
Linkoping_15_4	Linkoping	EU	0.7992	-0.00474334	0.0256384	0.00561612	-0.0112174	0.0235372	0
Linkoping_15_8	Linkoping	EU	0.7563	-0.0174444	-0.0356485	0.00891801	-0.00762352	-0.0389487	0
Linkoping_16_10	Linkoping	EU	1.2071	-0.0189232	-0.0381859	0.00753044	-0.00839515	-0.0417824	0
Linkoping_16_2	Linkoping	EU	0.7156	-0.0183573	-0.0399184	0.00948915	-0.00740017	-0.0433095	0
Linkoping_16_3	Linkoping	EU	0.5113	-0.016651	-0.0352434	0.0049931	-0.00696194	-0.0383521	0
Linkoping_16_4	Linkoping	EU	0.9448	-0.0104538	-0.00138041	0.0161643	-0.00974032	-0.00403901	0
Linkoping_16_5	Linkoping	EU	0.9652	-0.0172796	-0.0378495	0.0102996	-0.00689465	-0.0410321	0
Linkoping_16_7	Linkoping	EU	0.8513	-0.016876	-0.0376233	0.0117775	-0.00656338	-0.0407091	0
Linkoping_25_2	Linkoping	EU	0.5678	-0.0105507	-0.00583685	0.0121593	-0.00868053	-0.00836869	0
Linkoping_25_5	Linkoping	EU	0.7496	-0.0174038	-0.0243838	0.00687622	-0.0104998	-0.0280573	0
Linkoping_25_7	Linkoping	EU	1.7292	-0.00902324	0.00125574	0.00828717	-0.00904079	-0.00112244	0
Linkoping_25_8	Linkoping	EU	0.517	-0.0169312	-0.034546	0.00564911	-0.00741315	-0.037751	0
Linkoping_25_9	Linkoping	EU	0.5305	-0.0164136	-0.0372748	0.00425036	-0.00620687	-0.0402528	0
Linkoping_27_10	Linkoping	EU	0.9937	-0.0181385	-0.0394304	0.00955623	-0.00731511	-0.0427815	0
Linkoping_27_2	Linkoping	EU	0.7007	-0.019481	-0.0361345	0.00637125	-0.00946493	-0.0399453	0
Linkoping_27_4	Linkoping	EU	2.3939	-0.0175158	-0.0274571	0.0142931	-0.00981251	-0.0310549	0
Linkoping_27_8	Linkoping	EU	0.9034	-0.0134967	-0.0129705	0.00604577	-0.0096798	-0.0160218	0
Linkoping_27_9	Linkoping	EU	0.4195	-0.0175773	-0.03966	0.00548726	-0.00671358	-0.042858	0
Linkoping_37_2	Linkoping	EU	1.7057	-0.00215888	0.0443894	0.0108213	-0.0135741	0.0423181	0
Linkoping_37_3	Linkoping	EU	1.146	-0.00509724	0.0194205	0.00928331	-0.00994995	0.0174395	0
Linkoping_38_10	Linkoping	EU	1.3777	-0.0183949	-0.0379196	0.00740872	-0.00795376	-0.0413885	0
Linkoping_38_6	Linkoping	EU	1.7212	-0.0184677	-0.0408287	0.0108441	-0.00727116	-0.0442173	0
Linkoping_38_7	Linkoping	EU	1.4629	-0.0186641	-0.0405637	0.0089883	-0.00752947	-0.0440122	0
Linkoping_38_9	Linkoping	EU	1.3445	-0.0183891	-0.0398498	0.0096761	-0.00744864	-0.0432514	0
Linkoping_40_1	Linkoping	EU	0.754	-0.0188637	-0.0381494	0.00613228	-0.00834714	-0.0417318	0
Linkoping_40_10	Linkoping	EU	0.5983	-0.0164929	-0.0380423	0.00990843	-0.00608485	-0.0410147	0
Linkoping_40_3	Linkoping	EU	0.9458	-0.0180257	-0.0392042	0.0101684	-0.00726473	-0.0425338	0
Linkoping_40_4	Linkoping	EU	0.542	-0.0175869	-0.0411594	0.00508835	-0.00633482	-0.0443087	0
Linkoping_40_5	Linkoping	EU	1.1052	-0.0187199	-0.0411866	0.00930232	-0.00742211	-0.0446283	0
Linkoping_5_1	Linkoping	EU	0.5165	-0.0175782	-0.0320307	0.00643933	-0.00868909	-0.0354888	0
Linkoping_5_10	Linkoping	EU	0.4882	-0.0180553	-0.0359495	0.00573101	-0.0081357	-0.0393976	0
Linkoping_5_4	Linkoping	EU	0.6281	-0.0169222	-0.0321301	0.00603909	-0.00802969	-0.0354151	0
Linkoping_5_9	Linkoping	EU	1.5693	-0.0186244	-0.0400267	0.00916065	-0.00763007	-0.0434832	0
Linkoping_8_2	Linkoping	EU	0.9688	-0.0190208	-0.0396062	0.00899848	-0.00812188	-0.0431796	0
Linkoping_8_4	Linkoping	EU	0.7162	-0.016654	-0.0263871	0.00796063	-0.00925708	-0.0297984	0
Linkoping_8_5	Linkoping	EU	0.8054	-0.0183789	-0.035169	0.00908607	-0.00865028	-0.0387275	0
Linkoping_8_7	Linkoping	EU	1.3084	-0.0197051	-0.0409471	0.00935381	-0.00843576	-0.044652	0
Loja_1_7	Loja	sAM	4.0953	-0.0127112	-0.00661057	0.0148712	-0.0105671	-0.00967521	0
Loja_2_11	Loja	sAM	0.8299	-0.0156589	-0.0191891	0.00854058	-0.0101588	-0.0225881	0
Loja_2_3	Loja	sAM	0.6074	-0.00826751	-0.0236421	0.0107686	-0.00186677	-0.0249763	0
Loja_2_6	Loja	sAM	1.8674	-0.0181554	-0.0375803	0.00885478	-0.00781023	-0.0409987	0
Loja_40_2	Loja	sAM	0.5445	-0.0103976	-0.00431392	0.00960021	-0.00892678	-0.00685803	0
Loja_40_5	Loja	sAM	0.6405	-0.0141148	-0.0256142	0.00786894	-0.00700444	-0.0283946	0
Loja_5_5	Loja	sAM	0.9353	-0.00992742	-0.00868921	0.00704412	-0.00734022	-0.0109625	0
Loja_5_8	Loja	sAM	0.946	-0.00619882	-0.0058807	0.00810556	-0.00446556	-0.00728469	0
Medellin_1_10	Medellin	sAM	1.1517	-0.0124939	-0.0220908	0.00839399	-0.00635066	-0.0245717	0
Medellin_1_4	Medellin	sAM	1.5104	-0.0164811	-0.0260356	0.0104698	-0.00918098	-0.0294141	0
Medellin_1_8	Medellin	sAM	1.0943	-0.0145359	-0.017286	0.00860172	-0.00956671	-0.0204592	0
Medellin_2_1	Medellin	sAM	0.444	-0.0113857	-0.00756094	0.00328975	-0.00904078	-0.0102501	0
Medellin_2_3	Medellin	sAM	0.4569	-0.00780254	0.00826037	0.0048685	-0.00967462	0.00595946	0
Medellin_2_6	Medellin	sAM	1.2813	-0.0111033	-0.00710566	0.00879308	-0.00888588	-0.00973728	0
Medellin_3_19	Medellin	sAM	1.5259	-0.0187254	-0.0413921	0.0117346	-0.00737428	-0.0448282	0
Medellin_3_2	Medellin	sAM	0.737	-0.00829937	0.0104536	0.00608421	-0.0107222	0.00794935	0
Medellin_36_16	Medellin	sAM	0.4445	-0.0123938	-0.0193472	0.00560903	-0.00696404	-0.0218957	0
Medellin_36_5	Medellin	sAM	0.7494	-0.0154308	-0.0245693	0.00553444	-0.00854597	-0.0277259	0
Medellin_38_1	Medellin	sAM	1.1223	0.00633	0.0279136	0.009184	-0.00111026	0.0286008	0
Medellin_38_19	Medellin	sAM	1.1018	-0.019186	-0.0403295	0.00529505	-0.00809422	-0.043921	0
Medellin_4_10	Medellin	sAM	2.119	-0.0185001	-0.04009	0.0132378	-0.00749367	-0.0435121	0
Medellin_4_6	Medellin	sAM	1.1942	-0.00656688	0.0102279	0.00573524	-0.00899029	0.00817976	0
Medellin_4_7	Medellin	sAM	0.957	-0.00819267	0.00400622	0.0138401	-0.0089504	0.0017493	0
Melbourne_1_9	Melbourne	OC	1.6583	-0.00378229	0.0355267	0.00952437	-0.0128484	0.0333372	0
Melbourne_2_19	Melbourne	OC	0.4181	-0.00104793	0.0283567	0.0094514	-0.00835148	0.0271193	0
Melbourne_25_11	Melbourne	OC	1.0524	-0.0090497	0.0116325	0.0104667	-0.0117521	0.00889394	0
Melbourne_25_13	Melbourne	OC	0.4371	-0.0134067	-0.00566999	0.0134182	-0.0114824	-0.0089467	0
Melbourne_25_14	Melbourne	OC	0.6479	-0.0162398	-0.0117878	0.00472607	-0.0126355	-0.0155893	0
Melbourne_25_7	Melbourne	OC	0.4052	-0.0110596	0.00518024	0.00671365	-0.0120235	0.0021413	0
Melbourne_25_9	Melbourne	OC	0.765	-0.0170767	-0.019998	0.0280518	-0.011319	-0.0237363	0
Melbourne_26_10	Melbourne	OC	2.2767	-0.0118314	0.000829274	0.00882638	-0.0116429	-0.00226118	0
Melbourne_26_16	Melbourne	OC	0.9984	-0.0148598	-0.00268448	0.00733002	-0.0136587	-0.00643902	0
Melbourne_26_2	Melbourne	OC	0.5305	-0.012366	0.00839931	0.00993035	-0.0141185	0.00491256	0
Melbourne_26_5	Melbourne	OC	0.6268	-0.00565846	0.02142	0.00648526	-0.0110096	0.0192256	0
Melbourne_30_1	Melbourne	OC	0.4878	-0.0122327	-0.00387894	0.00522391	-0.0108119	-0.00691282	0
Melbourne_30_13	Melbourne	OC	0.5601	-0.0150655	-0.00335043	0.0037661	-0.013685	-0.00713552	0
Melbourne_30_17	Melbourne	OC	0.5745	-0.018056	-0.035843	0.00545903	-0.00816393	-0.0392949	0
Melbourne_30_9	Melbourne	OC	0.8556	-0.00936357	0.0129008	0.00634171	-0.0123835	0.0100378	0
Melbourne_31_11	Melbourne	OC	0.8129	-0.0144688	-0.0229378	0.0112856	-0.00803901	-0.0259011	0
Melbourne_31_15	Melbourne	OC	0.9289	-0.0125686	0.00569146	0.00885094	-0.0136134	0.00224453	0
Melbourne_31_20	Melbourne	OC	1.677	-0.0135889	0.0030423	0.0117032	-0.0139133	-0.000578446	0
Melbourne_31_5	Melbourne	OC	0.762	-0.0157403	-0.00977176	0.00899889	-0.0126748	-0.0135127	0
Melbourne_31_9	Melbourne	OC	1.4443	-0.00795366	0.0235797	0.0108916	-0.0137855	0.0207177	0
Melbourne_5_17	Melbourne	OC	0.5721	-0.00615017	0.0227809	0.00685736	-0.0118367	0.0204129	0
Melbourne_5_18	Melbourne	OC	0.6186	-0.00989626	0.0141195	0.0074766	-0.0132134	0.011077	0
Melbourne_6_17	Melbourne	OC	0.5346	-0.0124095	0.00177332	0.00437764	-0.0124456	-0.00149891	0
Melbourne_7_3	Melbourne	OC	0.4799	-0.00343513	0.0354262	0.00873336	-0.0124871	0.03333	0
Memphis_1_1	Memphis	nAM	0.9717	-0.0143012	-0.00552951	0.00937499	-0.0123827	-0.0090425	0
Memphis_1_11	Memphis	nAM	1.3491	-0.0149357	-0.00767677	0.0119684	-0.0124399	-0.0112808	0
Memphis_1_13	Memphis	nAM	0.9403	-0.0129793	-0.00298608	0.011017	-0.0117642	-0.00624362	0
Memphis_1_2	Memphis	nAM	0.5701	-0.0128124	-0.000675913	0.00488603	-0.0122009	-0.00396898	0
Memphis_1_20	Memphis	nAM	1.1103	-0.0133899	-0.000813726	0.0110004	-0.012723	-0.00425156	0
Memphis_1_4	Memphis	nAM	0.7798	-0.00703512	0.0210784	0.00688895	-0.0122509	0.0185394	0
Memphis_1_7	Memphis	nAM	1.1523	-0.0075892	0.0247042	0.010894	-0.0137245	0.0218982	0
Memphis_1_8	Memphis	nAM	1.1772	-0.0105997	0.00596884	0.0105065	-0.0117834	0.00302206	0
Memphis_1_9	Memphis	nAM	1.1389	-0.00776607	0.0223692	0.0112464	-0.013291	0.0195969	0
Memphis_2_1	Memphis	nAM	1.0488	-0.0154349	-0.00813417	0.00826782	-0.0128037	-0.0118518	0
Memphis_2_11	Memphis	nAM	1.2067	-0.0104132	0.00740978	0.0106517	-0.0119762	0.00446215	0
Memphis_2_12	Memphis	nAM	1.026	-0.00775166	0.0189902	0.0127216	-0.0124026	0.0163368	0
Memphis_2_15	Memphis	nAM	1.6175	-0.0157239	-0.00526506	0.0103877	-0.0138255	-0.00915531	0
Memphis_2_2	Memphis	nAM	1.3236	-0.012421	0.00022395	0.0108009	-0.0120557	-0.00299847	0
Memphis_2_20	Memphis	nAM	2.6694	-0.0160733	-0.00601967	0.011296	-0.0139676	-0.00997464	0
Memphis_2_4	Memphis	nAM	1.2591	-0.0120011	0.00556347	0.0118326	-0.0130321	0.00226779	0
Memphis_2_6	Memphis	nAM	0.9681	-0.0134981	-0.00281128	0.00966262	-0.0123106	-0.00620906	0
Memphis_2_7	Memphis	nAM	1.0689	-0.0141178	-0.00234638	0.010846	-0.0130294	-0.00592038	0
Memphis_3_1	Memphis	nAM	1.5562	-0.0181174	-0.0162014	0.0101088	-0.0133068	-0.0203385	0
Memphis_3_10	Memphis	nAM	1.1965	-0.016068	-0.0128943	0.00717111	-0.0121832	-0.0166137	0
Memphis_3_15	Memphis	nAM	1.8692	-0.0110078	0.012341	0.0131457	-0.0138268	0.00907149	0
Memphis_3_17	Memphis	nAM	1.4226	-0.0151896	-0.0142838	0.0236268	-0.0109752	-0.0177284	0
Memphis_3_18	Memphis	nAM	1.611	-0.0010274	0.0447622	0.00822076	-0.0125777	0.042971	0
Memphis_3_2	Memphis	nAM	1.7766	-0.0170785	-0.0158069	0.0111717	-0.0124054	-0.0196886	0
Memphis_3_5	Memphis	nAM	1.0461	-0.0154235	-0.00644332	0.010061	-0.0132303	-0.0102157	0
Memphis_3_6	Memphis	nAM	1.3346	-0.0142061	-0.00476783	0.0105992	-0.012488	-0.00828218	0
Memphis_3_9	Memphis	nAM	1.6085	-0.015978	-0.0193294	0.0129479	-0.0104308	-0.0228061	0
Memphis_4_1	Memphis	nAM	0.9582	-0.0115337	0.0056781	0.0119377	-0.0126103	0.00249949	0
Memphis_4_10	Memphis	nAM	1.1586	-0.0127659	0.00740718	0.0100569	-0.014248	0.00385072	0
Memphis_4_13	Memphis	nAM	1.1738	-0.0119905	0.00706934	0.0109633	-0.0134116	0.00372509	0
Memphis_4_16	Memphis	nAM	0.9112	-0.0117689	-0.00289081	0.0128024	-0.0106197	-0.00583833	0
Memphis_4_17	Memphis	nAM	0.9993	-0.00925946	0.00758024	0.00780372	-0.0109059	0.00492542	0
Memphis_4_5	Memphis	nAM	1.1653	-0.0108488	0.00879641	0.00930332	-0.0127558	0.00568881	0
Memphis_4_6	Memphis	nAM	1.1996	-0.00153351	0.0381508	0.00930346	-0.0113554	0.0364539	0
Memphis_43_14	Memphis	nAM	1.2396	-0.0148324	-0.00206523	0.00936882	-0.0137924	-0.00583376	0
Memphis_43_2	Memphis	nAM	1.1416	-0.0110853	0.00742005	0.00756082	-0.012628	0.00429812	0
Memphis_43_3	Memphis	nAM	0.9287	-0.0151235	-0.00486878	0.0125647	-0.013348	-0.00861712	0
Memphis_43_5	Memphis	nAM	0.6458	-0.000273359	0.0367024	0.00555511	-0.00976332	0.035381	0
Memphis_43_6	Memphis	nAM	1.5573	-0.00910372	0.0215022	0.0132715	-0.0143587	0.0184133	0
Memphis_43_8	Memphis	nAM	0.9797	-0.00921122	0.0206635	0.00731508	-0.0142455	0.0175753	0
Memphis_44_2	Memphis	nAM	1.6404	-0.0134287	0.00321334	0.0101438	-0.0138028	-0.000371748	0
Memphis_44_3	Memphis	nAM	1.5106	-0.0102238	0.00133768	0.00892121	-0.0102217	-0.00135402	0
Memphis_44_7	Memphis	nAM	2.4865	-0.0147918	-0.00553402	0.00952504	-0.0128555	-0.00917386	0
Memphis_44_9	Memphis	nAM	2.838	-0.0115349	0.00239125	0.0115771	-0.0117607	-0.000675675	0
Memphis_45_12	Memphis	nAM	0.618	-0.0062799	0.0238854	0.00397938	-0.0122479	0.0214462	0
Memphis_45_14	Memphis	nAM	0.5921	-0.0113069	0.00487653	0.0110064	-0.0121838	0.00178392	0
Memphis_47_1	Memphis	nAM	1.24	-0.014638	-0.00293253	0.00658663	-0.0133802	-0.0066212	0
Memphis_5_12	Memphis	nAM	0.9152	-0.00809224	0.00169712	0.00730879	-0.00825575	-0.000455128	0
Memphis_5_14	Memphis	nAM	0.7479	-0.016922	-0.0156867	0.00629292	-0.0122854	-0.0195319	0
Memphis_5_16	Memphis	nAM	1.2684	-0.0109261	0.00350262	0.0128884	-0.0114603	0.000555401	0
Memphis_5_18	Memphis	nAM	1.3252	-0.00687462	0.022982	0.00565773	-0.0125886	0.0204197	0
Memphis_5_20	Memphis	nAM	0.7059	-0.0023889	0.0218437	0.0149813	-0.00796106	0.0204811	0
Memphis_5_4	Memphis	nAM	0.8125	-0.00915371	0.00309264	0.01106	-0.00964223	0.00061811	0
Memphis_5_8	Memphis	nAM	0.9774	-0.0114373	-0.00421312	0.0144147	-0.00995714	-0.00702975	0
Mexico_City_18_11	Mexico_City	nAM	1.3376	-0.0161127	-0.00718041	0.00817815	-0.0137053	-0.011106	0
Mexico_City_18_12	Mexico_City	nAM	1.2276	-0.0152013	-0.0038325	0.00983812	-0.0136914	-0.00763629	0
Mexico_City_18_14	Mexico_City	nAM	1.4403	-0.00895558	0.0218468	0.0115557	-0.0143048	0.0187845	0
Mexico_City_18_2	Mexico_City	nAM	0.911	-0.0102501	0.00554438	0.00727167	-0.0113358	0.00270254	0
Mexico_City_18_3	Mexico_City	nAM	1.0454	-0.00884031	0.011977	0.0102535	-0.011639	0.00928087	0
Mexico_City_18_4	Mexico_City	nAM	0.7475	-0.0111027	0.0135644	0.00703063	-0.0142351	0.0102286	0
Mexico_City_18_9	Mexico_City	nAM	1.0726	-0.0131421	-0.00143632	0.00738297	-0.0123226	-0.00478881	0
Mexico_City_2_17	Mexico_City	nAM	1.3787	-0.00797225	-0.00346709	0.00999939	-0.00680325	-0.00541233	0
Mexico_City_20_10	Mexico_City	nAM	1.3357	-0.0163195	-0.00643316	0.00504139	-0.0140984	-0.0104378	0
Mexico_City_20_13	Mexico_City	nAM	0.9916	-0.014329	-0.00194009	0.00628004	-0.0133387	-0.00558262	0
Mexico_City_20_18	Mexico_City	nAM	1.0826	-0.00980081	0.0212514	0.00944744	-0.0149671	0.0179906	0
Mexico_City_20_3	Mexico_City	nAM	1.2769	-0.00838777	0.0237403	0.00682362	-0.0142464	0.0207605	0
Mexico_City_20_6	Mexico_City	nAM	1.1853	-0.0142121	-0.00213736	0.00596868	-0.0131747	-0.0057429	0
Mexico_City_22_10	Mexico_City	nAM	1.4838	-0.0124053	-0.00280766	0.00483009	-0.0112559	-0.00592273	0
Mexico_City_24_9	Mexico_City	nAM	1.1016	-0.0145123	-4.33602e-05	0.0079751	-0.0140066	-0.00379795	0
Mexico_City_25_13	Mexico_City	nAM	1.4279	-0.0144631	-0.0034693	0.003428	-0.0130724	-0.00709442	0
Mexico_City_25_8	Mexico_City	nAM	1.3522	-0.0132179	-0.00382298	0.00515282	-0.0117781	-0.00711377	0
Mexico_City_28_18	Mexico_City	nAM	1.2435	-0.000418561	0.0095644	0.0114742	-0.00287975	0.00913017	0
Mexico_City_28_6	Mexico_City	nAM	1.9746	-0.0131437	0.00373696	0.00850461	-0.013663	0.000207795	0
Mexico_City_28_8	Mexico_City	nAM	1.2755	2.15162e-05	0.00150263	0.0118625	-0.000368127	0.001457	0
Mexico_City_3_11	Mexico_City	nAM	2.106	-0.0010172	0.00443661	0.0131436	-0.00213082	0.00402216	0
Mexico_City_3_5	Mexico_City	nAM	0.5972	-0.0123757	-0.0071477	0.00297131	-0.0101041	-0.0101072	0
Mexico_City_30_12	Mexico_City	nAM	1.3269	-0.0166775	-0.00538081	0.00933959	-0.0147166	-0.00951392	0
Mexico_City_30_14	Mexico_City	nAM	1.0374	-0.0105879	0.0101758	0.0101288	-0.0128608	0.00708875	0
Mexico_City_30_3	Mexico_City	nAM	0.9228	-0.0145397	-0.00326858	0.00842792	-0.0131983	-0.00692037	0
Munich_1_13	Munich	EU	1.1208	-0.0186454	-0.0376057	0.0106246	-0.00827702	-0.0411501	0
Munich_1_18	Munich	EU	0.9953	-0.0194609	-0.0368156	0.0119081	-0.00926922	-0.040598	0
Munich_1_2	Munich	EU	1.191	-0.0170369	-0.0381705	0.0103888	-0.0065771	-0.0412793	0
Munich_1_20	Munich	EU	1.4203	-0.0197221	-0.0367546	0.00798037	-0.00953732	-0.0406067	0
Munich_1_3	Munich	EU	0.9641	-0.000397008	0.0384794	0.00919464	-0.0103427	0.0370655	0
Munich_1_4	Munich	EU	0.9371	-0.0131853	-0.020194	0.00688846	-0.00750944	-0.0229185	0
Munich_1_5	Munich	EU	2.0032	-0.00918904	0.0080541	0.00961887	-0.0109605	0.00540136	0
Munich_1_6	Munich	EU	1.0006	-0.0188773	-0.0387846	0.0130516	-0.00819583	-0.0423489	0
Munich_2_1	Munich	EU	0.9942	-0.0126526	0.00576953	0.0101254	-0.0137147	0.0022982	0
Munich_2_10	Munich	EU	0.8595	-0.016578	-0.012628	0.0116989	-0.0127448	-0.0164884	0
Munich_2_11	Munich	EU	0.8267	-0.00798994	0.0180902	0.0112381	-0.0123998	0.0154059	0
Munich_2_13	Munich	EU	0.9471	-0.0158432	-0.0139206	0.0115215	-0.0117004	-0.0175468	0
Munich_2_15	Munich	EU	0.9207	-0.0124787	-0.000430643	0.0107263	-0.011942	-0.00364568	0
Munich_2_5	Munich	EU	1.666	-0.016791	-0.0197256	0.00676407	-0.0111135	-0.0233993	0
Munich_2_6	Munich	EU	1.4886	-0.0166218	-0.0204123	0.0137474	-0.0107724	-0.0240189	0
Munich_2_7	Munich	EU	0.9171	-0.0181031	-0.0383909	0.00923381	-0.00754994	-0.0417682	0
Munich_2_8	Munich	EU	1.0602	-0.0175258	-0.0373294	0.0108369	-0.00726706	-0.0405934	0
Munich_2_9	Munich	EU	1.9023	-0.0185076	-0.0353336	0.0242978	-0.00873195	-0.0389197	0
Munich_3_14	Munich	EU	2.3614	-0.0182243	-0.0351092	0.0107652	-0.00851637	-0.0386297	0
Munich_3_16	Munich	EU	1.0104	-0.0118349	0.00418407	0.0117449	-0.0125146	0.000978405	0
Munich_3_17	Munich	EU	1.0081	-0.0110831	0.0104159	0.00968122	-0.0134013	0.00719243	0
Munich_3_19	Munich	EU	0.7466	-0.0119568	-0.00603731	0.00870843	-0.00998684	-0.00892625	0
Munich_3_3	Munich	EU	0.4368	-0.00897932	0.0113145	0.0103132	-0.0116017	0.0086049	0
Munich_3_4	Munich	EU	1.742	-0.00908307	0.0200483	0.00769546	-0.0139625	0.0170143	0
Munich_3_6	Munich	EU	0.9534	-0.0176863	-0.0336601	0.0110193	-0.00837174	-0.0370907	0
Munich_3_7	Munich	EU	0.937	-0.0164024	-0.00427694	0.00808467	-0.0147366	-0.00837647	0
Munich_3_9	Munich	EU	1.3096	-0.00705107	0.00282578	0.010919	-0.00754218	0.00090454	0
Munich_4_11	Munich	EU	0.4523	-0.0104444	0.0016329	0.00440936	-0.0105112	-0.00112596	0
Munich_4_13	Munich	EU	1.1701	-0.0158631	-0.0175573	0.00644029	-0.0107784	-0.0210648	0
Munich_4_15	Munich	EU	1.0294	-0.0177263	-0.0388324	0.00830492	-0.00707167	-0.0420972	0
Munich_4_16	Munich	EU	0.4184	-0.00692442	0.0122073	0.00424295	-0.00984795	0.00999915	0
Munich_4_18	Munich	EU	1.2031	-0.0179173	-0.035286	0.00556952	-0.00817407	-0.038721	0
Munich_4_2	Munich	EU	0.9322	-0.0149007	-0.0150894	0.00864139	-0.0104876	-0.0184318	0
Munich_4_20	Munich	EU	0.7441	-0.00950432	0.00598795	0.0125105	-0.0107303	0.00332402	0
Munich_4_6	Munich	EU	3.2849	-0.0112085	0.00236495	0.0110663	-0.0114387	-0.000616609	0
Munich_4_7	Munich	EU	0.9651	-0.0114837	-0.00283413	0.00740462	-0.0103589	-0.00570976	0
Munich_47_10	Munich	EU	0.4779	-0.013502	-0.0034607	0.00260076	-0.0121463	-0.00683736	0
Munich_47_16	Munich	EU	1.6673	-0.00991176	0.0186041	0.00724135	-0.0143891	0.0154048	0
Munich_47_18	Munich	EU	1.6274	-0.0193879	-0.0381213	0.00668532	-0.00886071	-0.0418403	0
Munich_47_20	Munich	EU	1.5627	-0.0162765	-0.0136066	0.00670201	-0.0122002	-0.0173557	0
Munich_48_12	Munich	EU	1.8662	-0.0191933	-0.0410597	0.00721809	-0.00791229	-0.0446283	0
Munich_48_13	Munich	EU	0.9556	-0.00841143	0.00248978	0.00610007	-0.00876922	0.000227905	0
Munich_48_18	Munich	EU	1.2132	-0.0185621	-0.038491	0.00620121	-0.0079674	-0.0419837	0
Munich_48_19	Munich	EU	1.1399	-0.00911299	0.00722999	0.00796085	-0.0106737	0.00462502	0
Munich_48_20	Munich	EU	0.4998	-0.0181772	-0.0359774	0.00371756	-0.00824618	-0.0394561	0
Munich_48_4	Munich	EU	0.6913	-0.0182484	-0.0380707	0.00538661	-0.00777314	-0.0414965	0
Munich_49_1	Munich	EU	0.6324	-0.0073142	0.00285356	0.0125218	-0.00780353	0.00086327	0
Munich_49_10	Munich	EU	1.0251	-0.0190317	-0.0378219	0.00571846	-0.00859416	-0.0414589	0
Munich_49_12	Munich	EU	0.7981	-0.0162241	-0.0183037	0.00640346	-0.0109339	-0.0218791	0
Munich_49_17	Munich	EU	0.7266	-0.00459551	0.00644954	0.00636311	-0.00610818	0.00504038	0
Munich_49_19	Munich	EU	0.7314	-0.00886468	0.00866801	0.00896153	-0.0108061	0.00607831	0
Munich_49_20	Munich	EU	0.6873	-0.0165121	-0.0149593	0.00458657	-0.0120778	-0.0187232	0
Munich_49_4	Munich	EU	1.2745	-0.00862349	0.00145612	0.00651603	-0.00870652	-0.00082542	0
Munich_49_8	Munich	EU	0.7209	-0.0189926	-0.0380392	0.00581649	-0.00850015	-0.0416587	0
Munich_5_1	Munich	EU	1.1355	-0.0154333	-0.0052494	0.00469487	-0.0135488	-0.00906497	0
Munich_5_10	Munich	EU	1.2328	-0.00244887	0.0408118	0.00549949	-0.0129283	0.0387874	0
Munich_5_12	Munich	EU	1.2798	-0.0085422	0.0191042	0.00774865	-0.0131956	0.0162423	0
Munich_5_13	Munich	EU	0.9984	-0.00886393	0.0133346	0.00972037	-0.0120131	0.010586	0
Munich_5_16	Munich	EU	1.0043	-0.00712277	0.014214	0.00948318	-0.0105589	0.0118862	0
Munich_5_18	Munich	EU	0.6391	-0.00887839	0.0216459	0.0101564	-0.0141782	0.0186104	0
Munich_50_1	Munich	EU	0.9714	-0.014158	-0.00706572	0.00915985	-0.0118468	-0.0104893	0
Munich_50_13	Munich	EU	1.3062	-0.0181606	-0.0359783	0.00819612	-0.00822988	-0.0394527	0
Munich_50_14	Munich	EU	0.9877	-0.0106942	0.000310736	0.00640808	-0.0104103	-0.00246772	0
Munich_50_15	Munich	EU	2.5386	-0.0191941	-0.0371942	0.00998707	-0.00891345	-0.0408947	0
Munich_50_17	Munich	EU	1.0413	-0.0040218	0.0300745	0.00601377	-0.0116686	0.0280088	0
Munich_50_3	Munich	EU	0.9998	-0.00850142	0.00802437	0.00930779	-0.0102886	0.00555062	0
Munich_50_4	Munich	EU	1.0201	-0.00447469	0.00911148	0.00667514	-0.00668044	0.00764287	0
Munich_50_7	Munich	EU	0.6377	-0.0052639	0.0101575	0.00472365	-0.0077135	0.00844902	0
Munich_51_13	Munich	EU	3.2419	-0.0173405	-0.0275537	0.00964865	-0.0096182	-0.0311029	0
Munich_51_15	Munich	EU	1.0144	-0.0158581	-0.0408601	0.0105017	-0.00474238	-0.0435722	0
Munich_51_6	Munich	EU	1.0063	-0.0158936	-0.0242959	0.00667146	-0.00906375	-0.0275816	0
Munich_51_8	Munich	EU	1.3375	-0.0091076	0.0198358	0.00676896	-0.0139312	0.0168027	0
Munich_51_9	Munich	EU	0.6699	-0.0162619	-0.035906	0.00557427	-0.00641466	-0.0388914	0
Munster_2_2	Munster	EU	0.8546	-0.0188442	-0.0394027	0.010236	-0.00800391	-0.0429373	0
Munster_3_6	Munster	EU	0.8311	-0.010585	-0.00446725	0.0108526	-0.00906816	-0.00705464	0
Munster_37_10	Munster	EU	1.0596	-0.0162875	-0.0196371	0.00982602	-0.0106501	-0.0231835	0
Newcastle_47_2	Newcastle	OC	1.3502	-0.0145448	-0.0140554	0.0085562	-0.0104114	-0.017341	0
Newcastle_48_2	Newcastle	OC	0.8566	-0.0045707	0.0333081	0.00674539	-0.0130357	0.0309902	0
Newcastle_50_10	Newcastle	OC	0.9094	-0.0111298	0.0124671	0.00684392	-0.0139773	0.00916169	0
Newcastle_6_6	Newcastle	OC	1.265	-0.004832	0.0326669	0.00837518	-0.0131222	0.0303032	0
Newcastle_7_3	Newcastle	OC	1.3608	-0.0177658	-0.0376477	0.00586453	-0.00741648	-0.040963	0
Newcastle_8_8	Newcastle	OC	1.4952	-0.00773906	0.0127946	0.00878858	-0.0107868	0.0103556	0
Norfolk_34_3	Norfolk	nAM	1.5005	-0.0105491	0.00268712	0.0140996	-0.0108852	-0.000134764	0
Norfolk_36_6	Norfolk	nAM	1.4816	-0.0136047	0.00279747	0.0104	-0.0138652	-0.000819013	0
Norfolk_38_14	Norfolk	nAM	1.2575	-0.00679172	0.0163698	0.00993633	-0.0107971	0.0140542	0
Norfolk_4_9	Norfolk	nAM	1.4081	-0.0165978	-0.0218515	0.0116418	-0.0103767	-0.0254027	0
Norfolk_5_1	Norfolk	nAM	0.9464	-0.00266533	0.0310422	0.00726787	-0.0106088	0.0292946	0
Palm_North_10_10	Palm_North	OC	1.2665	-0.0158745	-0.0196603	0.0102263	-0.0102451	-0.023099	0
Palm_North_10_13	Palm_North	OC	0.9971	-0.0177612	-0.0218743	0.00905875	-0.0114945	-0.0257259	0
Palm_North_10_15	Palm_North	OC	0.5426	-0.00920582	0.013798	0.00495651	-0.0124633	0.0109452	0
Palm_North_10_16	Palm_North	OC	0.7928	-0.00675227	0.0313288	0.00649377	-0.0146307	0.0285137	0
Palm_North_10_17	Palm_North	OC	1.7051	-0.01275	0.000842635	0.00985475	-0.0125336	-0.00248601	0
Palm_North_10_6	Palm_North	OC	1.0046	-0.00985232	0.00332205	0.0132589	-0.0103764	0.000658883	0
Palm_North_10_8	Palm_North	OC	1.1622	-0.0152924	-0.00398749	0.0123187	-0.0137393	-0.00780958	0
Palm_North_10_9	Palm_North	OC	0.9671	-0.00875266	0.0216317	0.00900813	-0.0140531	0.0186292	0
Palm_North_11_1	Palm_North	OC	1.0253	-0.0154083	-0.0350074	0.0100924	-0.00582272	-0.0378025	0
Palm_North_11_10	Palm_North	OC	1.1994	-0.00684924	0.0261217	0.0116886	-0.0133766	0.0234589	0
Palm_North_11_17	Palm_North	OC	1.1569	-0.0163981	-0.0151984	0.0246401	-0.0119057	-0.0189247	0
Palm_North_11_18	Palm_North	OC	1.3736	-0.00906934	0.0159397	0.0114544	-0.0128858	0.0130493	0
Palm_North_11_2	Palm_North	OC	1.2795	-0.00874019	0.0202006	0.0122106	-0.0136707	0.0172501	0
Palm_North_11_6	Palm_North	OC	0.8722	-0.0115171	0.00110253	0.00983425	-0.01141	-0.00191589	0
Palm_North_11_7	Palm_North	OC	0.8878	-0.0168834	-0.0163562	0.00672538	-0.0120748	-0.0201686	0
Palm_North_11_8	Palm_North	OC	1.292	-0.0106208	0.00346793	0.0136305	-0.0111565	0.000600906	0
Palm_North_36_10	Palm_North	OC	0.6603	-0.0149933	-0.00661252	0.0059541	-0.012771	-0.0102678	0
Palm_North_36_11	Palm_North	OC	0.9068	-0.0129178	0.00719568	0.00513092	-0.01434	0.00360711	0
Palm_North_36_13	Palm_North	OC	1.3875	-0.00846669	0.0219655	0.00760548	-0.0138633	0.0190257	0
Palm_North_36_15	Palm_North	OC	1.1608	-0.0128076	0.00668035	0.00648458	-0.0141001	0.00313788	0
Palm_North_36_3	Palm_North	OC	1.0137	-0.00609953	0.0262569	0.0216039	-0.0126875	0.0237836	0
Palm_North_36_4	Palm_North	OC	0.8603	-0.0161035	-0.00504126	0.00755013	-0.01425	-0.00903738	0
Palm_North_36_6	Palm_North	OC	2.1564	-0.00859168	0.0211108	0.0116632	-0.0137628	0.0181677	0
Palm_North_36_7	Palm_North	OC	1.2985	-0.00889156	0.024806	0.00804755	-0.0150089	0.0216595	0
Palm_North_36_9	Palm_North	OC	0.9746	-0.00716103	0.0165774	0.00500525	-0.0112076	0.0141592	0
Palm_North_37_1	Palm_North	OC	1.0235	-0.00958537	0.00424825	0.00527873	-0.0103583	0.00162262	0
Palm_North_37_3	Palm_North	OC	1.0993	-0.0109378	0.016941	0.00782607	-0.0149497	0.0135329	0
Palm_North_37_4	Palm_North	OC	0.9439	-0.00588074	0.0303695	0.00477144	-0.0135406	0.0278127	0
Palm_North_37_5	Palm_North	OC	1.175	-0.00943835	0.0174107	0.00546015	-0.013623	0.0143746	0
Palm_North_37_7	Palm_North	OC	1.4081	-0.00806251	0.0267354	0.00712973	-0.0147074	0.0237377	0
Palm_North_37_8	Palm_North	OC	0.8259	-0.0144267	-0.00421003	0.00596866	-0.0128455	-0.00780049	0
Palm_North_38_1	Palm_North	OC	0.9536	-0.00818382	0.0178901	0.00711596	-0.0125353	0.0151623	0
Palm_North_38_11	Palm_North	OC	0.9591	0.00169443	0.0456057	0.00600756	-0.0101669	0.0444903	0
Palm_North_38_12	Palm_North	OC	0.8292	-0.0112759	0.00729376	0.0067259	-0.0127794	0.00412682	0
Palm_North_38_6	Palm_North	OC	0.6085	-0.00734116	0.0223859	0.00885814	-0.0128849	0.0197231	0
Palm_North_38_9	Palm_North	OC	0.645	-0.00144002	0.0349919	0.00913848	-0.0104475	0.0334268	0
Palm_North_39_14	Palm_North	OC	0.6486	-0.0177638	-0.0254433	0.0044679	-0.0105733	-0.029174	0
Palm_North_39_15	Palm_North	OC	0.8898	-0.00991249	0.0170486	0.0105528	-0.0139872	0.0139022	0
Palm_North_39_6	Palm_North	OC	0.5632	-0.0140636	0.00160585	0.0208789	-0.014	-0.0020888	0
Palm_North_39_7	Palm_North	OC	0.5543	-0.0170091	-0.0149509	0.00488254	-0.0125599	-0.0188438	0
Palm_North_39_8	Palm_North	OC	1.1901	-0.0140596	0.00031208	0.00888736	-0.0136613	-0.00333744	0
Palm_North_40_10	Palm_North	OC	0.8861	-0.00738491	0.0237048	0.0102652	-0.0132685	0.0209858	0
Palm_North_40_12	Palm_North	OC	0.93	-0.0124469	-0.00124369	0.00833878	-0.0117009	-0.00442282	0
Palm_North_40_18	Palm_North	OC	0.715	-0.00686353	0.0229039	0.00721337	-0.0125576	0.0203471	0
Palm_North_40_19	Palm_North	OC	0.4798	-0.00792069	0.0207345	0.00494787	-0.0130173	0.0179779	0
Palm_North_40_6	Palm_North	OC	0.8034	-0.00361212	0.0196167	0.00956625	-0.00856621	0.0180134	0
Palm_North_6_1	Palm_North	OC	1.1846	-0.00819667	0.00482284	0.0106729	-0.00916562	0.00253706	0
Palm_North_6_11	Palm_North	OC	1.0285	-0.00724392	0.019711	0.0091023	-0.0120987	0.0171645	0
Palm_North_6_13	Palm_North	OC	1.1115	-0.0138238	-0.00225696	0.00873368	-0.0127686	-0.00575792	0
Palm_North_6_14	Palm_North	OC	0.5951	-0.00233586	0.0348407	0.00774776	-0.0112737	0.033049	0
Palm_North_6_15	Palm_North	OC	0.4337	-0.0036247	0.0358916	0.012006	-0.0127906	0.0337304	0
Palm_North_6_4	Palm_North	OC	0.8474	-0.0167907	-0.00989766	0.00746053	-0.0136569	-0.0139062	0
Palm_North_6_8	Palm_North	OC	1.2808	-0.0114844	0.00184082	0.00841558	-0.0115695	-0.00119428	0
Palm_North_6_9	Palm_North	OC	0.9762	-0.0132717	-0.00219134	0.00918552	-0.0122523	-0.00555165	0
Palm_North_7_10	Palm_North	OC	1.4624	-0.00512493	0.0287824	0.0103503	-0.0123997	0.0264753	0
Palm_North_7_12	Palm_North	OC	1.4455	-0.00684987	0.0166366	0.00933781	-0.0109223	0.0142968	0
Palm_North_7_15	Palm_North	OC	0.9429	-0.00841018	0.0269028	0.0127328	-0.0150866	0.0238094	0
Palm_North_7_16	Palm_North	OC	0.9265	-0.00557024	0.0338982	0.0104493	-0.0141539	0.0313015	0
Palm_North_7_17	Palm_North	OC	1.0663	-0.00801773	0.0261577	0.00861561	-0.0145147	0.0231913	0
Palm_North_7_4	Palm_North	OC	0.9685	-0.00419719	0.0388808	0.00684867	-0.0141173	0.0364696	0
Palm_North_7_7	Palm_North	OC	0.6968	-0.00877031	0.0161166	0.0131305	-0.0126428	0.0132976	0
Palm_North_7_9	Palm_North	OC	2.4337	-0.013621	-0.00299048	0.0180997	-0.0123829	-0.00641396	0
Palm_North_8_11	Palm_North	OC	1.4916	-0.0119171	0.00491891	0.00999557	-0.0127841	0.00166694	0
Palm_North_8_15	Palm_North	OC	0.8845	-0.00957593	0.00853279	0.00905191	-0.0114581	0.00576361	0
Palm_North_8_16	Palm_North	OC	1.2319	-0.00754596	0.0272101	0.0104302	-0.0143313	0.0243299	0
Palm_North_8_17	Palm_North	OC	1.3309	-0.013377	0.0016376	0.0101996	-0.0133451	-0.00188043	0
Palm_North_8_4	Palm_North	OC	1.188	-0.00651822	0.0220271	0.0100516	-0.0119971	0.0195895	0
Palm_North_8_5	Palm_North	OC	1.1726	0.0011846	0.0390828	0.00525048	-0.00897114	0.0380577	0
Palm_North_8_8	Palm_North	OC	1.6458	0.00716068	0.0417159	0.00614523	-0.00388018	0.0421478	0
Palm_North_8_9	Palm_North	OC	1.1818	-0.0134449	0.0031101	0.00753796	-0.0137918	-0.000475675	0
Paris_11_10	Paris	EU	1.1232	-0.00968616	0.00261805	0.00599121	-0.0100337	2.18826e-05	0
Paris_11_6	Paris	EU	4.3608	-0.0174046	-0.0254352	0.0142162	-0.0102284	-0.0290731	0
Paris_11_7	Paris	EU	1.0405	-0.0169642	-0.0235901	0.0114661	-0.0102806	-0.0271769	0
Paris_11_8	Paris	EU	1.1174	-0.0178497	-0.0253187	0.00988067	-0.0106885	-0.0290759	0
Paris_11_9	Paris	EU	3.4746	-0.0099683	0.00831048	0.00857254	-0.0117795	0.00544732	0
Paris_13_13	Paris	EU	1.7614	0.00198304	0.040653	0.00785953	-0.0086063	0.0397811	0
Paris_13_3	Paris	EU	7.1866	-0.00720372	0.0188669	0.0150485	-0.0118414	0.0163595	0
Paris_15_11	Paris	EU	1.332	-0.0172586	-0.0227506	0.0110306	-0.0107822	-0.0264423	0
Paris_15_12	Paris	EU	1.8321	-0.00653188	0.0195627	0.0142467	-0.0113725	0.0172056	0
Paris_15_13	Paris	EU	5.3596	0.000393601	0.0429913	0.0110851	-0.0107468	0.0416282	0
Paris_15_3	Paris	EU	1.2051	-0.00719542	0.0258354	0.00594634	-0.0136369	0.0230928	0
Paris_15_5	Paris	EU	0.5959	-0.0109864	-0.00186928	0.00698821	-0.0101283	-0.00464908	0
Paris_2_9	Paris	EU	1.5125	0.00015679	0.034423	0.00901801	-0.00875789	0.0332907	0
Paris_23_13	Paris	EU	0.407	-0.0128645	-0.012507	0.00315916	-0.00918911	-0.0154104	0
Paris_23_19	Paris	EU	2.3812	-0.012522	-0.00218397	0.0121144	-0.01153	-0.00535047	0
Paris_25_13	Paris	EU	0.8787	-0.0136023	-0.00321667	0.00687533	-0.0123063	-0.0066276	0
Paris_3_3	Paris	EU	3.6006	-0.00203386	0.0398052	0.00861197	-0.0122669	0.0379224	0
Paris_39_1	Paris	EU	1.2884	-0.000486797	0.0339831	0.00737149	-0.00926568	0.0326992	0
Paris_39_15	Paris	EU	2.2636	-0.0177477	-0.0252746	0.00879939	-0.0106014	-0.0290068	0
Paris_39_19	Paris	EU	1.6091	-0.0156361	-0.0093633	0.00837905	-0.0126799	-0.0130912	0
Paris_39_2	Paris	EU	1.1982	-0.0169936	-0.0268973	0.00882174	-0.00945298	-0.0303791	0
Paris_39_5	Paris	EU	1.6373	-0.0149318	-0.00689422	0.00791593	-0.0126387	-0.0105239	0
Paris_6_1	Paris	EU	2.746	-0.00384081	0.0129669	0.0139242	-0.00706602	0.011531	0
Paris_6_4	Paris	EU	2.9439	-0.0171585	-0.0236018	0.0113125	-0.0104652	-0.0272385	0
Paris_8_10	Paris	EU	1.8003	-0.00402447	0.0314734	0.00800697	-0.0120333	0.0293594	0
Paris_8_8	Paris	EU	1.6627	-0.0154693	-0.0060038	0.0100227	-0.0133883	-0.00980296	0
Punt_Ar_1_1	Punt_Ar	sAM	0.7253	-0.00149811	0.0312996	0.00738148	-0.009548	0.0298454	0
Punt_Ar_1_11	Punt_Ar	sAM	1.395	-0.00678233	0.0148579	0.00946015	-0.0103967	0.0125962	0
Punt_Ar_1_15	Punt_Ar	sAM	0.5368	-0.00471768	0.0275585	0.00692364	-0.0116896	0.0253984	0
Punt_Ar_1_19	Punt_Ar	sAM	0.8894	-0.00828377	0.0208216	0.0136089	-0.0133905	0.0179681	0
Punt_Ar_1_2	Punt_Ar	sAM	1.1975	-0.0168177	-0.026707	0.0118355	-0.00933233	-0.0301497	0
Punt_Ar_1_5	Punt_Ar	sAM	1.1921	-0.0160208	-0.0164115	0.0117794	-0.0112273	-0.0199988	0
Punt_Ar_1_9	Punt_Ar	sAM	1.1592	-0.013118	-0.00607311	0.0115162	-0.0110992	-0.00926137	0
Punt_Ar_2_13	Punt_Ar	sAM	0.5915	-0.0183692	-0.036988	0.00541302	-0.00817006	-0.0404819	0
Punt_Ar_2_15	Punt_Ar	sAM	0.76	-0.0166146	-0.0367751	0.00642623	-0.00653036	-0.0398222	0
Punt_Ar_2_2	Punt_Ar	sAM	0.4564	-0.0128132	0.00974944	0.00474046	-0.0149	0.00610093	0
Punt_Ar_2_4	Punt_Ar	sAM	0.9232	-0.00852283	0.0205489	0.0106945	-0.0135509	0.0176428	0
Punt_Ar_2_5	Punt_Ar	sAM	0.8581	-0.0101583	0.013157	0.00884314	-0.0132174	0.0100795	0
Punt_Ar_2_7	Punt_Ar	sAM	0.8544	-0.0139628	0.00210091	0.0081328	-0.0140308	-0.00158451	0
Punt_Ar_2_9	Punt_Ar	sAM	1.1338	-0.00385861	0.0379697	0.00720956	-0.0135544	0.0356772	0
Punt_Ar_20_15	Punt_Ar	sAM	1.2436	-0.00371489	0.0326758	0.00703681	-0.0120454	0.0306009	0
Punt_Ar_20_16	Punt_Ar	sAM	1.8413	-0.0157196	-0.00632121	0.00935232	-0.0135479	-0.0101743	0
Punt_Ar_20_18	Punt_Ar	sAM	1.1143	-0.0100353	0.0209879	0.0104877	-0.0151255	0.0176754	0
Punt_Ar_20_19	Punt_Ar	sAM	1.4573	-0.0184853	-0.0218123	0.00935069	-0.01221	-0.0258534	0
Punt_Ar_20_3	Punt_Ar	sAM	1.3478	-0.00874313	0.0199552	0.00933919	-0.01361	0.0170124	0
Punt_Ar_20_6	Punt_Ar	sAM	1.2923	-0.0137417	0.00618019	0.00759371	-0.014873	0.002413	0
Punt_Ar_20_7	Punt_Ar	sAM	1.2766	-0.013183	-0.00187282	0.00814752	-0.012249	-0.00522101	0
Punt_Ar_20_9	Punt_Ar	sAM	1.297	-0.0155115	-0.0159926	0.010515	-0.0108437	-0.0194623	0
Punt_Ar_21_10	Punt_Ar	sAM	1.5126	-0.0137757	0.00586131	0.00779488	-0.0148233	0.00209618	0
Punt_Ar_21_15	Punt_Ar	sAM	1.0477	-0.0160115	-0.00412864	0.00927185	-0.0143973	-0.00813203	0
Punt_Ar_21_16	Punt_Ar	sAM	1.1648	-0.00720485	0.0232456	0.00789332	-0.0129758	0.0205888	0
Punt_Ar_21_19	Punt_Ar	sAM	3.7711	-0.0181328	-0.0110627	0.0109906	-0.0146517	-0.0153789	0
Punt_Ar_21_3	Punt_Ar	sAM	0.9925	-0.012742	0.00569062	0.00779387	-0.0137807	0.00219884	0
Punt_Ar_21_6	Punt_Ar	sAM	1.4096	-0.0080587	0.0267422	0.00832228	-0.0147055	0.0237452	0
Punt_Ar_21_9	Punt_Ar	sAM	1.1518	-0.017496	-0.00961116	0.0112314	-0.0144123	-0.013812	0
Punt_Ar_22_11	Punt_Ar	sAM	0.8289	-0.00278728	0.0309405	0.00614396	-0.0107003	0.0291648	0
Punt_Ar_22_12	Punt_Ar	sAM	1.2827	-0.00535785	0.0300923	0.00736592	-0.0129638	0.0276803	0
Punt_Ar_22_14	Punt_Ar	sAM	1.388	-0.00604421	0.0303933	0.00762664	-0.0137046	0.0277934	0
Punt_Ar_22_20	Punt_Ar	sAM	1.6509	-0.0117905	0.012174	0.00832395	-0.0145396	0.00870761	0
Punt_Ar_22_6	Punt_Ar	sAM	1.1151	-0.0143267	0.00246965	0.0078483	-0.0144777	-0.00132252	0
Punt_Ar_22_8	Punt_Ar	sAM	1.3135	-0.00327686	0.0401761	0.0156807	-0.0135635	0.037959	0
Punt_Ar_23_1	Punt_Ar	sAM	1.1555	-0.0165358	-0.00620212	0.0100364	-0.0143672	-0.0102706	0
Punt_Ar_23_11	Punt_Ar	sAM	0.8083	-0.0151717	-0.00552442	0.00784284	-0.0132249	-0.0092629	0
Punt_Ar_23_12	Punt_Ar	sAM	1.0368	-0.0139946	0.00375872	0.00843107	-0.0144905	8.58194e-06	0
Punt_Ar_23_19	Punt_Ar	sAM	1.0604	-0.0169888	-0.0288802	0.00860792	-0.00893514	-0.0322932	0
Punt_Ar_23_20	Punt_Ar	sAM	1.326	-0.0116021	0.00511599	0.00860983	-0.0125308	0.00193883	0
Punt_Ar_23_3	Punt_Ar	sAM	0.7156	-0.0168922	-0.00799062	0.00515083	-0.0142484	-0.0120904	0
Punt_Ar_23_4	Punt_Ar	sAM	0.9807	-0.0142772	-0.00569244	0.010497	-0.0123174	-0.00919369	0
Punt_Ar_23_8	Punt_Ar	sAM	1.0037	-0.0176113	-0.0197736	0.00694268	-0.0118934	-0.023658	0
Punt_Ar_24_11	Punt_Ar	sAM	0.967	-0.0114723	-0.000927497	0.0110147	-0.0108413	-0.00386514	0
Punt_Ar_24_13	Punt_Ar	sAM	0.8485	-0.00853051	0.0169211	0.00985135	-0.0126193	0.0141366	0
Punt_Ar_24_18	Punt_Ar	sAM	0.9345	-0.00948591	0.0185082	0.00916832	-0.013953	0.0154224	0
Punt_Ar_24_2	Punt_Ar	sAM	1.4805	-0.0133901	0.00763123	0.0076457	-0.0149089	0.00390559	0
Punt_Ar_24_20	Punt_Ar	sAM	0.7999	-0.0146591	-0.0115439	0.0109387	-0.0111718	-0.0149446	0
Punt_Ar_24_3	Punt_Ar	sAM	1.0471	-0.00882867	0.0167361	0.00600747	-0.0128595	0.0138808	0
Punt_Ar_24_6	Punt_Ar	sAM	0.8979	-0.0126015	0.00747444	0.00828514	-0.0141066	0.00395825	0
Punt_Ar_24_7	Punt_Ar	sAM	0.8988	-0.0146791	-0.00270323	0.00430241	-0.0134792	-0.00641034	0
Punt_Ar_24_8	Punt_Ar	sAM	1.1602	-0.0140229	0.00357891	0.00616004	-0.0144714	-0.000172432	0
Punt_Ar_3_11	Punt_Ar	sAM	1.1455	-0.0174919	-0.018943	0.00996244	-0.011993	-0.0228248	0
Punt_Ar_3_16	Punt_Ar	sAM	1.1443	-0.0153995	-0.0137504	0.0105087	-0.0113159	-0.0172675	0
Punt_Ar_3_17	Punt_Ar	sAM	1.1507	-0.0155606	-0.0191733	0.0117495	-0.010068	-0.0225473	0
Punt_Ar_3_18	Punt_Ar	sAM	0.4698	-0.00756751	0.00598785	0.00970696	-0.00885942	0.0038252	0
Punt_Ar_3_19	Punt_Ar	sAM	0.5961	-0.00661599	0.0130534	0.00912299	-0.00976901	0.0108962	0
Punt_Ar_3_3	Punt_Ar	sAM	1.2769	-0.00752198	0.0253889	0.00826101	-0.0138368	0.0225769	0
Punt_Ar_3_4	Punt_Ar	sAM	10.8982	-0.0174499	-0.0160916	0.0144416	-0.0126905	-0.0200597	0
Punt_Ar_4_16	Punt_Ar	sAM	1.0928	-0.0138902	-0.0194907	0.0120514	-0.00837239	-0.0224216	0
Punt_Ar_5_1	Punt_Ar	sAM	1.2825	-0.0136809	0.0065743	0.0102516	-0.0149162	0.00280942	0
Punt_Ar_5_2	Punt_Ar	sAM	1.4799	-0.0173871	-0.0163679	0.0113782	-0.0125583	-0.0203103	0
Punt_Ar_5_20	Punt_Ar	sAM	1.0951	-0.01232	-0.00876074	0.0108901	-0.00963274	-0.0116509	0
Punt_Ar_5_6	Punt_Ar	sAM	1.2776	-0.0190625	-0.0382158	0.011664	-0.00852196	-0.0418473	0
Punt_Ar_5_8	Punt_Ar	sAM	1.125	-0.0187113	-0.0263106	0.0106966	-0.011264	-0.0302569	0
Quito_1_13	Quito	sAM	0.6046	-0.0156043	-0.0345164	0.00922689	-0.0061391	-0.037379	0
Quito_3_19	Quito	sAM	2.9884	-0.0133909	-0.0252682	0.0152078	-0.00639468	-0.027873	0
Quito_36_11	Quito	sAM	0.5381	-0.0168457	-0.0312992	0.00764396	-0.00817088	-0.0345927	0
Quito_36_15	Quito	sAM	1.246	-0.0168876	-0.0339725	0.00674521	-0.00751945	-0.0371857	0
Quito_38_19	Quito	sAM	0.5523	-0.0144465	-0.018508	0.0144144	-0.00916401	-0.0216164	0
Quito_39_10	Quito	sAM	0.8235	-0.0151955	-0.0212981	0.0143742	-0.00916539	-0.0245052	0
Quito_39_17	Quito	sAM	0.5803	-0.017353	-0.0365974	0.00598509	-0.00728966	-0.0398416	0
Quito_39_6	Quito	sAM	1.2955	-0.0187145	-0.038838	0.0101422	-0.0080248	-0.0423583	0
Quito_40_2	Quito	sAM	1.0339	-0.00972656	-0.0055162	0.0130747	-0.00796744	-0.00784566	0
Quito_6_5	Quito	sAM	0.763	-0.0184095	-0.0326484	0.00704616	-0.00933214	-0.0363007	0
Rancagua_22_9	Rancagua	sAM	1.4277	-0.0121659	0.0058644	0.00893827	-0.0132692	0.00251581	0
Rancagua_25_19	Rancagua	sAM	1.0969	-0.0126506	0.0043726	0.00831638	-0.0133513	0.000949382	0
Rancagua_7_8	Rancagua	sAM	1.1699	-0.0149875	-0.000228463	0.00891713	-0.0144177	-0.00409974	0
Reading_2_14	Reading	EU	1.3757	-0.0187284	-0.0380017	0.00986472	-0.0082547	-0.0415541	0
Reading_3_13	Reading	EU	1.2497	-0.00853212	0.0120137	0.00816169	-0.0113508	0.00939605	0
Reading_39_7	Reading	EU	1.2131	-0.0117064	0.00721381	0.011698	-0.0131746	0.00393818	0
Reading_42_12	Reading	EU	1.6292	-0.0158661	-0.00237644	0.00413371	-0.0147104	-0.00640191	0
Reading_5_7	Reading	EU	1.2518	-0.018976	-0.0366979	0.00812008	-0.00883128	-0.0403588	0
s_115_6	Toronto_ds	nAM	3.4152	-0.000124238	0.0433873	0.00870696	-0.0113495	0.0418768	0
s_116_1	Toronto_ds	nAM	3.2631	-0.00411759	0.0197288	0.0170008	-0.00908349	0.0179909	0
s_116_17	Toronto_ds	nAM	2.7376	-0.0147443	-0.0043767	0.00976104	-0.0131091	-0.00804367	0
s_116_18	Toronto_ds	nAM	2.6753	-0.00711523	0.0260564	0.0130726	-0.0136167	0.023327	0
s_2_3	Toronto_ds	nAM	2.3468	-0.00932963	0.00973296	0.0141994	-0.0115308	0.00698663	0
s_21_18	Toronto_ds	nAM	2.9434	-0.0151537	-0.0192716	0.0117614	-0.00964954	-0.022537	0
s_22_15	Toronto_ds	nAM	2.6273	-0.00323109	0.0203126	0.0153721	-0.00837827	0.0187842	0
s_23_15	Toronto_ds	nAM	2.3234	-0.0176932	-0.0380681	0.0128771	-0.00723757	-0.0413503	0
s_23_6	Toronto_ds	nAM	2.6394	-0.00461379	0.0174485	0.0123403	-0.00897259	0.0156599	0
s_24_6	Toronto_ds	nAM	3.7077	-0.00673086	0.0209753	0.0129869	-0.0119303	0.0185185	0
s_3_5	Toronto_ds	nAM	2.0237	-0.0108342	-0.0169958	0.0142715	-0.00606619	-0.0192208	0
s_37_11	Toronto_ds	nAM	2.9191	-0.0023486	0.0429163	0.00999359	-0.0133761	0.0408461	0
s_37_12	Toronto_ds	nAM	0.6927	-0.00481678	0.0245031	0.00777849	-0.0109945	0.0224215	0
s_37_13	Toronto_ds	nAM	1.092	-0.0153343	-0.0138072	0.0102922	-0.0112382	-0.0173055	0
s_37_15	Toronto_ds	nAM	2.4894	-0.00177839	0.0350693	0.00743127	-0.0107944	0.033414	0
s_37_18	Toronto_ds	nAM	3.9248	-0.00831386	0.0162291	0.0143818	-0.012231	0.0135243	0
s_37_6	Toronto_ds	nAM	3.3673	-0.00865752	0.0166771	0.0142482	-0.0126789	0.0138681	0
s_37_8	Toronto_ds	nAM	2.8132	0.00129757	0.0378982	0.00973485	-0.00855542	0.0369427	0
s_40_1	Toronto_ds	nAM	3.7566	-0.00680382	0.0216914	0.0126835	-0.0121861	0.0191914	0
s_40_10	Toronto_ds	nAM	2.7878	-0.0196127	-0.0397598	0.0125861	-0.00865381	-0.0434812	0
s_40_12	Toronto_ds	nAM	3.905	-0.00747846	0.00786107	0.0135496	-0.00925823	0.00565764	0
s_40_17	Toronto_ds	nAM	3.5857	-0.00985907	0.00355367	0.0128081	-0.0104429	0.000880867	0
s_40_19	Toronto_ds	nAM	3.9793	-0.00163073	0.00126197	0.0152905	-0.00190179	0.000796905	0
s_40_3	Toronto_ds	nAM	3.2556	-0.0136441	-0.00769886	0.0155626	-0.0111866	-0.0109679	0
s_40_6	Toronto_ds	nAM	4.5159	-0.00537493	0.0263357	0.0125933	-0.012008	0.0240472	0
s_40_7	Toronto_ds	nAM	3.5637	-0.0102909	0.0150561	0.0134138	-0.0138371	0.0118796	0
s_40_8	Toronto_ds	nAM	1.9006	-0.00486918	0.0340012	0.00827057	-0.0135034	0.0315824	0
s_41_1	Toronto_ds	nAM	2.2482	-0.00971144	0.00331707	0.015468	-0.0102391	0.000690536	0
s_41_12	Toronto_ds	nAM	3.1971	-0.0145426	-0.00895147	0.0132454	-0.0117302	-0.0124103	0
s_41_13	Toronto_ds	nAM	3.5975	-0.0162399	-0.0333717	0.0145757	-0.00704932	-0.0364378	0
s_41_14	Toronto_ds	nAM	3.4469	-0.0142164	-0.0114016	0.0138081	-0.010781	-0.0146926	0
s_41_16	Toronto_ds	nAM	2.0804	-0.0106434	0.00174614	0.0142769	-0.0107327	-0.00106808	0
s_41_2	Toronto_ds	nAM	3.5692	-0.0170562	-0.0368666	0.0134466	-0.00693329	-0.0400249	0
s_42_1	Toronto_ds	nAM	2.5091	-0.0108976	0.00162308	0.0131599	-0.0109464	-0.00125274	0
s_42_11	Toronto_ds	nAM	1.6727	-0.00889948	0.0059221	0.0144955	-0.010129	0.00341695	0
s_42_13	Toronto_ds	nAM	1.1124	-0.0127001	-0.0259056	0.0147207	-0.0055625	-0.0283099	0
s_42_17	Toronto_ds	nAM	3.3227	-0.0167891	-0.0257242	0.0153008	-0.00955912	-0.029193	0
s_42_20	Toronto_ds	nAM	2.6023	-0.0113144	-0.000562423	0.0129304	-0.0107833	-0.00347164	0
s_42_5	Toronto_ds	nAM	1.9364	-0.00752913	0.0146043	0.0165709	-0.0110525	0.012158	0
s_43_4	Toronto_ds	nAM	2.9211	-0.0126827	-0.00244895	0.0128588	-0.0116167	-0.00564803	0
s_43_5	Toronto_ds	nAM	3.979	-0.0132303	-0.014525	0.017879	-0.00902018	-0.0174543	0
s_5_16	Toronto_ds	nAM	2.0845	-0.0106144	0.0022424	0.0136795	-0.0108331	-0.00058121	0
s_53_11	Toronto_ds	nAM	3.1	-0.00978502	0.0100353	0.0160483	-0.0120489	0.00716083	0
s_54_16	Toronto_ds	nAM	2.3642	-0.00217813	0.0296241	0.0121401	-0.0097712	0.0280509	0
s_54_18	Toronto_ds	nAM	3.1978	-0.0152655	-0.0123932	0.0128538	-0.0115377	-0.0159219	0
s_54_7	Toronto_ds	nAM	1.5807	-0.0141849	-0.0109864	0.0100259	-0.0108581	-0.0142834	0
s_6_8	Toronto_ds	nAM	1.4466	-0.0131436	-0.00467234	0.0054346	-0.0114865	-0.00791496	0
s_7_11	Toronto_ds	nAM	1.0217	-0.00587349	0.0208157	0.0113228	-0.0110609	0.0185862	0
s_7_16	Toronto_ds	nAM	3.3012	-0.0167626	-0.0263373	0.0102639	-0.00937485	-0.0297784	0
s_7_6	Toronto_ds	nAM	2.0845	-0.0176906	-0.0175325	0.0112136	-0.0125501	-0.0215137	0
s_7_7	Toronto_ds	nAM	3.2751	-0.0151618	-0.00747408	0.0126199	-0.0127107	-0.0111436	0
s_80_18	Toronto_ds	nAM	0.7785	-0.0111871	-0.0030529	0.00886689	-0.0100158	-0.00584431	0
s_81_3	Toronto_ds	nAM	2.9093	-0.00908375	0.00309888	0.0125104	-0.00957628	0.000642237	0
s_83_13	Toronto_ds	nAM	3.7571	-0.0138825	-0.0102022	0.0114763	-0.0107689	-0.0134476	0
s_83_14	Toronto_ds	nAM	3.4712	-0.0112227	0.0119393	0.0126465	-0.0139304	0.00862786	0
s_83_17	Toronto_ds	nAM	1.778	-0.00742312	-0.00524143	0.0129233	-0.0058136	-0.00698407	0
s_83_18	Toronto_ds	nAM	3.3234	-0.0153045	-0.0180344	0.0151167	-0.0101153	-0.021381	0
s_83_9	Toronto_ds	nAM	2.8892	-0.0118386	-0.00725125	0.0109196	-0.00955845	-0.0100682	0
s_96_5	Toronto_ds	nAM	2.5327	-0.0171992	-0.0245646	0.0131119	-0.0102553	-0.028179	0
s_97_10	Toronto_ds	nAM	3.3775	-0.00509329	0.0157784	0.0131919	-0.0090035	0.0139225	0
s_97_13	Toronto_ds	nAM	2.7538	-0.0109425	-0.00225911	0.0115964	-0.00998494	-0.00501426	0
s_97_7	Toronto_ds	nAM	4.0941	-0.0121741	0.013603	0.0119867	-0.01528	0.00998862	0
s_98_1	Toronto_ds	nAM	2.8165	-0.0147656	-0.00528106	0.0118205	-0.0128956	-0.00892273	0
s_99_5	Toronto_ds	nAM	2.6151	-0.0163227	-0.00572134	0.0111749	-0.0142858	-0.00975102	0
Sacramento_1_10	Sacramento	nAM	1.1622	-0.00431748	0.0319651	0.0114263	-0.0124435	0.0297585	0
Sacramento_2_17	Sacramento	nAM	1.1547	-0.00879995	0.00520632	0.00981406	-0.00984759	0.00275132	0
Sacramento_40_13	Sacramento	nAM	1.3152	-0.0150547	-0.0044395	0.00766998	-0.0133927	-0.00818468	0
Sacramento_41_7	Sacramento	nAM	1.2708	-0.00178973	0.0405596	0.00747616	-0.0122264	0.0387144	0
Sacramento_5_5	Sacramento	nAM	1.1738	-0.0113035	0.00504222	0.0100758	-0.0122234	0.00194484	0
Santiago_1_1	Santiago	sAM	0.8284	-0.0116467	0.0108217	0.00834983	-0.0140508	0.00743856	0
Santiago_22_20	Santiago	sAM	1.1003	-0.0146945	-0.00174417	0.00680893	-0.0137424	-0.00548795	0
Santiago_26_2	Santiago	sAM	1.3161	-0.0151654	-0.00281382	0.02341	-0.0139204	-0.00664303	0
Santiago_38_10	Santiago	sAM	1.1913	-0.00655214	0.0299719	0.00758252	-0.0140862	0.0272548	0
Sapporo_1_10	Sapporo	JP	0.9496	-0.0157121	-0.0180815	0.0112677	-0.0104969	-0.021532	0
Sapporo_1_11	Sapporo	JP	0.7951	-0.00177428	0.0402622	0.00914354	-0.0121344	0.0384311	0
Sapporo_1_12	Sapporo	JP	0.9084	-0.00642135	0.0176675	0.0098788	-0.0107752	0.0154036	0
Sapporo_1_15	Sapporo	JP	0.9866	-0.0159931	-0.0301708	0.00799679	-0.00763942	-0.0332821	0
Sapporo_1_16	Sapporo	JP	1.067	-0.0191999	-0.0418962	0.00955283	-0.00770212	-0.0454379	0
Sapporo_1_17	Sapporo	JP	0.8771	-0.00949337	0.00394686	0.0121242	-0.0101914	0.00135531	0
Sapporo_1_20	Sapporo	JP	0.8797	-0.0182716	-0.0379354	0.0113531	-0.00783057	-0.0413718	0
Sapporo_1_8	Sapporo	JP	1.0204	-0.0164178	-0.0407456	0.0055927	-0.00531261	-0.0436064	0
Sapporo_1_9	Sapporo	JP	0.9252	-0.00970832	0.00618056	0.0116171	-0.0109772	0.00345727	0
Sapporo_2_13	Sapporo	JP	0.8975	-0.0156926	-0.0212232	0.0100082	-0.00966486	-0.0245616	0
Sapporo_2_4	Sapporo	JP	0.9109	-0.00842688	0.00276064	0.0116131	-0.00885424	0.00048554	0
Sapporo_2_8	Sapporo	JP	0.9623	-0.0157154	-0.0123873	0.0106374	-0.0119738	-0.0160327	0
Sapporo_3_1	Sapporo	JP	1.1085	-0.0138044	-0.0167969	0.00673961	-0.0089867	-0.0197974	0
Sapporo_3_11	Sapporo	JP	0.9508	-0.00882958	0.00704334	0.00992407	-0.0103517	0.00451807	0
Sapporo_3_15	Sapporo	JP	0.867	-0.00841474	0.00927922	0.00638496	-0.0105296	0.00678514	0
Sapporo_3_19	Sapporo	JP	0.8914	-0.00749195	-0.00253737	0.0101594	-0.00657995	-0.00438997	0
Sapporo_3_3	Sapporo	JP	0.9699	-0.0174362	-0.042208	0.00537628	-0.00591779	-0.0452826	0
Sapporo_3_4	Sapporo	JP	0.921	-0.0157062	-0.0174219	0.00769936	-0.0106619	-0.0208933	0
Sapporo_3_5	Sapporo	JP	1.0023	-0.0147034	-0.0102519	0.00824818	-0.011549	-0.0137081	0
Sapporo_3_8	Sapporo	JP	0.9914	-0.00914637	0.0066778	0.00999379	-0.0105631	0.00408301	0
Sapporo_3_9	Sapporo	JP	1.2524	-0.00822745	0.00841848	0.00696158	-0.010126	0.0060022	0
Sapporo_35_1	Sapporo	JP	1.0542	-0.0159344	-0.00577021	0.00947884	-0.013898	-0.00969772	0
Sapporo_35_16	Sapporo	JP	0.4328	-0.0155975	-0.0379939	0.00675645	-0.0052325	-0.0407362	0
Sapporo_35_17	Sapporo	JP	1.0373	-0.017479	-0.0168862	0.00869849	-0.012513	-0.0208347	0
Sapporo_35_3	Sapporo	JP	1.1332	-0.0147291	-0.000915146	0.00732298	-0.0139904	-0.00469613	0
Sapporo_35_5	Sapporo	JP	0.7599	-0.0132048	-0.00169427	0.00520719	-0.0123164	-0.0050542	0
Sapporo_35_7	Sapporo	JP	0.9007	-0.0174337	-0.011153	0.00973176	-0.0139531	-0.0152852	0
Sapporo_36_1	Sapporo	JP	1.2522	-0.00852806	0.00729733	0.00863127	-0.0101262	0.00484145	0
Sapporo_36_10	Sapporo	JP	0.8911	-0.00783825	0.0144353	0.00894078	-0.0113073	0.0119148	0
Sapporo_36_11	Sapporo	JP	1.1484	-0.0117618	0.0011434	0.00931278	-0.011657	-0.00193975	0
Sapporo_36_16	Sapporo	JP	1.0728	-0.0169296	-0.0133047	0.00595756	-0.0129092	-0.017233	0
Sapporo_36_17	Sapporo	JP	0.9925	-0.0194032	-0.0350064	0.0045885	-0.00968169	-0.0388355	0
Sapporo_36_2	Sapporo	JP	1.1791	-0.0034652	0.0381777	0.00570993	-0.0132282	0.03598	0
Sapporo_36_6	Sapporo	JP	1.0307	-0.0163793	-0.0314004	0.006597	-0.0076942	-0.0345697	0
Sapporo_38_10	Sapporo	JP	0.9233	-0.00949729	0.00652964	0.00810267	-0.0108637	0.00384907	0
Sapporo_38_3	Sapporo	JP	1.1678	-0.00851582	-0.018052	0.0129914	-0.00355344	-0.019641	0
Sapporo_38_9	Sapporo	JP	1.0456	-0.0119909	0.00760741	0.00635581	-0.0135513	0.00424471	0
Sapporo_39_1	Sapporo	JP	1.0151	-0.00983044	0.0186445	0.00743677	-0.014321	0.0154649	0
Sapporo_39_10	Sapporo	JP	0.6857	-0.0180075	-0.03827	0.00718826	-0.0074889	-0.0416267	0
Sapporo_39_13	Sapporo	JP	0.5519	-0.0168463	-0.0228678	0.00394826	-0.0103537	-0.0264488	0
Sapporo_39_16	Sapporo	JP	0.9818	-0.014733	-0.0392894	0.00989456	-0.00406216	-0.0417638	0
Sapporo_39_17	Sapporo	JP	0.7084	-0.0144155	-0.0139752	0.0116674	-0.0103072	-0.01723	0
Sapporo_39_7	Sapporo	JP	0.9079	-0.00683937	0.0202955	0.00591738	-0.0118592	0.0178338	0
Sapporo_40_10	Sapporo	JP	1.1802	-0.014558	-0.0174178	0.0245955	-0.00955393	-0.0205922	0
Sapporo_40_13	Sapporo	JP	0.7749	-0.0170228	-0.0323026	0.0123716	-0.00808222	-0.0356078	0
Sapporo_40_14	Sapporo	JP	0.9762	-0.00847684	0.00632848	0.0159475	-0.00982593	0.00391887	0
Sapporo_40_19	Sapporo	JP	0.4794	-0.0161974	-0.0242328	0.00372742	-0.00937356	-0.0275993	0
Sapporo_43_19	Sapporo	JP	1.099	-0.0106794	0.00588438	0.0067226	-0.0118385	0.00291985	0
Sapporo_43_20	Sapporo	JP	1.0571	-0.016752	-0.025504	0.0064212	-0.00958028	-0.0289707	0
Sapporo_43_5	Sapporo	JP	1.0706	-0.00842956	0.00327926	0.0185324	-0.00899106	0.000985793	0
Sapporo_44_12	Sapporo	JP	0.9271	-0.0172673	-0.0291879	0.0167919	-0.00912455	-0.0326625	0
Sapporo_44_13	Sapporo	JP	1.1402	-0.0138654	-0.025427	0.0135816	-0.00681197	-0.0281492	0
Sapporo_44_14	Sapporo	JP	0.8933	-0.0179794	-0.0378422	0.00985728	-0.00757246	-0.0412062	0
Sapporo_44_17	Sapporo	JP	1.0001	-0.0169739	-0.0249773	0.0111666	-0.00993099	-0.0285194	0
Sapporo_44_18	Sapporo	JP	1.1369	0.00101927	0.0408322	0.00836587	-0.00958362	0.0397047	0
Shanghai_10_7	Shanghai	CN	1.0776	-0.0074393	0.0192703	0.00718315	-0.0121733	0.0166883	0
Shanghai_11_10	Shanghai	CN	0.6	-0.00921749	0.0146122	0.00856373	-0.0126853	0.0117286	0
Shanghai_2_17	Shanghai	CN	1.1688	-0.00632859	0.0280963	0.00751288	-0.0133848	0.0255009	0
Shanghai_8_2	Shanghai	CN	1.0961	-0.00450498	0.0383177	0.00613706	-0.0142688	0.035846	0
Stockholm_1_6	Stockholm	EU	1.2369	-0.00653701	-0.00839129	0.00840455	-0.00414244	-0.00979726	0
Stockholm_4_18	Stockholm	EU	1.4158	-0.0119609	-0.00227552	0.0127209	-0.0109644	-0.0052937	0
Stockholm_42_6	Stockholm	EU	1.3381	-0.0171663	-0.0417869	0.0104474	-0.00576618	-0.044806	0
Stockholm_43_12	Stockholm	EU	1.1256	-0.0182335	-0.0408771	0.0114518	-0.00703244	-0.0442034	0
Stockholm_44_17	Stockholm	EU	1.2236	-0.0186307	-0.0390492	0.0127803	-0.00788919	-0.0425406	0
Stockholm_5_4	Stockholm	EU	0.931	-0.00922366	0.00796578	0.0139742	-0.0109711	0.00530709	0
Sydney_1_9	Sydney	OC	1.2653	-0.0183723	-0.0416339	0.00817949	-0.00697068	-0.0449703	0
Talca_20_5	Talca	sAM	0.6129	-0.0120347	0.00153625	0.00517491	-0.0120223	-0.00163091	0
Talca_34_4	Talca	sAM	1.2665	-0.00334613	0.0269249	0.0124267	-0.0102008	0.0251414	0
Talca_4_3	Talca	sAM	0.9683	0.000641039	0.0287772	0.00823288	-0.0068289	0.0279626	0
Tampa_13_7	Tampa	nAM	0.9326	-0.0121832	-0.00408003	0.00431832	-0.0107121	-0.00709426	0
Tampa_4_5	Tampa	nAM	1.0364	-0.00222105	0.0349343	0.00579921	-0.011187	0.0331691	0
Tampa_5_11	Tampa	nAM	1.3731	-0.0133313	0.00146773	0.0268508	-0.0132569	-0.00203267	0
Tehran_1_1	Tehran	Tehran	1.3466	-0.0168743	-0.0345914	0.00565518	-0.0073464	-0.0377802	0
Tehran_1_10	Tehran	Tehran	1.032	-0.00913446	0.00177289	0.00939555	-0.00928207	-0.000651691	0
Tehran_1_2	Tehran	Tehran	1.2895	-0.014241	-0.0171994	0.0150378	-0.00930425	-0.0202992	0
Tehran_1_4	Tehran	Tehran	1.1384	-0.00687722	0.00125246	0.00790295	-0.00696705	-0.000570172	0
Tehran_1_6	Tehran	Tehran	1.1275	-0.013674	-0.0151321	0.0103707	-0.00929157	-0.0181555	0
Tehran_1_9	Tehran	Tehran	0.7612	-0.00850456	0.00528655	0.00475416	-0.00958303	0.00290527	0
Tehran_2_1	Tehran	Tehran	1.0185	-0.014423	-0.0218641	0.0130344	-0.00827266	-0.024852	0
Tehran_2_10	Tehran	Tehran	0.8004	-0.0136158	-0.0055515	0.00584951	-0.011715	-0.00888635	0
Tehran_2_2	Tehran	Tehran	1.0753	-0.00982764	0.00451528	0.0136542	-0.0106614	0.00181784	0
Tehran_2_4	Tehran	Tehran	1.2874	-0.0116087	-0.00319041	0.013196	-0.0103874	-0.00608626	0
Tehran_2_6	Tehran	Tehran	1.1702	-0.0111106	-0.000529285	0.00684342	-0.010595	-0.00338689	0
Tehran_2_7	Tehran	Tehran	0.9674	-0.0171251	-0.0326835	0.0133811	-0.00808248	-0.0360021	0
Tehran_2_9	Tehran	Tehran	1.0989	-0.0101463	0.00276382	0.0132184	-0.0105159	4.35892e-05	0
Tehran_27_1	Tehran	Tehran	1.714	-0.00485048	0.0226079	0.00976694	-0.0105366	0.0205822	0
Tehran_27_10	Tehran	Tehran	1.2735	-0.00152149	0.0288248	0.00810988	-0.00893006	0.0274488	0
Tehran_27_2	Tehran	Tehran	1.9474	-0.0131474	-0.00528843	0.00559256	-0.0113307	-0.00851103	0
Tehran_27_3	Tehran	Tehran	1.2973	-0.012336	0.00748952	0.00971393	-0.0138541	0.00404153	0
Tehran_27_4	Tehran	Tehran	1.3979	-0.0176516	-0.0376761	0.0139614	-0.00729883	-0.0409609	0
Tehran_27_5	Tehran	Tehran	1.5552	-0.00498347	0.0179285	0.0106596	-0.0094539	0.0160278	0
Tehran_27_6	Tehran	Tehran	1.538	-0.0134927	0.00157513	0.0114444	-0.0134406	-0.0019707	0
Tehran_27_8	Tehran	Tehran	1.3719	-0.0134336	0.00218717	0.0109488	-0.0135419	-0.00136422	0
Tehran_28_10	Tehran	Tehran	3.3637	-0.0178738	-0.038046	0.00873926	-0.00741772	-0.0413757	0
Tehran_28_2	Tehran	Tehran	1.2406	-0.0134936	-0.0126243	0.0106831	-0.00976639	-0.0156865	0
Tehran_28_3	Tehran	Tehran	1.3448	-0.0151152	-0.0334942	0.0121336	-0.0059312	-0.036265	0
Tehran_28_5	Tehran	Tehran	1.3343	-0.00448254	0.022276	0.0125329	-0.0100952	0.0203568	0
Tehran_28_6	Tehran	Tehran	0.9482	-0.015936	-0.0331873	0.00801631	-0.0068035	-0.0361811	0
Tehran_28_7	Tehran	Tehran	1.3158	-0.0154571	-0.0157321	0.0138087	-0.0108586	-0.0191966	0
Tehran_28_8	Tehran	Tehran	1.319	-0.0138794	-0.0111111	0.0124391	-0.0105307	-0.0143248	0
Tehran_35_1	Tehran	Tehran	1.3733	-0.0168745	-0.0378936	0.00770422	-0.00649198	-0.0409699	0
Tehran_35_10	Tehran	Tehran	1.4491	-0.0167468	-0.0173631	0.0080381	-0.0116822	-0.0211059	0
Tehran_35_2	Tehran	Tehran	1.5079	-0.0121451	-0.00321317	0.00775322	-0.0108997	-0.00624707	0
Tehran_35_3	Tehran	Tehran	1.2904	-0.0184724	-0.0374803	0.00750214	-0.00814234	-0.0409842	0
Tehran_35_4	Tehran	Tehran	1.21	-0.0156454	-0.0356151	0.00784651	-0.00589442	-0.0384508	0
Tehran_35_5	Tehran	Tehran	1.7259	-0.018427	-0.0214947	0.0070742	-0.0122359	-0.0255316	0
Tehran_35_6	Tehran	Tehran	1.5638	-0.0163394	-0.0368716	0.00720454	-0.00623953	-0.0398442	0
Tehran_35_7	Tehran	Tehran	1.2345	-0.015533	-0.0159788	0.014836	-0.0108681	-0.0194546	0
Tehran_35_8	Tehran	Tehran	2.546	-0.0178742	-0.0374467	0.00868002	-0.00757329	-0.0407969	0
Tehran_35_9	Tehran	Tehran	1.1556	-0.0126406	-0.0104558	0.0106542	-0.00950373	-0.0133712	0
Tehran_36_10	Tehran	Tehran	1.1339	-0.00675619	0.0225076	0.011208	-0.0123514	0.019992	0
Tehran_36_11	Tehran	Tehran	2.0489	-0.0180516	-0.0358934	0.00735542	-0.00814664	-0.0393424	0
Tehran_36_5	Tehran	Tehran	1.302	-0.0084671	0.00548104	0.00641273	-0.00959719	0.00310283	0
Tehran_36_6	Tehran	Tehran	1.2116	-0.00593513	0.0255636	0.0111768	-0.0123493	0.0231565	0
Tehran_36_7	Tehran	Tehran	1.1487	-0.00723118	0.024566	0.0223606	-0.0133429	0.0218574	0
Tehran_36_8	Tehran	Tehran	1.1437	-0.00631411	0.0236929	0.0137614	-0.0122311	0.0212514	0
Tehran_36_9	Tehran	Tehran	1.0506	-0.00641301	0.0250262	0.014468	-0.0126717	0.0225136	0
Tehran_37_10	Tehran	Tehran	1.3936	-0.0176182	-0.0340783	0.00847056	-0.00819773	-0.0374771	0
Tehran_37_2	Tehran	Tehran	1.4292	-0.00994182	0.00650514	0.013264	-0.0112867	0.00371035	0
Tehran_37_3	Tehran	Tehran	1.2348	-0.0110199	0.0024148	0.0103964	-0.0112694	-0.000519639	0
Tehran_37_4	Tehran	Tehran	1.5335	-0.00729683	0.0232254	0.0104922	-0.0130594	0.0205455	0
Tehran_37_5	Tehran	Tehran	1.2931	-0.0135257	-0.00992808	0.00958919	-0.0104952	-0.0130905	0
Tehran_37_6	Tehran	Tehran	1.2453	-0.00922215	0.00640118	0.0109236	-0.0105647	0.0037962	0
Tehran_37_7	Tehran	Tehran	1.5426	-0.0139575	-0.0121817	0.00900321	-0.0103291	-0.0153791	0
Tehran_37_9	Tehran	Tehran	1.0678	-0.013882	-0.011163	0.0088643	-0.0105197	-0.0143755	0
Tehran_38_1	Tehran	Tehran	1.3541	-0.000246231	0.042193	0.00717318	-0.0111582	0.0406915	0
Tehran_38_10	Tehran	Tehran	3.1061	-0.00712442	0.0215637	0.0103289	-0.0124628	0.018985	0
Tehran_38_2	Tehran	Tehran	0.597	-0.00735156	0.0169718	0.00793971	-0.0114937	0.0144907	0
Tehran_38_5	Tehran	Tehran	0.7954	-0.00717616	0.00506922	0.00687869	-0.00824365	0.00303917	0
Tehran_38_6	Tehran	Tehran	1.3499	-0.0165957	-0.0343405	0.0112761	-0.00714226	-0.0374657	0
Tehran_38_7	Tehran	Tehran	0.9643	-0.00753448	0.0215851	0.0127522	-0.0128644	0.0188995	0
Tehran_38_8	Tehran	Tehran	1.0427	-0.00609401	0.0186507	0.0142257	-0.0107135	0.0164379	0
Tehran_38_9	Tehran	Tehran	1.5736	-0.0114623	0.00281832	0.0117218	-0.0118011	-0.000244372	0
Tehran_39_1	Tehran	Tehran	1.2358	-0.0145183	-0.0171256	0.0104267	-0.00959116	-0.0202997	0
Tehran_39_10	Tehran	Tehran	1.4626	-0.00676918	0.00717424	0.00826622	-0.00839535	0.00517779	0
Tehran_39_2	Tehran	Tehran	1.4565	-0.0152998	-0.0385085	0.00712281	-0.0048117	-0.0411562	0
Tehran_39_4	Tehran	Tehran	1.3615	-0.00686719	0.00346583	0.00979026	-0.00753022	0.00157037	0
Tehran_39_5	Tehran	Tehran	0.7882	-0.0162241	-0.0330977	0.00571392	-0.00710492	-0.0361691	0
Tehran_39_6	Tehran	Tehran	1.9322	-0.00866121	0.00463937	0.00739299	-0.00956684	0.0022396	0
Tehran_39_7	Tehran	Tehran	1.5865	-0.00256454	0.0209579	0.0126242	-0.00790145	0.01958	0
Tehran_39_8	Tehran	Tehran	1.6722	-0.00755913	0.00561542	0.00963538	-0.00875494	0.00346763	0
Tehran_39_9	Tehran	Tehran	1.3962	-0.0180876	-0.0355296	0.0112646	-0.00827549	-0.0390004	0
Tehran_40_1	Tehran	Tehran	1.2852	-0.0125971	-0.00541775	0.0100103	-0.0107656	-0.0084935	0
Tehran_40_10	Tehran	Tehran	1.1756	-0.0170299	-0.0335778	0.014196	-0.00775907	-0.0368414	0
Tehran_40_2	Tehran	Tehran	0.7677	-0.00722369	0.00370541	0.0048807	-0.00793658	0.00170952	0
Tehran_40_3	Tehran	Tehran	0.9808	-0.00353969	0.0211588	0.0104701	-0.00889538	0.0195217	0
Tehran_40_4	Tehran	Tehran	1.0591	-0.0102063	0.00130534	0.011316	-0.0101963	-0.00138072	0
Tehran_40_6	Tehran	Tehran	1.2237	-0.00786704	0.00812778	0.0148177	-0.0097026	0.00581469	0
Tehran_40_7	Tehran	Tehran	0.9742	-0.00413017	0.00637754	0.0163147	-0.00564006	0.00509127	0
Tehran_40_8	Tehran	Tehran	1.1658	-0.0115929	-0.0104711	0.0158183	-0.00848779	-0.0131147	0
Tehran_40_9	Tehran	Tehran	1.7742	-0.0179085	-0.0372052	0.0063232	-0.00766883	-0.0405725	0
Temuco_2_15	Temuco	sAM	1.2656	-0.0130068	0.00135487	0.00831206	-0.0129143	-0.0020577	0
Temuco_44_5	Temuco	sAM	1.2482	-0.0128878	-0.00506185	0.0101879	-0.0111385	-0.00822498	0
Temuco_46_3	Temuco	sAM	1.3616	-0.0120542	0.00857132	0.00952006	-0.0138619	0.00515941	0
Temuco_47_1	Temuco	sAM	1.1247	-0.0159754	-0.0101515	0.00838503	-0.0128036	-0.0139403	0
Temuco_5_7	Temuco	sAM	1.154	-0.011682	0.0112799	0.0103933	-0.0142034	0.00787204	0
Thessa_1_1	Thessa	EU	1.3703	0.0062754	0.0394449	0.00674836	-0.00414751	0.039725	0
Thessa_1_10	Thessa	EU	1.1118	-0.00803215	0.0205274	0.0104306	-0.0130713	0.0177491	0
Thessa_1_11	Thessa	EU	1.0872	-0.00882668	0.00353333	0.0114749	-0.00944041	0.00112842	0
Thessa_1_14	Thessa	EU	1.0723	-0.00236167	0.0382221	0.00788313	-0.0121738	0.0363084	0
Thessa_1_15	Thessa	EU	0.871	0.0010294	0.0438149	0.00467313	-0.0103458	0.0425884	0
Thessa_1_16	Thessa	EU	0.7354	-0.00202189	0.0203291	0.0085004	-0.00721456	0.0191131	0
Thessa_1_17	Thessa	EU	0.8925	-0.00634023	0.0261786	0.00888322	-0.0128997	0.0236456	0
Thessa_1_2	Thessa	EU	1.0894	0.0068219	0.0407204	0.0065303	-0.00394977	0.0410985	0
Thessa_1_3	Thessa	EU	1.2928	-0.00423704	0.00775199	0.0123086	-0.00609903	0.00639122	0
Thessa_1_6	Thessa	EU	0.929	-0.00182465	0.039544	0.00610897	-0.0119972	0.0377243	0
Thessa_2_1	Thessa	EU	0.7924	-0.00756709	0.0197	0.0100224	-0.012408	0.0170702	0
Thessa_2_13	Thessa	EU	0.5283	-0.00391489	0.0342321	0.00689977	-0.0126414	0.0320524	0
Thessa_2_14	Thessa	EU	0.736	-0.00739097	0.0199757	0.00919869	-0.0123092	0.0173821	0
Thessa_2_16	Thessa	EU	1.4723	-0.00166502	0.0335568	0.00633287	-0.0102934	0.0319825	0
Thessa_2_19	Thessa	EU	1.038	-0.00411561	0.025632	0.00798336	-0.0106094	0.0236934	0
Thessa_2_4	Thessa	EU	0.873	-0.00585749	0.014632	0.00855843	-0.00944495	0.0126174	0
Thessa_2_6	Thessa	EU	0.7233	-0.00569034	0.0252794	0.0111486	-0.0120392	0.0229452	0
Thessa_2_7	Thessa	EU	0.8837	-0.00469271	0.0219695	0.00900386	-0.0102189	0.0200063	0
Thessa_2_9	Thessa	EU	0.7827	-0.009201	0.0206918	0.0104561	-0.0142429	0.0176053	0
Thessa_3_12	Thessa	EU	0.7368	-0.00191804	0.0413814	0.00688088	-0.012563	0.0394749	0
Thessa_3_13	Thessa	EU	1.0164	-0.00807857	0.00800834	0.00768073	-0.00987601	0.00564457	0
Thessa_3_18	Thessa	EU	1.8542	-0.0108586	0.0208142	0.00739051	-0.0158757	0.0172946	0
Thessa_3_19	Thessa	EU	1.08	-0.00855383	0.023037	0.00595855	-0.0142248	0.0200382	0
Thessa_3_3	Thessa	EU	1.9825	-0.0056825	0.0171668	0.00939481	-0.00993197	0.0151111	0
Thessa_3_7	Thessa	EU	0.5207	-0.00731501	0.0161739	0.00389047	-0.0112519	0.0137295	0
Thessa_3_9	Thessa	EU	0.9737	-0.00339604	0.0362645	0.00886373	-0.0126663	0.0341499	0
Thessa_4_13	Thessa	EU	0.9039	-0.0030449	0.0302111	0.00558119	-0.0107604	0.0283936	0
Thessa_4_15	Thessa	EU	0.9126	-0.0162509	-0.00641193	0.0067237	-0.0140377	-0.0103995	0
Thessa_4_17	Thessa	EU	1.6531	-0.00829169	0.0237075	0.00996204	-0.0141451	0.0207536	0
Thessa_4_18	Thessa	EU	0.7536	-0.00397328	0.023964	0.011456	-0.0100402	0.0221191	0
Thessa_4_19	Thessa	EU	0.9338	-0.00404668	0.0244259	0.00778945	-0.0102307	0.0225462	0
Thessa_4_2	Thessa	EU	0.9393	-0.0144081	0.00250816	0.00522926	-0.0145663	-0.00130639	0
Thessa_4_4	Thessa	EU	0.7702	-0.00605342	0.0214462	0.00689944	-0.0113978	0.0191487	0
Thessa_4_6	Thessa	EU	0.8326	-0.0118429	0.00585394	0.00652609	-0.0129545	0.0025893	0
Thessa_4_8	Thessa	EU	1.1644	-0.00463159	0.0199929	0.00727096	-0.00964832	0.0181129	0
Thessa_4_9	Thessa	EU	1.4075	-0.00356188	0.0329033	0.00766218	-0.0119565	0.0308602	0
Thessa_42_10	Thessa	EU	1.1062	-0.0151084	-0.00924926	0.0070924	-0.0121997	-0.0128444	0
Thessa_42_13	Thessa	EU	1.0891	-0.0127022	-0.000507147	0.00863814	-0.0121381	-0.00377743	0
Thessa_42_16	Thessa	EU	1.0163	-0.00975979	0.00298277	0.00814411	-0.0101992	0.000355118	0
Thessa_42_17	Thessa	EU	1.2106	-0.00927243	0.00442596	0.0122741	-0.010102	0.00187527	0
Thessa_42_18	Thessa	EU	1.0677	-0.0146059	-0.0169075	0.0085717	-0.00973219	-0.0201117	0
Thessa_42_19	Thessa	EU	2.0367	-0.00612265	0.0150813	0.00759271	-0.00981734	0.0129827	0
Thessa_42_2	Thessa	EU	1.2009	-0.0154672	-0.00125153	0.00507227	-0.0146162	-0.00521209	0
Thessa_42_20	Thessa	EU	1.0244	-0.00880045	0.0127898	0.00881696	-0.0118108	0.0100762	0
Thessa_42_4	Thessa	EU	4.1348	-0.013263	0.00602175	0.00995032	-0.0143697	0.00238383	0
Thessa_42_8	Thessa	EU	1.0274	-0.00651402	0.0239537	0.00698259	-0.0124917	0.0214515	0
Thessa_43_10	Thessa	EU	0.9615	-0.00685643	-0.00127179	0.00612147	-0.00629363	-0.00300303	0
Thessa_43_13	Thessa	EU	1.1431	-0.00684663	0.00985934	0.00846198	-0.00916512	0.00775135	0
Thessa_43_15	Thessa	EU	0.7922	-0.00209683	0.0301398	0.00558931	-0.00982613	0.0285701	0
Thessa_43_4	Thessa	EU	0.9569	-0.00870366	0.00729273	0.00740517	-0.0102946	0.00479156	0
Thessa_43_5	Thessa	EU	2.9241	-0.0173546	-0.0267116	0.00898447	-0.00984976	-0.0302931	0
Thessa_43_6	Thessa	EU	1.0125	-0.0151726	-0.00889633	0.00555092	-0.0123531	-0.0125202	0
Thessa_43_8	Thessa	EU	0.909	-0.00380127	0.0198505	0.00923715	-0.00880942	0.0181902	0
Thessa_44_1	Thessa	EU	0.9039	-0.00807404	-0.00497046	0.00820246	-0.00651248	-0.00689081	0
Thessa_44_10	Thessa	EU	0.8806	-0.0120237	-0.0062335	0.0130992	-0.0100006	-0.00913305	0
Thessa_44_13	Thessa	EU	0.7766	-0.0119613	-0.00373115	0.00948355	-0.010588	-0.00669982	0
Thessa_44_14	Thessa	EU	0.7387	-0.00919353	-5.5849e-05	0.00894013	-0.00886582	-0.00243341	0
Thessa_44_17	Thessa	EU	0.7386	-0.0109608	-0.00984148	0.00901983	-0.00804017	-0.012343	0
Thessa_44_19	Thessa	EU	0.8631	-0.00682216	0.0079517	0.0114023	-0.00864776	0.00591505	0
Thessa_44_2	Thessa	EU	2.5471	-0.0106975	-0.00631925	0.0133738	-0.00869748	-0.00887266	0
Thessa_44_5	Thessa	EU	0.866	-0.00243868	0.0143067	0.0106935	-0.00605843	0.013188	0
Thessa_44_7	Thessa	EU	1.9553	-0.0160672	-0.0210112	0.0088091	-0.0100816	-0.0244537	0
Thessa_45_10	Thessa	EU	0.8979	-0.00841452	0.0192625	0.00652825	-0.0131133	0.0164283	0
Thessa_45_13	Thessa	EU	1.0928	-0.015114	-0.0043451	0.0110166	-0.0134744	-0.00810884	0
Thessa_45_15	Thessa	EU	1.2758	-0.00961014	0.0160324	0.010522	-0.0134322	0.0129988	0
Thessa_45_17	Thessa	EU	1.07	-0.00742144	-0.0135973	0.00601557	-0.00364932	-0.0150548	0
Thessa_45_18	Thessa	EU	1.1631	-0.0130812	-0.00306702	0.00644361	-0.0118416	-0.00634817	0
Thessa_45_2	Thessa	EU	1.1641	-0.0161005	-0.00272154	0.00728364	-0.0148475	-0.00679592	0
Thessa_45_3	Thessa	EU	0.8729	-0.0160098	-0.00466821	0.00572682	-0.0142561	-0.00865278	0
Thessa_45_5	Thessa	EU	2.6366	-0.0074362	0.00814234	0.0121994	-0.00929021	0.00594026	0
Thessa_45_7	Thessa	EU	0.663	-0.00946636	0.00408621	0.00919419	-0.0102014	0.00149691	0
Thessa_46_10	Thessa	EU	0.9795	-0.0130061	-0.00483555	0.00918017	-0.0113114	-0.00803701	0
Thessa_46_12	Thessa	EU	0.7227	-0.00910677	0.0219971	0.00623372	-0.0144897	0.0188905	0
Thessa_46_13	Thessa	EU	3.1064	-0.00868821	0.0254147	0.0107561	-0.01497	0.0223	0
Thessa_46_15	Thessa	EU	0.7602	-0.00737795	0.0189403	0.00755572	-0.0120287	0.0163854	0
Thessa_46_17	Thessa	EU	2.2716	-0.0119209	0.0010441	0.0103261	-0.0117849	-0.00207682	0
Thessa_46_18	Thessa	EU	0.864	-0.0114007	0.000886075	0.00977384	-0.0112416	-0.00209484	0
Thessa_46_2	Thessa	EU	1.057	-0.00809638	0.0128696	0.00921459	-0.0111514	0.0103356	0
Thessa_46_20	Thessa	EU	0.8649	-0.00634759	0.0145263	0.00955525	-0.00989098	0.0123884	0
Thessa_46_4	Thessa	EU	1.0554	0.00362287	0.0305326	0.00889714	-0.004403	0.0304299	0
Thessa_46_5	Thessa	EU	1.0822	-0.00754925	0.0232389	0.0108367	-0.0133067	0.0204932	0
Thessa_5_12	Thessa	EU	0.9876	-0.0182391	-0.0316602	0.00450698	-0.00942337	-0.035302	0
Thessa_5_13	Thessa	EU	0.9107	-0.0140151	-0.00673283	0.00915303	-0.011795	-0.0101308	0
Thessa_5_14	Thessa	EU	1.1014	-0.00506921	0.0221876	0.00899602	-0.0106391	0.0201195	0
Thessa_5_15	Thessa	EU	1.0857	-0.00172494	0.0381739	0.00510563	-0.0115463	0.0364267	0
Thessa_5_2	Thessa	EU	1.7426	-0.0128034	0.00302223	0.00691628	-0.0131494	-0.000394515	0
Thessa_5_5	Thessa	EU	0.8507	-0.011211	0.00475877	0.0109638	-0.0120607	0.00169499	0
Thessa_5_6	Thessa	EU	0.8788	-0.0091229	0.0165028	0.00789123	-0.0130833	0.0135793	0
Thessa_5_7	Thessa	EU	0.9487	-0.0113291	0.00591679	0.0112875	-0.0124745	0.00278299	0
Tokyo_35_8	Tokyo	JP	0.6953	-0.00985819	0.0085969	0.00678572	-0.0117473	0.00575248	0
Tokyo_39_4	Tokyo	JP	1.1108	-0.00911355	0.01046	0.00774302	-0.0115103	0.0077448	0
TRTGTO_56_1	Spain	EU	0.43758	-0.00673764	0.0244141	0.00381764	-0.0128269	0.0218384	0
TRTGTO_56_3	Spain	EU	3.06159	-0.00965145	0.00857776	0.0186954	-0.0115427	0.0057875	0
TRTGTO_56_4	Spain	EU	1.6278	-0.0155119	-0.000544523	0.00847404	-0.0148424	-0.00454074	0
TRTGTO_56_5	Spain	EU	4.28007	-0.011346	0.0165699	0.0146246	-0.015248	0.0130688	0
TRTGTO_57_2	Spain	EU	2.98863	-0.00668033	0.0256641	0.0138506	-0.0130951	0.0230606	0
TRTGTO_57_3	Spain	EU	1.68329	-0.00647668	0.0281532	0.0112266	-0.0135426	0.0255176	0
TRTGTO_57_4	Spain	EU	3.27527	-0.0113994	0.00887327	0.00786196	-0.0133075	0.00562055	0
TRTGTO_57_5	Spain	EU	4.58622	-0.00750515	0.0250896	0.0142524	-0.0137431	0.0222922	0
TRTGTO_58_2	Spain	EU	3.08905	-0.00750993	0.0201756	0.0165161	-0.0124759	0.0175445	0
TRTGTO_59_1	Spain	EU	2.49482	-0.0126811	-0.00802991	0.00945381	-0.0101707	-0.0110384	0
TRTGTO_59_2	Spain	EU	4.22876	-0.0151225	0.00181738	0.0159236	-0.0150776	-0.00215854	0
TRTGTO_59_3	Spain	EU	3.45037	-0.00686564	0.0229686	0.0187153	-0.0125764	0.020409	0
TRTGTO_59_5	Spain	EU	3.11914	-0.00344922	0.0297175	0.0149437	-0.0110231	0.0278122	0
TRTGTO_61_1	Spain	EU	5.26161	-0.00861117	0.0286256	0.0152601	-0.0157266	0.0254215	0
TRTGTO_61_4	Spain	EU	4.71392	-0.0125856	-0.000987408	0.0158175	-0.0119012	-0.00421115	0
TRTGTO_61_5	Spain	EU	0.551416	-0.00707898	0.0198039	0.0124225	-0.0119634	0.0172969	0
TRTGTO_62_1	Spain	EU	3.84928	-0.0166163	-0.0069274	0.0148586	-0.0142571	-0.010992	0
TRTGTO_62_3	Spain	EU	5.14975	-0.00905333	0.0191991	0.0164944	-0.0137139	0.0162017	0
TRTGTO_62_4	Spain	EU	2.46385	-0.00851824	0.0265093	0.0125336	-0.0150891	0.0234013	0
TRTGTO_62_5	Spain	EU	6.26235	-0.00715989	0.0260517	0.014347	-0.0136586	0.0233109	0
Vancouver_1_1	Vancouver	nAM	0.6696	-0.0160218	-0.0210041	0.00546565	-0.0100396	-0.0244351	0
Vancouver_1_11	Vancouver	nAM	0.9149	-0.0172581	-0.0233272	0.00645465	-0.0106325	-0.026999	0
Vancouver_1_13	Vancouver	nAM	0.8603	-0.00981101	0.014992	0.006199	-0.0133569	0.0119419	0
Vancouver_1_17	Vancouver	nAM	1.313	-0.0071578	0.0175574	0.00803757	-0.0114581	0.0151065	0
Vancouver_1_3	Vancouver	nAM	1.2295	-0.0159085	-0.00539264	0.00929089	-0.0139707	-0.00932632	0
Vancouver_2_3	Vancouver	nAM	1.5681	-0.0140699	-0.000167567	0.00634777	-0.0135471	-0.00380342	0
Vancouver_3_16	Vancouver	nAM	1.6138	-0.0164604	-0.0389957	0.00864807	-0.00580672	-0.0419272	0
Vancouver_3_17	Vancouver	nAM	0.9033	-0.0150182	-0.0194263	0.00656006	-0.00947852	-0.0226514	0
Vancouver_3_2	Vancouver	nAM	1.0534	-0.0189766	-0.0395857	0.00756978	-0.00808447	-0.0431483	0
Vancouver_36_1	Vancouver	nAM	1.1818	-0.00356522	0.0439932	0.00583013	-0.01483	0.0415714	0
Vancouver_36_17	Vancouver	nAM	1.6017	-0.00966951	0.00570373	0.0111722	-0.0108163	0.00300673	0
Vancouver_36_4	Vancouver	nAM	1.703	-0.0100315	0.0125978	0.00807359	-0.0129502	0.00957221	0
Vancouver_36_8	Vancouver	nAM	1.1371	-0.0166362	-0.019625	0.0132653	-0.01099	-0.0232621	0
Vancouver_37_1	Vancouver	nAM	1.3385	-0.00498038	0.00781155	0.00924785	-0.00683245	0.00625636	0
Vancouver_37_15	Vancouver	nAM	1.4584	-0.00812057	-0.00161705	0.0104995	-0.00742534	-0.00366371	0
Vancouver_37_7	Vancouver	nAM	1.4936	-0.00237276	0.0415757	0.007741	-0.0130525	0.0395449	0
Vancouver_37_9	Vancouver	nAM	1.5396	-0.00502392	0.000847826	0.00950911	-0.00507217	-0.00048135	0
Vancouver_38_1	Vancouver	nAM	1.5373	-0.0159563	-0.0321728	0.00951793	-0.00708563	-0.0352063	0
Vancouver_38_13	Vancouver	nAM	1.3934	-0.00375354	-0.00327955	0.0135432	-0.00277683	-0.00413929	0
Vancouver_38_16	Vancouver	nAM	1.2326	-0.00549856	0.0279332	0.0106189	-0.0125408	0.0255582	0
Vancouver_39_1	Vancouver	nAM	1.6841	-0.00790058	0.0208213	0.00840759	-0.0130203	0.018067	0
Vancouver_39_10	Vancouver	nAM	1.3793	-0.0169097	-0.0175757	0.0123156	-0.0117846	-0.0213534	0
Vancouver_39_11	Vancouver	nAM	1.8115	-0.0157257	-0.0275206	0.0098933	-0.00806702	-0.0306529	0
Vancouver_39_12	Vancouver	nAM	1.7976	-0.0141493	-0.0131088	0.0108622	-0.0102743	-0.0163242	0
Vancouver_39_15	Vancouver	nAM	1.3827	-0.00936688	0.00219208	0.00803662	-0.00961506	-0.000306937	0
Vancouver_39_16	Vancouver	nAM	1.4498	-0.0112608	-0.00127851	0.00975458	-0.0105462	-0.00414946	0
Vancouver_4_1	Vancouver	nAM	1.4779	-0.0100097	0.00789357	0.0110281	-0.0117116	0.0050339	0
Vancouver_4_6	Vancouver	nAM	1.1868	-0.0125487	-0.00149308	0.00957375	-0.0117347	-0.00469006	0
Vancouver_40_2	Vancouver	nAM	1.7477	-0.0159447	-0.0205368	0.0129447	-0.0100861	-0.0239638	0
Vancouver_40_3	Vancouver	nAM	1.5139	-0.00972517	0.00206465	0.0106216	-0.00992817	-0.000522757	0
Vancouver_5_8	Vancouver	nAM	1.4985	-0.0151082	-0.0150107	0.00877547	-0.0107083	-0.0184095	0
Warsaw_1_1	Warsaw	EU	1.2838	-0.0165384	-0.0387042	0.00849254	-0.00595749	-0.0416659	0
Warsaw_1_12	Warsaw	EU	1.0609	-0.0117406	-0.0124248	0.0107031	-0.00812476	-0.0150401	0
Warsaw_1_15	Warsaw	EU	1.2271	-0.0182426	-0.039915	0.006904	-0.00729023	-0.0432764	0
Warsaw_1_2	Warsaw	EU	1.2161	-0.0190832	-0.0408848	0.00776768	-0.00785121	-0.0444308	0
Warsaw_1_7	Warsaw	EU	1.1249	-0.0173989	-0.0303616	0.0117725	-0.0089479	-0.0338302	0
Warsaw_1_9	Warsaw	EU	1.0033	-0.0173566	-0.037628	0.0118587	-0.00702632	-0.0408381	0
Warsaw_2_1	Warsaw	EU	1.1855	-0.0174715	-0.0363292	0.00890605	-0.00747347	-0.0396133	0
Warsaw_2_11	Warsaw	EU	0.4825	-0.0166494	-0.027844	0.00588952	-0.00887556	-0.0312045	0
Warsaw_2_12	Warsaw	EU	1.1088	-0.00851196	0.00827562	0.0136558	-0.0103638	0.00579058	0
Warsaw_2_14	Warsaw	EU	1.1111	-0.0167443	-0.0304956	0.00899229	-0.00828095	-0.0337902	0
Warsaw_2_2	Warsaw	EU	0.6333	-0.0164769	-0.0211288	0.00842856	-0.0104469	-0.0246734	0
Warsaw_2_5	Warsaw	EU	0.9845	-0.015838	-0.0241175	0.0128769	-0.00905624	-0.0273949	0
Warsaw_2_7	Warsaw	EU	1.1724	-0.018136	-0.0346628	0.0106873	-0.00854662	-0.0381756	0
Warsaw_2_8	Warsaw	EU	1.3458	-0.0181277	-0.039612	0.0107775	-0.00725766	-0.042954	0
Warsaw_3_12	Warsaw	EU	0.5958	-0.0163235	-0.0382346	0.00646376	-0.00587148	-0.0411566	0
Warsaw_3_14	Warsaw	EU	1.2086	-0.0178579	-0.0389301	0.0102486	-0.00717359	-0.0422256	0
Warsaw_3_15	Warsaw	EU	1.1209	-0.0128712	-0.0157389	0.0152358	-0.00835914	-0.0185339	0
Warsaw_3_5	Warsaw	EU	1.2053	-0.0186346	-0.0380306	0.00869615	-0.00815661	-0.0415578	0
Warsaw_3_7	Warsaw	EU	0.4568	-0.017177	-0.0352867	0.0058883	-0.00745884	-0.03853	0
Warsaw_3_8	Warsaw	EU	0.4819	-0.0174557	-0.0328003	0.00465584	-0.00837151	-0.0362005	0
Warsaw_4_1	Warsaw	EU	1.0165	-0.0184658	-0.0405725	0.00799799	-0.00733564	-0.0439693	0
Warsaw_4_10	Warsaw	EU	0.911	-0.0178336	-0.0378247	0.0100561	-0.00743622	-0.0411515	0
Warsaw_4_12	Warsaw	EU	1.1032	-0.00891274	0.00110698	0.0112827	-0.00889556	-0.00123753	0
Warsaw_4_14	Warsaw	EU	1.1384	-0.0190354	-0.0389951	0.00909145	-0.00829414	-0.0425931	0
Warsaw_4_15	Warsaw	EU	1.1234	-0.0173359	-0.039525	0.00674002	-0.00651537	-0.042665	0
Warsaw_4_3	Warsaw	EU	1.1549	-0.0142536	-0.0351199	0.00829729	-0.00467826	-0.0376123	0
Warsaw_4_4	Warsaw	EU	1.1709	-0.017855	-0.0377676	0.00993219	-0.00747162	-0.0411019	0
Warsaw_4_7	Warsaw	EU	1.3405	-0.0122055	-0.00463654	0.0108056	-0.0105896	-0.00763758	0
Warsaw_4_8	Warsaw	EU	1.3897	-0.0148921	-0.0146029	0.00859345	-0.0106051	-0.0179597	0
Warsaw_46_1	Warsaw	EU	1.3039	-0.0097593	0.00325625	0.011004	-0.0102695	0.000619408	0
Warsaw_46_10	Warsaw	EU	0.9624	-0.0179867	-0.0385395	0.00983113	-0.00739905	-0.0418816	0
Warsaw_46_12	Warsaw	EU	1.2605	-0.0174993	-0.0317832	0.008393	-0.00867697	-0.0352294	0
Warsaw_46_13	Warsaw	EU	1.122	-0.00962394	-0.000187093	0.00713777	-0.00924759	-0.00267158	0
Warsaw_46_2	Warsaw	EU	1.0517	-0.0179208	-0.038493	0.00655125	-0.00734746	-0.0418196	0
Warsaw_46_5	Warsaw	EU	1.208	-0.0176387	-0.0386155	0.0115579	-0.00704323	-0.041865	0
Warsaw_46_6	Warsaw	EU	0.8002	-0.0156795	-0.0159096	0.00650347	-0.0110275	-0.0194256	0
Warsaw_46_7	Warsaw	EU	1.1845	-0.0192341	-0.0382444	0.0093239	-0.00868034	-0.0419194	0
Warsaw_46_8	Warsaw	EU	1.1078	-0.0163758	-0.0387554	0.0103491	-0.0057872	-0.0416732	0
Warsaw_47_11	Warsaw	EU	0.4791	-0.0181055	-0.0305679	0.00329106	-0.00957702	-0.0342124	0
Warsaw_47_12	Warsaw	EU	0.6614	-0.0111699	0.00738856	0.00733858	-0.0127016	0.00424582	0
Warsaw_47_14	Warsaw	EU	0.9733	-0.0108357	-0.00220139	0.00709211	-0.00989672	-0.00493087	0
Warsaw_47_2	Warsaw	EU	0.9514	-0.0116534	0.0081468	0.00862723	-0.0133649	0.00485309	0
Warsaw_47_3	Warsaw	EU	0.5453	-0.0157217	-0.0367959	0.00410938	-0.00566249	-0.0396111	0
Warsaw_47_6	Warsaw	EU	0.6471	-0.0187641	-0.0359413	0.0129223	-0.00882245	-0.0395731	0
Warsaw_47_8	Warsaw	EU	1.0391	-0.018784	-0.0389337	0.00871297	-0.0080672	-0.0424687	0
Warsaw_48_2	Warsaw	EU	0.9169	-0.0102311	0.000189	0.00810099	-0.0099314	-0.00246544	0
Warsaw_48_3	Warsaw	EU	0.8831	-0.0103305	-9.7794e-06	0.0105311	-0.00997593	-0.00268317	0
Warsaw_48_4	Warsaw	EU	0.8453	-0.00893271	0.00638332	0.0113162	-0.0102805	0.00385385	0
Warsaw_48_5	Warsaw	EU	0.8276	-0.015647	-0.0171818	0.00779898	-0.0106669	-0.0206461	0
Warsaw_49_2	Warsaw	EU	0.7384	-0.0183897	-0.0369718	0.00820224	-0.00819404	-0.0404716	0
Warsaw_49_5	Warsaw	EU	0.6348	-0.00514617	0.0040411	0.00759113	-0.00601673	0.00257148	0
Warsaw_49_6	Warsaw	EU	1.1641	-0.0198184	-0.037337	0.00714431	-0.00947957	-0.0411941	0
Warsaw_49_9	Warsaw	EU	0.7771	-0.017223	-0.0369575	0.0110077	-0.00707083	-0.0401558	0
Warsaw_5_10	Warsaw	EU	1.1799	-0.0149781	-0.0239782	0.00954479	-0.00826174	-0.0270378	0
Warsaw_5_12	Warsaw	EU	1.0025	-0.0153269	-0.0216191	0.00893087	-0.00920923	-0.0248493	0
Warsaw_5_5	Warsaw	EU	1.0438	-0.0188958	-0.0364058	0.00969742	-0.0088294	-0.0400559	0
Warsaw_5_6	Warsaw	EU	0.5995	-0.0177609	-0.0341043	0.00671827	-0.00832885	-0.0375391	0
Warsaw_5_7	Warsaw	EU	0.9559	-0.0197079	-0.0357351	0.0094535	-0.00978745	-0.0396182	0
Warsaw_50_2	Warsaw	EU	0.8793	-0.0183352	-0.0347308	0.00994501	-0.0087215	-0.0382929	0
Warsaw_50_4	Warsaw	EU	1.3482	-0.0191656	-0.0337253	0.00811532	-0.00978379	-0.0375366	0
Warsaw_50_5	Warsaw	EU	0.4609	-0.00775041	0.00609714	0.00671509	-0.00906438	0.00388343	0
Warsaw_50_6	Warsaw	EU	1.1705	-0.0183013	-0.0348111	0.00626301	-0.00866798	-0.0383616	0
Warsaw_50_7	Warsaw	EU	1.6397	-0.017114	-0.0400782	0.0101775	-0.00615785	-0.043142	0
Warsaw_50_8	Warsaw	EU	1.2202	-0.0136096	-0.0136397	0.0108048	-0.00961568	-0.0166973	0
Wollongong_39_10	Wollongong	OC	1.3133	-0.007999	0.016749	0.0105273	-0.0120614	0.014108	0
Wollongong_40_20	Wollongong	OC	1.4133	-0.00644734	0.0207342	0.0132611	-0.0115941	0.018359	0
Wollongong_5_3	Wollongong	OC	1.4018	-0.01831	-0.0382029	0.0118963	-0.00779849	-0.0416401	0
CRAU	cultivar	cultivar	2.29794	-0.00372633	0.0393469	0.0126363	-0.0137831	0.0370418	0
Durana	cultivar	cultivar	2.38301	-0.0159276	-0.00513975	0.0147988	-0.0140546	-0.00908699	0
Huia	cultivar	cultivar	0.427884	-0.00296398	0.0391675	0.00453453	-0.0130003	0.0370658	0
Pitua	cultivar	cultivar	2.47432	-0.0123467	0.00831538	0.0150744	-0.0140782	0.00483648	0
Renovation	cultivar	cultivar	3.03592	-0.0106799	0.0171754	0.0157471	-0.0147613	0.013826	0
Albuquerque_1_10	Albuquerque	nAM	1.1722	0.00942902	-0.0113412	0.0160587	0.012043	-0.00851434	0.5
Albuquerque_1_19	Albuquerque	nAM	0.8602	0.0251689	-0.00863797	0.0161391	0.026547	-0.00182944	0.5
Albuquerque_1_8	Albuquerque	nAM	1.1328	0.0198703	-0.0106073	0.0157193	0.0219386	-0.00510306	0.5
Albuquerque_14_4	Albuquerque	nAM	0.448	0.0239637	0.0108161	0.0058297	0.0203477	0.0166498	0.5
Albuquerque_15_10	Albuquerque	nAM	1.0912	0.0228063	-0.016926	0.0103372	0.02641	-0.0104465	0.5
Albuquerque_15_2	Albuquerque	nAM	0.6168	0.031586	-0.0184393	0.00929828	0.0352822	-0.00963589	0.5
Albuquerque_29_1	Albuquerque	nAM	1.2462	0.0228639	-0.0273623	0.0139432	0.0291667	-0.0205123	0.5
Albuquerque_29_5	Albuquerque	nAM	1.6695	0.0280874	-0.0167799	0.0116053	0.0314733	-0.00893861	0.5
Albuquerque_29_6	Albuquerque	nAM	2.0716	0.0187036	-0.0230287	0.0155975	0.0240266	-0.0174032	0.5
Albuquerque_32_1	Albuquerque	nAM	0.7335	0.0234371	-0.0254102	0.00983349	0.0292151	-0.0184785	0.5
Albuquerque_32_12	Albuquerque	nAM	0.8659	0.0358475	0.0112372	0.00882455	0.0317176	0.0201323	0.5
Albuquerque_32_3	Albuquerque	nAM	0.7365	0.0233151	0.019346	0.0113052	0.0175136	0.0247211	0.5
Albuquerque_35_10	Albuquerque	nAM	0.9208	0.0269483	-0.027123	0.00902754	0.03305	-0.0192241	0.5
Albuquerque_35_11	Albuquerque	nAM	0.7846	0.0256518	-0.0222667	0.0114569	0.0305408	-0.0148688	0.5
Albuquerque_35_12	Albuquerque	nAM	0.8186	0.0329553	0.00842311	0.0136104	0.0296523	0.0166656	0.5
Albuquerque_35_3	Albuquerque	nAM	0.8232	0.0275082	-0.0158901	0.00527996	0.0306835	-0.00822904	0.5
Albuquerque_35_4	Albuquerque	nAM	1.3132	0.0213016	-0.0265811	0.013136	0.0274555	-0.0201621	0.5
Albuquerque_36_13	Albuquerque	nAM	0.7731	0.0088525	-0.00150883	0.0107377	0.00894137	0.000833774	0.5
Antwerp_36_14	Antwerp	EU	0.8831	0.0178755	-0.0287468	0.00945294	0.0247066	-0.0231408	0.5
Armidale_35_15	Armidale	OC	1.211	0.0274592	0.00948201	0.0141998	0.0240695	0.0162659	0.5
Armidale_35_20	Armidale	OC	1.6694	0.024108	-0.00705685	0.0119158	0.025113	-0.000576784	0.5
Armidale_36_17	Armidale	OC	0.9424	0.0206698	0.0128866	0.00889913	0.0166302	0.0177972	0.5
Armidale_36_6	Armidale	OC	1.7454	0.0192168	-0.0176296	0.0112645	0.0231249	-0.0120552	0.5
Armidale_37_1	Armidale	OC	0.5919	0.0144713	0.0109479	0.0102781	0.0111446	0.0143203	0.5
Armidale_37_11	Armidale	OC	3.8034	0.0307464	0.00752518	0.0184776	0.0277511	0.0152265	0.5
Armidale_37_7	Armidale	OC	3.4601	0.0310856	0.0120847	0.0214685	0.0268986	0.0197185	0.5
Armidale_39_6	Armidale	OC	0.4285	0.00805923	0.00647148	0.00835715	0.00610968	0.00833686	0.5
Armidale_39_7	Armidale	OC	0.6937	0.0115932	0.0101926	0.0130931	0.00856019	0.0128458	0.5
Armidale_40_13	Armidale	OC	0.8039	0.0246773	0.00687853	0.0155974	0.0220561	0.0130311	0.5
Athens_10_13	Athens	nAM	1.4894	0.0282802	0.0143218	0.0129022	0.0236098	0.0211533	0.5
Athens_10_2	Athens	nAM	1.3095	0.016171	0.0109972	0.0115696	0.0127737	0.0148078	0.5
Athens_10_4	Athens	nAM	1.2574	0.0188876	-0.00965892	0.0130044	0.020744	-0.00444132	0.5
Athens_10_5	Athens	nAM	1.3232	0.0253822	-0.00111721	0.0110463	0.0248065	0.00549026	0.5
Athens_22_10	Athens	nAM	0.8879	0.00835069	-0.00122237	0.00792649	0.00838252	0.000980601	0.5
Athens_22_4	Athens	nAM	1.5604	0.0135252	-0.00374855	0.0160743	0.0140345	-0.000120247	0.5
Athens_23_10	Athens	nAM	0.4846	0.00859875	-0.0205956	0.0191575	0.0136363	-0.0176683	0.5
Athens_23_11	Athens	nAM	0.5856	0.0101881	-0.00548732	0.0183022	0.0112612	-0.00266347	0.5
Athens_23_15	Athens	nAM	0.8747	0.0122689	-0.00475305	0.0146554	0.013081	-0.00141567	0.5
Athens_25_17	Athens	nAM	1.6392	0.0130377	-0.0074304	0.0111223	0.0145166	-0.00380281	0.5
Athens_7_13	Athens	nAM	1.0522	0.0122458	-0.00985255	0.0127949	0.0143786	-0.00634737	0.5
Athens_8_16	Athens	nAM	2.2541	0.000498276	-0.00633763	0.0141592	0.0021216	-0.00599271	0.5
Beijing_18_14	Beijing	CN	1.8225	0.0239941	-0.0102165	0.0147955	0.0258207	-0.00365823	0.5
Bogota_2_9	Bogota	sAM	1.8102	0.0261099	0.0218442	0.0153458	0.0195665	0.0278577	0.5
Bogota_3_3	Bogota	sAM	0.5347	0.0243023	0.0121069	0.00773222	0.0203407	0.0179842	0.5
Bogota_3_4	Bogota	sAM	0.6144	0.0185259	-0.0206764	0.00671505	0.0232461	-0.015177	0.5
Bogota_3_7	Bogota	sAM	0.7943	0.0202141	0.0266064	0.0126272	0.0126391	0.0309316	0.5
Bogota_3_8	Bogota	sAM	1.6973	0.0176294	-0.0189785	0.0194305	0.0219407	-0.0137691	0.5
Bogota_36_1	Bogota	sAM	0.4998	0.025552	-0.00862563	0.00548808	0.0269138	-0.00171837	0.5
Bogota_36_3	Bogota	sAM	0.56	0.0318498	0.00414154	0.00839248	0.0296926	0.0122438	0.5
Bogota_36_4	Bogota	sAM	0.6291	0.0249646	0.015398	0.00563972	0.0201286	0.0213346	0.5
Bogota_36_8	Bogota	sAM	0.8596	0.0300473	-0.0126607	0.0130594	0.0323003	-0.00445252	0.5
Bogota_38_1	Bogota	sAM	0.6695	0.0394528	0.00606984	0.0109314	0.0365375	0.0160742	0.5
Bogota_38_10	Bogota	sAM	0.5822	0.0254641	0.0138554	0.00788216	0.0210104	0.0199739	0.5
Bogota_38_2	Bogota	sAM	0.7007	0.0301113	-0.0139519	0.00896716	0.0326963	-0.00568313	0.5
Bogota_38_3	Bogota	sAM	0.4141	0.0233886	-0.0188006	0.00718829	0.0274576	-0.0121066	0.5
Bogota_38_4	Bogota	sAM	1.1661	0.025907	-0.0255685	0.0158438	0.0316419	-0.0179921	0.5
Bogota_4_4	Bogota	sAM	0.9036	0.0238449	-0.0114528	0.0107228	0.0259966	-0.00489106	0.5
Bogota_4_7	Bogota	sAM	1.9495	0.0208945	-0.0014244	0.0163673	0.0205512	0.00403204	0.5
Bogota_5_2	Bogota	sAM	0.477	0.0229648	-0.0134656	0.010295	0.0256675	-0.00706304	0.5
Bogota_5_4	Bogota	sAM	0.5925	0.0233618	0.0185252	0.00990031	0.0177711	0.0239405	0.5
Buen_Air_1_15	Buen_Air	sAM	1.4008	0.0214374	-0.00634444	0.00657587	0.022349	-0.000579834	0.5
Buen_Air_1_17	Buen_Air	sAM	1.0081	0.0242301	-0.00850584	0.00832426	0.025606	-0.0019448	0.5
Buen_Air_1_20	Buen_Air	sAM	0.5804	0.0245072	0.0192708	0.0116213	0.0186845	0.0249571	0.5
Buen_Air_1_5	Buen_Air	sAM	1.0719	0.0267709	0.0122184	0.0115105	0.0226963	0.0187309	0.5
Buen_Air_1_6	Buen_Air	sAM	0.668	0.0212886	-0.00511407	0.0119269	0.0218868	0.000570077	0.5
Buen_Air_18_4	Buen_Air	sAM	1.2246	0.0218453	-0.00878979	0.0109186	0.0233759	-0.0028363	0.5
Buen_Air_18_7	Buen_Air	sAM	1.2698	0.0190068	0.011252	0.0108272	0.0154469	0.0157879	0.5
Buen_Air_19_19	Buen_Air	sAM	0.6544	0.0277913	0.00596017	0.0117355	0.0253017	0.01295	0.5
Buen_Air_2_5	Buen_Air	sAM	0.915	0.0314372	0.0167054	0.0132153	0.0260423	0.0242727	0.5
Buen_Air_2_9	Buen_Air	sAM	1.0493	0.0173092	-0.01464	0.00621919	0.0205086	-0.00966119	0.5
Buen_Air_21_16	Buen_Air	sAM	1.0056	0.0216138	-0.00989056	0.0147225	0.0234372	-0.00395949	0.5
Buen_Air_22_9	Buen_Air	sAM	0.7782	0.0159289	0.0180598	0.0142733	0.0107119	0.0215672	0.5
Buen_Air_23_1	Buen_Air	sAM	1.14	0.0346047	-0.0104516	0.0125965	0.0361306	-0.00113915	0.5
Buen_Air_23_13	Buen_Air	sAM	1.322	0.027068	0.0186946	0.00727758	0.0213072	0.0250633	0.5
Buen_Air_23_5	Buen_Air	sAM	1.2513	0.0226007	0.0200263	0.0068577	0.0166474	0.0251934	0.5
Buen_Air_23_8	Buen_Air	sAM	1.4718	0.0207828	-0.0098618	0.0113712	0.0226271	-0.00414677	0.5
Buen_Air_3_7	Buen_Air	sAM	1.4575	0.0208047	0.00439712	0.0122638	0.0189577	0.00963194	0.5
Buen_Air_4_12	Buen_Air	sAM	0.8452	0.0171898	-0.00493302	0.0144758	0.0178808	-0.000315897	0.5
Buen_Air_4_2	Buen_Air	sAM	1.027	0.0182044	-0.00322421	0.00999163	0.0184186	0.00159729	0.5
Buen_Air_4_4	Buen_Air	sAM	0.8867	0.0272644	0.0159535	0.0110481	0.0222063	0.0224664	0.5
Buen_Air_4_6	Buen_Air	sAM	0.9546	0.0185487	-0.00448425	0.0106707	0.0190772	0.000469294	0.5
Buen_Air_4_8	Buen_Air	sAM	1.1937	0.0259202	-0.00728633	0.00962443	0.0269229	-0.000329401	0.5
Buen_Air_5_10	Buen_Air	sAM	1.4552	0.0230423	-0.00650473	0.00852837	0.0239407	-0.00031931	0.5
Buen_Air_5_15	Buen_Air	sAM	1.0905	0.024918	-0.00761499	0.0144206	0.0260398	-0.000906272	0.5
Buen_Air_5_2	Buen_Air	sAM	0.9584	0.0235216	-0.00160841	0.0144717	0.0231364	0.00453423	0.5
Calgary_2_10	Calgary	nAM	1.6845	0.0315664	0.00534748	0.0158735	0.0291068	0.0133353	0.5
Calgary_2_5	Calgary	nAM	1.2761	0.0313493	0.0116037	0.0152795	0.0272779	0.0193221	0.5
Calgary_2_9	Calgary	nAM	1.2388	0.0247784	-0.0292203	0.0163019	0.0314969	-0.0218115	0.5
Calgary_23_3	Calgary	nAM	1.14	0.0243875	-0.0255709	0.0147761	0.0301747	-0.0183876	0.5
Calgary_23_4	Calgary	nAM	0.5878	0.0304207	-0.00668474	0.0160142	0.0311143	0.0014165	0.5
Calgary_23_8	Calgary	nAM	1.1051	0.0203895	-0.0257791	0.0183132	0.0263669	-0.0196235	0.5
Calgary_24_1	Calgary	nAM	1.3385	0.020587	-0.0280946	0.018967	0.0271569	-0.021809	0.5
Calgary_24_12	Calgary	nAM	1.4542	0.0248875	0.019262	0.00980994	0.0190541	0.025047	0.5
Calgary_24_13	Calgary	nAM	0.856	0.0366576	0.00740996	0.0133471	0.0334907	0.0166452	0.5
Calgary_24_2	Calgary	nAM	0.9187	0.0273298	-0.0137161	0.0184649	0.0299485	-0.0061753	0.5
Calgary_24_6	Calgary	nAM	1.0115	0.0255444	-0.0264396	0.0165921	0.0315171	-0.0189273	0.5
Calgary_25_17	Calgary	nAM	1.3824	0.026375	-0.0176274	0.0191426	0.0300386	-0.0102004	0.5
Calgary_27_1	Calgary	nAM	0.9303	0.0267191	-0.030336	0.0159133	0.0336602	-0.0223869	0.5
Calgary_27_16	Calgary	nAM	1.5416	0.0242991	-0.0299581	0.0130661	0.0312249	-0.0226483	0.5
Calgary_27_9	Calgary	nAM	1.2965	0.0271102	-0.0314377	0.0200477	0.0343231	-0.0233499	0.5
Calgary_28_10	Calgary	nAM	0.9478	0.0306584	0.0157641	0.0149275	0.0255337	0.0231619	0.5
Calgary_28_3	Calgary	nAM	1.2095	0.0325005	0.0116992	0.0174206	0.0283651	0.0197123	0.5
Calgary_28_4	Calgary	nAM	1.3382	0.0137366	0.00976435	0.0145224	0.0107413	0.0129869	0.5
Calgary_28_5	Calgary	nAM	1.3536	0.0219027	-0.023831	0.0163429	0.0273243	-0.0173501	0.5
Calgary_28_6	Calgary	nAM	0.9107	0.0227664	-0.00675092	0.00941927	0.0237379	-0.000628519	0.5
Calgary_28_9	Calgary	nAM	0.7609	0.0226451	-0.011686	0.0127443	0.024898	-0.00542687	0.5
Calgary_32_1	Calgary	nAM	1.189	0.0236609	-0.0238924	0.0170533	0.0290385	-0.0169544	0.5
Calgary_32_2	Calgary	nAM	0.7018	0.0177617	-0.027201	0.0143652	0.0241966	-0.021677	0.5
Calgary_32_3	Calgary	nAM	0.7844	0.0202632	-0.0255487	0.0156424	0.0261852	-0.0194336	0.5
Calgary_32_4	Calgary	nAM	1.2504	0.021913	-0.028627	0.0191684	0.0285755	-0.02198	0.5
Calgary_35_1	Calgary	nAM	1.2833	0.0228447	-0.0291863	0.0151114	0.0296202	-0.0222791	0.5
Calgary_35_12	Calgary	nAM	1.6301	0.00655949	-0.00497076	0.0159194	0.00762251	-0.00310367	0.5
Calgary_35_3	Calgary	nAM	0.6574	0.0207774	-0.0096816	0.0135864	0.0225752	-0.00397411	0.5
Calgary_35_6	Calgary	nAM	0.7756	0.0212498	-0.0263408	0.0158415	0.0273432	-0.0199434	0.5
Calgary_35_7	Calgary	nAM	1.0297	0.0276793	-0.00479011	0.0191151	0.027976	0.00253705	0.5
Calgary_36_1	Calgary	nAM	3.1209	0.0446974	0.0019142	0.0184711	0.0426789	0.0134175	0.5
Calgary_36_17	Calgary	nAM	1.2083	0.0305981	-0.0137261	0.0118585	0.0331081	-0.00533901	0.5
Calgary_36_2	Calgary	nAM	1.1708	0.030535	0.0115	0.015838	0.0265182	0.0190112	0.5
Calgary_36_4	Calgary	nAM	0.769	0.0287596	0.00347533	0.0175329	0.0268801	0.0108004	0.5
Calgary_36_8	Calgary	nAM	0.7478	0.026229	-0.00857476	0.0171233	0.0275545	-0.00149403	0.5
Calgary_36_9	Calgary	nAM	0.7525	0.0317337	0.0108732	0.015806	0.0278382	0.018716	0.5
Calgary_37_10	Calgary	nAM	2.0474	0.0262293	-0.0103575	0.0103858	0.0280163	-0.00321592	0.5
Canberra_1_6	Canberra	OC	0.6968	0.02898	0.0100553	0.00750744	0.02539	0.0172133	0.5
Cape_Town_12_5	Cape_Town	AF	1.0632	0.00439275	-0.00670714	0.0184435	0.00597901	-0.00534167	0.5
Cape_Town_12_6	Cape_Town	AF	1.1677	0.006467	-0.00258219	0.0146747	0.00691496	-0.000820419	0.5
Cape_Town_12_8	Cape_Town	AF	1.5978	0.0165242	0.0139778	0.0153933	0.0123435	0.0177783	0.5
Cape_Town_19_11	Cape_Town	AF	0.8671	0.0221942	-3.52094e-05	0.00761818	0.0214471	0.00571028	0.5
Cape_Town_3_12	Cape_Town	AF	1.7492	0.0150302	-0.00404005	0.0214191	0.0155637	-1.22971e-05	0.5
Cape_Town_3_13	Cape_Town	AF	1.1953	0.010234	-0.000595253	0.0200298	0.0100394	0.00207379	0.5
Cape_Town_3_8	Cape_Town	AF	1.1013	0.0162565	-0.00054365	0.0199642	0.0158433	0.00368237	0.5
Cape_Town_6_15	Cape_Town	AF	1.2003	0.0232871	-0.00839979	0.0181771	0.0246676	-0.00208643	0.5
Cape_Town_6_6	Cape_Town	AF	0.6449	0.0132066	-0.00501652	0.0144585	0.014055	-0.00142746	0.5
Cape_Town_7_13	Cape_Town	AF	0.6842	0.0248276	-0.00850509	0.0150299	0.0261829	-0.00178943	0.5
Cape_Town_7_2	Cape_Town	AF	1.0781	0.0186183	0.00218992	0.013343	0.0174171	0.00693407	0.5
Cape_Town_7_5	Cape_Town	AF	1.2581	0.0148642	0.00792894	0.0237397	0.0123055	0.0115059	0.5
cg_322	Spain	EU	7.14449	0.0312487	0.0240595	0.0167931	0.0239569	0.0313274	0.5
Chrchurch_3_14	Chrchurch	OC	0.9593	0.0260806	-0.0300773	0.0138278	0.0329765	-0.0223023	0.5
Chrchurch_4_18	Chrchurch	OC	0.7425	0.0265815	-0.0122614	0.0125399	0.0288493	-0.00496382	0.5
Chrchurch_41_10	Chrchurch	OC	1.1046	0.0281629	0.0133513	0.0103719	0.0237477	0.0201854	0.5
Chrchurch_41_16	Chrchurch	OC	1.4161	0.0253308	0.0206546	0.0126146	0.0191218	0.0265069	0.5
Chrchurch_6_12	Chrchurch	OC	0.9718	0.0226768	-0.0127457	0.0101762	0.0252029	-0.00644217	0.5
Chrchurch_6_14	Chrchurch	OC	0.9115	0.0174756	0.00112038	0.012206	0.0165901	0.00560521	0.5
Edmonton_1_4	Edmonton	nAM	1.1992	0.0230845	-0.0288999	0.0126944	0.0297778	-0.0219405	0.5
Edmonton_37_4	Edmonton	nAM	1.2627	0.0276315	-0.0205161	0.00845178	0.0319999	-0.0126654	0.5
Edmonton_38_7	Edmonton	nAM	1.512	0.0216634	-0.00674076	0.00950781	0.0226698	-0.000904185	0.5
Hiroshima_23_18	Hiroshima	JP	0.5447	0.0348201	-0.00706026	0.00718548	0.035461	0.00219243	0.5
Hiroshima_5_18	Hiroshima	JP	0.995	0.00601364	-0.00471318	0.009973	0.00702859	-0.00299614	0.5
Kunming_2_7	Kunming	CN	1.2657	0.021222	0.012594	0.00903794	0.0172393	0.0176576	0.5
Kunming_3_1	Kunming	CN	1.1664	0.0383388	0.0145716	0.0125066	0.033261	0.0239979	0.5
Kunming_3_15	Kunming	CN	2.2605	0.026474	0.0048538	0.0186882	0.0243156	0.0115404	0.5
Kunming_3_16	Kunming	CN	1.173	0.0279574	0.00423127	0.00806102	0.0259097	0.011323	0.5
Kunming_3_7	Kunming	CN	2.1356	0.00822323	-0.00938537	0.017341	0.0103721	-0.00693725	0.5
Kunming_4_10	Kunming	CN	1.1026	0.0211671	0.0185686	0.0146757	0.0156399	0.0234144	0.5
Kunming_4_13	Kunming	CN	1.6006	0.024886	0.00999436	0.0105021	0.0214513	0.0160948	0.5
Kunming_46_1	Kunming	CN	1.1826	0.0330514	0.0155225	0.00962012	0.0279077	0.0235479	0.5
Kunming_46_11	Kunming	CN	0.9436	0.0243191	-0.00757121	0.00862519	0.02545	-0.00101897	0.5
Kunming_46_12	Kunming	CN	1.1313	0.0270826	-0.00832463	0.0103689	0.0283143	-0.00103148	0.5
Kunming_46_14	Kunming	CN	1.0362	0.0259396	-0.00880301	0.0129357	0.0273341	-0.00178939	0.5
Kunming_46_3	Kunming	CN	0.8456	0.0244957	-0.00632497	0.00695348	0.025298	0.000230491	0.5
Kunming_46_5	Kunming	CN	1.1726	0.0242514	-0.0109416	0.0120095	0.026257	-0.00429204	0.5
Kunming_46_7	Kunming	CN	1.1148	0.0325235	0.0143232	0.0118835	0.0277081	0.0222528	0.5
Kunming_47_1	Kunming	CN	1.1305	0.0316441	0.00518317	0.0142706	0.0292243	0.0131967	0.5
Kunming_47_2	Kunming	CN	1.0468	0.0267137	0.0120548	0.0131027	0.0226834	0.0185581	0.5
Kunming_47_7	Kunming	CN	1.3937	0.0316494	0.00641132	0.0138175	0.0289116	0.0143843	0.5
Kunming_48_12	Kunming	CN	1.1101	0.0269244	0.00977636	0.0133878	0.0234767	0.0164118	0.5
Kunming_48_15	Kunming	CN	0.9907	0.0308388	0.00675968	0.00947194	0.0280385	0.014511	0.5
Kunming_49_2	Kunming	CN	0.7583	0.0245119	-0.0082236	0.017499	0.0258051	-0.00159925	0.5
Kunming_49_3	Kunming	CN	0.6258	0.0217017	-0.020628	0.011644	0.0263012	-0.0143083	0.5
Kunming_5_14	Kunming	CN	0.8724	0.0264925	-0.00173663	0.0173707	0.0260392	0.0051793	0.5
Kunming_50_10	Kunming	CN	0.8124	0.022379	-0.0329869	0.00940909	0.0301541	-0.0260708	0.5
Kunming_50_15	Kunming	CN	0.9655	0.021477	-0.015597	0.0152354	0.024782	-0.00950687	0.5
Kunming_50_3	Kunming	CN	0.9976	0.0371401	0.00288285	0.0129357	0.0351284	0.0123972	0.5
Kunming_50_5	Kunming	CN	1.1273	0.0155644	0.02464	0.0113487	0.00865672	0.0278287	0.5
Kunming_50_7	Kunming	CN	0.8704	0.0221212	-0.0119677	0.0161484	0.0244649	-0.00583447	0.5
Kunming_50_8	Kunming	CN	0.7053	0.0254207	-0.0145431	0.00734587	0.0283186	-0.00746821	0.5
Kunming_50_9	Kunming	CN	0.976	0.0241688	-0.0118603	0.0156867	0.0264149	-0.0052008	0.5
Kyoto_21_4	Kyoto	JP	1.7288	0.0112121	-0.00513835	0.0153629	0.01216	-0.00206135	0.5
Kyoto_24_14	Kyoto	JP	0.8748	0.0186617	-0.00727359	0.00971322	0.0199084	-0.00219574	0.5
Landshut_2_19	Landshut	EU	1.0999	0.0171575	-0.00333677	0.00941222	0.0174365	0.00121763	0.5
Landshut_3_20	Landshut	EU	0.9459	0.0400312	0.0114713	0.00571188	0.0356982	0.0214413	0.5
Landshut_3_5	Landshut	EU	0.6665	0.0219766	0.00914217	0.008069	0.0188616	0.0145186	0.5
Landshut_3_8	Landshut	EU	2.4776	0.00289827	-0.0181978	0.0180537	0.00750947	-0.0168276	0.5
Landshut_4_5	Landshut	EU	1.2051	0.00880562	-0.0322502	0.0102136	0.0168526	-0.0288723	0.5
Landshut_47_17	Landshut	EU	0.6296	0.0220784	-0.00955736	0.0094549	0.0237997	-0.00351739	0.5
Landshut_47_19	Landshut	EU	0.6928	0.015072	-0.0113844	0.0102229	0.017505	-0.00709558	0.5
Landshut_5_13	Landshut	EU	1.1569	0.0274463	0.00980542	0.0129231	0.0239732	0.0165749	0.5
Landshut_50_13	Landshut	EU	0.6748	0.0157118	0.0192495	0.00994085	0.0101943	0.0226601	0.5
Landshut_51_14	Landshut	EU	1.8777	0.0221857	-0.0103398	0.00835359	0.0241059	-0.00424542	0.5
Landshut_51_4	Landshut	EU	0.8535	0.00783148	-0.0297062	0.00909953	0.0152532	-0.026667	0.5
Lanzhou_33_7	Lanzhou	CN	1.0547	0.0259729	0.0186335	0.00795419	0.0202652	0.0247209	0.5
Linkoping_16_6	Linkoping	EU	1.3122	0.0176892	-0.0218791	0.00994842	0.0227492	-0.0165553	0.5
Linkoping_25_11	Linkoping	EU	0.7869	0.0195679	-0.0187193	0.0138386	0.0237461	-0.0130169	0.5
Linkoping_27_6	Linkoping	EU	1.3581	0.0192843	-0.00205815	0.00759238	0.0191599	0.00300313	0.5
Linkoping_27_7	Linkoping	EU	1.1542	0.0138012	-0.0132967	0.0097137	0.0167723	-0.00927159	0.5
Linkoping_37_1	Linkoping	EU	1.5062	0.0217961	-0.0171998	0.0108264	0.0255051	-0.0109725	0.5
Linkoping_37_9	Linkoping	EU	1.3097	0.0231236	0.0173665	0.00955472	0.0178409	0.0227596	0.5
Linkoping_40_6	Linkoping	EU	1.1378	0.0178021	-0.0202628	0.0122661	0.0224399	-0.0149648	0.5
Linkoping_5_2	Linkoping	EU	0.558	0.0121862	-0.0124756	0.0054198	0.0149999	-0.00889647	0.5
Linkoping_5_6	Linkoping	EU	1.071	0.0215722	-0.0269922	0.0126094	0.0278232	-0.0204892	0.5
Loja_1_11	Loja	sAM	0.7088	0.0249907	-0.0266413	0.0096008	0.0310345	-0.0192654	0.5
Loja_1_16	Loja	sAM	0.8222	0.0314552	0.0107897	0.00857971	0.0275908	0.0185632	0.5
Loja_1_18	Loja	sAM	0.7616	0.0228806	-0.0266786	0.0143832	0.0290059	-0.0198476	0.5
Loja_1_19	Loja	sAM	1.9953	0.030959	0.015511	0.0134417	0.0258895	0.0229953	0.5
Loja_1_9	Loja	sAM	1.1749	0.0268617	-0.0310198	0.0111632	0.033975	-0.0230105	0.5
Loja_2_10	Loja	sAM	1.8051	0.0173514	-0.0147217	0.0123169	0.0205704	-0.00972916	0.5
Loja_2_20	Loja	sAM	2.2485	0.0192858	-0.00535774	0.0105691	0.0200153	-0.000183655	0.5
Loja_2_7	Loja	sAM	1.0253	0.0415883	0.00813532	0.0115347	0.0380657	0.018622	0.5
Loja_3_2	Loja	sAM	1.238	0.0243129	-0.0258368	0.0168866	0.0301715	-0.0186638	0.5
Loja_3_3	Loja	sAM	0.9535	0.0252042	0.0014669	0.00951074	0.0239657	0.00794024	0.5
Loja_3_5	Loja	sAM	1.6819	0.034453	-0.00732741	0.0130788	0.0351755	0.00183934	0.5
Loja_36_13	Loja	sAM	1.7462	0.0257882	-0.0103279	0.0140377	0.0275825	-0.00330152	0.5
Loja_36_16	Loja	sAM	0.5082	0.0294981	-0.013539	0.00748439	0.0319972	-0.00544294	0.5
Loja_36_19	Loja	sAM	1.5224	0.0321164	-0.00105938	0.0122271	0.0312963	0.00728906	0.5
Loja_36_5	Loja	sAM	1.9281	0.0294701	-0.011326	0.0151279	0.0313973	-0.00331262	0.5
Loja_36_8	Loja	sAM	0.8484	0.0306951	-0.00372778	0.0119268	0.030614	0.00434372	0.5
Loja_37_10	Loja	sAM	4.4003	0.0286635	-0.0192061	0.0181942	0.0326578	-0.011133	0.5
Loja_37_11	Loja	sAM	1.01	0.0170902	-0.0234545	0.00893236	0.0225783	-0.018232	0.5
Loja_37_13	Loja	sAM	1.1553	0.018914	-0.00515288	0.0106438	0.0196032	-8.199e-05	0.5
Loja_37_15	Loja	sAM	2.4765	0.0468659	0.00601305	0.0127448	0.0437127	0.017938	0.5
Loja_38_12	Loja	sAM	1.9721	0.0254473	-0.0105165	0.0140872	0.0273021	-0.0035719	0.5
Loja_38_14	Loja	sAM	0.8317	0.0259832	-0.0256547	0.00820859	0.0317377	-0.0180556	0.5
Loja_38_6	Loja	sAM	0.8681	0.020345	-0.0285153	0.013608	0.0270321	-0.022278	0.5
Loja_38_8	Loja	sAM	1.1575	0.0213004	-0.0315934	0.00904199	0.0287516	-0.0250039	0.5
Loja_39_16	Loja	sAM	0.8118	0.0213356	-0.0170291	0.010467	0.0250161	-0.0109268	0.5
Loja_40_11	Loja	sAM	1.0559	0.0282597	0.0171251	0.00845383	0.0228645	0.0238557	0.5
Loja_40_12	Loja	sAM	0.5862	0.0228221	-0.0135461	0.00488319	0.0255504	-0.00717778	0.5
Loja_40_4	Loja	sAM	1.3088	0.00894192	-0.0183811	0.011608	0.0133946	-0.0154404	0.5
Loja_40_7	Loja	sAM	2.0088	0.0360681	-0.0307119	0.0134647	0.042788	-0.0203303	0.5
Loja_40_NA	Loja	sAM	0.8334	0.0103084	-0.0168901	0.0088778	0.0143287	-0.0136466	0.5
Loja_5_1	Loja	sAM	0.7479	0.0291071	-0.0131395	0.0108218	0.031516	-0.00515831	0.5
Loja_5_10	Loja	sAM	0.7846	0.0139247	-0.00735603	0.0128153	0.0153541	-0.0035014	0.5
Loja_5_3	Loja	sAM	0.8699	0.0237895	-0.0286431	0.00923387	0.0303922	-0.02151	0.5
Loja_5_4	Loja	sAM	0.5799	0.0215652	0.01294	0.00974715	0.0174813	0.0180805	0.5
Medellin_2_12	Medellin	sAM	1.4252	0.0240162	-0.0262379	0.0122723	0.0299887	-0.019128	0.5
Medellin_3_18	Medellin	sAM	1.3931	0.0318161	-0.00840104	0.015527	0.0329063	0.000119824	0.5
Medellin_3_8	Medellin	sAM	1.146	0.0250373	-0.0107441	0.0181515	0.0269649	-0.0038979	0.5
Medellin_36_1	Medellin	sAM	1.2795	0.0284777	0.0128824	0.00868036	0.0241731	0.019814	0.5
Medellin_37_19	Medellin	sAM	1.6134	0.0237883	-0.0307551	0.0179839	0.0309377	-0.0235503	0.5
Medellin_38_14	Medellin	sAM	1.2895	0.0294936	0.0109868	0.0148748	0.0256451	0.018246	0.5
Medellin_38_3	Medellin	sAM	0.4025	0.0205851	0.00691992	0.00509811	0.0180926	0.0120119	0.5
Medellin_39_10	Medellin	sAM	0.8397	0.0213101	-0.0279961	0.0121106	0.0278299	-0.0215267	0.5
Medellin_4_1	Medellin	sAM	0.9055	0.0283091	-0.0253826	0.0193941	0.033914	-0.0171907	0.5
Medellin_40_3	Medellin	sAM	0.7149	0.0294766	0.00992789	0.0134521	0.0259027	0.0172187	0.5
Medellin_5_2	Medellin	sAM	1.7464	0.0259082	-0.0280094	0.0132969	0.0322748	-0.0203494	0.5
Melbourne_29_8	Melbourne	OC	1.1392	0.0187072	-0.00644187	0.0116071	0.0197371	-0.00138059	0.5
Melbourne_5_19	Melbourne	OC	0.4152	0.00932387	-0.00208865	0.00511832	0.00954675	0.000395717	0.5
Melbourne_5_8	Melbourne	OC	0.4174	0.0104221	0.0115616	0.00378336	0.00707463	0.0138651	0.5
Memphis_4_18	Memphis	nAM	1.2068	0.0155822	0.0133681	0.0211668	0.0115913	0.0169456	0.5
Memphis_4_3	Memphis	nAM	1.4968	0.0120741	0.00236889	0.0122951	0.0110495	0.00541316	0.5
Memphis_43_10	Memphis	nAM	1.7696	0.0159012	-0.00027389	0.0141699	0.0154303	0.00385099	0.5
Memphis_43_11	Memphis	nAM	1.1426	0.0222051	0.00107108	0.0145158	0.0211712	0.00678169	0.5
Memphis_43_12	Memphis	nAM	1.1802	0.0186458	0.00426443	0.0141328	0.0169067	0.008945	0.5
Memphis_43_13	Memphis	nAM	0.958	0.0205736	0.0016327	0.0150621	0.01945	0.00690191	0.5
Memphis_44_5	Memphis	nAM	1.3686	0.0170077	-0.00663785	0.0127292	0.0181462	-0.00200975	0.5
Memphis_44_6	Memphis	nAM	1.2195	0.0124101	-0.0185708	0.0122719	0.0167937	-0.0147261	0.5
Memphis_5_10	Memphis	nAM	1.0075	0.0126601	-0.00275758	0.016939	0.0129424	0.000613056	0.5
Memphis_5_19	Memphis	nAM	1.0435	0.0211748	-0.00659899	0.0172724	0.0221613	-0.000893686	0.5
Mexico_City_18_7	Mexico_City	nAM	0.4281	0.0199351	0.000223141	0.0034002	0.0191981	0.00537513	0.5
Mexico_City_2_1	Mexico_City	nAM	1.9383	0.00998992	-0.00538922	0.0178209	0.0110444	-0.00262	0.5
Mexico_City_2_15	Mexico_City	nAM	1.8336	0.0138958	-0.0045679	0.0136074	0.0146046	-0.000815753	0.5
Mexico_City_2_19	Mexico_City	nAM	2.4672	0.0182882	-0.00582331	0.0178823	0.0191722	-0.000891554	0.5
Mexico_City_2_3	Mexico_City	nAM	1.0225	0.0220125	-0.00665427	0.0110087	0.0229847	-0.000730267	0.5
Mexico_City_2_5	Mexico_City	nAM	2.0743	0.0348974	-0.0141602	0.00920836	0.0373732	-0.00464555	0.5
Mexico_City_2_7	Mexico_City	nAM	1.9298	0.0346024	-0.0123664	0.0158422	0.036624	-0.00298924	0.5
Mexico_City_2_9	Mexico_City	nAM	1.3825	0.0406441	-0.00500868	0.00911446	0.0405555	0.00568145	0.5
Mexico_City_20_9	Mexico_City	nAM	0.8934	0.0262292	-0.00426858	0.0113321	0.0264403	0.00266549	0.5
Mexico_City_22_12	Mexico_City	nAM	1.7558	0.0256124	-0.00937828	0.0110054	0.027167	-0.00242973	0.5
Mexico_City_24_15	Mexico_City	nAM	1.0155	0.0286117	-0.0109842	0.0115345	0.0304797	-0.00320471	0.5
Mexico_City_28_10	Mexico_City	nAM	1.8635	0.00133374	-0.00307017	0.0142889	0.00208291	-0.00262036	0.5
Mexico_City_28_14	Mexico_City	nAM	0.9438	0.0315201	0.00553082	0.0111354	0.0290146	0.0135004	0.5
Mexico_City_28_2	Mexico_City	nAM	2.017	0.015703	0.0165224	0.0127746	0.0108916	0.0200236	0.5
Mexico_City_28_22	Mexico_City	nAM	2.4245	0.0343049	-0.00868341	0.0176422	0.0353835	0.000491243	0.5
Mexico_City_28_4	Mexico_City	nAM	1.6106	0.0134568	0.0196352	0.012947	0.00791636	0.022449	0.5
Mexico_City_3_13	Mexico_City	nAM	1.8812	0.00420901	-0.00661046	0.0167237	0.0057765	-0.00529584	0.5
Mexico_City_3_14	Mexico_City	nAM	1.4487	0.0274889	-0.00274877	0.00982957	0.0272637	0.00445954	0.5
Mexico_City_3_19	Mexico_City	nAM	2.4798	0.0267309	-0.00343289	0.0159025	0.0267086	0.00360255	0.5
Mexico_City_3_3	Mexico_City	nAM	2.0633	0.00393661	-0.00812738	0.0171489	0.005906	-0.00683157	0.5
Mexico_City_3_7	Mexico_City	nAM	2.0117	0.0115185	0.00482127	0.0174257	0.00987813	0.00763819	0.5
Mexico_City_3_9	Mexico_City	nAM	1.6772	0.00743811	-0.00573387	0.0187042	0.00866869	-0.00361337	0.5
Mexico_City_30_1	Mexico_City	nAM	2.1733	0.0184875	0.00163419	0.0171274	0.0174346	0.00636341	0.5
Mexico_City_30_11	Mexico_City	nAM	1.5876	0.0270914	-0.0165114	0.00929313	0.0304418	-0.00893701	0.5
Munich_1_11	Munich	EU	1.3336	0.0170776	-0.011974	0.0152453	0.0195948	-0.007146	0.5
Munich_47_1	Munich	EU	1.2587	0.0166524	0.0122023	0.0095146	0.0129268	0.0160964	0.5
Munich_47_17	Munich	EU	0.7711	0.0139019	0.0176682	0.00730252	0.0088553	0.0206643	0.5
Munich_47_6	Munich	EU	0.562	0.00918392	-0.000905999	0.00446391	0.00910548	0.00150185	0.5
Munich_47_8	Munich	EU	0.6621	0.0286094	0.0176765	0.00448381	0.0230595	0.0244789	0.5
Munich_48_15	Munich	EU	1.1007	0.017922	0.0276356	0.00670238	0.0101587	0.0313325	0.5
Munich_48_7	Munich	EU	1.0864	0.0126039	-0.0100722	0.00786949	0.0147813	-0.00646693	0.5
Munich_48_8	Munich	EU	1.8657	0.0275247	-0.00172409	0.0104279	0.0270331	0.00545858	0.5
Munich_5_11	Munich	EU	1.7719	0.0225346	0.000298368	0.0084259	0.0216895	0.00612058	0.5
Munich_50_16	Munich	EU	1.0053	0.0222524	0.00617504	0.0115551	0.019896	0.011724	0.5
Munich_51_10	Munich	EU	1.6901	0.014526	-0.0176066	0.0104425	0.018588	-0.013247	0.5
Munich_51_16	Munich	EU	1.8578	0.0174357	-0.000891719	0.0107246	0.0170724	0.00365135	0.5
Munster_1_7	Munster	EU	1.2746	0.0272898	0.0181768	0.0123208	0.0216554	0.0246206	0.5
Munster_39_5	Munster	EU	1.0151	0.0210462	-0.0166001	0.0138979	0.0246255	-0.0105874	0.5
Munster_40_6	Munster	EU	1.2801	0.0298087	0.0205644	0.0112161	0.0234706	0.0275787	0.5
Norfolk_1_15	Norfolk	nAM	1.1053	0.0223441	0.0249416	0.00844859	0.0151274	0.0298748	0.5
Palm_North_10_4	Palm_North	OC	0.5331	0.0220459	-0.0103754	0.00990248	0.0239801	-0.00431601	0.5
Palm_North_10_5	Palm_North	OC	1.8847	0.00234914	-0.0183267	0.0162072	0.00701239	-0.0170942	0.5
Palm_North_38_3	Palm_North	OC	0.6872	0.0149911	-0.00798258	0.0108034	0.0165463	-0.00383061	0.5
Palm_North_39_5	Palm_North	OC	2.4536	0.0187952	-0.00857882	0.0207452	0.0203751	-0.00342196	0.5
Palm_North_7_2	Palm_North	OC	0.97	0.0305982	0.007014	0.0123068	0.0277403	0.0146944	0.5
Paris_15_14	Paris	EU	1.1762	0.00313346	0.00272009	0.0192014	0.00232268	0.00343841	0.5
Paris_15_8	Paris	EU	1.0168	0.0287864	0.00576812	0.00607563	0.0263126	0.013022	0.5
Paris_15_9	Paris	EU	1.2474	0.0261997	-0.00983187	0.0112648	0.0278516	-0.00271588	0.5
Paris_2_2	Paris	EU	2.373	0.0266639	0.0216602	0.0127878	0.0201493	0.0278233	0.5
Paris_25_2	Paris	EU	3.1764	0.0303682	0.022747	0.00952628	0.0234461	0.0298318	0.5
Punt_Ar_1_6	Punt_Ar	sAM	1.0477	0.0328411	0.00549564	0.0114415	0.0302997	0.0138083	0.5
Punt_Ar_2_19	Punt_Ar	sAM	0.9853	0.0189227	-0.00125272	0.0118479	0.0186021	0.00368751	0.5
Punt_Ar_2_3	Punt_Ar	sAM	1.144	0.0237457	0.00432479	0.0098799	0.0218173	0.0103233	0.5
Punt_Ar_20_2	Punt_Ar	sAM	1.3038	0.0314904	0.0105366	0.0101315	0.0276903	0.0183279	0.5
Punt_Ar_4_10	Punt_Ar	sAM	1.0309	0.0254824	-0.00878621	0.0113365	0.0268882	-0.00189149	0.5
Punt_Ar_5_16	Punt_Ar	sAM	1.0849	0.0245284	-0.0293702	0.0180415	0.0312942	-0.0220211	0.5
Punt_Ar_5_17	Punt_Ar	sAM	1.2143	0.0283038	0.0118302	0.0116742	0.0242775	0.0187527	0.5
Quito_1_12	Quito	sAM	2.2585	0.0180907	-0.0142398	0.0150934	0.0211598	-0.00907235	0.5
Quito_1_9	Quito	sAM	1.0263	0.0212807	-0.0153048	0.0125157	0.0245168	-0.00927545	0.5
Quito_2_15	Quito	sAM	0.7203	0.0212678	-0.00657686	0.012134	0.0222453	-0.000848248	0.5
Quito_2_17	Quito	sAM	0.9992	0.0205267	-0.030907	0.0127867	0.0278266	-0.0245411	0.5
Quito_2_2	Quito	sAM	1.0734	0.0242459	-0.0172558	0.0128299	0.0278859	-0.0103925	0.5
Quito_3_15	Quito	sAM	1.1651	0.0235937	-0.0240153	0.0168259	0.0290053	-0.0170905	0.5
Quito_3_9	Quito	sAM	0.4418	0.0218794	-0.0171622	0.00970672	0.0255758	-0.0109146	0.5
Quito_36_16	Quito	sAM	0.6381	0.0287862	-0.0174603	0.0134437	0.0323244	-0.00941497	0.5
Quito_37_14	Quito	sAM	1.6361	0.0213288	-0.00621551	0.0162431	0.0222108	-0.000483416	0.5
Quito_37_15	Quito	sAM	0.754	0.0349096	-0.0165659	0.0154557	0.0380077	-0.00696619	0.5
Quito_37_2	Quito	sAM	0.4127	0.0372172	-0.007956	0.0277092	0.0380082	0.00194761	0.5
Quito_38_18	Quito	sAM	0.6577	0.0139603	-0.01992	0.0173953	0.0186403	-0.015628	0.5
Quito_4_2	Quito	sAM	1.9049	0.0189778	-0.00238854	0.0162884	0.0189494	0.00260467	0.5
Quito_4_5	Quito	sAM	0.8271	0.0168082	-0.0135149	0.01441	0.0197334	-0.00870409	0.5
Quito_4_9	Quito	sAM	1.1752	0.0196439	-0.017867	0.0150204	0.0235989	-0.012174	0.5
Quito_40_5	Quito	sAM	0.8507	0.0185319	-0.0142805	0.00838896	0.0215965	-0.00899755	0.5
Quito_6_15	Quito	sAM	1.8815	0.0191204	-0.00765548	0.0140108	0.0204503	-0.00244589	0.5
Rancagua_1_10	Rancagua	sAM	1.3785	0.017291	0.00741295	0.0141811	0.0147832	0.0116356	0.5
Rancagua_10_2	Rancagua	sAM	1.5817	0.0294626	0.0232636	0.0154577	0.0224377	0.0300964	0.5
Rancagua_34_7	Rancagua	sAM	1.4733	0.0258237	0.00211758	0.0137709	0.0243957	0.00872909	0.5
s_1_9	Toronto_ds	nAM	3.0383	0.026205	-0.0301659	0.0210375	0.0331196	-0.0223556	0.5
s_100_13	Toronto_ds	nAM	3.5406	0.0349929	0.00155028	0.0154374	0.0333993	0.0105543	0.5
s_101_17	Toronto_ds	nAM	2.8388	0.0209692	-0.0207372	0.0207169	0.0256219	-0.0146034	0.5
s_116_12	Toronto_ds	nAM	3.2658	0.0273614	-0.00188133	0.0150889	0.026916	0.00526443	0.5
s_116_3	Toronto_ds	nAM	3.2118	0.0292626	0.0080017	0.0177396	0.0261945	0.0153028	0.5
s_117_6	Toronto_ds	nAM	3.7366	0.0407551	0.00855968	0.0168895	0.037151	0.0188162	0.5
s_119_19	Toronto_ds	nAM	3.3563	0.0363625	0.0131445	0.0179215	0.0317215	0.0221079	0.5
s_23_4	Toronto_ds	nAM	2.974	0.024984	-0.016927	0.0151285	0.0285137	-0.00988386	0.5
s_23_9	Toronto_ds	nAM	2.2755	0.0305315	-0.0133075	0.0181628	0.0329354	-0.0049519	0.5
s_37_10	Toronto_ds	nAM	1.9198	0.0326417	0.0133681	0.0141105	0.0280696	0.0213609	0.5
s_37_16	Toronto_ds	nAM	1.8647	0.0303012	0.0105506	0.0125039	0.026538	0.0180336	0.5
s_41_18	Toronto_ds	nAM	4.3564	0.0269885	-0.00941749	0.0146175	0.0285064	-0.00211144	0.5
s_42_3	Toronto_ds	nAM	2.4445	0.0244554	-0.0264505	0.0197029	0.030468	-0.0192197	0.5
s_42_9	Toronto_ds	nAM	2.6685	0.026899	-0.0284073	0.0188007	0.0333348	-0.0204774	0.5
s_43_13	Toronto_ds	nAM	2.9173	0.0217496	-0.0178787	0.0194435	0.0256359	-0.0116403	0.5
s_43_14	Toronto_ds	nAM	3.0759	0.0364206	-0.0306388	0.0201489	0.0431095	-0.0201685	0.5
s_43_6	Toronto_ds	nAM	3.2678	0.0266966	-0.00260876	0.0155786	0.0264622	0.00438973	0.5
s_54_20	Toronto_ds	nAM	3.0672	0.0209617	-0.00528657	0.0205603	0.0216157	0.00031884	0.5
s_54_8	Toronto_ds	nAM	2.893	0.0283372	-0.0188981	0.0176463	0.0322628	-0.0109199	0.5
s_54_9	Toronto_ds	nAM	0.8822	0.00785976	0.00289495	0.0224068	0.00684268	0.00483056	0.5
s_56_1	Toronto_ds	nAM	3.4008	0.0173207	-0.00631047	0.0223375	0.0183638	-0.00161253	0.5
s_7_13	Toronto_ds	nAM	1.8423	0.0236035	-0.00766986	0.0137486	0.0247843	-0.0012995	0.5
s_7_14	Toronto_ds	nAM	1.1806	0.00209679	-0.00425138	0.0226655	0.00312568	-0.00356383	0.5
s_7_19	Toronto_ds	nAM	2.6741	0.0228264	-0.00158148	0.0181916	0.0224579	0.00438032	0.5
s_7_20	Toronto_ds	nAM	2.0017	0.0364237	0.0122611	0.0142816	0.0320091	0.0212705	0.5
s_7_4	Toronto_ds	nAM	3.4768	0.0340499	0.0193936	0.0167922	0.0278703	0.0275456	0.5
s_77_18	Toronto_ds	nAM	1.7778	0.0267525	-0.0102019	0.0161112	0.0284814	-0.00293026	0.5
s_78_4	Toronto_ds	nAM	3.6524	0.0322946	0.00690367	0.0157256	0.0294073	0.0150269	0.5
s_79_17	Toronto_ds	nAM	2.3304	0.0142587	-0.0022921	0.0174614	0.0143661	0.00147644	0.5
s_82_19	Toronto_ds	nAM	2.1578	0.0284007	-0.00885224	0.0186734	0.0297241	-0.00119996	0.5
s_83_10	Toronto_ds	nAM	2.5767	0.0267119	-0.0114928	0.0153829	0.0287762	-0.00418765	0.5
s_83_11	Toronto_ds	nAM	1.8122	0.0281201	0.00896271	0.0146226	0.0248422	0.0159353	0.5
s_83_15	Toronto_ds	nAM	1.3775	0.0260843	-0.0257449	0.014035	0.0318587	-0.0181165	0.5
s_83_5	Toronto_ds	nAM	3.2872	0.0309346	0.00690938	0.0167269	0.0280922	0.0146804	0.5
s_95_15	Toronto_ds	nAM	4.354	0.0337966	0.0107856	0.0183401	0.0298535	0.0191653	0.5
s_97_11	Toronto_ds	nAM	2.6371	0.0187143	0.0027025	0.0208993	0.0173771	0.00745402	0.5
s_97_14	Toronto_ds	nAM	4.0951	0.0265559	-0.010987	0.0189181	0.0284947	-0.00373946	0.5
s_97_3	Toronto_ds	nAM	3.0541	0.0259466	-0.0184984	0.0140291	0.0298502	-0.0111526	0.5
s_97_4	Toronto_ds	nAM	1.0975	0.00465414	-0.000376335	0.021318	0.00459296	0.000841069	0.5
s_97_6	Toronto_ds	nAM	2.0271	0.0196342	-0.00676229	0.0110175	0.0207154	-0.00145016	0.5
s_97_9	Toronto_ds	nAM	3.7962	0.0290811	-0.0107213	0.0191393	0.030865	-0.00282926	0.5
Santiago_17_13	Santiago	sAM	1.1842	0.0224856	-0.00515132	0.0104766	0.0230527	0.00084391	0.5
Santiago_5_11	Santiago	sAM	1.2546	0.0263661	-0.0126299	0.00906975	0.0287366	-0.00537553	0.5
Sapporo_2_1	Sapporo	JP	1.0354	0.0231675	-0.0153536	0.0117892	0.0263519	-0.0088342	0.5
Sapporo_2_12	Sapporo	JP	1.1531	0.00702807	-0.0184412	0.0112191	0.0115615	-0.0159938	0.5
Sapporo_2_17	Sapporo	JP	1.0497	0.00587935	0.00160453	0.010262	0.00526373	0.00307155	0.5
Sapporo_2_5	Sapporo	JP	1.0278	0.0341018	-0.0164836	0.00783539	0.0372061	-0.00709572	0.5
Sapporo_2_7	Sapporo	JP	0.927	0.0288912	0.021824	0.011291	0.0222583	0.028558	0.5
Sapporo_35_20	Sapporo	JP	0.6599	0.0204692	-0.0231992	0.00706712	0.0257761	-0.0171109	0.5
Sapporo_35_8	Sapporo	JP	1.0711	0.0306761	0.017668	0.0103511	0.025058	0.0250055	0.5
Sapporo_35_9	Sapporo	JP	1.1144	0.0250607	0.0264678	0.00960338	0.0173564	0.0320522	0.5
Sapporo_36_12	Sapporo	JP	1.1134	0.0187551	-0.00410167	0.00900562	0.0191776	0.00089226	0.5
Sapporo_36_9	Sapporo	JP	1.1175	0.0164387	-0.00566142	0.0133295	0.0173438	-0.00121387	0.5
Sapporo_38_12	Sapporo	JP	1.0914	0.0314709	0.0108438	0.00825125	0.027592	0.0186195	0.5
Sapporo_38_14	Sapporo	JP	0.9666	0.00984103	-0.0270587	0.0244684	0.016509	-0.0235896	0.5
Sapporo_38_15	Sapporo	JP	0.5801	0.0342844	0.00800932	0.00600621	0.0310432	0.0166099	0.5
Sapporo_38_19	Sapporo	JP	1.0127	0.023962	-0.0165317	0.00746609	0.0274242	-0.00976656	0.5
Sapporo_38_4	Sapporo	JP	0.9523	0.0263898	-0.00988725	0.0111537	0.0280496	-0.00272016	0.5
Sapporo_38_5	Sapporo	JP	1.053	0.0361453	-0.0228897	0.00873793	0.040838	-0.0127547	0.5
Sapporo_39_15	Sapporo	JP	0.7831	0.0246503	-0.00955156	0.014807	0.0262825	-0.00284611	0.5
Sapporo_39_20	Sapporo	JP	1.2532	0.0221447	-0.00784422	0.0138732	0.0234204	-0.00184546	0.5
Sapporo_39_4	Sapporo	JP	0.8923	0.010738	-0.021977	0.00945932	0.0160602	-0.018449	0.5
Sapporo_40_16	Sapporo	JP	1.182	0.0115383	-0.00372085	0.00855444	0.0121082	-0.000607727	0.5
Sapporo_40_4	Sapporo	JP	1.0504	0.0303447	0.0103879	0.0123771	0.0266221	0.0178877	0.5
Sapporo_40_5	Sapporo	JP	1.1662	0.00561796	-0.0325198	0.0136534	0.0138433	-0.0299577	0.5
Sapporo_43_11	Sapporo	JP	0.8323	0.0256333	-0.00953102	0.00585278	0.0272267	-0.00257187	0.5
Sapporo_43_12	Sapporo	JP	1.0312	0.0303756	0.0109783	0.0107793	0.0264992	0.018466	0.5
Sapporo_43_13	Sapporo	JP	1.0313	0.0236569	-0.0261698	0.0104998	0.0296241	-0.0191553	0.5
Sapporo_43_4	Sapporo	JP	1.0209	0.0101738	-0.0161949	0.0182047	0.0140187	-0.0130099	0.5
Sapporo_43_6	Sapporo	JP	1.2561	0.0239432	-0.0126916	0.0175288	0.0264121	-0.00606221	0.5
Sapporo_43_7	Sapporo	JP	1.1564	0.0284947	-0.00646887	0.0139456	0.029198	0.00112651	0.5
Sapporo_43_8	Sapporo	JP	0.958	0.035452	-0.00540897	0.0127056	0.035644	0.00395099	0.5
Sapporo_44_11	Sapporo	JP	0.9668	0.0340447	0.00926462	0.0115558	0.0304868	0.0177604	0.5
Sapporo_44_16	Sapporo	JP	1.1159	0.0251819	-0.0117439	0.0134646	0.0273634	-0.00482622	0.5
Shanghai_1_14	Shanghai	CN	0.9975	0.0286955	0.000577875	0.0181691	0.0275681	0.00798512	0.5
Talca_1_13	Talca	sAM	1.0739	0.0126938	0.025145	0.0131229	0.00575325	0.0275737	0.5
Talca_13_15	Talca	sAM	1.3453	0.0395406	-0.0132427	0.0149895	0.0416208	-0.00255756	0.5
Tampa_14_11	Tampa	nAM	0.9663	0.0255542	-0.00852957	0.0119854	0.026891	-0.00162503	0.5
Tehran_27_9	Tehran	Tehran	1.4967	0.0211432	-0.00170546	0.0145464	0.0208642	0.00382491	0.5
Tehran_36_3	Tehran	Tehran	1.0558	0.0118148	-0.0293564	0.0185246	0.0190102	-0.0252983	0.5
Temuco_1_3	Temuco	sAM	1.1901	0.0171653	-0.00331843	0.013822	0.0174393	0.00123735	0.5
Thessa_2_17	Thessa	EU	2.5917	0.0187399	-0.00446458	0.0158989	0.0192569	0.000537798	0.5
Thessa_3_8	Thessa	EU	0.7418	0.02209	0.0189005	0.00561345	0.0164455	0.0239738	0.5
Thessa_43_3	Thessa	EU	1.0381	0.0228709	-0.00258535	0.0106858	0.0227607	0.00342216	0.5
Tokyo_25_19	Tokyo	JP	1.1771	0.0244354	-0.00936806	0.0106537	0.0260275	-0.0027245	0.5
Tokyo_8_7	Tokyo	JP	0.8382	0.0184074	-0.00254329	0.0111042	0.0184384	0.00230755	0.5
TRTGTO_58_5	Spain	EU	1.33103	0.0114716	0.014526	0.019384	0.00732108	0.0170001	0.5
Vancouver_1_16	Vancouver	nAM	0.6485	0.0260672	-0.000825382	0.00634911	0.0253926	0.00594944	0.5
Vancouver_1_18	Vancouver	nAM	1.3605	0.0321139	0.0226399	0.00807534	0.02516	0.0301801	0.5
Vancouver_1_20	Vancouver	nAM	1.478	0.0171225	-0.0218309	0.0128674	0.0221894	-0.0166554	0.5
Vancouver_2_12	Vancouver	nAM	1.0962	0.019816	-0.00627795	0.00984251	0.0207657	-0.000935272	0.5
Vancouver_2_14	Vancouver	nAM	1.3777	0.0218227	-0.00730412	0.00957338	0.0229696	-0.00140711	0.5
Vancouver_2_16	Vancouver	nAM	1.5805	0.0218368	-0.0089624	0.00861806	0.0234124	-0.00300523	0.5
Vancouver_2_5	Vancouver	nAM	0.8973	0.0181735	-0.00683888	0.00774281	0.0193243	-0.00190221	0.5
Vancouver_3_10	Vancouver	nAM	1.3745	0.0239046	-0.0178408	0.0137625	0.0277076	-0.011046	0.5
Vancouver_3_3	Vancouver	nAM	1.3234	0.0297775	0.00597812	0.00956377	0.0272156	0.0134814	0.5
Vancouver_3_6	Vancouver	nAM	1.3541	0.0195425	-0.0167392	0.0118663	0.023209	-0.0111109	0.5
Vancouver_36_3	Vancouver	nAM	0.6839	0.0243031	0.0185054	0.00484394	0.0186855	0.024165	0.5
Vancouver_37_2	Vancouver	nAM	1.6947	0.0378847	-0.000581621	0.00826691	0.0367443	0.00924348	0.5
Vancouver_37_4	Vancouver	nAM	1.4984	0.0312215	-0.0260404	0.0114077	0.0368974	-0.0170724	0.5
Vancouver_37_6	Vancouver	nAM	1.437	0.0247252	-0.0238028	0.012839	0.0300433	-0.0165924	0.5
Vancouver_38_14	Vancouver	nAM	1.2987	0.0215297	-0.00684142	0.0171838	0.0225668	-0.001036	0.5
Vancouver_38_5	Vancouver	nAM	1.675	0.0225982	-0.0109478	0.0121484	0.0246617	-0.00472596	0.5
Vancouver_38_6	Vancouver	nAM	1.3293	0.0240755	0.00846947	0.007415	0.0210631	0.0144121	0.5
Vancouver_39_14	Vancouver	nAM	0.8997	0.0174198	-0.0143112	0.00736065	0.0205302	-0.00931504	0.5
Vancouver_39_2	Vancouver	nAM	1.7307	0.0219088	-0.0087393	0.0110282	0.0234241	-0.00277111	0.5
Vancouver_4_5	Vancouver	nAM	1.1291	0.018705	-0.0189219	0.00938989	0.022965	-0.0134359	0.5
Vancouver_40_1	Vancouver	nAM	1.456	0.0168751	-0.0029837	0.00795834	0.0170723	0.00148556	0.5
Vancouver_40_10	Vancouver	nAM	1.6027	0.0211584	-0.03112	0.0113793	0.0284919	-0.0245835	0.5
Vancouver_40_11	Vancouver	nAM	1.7192	0.0184591	-0.00551159	0.00914305	0.0192566	-0.000546225	0.5
Vancouver_40_12	Vancouver	nAM	1.4526	0.0240373	-0.0270051	0.0123014	0.0302077	-0.0198636	0.5
Vancouver_40_14	Vancouver	nAM	1.5154	0.0228157	-0.0218471	0.0116674	0.0276928	-0.0151976	0.5
Vancouver_40_16	Vancouver	nAM	1.4919	0.022254	-0.0105215	0.0143462	0.0242189	-0.00440325	0.5
Vancouver_40_5	Vancouver	nAM	1.4593	0.027419	0.0209435	0.0117709	0.0210642	0.0273265	0.5
Vancouver_40_6	Vancouver	nAM	1.6519	0.0272621	-0.0187339	0.00952484	0.0311818	-0.0110396	0.5
Vancouver_5_11	Vancouver	nAM	1.2595	0.0180192	-0.0148275	0.0134093	0.0212429	-0.0096585	0.5
Vancouver_5_15	Vancouver	nAM	1.1613	0.0307496	0.0117832	0.0117276	0.0266521	0.0193403	0.5
Warsaw_4_11	Warsaw	EU	1.2392	0.018923	0.000458613	0.00830722	0.0181595	0.00534062	0.5
Warsaw_50_10	Warsaw	EU	1.2519	0.0110033	-0.00500952	0.0132858	0.0119249	-0.00199097	0.5
Wollongong_3_13	Wollongong	OC	1.0919	0.0282104	0.0103611	0.0100762	0.0245675	0.0173095	0.5
Wollongong_37_6	Wollongong	OC	1.1302	0.0392282	0.00868663	0.0130283	0.0356433	0.0185436	0.5
CALadino	cultivar	cultivar	0.936706	0.0222668	-0.00987159	0.0163377	0.024063	-0.00377215	0.5
Irrigation	cultivar	cultivar	3.67582	0.0330076	0.00426714	0.0222757	0.0307784	0.0126647	0.5
LAS1	cultivar	cultivar	0.88004	0.0237715	-0.0126047	0.0181562	0.0262239	-0.00602269	0.5
Merit	cultivar	cultivar	2.66025	0.0212727	0.00905727	0.0226004	0.0182036	0.0142544	0.5
Osecola	cultivar	cultivar	0.893964	0.0129353	-0.00788665	0.017621	0.0145358	-0.00427002	0.5
Patriot	cultivar	cultivar	2.79887	0.0225267	-0.00705839	0.0236178	0.023586	-0.000987533	0.5
Pilgrim	cultivar	cultivar	2.71605	0.0268644	-0.00461915	0.023247	0.0271445	0.00249126	0.5
Albuquerque_35_5	Albuquerque	nAM	0.5375	0.0637068	-0.0227015	0.00577277	0.0674117	-0.00543938	1
Albuquerque_35_7	Albuquerque	nAM	1.1444	0.0670812	-0.0235857	0.00783351	0.0708999	-0.00542013	1
Antwerp_4_15	Antwerp	EU	0.7171	0.0607645	-0.0106551	0.00807003	0.0614517	0.00543501	1
Armidale_39_9	Armidale	OC	0.9752	0.0649178	-0.0195858	0.00758032	0.067775	-0.00211646	1
Athens_10_3	Athens	nAM	1.5647	0.052391	-0.00989606	0.00832347	0.0531672	0.00400094	1
Bogota_1_4	Bogota	sAM	1.4554	0.0656224	-0.0182948	0.00961387	0.0681214	-0.000687118	1
Bogota_3_6	Bogota	sAM	0.6675	0.065755	-0.0193711	0.00639779	0.068528	-0.00169236	1
Bogota_37_1	Bogota	sAM	1.1108	0.0461797	-0.00640942	0.008518	0.0462651	0.00576117	1
Buen_Air_1_11	Buen_Air	sAM	0.7664	0.0640462	-0.0169639	0.0111794	0.0662544	0.000190498	1
[truncated: 102 more rows]

## Sheet: HB7b PCs het
sample	pop	range	coverage	PC1	PC2	het	PC1.rot	PC2.rot	geno
Albuquerque_1_10	Albuquerque	nAM	1.1722	0.0109471	-0.00364609	0.0155631	0.0113827	-0.0018887	0
Albuquerque_1_19	Albuquerque	nAM	0.8602	0.0106147	-0.0218525	0.0160709	0.0139025	-0.0199229	0
Albuquerque_1_4	Albuquerque	nAM	1.5592	0.0108722	-0.0113852	0.0150947	0.0125194	-0.00954428	0
Albuquerque_1_5	Albuquerque	nAM	1.0804	0.0071653	-0.0122425	0.0156496	0.00899223	-0.0109709	0
Albuquerque_1_7	Albuquerque	nAM	0.946	0.00941899	0.00741576	0.0136046	0.00814295	0.00879792	0
Albuquerque_1_8	Albuquerque	nAM	1.1328	0.00584411	0.00525399	0.0151043	0.00495026	0.00610352	0
Albuquerque_14_1	Albuquerque	nAM	1.4014	0.00938608	0.0161777	0.0113172	0.00673977	0.0174468	0
Albuquerque_14_10	Albuquerque	nAM	0.8539	0.0114319	0.00144769	0.00732925	0.0110647	0.00321822	0
Albuquerque_14_17	Albuquerque	nAM	0.6475	0.00713854	0.000707729	0.00875036	0.00693994	0.00181573	0
Albuquerque_14_18	Albuquerque	nAM	0.4237	0.00708039	-0.00968043	0.00498818	0.00850757	-0.00845364	0
Albuquerque_14_7	Albuquerque	nAM	0.5576	0.00187222	0.0155675	0.00604021	-0.000586132	0.0156688	0
Albuquerque_14_8	Albuquerque	nAM	0.8904	0.00761381	-0.00505066	0.00722476	0.00831017	-0.00379742	0
Albuquerque_15_1	Albuquerque	nAM	0.6514	0.00648072	0.00449652	0.00840217	0.00569752	0.00545497	0
Albuquerque_15_11	Albuquerque	nAM	0.6522	0.00646007	-0.00744835	0.00938377	0.00754572	-0.00634607	0
Albuquerque_15_4	Albuquerque	nAM	0.6858	0.00924649	-0.00414305	0.00522612	0.00978077	-0.00264557	0
Albuquerque_15_7	Albuquerque	nAM	0.7774	0.0100097	-0.0100944	0.00980998	0.0114656	-0.00840425	0
Albuquerque_15_8	Albuquerque	nAM	0.8765	0.00658126	-0.00650437	0.0124834	0.00751775	-0.00539475	0
Albuquerque_15_9	Albuquerque	nAM	0.6978	0.00718043	-0.00524928	0.0111387	0.0079132	-0.00406138	0
Albuquerque_2_13	Albuquerque	nAM	0.4607	0.0105829	0.011512	0.00869795	0.00865169	0.0130258	0
Albuquerque_2_14	Albuquerque	nAM	1.6609	0.0104694	0.00325789	0.0130876	0.00983087	0.00485555	0
Albuquerque_2_6	Albuquerque	nAM	0.8444	0.00929094	0.00455624	0.00793851	0.0084638	0.00595357	0
Albuquerque_29_1	Albuquerque	nAM	1.2462	0.00884525	-0.00526131	0.0106466	0.0095594	-0.00381284	0
Albuquerque_29_13	Albuquerque	nAM	3.2782	0.00576851	-0.00411428	0.0161606	0.0063411	-0.00316123	0
Albuquerque_29_5	Albuquerque	nAM	1.6695	0.00787126	0.016287	0.00895523	0.0052265	0.0173179	0
Albuquerque_29_9	Albuquerque	nAM	1.2794	0.00711515	-0.00360141	0.00936098	0.00759094	-0.00244402	0
Albuquerque_3_1	Albuquerque	nAM	0.5405	0.00934792	0.000498328	0.00687809	0.00915487	0.00195453	0
Albuquerque_3_10	Albuquerque	nAM	0.6936	0.00551412	0.0168015	0.00728567	0.0028179	0.0174572	0
Albuquerque_3_12	Albuquerque	nAM	0.5696	0.00708467	0.0029533	0.00899761	0.00653545	0.00402523	0
Albuquerque_3_14	Albuquerque	nAM	0.4376	0.00837953	0.0216628	0.00868488	0.00488756	0.0227069	0
Albuquerque_3_7	Albuquerque	nAM	1.285	0.0098789	0.00998937	0.0115829	0.00819459	0.0114118	0
Albuquerque_3_8	Albuquerque	nAM	1.3556	0.00744544	-0.00451142	0.0122898	0.00805952	-0.00329116	0
Albuquerque_32_11	Albuquerque	nAM	0.5382	0.0112489	0.00411567	0.00651168	0.0104666	0.00582471	0
Albuquerque_32_12	Albuquerque	nAM	0.8659	0.00849456	0.00162708	0.00849301	0.00813544	0.00293589	0
Albuquerque_32_13	Albuquerque	nAM	1.2795	0.00606429	0.00466378	0.0133479	0.00526005	0.00555502	0
Albuquerque_32_14	Albuquerque	nAM	1.781	0.00918147	0.021955	0.0138959	0.0056339	0.023121	0
Albuquerque_32_3	Albuquerque	nAM	0.7365	0.00947208	0.0050884	0.00965923	0.00855946	0.00650752	0
Albuquerque_32_8	Albuquerque	nAM	1.6695	0.0105937	0.00590547	0.0129384	0.00953945	0.00748998	0
Albuquerque_32_9	Albuquerque	nAM	2.1699	-0.0109855	0.00592346	0.0155535	-0.0117769	0.00413203	0
Albuquerque_33_1	Albuquerque	nAM	0.8324	0.0090658	0.015017	0.00883988	0.00660502	0.0162503	0
Albuquerque_33_12	Albuquerque	nAM	1.0454	0.00885241	0.01764	0.00775268	0.00598392	0.0188077	0
Albuquerque_33_14	Albuquerque	nAM	0.5685	0.0080237	-0.00527778	0.00892054	0.00875054	-0.00395762	0
Albuquerque_33_2	Albuquerque	nAM	0.6762	0.00794175	-0.0163454	0.0121468	0.010401	-0.0149018	0
Albuquerque_33_4	Albuquerque	nAM	0.4212	0.00590046	-0.0109746	0.00607832	0.00754461	-0.00991641	0
Albuquerque_33_9	Albuquerque	nAM	0.6537	0.00894278	-0.00453096	0.00882058	0.00954147	-0.00307622	0
Albuquerque_35_11	Albuquerque	nAM	0.7846	0.00793573	0.00887949	0.00971702	0.00644897	0.0100116	0
Albuquerque_35_3	Albuquerque	nAM	0.8232	0.00810351	0.0151801	0.00483397	0.00562905	0.0162609	0
Albuquerque_35_4	Albuquerque	nAM	1.3132	0.0115525	0.00930027	0.0101863	0.00995535	0.010993	0
Albuquerque_35_7	Albuquerque	nAM	1.1444	0.0093669	-0.001654	0.010431	0.00951032	-0.000168333	0
Albuquerque_35_8	Albuquerque	nAM	0.6448	0.00763642	-0.0036722	0.00997804	0.00811686	-0.00243239	0
Albuquerque_36_1	Albuquerque	nAM	0.9282	0.00979843	0.00209627	0.00980275	0.00934987	0.00360327	0
Albuquerque_36_10	Albuquerque	nAM	0.7247	0.010857	0.000919338	0.00989135	0.0105795	0.00260643	0
Albuquerque_36_11	Albuquerque	nAM	0.7578	0.00889984	0.0239327	0.0127116	0.00504638	0.0250303	0
Albuquerque_36_13	Albuquerque	nAM	0.7731	0.00679824	0.00657957	0.00901621	0.00568527	0.00756204	0
Albuquerque_36_2	Albuquerque	nAM	0.9673	0.0107816	0.00421372	0.0138607	0.00998969	0.00584846	0
Antwerp_1_10	Antwerp	EU	0.8684	0.00798267	0.02122	0.00942856	0.00456486	0.0222075	0
Antwerp_1_17	Antwerp	EU	1.1492	0.0100055	0.0124107	0.0112894	0.00794081	0.0138231	0
Antwerp_1_5	Antwerp	EU	1.0017	0.0108984	0.00878393	0.00928776	0.00939014	0.0103807	0
Antwerp_1_7	Antwerp	EU	1.3411	0.00986541	0.00395449	0.0103365	0.00912533	0.00544909	0
Antwerp_1_9	Antwerp	EU	0.8989	0.00488058	0.000362845	0.0116034	0.00476373	0.00112187	0
Antwerp_2_11	Antwerp	EU	0.729	0.00984376	0.0165604	0.00777577	0.00713195	0.0178964	0
Antwerp_2_15	Antwerp	EU	0.5083	0.00464505	0.0186779	0.0119522	0.00166599	0.0191746	0
Antwerp_2_3	Antwerp	EU	0.9648	0.00830897	0.0253152	0.00860833	0.00424651	0.0263033	0
Antwerp_2_4	Antwerp	EU	0.662	0.00913603	0.00481134	0.00972403	0.00827089	0.00618129	0
Antwerp_2_6	Antwerp	EU	1.9112	0.00818068	0.0177831	0.0120087	0.00529808	0.0188439	0
Antwerp_2_7	Antwerp	EU	0.9515	0.00912338	0.00589393	0.0103921	0.00808904	0.00724858	0
Antwerp_2_9	Antwerp	EU	0.8926	0.0106676	0.0203261	0.0103804	0.0073566	0.0217446	0
Antwerp_3_1	Antwerp	EU	0.6885	0.0108765	0.0200534	0.00998894	0.00760557	0.021508	0
Antwerp_3_10	Antwerp	EU	0.6724	0.0104082	0.0219093	0.00769532	0.00685265	0.0232677	0
Antwerp_3_12	Antwerp	EU	0.469	0.0111187	0.0233411	0.00728395	0.00733046	0.0247931	0
Antwerp_3_13	Antwerp	EU	0.5724	0.0123022	0.024233	0.00654485	0.00835985	0.0258592	0
Antwerp_3_14	Antwerp	EU	0.9513	0.0124695	0.0241341	0.00944683	0.00854055	0.0257876	0
Antwerp_3_15	Antwerp	EU	0.5984	-0.00700954	-0.00691265	0.0106134	-0.00584186	-0.00792408	0
Antwerp_3_5	Antwerp	EU	0.7566	0.0102869	0.025066	0.00937559	0.00623903	0.0263667	0
Antwerp_3_9	Antwerp	EU	0.5082	0.00719816	-0.00657149	0.00665782	0.00813754	-0.00536454	0
Antwerp_36_12	Antwerp	EU	5.5878	0.00975567	0.0131052	0.0164634	0.00758546	0.0144699	0
Antwerp_36_14	Antwerp	EU	0.8831	0.00993822	0.0156499	0.0106226	0.00736768	0.0170119	0
Antwerp_36_7	Antwerp	EU	1.3693	0.0116722	0.0207387	0.0104271	0.00828424	0.0223093	0
Antwerp_36_8	Antwerp	EU	0.7773	0.00802984	0.0180498	0.0106495	0.00510737	0.0190837	0
Antwerp_36_9	Antwerp	EU	0.4824	0.00782035	0.0121936	0.00759876	0.00581657	0.0132669	0
Antwerp_37_1	Antwerp	EU	1.9731	0.00661237	0.0170815	0.013197	0.00385882	0.0179056	0
Antwerp_37_11	Antwerp	EU	1.4328	0.00921833	0.0174997	0.0160667	0.00636728	0.0187263	0
Antwerp_37_13	Antwerp	EU	3.1283	0.00964141	0.0123789	0.0138148	0.00758622	0.0137348	0
Antwerp_37_17	Antwerp	EU	0.853	0.0122834	0.0202969	0.00876163	0.00895702	0.0219685	0
Antwerp_37_19	Antwerp	EU	1.2369	0.00927308	0.00411687	0.0604346	0.00851489	0.00551682	0
Antwerp_37_6	Antwerp	EU	1.1209	0.00787539	0.0103221	0.009696	0.00616369	0.011427	0
Antwerp_37_9	Antwerp	EU	1.0397	0.0099701	0.0171747	0.0234016	0.00716064	0.0185229	0
Antwerp_38_12	Antwerp	EU	1.342	0.0102389	0.010344	0.0103326	0.00849466	0.0118184	0
Antwerp_38_14	Antwerp	EU	1.9005	0.0108611	0.0179717	0.0100327	0.00791597	0.0194494	0
Antwerp_38_17	Antwerp	EU	1.4327	0.00689005	0.0166592	0.0116389	0.00419914	0.017532	0
Antwerp_39_15	Antwerp	EU	3.1447	0.00927854	0.0160301	0.0130916	0.00665665	0.0172842	0
Antwerp_39_4	Antwerp	EU	0.9612	0.0108647	-0.0183923	0.00955071	0.0136081	-0.0164662	0
Antwerp_39_9	Antwerp	EU	2.0378	0.0123657	-0.0223429	0.0106279	0.0157087	-0.0201334	0
Antwerp_4_10	Antwerp	EU	1.0667	0.0104169	0.0228243	0.00635711	0.00671818	0.0241728	0
Antwerp_4_11	Antwerp	EU	1.7913	0.0103593	0.00884961	0.0137773	0.00884741	0.0103612	0
Antwerp_4_15	Antwerp	EU	0.7171	0.00897101	0.0177514	0.0122158	0.00608364	0.0189362	0
Antwerp_4_16	Antwerp	EU	1.0347	-0.0124519	0.00767387	0.0133212	-0.013499	0.0056315	0
Antwerp_4_20	Antwerp	EU	0.5623	0.00936926	0.0174099	0.00964365	0.0065304	0.0186612	0
Antwerp_4_3	Antwerp	EU	0.9949	0.0100964	0.0171968	0.00693904	0.00728196	0.0185645	0
Antwerp_4_9	Antwerp	EU	0.5374	0.00740193	-0.00660128	0.0107757	0.00834346	-0.00536209	0
Antwerp_40_1	Antwerp	EU	1.2733	0.0094416	0.0238568	0.0105888	0.00559333	0.0250401	0
Antwerp_40_5	Antwerp	EU	0.7842	0.0110102	0.0122916	0.00821362	0.00895179	0.0138627	0
Antwerp_40_6	Antwerp	EU	0.8897	0.0110808	0.0304809	0.00750942	0.00617609	0.0318391	0
Antwerp_40_7	Antwerp	EU	0.5852	0.0112383	0.00568904	0.00858562	0.01021	0.00737706	0
Antwerp_40_8	Antwerp	EU	0.4767	0.00775748	0.0029701	0.00708094	0.00719734	0.00414707	0
Antwerp_40_9	Antwerp	EU	0.4525	0.00629212	0.0248966	0.00701313	0.00231996	0.0255744	0
Antwerp_5_10	Antwerp	EU	4.7854	0.0104897	0.0252661	0.0148799	0.00640802	0.026596	0
Antwerp_5_18	Antwerp	EU	1.7856	0.0108203	0.023305	0.0123068	0.00704134	0.0247108	0
Antwerp_5_5	Antwerp	EU	2.969	0.00963681	0.0170663	0.0158075	0.00684841	0.0183637	0
Armidale_1_15	Armidale	OC	1.2633	-0.0165486	-0.0216669	0.0102421	-0.0129554	-0.0239889	0
Armidale_2_10	Armidale	OC	1.9061	-0.00364407	-0.0591035	0.0128009	0.00564662	-0.0589459	0
Armidale_3_1	Armidale	OC	1.7717	-0.000954151	-0.0324533	0.0134395	0.00413441	-0.032203	0
Armidale_3_10	Armidale	OC	2.1009	0.00545934	-0.025496	0.0134659	0.00938057	-0.024328	0
Armidale_3_15	Armidale	OC	0.7291	-0.00182911	-0.0634154	0.00710141	0.00811377	-0.0629208	0
Armidale_3_2	Armidale	OC	2.0629	0.0094901	-0.00416394	0.0115489	0.0100246	-0.0026281	0
Armidale_3_4	Armidale	OC	0.8633	-0.00277662	-0.0635797	0.00594314	0.00720362	-0.0632313	0
Armidale_3_6	Armidale	OC	1.7178	0.00318659	-0.054209	0.0136188	0.0116275	-0.0530431	0
Armidale_3_9	Armidale	OC	0.4618	0.00724997	-0.00874451	0.00277862	0.00852866	-0.0075027	0
Armidale_35_1	Armidale	OC	0.5186	0.00828771	0.000730712	0.0137559	0.00807137	0.0020182	0
Armidale_35_11	Armidale	OC	1.335	0.0106815	0.00109493	0.0105333	0.0103787	0.0027524	0
Armidale_35_16	Armidale	OC	1.4183	0.0117262	0.0203568	0.0115622	0.00839733	0.0219405	0
Armidale_35_3	Armidale	OC	0.904	0.00721025	-0.0190798	0.011611	0.0101062	-0.017717	0
Armidale_35_5	Armidale	OC	0.7164	0.00715269	-0.011145	0.0120347	0.0088081	-0.0098889	0
Armidale_35_6	Armidale	OC	0.4125	0.00934669	-0.0183623	0.011266	0.0121041	-0.0166741	0
Armidale_35_8	Armidale	OC	0.7642	0.00681077	0.00348251	0.00725868	0.00618214	0.00450508	0
Armidale_36_17	Armidale	OC	0.9424	0.0119982	0.0152838	0.00977337	0.00945956	0.0169725	0
Armidale_36_6	Armidale	OC	1.7454	0.0064689	-0.049932	0.00978632	0.0142003	-0.0483053	0
Armidale_37_1	Armidale	OC	0.5919	0.0100218	0.000105804	0.00927195	0.0098819	0.00167226	0
Armidale_37_11	Armidale	OC	3.8034	0.00801744	-0.00433842	0.0168442	0.00859741	-0.0030308	0
Armidale_37_16	Armidale	OC	2.6286	0.00892012	0.00997664	0.0150194	0.0072496	0.0112492	0
Armidale_37_17	Armidale	OC	1.7639	0.0125425	0.0108918	0.00868897	0.0106843	0.0127198	0
Armidale_37_20	Armidale	OC	1.234	0.0101515	-0.00929159	0.0113032	0.01148	-0.00758915	0
Armidale_37_7	Armidale	OC	3.4601	0.00560582	-0.044379	0.0184526	0.0124792	-0.0429557	0
Armidale_37_8	Armidale	OC	5.3876	0.00675361	0.0283234	0.0162531	0.0022397	0.0290312	0
Armidale_39_11	Armidale	OC	0.9691	0.0105681	-0.0305067	0.00778274	0.0152103	-0.0284779	0
Armidale_39_13	Armidale	OC	2.4635	0.0113384	0.00883815	0.0129164	0.00981617	0.0105031	0
Armidale_39_17	Armidale	OC	3.3716	0.0121419	-0.0132595	0.0137776	0.0140667	-0.0111968	0
Armidale_39_19	Armidale	OC	1.12	0.00832754	0.0229123	0.0118347	0.00464074	0.023933	0
Armidale_39_3	Armidale	OC	0.6613	0.00972323	-0.00556138	0.0093571	0.0104735	-0.00397186	0
Armidale_39_6	Armidale	OC	0.4285	0.00965765	-0.0180927	0.00668068	0.0123691	-0.0163592	0
Armidale_39_7	Armidale	OC	0.6937	0.00675195	-0.0140583	0.013785	0.00886802	-0.012829	0
Armidale_39_9	Armidale	OC	0.9752	0.00649965	-0.00587206	0.011217	0.00733822	-0.004783	0
Armidale_4_10	Armidale	OC	1.1114	-0.00175914	-0.00208505	0.0119312	-0.0014113	-0.00233457	0
Armidale_4_19	Armidale	OC	0.6869	0.00640023	0.01729	0.00993328	0.00361668	0.0180783	0
Armidale_4_20	Armidale	OC	0.9648	0.00293664	-0.0258259	0.0161984	0.00694055	-0.0250486	0
Armidale_4_3	Armidale	OC	0.7957	0.0101231	-0.011786	0.0100506	0.0118422	-0.0100573	0
Armidale_4_5	Armidale	OC	0.5309	0.00482786	-0.0287133	0.00912262	0.00926017	-0.0276046	0
Armidale_4_7	Armidale	OC	0.5792	0.00789914	-0.00480141	0.0139851	0.00855299	-0.0035066	0
Armidale_4_8	Armidale	OC	0.9817	0.00112246	-0.0252664	0.0141759	0.00506118	-0.0247798	0
Armidale_40_1	Armidale	OC	1.0836	-0.00127882	-0.0543018	0.0093987	0.00723159	-0.0538333	0
Armidale_40_11	Armidale	OC	0.8534	0.00197231	-0.0680914	0.0154315	0.0125999	-0.0669446	0
Armidale_40_13	Armidale	OC	0.8039	-0.00182018	-0.0778165	0.0137465	0.0103754	-0.0771432	0
Armidale_40_16	Armidale	OC	2.0457	0.00369912	-0.0596168	0.00929826	0.0129797	-0.0583041	0
Armidale_40_20	Armidale	OC	0.8476	0.00315805	-0.0474805	0.0105907	0.0105468	-0.046402	0
Armidale_40_3	Armidale	OC	0.9523	0.00911522	-0.0468882	0.00898741	0.0163379	-0.044885	0
Armidale_40_5	Armidale	OC	0.5164	0.00245412	-0.0658304	0.0140891	0.0127221	-0.064636	0
Armidale_40_7	Armidale	OC	1.1346	2.98874e-06	-0.0649776	0.0127402	0.0101677	-0.0641771	0
Armidale_40_9	Armidale	OC	2.6725	0.00357949	-0.0583291	0.0148826	0.0126601	-0.057051	0
Armidale_5_10	Armidale	OC	1.8331	0.00721452	0.00789728	0.0167128	0.0058903	0.00892865	0
Armidale_5_12	Armidale	OC	1.2975	0.00846307	-0.0129055	0.017177	0.0103777	-0.0114227	0
Armidale_5_13	Armidale	OC	3.2219	0.00528387	-0.0239832	0.0155501	0.00897061	-0.0228613	0
Armidale_5_16	Armidale	OC	0.8934	0.0063677	-0.0166215	0.00984533	0.00888947	-0.0154207	0
Armidale_5_4	Armidale	OC	1.0004	0.00635711	-0.0200796	0.013706	0.00941999	-0.018838	0
Armidale_5_5	Armidale	OC	0.6748	0.000200288	-0.0450111	0.0113482	0.00723911	-0.0444256	0
Athens_10_14	Athens	nAM	0.5951	0.0091129	0.000950989	0.00843227	0.00885193	0.00236485	0
Athens_10_15	Athens	nAM	1.3873	0.00980903	0.012244	0.0068721	0.00777288	0.0136277	0
Athens_10_3	Athens	nAM	1.5647	0.00848649	-0.0129494	0.0121263	0.0104077	-0.0114624	0
Athens_10_4	Athens	nAM	1.2574	0.0117016	-0.0097193	0.0119045	0.013078	-0.0077691	0
Athens_10_8	Athens	nAM	1.644	0.0107533	-0.0251031	0.0108525	0.0145479	-0.0231118	0
Athens_21_17	Athens	nAM	1.0197	0.00760575	0.0141194	0.00886306	0.00530335	0.0151354	0
Athens_21_18	Athens	nAM	1.2244	0.0108539	-0.00581601	0.0100493	0.0116301	-0.00404648	0
Athens_21_3	Athens	nAM	0.913	0.0110323	-0.0398545	0.00602576	0.0171311	-0.037638	0
Athens_21_5	Athens	nAM	1.2195	0.00796155	-0.021477	0.0120627	0.0112233	-0.0199671	0
Athens_21_6	Athens	nAM	0.9558	0.00980105	0.0042628	0.00810069	0.00901353	0.00574353	0
Athens_21_7	Athens	nAM	1.9609	0.00832531	-0.0278878	0.0120415	0.0125854	-0.0262421	0
Athens_21_9	Athens	nAM	1.5184	0.00700381	-0.0225039	0.0144562	0.010438	-0.0211312	0
Athens_22_10	Athens	nAM	0.8879	0.00947766	-0.0239515	0.00664731	0.0131078	-0.0221739	0
Athens_22_14	Athens	nAM	1.0805	0.00678539	-0.000439443	0.0151977	0.0067706	0.000627437	0
Athens_22_19	Athens	nAM	0.5702	0.00980518	-0.0208569	0.00955636	0.0129472	-0.0190662	0
Athens_22_3	Athens	nAM	0.5044	0.0103169	-0.0228341	0.0136685	0.0137619	-0.020939	0
Athens_22_4	Athens	nAM	1.5604	0.0117979	-0.0355905	0.0111537	0.0172202	-0.0333067	0
Athens_22_6	Athens	nAM	1.512	0.0104322	-0.0252365	0.0119042	0.0142517	-0.0232938	0
Athens_23_10	Athens	nAM	0.4846	0.00623294	-0.00667746	0.0166681	0.00720079	-0.00562021	0
Athens_23_11	Athens	nAM	0.5856	0.00879212	-0.0292269	0.0158809	0.013256	-0.0274917	0
Athens_23_12	Athens	nAM	0.9663	0.0089112	-0.0240719	0.0123644	0.0125672	-0.0223816	0
Athens_23_14	Athens	nAM	0.8302	0.00818097	-0.0144172	0.0129775	0.0103356	-0.0129599	0
Athens_23_15	Athens	nAM	0.8747	0.00684375	-0.0325433	0.0116451	0.0118504	-0.0310721	0
Athens_23_5	Athens	nAM	0.8433	0.0105177	-0.0251424	0.0090851	0.0143214	-0.0231875	0
Athens_23_6	Athens	nAM	1.0516	0.0107987	-0.0176435	0.00787437	0.0134258	-0.015737	0
Athens_24_13	Athens	nAM	1.3793	0.0106846	-0.00888153	0.00737108	0.0119424	-0.00710075	0
Athens_24_14	Athens	nAM	0.5966	0.0083318	-0.000311432	0.0121475	0.00827794	0.000995783	0
Athens_24_17	Athens	nAM	1.3877	0.0107166	-0.0316533	0.00998465	0.0155363	-0.0295872	0
Athens_24_18	Athens	nAM	0.5593	0.00996347	-0.0284136	0.0183703	0.0142857	-0.0265052	0
Athens_24_19	Athens	nAM	0.7966	0.00878783	-0.0308263	0.00963576	0.0135019	-0.029072	0
Athens_24_2	Athens	nAM	0.5664	-0.00162591	-0.0154776	0.0182923	0.000815328	-0.0155414	0
Athens_24_7	Athens	nAM	3.0396	0.0104133	-0.0261537	0.0103628	0.0143764	-0.0242027	0
Athens_24_9	Athens	nAM	0.4606	0.00407931	-0.0209623	0.0163047	0.00730831	-0.0200661	0
Athens_25_17	Athens	nAM	1.6392	0.0112109	-0.0279494	0.00903351	0.0154452	-0.0258516	0
Athens_25_2	Athens	nAM	0.7221	0.0121182	-0.0135597	0.0123762	0.0140902	-0.0114971	0
Athens_6_10	Athens	nAM	1.1976	0.0101509	0.0142218	0.00992017	0.00780115	0.0156347	0
Athens_6_13	Athens	nAM	0.5364	0.00582751	0.00753086	0.0144036	0.00457768	0.00834976	0
Athens_6_16	Athens	nAM	0.9343	0.00985889	-0.00780216	0.014033	0.010958	-0.00616384	0
Athens_6_17	Athens	nAM	1.9498	0.0107077	0.00740508	0.0117204	0.00941748	0.00898897	0
Athens_6_6	Athens	nAM	3.8502	0.0096701	-0.000564822	0.0152485	0.0096394	0.000954869	0
Athens_7_13	Athens	nAM	1.0522	0.00938206	-0.0165389	0.00879486	0.0118538	-0.0148676	0
Athens_7_14	Athens	nAM	1.1141	0.0090507	-0.000375185	0.0100718	0.00899796	0.00104528	0
Athens_7_18	Athens	nAM	0.6163	0.00966081	-0.00689747	0.0130442	0.0106209	-0.00530126	0
Athens_7_19	Athens	nAM	0.5824	0.00825846	-0.00845495	0.00604981	0.00947943	-0.00705895	0
Athens_7_3	Athens	nAM	2.9951	0.0115564	-0.0113628	0.0114833	0.0131917	-0.00941505	0
Athens_7_6	Athens	nAM	0.938	0.0109295	-0.0128856	0.0107711	0.0128107	-0.0110173	0
Athens_8_16	Athens	nAM	2.2541	0.00973891	0.00273541	0.0152725	0.0091911	0.00422524	0
Athens_8_18	Athens	nAM	0.952	0.0106422	0.00160958	0.01236	0.0102594	0.00325457	0
Athens_8_2	Athens	nAM	0.837	0.0072335	-0.0107218	0.014623	0.0088217	-0.00945819	0
Athens_8_20	Athens	nAM	1.0675	0.00934246	-0.00885089	0.0122348	0.010612	-0.00728044	0
Athens_8_3	Athens	nAM	1.0017	0.0101455	0.0124171	0.0144324	0.00807813	0.0138513	0
Athens_8_4	Athens	nAM	1.5224	0.0104763	0.00832893	0.00853853	0.00904442	0.00986525	0
Athens_8_7	Athens	nAM	0.8899	0.00997935	0.00522083	0.0120482	0.00903977	0.00671767	0
Athens_9_12	Athens	nAM	1.2739	-0.0021578	-0.0162167	0.0137628	0.000405616	-0.0163546	0
Athens_9_15	Athens	nAM	0.8577	0.00951586	-0.0112734	0.00640913	0.0111622	-0.00964599	0
Athens_9_18	Athens	nAM	0.5898	0.00974108	-0.0129824	0.0131114	0.011652	-0.0112987	0
Athens_9_20	Athens	nAM	1.0368	0.011471	-0.0023008	0.0146074	0.0116897	-0.000478011	0
Athens_9_3	Athens	nAM	0.8238	0.00274159	-0.0184706	0.0112763	0.00559728	-0.0178143	0
Athens_9_7	Athens	nAM	0.8044	0.00993084	-0.0196271	0.0150492	0.0128789	-0.017832	0
Beijing_10_5	Beijing	CN	1.246	-0.00322811	-0.0654537	0.0105674	0.00705085	-0.0651528	0
Beijing_12_9	Beijing	CN	1.3053	0.010022	0.00967517	0.0101362	0.00838508	0.0111238	0
Beijing_18_14	Beijing	CN	1.8225	0.0106036	-0.0146561	0.010682	0.0127658	-0.0128168	0
Beijing_19_13	Beijing	CN	1.1424	0.00837388	0.00838092	0.0105644	0.00695972	0.0095877	0
Beijing_2_3	Beijing	CN	1.4225	0.00741587	-0.0278404	0.0108418	0.0116798	-0.0263376	0
Bogota_1_2	Bogota	sAM	0.4331	0.00707754	-0.00230993	0.00883717	0.00735176	-0.00117432	0
Bogota_1_4	Bogota	sAM	1.4554	0.00378084	0.0142362	0.0134026	0.00150725	0.0146524	0
Bogota_1_8	Bogota	sAM	0.5123	0.0101075	0.0149959	0.00712306	0.00763723	0.0163925	0
Bogota_2_1	Bogota	sAM	0.5712	0.00688547	0.00459612	0.00739628	0.00608171	0.00561666	0
Bogota_2_9	Bogota	sAM	1.8102	0.00696373	0.0078286	0.0154988	0.00565333	0.00882158	0
Bogota_3_1	Bogota	sAM	0.8249	0.00881856	0.0152881	0.00654351	0.0063184	0.0164794	0
Bogota_3_10	Bogota	sAM	0.8111	0.00634034	0.0101981	0.006791	0.00466695	0.0110644	0
Bogota_3_4	Bogota	sAM	0.6144	0.00946262	0.0082138	0.00647731	0.00806119	0.00959296	0
Bogota_3_6	Bogota	sAM	0.6675	0.00309659	-0.00308265	0.00756341	0.0035407	-0.00256029	0
Bogota_3_7	Bogota	sAM	0.7943	0.00825816	-0.000438913	0.0137841	0.00822515	0.000858352	0
Bogota_3_8	Bogota	sAM	1.6973	0.00622894	-0.00490353	0.0158103	0.00691933	-0.00386874	0
Bogota_36_1	Bogota	sAM	0.4998	0.007112	0.0156617	0.00451896	0.00457442	0.0165814	0
Bogota_36_3	Bogota	sAM	0.56	0.00211521	-0.00981358	0.00805094	0.00362435	-0.00936187	0
Bogota_36_4	Bogota	sAM	0.6291	0.0106446	0.00860366	0.00608297	0.00916766	0.0101629	0
Bogota_36_7	Bogota	sAM	0.5865	0.00253791	-0.0137571	0.00745545	0.00465875	-0.0131908	0
Bogota_36_8	Bogota	sAM	0.8596	0.00839414	0.00888302	0.00965359	0.00690118	0.0100868	0
Bogota_37_1	Bogota	sAM	1.1108	0.00848744	0.016615	0.00748953	0.00578379	0.0177381	0
Bogota_38_1	Bogota	sAM	0.6695	0.00944081	-0.00202685	0.00749318	0.00964164	-0.000525032	0
Bogota_38_10	Bogota	sAM	0.5822	0.00725137	0.0119751	0.00830842	0.00528878	0.012962	0
Bogota_38_2	Bogota	sAM	0.7007	0.00454195	-0.0179065	0.00797899	0.00728723	-0.0169755	0
Bogota_38_3	Bogota	sAM	0.4141	0.00575675	0.020618	0.00777138	0.00246051	0.0212647	0
Bogota_38_4	Bogota	sAM	1.1661	0.00466495	-0.00728015	0.0101548	0.00574638	-0.00646076	0
Bogota_38_7	Bogota	sAM	0.6525	0.00785103	0.0163964	0.00814278	0.00518942	0.0174227	0
Bogota_39_1	Bogota	sAM	0.707	-0.00183503	-0.00866233	0.00971322	-0.000457348	-0.00884274	0
Bogota_39_2	Bogota	sAM	1.346	0.00804081	0.00921727	0.00836877	0.00649991	0.0103617	0
Bogota_39_6	Bogota	sAM	1.2591	0.00739592	-0.012261	0.00974518	0.00922291	-0.0109531	0
Bogota_4_10	Bogota	sAM	0.5322	0.00630096	-0.0210114	0.0100042	0.0095103	-0.019767	0
Bogota_4_4	Bogota	sAM	0.9036	0.00307167	-0.0389897	0.00880462	0.00913319	-0.0380292	0
Bogota_4_7	Bogota	sAM	1.9495	0.00804525	0.00490154	0.0140891	0.00717943	0.00609975	0
Bogota_40_1	Bogota	sAM	1.2725	0.0100544	0.0311723	0.00961015	0.00505424	0.0323613	0
Bogota_5_2	Bogota	sAM	0.477	0.010925	0.0124323	0.00951426	0.00884565	0.0139883	0
Bogota_5_3	Bogota	sAM	0.4092	0.0119551	-0.00379232	0.00776774	0.0124011	-0.00187545	0
Bogota_5_4	Bogota	sAM	0.5925	0.0035978	0.000586441	0.0117891	0.00346177	0.00114204	0
Bogota_5_5	Bogota	sAM	0.5576	0.00215205	-0.00440789	0.0077639	0.0028151	-0.00401697	0
Bogota_5_9	Bogota	sAM	0.4414	0.00882715	-0.00943011	0.0097574	0.0101937	-0.00793314	0
Brighton_2_6	Brighton	EU	0.9625	0.0110805	0.0183547	0.00859378	0.00807274	0.0198621	0
Brighton_3_6	Brighton	EU	1.0485	0.010734	-0.00134158	0.0121056	0.0108117	0.000354101	0
Brighton_38_20	Brighton	EU	1.0474	0.0100769	-0.00161734	0.0104206	0.0102059	-2.10483e-05	0
Brighton_40_1	Brighton	EU	0.7429	0.0103096	0.0207944	0.00994998	0.00692967	0.0221512	0
Brighton_5_1	Brighton	EU	0.6314	0.0105298	0.0129749	0.00744115	0.00837042	0.0144624	0
Buen_Air_1_11	Buen_Air	sAM	0.7664	0.00722744	-0.0116592	0.0146658	0.00896235	-0.010385	0
Buen_Air_1_14	Buen_Air	sAM	1.134	0.0116031	-0.0130181	0.00881801	0.0134967	-0.0110427	0
Buen_Air_1_15	Buen_Air	sAM	1.4008	0.0115291	-0.0234703	0.00773512	0.0150587	-0.0213778	0
Buen_Air_1_17	Buen_Air	sAM	1.0081	0.0109052	-0.0142533	0.00760314	0.0130006	-0.0123719	0
Buen_Air_1_20	Buen_Air	sAM	0.5804	0.00794678	-0.0206085	0.0133516	0.0110728	-0.0191116	0
Buen_Air_1_6	Buen_Air	sAM	0.668	0.0024194	-0.00815603	0.0114883	0.0036655	-0.00767713	0
Buen_Air_18_12	Buen_Air	sAM	2.5632	0.000897698	0.00338708	0.0119938	0.000356791	0.00348581	0
Buen_Air_18_15	Buen_Air	sAM	0.9652	-0.000678138	-0.0372337	0.014504	0.00515484	-0.0368813	0
Buen_Air_18_17	Buen_Air	sAM	0.7218	0.00220488	-0.0101482	0.013517	0.00376526	-0.00967832	0
Buen_Air_18_4	Buen_Air	sAM	1.2246	0.00908686	-0.014805	0.0111611	0.011291	-0.0132012	0
Buen_Air_18_9	Buen_Air	sAM	0.8225	0.00234977	-0.0131229	0.0136304	0.00437371	-0.0125938	0
Buen_Air_19_11	Buen_Air	sAM	0.5317	0.00298179	-0.0120772	0.0146418	0.00483437	-0.011462	0
Buen_Air_19_13	Buen_Air	sAM	0.6768	-0.00788134	-0.028596	0.0173584	-0.0033109	-0.0294768	0
Buen_Air_19_19	Buen_Air	sAM	0.6544	0.00267851	-0.0124776	0.0137293	0.00459746	-0.0119049	0
Buen_Air_19_2	Buen_Air	sAM	0.6773	0.0110315	-0.00935639	0.0148581	0.0123594	-0.00751549	0
Buen_Air_19_3	Buen_Air	sAM	0.7414	0.00572816	-0.00995497	0.0150921	0.00721494	-0.00893633	0
Buen_Air_19_6	Buen_Air	sAM	1.1537	0.0107268	-0.0141101	0.0123111	0.012802	-0.0122583	0
Buen_Air_19_8	Buen_Air	sAM	0.6922	0.00766544	-0.00418734	0.00601031	0.00822611	-0.00293665	0
Buen_Air_2_12	Buen_Air	sAM	0.8608	0.00698175	-0.0241403	0.0117278	0.0106722	-0.0227509	0
Buen_Air_2_16	Buen_Air	sAM	0.5665	0.00891929	-0.000499858	0.0110393	0.00888768	0.000901581	0
Buen_Air_2_20	Buen_Air	sAM	0.7913	0.00851724	-0.00963564	0.0132517	0.00991973	-0.00818462	0
Buen_Air_2_6	Buen_Air	sAM	0.7354	0.0109814	-0.0152204	0.0055518	0.0132272	-0.0133152	0
Buen_Air_2_7	Buen_Air	sAM	1.0283	0.00689524	-0.0144279	0.0189366	0.00906737	-0.0131717	0
Buen_Air_2_9	Buen_Air	sAM	1.0493	0.00886245	-0.0155901	0.00587897	0.0111922	-0.0140118	0
Buen_Air_21_10	Buen_Air	sAM	0.7737	-0.00781014	-0.0242536	0.0172299	-0.00391988	-0.0251768	0
Buen_Air_21_13	Buen_Air	sAM	1.2666	0.0102117	-0.0201945	0.0087281	0.0132451	-0.0183484	0
Buen_Air_21_16	Buen_Air	sAM	1.0056	0.010079	-0.0232866	0.0124689	0.0135977	-0.0214232	0
Buen_Air_21_17	Buen_Air	sAM	0.8114	0.0112374	-0.021503	0.0114779	0.0144629	-0.0194803	0
Buen_Air_21_4	Buen_Air	sAM	1.8367	0.0119037	-0.0268007	0.00886043	0.0159497	-0.0246086	0
Buen_Air_21_6	Buen_Air	sAM	1.0337	0.00711869	-0.0395147	0.0115812	0.0132125	-0.0379146	0
Buen_Air_21_7	Buen_Air	sAM	0.4557	0.0112499	-0.0165477	0.0160938	0.0137	-0.0145841	0
Buen_Air_22_11	Buen_Air	sAM	0.7822	0.00317696	-0.0419271	0.0126434	0.00969669	-0.0409139	0
Buen_Air_22_14	Buen_Air	sAM	0.657	0.0104627	-0.0222349	0.01216	0.0138122	-0.0203244	0
Buen_Air_22_17	Buen_Air	sAM	0.7175	-0.011268	-0.0516729	0.0124386	-0.00304585	-0.0527994	0
Buen_Air_22_18	Buen_Air	sAM	1.3059	0.0108537	-0.0117621	0.00872591	0.0125601	-0.00991943	0
Buen_Air_22_2	Buen_Air	sAM	0.4325	0.00822605	-0.00309701	0.0148358	0.00860925	-0.00177204	0
Buen_Air_22_3	Buen_Air	sAM	0.4042	0.00716528	-0.0219418	0.0139947	0.0105095	-0.0205508	0
Buen_Air_22_5	Buen_Air	sAM	0.7233	0.0090065	-0.0296507	0.0142409	0.013534	-0.0278767	0
Buen_Air_22_8	Buen_Air	sAM	1.3071	0.00562174	-0.0229287	0.00639249	0.00913936	-0.021767	0
Buen_Air_22_9	Buen_Air	sAM	0.7782	0.00427444	-0.0503902	0.0147859	0.0121046	-0.0491011	0
Buen_Air_23_1	Buen_Air	sAM	1.14	0.00701029	-0.027044	0.0105544	0.0111546	-0.0256144	0
Buen_Air_23_2	Buen_Air	sAM	1.0051	0.00943616	-0.0134482	0.0132429	0.0114237	-0.0118065	0
Buen_Air_23_7	Buen_Air	sAM	0.9054	0.0103457	-0.00316946	0.0105193	0.0107142	-0.00151201	0
Buen_Air_23_8	Buen_Air	sAM	1.4718	0.0105174	-0.0178694	0.00970496	0.0131833	-0.0160041	0
Buen_Air_3_16	Buen_Air	sAM	1.1359	0.0110649	-0.00914236	0.0196874	0.0123588	-0.00729888	0
Buen_Air_3_20	Buen_Air	sAM	0.4962	0.00917221	-0.0269768	0.0107163	0.0132794	-0.0252099	0
Buen_Air_3_7	Buen_Air	sAM	1.4575	0.00999346	-0.0042903	0.0117869	0.0105416	-0.00267416	0
Buen_Air_4_12	Buen_Air	sAM	0.8452	0.010135	-0.0215408	0.0124968	0.0133799	-0.0196902	0
Buen_Air_4_17	Buen_Air	sAM	1.1078	0.00946351	-0.0271247	0.0109354	0.0135902	-0.0253103	0
Buen_Air_4_19	Buen_Air	sAM	0.9972	0.0100446	-0.0276026	0.00505437	0.0142389	-0.0256914	0
Buen_Air_4_2	Buen_Air	sAM	1.027	-0.0081883	-0.0364218	0.0116168	-0.00238986	-0.0372543	0
Buen_Air_4_3	Buen_Air	sAM	1.1651	0.00997897	-0.0238313	0.0106793	0.0135842	-0.0219769	0
Buen_Air_4_4	Buen_Air	sAM	0.8867	0.00610278	-0.0235554	0.0113502	0.00971252	-0.0223107	0
Buen_Air_4_6	Buen_Air	sAM	0.9546	-0.00644818	-0.0350598	0.012163	-0.00088423	-0.0356369	0
Buen_Air_4_7	Buen_Air	sAM	1.3385	0.011633	-0.0228456	0.00644643	0.0150637	-0.0207446	0
Buen_Air_4_8	Buen_Air	sAM	1.1937	-0.0063019	-0.0433008	0.0117338	0.000549419	-0.0437535	0
Buen_Air_5_10	Buen_Air	sAM	1.4552	0.00888234	-0.0187021	0.00801714	0.0116986	-0.0170824	0
Buen_Air_5_15	Buen_Air	sAM	1.0905	-0.00776322	-0.0150534	0.0167529	-0.00531277	-0.0160825	0
Buen_Air_5_18	Buen_Air	sAM	0.8367	0.00871634	-0.0104919	0.0122703	0.0102503	-0.00899919	0
Buen_Air_5_19	Buen_Air	sAM	0.5899	0.0109473	-0.0281406	0.0125917	0.0152147	-0.0260816	0
Buen_Air_5_6	Buen_Air	sAM	1.3712	0.009548	-0.00954548	0.00760729	0.0109237	-0.00793432	0
Buen_Air_5_8	Buen_Air	sAM	0.6813	0.00292242	-0.00352222	0.0139381	0.00343743	-0.00302169	0
Calgary_2_10	Calgary	nAM	1.6845	0.00653304	0.0127948	0.0142786	0.00445106	0.0136593	0
Calgary_2_4	Calgary	nAM	1.0815	0.00816268	0.0275188	0.00930471	0.0037573	0.0284569	0
Calgary_2_5	Calgary	nAM	1.2761	0.00826176	0.0160542	0.0142007	0.00564862	0.0171489	0
Calgary_2_6	Calgary	nAM	0.6994	0.00668966	0.000500661	0.0105046	0.00652897	0.00154099	0
Calgary_23_1	Calgary	nAM	0.7954	0.00284435	0.0159445	0.00610735	0.000315053	0.0161932	0
Calgary_23_13	Calgary	nAM	1.1327	0.00564284	0.00660185	0.0136473	0.00454061	0.00740331	0
Calgary_23_14	Calgary	nAM	1.0565	0.00700915	0.0259611	0.0160647	0.00286164	0.026738	0
Calgary_23_15	Calgary	nAM	0.847	0.00905794	-0.00362567	0.0145578	0.0095136	-0.00216406	0
Calgary_23_2	Calgary	nAM	0.7616	0.00807999	0.00236788	0.014544	0.00761009	0.00360271	0
Calgary_23_4	Calgary	nAM	0.5878	-0.0125941	-0.00455985	0.0180573	-0.0117258	-0.00647387	0
Calgary_24_13	Calgary	nAM	0.856	0.00994639	0.0101062	0.0140145	0.00824296	0.0115378	0
Calgary_24_14	Calgary	nAM	0.4693	0.00897331	0.0142916	0.00392326	0.00662714	0.0155194	0
Calgary_24_2	Calgary	nAM	0.9187	0.00878835	0.0113396	0.013492	0.00690625	0.0125748	0
Calgary_24_3	Calgary	nAM	0.7801	0.0096674	0.0104185	0.0165342	0.00791858	0.0118025	0
Calgary_25_1	Calgary	nAM	1.2215	0.0103021	0.0178242	0.0138421	0.00738693	0.0192164	0
Calgary_25_11	Calgary	nAM	1.0663	-0.00732605	-0.00314911	0.0164624	-0.00674323	-0.00425639	0
Calgary_25_17	Calgary	nAM	1.3824	0.00855209	0.0164932	0.0114076	0.0058667	0.017628	0
Calgary_25_2	Calgary	nAM	1.0143	0.00796343	0.0158488	0.0144036	0.00538609	0.0168994	0
Calgary_25_3	Calgary	nAM	1.3142	0.00759071	0.0141674	0.0115039	0.00528099	0.0151804	0
Calgary_25_6	Calgary	nAM	1.3823	0.00842566	0.028552	0.01653	0.0038554	0.0295186	0
Calgary_27_1	Calgary	nAM	0.9303	0.00399357	0.00322869	0.0122598	0.00343932	0.00381367	0
Calgary_27_10	Calgary	nAM	1.3155	0.0109316	0.00865506	0.00981973	0.00944309	0.0102586	0
Calgary_27_13	Calgary	nAM	1.8805	0.00814981	0.00451664	0.0142603	0.00734291	0.00573594	0
Calgary_27_16	Calgary	nAM	1.5416	0.00996812	0.00853471	0.0125044	0.00851027	0.00998899	0
Calgary_27_19	Calgary	nAM	1.3182	0.00572391	0.00554644	0.0165958	0.00478579	0.00637358	0
Calgary_27_2	Calgary	nAM	0.6274	0.00580287	9.4603e-05	0.0151208	0.00571662	0.00100121	0
Calgary_27_8	Calgary	nAM	1.8374	0.00451378	-0.00801592	0.0148814	0.00571217	-0.00721112	0
Calgary_28_4	Calgary	nAM	1.3382	0.00396028	0.00673648	0.0169227	0.0028577	0.00727307	0
Calgary_28_5	Calgary	nAM	1.3536	-0.011933	-0.00196736	0.0167983	-0.0114783	-0.00380987	0
Calgary_28_9	Calgary	nAM	0.7609	0.00850318	0.0109911	0.00875251	0.0066791	0.012186	0
Calgary_32_1	Calgary	nAM	1.189	0.00886453	0.0146814	0.0141072	0.00645872	0.0158873	0
Calgary_32_10	Calgary	nAM	1.0676	0.00916029	0.0297011	0.00787469	0.00440124	0.0307684	0
Calgary_32_5	Calgary	nAM	1.1433	0.00686816	0.0246058	0.00764529	0.00293442	0.0253772	0
Calgary_32_7	Calgary	nAM	0.8051	0.00556623	0.0274106	0.0153897	0.00120974	0.0279438	0
Calgary_32_8	Calgary	nAM	0.7787	0.00953479	0.0235647	0.0151361	0.00573108	0.0247661	0
Calgary_35_12	Calgary	nAM	1.6301	0.0101756	0.016039	0.0152687	0.00754128	0.0174333	0
Calgary_35_16	Calgary	nAM	0.9479	0.00395642	0.0065524	0.0145892	0.00288269	0.00709065	0
Calgary_35_3	Calgary	nAM	0.6574	0.00723622	0.00288205	0.0112934	0.00669628	0.00397856	0
Calgary_35_6	Calgary	nAM	0.7756	0.00660597	0.010226	0.0152917	0.00492494	0.0111335	0
Calgary_35_7	Calgary	nAM	1.0297	0.00496742	0.00752155	0.0192158	0.00372963	0.00820602	0
Calgary_35_8	Calgary	nAM	0.8405	0.00540904	0.0190055	0.0119166	0.00236933	0.0196176	0
Calgary_36_1	Calgary	nAM	3.1209	0.00785444	0.0147003	0.0193067	0.00545812	0.015748	0
Calgary_36_16	Calgary	nAM	1.4567	0.00380806	-0.0147738	0.0121674	0.0060723	-0.0139962	0
Calgary_37_11	Calgary	nAM	1.9644	0.00913486	0.0038208	0.0128271	0.00842469	0.00520276	0
Calgary_37_2	Calgary	nAM	1.7864	0.00417787	0.0158929	0.0127953	0.00164023	0.0163508	0
Calgary_37_3	Calgary	nAM	0.8933	0.00777002	0.0177303	0.0141133	0.00490073	0.0187275	0
Calgary_37_4	Calgary	nAM	0.9924	0.000558766	0.0184375	0.0146581	-0.00233238	0.018298	0
Calgary_37_8	Calgary	nAM	1.601	0.00301862	0.0123505	0.0136033	0.00104942	0.0126706	0
Canberra_1_1	Canberra	OC	0.8677	0.00972338	-0.0190173	0.00805135	0.0125786	-0.0172621	0
Canberra_1_2	Canberra	OC	0.6496	0.0107322	-0.00255428	0.00749697	0.0109996	-0.000843948	0
Canberra_1_6	Canberra	OC	0.6968	0.00681323	0.00112946	0.00763523	0.00655266	0.00218138	0
Canberra_2_2	Canberra	OC	0.585	0.00213572	-0.0622715	0.00922912	0.0118508	-0.0611707	0
Canberra_2_9	Canberra	OC	1.0406	0.00940947	-0.0267281	0.0111304	0.0134748	-0.0249271	0
Canberra_3_11	Canberra	OC	0.4897	-0.000829092	-0.0697304	0.011435	0.0100894	-0.0690016	0
Canberra_3_5	Canberra	OC	0.8655	0.00798122	-0.0426621	0.0101534	0.0145568	-0.0408883	0
Canberra_30_14	Canberra	OC	0.8115	0.00400824	-0.0668678	0.0108038	0.0144193	-0.0654176	0
Canberra_30_3	Canberra	OC	0.8954	0.0057673	-0.0456733	0.00914311	0.0128412	-0.0442088	0
Canberra_30_4	Canberra	OC	0.5349	-0.00544132	-0.0735558	0.00392475	0.00613232	-0.0735014	0
Canberra_31_15	Canberra	OC	0.8131	0.0108859	-0.0413134	0.0090399	0.0172147	-0.0391018	0
Canberra_31_2	Canberra	OC	1.0991	0.000722632	-0.0663331	0.0068451	0.0110905	-0.0654034	0
Canberra_31_6	Canberra	OC	0.5782	0.00233509	-0.0602439	0.0089407	0.0117306	-0.0591369	0
Canberra_32_11	Canberra	OC	0.8714	0.0116356	-0.0387335	0.0098429	0.0175516	-0.0364364	0
Canberra_32_13	Canberra	OC	0.5202	0.00113007	-0.0463991	0.0117781	0.00837458	-0.0456511	0
Canberra_32_15	Canberra	OC	0.5684	0.00874696	-0.0243055	0.0108021	0.0124415	-0.0226379	0
Canberra_32_17	Canberra	OC	0.8217	0.00396656	-0.0408826	0.0112993	0.0103132	-0.0397588	0
Canberra_33_8	Canberra	OC	0.461	0.0054577	-0.0421668	0.0157185	0.0119869	-0.0407939	0
Canberra_34_7	Canberra	OC	0.8611	0.0115532	-0.015621	0.0099185	0.0138547	-0.0136214	0
Canberra_4_13	Canberra	OC	0.5476	0.00772422	-0.049879	0.00361845	0.0154319	-0.0480566	0
Canberra_4_16	Canberra	OC	0.5348	0.00155373	-0.0556829	0.0116368	0.0102453	-0.0547543	0
Canberra_4_3	Canberra	OC	0.4792	0.00334464	-0.0485198	0.00720797	0.0108936	-0.0473992	0
Canberra_4_7	Canberra	OC	1.7887	0.0088881	-0.0577241	0.00808283	0.0178087	-0.055623	0
Canberra_5_10	Canberra	OC	1.4526	0.00393404	-0.0712102	0.00858485	0.0150253	-0.0697181	0
Canberra_5_11	Canberra	OC	4.2044	0.00300943	-0.0485637	0.0127957	0.0105694	-0.047495	0
Canberra_5_14	Canberra	OC	0.8432	0.0110098	-0.032011	0.0112282	0.0158819	-0.0298945	0
Canberra_5_4	Canberra	OC	0.6667	0.00472667	-0.0562804	0.00965923	0.0134727	-0.0548481	0
Cape_Town_12_11	Cape_Town	AF	2.1849	0.00760571	-0.0312705	0.01731	0.0124039	-0.0296957	0
Cape_Town_12_13	Cape_Town	AF	2.3212	-0.0103837	-0.0505413	0.023949	-0.0023495	-0.0515435	0
Cape_Town_12_4	Cape_Town	AF	2.0147	-0.0117502	-0.0455967	0.0235825	-0.00447268	-0.0468734	0
Cape_Town_12_6	Cape_Town	AF	1.1677	-0.00418909	-0.0280764	0.0159846	0.000254607	-0.0283861	0
Cape_Town_12_7	Cape_Town	AF	2.116	0.00034665	-0.0499473	0.0169777	0.00815586	-0.0492781	0
Cape_Town_12_8	Cape_Town	AF	1.5978	-0.0110034	-0.0482087	0.0183092	-0.00332644	-0.0493365	0
Cape_Town_13_2	Cape_Town	AF	1.0875	0.0109731	-0.0296588	0.0124437	0.0154777	-0.0275771	0
Cape_Town_13_4	Cape_Town	AF	1.8496	0.0057743	-0.0246764	0.0157828	0.00956345	-0.0234693	0
Cape_Town_13_7	Cape_Town	AF	0.7014	-0.0229455	-0.0562003	0.0100617	-0.0138713	-0.0590979	0
Cape_Town_13_8	Cape_Town	AF	1.4703	-0.0061699	-0.0604278	0.00682506	0.00335905	-0.060649	0
Cape_Town_13_9	Cape_Town	AF	1.8063	-0.0143624	-0.0600316	0.0228057	-0.00479455	-0.0615393	0
Cape_Town_14_10	Cape_Town	AF	1.9796	-0.00662596	-0.0724089	0.0150126	0.00478287	-0.072554	0
Cape_Town_14_2	Cape_Town	AF	0.6719	-0.0011851	-0.064294	0.0103812	0.00888729	-0.0636878	0
Cape_Town_14_3	Cape_Town	AF	1.5787	-0.00120604	-0.0692091	0.0143627	0.0096355	-0.0685457	0
Cape_Town_14_4	Cape_Town	AF	1.7011	0.00625744	-0.028032	0.0148927	0.0105656	-0.026708	0
Cape_Town_14_6	Cape_Town	AF	1.5859	0.00910329	-0.0211546	0.0145598	0.0123005	-0.0194701	0
Cape_Town_14_8	Cape_Town	AF	1.0009	-0.00106531	-0.0626943	0.0131584	0.00875536	-0.0620891	0
Cape_Town_14_9	Cape_Town	AF	0.662	0.00984271	-0.0201078	0.00456995	0.0128671	-0.0183205	0
Cape_Town_18_12	Cape_Town	AF	0.6426	0.008127	-0.0347824	0.00893177	0.0134681	-0.0330828	0
Cape_Town_18_13	Cape_Town	AF	0.8332	0.00669404	-0.0459655	0.00688385	0.0138022	-0.0443524	0
Cape_Town_18_14	Cape_Town	AF	0.4591	0.00779797	-0.0264061	0.0113985	0.0118328	-0.0248611	0
Cape_Town_18_16	Cape_Town	AF	0.5445	0.00269967	-0.0472102	0.0178482	0.0100517	-0.0462066	0
Cape_Town_18_3	Cape_Town	AF	1.087	0.00347042	-0.0611811	0.00868661	0.0129985	-0.059885	0
Cape_Town_18_4	Cape_Town	AF	0.7219	0.00703782	-0.0328166	0.0133923	0.0120848	-0.0313117	0
Cape_Town_18_9	Cape_Town	AF	0.5787	0.00834856	-0.0286892	0.0110004	0.0127338	-0.02703	0
Cape_Town_19_10	Cape_Town	AF	2.0385	0.0103407	-0.0124001	0.0153939	0.0121532	-0.0106298	0
Cape_Town_19_15	Cape_Town	AF	0.5458	0.00921536	-0.0265653	0.0120183	0.0132576	-0.0247967	0
Cape_Town_19_16	Cape_Town	AF	0.5681	0.00539277	-0.0529571	0.0151457	0.0136107	-0.0514615	0
Cape_Town_19_5	Cape_Town	AF	1.5074	0.00795353	-0.000254372	0.0165429	0.00789541	0.000992966	0
Cape_Town_19_9	Cape_Town	AF	1.7151	-0.0179966	-0.00275655	0.0192777	-0.0173438	-0.00553789	0
Cape_Town_3_12	Cape_Town	AF	1.7492	0.00946321	-0.0241827	0.0162727	0.0131297	-0.0224046	0
Cape_Town_3_13	Cape_Town	AF	1.1953	0.0067734	-0.0146383	0.0174162	0.00897995	-0.0133985	0
Cape_Town_3_15	Cape_Town	AF	0.6561	0.00656071	-0.020614	0.0103378	0.00970467	-0.0193338	0
Cape_Town_3_17	Cape_Town	AF	1.9724	0.010502	-0.0157857	0.0155747	0.0128421	-0.0139485	0
Cape_Town_3_4	Cape_Town	AF	1.2565	0.00894518	-0.012588	0.0155284	0.0108043	-0.0110337	0
Cape_Town_3_8	Cape_Town	AF	1.1013	0.000840436	-0.034523	0.017922	0.00623068	-0.0339665	0
Cape_Town_3_9	Cape_Town	AF	0.7279	0.0089736	-0.0196727	0.0112592	0.0119406	-0.0180267	0
Cape_Town_4_1	Cape_Town	AF	0.7826	0.00299265	-0.0537442	0.00990065	0.0113633	-0.0526144	0
Cape_Town_4_10	Cape_Town	AF	0.9794	-0.00170562	-0.0387626	0.0129497	0.00437919	-0.0385522	0
Cape_Town_4_13	Cape_Town	AF	0.7835	-0.0116267	-0.0419318	0.00858149	-0.00492397	-0.0432344	0
Cape_Town_4_18	Cape_Town	AF	0.6437	-0.00904567	-0.0582338	0.0085309	0.000175475	-0.0589319	0
Cape_Town_4_2	Cape_Town	AF	0.7986	-0.0260055	-0.050153	0.00874641	-0.0178397	-0.0536037	0
Cape_Town_4_3	Cape_Town	AF	0.9567	-0.00472609	-0.0660751	0.0115716	0.00566851	-0.0660009	0
Cape_Town_4_6	Cape_Town	AF	1.9477	-0.00929241	-0.0705993	0.015478	0.00186615	-0.0711837	0
Cape_Town_4_8	Cape_Town	AF	0.8022	-0.00408929	-0.0630092	0.0194275	0.00581786	-0.0628732	0
Cape_Town_4_9	Cape_Town	AF	1.4055	0.00193839	-0.0553205	0.00748911	0.0105686	-0.0543362	0
Cape_Town_6_12	Cape_Town	AF	0.4748	0.00340256	-0.0637722	0.00997989	0.0133368	-0.0624547	0
Cape_Town_6_13	Cape_Town	AF	0.8364	0.0113132	-0.00397722	0.0122979	0.0117961	-0.00215848	0
Cape_Town_6_5	Cape_Town	AF	0.4819	0.0064961	-0.0265173	0.0157451	0.0105643	-0.0251746	0
Cape_Town_7_13	Cape_Town	AF	0.6842	0.0100196	0.00860501	0.0130173	0.00855017	0.0100665	0
Cape_Town_7_14	Cape_Town	AF	0.6728	0.0060293	-0.0569587	0.0071341	0.0148654	-0.0553143	0
Cape_Town_7_2	Cape_Town	AF	1.0781	0.00974771	-0.00655475	0.0140631	0.0106531	-0.00494917	0
Cape_Town_7_5	Cape_Town	AF	1.2581	-0.00178698	-0.0711073	0.00834706	0.00935866	-0.0705114	0
Cape_Town_7_6	Cape_Town	AF	0.4065	0.0038406	-0.00252068	0.0142097	0.00418764	-0.00188884	0
Cape_Town_8_11	Cape_Town	AF	0.5538	0.00726744	-0.0273107	0.0137128	0.0114503	-0.0258375	0
Cape_Town_8_2	Cape_Town	AF	0.7691	0.000325929	-0.0399459	0.0141868	0.00657083	-0.0394031	0
Cape_Town_8_3	Cape_Town	AF	0.6331	0.00877927	-0.0431059	0.0129085	0.0154144	-0.0412018	0
Cape_Town_8_4	Cape_Town	AF	0.6291	0.00556149	-0.0476908	0.0149996	0.0129535	-0.0462336	0
Cape_Town_8_6	Cape_Town	AF	1.8389	0.00641199	-0.0521518	0.0114335	0.0144914	-0.0505067	0
Cape_Town_8_7	Cape_Town	AF	0.6347	0.00762695	-0.031674	0.0137349	0.012488	-0.030091	0
Cape_Town_8_8	Cape_Town	AF	0.9075	0.00868801	-0.0412499	0.0068979	0.015034	-0.039383	0
Cape_Town_8_9	Cape_Town	AF	0.4366	0.00471627	-0.013867	0.0121399	0.00682748	-0.0129584	0
cg_178	Spain	EU	3.72657	0.00877092	0.0191072	0.0139201	0.00567391	0.0202441	0
cg_286	Spain	EU	2.01454	0.0118985	-0.0354779	0.00977896	0.017302	-0.0331798	0
cg_301	Spain	EU	2.98774	0.00806695	-0.0058061	0.0154662	0.0088759	-0.00447267	0
cg_322	Spain	EU	7.14449	0.0076524	-0.0229853	0.0158821	0.0111539	-0.0215053	0
cg_453	Spain	EU	2.96908	0.0115811	0.0145796	0.0149064	0.00915782	0.0162118	0
Chrchurch_1_11	Chrchurch	OC	0.7346	0.00869907	0.0225858	0.0112787	0.00505878	0.0236685	0
Chrchurch_1_5	Chrchurch	OC	0.737	0.00738432	0.0086586	0.00975621	0.00593891	0.00970716	0
Chrchurch_1_9	Chrchurch	OC	1.9575	0.0105378	0.000332764	0.00946103	0.010356	0.00197714	0
Chrchurch_2_12	Chrchurch	OC	1.0994	0.0109752	0.0142827	0.00942229	0.00860573	0.0158237	0
Chrchurch_2_15	Chrchurch	OC	0.8964	0.0114575	5.28791e-05	0.0120365	0.0113082	0.00184457	0
Chrchurch_2_19	Chrchurch	OC	2.2481	0.00906509	-0.0129316	0.0156768	0.0109764	-0.0113543	0
Chrchurch_2_20	Chrchurch	OC	0.6784	0.0101853	-0.000531535	0.0124594	0.010143	0.00106834	0
Chrchurch_2_3	Chrchurch	OC	0.7614	0.00995489	-0.0319711	0.00637999	0.0148337	-0.0300202	0
Chrchurch_2_5	Chrchurch	OC	2.2988	0.0102143	-0.011079	0.0177298	0.0118217	-0.00934477	0
Chrchurch_2_7	Chrchurch	OC	0.8886	0.0092958	-0.0237731	0.0120745	0.0129003	-0.0220263	0
Chrchurch_2_8	Chrchurch	OC	2.1205	0.00942994	-0.00271408	0.0160251	0.00973842	-0.0012055	0
Chrchurch_3_1	Chrchurch	OC	1.1128	0.00958691	-0.00589218	0.0117876	0.0103906	-0.00431991	0
Chrchurch_3_13	Chrchurch	OC	0.5236	0.00122862	-0.0414641	0.0156411	0.0076999	-0.0407614	0
Chrchurch_3_15	Chrchurch	OC	0.8338	0.0115358	0.00800788	0.0101695	0.010141	0.00971388	0
Chrchurch_3_2	Chrchurch	OC	0.8995	0.0105133	0.00698632	0.0117124	0.00929092	0.00854494	0
Chrchurch_3_6	Chrchurch	OC	1.923	-0.0209299	-0.0109262	0.0176654	-0.018963	-0.0140659	0
Chrchurch_3_7	Chrchurch	OC	1.2911	0.00751561	0.000159026	0.0111565	0.00739821	0.00133277	0
Chrchurch_3_8	Chrchurch	OC	0.6582	0.0102221	-0.0143283	0.0105642	0.0123377	-0.0125528	0
Chrchurch_37_1	Chrchurch	OC	1.2861	0.0056938	-0.0260286	0.0108949	0.00969547	-0.0248174	0
Chrchurch_37_13	Chrchurch	OC	0.6578	0.0111248	-0.000990846	0.00654275	0.0111428	0.000761657	0
Chrchurch_37_2	Chrchurch	OC	1.3042	0.00993274	-0.0235441	0.00904179	0.0134936	-0.0217004	0
Chrchurch_37_21	Chrchurch	OC	0.8843	0.0119688	-0.00911772	0.00842554	0.0132477	-0.00713314	0
Chrchurch_38_1	Chrchurch	OC	0.9073	0.010906	-0.0148607	0.0121964	0.0130965	-0.0129717	0
Chrchurch_38_13	Chrchurch	OC	0.7548	0.010925	0.00886975	0.00851296	0.00940297	0.0104696	0
Chrchurch_38_14	Chrchurch	OC	0.8578	0.0114789	-0.0161914	0.0118412	0.0138705	-0.0141963	0
Chrchurch_38_2	Chrchurch	OC	1.2611	0.00725741	0.0258146	0.00971173	0.00312977	0.0266321	0
Chrchurch_38_20	Chrchurch	OC	0.6834	0.00925903	-0.0113608	0.00978929	0.0109223	-0.00977255	0
Chrchurch_38_3	Chrchurch	OC	0.5135	0.00872922	-0.00996803	0.0088073	0.0101811	-0.00847976	0
Chrchurch_38_7	Chrchurch	OC	0.7155	0.00872094	-0.00902444	0.0054788	0.0100253	-0.00754908	0
Chrchurch_38_8	Chrchurch	OC	1.0536	0.0089349	-0.0168942	0.00992642	0.0114677	-0.0152885	0
Chrchurch_39_1	Chrchurch	OC	1.5633	0.0108691	0.0167895	0.00857822	0.00810887	0.0182831	0
Chrchurch_39_11	Chrchurch	OC	0.8728	0.0115438	-0.00824576	0.00991449	0.0126916	-0.00633839	0
Chrchurch_39_16	Chrchurch	OC	0.9993	0.00910297	0.0116945	0.0083883	0.00716148	0.0129745	0
Chrchurch_39_17	Chrchurch	OC	1.9656	0.0113756	-0.00757969	0.00908742	0.0124213	-0.00570683	0
Chrchurch_39_18	Chrchurch	OC	0.7638	0.00958181	-0.00547063	0.0116635	0.0103196	-0.00390435	0
Chrchurch_39_2	Chrchurch	OC	0.7326	0.0115612	0.00635149	0.0106744	0.0104253	0.00808187	0
Chrchurch_39_5	Chrchurch	OC	1.4874	0.00746669	0.0164537	0.00983852	0.00480084	0.0174191	0
Chrchurch_39_6	Chrchurch	OC	0.8078	0.0107025	0.0165302	0.0145498	0.00798481	0.0180009	0
Chrchurch_39_7	Chrchurch	OC	0.8221	0.0110659	-0.0151011	0.0093665	0.0132919	-0.0131841	0
Chrchurch_4_1	Chrchurch	OC	1.057	0.0079347	0.0145111	0.0138282	0.00556696	0.0155738	0
Chrchurch_4_10	Chrchurch	OC	1.6092	0.00636404	-0.0345097	0.0090164	0.0116842	-0.0330893	0
Chrchurch_4_11	Chrchurch	OC	0.6597	0.00645118	-0.0164507	0.00815108	0.00894521	-0.015239	0
Chrchurch_4_12	Chrchurch	OC	0.8704	0.00916482	0.0183473	0.00997195	0.00618184	0.0195551	0
Chrchurch_4_16	Chrchurch	OC	0.7502	0.00763702	0.0221724	0.0113927	0.00407448	0.0230941	0
Chrchurch_4_5	Chrchurch	OC	1.1508	0.00864094	0.00703247	0.0114782	0.00743443	0.00829762	0
Chrchurch_4_7	Chrchurch	OC	0.8253	0.0115965	-0.0110734	0.0100495	0.013186	-0.00912294	0
Chrchurch_4_8	Chrchurch	OC	0.7514	0.00974594	-0.00595476	0.0118996	0.0105575	-0.00435684	0
Chrchurch_40_10	Chrchurch	OC	0.4873	0.00948461	-0.00305876	0.0118752	0.00984634	-0.00153738	0
Chrchurch_40_13	Chrchurch	OC	1.2385	0.0104303	-0.00153747	0.00906838	0.0105424	0.000113112	0
Chrchurch_40_14	Chrchurch	OC	0.9864	0.0103944	-0.0293959	0.0114908	0.014865	-0.0274079	0
Chrchurch_40_2	Chrchurch	OC	0.908	0.01083	-0.00435637	0.007288	0.0113782	-0.00260855	0
Chrchurch_40_20	Chrchurch	OC	1.058	0.0118441	0.0175481	0.0112896	0.00895318	0.0191849	0
Chrchurch_40_4	Chrchurch	OC	2.6582	0.010945	0.0147116	0.013989	0.00850887	0.0162426	0
Chrchurch_40_6	Chrchurch	OC	1.3232	0.0109823	-0.0326874	0.0129186	0.0159606	-0.0305669	0
Chrchurch_41_1	Chrchurch	OC	0.6615	0.0110124	0.0166062	0.0129625	0.00827899	0.0181244	0
Chrchurch_41_12	Chrchurch	OC	0.4551	0.0104049	-0.00617035	0.00740595	0.0112421	-0.00446669	0
Chrchurch_41_13	Chrchurch	OC	1.7253	0.00834248	0.003623	0.00844294	0.00767301	0.00488345	0
Chrchurch_41_15	Chrchurch	OC	1.7497	0.0117031	-0.00382209	0.013	0.0121569	-0.00194427	0
Chrchurch_41_16	Chrchurch	OC	1.4161	0.00853528	-0.00192233	0.0140258	0.00873091	-0.000563455	0
Chrchurch_41_6	Chrchurch	OC	1.1208	0.00845049	0.01232	0.0122837	0.00641919	0.0134902	0
Chrchurch_41_8	Chrchurch	OC	1.5037	0.000368351	-0.0397045	0.0123927	0.00657497	-0.0391581	0
Chrchurch_6_1	Chrchurch	OC	0.9364	-0.00122846	-0.0138059	0.0106198	0.000946391	-0.0138281	0
Chrchurch_6_13	Chrchurch	OC	1.7262	0.0079797	-0.000211477	0.00987152	0.00791454	0.00103943	0
Chrchurch_6_14	Chrchurch	OC	0.9115	0.0105936	0.0176881	0.0120249	0.00769618	0.0191276	0
Chrchurch_6_15	Chrchurch	OC	0.999	0.0109801	0.019669	0.0121605	0.00776797	0.0211445	0
Chrchurch_6_4	Chrchurch	OC	0.6702	0.0110704	0.019044	0.0105047	0.00795496	0.0205414	0
Chrchurch_6_6	Chrchurch	OC	1.2993	0.00991504	0.00403155	0.0110182	0.0091623	0.00553297	0
Chrchurch_6_8	Chrchurch	OC	2.6436	0.00845906	0.0320566	0.0140163	0.00334015	0.0329852	0
Edmonton_1_4	Edmonton	nAM	1.1992	0.0088601	0.0113359	0.010444	0.00697769	0.0125824	0
Edmonton_37_4	Edmonton	nAM	1.2627	0.00226964	0.00948779	0.0232439	0.000757483	0.00972603	0
Edmonton_38_7	Edmonton	nAM	1.512	0.00903205	0.022259	0.0064401	0.00543877	0.0233979	0
Edmonton_39_11	Edmonton	nAM	1.2425	0.00830532	0.00301002	0.00740198	0.00773219	0.0042722	0
Edmonton_5_4	Edmonton	nAM	1.3383	0.00847666	0.0192772	0.0103422	0.00535668	0.0203659	0
Hiroshima_1_10	Hiroshima	JP	0.7775	-0.00949918	-0.00899623	0.00852012	-0.0079749	-0.0103715	0
Hiroshima_1_5	Hiroshima	JP	0.4828	0.00883174	0.00585285	0.00824884	0.00780742	0.00716238	0
Hiroshima_2_18	Hiroshima	JP	0.4531	-0.0084616	-0.0300104	0.00650776	-0.00366275	-0.0309646	0
Hiroshima_23_18	Hiroshima	JP	0.5447	-0.00933575	-0.00721306	0.00797669	-0.00809244	-0.00858469	0
Hiroshima_23_7	Hiroshima	JP	0.9158	0.01087	0.0109396	0.00843437	0.00902487	0.0125053	0
Hiroshima_3_11	Hiroshima	JP	0.7468	0.0106645	0.00886349	0.0056091	0.00914661	0.0104227	0
Hiroshima_4_11	Hiroshima	JP	0.5541	0.00629145	0.00188039	0.00631528	0.00591983	0.00284144	0
Hiroshima_4_18	Hiroshima	JP	0.507	-0.00468371	-0.0174273	0.00944153	-0.00189982	-0.0179454	0
Hiroshima_4_2	Hiroshima	JP	0.5511	-0.0096845	-0.0132384	0.00762811	-0.00749432	-0.0145904	0
Hiroshima_4_3	Hiroshima	JP	0.7108	0.0098409	0.0060439	0.00891891	0.00877427	0.00750895	0
Hiroshima_4_5	Hiroshima	JP	0.7597	-0.00800003	-0.0326823	0.00989616	-0.0027889	-0.0335314	0
Hiroshima_5_13	Hiroshima	JP	0.6321	-0.00583383	-0.0196737	0.00731871	-0.00268437	-0.0203441	0
Hiroshima_5_16	Hiroshima	JP	0.4101	-0.00924564	-0.0389805	0.0123279	-0.00303392	-0.0399469	0
Hiroshima_5_18	Hiroshima	JP	0.995	-0.000449722	0.00636044	0.0113992	-0.00143918	0.00621178	0
Hiroshima_5_3	Hiroshima	JP	0.4938	-0.0063038	-0.02693	0.0102325	-0.0020134	-0.0275846	0
Kunming_1_10	Kunming	CN	0.988	0.0067908	-0.0192767	0.00645854	0.00972273	-0.017977	0
Kunming_1_3	Kunming	CN	1.4883	0.00800305	-0.024485	0.00563527	0.0117348	-0.0229315	0
Kunming_2_11	Kunming	CN	0.4499	0.0066678	0.00983522	0.0100278	0.00504714	0.0107572	0
Kunming_2_12	Kunming	CN	1.3904	-0.000189023	0.0139204	0.0156831	-0.00236432	0.0137194	0
Kunming_2_4	Kunming	CN	0.8944	-0.0103579	-0.0130771	0.0190675	-0.00818463	-0.0145364	0
Kunming_2_6	Kunming	CN	1.1367	0.0042431	-0.0258853	0.0118831	0.00824021	-0.0249029	0
Kunming_2_7	Kunming	CN	1.2657	-0.0049346	-0.021299	0.0113173	-0.00154195	-0.0218087	0
Kunming_3_1	Kunming	CN	1.1664	0.0114794	-0.0032174	0.0109912	0.0118414	-0.00138201	0
Kunming_3_15	Kunming	CN	2.2605	0.00531284	-0.0222205	0.0180603	0.00872349	-0.0211159	0
Kunming_3_16	Kunming	CN	1.173	0.0106327	-0.000940908	0.00744165	0.0106489	0.000733991	0
Kunming_3_7	Kunming	CN	2.1356	-0.0189067	-0.00765291	0.0218806	-0.0174767	-0.0105164	0
Kunming_3_8	Kunming	CN	2.0141	0.00500756	-0.00649824	0.0181054	0.00596246	-0.00563488	0
Kunming_4_10	Kunming	CN	1.1026	0.00786421	0.00981549	0.0140001	0.00623191	0.0109249	0
Kunming_4_11	Kunming	CN	1.0579	0.00673469	0.0121144	0.0137149	0.00475667	0.0130188	0
Kunming_4_12	Kunming	CN	1.0791	0.00672162	-0.00939747	0.0142133	0.00810895	-0.00823027	0
Kunming_4_13	Kunming	CN	1.6006	0.00677232	-0.000403264	0.0094418	0.00675203	0.000661125	0
Kunming_4_15	Kunming	CN	1.4332	0.00723284	0.0148248	0.0120663	0.00482469	0.0157737	0
Kunming_4_4	Kunming	CN	1.9147	0.0106278	0.00661839	0.0110041	0.00946164	0.00819946	0
Kunming_4_5	Kunming	CN	0.8457	0.00832862	0.0153752	0.0135033	0.00582087	0.0164887	0
Kunming_4_7	Kunming	CN	1.0741	0.00822791	0.0148895	0.0126978	0.00579739	0.0159933	0
Kunming_4_8	Kunming	CN	0.8234	0.00576322	-0.0127594	0.0109872	0.00768828	-0.0117008	0
Kunming_46_1	Kunming	CN	1.1826	-0.00907108	-0.0256657	0.0121415	-0.00494439	-0.0267688	0
Kunming_46_11	Kunming	CN	0.9436	0.00726471	-0.0203859	0.00895051	0.0103643	-0.0189984	0
Kunming_46_12	Kunming	CN	1.1313	0.00779068	-0.0180205	0.0102222	0.0105138	-0.0165799	0
Kunming_46_14	Kunming	CN	1.0362	0.00871615	-0.0161531	0.0111433	0.0111357	-0.0145907	0
Kunming_46_3	Kunming	CN	0.8456	0.00701528	-0.0195106	0.00701348	0.00998104	-0.018173	0
Kunming_46_4	Kunming	CN	0.8192	0.0076827	-0.0114395	0.0122704	0.00937764	-0.0100968	0
Kunming_46_5	Kunming	CN	1.1726	-0.00927289	-0.026161	0.0110075	-0.00506625	-0.0272895	0
Kunming_46_6	Kunming	CN	1.6269	0.00757976	-0.0202231	0.010013	0.01065	-0.0187884	0
Kunming_46_7	Kunming	CN	1.1148	-0.00821699	-0.0311366	0.0144697	-0.003245	-0.0320387	0
Kunming_47_1	Kunming	CN	1.1305	0.0123283	-0.00557218	0.0103718	0.0130482	-0.00357501	0
Kunming_47_13	Kunming	CN	0.9756	0.00897841	-0.00379002	0.010393	0.00946076	-0.00233883	0
Kunming_47_2	Kunming	CN	1.0468	0.010983	-0.00552162	0.0099171	0.0117116	-0.00373552	0
Kunming_47_7	Kunming	CN	1.3937	0.0120542	-0.0133865	0.0100986	0.014	-0.011336	0
Kunming_47_8	Kunming	CN	0.8682	0.00892835	-0.0135699	0.0104587	0.0109412	-0.0120062	0
Kunming_47_9	Kunming	CN	0.9481	0.00304784	-0.00752998	0.00902524	0.00418826	-0.00696049	0
Kunming_48_1	Kunming	CN	1.0458	0.00565148	0.00315931	0.00762022	0.00508768	0.0040045	0
Kunming_48_12	Kunming	CN	1.1101	0.0105814	0.00688958	0.00792502	0.00937338	0.00846006	0
Kunming_48_13	Kunming	CN	0.7685	0.0102366	0.00480009	0.0103023	0.00935965	0.00634234	0
Kunming_48_14	Kunming	CN	0.719	0.00953329	0.00172048	0.0137809	0.00914678	0.00319064	0
Kunming_48_15	Kunming	CN	0.9907	0.0104907	0.0108793	0.00677775	0.00865963	0.0123865	0
Kunming_48_3	Kunming	CN	1.2264	0.0101418	-0.00295664	0.00977644	0.0104794	-0.00133372	0
Kunming_48_6	Kunming	CN	0.9186	0.00872698	0.0111907	0.0141908	0.00686892	0.0124182	0
Kunming_49_12	Kunming	CN	0.8379	0.00762897	0.00939784	0.0112879	0.0060649	0.0104756	0
Kunming_49_13	Kunming	CN	0.672	0.00930271	0.00951502	0.0127449	0.00769971	0.0108531	0
Kunming_49_16	Kunming	CN	0.8358	0.00727673	0.00244956	0.0120665	0.00680394	0.00355773	0
Kunming_49_2	Kunming	CN	0.7583	0.0091364	0.0117736	0.0136814	0.00718212	0.0130579	0
Kunming_49_3	Kunming	CN	0.6258	0.00916125	0.0189628	0.010026	0.00608202	0.0201625	0
Kunming_49_9	Kunming	CN	0.8877	0.00761125	-0.0141948	0.0129999	0.0097381	-0.0128294	0
Kunming_5_13	Kunming	CN	1.1415	-0.00578061	-0.0626135	0.0119306	0.00408547	-0.062747	0
Kunming_5_14	Kunming	CN	0.8724	0.00147407	-0.045127	0.0153604	0.00851533	-0.0443408	0
Kunming_5_2	Kunming	CN	1.598	0.0069721	0.00884157	0.010998	0.00550314	0.00982339	0
Kunming_5_5	Kunming	CN	4.6799	0.00643907	-0.019172	0.0123317	0.00935895	-0.0179286	0
Kunming_5_7	Kunming	CN	1.0653	0.00864995	-0.00265525	0.00856401	0.00895883	-0.00126941	0
Kunming_5_9	Kunming	CN	1.2454	-0.00171163	-0.0626533	0.00782367	0.00811058	-0.0621497	0
Kunming_50_15	Kunming	CN	0.9655	0.0106262	0.00587735	0.0123055	0.00957593	0.00746729	0
Kunming_50_3	Kunming	CN	0.9976	0.0115111	0.00497142	0.0107598	0.0105917	0.00671095	0
Kunming_50_5	Kunming	CN	1.1273	0.00916215	-0.0172787	0.01289	0.0117523	-0.0156327	0
Kunming_50_7	Kunming	CN	0.8704	-0.0068238	-0.0333086	0.0163975	-0.00152917	-0.033966	0
Kunming_50_8	Kunming	CN	0.7053	0.00824534	-0.00326988	0.00674387	0.00865535	-0.00193977	0
Kunming_50_9	Kunming	CN	0.976	0.00974756	0.00489699	0.0119996	0.00886149	0.00636155	0
Kyoto_2_17	Kyoto	JP	1.5422	0.0117915	-0.020054	0.0121913	0.0147834	-0.0179625	0
Kyoto_2_19	Kyoto	JP	1.4187	0.0113216	-0.00224694	0.0115634	0.0115337	-0.000448182	0
Kyoto_21_4	Kyoto	JP	1.7288	0.010353	0.0104545	0.0136304	0.00859007	0.0119454	0
Kyoto_22_19	Kyoto	JP	1.6038	0.00985087	0.000931807	0.0108773	0.00958383	0.00246135	0
Kyoto_23_13	Kyoto	JP	0.4401	0.00741358	-0.00679768	0.00921479	0.0083857	-0.00555425	0
Kyoto_24_14	Kyoto	JP	0.8748	0.00980493	0.00150035	0.0104203	0.00944951	0.00301571	0
Kyoto_4_2	Kyoto	JP	1.7847	0.011075	-0.00764064	0.0110737	0.012134	-0.00581405	0
Landshut_1_1	Landshut	EU	1.3217	0.0134185	0.0108764	0.00867071	0.0115518	0.0128416	0
Landshut_1_14	Landshut	EU	0.8142	0.0110712	-0.0137478	0.0118276	0.0130855	-0.0118466	0
Landshut_1_15	Landshut	EU	1.1572	0.011731	0.0250499	0.0107479	0.00766788	0.0265766	0
Landshut_1_18	Landshut	EU	1.49	0.0115693	0.0175837	0.00971222	0.00867614	0.0191771	0
Landshut_1_4	Landshut	EU	1.5948	0.0124106	0.0233178	0.00980001	0.00861008	0.0249722	0
Landshut_1_5	Landshut	EU	1.0658	0.01183	0.0148368	0.00904072	0.00936334	0.0165048	0
Landshut_1_7	Landshut	EU	1.5091	0.01058	0.00149626	0.00977329	0.0102157	0.00313292	0
Landshut_1_8	Landshut	EU	0.739	0.0124864	-0.00655144	0.00781476	0.0133576	-0.00451747	0
Landshut_1_9	Landshut	EU	1.1498	0.0125209	-0.000792092	0.010245	0.0124907	0.00117636	0
Landshut_2_12	Landshut	EU	1.8466	0.0117939	0.0263535	0.0127864	0.00752612	0.027874	0
Landshut_2_17	Landshut	EU	0.9253	0.0110979	0.00427201	0.00957956	0.0102929	0.00595551	0
Landshut_2_2	Landshut	EU	0.7475	0.0075601	0.00045906	0.00905674	0.00739521	0.00163607	0
Landshut_2_20	Landshut	EU	1.157	0.0107636	0.0184329	0.00794807	0.00774752	0.0198898	0
Landshut_2_6	Landshut	EU	0.7762	0.0110374	0.0205327	0.00852558	0.00768954	0.0220065	0
Landshut_2_7	Landshut	EU	1.1784	0.00928898	0.0109202	0.0107429	0.00746632	0.0122389	0
Landshut_2_8	Landshut	EU	1.9607	0.00837414	0.00531803	0.01027	0.00743912	0.00656256	0
Landshut_3_11	Landshut	EU	1.1771	0.00476825	0.00615295	0.0138077	0.00374701	0.00682311	0
Landshut_3_2	Landshut	EU	0.7845	0.0024768	0.00509213	0.0133876	0.00164972	0.0054169	0
Landshut_3_20	Landshut	EU	0.9459	0.00886256	0.0250118	0.00579493	0.00484075	0.0260902	0
Landshut_3_3	Landshut	EU	0.7987	0.0124256	0.00966057	0.0107544	0.0107613	0.0114854	0
Landshut_3_5	Landshut	EU	0.6665	0.00926096	0.0105268	0.00857476	0.00750018	0.011846	0
Landshut_3_8	Landshut	EU	2.4776	-0.0179292	-0.0047515	0.0177419	-0.0169652	-0.00749775	0
Landshut_4_10	Landshut	EU	0.679	0.0099784	0.0184887	0.00818902	0.00696328	0.019822	0
Landshut_4_11	Landshut	EU	1.1715	0.0117788	0.0168667	0.00760744	0.00899529	0.0185017	0
Landshut_4_12	Landshut	EU	1.0088	0.00955594	0.0268131	0.00905067	0.0052438	0.0279779	0
Landshut_4_13	Landshut	EU	1.2655	0.0115354	0.0096898	0.0118955	0.0098776	0.011375	0
Landshut_4_4	Landshut	EU	1.4629	0.00944088	-0.000173419	0.0102188	0.00935178	0.0013056	0
Landshut_4_5	Landshut	EU	1.2051	0.012879	0.016042	0.010253	0.0102109	0.0178592	0
Landshut_4_6	Landshut	EU	0.8685	0.010406	-0.0096934	0.00910207	0.0117943	-0.00794619	0
Landshut_4_7	Landshut	EU	0.8616	0.00946209	0.00520994	0.0102564	0.00853058	0.00662599	0
Landshut_4_9	Landshut	EU	1.0954	0.00841988	0.0116969	0.00945515	0.00648641	0.0128701	0
Landshut_47_1	Landshut	EU	1.5348	0.0106833	0.0139181	0.00984012	0.00837446	0.015418	0
Landshut_47_10	Landshut	EU	0.7211	0.00693386	0.00193016	0.0072889	0.00654655	0.00299109	0
Landshut_47_14	Landshut	EU	1.0321	0.0108053	0.00949113	0.00803922	0.00918754	0.0110646	0
Landshut_47_16	Landshut	EU	0.5181	0.0114024	0.012476	0.00798445	0.0093103	0.0141062	0
Landshut_47_17	Landshut	EU	0.6296	0.00868844	0.0313427	0.00795637	0.00367838	0.032316	0
Landshut_47_19	Landshut	EU	0.6928	0.00833718	0.0247234	0.00919261	0.00436694	0.0257233	0
Landshut_47_2	Landshut	EU	0.6203	0.00818477	0.0197989	0.00827421	0.00498678	0.0208355	0
Landshut_47_20	Landshut	EU	0.562	0.0133132	0.018208	0.00829677	0.0103009	0.0200664	0
Landshut_48_13	Landshut	EU	0.5051	0.0103071	0.00648346	0.00783198	0.00916596	0.00801602	0
Landshut_48_3	Landshut	EU	0.8068	0.0129412	0.0164239	0.00840393	0.0102126	0.0182461	0
Landshut_48_4	Landshut	EU	1.1927	-0.0067815	-0.00322514	0.0146089	-0.00619349	-0.0042463	0
Landshut_48_6	Landshut	EU	1.4459	-0.0055679	-0.00590225	0.00852274	-0.00457603	-0.0067006	0
Landshut_48_8	Landshut	EU	1.7211	0.0115584	0.0268492	0.00736646	0.00721599	0.0283268	0
Landshut_48_9	Landshut	EU	0.8186	0.00856273	0.00565927	0.0120929	0.007572	0.0069291	0
Landshut_49_11	Landshut	EU	0.8761	0.0113412	0.0133558	0.0114743	0.00911231	0.0149655	0
Landshut_49_15	Landshut	EU	3.6392	0.012449	0.0177833	0.0135406	0.00951376	0.0195118	0
Landshut_49_19	Landshut	EU	2.3408	0.00776899	0.0185051	0.0111075	0.00477851	0.0194926	0
Landshut_49_2	Landshut	EU	0.9433	0.00922866	0.02026	0.0101288	0.00594568	0.0214542	0
Landshut_49_8	Landshut	EU	1.1278	0.00927279	0.0250016	0.0106298	0.00524751	0.0261444	0
Landshut_5_1	Landshut	EU	0.9347	0.0120374	0.00317074	0.0123283	0.0113932	0.00501476	0
Landshut_5_11	Landshut	EU	1.0915	0.00872314	0.0223725	0.0139367	0.00511591	0.0234617	0
Landshut_5_12	Landshut	EU	0.875	0.0117045	0.0183147	0.00863122	0.00869532	0.0199202	0
Landshut_5_13	Landshut	EU	1.1569	0.0103468	0.00883886	0.012111	0.00883674	0.0103486	0
Landshut_5_14	Landshut	EU	1.5757	0.00977945	0.00690193	0.0117476	0.00857935	0.0083468	0
Landshut_5_15	Landshut	EU	2.2726	0.00900738	0.0198976	0.011158	0.00578382	0.0210617	0
Landshut_5_19	Landshut	EU	0.8179	0.0120109	0.0215241	0.012818	0.00849595	0.023138	0
Landshut_5_20	Landshut	EU	1.0273	0.00913548	0.0110095	0.0107427	0.00730075	0.012303	0
Landshut_5_6	Landshut	EU	1.3921	0.0109297	0.0160705	0.0111342	0.00828116	0.0175824	0
Landshut_5_8	Landshut	EU	0.7486	0.00919952	0.0155556	0.0123974	0.00665283	0.0168032	0
Landshut_50_13	Landshut	EU	0.6748	0.011839	-0.0219244	0.00744381	0.015123	-0.0198024	0
Landshut_50_14	Landshut	EU	1.6284	0.0114724	-0.00145795	0.00839029	0.0115592	0.000354671	0
Landshut_50_16	Landshut	EU	0.7899	0.01091	0.0196802	0.00785017	0.00769705	0.0211446	0
Landshut_50_5	Landshut	EU	0.5987	0.00876546	0.0235487	0.007142	0.00497372	0.02463	0
Landshut_50_6	Landshut	EU	1.1793	0.00994244	0.0123453	0.0117834	0.00788881	0.0137486	0
Landshut_50_8	Landshut	EU	0.8378	0.011512	-0.000843478	0.00847894	0.0115022	0.000967775	0
Landshut_50_9	Landshut	EU	0.9946	0.00556123	-0.0231184	0.0116155	0.00910927	-0.0219638	0
Landshut_51_10	Landshut	EU	0.9684	0.00607494	0.0104199	0.0108583	0.00437011	0.011242	0
Landshut_51_13	Landshut	EU	1.1178	-0.000324087	-0.0227729	0.0110413	0.00324237	-0.0225432	0
Landshut_51_14	Landshut	EU	1.8777	0.0121422	-0.000547154	0.0095317	0.0120783	0.00135904	0
Landshut_51_15	Landshut	EU	0.7142	0.0117708	0.0144222	0.00899419	0.00936972	0.016086	0
Landshut_51_16	Landshut	EU	0.7904	0.0117196	0.0140338	0.0098921	0.00937994	0.0156944	0
Landshut_51_2	Landshut	EU	1.0098	0.0111232	0.00357238	0.00802585	0.0104274	0.00526845	0
Landshut_51_4	Landshut	EU	0.8535	0.0104543	0.0194384	0.00708498	0.00728476	0.0208345	0
Landshut_51_6	Landshut	EU	1.1193	0.0100825	-0.0217365	0.00949325	0.0133587	-0.0198917	0
Landshut_51_7	Landshut	EU	1.1848	0.00963523	-0.00341328	0.00822301	0.0100506	-0.00186398	0
Landshut_51_8	Landshut	EU	1.0291	0.0079583	-0.000310976	0.00719428	0.00790896	0.000937804	0
Lanzhou_2_15	Lanzhou	CN	1.4427	0.000547037	-0.0537276	0.0115564	0.00894515	-0.0529806	0
Lanzhou_3_15	Lanzhou	CN	0.9843	0.0118055	-0.018323	0.00816724	0.0145265	-0.0162506	0
Lanzhou_33_7	Lanzhou	CN	1.0547	0.00743305	-0.00831012	0.00967304	0.00864152	-0.00704502	0
Lanzhou_35_14	Lanzhou	CN	0.8619	0.0110533	0.0190188	0.00754465	0.00794204	0.0205137	0
Lanzhou_37_15	Lanzhou	CN	1.02	0.00745256	-0.0576048	0.0103525	0.0163722	-0.0557298	0
Linkoping_13_1	Linkoping	EU	0.4971	0.00267413	0.0131552	0.00803368	0.000583283	0.0134115	0
Linkoping_13_2	Linkoping	EU	0.4334	0.00663947	0.0102971	0.00605012	0.00494691	0.011209	0
Linkoping_13_3	Linkoping	EU	0.7594	0.012323	0.0162653	0.00682102	0.00962682	0.0179928	0
Linkoping_13_4	Linkoping	EU	0.5597	0.00877967	0.0237235	0.00674872	0.0049604	0.0248049	0
Linkoping_13_8	Linkoping	EU	0.5946	0.0115522	0.023132	0.00720885	0.00779137	0.0246544	0
Linkoping_15_10	Linkoping	EU	0.5438	0.00820418	0.0140294	0.0100483	0.00590849	0.0151401	0
Linkoping_15_2	Linkoping	EU	0.8726	0.0114866	0.0182536	0.0117361	0.00848964	0.0198257	0
Linkoping_15_4	Linkoping	EU	0.7992	0.0113284	0.0276688	0.0049604	0.00686059	0.0291003	0
Linkoping_15_8	Linkoping	EU	0.7563	0.0116107	0.0270669	0.00954843	0.00723355	0.0285499	0
Linkoping_16_10	Linkoping	EU	1.2071	0.0081026	0.0120233	0.00927979	0.00612198	0.0131428	0
Linkoping_16_2	Linkoping	EU	0.7156	0.00911907	0.0289855	0.0103467	0.00447246	0.0300552	0
Linkoping_16_3	Linkoping	EU	0.5113	0.00956877	0.0196301	0.00624511	0.00638013	0.0208853	0
Linkoping_16_4	Linkoping	EU	0.9448	0.0126319	0.0251113	0.0119611	0.00854809	0.0267782	0
Linkoping_16_5	Linkoping	EU	0.9652	0.0107708	0.017477	0.00983213	0.00790419	0.0189467	0
Linkoping_16_6	Linkoping	EU	1.3122	0.00998575	0.023589	0.0103149	0.00617268	0.0248607	0
Linkoping_16_7	Linkoping	EU	0.8513	0.0106257	0.0316413	0.0119206	0.00554506	0.0329139	0
Linkoping_25_11	Linkoping	EU	0.7869	0.0105289	0.0282128	0.0100475	0.0059858	0.0295125	0
Linkoping_25_2	Linkoping	EU	0.5678	0.00989172	0.0243672	0.0113463	0.00595807	0.0256146	0
Linkoping_25_5	Linkoping	EU	0.7496	0.0116334	0.0238173	0.00664866	0.00776437	0.0253439	0
Linkoping_25_7	Linkoping	EU	1.7292	0.0103528	0.0227916	0.00833897	0.00665993	0.0241305	0
Linkoping_25_8	Linkoping	EU	0.517	0.00819493	0.0294968	0.0075207	0.00347972	0.0304157	0
Linkoping_25_9	Linkoping	EU	0.5305	0.00926471	0.0161833	0.00523679	0.00661902	0.0174334	0
Linkoping_27_2	Linkoping	EU	0.7007	0.00915046	0.0137314	0.00771682	0.00688973	0.0149938	0
Linkoping_27_4	Linkoping	EU	2.3939	0.00932304	0.028271	0.0143259	0.0047857	0.0293814	0
Linkoping_27_6	Linkoping	EU	1.3581	0.0115752	0.0232654	0.00691896	0.0077932	0.0247898	0
Linkoping_27_7	Linkoping	EU	1.1542	0.00974963	0.0211046	0.00852521	0.0063281	0.02237	0
Linkoping_27_8	Linkoping	EU	0.9034	0.00963132	0.0272303	0.00588972	0.00525298	0.0284018	0
Linkoping_37_1	Linkoping	EU	1.5062	0.0110259	0.00382994	0.00888815	0.010291	0.00550761	0
Linkoping_37_2	Linkoping	EU	1.7057	0.0059442	0.00650946	0.0165354	0.00485271	0.00735919	0
Linkoping_37_3	Linkoping	EU	1.146	0.00968248	-0.00251777	0.0112885	0.00995714	-0.000972099	0
Linkoping_37_8	Linkoping	EU	1.2642	0.0109949	0.0084356	0.014917	0.0095399	0.0100517	0
Linkoping_37_9	Linkoping	EU	1.3097	0.0111313	0.0092377	0.0105921	0.00954915	0.0108653	0
Linkoping_38_10	Linkoping	EU	1.3777	0.0104498	0.019216	0.0203739	0.00731511	0.0206142	0
Linkoping_38_6	Linkoping	EU	1.7212	0.0107835	-0.0149246	0.0112325	0.0129855	-0.013054	0
Linkoping_38_7	Linkoping	EU	1.4629	0.0109527	-0.0160526	0.0101366	0.013329	-0.0141416	0
Linkoping_38_9	Linkoping	EU	1.3445	0.00823031	0.026137	0.0104437	0.00404026	0.0271027	0
Linkoping_40_1	Linkoping	EU	0.754	0.00983044	0.0242713	0.00772973	0.00591254	0.0255103	0
Linkoping_40_10	Linkoping	EU	0.5983	0.00697708	0.0292654	0.00886233	0.00231307	0.0299965	0
Linkoping_40_3	Linkoping	EU	0.9458	0.00956471	0.0215384	0.0116051	0.00607761	0.0227694	0
Linkoping_40_4	Linkoping	EU	0.542	0.0090007	0.0165967	0.00559256	0.00629359	0.0178004	0
Linkoping_40_5	Linkoping	EU	1.1052	0.00904739	0.0218605	0.010169	0.00551627	0.0230067	0
Linkoping_40_6	Linkoping	EU	1.1378	0.00917375	0.0165462	0.00992533	0.00647241	0.0177776	0
Linkoping_5_1	Linkoping	EU	0.5165	0.0110451	0.0151324	0.00845925	0.00854186	0.0166739	0
Linkoping_5_10	Linkoping	EU	0.4882	0.00698272	0.0278713	0.00637272	0.00253672	0.0286205	0
Linkoping_5_2	Linkoping	EU	0.558	0.0056727	0.0154194	0.00534503	0.00319073	0.016117	0
Linkoping_5_4	Linkoping	EU	0.6281	0.00560252	0.0211507	0.00767556	0.00222485	0.0217667	0
Linkoping_5_6	Linkoping	EU	1.071	0.0125866	0.0204884	0.00790641	0.00922652	0.0222051	0
Linkoping_5_9	Linkoping	EU	1.5693	0.0127429	0.0207347	0.00995154	0.00934237	0.0224729	0
Linkoping_8_2	Linkoping	EU	0.9688	0.0071506	0.0149721	0.0110634	0.0047204	0.0159064	0
Linkoping_8_4	Linkoping	EU	0.7162	0.0105523	0.0323115	0.00837641	0.00536775	0.0335645	0
Linkoping_8_5	Linkoping	EU	0.8054	0.0109234	0.020861	0.0117134	0.00752557	0.022313	0
Linkoping_8_7	Linkoping	EU	1.3084	0.0116847	0.0196509	0.00862239	0.00846674	0.0212368	0
Linkoping_8_8	Linkoping	EU	0.4477	-0.00643683	-0.0196946	0.0169588	-0.00327667	-0.020459	0
Loja_1_16	Loja	sAM	0.8222	0.0113067	0.0187219	0.00933063	0.00823872	0.0202601	0
Loja_1_19	Loja	sAM	1.9953	0.0116139	0.00925005	0.0123179	0.0100239	0.010953	0
Loja_1_7	Loja	sAM	4.0953	0.00993297	0.0212698	0.0125646	0.00648334	0.0225618	0
Loja_2_1	Loja	sAM	1.0283	0.0118983	0.013777	0.00804746	0.00959664	0.0154687	0
Loja_2_10	Loja	sAM	1.8051	0.00984233	-0.00662981	0.0109357	0.0107583	-0.00500851	0
Loja_2_11	Loja	sAM	0.8299	0.00905868	0.0146402	0.00799742	0.00665692	0.0158771	0
Loja_2_13	Loja	sAM	0.6581	0.00958759	0.0109269	0.0130045	0.00776022	0.0122922	0
Loja_2_2	Loja	sAM	3.2166	0.00769965	0.0248457	0.0109833	0.00371813	0.0257443	0
Loja_2_20	Loja	sAM	2.2485	0.00873348	0.0135685	0.00925075	0.00650338	0.0147676	0
Loja_2_3	Loja	sAM	0.6074	0.00762092	0.00610719	0.0104256	0.00657172	0.00722417	0
Loja_2_6	Loja	sAM	1.8674	0.00878034	0.0238229	0.00741979	0.00494551	0.0249031	0
Loja_2_7	Loja	sAM	1.0253	0.00832802	0.0217481	0.00946677	0.00482333	0.0227832	0
Loja_3_2	Loja	sAM	1.238	0.0107932	0.00938418	0.0136264	0.00919235	0.0109571	0
Loja_3_3	Loja	sAM	0.9535	0.00936641	0.0156879	0.00863204	0.00679696	0.01696	0
Loja_3_4	Loja	sAM	0.4686	0.00432329	0.020987	0.0051517	0.000986977	0.0214049	0
Loja_3_5	Loja	sAM	1.6819	0.00559362	0.0234361	0.00739709	0.00185854	0.0240226	0
Loja_36_13	Loja	sAM	1.7462	0.00138957	-0.0204034	0.0135476	0.00456427	-0.0199349	0
Loja_36_16	Loja	sAM	0.5082	0.00100137	-0.0365649	0.00706105	0.00670904	-0.035958	0
Loja_36_17	Loja	sAM	0.8153	0.00804501	0.00107017	0.00895477	0.00777855	0.00231551	0
Loja_36_19	Loja	sAM	1.5224	0.00150144	-0.0230848	0.0123935	0.00509422	-0.0225657	0
Loja_36_5	Loja	sAM	1.9281	0.00173523	-0.0251611	0.0140337	0.00564993	-0.0245798	0
Loja_36_8	Loja	sAM	0.8484	-0.000872198	-0.0373206	0.0102893	0.00497676	-0.0369975	0
Loja_37_1	Loja	sAM	0.8796	0.00965052	0.0306204	0.00835163	0.00474162	0.031753	0
Loja_37_10	Loja	sAM	4.4003	0.00725345	0.0126066	0.0103492	0.00519205	0.0135861	0
Loja_37_11	Loja	sAM	1.01	0.00839142	0.0171008	0.00853781	0.00561295	0.018203	0
Loja_37_13	Loja	sAM	1.1553	0.0105645	0.00735329	0.00944557	0.00928411	0.0089154	0
Loja_37_15	Loja	sAM	2.4765	0.00971364	-0.00799344	0.011437	0.0108445	-0.00637548	0
Loja_37_18	Loja	sAM	0.7849	0.0107426	0.0183253	0.00639343	0.00774364	0.0197802	0
Loja_37_19	Loja	sAM	1.004	0.00762101	0.0169036	0.0196858	0.00488288	0.0178877	0
Loja_37_6	Loja	sAM	1.0063	0.00896283	0.0204519	0.0083354	0.00565311	0.0216022	0
Loja_38_12	Loja	sAM	1.9721	0.00796363	0.0182787	0.0120742	0.00500618	0.0192994	0
Loja_38_14	Loja	sAM	0.8317	0.00788955	-0.013923	0.00606993	0.00997046	-0.0125174	0
Loja_38_4	Loja	sAM	1.2132	0.00791641	0.0129014	0.00660106	0.00580072	0.013981	0
Loja_38_6	Loja	sAM	0.8681	0.00578278	0.0215278	0.0104637	0.0023439	0.0221674	0
Loja_38_7	Loja	sAM	2.236	0.00950359	0.0190635	0.0118271	0.00640439	0.0203155	0
Loja_38_8	Loja	sAM	1.1575	0.00734588	0.0216804	0.00868611	0.00386388	0.0225626	0
Loja_39_13	Loja	sAM	0.9865	0.00944931	0.0199116	0.00880061	0.00621812	0.0211446	0
Loja_39_16	Loja	sAM	0.8118	0.00854513	0.0302463	0.00925164	0.00370836	0.0312107	0
Loja_39_9	Loja	sAM	1.9608	0.0104491	0.0297052	0.0088923	0.00567354	0.0309741	0
Loja_40_11	Loja	sAM	1.0559	0.00769203	0.0118546	0.00721952	0.00574285	0.012912	0
Loja_40_12	Loja	sAM	0.5862	0.00757624	0.0165042	0.00574281	0.00490115	0.0174862	0
Loja_40_2	Loja	sAM	0.5445	0.00979229	0.0132669	0.00905773	0.00759633	0.0146354	0
Loja_40_4	Loja	sAM	1.3088	0.0080635	0.00826301	0.00956086	0.0066716	0.00942269	0
Loja_40_5	Loja	sAM	0.6405	0.00789268	-0.000713926	0.0110321	0.00790719	0.00052955	0
Loja_40_7	Loja	sAM	2.0088	0.0109896	0.0114267	0.0100073	0.0090668	0.0130051	0
Loja_40_NA	Loja	sAM	0.8334	0.00843368	0.0142475	0.0075309	0.00610104	0.0153914	0
Loja_5_1	Loja	sAM	0.7479	0.0101215	0.00577582	0.00948295	0.00909331	0.00728806	0
Loja_5_10	Loja	sAM	0.7846	0.0060996	0.0160221	0.010727	0.0035181	0.016779	0
Loja_5_20	Loja	sAM	0.9945	0.0108702	0.0137972	0.00760323	0.00857798	0.0153278	0
Loja_5_3	Loja	sAM	0.8699	0.00952356	0.0158195	0.00665472	0.0069316	0.0171145	0
Loja_5_4	Loja	sAM	0.5799	0.0102547	-0.0149487	0.00810851	0.0124669	-0.0131604	0
Loja_5_5	Loja	sAM	0.9353	0.00802421	0.0156348	0.0166936	0.00547959	0.0166976	0
Loja_5_8	Loja	sAM	0.946	0.00865148	0.0134959	0.0083862	0.00643374	0.0146832	0
Medellin_1_10	Medellin	sAM	1.1517	0.0120941	0.0188342	0.00748192	0.00899892	0.0204943	0
Medellin_1_4	Medellin	sAM	1.5104	0.0123867	0.0187633	0.0117397	0.00929895	0.02047	0
Medellin_1_8	Medellin	sAM	1.0943	0.00973346	0.0167473	0.0103353	0.00699377	0.0180638	0
Medellin_2_1	Medellin	sAM	0.444	0.0100921	0.018296	0.00459449	0.00710574	0.0196495	0
Medellin_2_12	Medellin	sAM	1.4252	0.00925411	0.0159533	0.010838	0.00664453	0.0172046	0
Medellin_2_3	Medellin	sAM	0.4569	0.0108842	0.0213143	0.00468592	0.00741593	0.0227545	0
Medellin_2_6	Medellin	sAM	1.2813	0.00915355	0.0153919	0.0092739	0.00663303	0.0166343	0
Medellin_3_18	Medellin	sAM	1.3931	0.00624607	-0.0023847	0.012736	0.00654222	-0.00137824	0
Medellin_3_19	Medellin	sAM	1.5259	0.00879371	0.02986	0.0109851	0.00401431	0.030868	0
Medellin_3_2	Medellin	sAM	0.737	0.0103015	0.0225879	0.00574536	0.00664116	0.0239213	0
Medellin_3_8	Medellin	sAM	1.146	0.0110132	0.0368914	0.0118434	0.00510651	0.0381601	0
Medellin_36_1	Medellin	sAM	1.2795	0.00912201	0.0163341	0.00854298	0.00645449	0.01756	0
Medellin_36_16	Medellin	sAM	0.4445	0.00928795	0.0190325	0.00604949	0.00619626	0.0202511	0
Medellin_36_5	Medellin	sAM	0.7494	0.0103522	0.019904	0.00704898	0.00711109	0.0212784	0
Medellin_37_19	Medellin	sAM	1.6134	0.00861064	0.0250695	0.0126754	0.00458289	0.0261078	0
Medellin_38_1	Medellin	sAM	1.1223	0.0080071	0.0121333	0.011804	0.00601045	0.0132365	0
Medellin_38_14	Medellin	sAM	1.2895	0.00800502	0.0219814	0.0126983	0.00446782	0.022963	0
Medellin_38_19	Medellin	sAM	1.1018	0.00671938	0.0279939	0.0057687	0.00225744	0.0287004	0
Medellin_38_3	Medellin	sAM	0.4025	0.00895329	0.0177642	0.0033342	0.00606413	0.0189461	0
Medellin_39_10	Medellin	sAM	0.8397	0.00773939	0.0213272	0.00897801	0.00430779	0.0222753	0
Medellin_4_1	Medellin	sAM	0.9055	0.00847999	0.0302327	0.0127549	0.00364614	0.0311871	0
Medellin_4_10	Medellin	sAM	2.119	0.00746574	0.00907369	0.0137394	0.00595438	0.0101299	0
Medellin_4_6	Medellin	sAM	1.1942	0.00837416	0.0222691	0.00652221	0.0047874	0.0233049	0
Medellin_4_7	Medellin	sAM	0.957	0.00613336	0.0151433	0.0131157	0.00368891	0.0159164	0
Medellin_40_3	Medellin	sAM	0.7149	0.0102476	-0.00871975	0.0110094	0.0114855	-0.00700933	0
Medellin_5_2	Medellin	sAM	1.7464	0.0110658	0.00503844	0.00887696	0.0101413	0.00670747	0
Melbourne_1_9	Melbourne	OC	1.6583	0.00467068	-0.0450923	0.012311	0.0116672	-0.0438065	0
Melbourne_2_19	Melbourne	OC	0.4181	0.0107582	0.00305216	0.0050231	0.0101483	0.00469754	0
Melbourne_25_14	Melbourne	OC	0.6479	-0.000359188	-0.0232477	0.00662177	0.00328197	-0.0230176	0
Melbourne_25_9	Melbourne	OC	0.765	0.0110801	0.0255149	0.0110302	0.00695224	0.026934	0
Melbourne_26_10	Melbourne	OC	2.2767	-0.00480368	-0.0329032	0.0101468	0.000402662	-0.0332496	0
Melbourne_26_16	Melbourne	OC	0.9984	-0.00688899	-0.0354131	0.0123895	-0.00126435	-0.0360548	0
Melbourne_26_2	Melbourne	OC	0.5305	0.00582898	0.00746919	0.0124544	0.00458877	0.00828908	0
Melbourne_26_5	Melbourne	OC	0.6268	0.00196502	-0.0137704	0.00763845	0.004095	-0.0132935	0
Melbourne_29_8	Melbourne	OC	1.1392	0.0052594	-0.0265419	0.0105519	0.00934672	-0.0253924	0
Melbourne_30_1	Melbourne	OC	0.4878	0.00779688	-0.00691047	0.00570868	0.00878192	-0.00560569	0
Melbourne_30_9	Melbourne	OC	0.8556	0.00951639	-0.00737272	0.00721139	0.0105526	-0.00579326	0
Melbourne_31_15	Melbourne	OC	0.9289	0.0113972	0.00869213	0.00999531	0.0098971	0.010368	0
Melbourne_31_20	Melbourne	OC	1.677	0.0110864	0.0153483	0.0112779	0.00854892	0.0168936	0
Melbourne_31_5	Melbourne	OC	0.762	0.0103937	0.0141811	0.00419886	0.00804732	0.0156325	0
Melbourne_31_9	Melbourne	OC	1.4443	-0.00918959	-0.00592654	0.0172405	-0.00814934	-0.00729114	0
Melbourne_5_17	Melbourne	OC	0.5721	0.00866333	0.0200247	0.0073187	0.00542411	0.0211334	0
Melbourne_5_18	Melbourne	OC	0.6186	0.00960299	0.0102282	0.00793668	0.00788472	0.0116045	0
Melbourne_5_19	Melbourne	OC	0.4152	0.00638658	-0.0280318	0.00477028	0.0106931	-0.0266876	0
Melbourne_5_8	Melbourne	OC	0.4174	0.0108449	-0.0230296	0.00383763	0.014314	-0.0210495	0
Memphis_1_1	Memphis	nAM	0.9717	0.0083868	0.0113004	0.0111563	0.00651577	0.0124733	0
Memphis_1_11	Memphis	nAM	1.3491	0.0100289	-0.0155696	0.0111155	0.012341	-0.0138091	0
Memphis_1_13	Memphis	nAM	0.9403	0.00915686	-0.0064265	0.0117916	0.0100495	-0.00491493	0
Memphis_1_2	Memphis	nAM	0.5701	0.00970166	-0.0201515	0.00595446	0.0127346	-0.0183857	0
Memphis_1_20	Memphis	nAM	1.1103	0.00847371	0.00288926	0.0129103	0.00791741	0.00417926	0
Memphis_1_4	Memphis	nAM	0.7798	0.0103791	0.00213085	0.00705604	0.00991801	0.00372827	0
Memphis_1_7	Memphis	nAM	1.1523	0.0107709	0.00125888	0.0110079	0.0104414	0.00292832	0
Memphis_1_8	Memphis	nAM	1.1772	0.00877098	0.0130898	0.0125116	0.00661529	0.0143008	0
Memphis_1_9	Memphis	nAM	1.1389	0.011502	9.1398e-05	0.0114714	0.0113461	0.00188958	0
Memphis_2_1	Memphis	nAM	1.0488	0.0108283	-0.0148617	0.00944612	0.0130198	-0.0129848	0
Memphis_2_11	Memphis	nAM	1.2067	0.0081928	0.00414887	0.0133682	0.0074429	0.00537942	0
Memphis_2_12	Memphis	nAM	1.026	0.00980259	-0.00521687	0.0128826	0.010498	-0.00361917	0
Memphis_2_15	Memphis	nAM	1.6175	0.0113894	-0.0176332	0.0104298	0.0140076	-0.0156344	0
Memphis_2_2	Memphis	nAM	1.3236	0.00953172	0.00514438	0.0131443	0.00860961	0.00657214	0
Memphis_2_20	Memphis	nAM	2.6694	0.00558875	-0.0122299	0.0141574	0.00743312	-0.011205	0
Memphis_2_4	Memphis	nAM	1.2591	0.010447	0.0159422	0.0145512	0.00782445	0.0173802	0
Memphis_2_6	Memphis	nAM	0.9681	0.0105173	-0.00758194	0.010919	0.0115739	-0.00584332	0
Memphis_2_7	Memphis	nAM	1.0689	0.00754786	0.00502129	0.012431	0.00666943	0.00614021	0
Memphis_3_1	Memphis	nAM	1.5562	0.0100196	-0.0175465	0.00998778	0.0126412	-0.015763	0
Memphis_3_10	Memphis	nAM	1.1965	0.0106478	0.00938717	0.00760873	0.00904824	0.0109373	0
Memphis_3_15	Memphis	nAM	1.8692	0.00902224	-0.0168403	0.013059	0.0115456	-0.0152216	0
Memphis_3_17	Memphis	nAM	1.4226	0.00617452	0.0257557	0.00659664	0.00206943	0.0264045	0
Memphis_3_2	Memphis	nAM	1.7766	0.00799477	-0.00333308	0.012054	0.00841775	-0.00204139	0
Memphis_3_5	Memphis	nAM	1.0461	0.00959846	-0.0115938	0.0113434	0.011294	-0.00994953	0
Memphis_3_6	Memphis	nAM	1.3346	0.00737207	-0.017918	0.0099704	0.0100843	-0.0165441	0
Memphis_3_9	Memphis	nAM	1.6085	0.0108626	0.00142788	0.011919	0.0105055	0.00310959	0
Memphis_4_1	Memphis	nAM	0.9582	0.00922316	-0.0253811	0.0138429	0.0130801	-0.0236258	0
Memphis_4_10	Memphis	nAM	1.1586	0.00835265	-0.0250514	0.0113194	0.0121687	-0.0234363	0
Memphis_4_16	Memphis	nAM	0.9112	0.0106587	-0.0286205	0.0127161	0.0150047	-0.0266008	0
Memphis_4_17	Memphis	nAM	0.9993	0.0100071	0.00730265	0.00768748	0.00874147	0.00877819	0
Memphis_4_3	Memphis	nAM	1.4968	0.011693	-0.00970282	0.008636	0.0130669	-0.00775418	0
Memphis_4_5	Memphis	nAM	1.1653	0.0114356	0.00261418	0.00868857	0.0108859	0.00437092	0
Memphis_4_6	Memphis	nAM	1.1996	0.00871436	-0.0257922	0.0104411	0.0126419	-0.0241115	0
Memphis_43_10	Memphis	nAM	1.7696	0.0117156	-0.0105574	0.0101207	0.0132229	-0.00859465	0
Memphis_43_11	Memphis	nAM	1.1426	0.00948261	-0.0255512	0.012757	0.013363	-0.0237533	0
Memphis_43_12	Memphis	nAM	1.1802	0.00849607	-0.0268203	0.00948548	0.0125871	-0.025161	0
Memphis_43_13	Memphis	nAM	0.958	0.00808744	-0.0189966	0.0124211	0.0109596	-0.0174976	0
Memphis_43_14	Memphis	nAM	1.2396	0.0125237	-0.0234702	0.0119036	0.0160411	-0.0212221	0
Memphis_43_3	Memphis	nAM	0.9287	0.00879894	-0.0256417	0.0128263	0.0127019	-0.0239496	0
Memphis_43_5	Memphis	nAM	0.6458	0.00962353	-0.0299363	0.00692852	0.0141881	-0.0280623	0
Memphis_43_6	Memphis	nAM	1.5573	0.00742675	-0.0354408	0.0129286	0.0128795	-0.0338426	0
Memphis_43_8	Memphis	nAM	0.9797	0.00971207	-0.021762	0.00736772	0.0129968	-0.0199747	0
Memphis_44_2	Memphis	nAM	1.6404	0.00899168	-0.0238588	0.0113368	0.0126133	-0.0221584	0
Memphis_44_3	Memphis	nAM	1.5106	0.0108909	-0.00246765	0.00681846	0.0111428	-0.000733556	0
Memphis_44_5	Memphis	nAM	1.3686	0.00880102	-0.0270307	0.0111232	0.0129212	-0.0253212	0
Memphis_44_6	Memphis	nAM	1.2195	0.0109925	0.000400613	0.00983649	0.0107945	0.00211529	0
Memphis_44_7	Memphis	nAM	2.4865	0.0104926	-0.0200239	0.0102799	0.0134959	-0.018136	0
Memphis_44_9	Memphis	nAM	2.838	0.0117688	-0.0270726	0.0112978	0.015859	-0.0248982	0
Memphis_45_12	Memphis	nAM	0.618	0.0103171	-0.0376874	0.00440312	0.0160857	-0.0356094	0
Memphis_45_14	Memphis	nAM	0.5921	0.00921604	-0.0129774	0.0103716	0.0111327	-0.011376	0
Memphis_47_1	Memphis	nAM	1.24	-0.00127152	-0.0301721	0.0108484	0.00346409	-0.0299995	0
Memphis_5_10	Memphis	nAM	1.0075	0.0104617	-0.011628	0.0128564	0.0121519	-0.00984831	0
Memphis_5_12	Memphis	nAM	0.9152	0.0113829	-0.000982063	0.00701714	0.0113963	0.000810699	0
Memphis_5_14	Memphis	nAM	0.7479	0.0104284	7.57029e-05	0.00608399	0.0102882	0.00170613	0
Memphis_5_16	Memphis	nAM	1.2684	0.0111823	-0.0296993	0.0104575	0.0156906	-0.0275844	0
Memphis_5_18	Memphis	nAM	1.3252	0.0115641	-0.0297867	0.00497351	0.0160813	-0.0276109	0
Memphis_5_19	Memphis	nAM	1.0435	0.0113861	-0.0247494	0.0138007	0.0151176	-0.0226635	0
Memphis_5_20	Memphis	nAM	0.7059	0.00342895	-0.0161514	0.0160399	0.00591338	-0.0154162	0
Memphis_5_4	Memphis	nAM	0.8125	0.00719313	-0.0238986	0.0130754	0.0108431	-0.0224791	0
Memphis_5_8	Memphis	nAM	0.9774	0.00858169	0.00343011	0.0107144	0.00793945	0.00473035	0
Mexico_City_1_10	Mexico_City	nAM	0.5469	0.0104592	-0.0114331	0.00582307	0.012119	-0.00965616	0
Mexico_City_1_12	Mexico_City	nAM	1.8997	0.00523819	0.00745231	0.011287	0.0040079	0.00817999	0
Mexico_City_1_14	Mexico_City	nAM	1.1138	0.0111081	-0.0201753	0.0109618	0.0141275	-0.0181892	0
Mexico_City_1_15	Mexico_City	nAM	0.66	0.00986701	-0.015861	0.00762618	0.0122267	-0.0141222	0
Mexico_City_1_16	Mexico_City	nAM	0.6013	0.00907991	-0.000619937	0.00642533	0.0090651	0.000808107	0
Mexico_City_1_18	Mexico_City	nAM	0.4759	0.00769614	-0.0110818	0.00601852	0.00933496	-0.00974144	0
Mexico_City_1_2	Mexico_City	nAM	2.4228	0.0104781	-0.00591	0.00967402	0.0112736	-0.00419811	0
Mexico_City_1_4	Mexico_City	nAM	1.1146	0.00746945	-0.0126961	0.00833209	0.00936359	-0.0113713	0
Mexico_City_1_6	Mexico_City	nAM	1.1218	0.0125137	-0.0306613	0.00722119	0.0171561	-0.0283262	0
Mexico_City_1_8	Mexico_City	nAM	1.0727	0.0124795	-0.000681535	0.0095301	0.0124324	0.00127908	0
Mexico_City_18_11	Mexico_City	nAM	1.3376	0.0103263	-0.0347134	0.00923622	0.0156295	-0.0326706	0
Mexico_City_18_12	Mexico_City	nAM	1.2276	0.00642457	0.00609869	0.0105883	0.00539143	0.00702863	0
Mexico_City_18_5	Mexico_City	nAM	1.7504	0.0113384	-0.0108643	0.0106326	0.0128983	-0.00895684	0
Mexico_City_2_1	Mexico_City	nAM	1.9383	0.010009	-0.00524154	0.0157193	0.0107057	-0.00361127	0
Mexico_City_2_11	Mexico_City	nAM	1.5343	0.00937478	0.00466427	0.012063	0.0085297	0.00607338	0
Mexico_City_2_13	Mexico_City	nAM	1.0004	0.00963365	-0.0119581	0.0107858	0.0113857	-0.0103039	0
Mexico_City_2_19	Mexico_City	nAM	2.4672	0.00917195	-0.0149742	0.0141236	0.0114015	-0.013355	0
Mexico_City_2_3	Mexico_City	nAM	1.0225	0.0108162	-0.00144916	0.00995741	0.0109097	0.000260709	0
Mexico_City_2_5	Mexico_City	nAM	2.0743	0.0100158	-0.0308708	0.00885766	0.0147217	-0.0289239	0
Mexico_City_2_7	Mexico_City	nAM	1.9298	0.0112924	-0.0112689	0.0138211	0.0129162	-0.0093636	0
Mexico_City_2_9	Mexico_City	nAM	1.3825	0.0114965	-0.0212253	0.00770474	0.0146753	-0.0191655	0
Mexico_City_20_10	Mexico_City	nAM	1.3357	0.0114951	-0.0220884	0.00853481	0.014809	-0.0200182	0
Mexico_City_20_12	Mexico_City	nAM	1.604	0.0113795	-0.0295438	0.0111431	0.0158611	-0.0273999	0
Mexico_City_20_13	Mexico_City	nAM	0.9916	0.0115389	-0.0160079	0.0122023	0.0139011	-0.0140057	0
Mexico_City_20_18	Mexico_City	nAM	1.0826	0.0106786	-0.0265197	0.00855589	0.0146957	-0.0245227	0
Mexico_City_20_6	Mexico_City	nAM	1.1853	0.00955649	-0.0115322	0.0104822	0.0112429	-0.00989523	0
[truncated: 1,158 more rows]

## Sheet: HB9 PCs het
sample	pop	range	coverage	PC1	PC2	het	PC1.rot	PC2.rot	geno
[truncated: 2,096 more rows]

[truncated: 6 more sheets: HB13 PCs het, Toronto HB7a1 PCs het, Toronto HB7a2 PCs het, Toronto HB7b PCs het, Toronto HB9 PCs het, Toronto HB13 PCs het]
