# Supplementary material for: Haploblocks contribute to parallel climate adaptation following global invasion of a cosmopolitan plant
Source: Nat Ecol Evol. 2025 Jul 8;9(8):1441–55. doi: 10.1038/s41559-025-02751-2 (PMC12328208; doi:10.1038/s41559-025-02751-2)
Supplement: Supplementary file 16 — Haploblocks and population-genomic selection analysis datasets. [file 41559_2025_2751_MOESM16_ESM.xlsx]

## Sheet: Haploblock locations
name	chromosome	start	end
hb7a1	Chr04_Occ	1	3720000
hb7a2	Chr04_Occ	1400001	8500000
hb7b	Chr04_Occ	50800001	54500000
hb9	Chr05_Occ	3900001	5100000
hb13	Chr07_Occ	1	1800000

## Sheet: XtX and contrast
window	EU_xtx	nAM_xtx	sAM_xtx	OC_xtx	CN_xtx	JP_xtx	EU-nAM_contrast	EU-sAM_contrast	EU-OC_contrast	EU-CN_contrast	EU-JP_contrast
Chr01_Occ:1-20000	-3.61439	-4.79164	-7.7141	-5.40782	-2.04829	-0.344234	3.04558	0.415521	-0.980051	-1.50279	-1.83069
Chr01_Occ:1000001-1020000	3.26187	3.10878	4.00528	0.200337	4.32277	2.54598	-1.56622	-0.172051	-0.976852	-1.34928	1.915
Chr01_Occ:100001-120000	0.983047	0.217234	-1.99801	0.328254	-4.30021	0.204595	0.912535	1.92089	-2.06644	-2.47399	-1.62805
Chr01_Occ:10040001-10060000	2.77035	6.14031	6.92979	1.13442	2.23036	2.77012	1.11078	0.651728	-0.60681	-0.970057	-1.59196
Chr01_Occ:10060001-10080000	-1.10163	2.71162	-1.202	2.05773	0.695885	-0.611504	-0.86651	-1.20696	0.646791	-0.277577	-3.16248
Chr01_Occ:10080001-10100000	4.00099	6.27086	4.27111	-0.0569364	0.955338	1.82665	3.47764	2.73208	3.94944	3.64511	-0.958142
Chr01_Occ:10100001-10120000	4.06926	5.61195	4.15788	1.38652	0.546336	5.80106	3.26645	2.89963	1.95026	3.56207	0.526455
Chr01_Occ:10120001-10140000	-0.898095	3.88995	0.749763	1.7711	4.58836	4.70572	1.81248	-0.704638	0.760815	1.84422	-1.13109
Chr01_Occ:10140001-10160000	3.10056	-0.119966	3.24622	2.10651	0.813242	0.925199	1.97459	0.531313	2.52204	1.19568	-1.51499
Chr01_Occ:10160001-10180000	-1.15441	0.077536	0.854371	-1.99435	1.94822	4.0087	-1.41707	1.40181	-0.249264	-0.202717	-1.38051
Chr01_Occ:10180001-10200000	2.38079	2.2804	3.1872	3.3245	4.86252	3.756	2.39019	1.60786	-0.608486	2.52286	-0.0296446
Chr01_Occ:10200001-10220000	5.7178	2.06707	-3.51299	1.62854	2.29025	2.75638	3.08013	5.37222	1.24086	-0.150659	1.51564
Chr01_Occ:1020001-1040000	-0.017978	-0.989249	3.83237	1.7712	1.39147	0.21362	-0.49259	0.676981	1.84424	-0.128011	0.235694
Chr01_Occ:10220001-10240000	3.94366	1.9974	5.06043	3.48018	5.32648	3.64151	0.0461663	0.662471	0.793762	0.892346	-2.31123
Chr01_Occ:10240001-10260000	-2.47627	-1.29511	1.8277	-0.752732	2.62927	4.46747	-2.90907	0.368857	1.66933	-0.914519	-2.28681
Chr01_Occ:10260001-10280000	6.63029	0.297221	5.79263	2.20885	6.93737	4.86668	1.79937	-2.08084	1.0905	-0.379724	0.96009
Chr01_Occ:10280001-10300000	0.656895	3.33605	5.67711	-1.28926	1.54402	2.8683	-0.221195	-1.62551	0.471577	-3.24946	2.44063
Chr01_Occ:10300001-10320000	-0.961555	1.08571	2.18952	-1.61388	3.34634	2.16547	2.20999	-0.364073	-1.02004	-1.03604	1.11768
Chr01_Occ:10320001-10340000	4.01276	2.76057	3.76937	1.21201	3.68689	1.70483	0.717885	-0.682929	2.03731	1.86749	0.584023
Chr01_Occ:10340001-10360000	0.451556	5.56248	0.788478	1.355	1.33172	3.98502	0.813804	-2.98822	-0.391354	-0.27086	-1.13637
Chr01_Occ:10360001-10380000	-2.16975	-2.82623	-1.73574	-0.0506498	-0.997013	-2.68976	-0.652482	-0.115037	0.888281	-0.0739489	0.528821
Chr01_Occ:10380001-10400000	3.10129	1.04502	2.37878	2.38872	2.76221	4.71765	-1.32447	0.113524	1.05808	0.0903096	-1.22531
Chr01_Occ:10400001-10420000	3.60215	5.60324	2.70853	2.63028	4.36397	1.8207	1.96982	0.497657	-0.171635	-0.356539	6.32687
Chr01_Occ:1040001-1060000	1.04222	1.67719	1.11854	0.605996	3.92723	2.57259	-1.41388	-1.13266	0.783265	0.72542	0.074452
Chr01_Occ:10420001-10440000	-0.126462	1.86339	-1.46371	1.45294	3.71731	2.86699	-0.503549	-1.32856	0.722688	1.87111	3.16675
Chr01_Occ:10440001-10460000	2.1102	1.91626	4.49433	0.61741	3.57848	2.87891	1.45388	-0.213068	-0.271684	0.738345	4.03133
Chr01_Occ:10460001-10480000	2.62567	2.17515	3.43785	0.610465	5.17203	1.74241	-0.203458	3.22122	1.68247	0.141898	2.36975
Chr01_Occ:10500001-10520000	-0.959747	-0.509619	-1.53319	1.63205	-2.97797	-0.258575	-2.0751	-2.23007	0.648548	-1.88902	2.10583
Chr01_Occ:10520001-10540000	-0.69409	-1.1932	-1.81818	-0.794116	-2.04936	0.640594	-0.358541	-2.17002	-0.395388	0.186448	1.82809
Chr01_Occ:10540001-10560000	-0.863949	0.423112	-2.07324	-1.72078	0.754647	1.18468	0.99105	-1.72661	-1.02766	0.678976	2.53892
Chr01_Occ:10560001-10580000	-4.76157	-3.66477	-2.45888	0.119239	0.576368	-0.959652	-0.410064	2.69829	-0.384295	0.543161	-2.88291
Chr01_Occ:10580001-10600000	-0.414826	-2.99945	7.29277	5.31773	6.6176	-2.60149	-3.41334	-2.34856	-1.1896	-1.85935	-2.76762
Chr01_Occ:10600001-10620000	10.0693	10.2985	10.9478	5.39711	5.3408	3.79352	1.54047	-0.0917515	1.23341	-1.95314	-3.36202
Chr01_Occ:1060001-1080000	0.906279	2.16945	6.25001	1.15501	5.71972	3.35453	1.14401	-2.67964	2.18201	-0.707142	-0.731806
Chr01_Occ:10620001-10640000	2.45009	1.89094	4.84013	1.43882	4.76695	2.73219	1.65677	-1.6577	-1.29311	1.5091	-1.7663
Chr01_Occ:10640001-10660000	5.31541	6.39967	3.92825	2.81516	2.15964	0.410142	0.768984	-0.800826	0.792357	-1.03797	-2.40377
Chr01_Occ:10660001-10680000	1.41935	7.50988	-1.44887	0.529811	1.15002	0.588582	1.71205	-0.24202	1.44017	-0.188003	-0.261549
Chr01_Occ:10680001-10700000	4.89526	4.83044	-1.6034	1.58062	1.44284	4.20103	-2.30631	-2.4065	1.61227	-2.46545	0.775234
Chr01_Occ:10700001-10720000	1.84467	2.8041	-1.0844	1.90829	-2.3254	-0.0101286	1.32282	1.97048	-0.807077	-0.518243	-0.231389
Chr01_Occ:10720001-10740000	5.71144	1.0068	4.36347	1.39777	-1.65549	0.521198	0.317681	1.24745	1.52667	2.54119	-0.866359
Chr01_Occ:10740001-10760000	-5.96809	-3.80814	-8.22893	-3.64327	-0.242579	0.446794	2.59349	0.318851	-1.72464	3.18196	-0.343705
Chr01_Occ:10780001-10800000	5.17709	4.32221	1.76063	-0.507262	3.17395	3.15766	-0.65449	-1.5765	-1.66618	-2.33528	-0.492634
Chr01_Occ:10800001-10820000	-1.83937	0.198758	-2.16269	-0.380409	-1.07007	-0.134249	-0.947063	3.12557	1.26448	-2.13463	0.601519
Chr01_Occ:1080001-1100000	1.2029	4.80862	4.40716	1.64954	7.15776	7.44277	1.6523	-0.565048	-1.44297	0.424942	-0.974085
Chr01_Occ:10820001-10840000	0.368796	1.45154	4.16059	1.44777	2.47917	1.81213	-0.345007	-0.451476	0.12557	0.136485	-0.323573
Chr01_Occ:10840001-10860000	1.8951	3.10012	2.42369	0.651882	4.56451	3.80643	1.29488	2.19095	-0.352032	1.69429	-0.582594
Chr01_Occ:10860001-10880000	3.36824	6.14838	6.70906	1.92011	3.81752	4.20065	-0.369873	2.66549	0.643477	3.70957	0.653219
Chr01_Occ:10880001-10900000	2.88569	7.07832	4.88885	0.799476	5.12347	4.66296	2.77013	-3.28274	-0.288048	0.180016	0.521457
Chr01_Occ:10920001-10940000	4.46044	5.44184	1.37023	1.64517	0.764047	4.7283	-1.6203	-0.807056	1.38745	-0.291439	-0.755326
Chr01_Occ:10940001-10960000	1.59738	3.9728	-0.664042	0.25823	7.61633	1.83291	-1.15373	-1.99275	-0.753194	-0.538088	-0.995003
Chr01_Occ:10960001-10980000	1.50077	2.56578	3.23524	1.53835	4.07336	0.222248	0.258533	0.629374	-1.40831	3.16599	0.389381
Chr01_Occ:10980001-1.1e+07	2.16256	1.8339	0.134746	-1.14995	4.36214	3.00108	2.91996	-0.660878	1.22274	6.23243	-2.38968
Chr01_Occ:1100001-1120000	0.281087	2.13409	1.7287	1.35475	1.26283	5.04766	0.0113994	2.1892	0.867813	0.209686	2.11891
Chr01_Occ:11020001-11040000	-1.03922	1.23844	2.19015	0.422717	3.11288	2.73276	-0.327118	-0.995487	1.16861	2.22559	0.801059
Chr01_Occ:11040001-11060000	4.88471	10.026	6.10254	3.10703	1.01204	0.0733205	0.928748	7.67987	5.04864	4.27009	-0.321291
Chr01_Occ:11060001-11080000	3.31712	7.92	7.81735	-0.310106	3.06016	2.80183	3.56652	4.6477	0.809281	3.63068	1.48547
Chr01_Occ:11080001-11100000	3.17285	5.4216	3.55641	-0.133071	0.0238038	0.673659	3.66634	9.25655	3.38847	3.24389	2.17904
Chr01_Occ:11120001-11140000	1.64411	-2.8875	-2.74514	-2.2572	-2.10558	7.45176	3.4736	2.12607	-1.36669	-0.89204	-1.63682
Chr01_Occ:11140001-11160000	5.53166	0.093215	0.303893	0.139951	-1.00352	2.144	-0.160973	5.27978	1.97271	-1.56734	0.906586
Chr01_Occ:11160001-11180000	2.81665	1.1339	1.76267	2.69985	1.54457	1.38857	-1.72829	-1.69754	-0.780731	-3.30309	1.49328
Chr01_Occ:11200001-11220000	0.124127	-1.97046	-1.24597	2.854	2.33138	2.76854	-2.44816	-0.972251	-0.164043	-2.5928	1.13858
Chr01_Occ:1120001-1140000	0.466182	3.50912	2.88636	2.45375	0.124447	2.70585	-0.273438	-0.0346675	-1.31983	0.846743	-1.01507
Chr01_Occ:11220001-11240000	5.33391	6.49372	2.37917	0.82858	0.496433	1.48591	-1.05199	1.08155	2.29028	-0.221389	0.775294
Chr01_Occ:11240001-11260000	0.882793	4.12871	7.39217	-0.0559415	1.59318	-1.22201	-0.0576324	0.274007	-0.481582	0.600557	-0.446609
Chr01_Occ:11260001-11280000	4.7244	1.53419	4.30727	1.91239	2.19406	5.65942	-0.0656545	0.329938	4.42574	1.45031	-0.724463
Chr01_Occ:11280001-11300000	-1.35573	-0.596629	0.819207	0.00839975	3.41872	4.41094	-1.46315	-0.145888	0.0743655	-0.210738	2.49606
Chr01_Occ:11300001-11320000	-0.377398	0.320258	1.93098	2.08199	2.00061	0.583836	-2.56137	0.992566	-1.67387	0.562782	-0.385258
Chr01_Occ:11320001-11340000	4.84756	-0.388175	0.729972	1.09167	-0.497375	3.67583	1.13274	1.76526	0.258164	0.181267	2.81237
Chr01_Occ:11340001-11360000	2.01499	4.38132	1.88868	2.73936	-2.77941	6.27475	-2.18962	0.440767	0.815959	0.0364969	1.2975
Chr01_Occ:11360001-11380000	0.488201	-0.478218	0.2551	1.70989	0.550896	3.26661	0.0828466	-0.461529	1.169	-1.33799	-1.32521
Chr01_Occ:11380001-11400000	-1.4299	-1.51244	-0.77751	-0.525776	1.41243	0.974204	-1.31883	-0.665961	-1.42492	-2.51937	0.869615
Chr01_Occ:11400001-11420000	-0.67516	-2.72617	-5.20531	0.246741	1.23616	0.699402	-1.14974	-1.55729	0.616453	-0.978611	-0.199899
Chr01_Occ:1140001-1160000	-7.39374	-2.00696	-1.92692	0.665025	-0.62166	2.13749	-0.680844	-1.09454	0.0858526	-0.457699	-1.94293
Chr01_Occ:11420001-11440000	4.32303	5.45561	0.845849	5.11233	9.46753	2.29584	0.419527	0.83425	-0.256374	1.65409	-0.0632806
Chr01_Occ:11440001-11460000	-1.37798	-3.58279	-6.06967	1.13145	1.14864	2.56052	1.5705	-1.11181	1.2017	-0.00521179	1.16816
Chr01_Occ:11460001-11480000	0.49098	-0.102664	-0.155674	4.32327	1.40494	-2.07593	-1.63971	5.59752	-0.38998	0.669292	1.13062
Chr01_Occ:11500001-11520000	-1.58494	-2.15003	-1.93531	1.40138	-1.41047	0.196024	-4.7501	-4.26178	-0.27387	-0.511994	0.354447
Chr01_Occ:11520001-11540000	4.85637	1.26172	6.09606	2.63826	4.92552	3.13655	2.16637	1.45491	1.83473	0.751441	0.849971
Chr01_Occ:11540001-11560000	1.54369	0.581488	3.45934	0.250653	-0.517829	5.17982	0.527995	-2.05079	-0.895279	-2.33189	0.904559
Chr01_Occ:11560001-11580000	2.59311	4.40896	2.31102	-0.897113	0.796744	-0.448508	1.23762	0.759761	0.498256	-0.594525	-0.267739
Chr01_Occ:11580001-11600000	-3.18042	-1.77684	0.510388	-0.154705	0.264259	0.0441281	0.886409	-0.283105	-0.579885	1.43591	1.15692
Chr01_Occ:11600001-11620000	3.67175	2.31843	1.86118	2.66092	2.67251	5.04673	2.75041	-0.654626	4.53245	3.64542	-0.618071
Chr01_Occ:1160001-1180000	-4.18164	-0.0717281	1.76498	2.12514	2.76212	5.07567	-1.50978	-1.00781	-1.36013	-1.39697	-0.339103
Chr01_Occ:11620001-11640000	3.82142	3.26634	0.726877	-1.38903	2.23312	3.11622	3.08988	0.52515	3.01557	2.36419	-1.3229
Chr01_Occ:11640001-11660000	4.6831	0.657284	4.22816	0.879675	5.7991	0.375238	0.925383	3.94307	0.296454	1.70043	-0.00444734
Chr01_Occ:11680001-11700000	3.37651	8.23014	4.38459	6.23817	7.99665	8.03875	-2.49868	1.80779	-0.898888	-0.521632	1.04063
Chr01_Occ:11700001-11720000	2.98342	3.09298	5.11146	6.82409	4.91411	5.14884	-0.124821	3.23168	-0.470054	4.15598	3.02873
Chr01_Occ:11760001-11780000	1.23408	1.52695	2.33198	0.12283	0.387115	4.69808	0.339787	2.13477	2.18325	-1.35678	-2.81034
Chr01_Occ:11800001-11820000	4.29599	1.37794	7.41986	3.18452	3.75126	1.45001	0.947841	1.92268	-0.52306	0.0987703	-1.61734
Chr01_Occ:1180001-1200000	-0.817842	3.75584	1.61751	1.22604	1.8859	1.51171	1.76089	1.24674	-0.00862334	1.34423	-0.67567
Chr01_Occ:11860001-11880000	1.17368	4.29957	3.25969	1.26213	3.10927	-2.48374	1.4755	0.827254	0.537586	-0.998851	-2.55864
Chr01_Occ:11880001-11900000	1.62312	6.67834	4.56933	-0.288758	4.84331	3.5496	2.54459	3.11213	-0.186638	0.242532	4.03475
Chr01_Occ:11900001-11920000	-0.160513	2.11467	1.71507	3.48255	2.07299	0.738862	-1.4291	-1.5034	0.341756	-0.472523	-1.07733
Chr01_Occ:11920001-11940000	4.70495	-4.26895	1.55363	1.87353	5.71704	8.66998	2.15516	0.554917	-2.31954	-0.175815	-0.585779
Chr01_Occ:11940001-11960000	-1.43918	-2.73906	3.49343	3.65052	2.79008	1.55383	-1.7779	1.81241	-1.2163	-0.968603	-2.44624
Chr01_Occ:11960001-11980000	1.80664	0.399567	3.92006	3.58421	3.26882	1.82461	0.0194306	-0.944357	0.395276	-1.72907	-0.87232
Chr01_Occ:11980001-1.2e+07	-0.891431	1.35353	5.1502	1.04919	1.26792	0.128145	-3.61815	-1.5251	-0.617911	-1.16089	0.882835
Chr01_Occ:12000001-12020000	-1.58589	3.0523	-0.441083	5.04812	2.36033	6.6645	0.696657	-1.03392	-0.444541	2.24541	1.8398
Chr01_Occ:1200001-1220000	0.0866252	-1.86287	0.831225	2.97782	1.39271	1.18378	-3.22235	-0.788594	-0.419819	1.31951	0.803589
Chr01_Occ:120001-140000	-3.43499	-2.52349	1.06813	1.47884	2.02745	0.234015	-0.00493181	1.24806	-0.175902	-0.916495	-0.576896
Chr01_Occ:12020001-12040000	-2.15555	-0.434034	-1.56135	0.299851	3.01764	2.82574	-2.38792	-1.71439	0.340796	-2.48155	-0.815008
Chr01_Occ:12040001-12060000	0.305434	3.86735	6.76673	0.639633	6.40544	6.92784	-1.91796	-1.98678	-0.195205	1.60425	-0.613833
Chr01_Occ:12060001-12080000	2.55254	3.40043	2.98995	2.54795	1.62375	3.97695	0.462569	1.45765	1.97621	2.91761	-0.50739
Chr01_Occ:12080001-12100000	5.62009	5.25988	1.42094	1.14814	5.45731	0.565054	0.977303	0.562878	-2.35051	-2.4573	1.72021
Chr01_Occ:12100001-12120000	5.11501	2.46136	4.22205	2.98288	6.18939	3.14973	-0.0177043	1.7814	-0.257112	2.83534	0.67322
Chr01_Occ:12120001-12140000	1.47998	5.34529	1.96097	0.557084	1.0205	1.5661	-0.269167	0.899922	-0.457276	2.68427	-1.22238
Chr01_Occ:12140001-12160000	6.63813	1.11172	5.31454	2.57267	6.84467	3.57104	2.33003	2.72344	0.861522	-0.0438285	0.532015
Chr01_Occ:12160001-12180000	1.37691	-0.694539	2.39449	4.63763	5.9246	0.191933	-0.490531	0.749313	1.14313	-0.952499	0.116729
Chr01_Occ:12180001-12200000	4.12291	1.13974	4.00723	3.98818	6.54729	5.94643	3.44581	2.79566	3.57582	4.17466	0.746534
Chr01_Occ:12200001-12220000	2.98991	3.91204	3.98683	0.983045	3.76214	3.55786	0.286195	-1.12208	-0.44138	-2.45003	3.97767
Chr01_Occ:12220001-12240000	2.34876	2.74587	2.87502	2.28476	5.53843	3.18536	4.08477	1.4408	3.78544	1.1201	2.00399
Chr01_Occ:12240001-12260000	4.22988	3.48981	3.26665	1.69471	7.24932	3.48203	0.776248	2.82959	2.12555	0.12964	1.36552
Chr01_Occ:12260001-12280000	-2.90092	-4.30144	-1.34956	-0.582663	1.3222	-0.427607	-2.53146	-0.670225	-1.05493	1.46593	1.36768
Chr01_Occ:12280001-12300000	2.42737	0.624613	6.24834	-0.969197	3.42603	2.67428	-0.895701	-0.453881	0.351324	-2.45016	2.67894
Chr01_Occ:12300001-12320000	-1.80761	3.47717	-1.47498	-0.557879	1.05941	0.373407	-2.00806	-2.19846	-1.4227	-0.372953	-0.901502
Chr01_Occ:12320001-12340000	3.37684	4.02337	4.45376	-0.669953	13.3635	6.23188	0.632247	0.231965	-0.427549	0.992005	0.232729
Chr01_Occ:12340001-12360000	6.56966	5.77327	8.79886	1.10893	6.79344	5.64367	0.680371	-1.52023	2.75859	0.413464	0.585741
Chr01_Occ:12360001-12380000	4.74521	1.91727	-0.284481	4.40882	5.80837	3.5132	0.560321	1.67114	-0.136538	0.159282	-0.646153
Chr01_Occ:12380001-12400000	1.54915	3.44865	1.77147	4.81398	8.1389	2.98937	-0.566942	0.0890961	-0.709968	-0.545087	0.605726
Chr01_Occ:12400001-12420000	3.59626	4.18232	-1.48061	0.393015	5.71768	1.01685	3.76931	-0.799946	0.542552	1.11225	-2.23071
Chr01_Occ:12440001-12460000	-4.63296	1.0309	0.601741	-0.590605	-0.764224	-0.666474	-1.32426	0.35986	0.0839791	-3.19533	-0.834133
Chr01_Occ:12460001-12480000	-1.23873	-0.857188	-0.913779	1.03867	4.49083	1.97509	-1.0361	1.11061	1.32256	-0.323556	-0.372572
Chr01_Occ:12480001-12500000	-0.825533	3.30344	1.41532	1.52095	4.81511	4.52786	1.97401	1.15681	0.227278	0.945503	-0.54845
Chr01_Occ:12500001-12520000	2.77168	1.63337	2.75166	1.60314	6.38347	1.34643	-0.729853	1.62215	0.64246	-1.06005	-0.36824
Chr01_Occ:12520001-12540000	1.41635	1.56328	2.20328	2.18665	4.40784	2.70306	-1.04064	2.04904	-1.62824	-1.79881	-2.11743
Chr01_Occ:12540001-12560000	0.981294	2.27138	4.91489	2.94598	7.08861	4.4205	2.44077	-1.41961	0.345926	-1.76561	-0.466195
Chr01_Occ:12560001-12580000	-0.945791	1.38781	4.44258	0.345425	1.54413	-1.51412	0.263798	-0.180787	0.779367	4.08472	-3.33507
Chr01_Occ:12580001-12600000	0.433798	4.04449	2.46196	0.825976	1.03471	-0.259084	1.20465	0.454047	0.93104	1.46704	-2.19441
Chr01_Occ:12600001-12620000	-3.09728	3.5683	1.36155	0.954827	4.52574	2.04709	-0.156212	-1.90339	-0.84682	-0.701683	-1.43394
Chr01_Occ:1260001-1280000	0.999521	0.968362	3.62596	0.62564	2.09196	0.497962	0.0252873	-1.65058	0.853048	-1.03415	0.0919452
Chr01_Occ:12620001-12640000	-2.63273	-1.10709	3.21338	0.123902	3.38931	2.48859	0.0186118	-1.05369	2.62179	-1.9372	2.00041
Chr01_Occ:12640001-12660000	2.35764	1.9754	1.02232	2.40849	3.42668	1.33193	0.784148	-0.317563	-0.765778	-1.4787	-1.60873
Chr01_Occ:12660001-12680000	4.35424	3.80132	5.28721	-0.536349	6.08216	3.62919	0.454117	2.24429	-1.23072	3.79457	0.239156
Chr01_Occ:12680001-12700000	1.23816	-0.135999	4.27529	1.37304	4.56549	2.63445	1.6718	0.507029	0.256809	0.196043	-2.3775
Chr01_Occ:12700001-12720000	-19.798	-8.48676	-13.569	-8.81054	-5.0807	-5.66481	-5.22708	3.05185	0.270795	2.03602	0.553265
Chr01_Occ:12720001-12740000	0.0551924	-2.3137	2.98898	5.57267	3.96299	3.08732	3.76757	1.26226	1.26573	1.68474	-1.65204
Chr01_Occ:12740001-12760000	1.79855	2.9848	2.58137	1.26696	1.77865	2.74628	1.6462	0.0809143	0.470452	0.687099	-1.45139
Chr01_Occ:12760001-12780000	2.53981	2.43921	1.81792	2.21728	-0.0839401	4.56015	-0.84057	0.699004	0.782167	1.22653	-1.12934
Chr01_Occ:12780001-12800000	0.0934993	-0.223203	2.15333	2.2642	4.92697	-0.00389983	-0.155877	0.860719	-1.35771	0.303883	-2.08632
Chr01_Occ:12800001-12820000	-0.514797	4.80161	1.52615	4.70972	3.62866	2.36041	-0.704006	-2.36468	0.087323	3.42054	-0.226258
Chr01_Occ:12820001-12840000	-0.420601	-3.65561	-3.67827	-1.93846	0.191391	-1.17219	-1.82578	-0.392054	0.038722	-2.23362	0.0452522
Chr01_Occ:12840001-12860000	-2.36635	1.94996	1.31678	2.1256	0.507403	2.52954	1.15089	1.7377	0.592736	0.723189	-0.106748
Chr01_Occ:12860001-12880000	2.12315	3.28668	6.61495	0.782294	2.71783	1.95552	-1.91058	-0.52098	0.101893	-0.620667	-1.67458
Chr01_Occ:12880001-12900000	4.51883	3.76479	2.42816	3.68107	4.51664	2.31663	-0.986415	0.113664	-0.051166	0.115953	-0.487119
Chr01_Occ:12940001-12960000	3.26736	5.35988	3.03509	4.54175	9.8105	5.6641	1.43625	-0.510798	-1.76294	-1.43861	0.433347
Chr01_Occ:12980001-1.3e+07	0.706795	1.98526	-1.25672	0.716709	-1.04178	-0.256561	0.637614	-0.380299	-0.317302	2.42186	2.35653
Chr01_Occ:13000001-13020000	5.74511	-0.683651	2.48474	2.09851	3.41109	2.14312	-1.39259	-1.03864	0.961332	-1.78827	-0.900995
Chr01_Occ:1300001-1320000	2.37533	4.7685	2.9212	1.08331	2.32769	4.31079	1.00642	-0.170209	1.66384	0.278093	0.412588
Chr01_Occ:13020001-13040000	2.52241	5.45722	3.7007	2.89484	8.41435	1.47088	0.883698	0.5771	-0.842639	-2.81822	-0.183926
Chr01_Occ:13040001-13060000	4.08464	3.27897	3.26058	1.26482	3.47118	0.66489	-0.284786	0.362186	1.33827	0.650373	0.0555512
Chr01_Occ:13060001-13080000	-0.524506	0.351324	2.7397	2.42452	4.93678	0.722998	-1.65462	0.351575	0.948194	-2.60343	-1.74162
Chr01_Occ:13080001-13100000	1.96978	-0.995446	1.30488	0.5631	7.63319	4.35843	-0.747043	0.596778	-0.384825	0.731564	-0.537343
Chr01_Occ:13100001-13120000	1.58583	5.22956	4.57457	1.12474	6.35064	5.94681	-2.52346	0.0450608	0.63178	0.185641	0.0181946
Chr01_Occ:13120001-13140000	-3.69266	-2.39381	-2.18296	7.98294	4.50984	5.87052	0.0661888	-2.34038	-2.66745	0.756466	1.11081
Chr01_Occ:13140001-13160000	0.112984	0.36666	-1.50332	-0.539171	3.27511	0.682539	-1.23343	-1.4752	-2.46127	0.295213	0.0278728
Chr01_Occ:13160001-13180000	-3.49768	-2.78344	-1.30726	-0.503126	-1.68377	-0.715269	-0.147838	-1.36586	-1.78854	0.266854	0.775298
Chr01_Occ:13180001-13200000	1.75343	5.62174	2.73241	4.04545	4.25552	4.58165	0.938702	3.45098	-0.49192	2.00858	-3.9185
Chr01_Occ:13200001-13220000	2.66813	2.81629	0.571087	0.373376	4.50992	1.80736	-0.359409	-0.825043	0.224502	1.71068	-2.85838
Chr01_Occ:1320001-1340000	-1.91462	0.267232	5.52526	-0.42718	-0.373076	2.60563	1.41982	-1.53241	1.46487	2.44791	-1.81992
Chr01_Occ:13220001-13240000	-2.56018	-2.10217	3.8645	2.8567	-0.0516753	2.38713	-2.47324	-1.73324	-0.534124	-0.596362	-2.17543
Chr01_Occ:13240001-13260000	2.38798	3.97947	5.53569	2.52551	0.178596	3.51542	0.107813	-2.18594	-1.07442	-0.258415	-1.16499
Chr01_Occ:13260001-13280000	-0.911788	0.337533	3.63655	2.58479	4.56175	3.29107	-1.24414	-0.724087	-0.685452	0.291146	0.408619
Chr01_Occ:13280001-13300000	2.42696	1.48685	4.66228	3.46027	2.97126	4.91518	1.11924	0.0773531	0.548013	-1.70451	-0.139012
Chr01_Occ:13300001-13320000	-0.382113	-0.54407	-0.313926	2.30615	1.34624	-1.07812	-0.0168312	-2.7153	-0.19782	-1.4362	-1.90029
Chr01_Occ:13320001-13340000	-0.00595297	0.246676	0.396396	0.951022	5.00698	-0.0667119	-0.498529	-1.37596	-1.37119	-1.47904	1.49685
Chr01_Occ:13340001-13360000	1.17765	0.1789	1.44524	2.58861	4.27844	8.68767	-1.04765	-0.550663	-0.0785324	-1.54174	0.659523
Chr01_Occ:13360001-13380000	0.704633	3.15929	4.73128	3.15556	6.22922	5.71842	0.83153	1.02525	-0.95558	-0.67681	-1.75815
Chr01_Occ:13380001-13400000	-3.02853	-0.780447	0.516044	-1.08085	5.19619	2.86573	3.46347	-0.392633	0.692608	1.1205	-2.52856
Chr01_Occ:13400001-13420000	2.6438	1.68939	3.29424	-0.322104	2.22671	2.58412	-1.41756	0.647572	-1.59896	0.981963	-0.188969
Chr01_Occ:1340001-1360000	1.42237	0.886837	2.83437	2.74807	1.64835	0.969177	0.390986	-0.655853	-1.24045	0.632823	0.276737
Chr01_Occ:13420001-13440000	2.8568	1.64319	-0.100589	0.910745	4.13241	5.56304	-3.28134	1.4411	0.243485	-1.64218	-1.50842
Chr01_Occ:13440001-13460000	3.46496	2.65712	4.39217	1.56869	1.85738	3.92459	0.508105	0.694364	2.60859	0.138451	1.11692
Chr01_Occ:13460001-13480000	1.80743	6.22175	2.50976	2.33211	7.31493	5.57566	-0.00402586	-0.698728	1.86567	2.87224	0.493744
Chr01_Occ:13480001-13500000	2.56756	2.10429	3.24032	0.993628	1.446	3.75594	-1.04234	-1.46542	-1.29024	2.11028	-0.414807
Chr01_Occ:13500001-13520000	0.0288664	0.205377	3.78638	2.33598	3.75019	-0.919134	-1.48778	0.130091	-0.947744	0.488005	-0.021773
Chr01_Occ:13520001-13540000	-2.0154	-0.923477	-0.694473	2.27823	1.4879	1.98437	-0.396778	-1.17371	-1.27662	0.100402	2.72959
Chr01_Occ:13540001-13560000	1.71664	1.89686	3.4963	2.65834	5.41507	-0.245311	0.937785	-0.0721724	-1.46713	-2.12484	3.91772
Chr01_Occ:13560001-13580000	0.821342	1.57873	3.49833	0.779029	6.26568	1.53378	-0.0598404	-1.74678	-1.47644	-0.158103	5.35726
Chr01_Occ:13580001-13600000	5.22795	2.88905	6.5942	-2.09941	3.99045	3.61265	4.04385	2.69818	-0.9839	2.16677	3.82783
Chr01_Occ:13600001-13620000	2.50467	2.61511	-0.836159	1.48413	5.03641	7.12879	3.00735	-1.39902	-0.469346	-3.07001	-1.09134
Chr01_Occ:1360001-1380000	0.506629	-2.66161	3.32195	1.78185	2.95024	3.76771	2.13156	-0.182246	-1.02331	2.49072	0.81656
Chr01_Occ:13620001-13640000	5.03837	2.34313	5.64749	4.47542	4.75149	2.38677	0.000770697	-3.04052	-0.941489	-2.59994	0.928834
Chr01_Occ:13640001-13660000	1.38219	0.46939	2.47344	-1.50057	4.86176	1.11823	-0.1588	-0.445362	-1.74996	-1.81386	-1.18486
Chr01_Occ:13660001-13680000	1.54964	0.062045	-1.91223	2.60449	2.42568	1.21319	1.3509	-0.0943345	3.13276	2.06313	-3.56169
Chr01_Occ:13720001-13740000	4.34346	-2.76177	1.03178	3.36331	7.40588	0.117349	1.63973	-1.99115	-0.225171	-1.35794	-1.24907
Chr01_Occ:13740001-13760000	3.05104	3.6882	-6.56342	0.796625	0.649033	-4.5494	-0.250494	1.41189	-1.61212	-3.39379	1.75898
Chr01_Occ:13780001-13800000	2.02171	-0.524258	2.59103	-0.817961	-0.871579	1.51247	3.67619	1.10448	0.0415388	-1.6212	-2.16222
Chr01_Occ:13800001-13820000	-1.94134	-0.479039	1.13073	2.29927	2.12575	5.42584	-1.87095	0.144777	-0.314601	-1.24723	3.92473
Chr01_Occ:13820001-13840000	0.448889	-2.58146	-1.82198	0.760058	6.02942	2.61968	1.15875	-0.472888	1.38332	1.768	0.929158
Chr01_Occ:13840001-13860000	-3.39504	-3.26294	0.290311	1.26133	0.533025	0.824543	2.96902	-0.957707	-0.381511	1.0428	-1.43304
Chr01_Occ:13860001-13880000	1.91311	1.43346	4.10324	2.66867	2.61694	5.94948	-0.481608	-2.09814	-0.22074	-1.06656	-0.201605
Chr01_Occ:13900001-13920000	0.224949	0.723254	5.58754	1.77752	3.7424	4.85911	-1.17433	-0.212852	0.0164996	-1.41742	-0.754189
Chr01_Occ:13920001-13940000	1.51106	-0.810623	-0.0282096	1.00147	-0.0280523	1.35611	-2.625	-1.89101	-0.848031	-0.374045	-2.99734
Chr01_Occ:13940001-13960000	3.50111	1.57234	4.41707	-0.779156	0.614448	4.49671	-0.0966509	-1.71843	-1.89783	-2.34924	-0.588534
Chr01_Occ:13960001-13980000	-1.45477	0.855554	1.92852	2.77133	2.83495	2.3991	1.00568	0.874783	0.604404	0.527549	0.0945787
Chr01_Occ:13980001-1.4e+07	-2.4454	-0.579851	2.00927	1.86943	3.12877	2.10098	0.165759	-1.08999	0.239732	0.72546	2.42882
Chr01_Occ:14000001-14020000	1.12252	2.83061	4.33224	2.37055	5.68372	4.31079	1.93838	0.287385	-0.451777	-1.83658	-0.915572
Chr01_Occ:1400001-1420000	-0.877732	-1.47308	-1.12189	0.262476	1.86746	2.04556	0.533356	-3.10804	-0.187488	-0.800691	-1.62634
Chr01_Occ:140001-160000	0.312155	1.72845	-2.196	-0.0135521	1.35829	1.13711	0.667863	2.46747	3.62231	1.68825	0.13916
Chr01_Occ:14020001-14040000	0.0152327	-0.866924	2.66239	2.03403	4.266	3.34649	0.0171842	1.97745	3.53919	9.41212	0.961805
Chr01_Occ:14040001-14060000	6.55616	4.33958	2.64314	3.09583	4.12951	6.715	2.91356	0.15314	1.10348	4.28666	1.13165
Chr01_Occ:14060001-14080000	-2.75167	1.87742	0.691725	2.66879	1.04618	1.86472	0.143451	0.0381329	3.15756	1.03025	-1.38943
Chr01_Occ:14100001-14120000	-1.57138	-4.04708	-3.11864	0.163697	-0.760767	-0.670114	-0.533216	0.108633	0.2076	-0.667337	3.11762
Chr01_Occ:14120001-14140000	0.554258	-1.3194	-1.25924	2.27573	1.6189	3.69651	-0.996061	-0.376264	-0.647748	0.157366	1.35239
Chr01_Occ:14140001-14160000	-0.489141	1.79201	3.33513	1.35839	0.963094	3.06407	0.452001	0.649241	0.532383	-0.900437	1.13412
Chr01_Occ:14160001-14180000	8.93268	0.739538	5.1027	2.64329	7.1455	7.67866	0.384278	3.2399	0.830791	3.8764	-1.82691
Chr01_Occ:1420001-1440000	-1.10885	-0.0684697	3.58833	0.596158	4.40605	1.24353	-0.658772	-0.725672	-1.46701	-0.242892	0.292968
Chr01_Occ:14280001-14300000	0.534349	0.378051	-0.303671	0.879304	2.27094	5.33188	-1.72107	-1.42294	0.672025	-0.401192	-1.28939
Chr01_Occ:14300001-14320000	2.22214	2.75133	2.22775	3.60374	2.91071	6.32204	-0.396224	2.26525	-0.494931	-0.0813427	0.175082
Chr01_Occ:14320001-14340000	6.15816	-0.885807	-0.71423	0.380882	1.18995	-0.647958	3.70269	1.52445	2.33924	4.15697	-1.34025
Chr01_Occ:14340001-14360000	4.15206	1.16112	2.27344	2.35905	4.16747	8.85322	1.78784	2.66713	0.583133	6.19206	0.772971
Chr01_Occ:14360001-14380000	3.4011	-3.07151	-0.63033	3.20332	4.35043	6.41696	1.0839	0.178913	-0.419315	-2.74928	-0.121156
Chr01_Occ:14380001-14400000	1.35616	0.585556	0.405336	1.99614	4.5416	1.48512	-0.318508	2.05422	-0.13231	-0.429537	-2.11993
Chr01_Occ:14400001-14420000	3.60858	4.107	4.15412	1.03183	2.77225	2.86855	0.504458	-0.356411	1.84741	2.07999	-0.338296
Chr01_Occ:1440001-1460000	-0.842273	0.336434	1.55512	1.46608	3.83044	0.891521	-1.17074	1.51013	2.01891	-0.729	-1.97318
Chr01_Occ:14420001-14440000	4.33036	1.57946	1.2612	0.216378	0.586555	6.51466	1.05234	2.11108	0.0104513	4.77874	-0.875848
Chr01_Occ:14440001-14460000	2.04291	-0.176325	1.68989	0.844345	4.5658	4.90227	-0.736682	2.08308	-0.534053	2.33205	0.252964
Chr01_Occ:14460001-14480000	-0.909145	0.147096	1.05119	-1.50356	6.50906	3.75766	-1.7492	-0.232954	-0.448847	-0.0899286	-0.498652
Chr01_Occ:14480001-14500000	5.2527	4.64689	2.91665	1.47394	4.09319	7.04282	-0.183895	-1.71172	1.16571	0.486495	-0.740645
Chr01_Occ:14500001-14520000	7.54508	1.48811	0.972863	0.310176	-1.63621	5.51555	1.85772	0.109302	-1.54968	-0.214459	-0.269906
Chr01_Occ:14520001-14540000	1.74683	1.89536	2.66611	4.19169	3.40811	2.71095	0.447231	-0.869391	1.39419	-0.321128	-2.77944
Chr01_Occ:14540001-14560000	-1.29844	1.70141	3.44013	2.8672	2.86949	3.50007	2.55251	1.6995	0.291026	2.64546	0.721671
Chr01_Occ:14560001-14580000	8.21942	7.67577	11.7434	0.162579	2.903	1.59314	2.03435	2.29059	0.695882	-0.153489	1.42726
Chr01_Occ:14580001-14600000	-0.556684	3.09894	1.76843	-1.07207	4.81537	3.18169	-1.27939	1.91156	-1.57787	1.69566	-0.0272269
Chr01_Occ:1460001-1480000	-1.18733	-1.68383	-0.5528	4.0415	0.55237	2.4696	2.34106	0.248838	1.74406	0.0388257	1.09748
Chr01_Occ:14660001-14680000	0.707639	0.855088	-1.01406	-0.283338	1.54236	-3.41547	-0.0152576	-1.3195	-0.694479	-0.357102	-0.022915
Chr01_Occ:14700001-14720000	6.34826	-3.76642	2.27391	1.52032	1.17311	-1.57224	4.54679	1.192	-0.0884725	1.33511	-2.32231
Chr01_Occ:1480001-1500000	-0.163139	-0.198888	3.58612	2.01611	1.99668	3.74041	-0.875815	-1.98964	-0.433872	-2.03213	0.626141
Chr01_Occ:14940001-14960000	2.40498	-1.98598	-2.22486	0.152092	-1.03786	-0.109293	0.268077	-0.632454	-0.695089	-1.26977	0.742804
Chr01_Occ:1500001-1520000	-4.1876	-4.18872	-4.28302	-1.39763	3.38411	2.08941	-1.41093	-0.959898	0.301947	-2.72974	0.47657
Chr01_Occ:15040001-15060000	-12.0068	-10.8852	-11.8404	-2.34383	-7.04223	-3.10224	-3.58177	0.185332	1.9901	1.52532	-0.174913
Chr01_Occ:15060001-15080000	-10.9791	-7.97821	-6.59854	-2.27867	-1.3005	0.101638	-0.912261	-1.43264	0.0416837	1.60592	2.61914
Chr01_Occ:15080001-15100000	0.261388	0.175341	0.962532	-0.257522	-0.590597	1.0791	-2.40216	-1.37902	0.359967	1.43636	-1.81561
Chr01_Occ:15100001-15120000	1.62923	0.906831	1.79468	2.62159	4.10416	2.97828	-0.32254	1.3233	0.561405	1.36979	-1.38901
Chr01_Occ:15120001-15140000	-0.798536	1.9838	1.4739	5.38216	-0.683907	5.43429	-1.14157	0.74048	1.12779	3.15759	0.685701
Chr01_Occ:15140001-15160000	3.42034	-4.62083	5.66328	5.25287	-0.646023	8.09319	-2.76051	2.36018	0.505253	4.44526	-2.00862
Chr01_Occ:15160001-15180000	-11.6804	-4.4932	-9.25388	-4.30545	-0.65055	6.71852	-4.07166	-4.04207	-1.90624	-2.66021	0.788468
Chr01_Occ:15180001-15200000	-8.82684	-10.2724	-10.1666	-2.39966	-2.91688	4.05289	-1.89737	-6.91383	-1.35572	1.04615	0.507191
Chr01_Occ:15200001-15220000	-1.73557	-0.465088	3.77505	0.0931173	3.39838	3.14391	2.37775	0.46032	0.129216	0.777066	-1.80194
Chr01_Occ:1520001-1540000	-1.75256	-0.942957	1.23074	1.8588	3.98376	-1.60138	-0.774108	-0.54142	-0.854891	-0.659298	-0.615005
Chr01_Occ:15220001-15240000	1.90795	0.940716	3.79584	-0.937002	2.39242	3.79847	3.19665	-1.39636	1.32045	2.00056	-0.149668
Chr01_Occ:15240001-15260000	1.07261	3.17173	4.61159	2.92723	3.87691	7.9085	-1.18602	1.19241	2.29771	-0.0512189	1.17884
Chr01_Occ:15260001-15280000	4.10724	6.69183	4.5601	1.53505	1.8609	5.8959	0.817443	0.647677	-0.315254	0.860341	2.7573
Chr01_Occ:15280001-15300000	3.44833	2.50303	3.07653	1.10558	1.88099	6.98286	1.13929	0.34483	-1.35854	-0.548489	3.64102
Chr01_Occ:15300001-15320000	-0.294513	0.483364	0.303634	1.79039	2.30575	4.41417	0.529726	-2.39422	-0.789258	3.13238	-0.304581
Chr01_Occ:15320001-15340000	-2.76393	-1.25493	0.720028	-0.628115	0.0766097	2.58836	-2.55915	-2.4268	0.499536	0.288233	1.36333
Chr01_Occ:15340001-15360000	1.5241	3.3266	7.59915	4.41778	5.90717	3.64089	-0.358131	-0.277468	0.174832	-0.26725	-0.511661
Chr01_Occ:15360001-15380000	4.78784	4.02668	10.1221	3.10575	3.81797	4.90992	-1.03028	2.06057	-1.75318	0.551251	0.561298
Chr01_Occ:15380001-15400000	-0.285506	1.52947	2.73677	2.87419	1.40041	2.27089	-0.407266	1.15041	4.50396	0.11804	1.09492
Chr01_Occ:15400001-15420000	-1.33489	-7.4577	-2.18511	-0.903705	3.31184	5.12326	-0.319068	0.139129	2.89474	0.698649	1.8247
Chr01_Occ:1540001-1560000	-4.00611	5.1958	-0.26823	3.70974	3.48074	2.67688	2.80142	3.28223	-1.36645	-1.41987	-1.18623
Chr01_Occ:15420001-15440000	5.7431	1.3817	2.15092	0.179389	5.11714	1.89644	0.474961	3.13156	-1.06314	1.11005	2.76548
Chr01_Occ:15440001-15460000	-0.699219	3.50774	4.90391	-3.44728	3.37224	-0.0297503	1.44204	-0.843999	3.2191	1.73961	-0.390879
Chr01_Occ:15460001-15480000	2.67089	1.08961	2.27068	2.75016	1.22543	1.83973	-1.55832	0.1607	0.654936	1.90159	-0.684795
Chr01_Occ:15480001-15500000	-1.01266	-0.722696	-0.602786	-0.636426	2.3409	0.615741	-0.845391	0.555662	0.49927	-1.19105	-0.751398
Chr01_Occ:15500001-15520000	-0.487931	-1.21657	0.367116	2.30815	1.71728	3.90512	-0.496245	-1.86455	1.79306	1.23453	-0.577537
Chr01_Occ:15520001-15540000	0.644154	2.485	1.15559	1.3642	3.50128	3.04865	0.29567	-0.32151	-1.54332	-1.28398	2.10636
Chr01_Occ:15580001-15600000	-1.05206	1.96491	2.71231	-0.448327	0.556307	2.8805	-0.797998	-0.808127	0.705227	-1.40374	-0.145942
Chr01_Occ:15600001-15620000	-2.20409	3.41337	2.78521	2.18762	6.81899	4.14936	-1.86953	-1.41144	-0.257321	-0.933224	0.948037
Chr01_Occ:1560001-1580000	-1.69435	1.98333	2.27015	1.79573	2.76905	3.60535	2.37915	3.63157	-0.410662	2.19559	-1.17811
Chr01_Occ:15640001-15660000	-1.68382	-3.60752	0.531173	3.89045	2.82946	3.46701	-1.95325	-0.758346	-3.226	-1.59684	-1.23117
Chr01_Occ:15660001-15680000	3.19089	2.45955	8.50614	1.26624	1.61373	0.629064	0.5738	3.13489	-0.638549	0.0204144	0.543465
Chr01_Occ:15680001-15700000	-0.477041	-0.798484	-0.794685	0.276942	2.53496	1.39932	2.7843	-0.279166	NA	-1.05085	0.285804
Chr01_Occ:15740001-15760000	-3.8898	-2.37059	-4.10574	-3.59948	-0.551257	-0.704069	-0.0274293	-0.736255	-0.553272	-0.0884775	2.10133
Chr01_Occ:15760001-15780000	2.91159	-1.38793	-4.27993	2.18869	-3.32363	2.44725	-0.0482344	-0.787038	1.09312	-0.648976	-1.4548
Chr01_Occ:15780001-15800000	3.78517	2.19986	0.343764	0.965009	6.65712	1.94831	3.03751	-0.585371	-1.71011	1.74013	0.860276
Chr01_Occ:15800001-15820000	2.42873	-0.351895	-1.21034	0.210594	-0.744834	-0.679164	0.892866	-0.507709	0.396842	0.559625	-1.35979
Chr01_Occ:1580001-1600000	-4.63818	3.96908	5.14372	2.34376	0.376359	3.48394	3.34264	1.54388	-1.05794	0.89788	-1.33379
Chr01_Occ:15840001-15860000	1.31974	-0.970495	6.96632	2.12258	4.29093	2.19339	0.219719	0.87202	1.49856	3.07315	-1.47987
Chr01_Occ:15860001-15880000	0.936343	-0.564557	-1.12463	4.34402	1.99415	2.10304	0.209494	0.457697	0.165122	3.1339	-1.33264
Chr01_Occ:15880001-15900000	0.056618	0.465976	3.50731	2.80787	4.57969	4.25351	1.35577	2.61119	0.840258	-0.915548	-2.75901
Chr01_Occ:15900001-15920000	-2.42959	0.0866459	1.37247	0.243124	4.0104	2.62013	-0.674212	-1.12025	-1.54864	1.59637	-2.46604
Chr01_Occ:15920001-15940000	-0.736395	4.11708	4.96139	3.5595	2.30484	1.55141	0.564969	0.391013	1.98244	0.484488	-0.53769
Chr01_Occ:15940001-15960000	-0.403246	-0.559576	-0.780173	3.30091	0.175498	3.87478	3.74806	-0.509337	-2.27347	1.8276	1.15051
Chr01_Occ:15960001-15980000	1.05145	3.70546	6.94803	0.981592	6.59467	7.82201	3.77087	3.35866	-0.00507932	1.34863	-0.880238
Chr01_Occ:15980001-1.6e+07	-1.62156	-1.45444	0.00320959	3.55872	0.298261	3.44134	-0.271856	-0.108731	-1.04194	-0.183376	-0.731728
Chr01_Occ:1600001-1620000	0.367579	5.0015	1.44537	1.10443	2.82073	4.80086	-0.54237	-1.54407	-0.757742	-0.156694	-2.63369
Chr01_Occ:160001-180000	-0.903299	-1.52974	-0.224355	2.16514	1.10015	2.7013	1.30946	0.149881	-0.635524	1.90937	2.93704
Chr01_Occ:16020001-16040000	6.16592	-1.40891	1.2813	2.75771	4.40417	1.43245	2.14122	-0.583865	1.51237	4.51454	-0.302639
Chr01_Occ:16040001-16060000	3.65219	3.60363	3.31565	4.73978	2.09766	1.87093	2.38178	-1.34824	1.20329	2.35912	1.05089
Chr01_Occ:16060001-16080000	-3.44352	3.09806	-0.0576794	1.70602	4.50905	2.33115	-1.94149	-1.11554	-2.78511	1.65922	2.53005
Chr01_Occ:16080001-16100000	-0.767633	-0.436007	-3.90752	0.601815	1.58417	2.92318	-0.00649022	1.63849	-0.376874	-1.14918	-0.846296
Chr01_Occ:16100001-16120000	-2.32403	-1.67908	-3.56708	1.039	-0.676699	5.20642	2.6501	0.269347	-0.226651	4.40999	2.05766
Chr01_Occ:16120001-16140000	-1.61972	-0.354678	-0.83439	2.98028	3.1979	5.1537	-2.72488	2.2923	0.751112	-0.594215	-0.585423
Chr01_Occ:16140001-16160000	0.270688	1.68894	1.86328	4.05853	2.75431	3.75377	-1.68861	1.27526	-0.525732	-1.63815	1.78778
Chr01_Occ:16160001-16180000	-0.0175397	-0.911478	1.07739	5.82722	5.82743	3.70521	1.13882	0.385514	1.50517	1.82469	-0.748623
Chr01_Occ:16180001-16200000	5.76877	0.0580969	4.23253	2.70304	4.28591	2.44201	-0.369833	4.01521	-0.450631	1.89269	-0.0171979
Chr01_Occ:16200001-16220000	30.0552	13.7741	5.30972	5.82896	3.08358	4.01815	7.27159	7.90779	3.93674	-0.828353	-1.82668
Chr01_Occ:1620001-1640000	-5.58119	-2.60276	-3.119	2.47173	0.712798	2.27755	-2.82539	-1.67623	-0.376569	-2.58041	-2.48557
Chr01_Occ:16220001-16240000	2.07613	0.350102	3.17954	1.44012	1.0519	1.37288	-0.473447	0.397399	0.718136	-0.0670752	-1.25856
Chr01_Occ:16240001-16260000	-3.4015	-0.48755	1.75197	2.22889	1.98556	0.584626	-1.6444	-0.667584	-0.0775137	1.00783	0.573693
Chr01_Occ:16260001-16280000	-4.84995	-5.67464	-2.11463	2.5554	7.03701	0.207093	-5.94059	-5.17418	-0.783274	-3.0154	-0.265255
Chr01_Occ:16280001-16300000	4.87524	3.35748	6.78102	-0.770025	2.9585	1.72721	0.231368	-0.310233	-1.79226	-1.39636	-2.25411
Chr01_Occ:16300001-16320000	0.183566	2.91416	1.33328	3.58975	0.772024	2.63421	1.48673	-0.176511	-0.591131	-0.944537	1.19194
Chr01_Occ:16320001-16340000	-4.48469	-2.5424	-2.88549	3.65205	0.331473	0.411982	-2.41235	0.845867	-0.782791	-2.51681	-0.494552
Chr01_Occ:16340001-16360000	-7.31019	-1.4045	-6.62164	1.4025	-1.04286	1.99153	1.63985	-0.961031	-0.131175	-0.172739	0.0949709
Chr01_Occ:16360001-16380000	-6.4741	-0.599525	-4.76089	1.93435	2.97755	5.61537	-1.40507	-3.91704	0.18103	-1.10543	-0.957741
Chr01_Occ:16380001-16400000	-2.22334	-1.29458	-3.38437	0.914482	0.873447	-0.105146	-2.67695	-0.988158	-2.5874	0.979171	-2.87144
Chr01_Occ:16400001-16420000	-3.93841	-4.06655	-3.99352	0.232125	-1.87476	3.40235	-3.20269	-2.29464	1.28176	-0.978963	-1.48826
Chr01_Occ:1640001-1660000	2.77519	3.40498	-0.751948	-0.107772	0.603531	1.29278	0.995963	-0.471014	0.0711305	0.428381	-2.95377
Chr01_Occ:16420001-16440000	-1.11208	-1.20722	-1.31857	1.4431	0.68115	-1.52523	0.250664	-1.21052	1.22123	-1.35696	1.00751
Chr01_Occ:16440001-16460000	-0.119556	1.98541	1.4839	-2.42688	2.44078	2.5631	-0.435547	-0.548465	0.157128	-0.781009	-1.81351
Chr01_Occ:16480001-16500000	0.932955	0.806497	-0.906507	1.9526	2.30908	3.73628	0.89469	-0.030626	NA	2.6278	NA
Chr01_Occ:16540001-16560000	1.50007	-2.64108	-0.693316	1.88259	0.939606	1.77111	1.23026	0.188098	1.24675	-0.492177	0.240827
Chr01_Occ:16560001-16580000	1.08832	2.57493	-0.902497	4.81356	7.87232	5.29431	0.464408	-1.25341	3.91152	1.34799	2.76465
Chr01_Occ:16580001-16600000	-4.60149	-0.443804	-3.11546	-1.15588	0.649835	2.0608	-3.35045	0.6438	0.0900607	-2.11132	2.99037
Chr01_Occ:1660001-1680000	1.66033	2.39895	3.15106	1.81234	4.32594	2.7659	0.514394	-0.300113	0.506716	-0.0579123	-0.162965
Chr01_Occ:16620001-16640000	0.255281	8.68156	-0.859842	0.910331	15.92	-1.59724	0.61462	-0.892828	0.262175	-0.246927	1.1649
Chr01_Occ:16640001-16660000	0.978609	0.615137	4.38463	0.0216558	6.28794	1.29817	3.3932	0.751896	-0.585838	2.80641	0.467104
Chr01_Occ:16660001-16680000	1.80344	6.68149	8.81888	5.5027	5.7277	5.56556	2.01953	-1.09803	1.03003	1.34898	1.51339
Chr01_Occ:16680001-16700000	0.61944	0.305692	3.81864	2.27988	3.24124	2.65442	1.25744	-0.814426	1.34529	-0.416548	-2.21137
Chr01_Occ:16700001-16720000	6.20848	3.92469	5.21581	1.34322	2.51606	2.52668	-0.588475	-1.24297	-0.491642	-2.36731	1.02857
Chr01_Occ:16720001-16740000	4.86905	3.91173	6.13597	3.63971	1.08073	4.17756	1.07864	0.00640531	0.643161	2.59242	-0.435928
Chr01_Occ:16740001-16760000	3.52609	5.05668	3.90682	3.26166	3.98011	-0.482955	-0.552152	-0.899546	-0.958529	-1.25091	1.9974
Chr01_Occ:16760001-16780000	0.746004	2.1174	4.48053	2.58195	1.50504	1.04377	1.33486	0.45837	-0.00563764	2.93771	-3.08343
Chr01_Occ:16780001-16800000	2.74385	3.91968	3.51396	3.61004	2.76332	5.53263	-1.84535	1.3138	-1.3538	0.225774	0.0948509
Chr01_Occ:16800001-16820000	-2.44041	0.866019	2.16258	1.3757	-1.1628	3.35338	-0.179118	-0.983362	1.91271	0.832114	0.172968
Chr01_Occ:1680001-1700000	3.35298	2.02515	-1.52007	0.850581	7.06961	6.41753	5.37365	-1.35394	-0.380454	-2.57079	-1.33
Chr01_Occ:16820001-16840000	-0.280133	-0.387247	2.44897	6.06962	0.908937	0.441468	-0.956446	0.610935	0.750924	-1.24777	0.125684
Chr01_Occ:16840001-16860000	0.329427	-2.83492	0.244365	0.240605	1.61665	0.144783	-0.914743	-1.37958	-2.07465	-1.03535	-0.418022
Chr01_Occ:16860001-16880000	-0.750186	0.532048	2.46087	2.52454	1.92329	1.60999	-1.38767	-1.2543	0.61818	2.44124	0.548669
Chr01_Occ:16880001-16900000	-4.35266	0.101949	-1.23482	4.10334	-0.533517	0.918437	-1.80243	-2.00792	2.5779	-0.442485	-0.786218
Chr01_Occ:16900001-16920000	-2.0292	-3.70612	-0.202892	1.98658	-1.74289	0.609307	2.56906	1.46181	0.384712	2.00343	0.0514006
Chr01_Occ:16920001-16940000	3.62744	1.87443	4.07935	1.77927	8.4214	5.51591	1.37402	0.0290592	0.412006	-1.43475	0.301691
Chr01_Occ:16940001-16960000	-1.89671	1.89905	0.279905	1.43832	7.36942	3.95371	0.549384	-0.0575306	-0.29805	0.421636	-2.30209
Chr01_Occ:16960001-16980000	1.00755	3.47553	1.66099	0.981007	3.67373	-0.228727	-2.58336	-0.914205	-1.29673	-1.60709	-0.741718
Chr01_Occ:16980001-1.7e+07	3.54101	4.31195	1.51578	-0.0458982	4.6353	4.15892	1.39275	3.51074	1.34994	-0.529021	1.43175
Chr01_Occ:17000001-17020000	-1.60846	0.344627	-0.303175	0.671648	1.74466	-0.0669957	-0.923806	2.22997	0.398663	0.451263	2.51371
Chr01_Occ:1700001-1720000	6.8858	0.676535	0.788156	1.78262	6.6231	2.43888	0.984975	0.865249	0.650186	-1.12546	0.0249598
Chr01_Occ:17020001-17040000	-3.90067	-0.695943	-1.46356	-0.646366	1.42127	-2.21787	0.198324	0.379126	1.5883	1.03441	2.96686
Chr01_Occ:17040001-17060000	4.59046	2.34006	3.42491	-0.462512	3.44166	3.57755	-0.541244	0.398715	-0.651755	-0.191475	0.808436
Chr01_Occ:17060001-17080000	-4.26955	-11.4435	-3.98569	-6.9639	0.803558	-3.20562	-5.00942	-5.20647	-0.599294	-2.69711	3.74469
Chr01_Occ:17080001-17100000	1.36215	1.56914	1.27461	0.881992	2.36529	-0.693085	0.774133	-0.148408	1.49438	3.2781	0.0595634
Chr01_Occ:17100001-17120000	0.177939	1.32176	-0.456223	-0.640728	0.192366	1.88963	1.44188	2.74025	1.70121	1.9092	0.0325694
Chr01_Occ:17120001-17140000	-1.95053	-0.63938	-1.40822	-2.52252	3.96531	4.12911	0.334436	2.91398	8.77069	2.59236	0.275733
Chr01_Occ:17140001-17160000	1.74323	0.460532	3.50041	1.15509	1.91266	3.05243	-0.00316457	2.07938	-1.49795	2.49245	-1.20746
Chr01_Occ:17160001-17180000	-0.238836	0.12926	-0.203923	0.493747	1.61329	1.26461	0.0509602	-0.0458235	0.655751	0.542263	-0.104246
Chr01_Occ:17180001-17200000	3.28058	4.09665	1.53835	4.98658	8.45724	-0.210645	-1.29764	0.0306713	1.41761	1.40687	0.673538
Chr01_Occ:17200001-17220000	3.37051	-0.0645458	1.18926	-0.75492	2.48056	1.53844	-3.65525	-2.40363	-0.559784	-2.85813	-0.928405
Chr01_Occ:1720001-1740000	1.12005	-0.469943	3.47861	-0.266548	6.58294	2.45786	2.03606	-0.62783	-2.68727	-0.808527	-2.38076
Chr01_Occ:17220001-17240000	-1.57835	-2.92869	2.99	0.811876	1.00487	-0.175774	-1.35048	-0.305695	-0.926905	1.09978	-0.346795
Chr01_Occ:17240001-17260000	1.46341	1.61312	2.01882	-0.930012	6.80913	2.37106	6.53545	3.30855	0.252743	-1.21408	-1.33884
Chr01_Occ:17260001-17280000	2.90098	-0.801434	-0.926145	1.08411	4.72485	2.89678	-1.08972	0.427999	0.165205	0.242674	0.587145
Chr01_Occ:17300001-17320000	-0.727273	1.03933	1.58444	0.00251351	1.15948	0.338756	-1.45121	0.600109	0.93402	-1.03869	-2.04045
Chr01_Occ:17320001-17340000	2.87287	3.25648	0.115787	-2.67556	6.04793	3.44525	0.128487	-1.27081	1.29614	2.28106	-1.33812
Chr01_Occ:17340001-17360000	-3.65804	-1.5616	0.778551	1.11088	5.7996	-0.392744	-1.77174	0.374855	0.365722	-0.59175	0.790367
Chr01_Occ:17360001-17380000	-1.46732	2.47048	-1.10998	1.27567	0.556063	2.39544	-0.114361	-0.986491	-0.682809	-0.860304	2.45313
Chr01_Occ:17380001-17400000	0.906995	1.08217	1.82847	0.477858	-1.10711	2.92712	0.300787	-0.991411	-0.855022	-0.100617	-1.79614
Chr01_Occ:17400001-17420000	2.90268	1.26817	1.86729	-1.85764	4.96073	2.98943	0.353086	0.939375	0.208967	-0.255825	-0.589793
Chr01_Occ:17420001-17440000	3.32694	-0.54406	0.644958	2.13528	4.43585	2.70066	0.876449	0.581088	0.650224	0.496259	0.218923
Chr01_Occ:17440001-17460000	1.07765	4.9381	-0.479883	4.2265	-0.518696	2.26509	1.41256	3.96706	0.723467	-3.19957	-1.65961
Chr01_Occ:17460001-17480000	-1.12031	2.16202	-1.11656	-0.0458237	3.22491	2.97601	0.818415	2.8106	-0.0270377	1.49496	0.152191
Chr01_Occ:17480001-17500000	3.07471	5.39808	-1.50936	0.920737	3.50973	7.40764	1.23183	-0.464857	-3.09781	1.11122	-2.91244
Chr01_Occ:17500001-17520000	3.63974	3.74029	3.71687	2.17834	3.5061	6.59258	-0.938115	2.31133	0.56293	1.47274	1.84108
Chr01_Occ:17520001-17540000	1.95637	0.716938	-2.0496	1.78543	3.90037	-0.55794	-0.605899	1.99494	1.22834	1.92029	-0.592352
Chr01_Occ:17540001-17560000	-6.13677	-5.05289	-3.92221	0.471978	3.35966	0.405174	2.4875	0.236929	-0.332108	3.36263	1.81173
Chr01_Occ:17560001-17580000	4.01582	6.43829	4.0395	1.04473	3.06741	3.20711	0.102305	4.14817	4.09977	1.29381	-0.256286
Chr01_Occ:17580001-17600000	2.22568	6.66372	8.84594	2.86064	5.11574	6.01004	0.650586	-0.266092	-0.682851	-1.54805	0.471919
Chr01_Occ:17600001-17620000	2.08556	3.95686	3.22379	1.10167	3.97218	6.01395	0.365728	-1.37297	0.050239	2.55368	-1.80181
Chr01_Occ:1760001-1780000	0.782713	0.616501	1.69615	NA	2.42946	0.169981	1.2507	-0.53281	NA	-3.14388	-0.593586
Chr01_Occ:17620001-17640000	5.00495	3.65138	-0.555679	7.0735	6.60538	6.11377	8.862	4.85234	4.98546	11.6892	1.32893
Chr01_Occ:17640001-17660000	-3.5573	3.3104	-1.48149	3.08202	5.41825	4.94407	0.29691	2.1347	-0.484086	0.452258	-1.91795
Chr01_Occ:17680001-17700000	3.81308	4.89864	7.31029	-0.625232	-0.434159	2.62829	-0.366997	3.49351	0.598236	1.10703	-2.23734
Chr01_Occ:17700001-17720000	6.2424	5.45028	4.3293	3.41809	3.42962	5.47191	0.155458	3.74431	2.09006	3.04489	-1.53729
Chr01_Occ:17720001-17740000	-5.34069	4.45079	1.48548	1.49211	8.85906	5.54716	2.45527	0.884688	-0.0788162	1.00015	-1.23941
Chr01_Occ:17740001-17760000	-5.76951	-3.26726	-0.479989	-1.66594	1.97235	4.64028	-1.24346	-1.48891	-0.793859	-2.70161	-2.52019
Chr01_Occ:17800001-17820000	2.90486	6.36811	4.64211	-0.414615	3.26655	6.45733	-1.26726	-0.794066	1.6612	-0.270638	2.41997
Chr01_Occ:1780001-1800000	3.49032	-0.255054	0.621905	0.732031	-1.26494	0.626233	-3.76371	-4.02074	-0.700133	1.15524	-0.914296
Chr01_Occ:17820001-17840000	2.23468	-0.773385	0.176149	1.01235	0.698307	-0.367955	0.159502	-1.08492	-0.489997	1.76893	-1.06621
Chr01_Occ:17840001-17860000	4.7047	1.06581	2.21806	2.6401	3.85015	1.25579	0.18397	0.130355	0.00365474	1.8147	-0.220177
Chr01_Occ:17860001-17880000	-2.50493	1.45247	-1.28156	1.52318	5.37417	4.84345	0.871999	0.450926	1.11151	-0.0496287	0.566983
Chr01_Occ:17880001-17900000	-0.449204	2.08988	-0.559472	-0.724926	4.53903	3.37412	-2.34595	0.707145	0.799412	0.0416006	-3.52306
Chr01_Occ:17900001-17920000	-0.962455	-0.15423	-1.15478	0.960444	1.20085	2.81885	-1.13636	-0.193437	1.51203	0.392989	0.439272
Chr01_Occ:17920001-17940000	2.28879	-0.193988	2.73324	0.120797	4.4018	2.1086	0.726962	0.781777	-1.32099	-0.814454	1.18903
Chr01_Occ:17940001-17960000	-0.641838	0.0766086	3.33489	4.36645	5.39491	6.79902	-1.28724	-2.20868	-1.18092	0.241082	-2.81203
Chr01_Occ:17980001-1.8e+07	4.62242	1.45637	5.4051	2.21344	4.61882	6.15161	5.96691	-0.492011	-0.117054	2.30543	0.614539
Chr01_Occ:18000001-18020000	2.03378	2.38923	2.49645	0.550304	4.29855	3.18147	2.55677	0.823836	0.0329968	0.108042	1.94754
Chr01_Occ:1800001-1820000	7.06975	-2.90823	3.24279	2.17763	1.29742	0.668003	-0.206542	-1.4217	0.145365	-1.76427	1.63468
Chr01_Occ:180001-2e+05	-0.178375	1.37872	1.18215	1.83267	3.5957	0.876062	3.99631	1.00963	1.2256	1.2543	-0.471121
Chr01_Occ:18020001-18040000	1.71616	1.13874	1.71485	0.554082	3.78885	4.36619	-2.35395	-0.216366	0.910156	0.818615	-2.58386
Chr01_Occ:18040001-18060000	-2.34914	-0.471401	-1.25877	-1.66151	5.73638	3.79552	0.666303	-2.08268	-1.67773	-0.740263	-2.21575
Chr01_Occ:18060001-18080000	3.55332	1.45218	5.31302	1.25856	5.08083	3.57513	2.96438	0.208634	2.013	1.54996	-1.59692
Chr01_Occ:18080001-18100000	-0.0632576	2.04715	1.87322	1.08931	-0.0744442	4.16329	-0.928866	0.111781	-0.976416	-0.287502	-1.86631
Chr01_Occ:18100001-18120000	-0.86431	1.13372	3.19604	1.65374	3.35019	3.81453	0.0808265	-1.5229	0.9681	-1.90002	-1.17237
Chr01_Occ:18140001-18160000	-12.2636	-7.35591	-9.60789	-4.65875	-2.85092	-0.996931	-4.65618	-2.02021	-0.476524	-3.78524	-0.427445
Chr01_Occ:18160001-18180000	3.61061	2.1417	4.62205	0.765059	1.89922	4.53246	0.0232461	-0.474893	0.651091	0.22835	-0.617439
Chr01_Occ:18180001-18200000	2.71923	1.1798	2.57597	-0.0880933	-0.406562	4.19351	0.187712	0.210219	-0.457724	-0.463584	-0.88514
Chr01_Occ:18200001-18220000	6.71962	4.44165	5.15577	0.533307	2.96709	2.1238	0.636889	3.26307	3.74244	2.03113	-0.862801
Chr01_Occ:1820001-1840000	4.71089	-0.0329836	-0.322802	0.0204645	5.94603	-1.47532	-2.58832	-2.77591	-1.06177	-0.401495	-0.745498
Chr01_Occ:18220001-18240000	3.3787	5.78117	4.91344	3.58553	2.41891	2.696	-0.865276	2.23667	0.297721	-0.316011	-0.749345
Chr01_Occ:18240001-18260000	2.34497	5.00508	2.62381	2.15759	2.54427	3.25019	0.213413	3.1663	0.733324	1.60391	-0.365586
Chr01_Occ:18260001-18280000	3.32137	5.72742	3.60749	2.14194	2.29211	2.87028	1.34993	1.00878	1.51855	1.48993	0.358233
Chr01_Occ:18280001-18300000	-2.72839	4.12037	2.88093	-2.89889	3.66605	4.42014	3.80682	4.71686	5.41279	6.84623	-2.8218
Chr01_Occ:18300001-18320000	-4.77742	-0.498012	2.85963	0.47423	2.16042	2.44048	0.744375	-3.09365	-1.23235	0.937686	-0.811638
Chr01_Occ:18320001-18340000	1.0895	2.43276	4.39581	-0.535478	4.42777	4.03903	1.43297	-0.410737	-2.86956	1.44415	-1.74586
Chr01_Occ:18380001-18400000	5.76124	7.38637	8.67497	3.44892	5.872	10.6239	4.62229	5.28191	2.16819	4.56821	0.412075
Chr01_Occ:18400001-18420000	-1.16052	0.868537	0.119066	1.77949	1.24783	3.53494	1.88218	3.10409	-1.42447	2.21529	-3.09804
Chr01_Occ:1840001-1860000	1.63092	-5.35469	-1.57359	-1.71013	1.57384	-2.34581	-1.09583	-3.91243	-1.65186	-0.305943	-1.32428
Chr01_Occ:18420001-18440000	4.17339	3.03884	-1.55756	1.81782	3.69664	3.58402	0.354153	-1.7062	-0.970826	0.139248	0.0146462
Chr01_Occ:18440001-18460000	3.14822	-0.261929	0.506417	2.11892	5.72046	5.61795	-0.371259	-2.18845	1.14152	-0.720975	-0.988137
Chr01_Occ:18460001-18480000	-3.08565	1.42131	-0.148406	2.42337	0.834059	5.59961	-1.06224	-0.550588	-0.693769	-1.11226	0.782886
Chr01_Occ:18480001-18500000	0.807622	0.0779761	1.36661	2.14766	0.207514	3.1199	0.27847	-0.217312	0.777172	1.07358	1.13085
Chr01_Occ:18500001-18520000	1.54441	-0.459557	-1.604	-0.60361	5.30292	2.97493	-1.7298	-1.45521	-1.86003	-0.981067	-0.120934
Chr01_Occ:18520001-18540000	1.83402	5.11435	5.18437	5.65378	3.36564	6.76479	1.90205	0.333413	0.391652	-1.8781	-0.186843
Chr01_Occ:18540001-18560000	-0.220893	3.2107	-3.20232	-0.683205	-1.18632	1.56114	-1.73707	-1.37563	0.0139419	1.1999	-2.48139
Chr01_Occ:18560001-18580000	3.04411	2.56313	0.547425	0.266802	0.613217	0.331354	-1.80621	-1.75078	-2.00425	-0.907055	-1.73353
Chr01_Occ:18580001-18600000	3.8831	0.752458	0.435395	0.713087	3.77951	5.51357	-0.819037	0.655168	-1.03241	0.779883	0.100057
Chr01_Occ:18600001-18620000	-2.69128	1.58081	-2.21462	2.21805	1.1906	2.66433	-1.65944	-3.56968	-1.09103	-1.66654	-1.69074
Chr01_Occ:1860001-1880000	-0.605823	-1.79312	-0.185236	2.18322	-0.0645836	-0.614314	1.69928	-0.435921	0.81635	-1.44527	-0.499753
Chr01_Occ:18640001-18660000	3.41262	1.38584	6.01927	2.70805	4.21051	2.21534	-0.766389	-1.20169	-2.00214	0.523506	-1.41676
Chr01_Occ:18660001-18680000	-4.95603	1.06304	1.62036	0.686578	0.83873	3.66282	1.56768	-1.89143	-0.11944	-2.98673	-2.64787
Chr01_Occ:18680001-18700000	1.89044	5.02769	1.15779	2.46519	1.31691	-0.0363293	3.93468	-0.740813	-0.737344	0.774429	-1.38989
Chr01_Occ:18700001-18720000	2.88412	4.59997	3.62454	0.589703	1.05288	2.89439	0.00652116	-0.751163	-1.69858	0.397291	-1.77096
Chr01_Occ:18720001-18740000	-3.04194	1.4973	0.50403	-1.87576	1.4426	0.947349	0.649491	-2.20564	-2.33123	-0.892836	-0.363681
Chr01_Occ:18760001-18780000	0.970007	3.00512	3.49339	0.555882	3.84	3.74919	-0.469757	1.87171	0.233693	0.00665188	0.642552
Chr01_Occ:18780001-18800000	2.77221	0.264698	1.70873	3.06935	0.925055	1.24428	0.284793	0.508516	1.13266	-0.928923	2.04548
Chr01_Occ:18800001-18820000	1.03658	-0.628684	-1.50692	-0.589741	1.03518	0.945046	-1.72505	-0.535708	-2.08855	-0.124685	-0.169429
Chr01_Occ:18840001-18860000	-5.65247	-0.302215	-2.4103	-0.0781036	3.39853	2.129	-1.41595	-1.0422	-1.80973	-1.4882	1.71896
Chr01_Occ:18860001-18880000	3.33568	4.45623	4.47885	1.50245	7.75583	1.92492	1.45169	1.20055	0.702892	-1.97808	-2.91843
Chr01_Occ:18900001-18920000	4.13953	-0.288652	1.25225	-0.140039	2.57558	6.06657	-2.06644	1.05982	0.63731	-0.794049	-0.0852228
Chr01_Occ:18920001-18940000	5.87714	2.44926	0.49694	2.98187	5.47206	6.22694	-1.23904	-1.87869	3.18535	-1.20453	1.27116
Chr01_Occ:18940001-18960000	0.169878	4.71861	-0.794134	1.31293	6.56474	4.31467	-2.19898	-1.64453	-3.3978	-1.4464	1.88661
Chr01_Occ:19000001-19020000	-2.76726	1.06062	0.504308	-0.0959734	1.73646	-0.895235	1.54314	2.56462	3.13433	1.39825	-1.79629
Chr01_Occ:1900001-1920000	6.05475	-3.11075	4.676	1.53264	5.51222	-4.84522	-3.82917	-0.118081	-0.0243462	-3.33912	-2.83856
Chr01_Occ:19020001-19040000	0.149605	3.18818	7.79707	0.640198	6.34615	0.485851	0.549635	-2.02954	-3.27398	-2.42192	0.629044
Chr01_Occ:19040001-19060000	-2.71281	3.35743	-0.0229776	1.43951	3.07165	1.28102	0.99089	0.417515	0.271043	-1.17489	0.421989
Chr01_Occ:19060001-19080000	7.81834	6.83668	0.984803	2.36084	3.99884	-1.69792	2.39712	0.379732	-1.10029	-0.97701	-0.774882
Chr01_Occ:19080001-19100000	2.1191	3.80209	2.03182	0.221449	3.71785	1.89301	-0.0922997	0.234394	-1.57378	-2.54081	2.31135
Chr01_Occ:19100001-19120000	-0.384084	-0.46047	-0.520818	-2.28734	2.48273	0.93653	-1.62642	-1.40261	-0.0275642	-1.86416	-2.24934
Chr01_Occ:19120001-19140000	-7.16346	-3.03975	-1.94666	-1.9447	2.4138	6.90733	0.284256	-1.43816	-0.321736	-1.72756	-0.0540715
Chr01_Occ:19140001-19160000	0.530379	2.76178	2.81668	0.708286	3.24676	2.55748	0.83034	-2.02294	-1.95461	-0.0511872	2.95846
Chr01_Occ:19160001-19180000	3.33966	1.59549	4.17116	4.8736	4.71543	5.36462	3.42192	0.1029	3.1227	2.6151	1.31645
Chr01_Occ:19180001-19200000	0.527948	4.25011	4.86192	5.49005	1.06859	2.30511	-1.12066	3.1923	0.932049	-0.154406	-0.293999
Chr01_Occ:19200001-19220000	4.80601	5.75646	7.414	4.74347	3.08214	7.69804	-0.869565	-1.7494	2.46049	3.50877	-0.647173
Chr01_Occ:1920001-1940000	2.72379	1.38662	1.22358	0.99067	2.07828	0.566821	-0.88234	0.858226	-0.0647711	-0.813851	1.5833
Chr01_Occ:19220001-19240000	3.71151	2.45756	5.45239	3.12747	4.44593	3.41223	0.963115	2.36213	-1.78311	0.895974	-0.0526508
Chr01_Occ:19240001-19260000	3.38268	1.82562	2.39398	1.43145	1.33458	2.42374	1.23976	0.695741	-0.745341	2.42983	1.54221
Chr01_Occ:19260001-19280000	3.67236	0.320839	3.65842	4.02271	7.50747	1.18391	-0.485305	-0.638796	1.43021	-2.44153	2.05174
Chr01_Occ:19280001-19300000	7.68473	5.33847	0.872215	0.789937	2.67558	5.81095	0.29994	0.859047	0.775957	-2.86428	-2.05676
Chr01_Occ:19300001-19320000	3.11949	1.75904	0.0356905	0.265698	2.5483	0.881827	3.30786	-3.28129	2.29446	1.53905	1.28528
Chr01_Occ:19320001-19340000	2.93929	0.26631	3.61603	0.230604	5.10019	2.83859	-1.44895	-2.96491	-0.0270099	-3.22928	-1.22622
Chr01_Occ:19340001-19360000	-0.224113	1.97548	2.85846	3.11262	3.58374	3.31725	0.636272	2.14354	-1.45874	0.374835	1.07859
Chr01_Occ:19360001-19380000	-0.74123	2.37006	0.48783	0.6209	1.63081	1.94955	1.26638	-0.596714	0.0478604	-0.987883	0.357602
Chr01_Occ:19380001-19400000	3.41593	3.94604	2.14894	0.123957	3.32532	3.65781	1.15959	0.974028	2.61566	1.54195	0.576833
Chr01_Occ:19400001-19420000	-16.4207	-13.1485	-10.6702	-5.3694	-8.80301	-2.59508	-5.51184	-1.16586	-3.14429	-5.77361	1.31527
Chr01_Occ:1940001-1960000	0.283594	1.00178	1.75789	0.764118	2.27459	6.28927	-0.823201	0.581455	2.22229	-0.497962	-1.43814
Chr01_Occ:19420001-19440000	0.174057	1.5544	0.0747577	1.82462	3.36687	2.09677	-0.177132	1.09438	-0.317155	-0.0978626	-1.91961
Chr01_Occ:19440001-19460000	2.35964	1.15992	1.42318	0.0942553	1.46231	0.387182	0.0324365	-1.41055	-0.691542	1.21383	0.97978
Chr01_Occ:19460001-19480000	0.160795	2.01596	0.219934	0.65197	0.557624	1.45908	-0.00331157	-0.432649	1.44632	-0.266288	-0.0912169
Chr01_Occ:19480001-19500000	3.62342	5.10253	6.67171	-0.0904151	5.63335	-0.445001	0.822347	2.26363	2.00154	0.47221	-0.767418
Chr01_Occ:19500001-19520000	1.11521	1.78904	0.145421	0.806992	4.34522	3.84498	0.278764	0.388273	2.2852	3.01302	-1.65494
Chr01_Occ:19540001-19560000	1.67151	0.814504	3.13595	2.03707	0.367605	1.28569	1.69502	-1.22414	0.121747	-0.0289254	1.05548
Chr01_Occ:19580001-19600000	0.120222	3.09031	3.43874	-0.294624	1.27272	-1.08904	10.5129	4.24007	0.931442	8.55928	1.90486
Chr01_Occ:19600001-19620000	-5.24613	-3.42828	-2.98902	-5.79657	-5.20494	3.63426	-3.61159	-2.15159	-5.01583	1.61547	0.696735
Chr01_Occ:1960001-1980000	3.19645	0.225939	1.68814	0.279292	1.334	1.7679	-0.437388	1.55705	0.268985	0.795115	-1.78485
Chr01_Occ:19620001-19640000	-2.39332	0.646903	-2.05268	-0.63441	4.6079	3.60258	3.47804	9.15508	5.08062	3.73314	-0.413676
Chr01_Occ:19660001-19680000	-1.46275	-0.960383	-2.23083	-1.07966	0.818233	0.776364	-2.43749	-0.845198	-1.8354	-0.0649787	0.966668
Chr01_Occ:19680001-19700000	7.34549	2.90016	3.57723	2.13524	0.548062	0.542342	1.68222	-0.0580835	1.73243	-0.396955	-1.92926
Chr01_Occ:19700001-19720000	6.49614	-1.70315	4.26052	2.35333	1.79275	3.05887	3.70996	4.33984	4.07906	2.18274	0.441383
Chr01_Occ:19720001-19740000	5.42948	1.94907	3.62749	0.831569	1.59536	0.999342	2.26848	1.61149	1.69614	4.8355	1.29403
Chr01_Occ:19740001-19760000	7.84794	3.90444	7.13107	3.65415	6.83487	6.13832	-1.7142	2.7375	3.13745	-3.80262	-1.81478
Chr01_Occ:19760001-19780000	1.47772	2.42968	3.24496	2.76058	0.441487	2.88855	0.591486	2.95136	0.600468	0.0501612	-1.27402
Chr01_Occ:19780001-19800000	6.23149	3.28872	5.73194	3.59991	4.58893	5.25645	0.939938	3.0549	-0.579265	0.548437	-1.2029
Chr01_Occ:19800001-19820000	1.96447	4.12535	5.34037	2.11914	2.06739	3.62307	3.27411	-1.55826	0.296078	-0.344716	-1.47296
Chr01_Occ:1980001-2e+06	3.88895	-0.763297	2.25232	-0.147013	2.27401	0.935983	-0.284351	2.44094	-0.469754	-0.170978	-2.14739
Chr01_Occ:19820001-19840000	5.69399	6.03898	8.38191	8.1597	8.30631	7.14463	1.97341	0.383682	0.701903	1.28705	0.508571
Chr01_Occ:19860001-19880000	4.84127	1.40152	3.29085	0.242122	5.89418	2.84489	2.62709	-3.06995	0.00390922	1.32724	-2.60939
Chr01_Occ:19880001-19900000	0.534613	-1.49637	-0.671636	2.37137	5.16045	6.06554	-2.81598	-0.095932	1.80413	1.14366	1.28575
Chr01_Occ:19900001-19920000	8.16293	4.76964	1.73299	2.42294	6.88894	4.371	-2.36286	-2.14053	0.641295	3.23058	-2.33569
Chr01_Occ:19920001-19940000	4.54373	-1.22037	6.01597	2.36066	1.88661	2.46325	5.49566	0.593727	0.907483	2.77672	-2.29507
Chr01_Occ:19940001-19960000	3.35781	7.33364	4.78005	-0.027823	3.33756	3.66471	5.70752	0.183359	0.133025	2.75987	-2.52811
Chr01_Occ:19960001-19980000	2.53729	4.77372	10.9634	2.01979	6.23343	1.72697	3.08107	0.0325815	3.87356	0.00387258	0.803498
Chr01_Occ:19980001-2e+07	7.3092	4.03808	10.4911	3.72535	6.53737	10.0995	-2.11671	-0.560082	0.495078	1.81613	0.804937
Chr01_Occ:20000001-20020000	4.0521	2.60483	2.87298	1.01144	1.64085	4.294	3.09687	2.47323	0.964189	1.03825	0.914034
Chr01_Occ:2000001-2020000	3.43751	5.00013	1.93001	0.69584	1.01264	0.33017	0.00673704	3.59733	1.80786	0.770068	-0.608323
Chr01_Occ:200001-220000	-0.0412981	-1.43156	-0.12272	2.12555	2.73817	0.898704	-0.170079	0.269755	-0.158943	-0.754154	1.18576
Chr01_Occ:20001-40000	-3.26378	0.520938	-4.05056	1.87515	2.53464	0.192166	4.02831	4.10856	2.23129	0.684307	0.594103
Chr01_Occ:20040001-20060000	8.23278	2.06258	4.36063	1.8691	7.91559	2.43547	1.50498	4.23449	3.41477	2.02275	2.03938
Chr01_Occ:20060001-20080000	6.23285	6.44964	5.56722	1.33095	6.62811	4.53255	3.69728	3.53836	-0.604768	-0.381502	3.9552
Chr01_Occ:20080001-20100000	4.34966	2.24332	5.64809	2.95715	3.99575	6.69833	2.62798	-1.10656	1.94654	1.72818	0.849502
Chr01_Occ:20100001-20120000	6.81342	1.68263	2.98368	2.19414	6.46527	5.82327	1.58317	0.936995	2.30339	-1.05287	-0.0353231
Chr01_Occ:20120001-20140000	8.79081	5.53969	5.25748	2.09652	3.07464	8.25225	4.0241	2.78703	2.1621	2.03238	2.908
Chr01_Occ:20140001-20160000	5.01655	4.82934	2.81315	3.39248	2.14725	0.676912	-1.73102	1.52951	0.0427686	0.258265	-1.75145
Chr01_Occ:20160001-20180000	8.16671	-1.31823	5.03168	1.42749	2.67558	4.0689	0.669137	2.70667	-3.064	7.05681	-0.933245
Chr01_Occ:20180001-20200000	2.34327	1.06174	2.41023	2.3826	0.927379	4.01866	-1.75142	-0.802779	-2.78673	0.306216	1.82192
Chr01_Occ:20200001-20220000	6.22937	2.5198	9.63174	1.801	4.76768	9.28959	4.58206	5.17766	2.98361	1.34528	5.03321
Chr01_Occ:2020001-2040000	3.18894	0.745298	2.75209	3.1351	-5.64578	-0.0567808	0.842658	-0.815985	1.64623	-3.10686	-0.876189
Chr01_Occ:20220001-20240000	3.66742	4.74549	2.72912	0.634588	0.5271	4.5883	3.38518	5.12528	3.44614	5.42987	3.59153
Chr01_Occ:20260001-20280000	0.120923	1.18733	-3.02416	-1.54414	0.518885	1.21961	1.925	-1.07577	1.60519	-0.545266	5.32478
Chr01_Occ:20280001-20300000	-3.45305	-1.59554	-0.0104995	0.0482159	4.6094	-1.77465	1.63889	2.46404	1.86319	-0.924866	2.18585
Chr01_Occ:20300001-20320000	1.59268	0.135176	-1.50905	1.98728	4.72729	0.750209	-2.89761	-4.00439	1.07968	-1.76812	0.933277
Chr01_Occ:20320001-20340000	-4.10495	-4.10205	-1.81575	-6.2319	0.280275	-0.0678669	0.948144	2.08391	3.06513	4.11285	2.78538
Chr01_Occ:20340001-20360000	0.706232	0.158602	2.09712	0.78504	3.00608	2.8884	1.59935	-0.960468	-1.85134	1.82097	-1.324
Chr01_Occ:20360001-20380000	2.90477	2.79591	5.72873	1.84186	-0.477357	4.07532	-1.10558	-1.79258	-0.483175	-0.98059	0.191199
Chr01_Occ:20380001-20400000	-0.145543	0.614923	-0.494026	2.43632	5.53817	0.831337	2.58475	1.80853	1.57621	2.22897	-0.755355
Chr01_Occ:2040001-2060000	3.77644	1.99442	1.65816	2.61811	2.8538	-1.10221	3.18172	0.970347	0.822232	-0.120665	-2.04421
Chr01_Occ:20520001-20540000	0.887428	1.25322	3.65837	1.3947	1.829	3.93461	1.7805	0.872871	-0.987314	1.69833	-1.34796
Chr01_Occ:20540001-20560000	2.43076	2.36553	0.361547	3.392	3.12368	2.97425	-1.3891	0.461819	-0.589591	0.155894	1.66067
Chr01_Occ:20560001-20580000	3.78629	3.04139	3.03075	0.871867	4.59416	1.43707	-0.627804	0.111646	-0.241797	0.851494	-3.06521
Chr01_Occ:20580001-20600000	4.40302	2.19809	4.52557	2.68675	1.92687	1.28579	0.541514	-0.963987	-0.722477	-0.311464	-1.61434
Chr01_Occ:20600001-20620000	-1.73024	2.52224	-2.73675	-2.1745	2.06251	-0.40508	0.81592	-0.26265	-0.382333	0.416953	1.00198
Chr01_Occ:2060001-2080000	2.35882	0.688652	2.22172	2.97665	-0.330125	-2.11146	0.720284	0.459944	0.615079	-2.25746	-0.981385
Chr01_Occ:20620001-20640000	2.19413	3.78678	2.28956	0.417729	2.83414	0.960593	1.632	-0.384648	1.09225	-0.165885	-0.157258
Chr01_Occ:20640001-20660000	4.60308	2.79031	3.9682	2.28115	4.92817	2.73709	2.39311	1.63463	1.8917	5.2263	1.25873
Chr01_Occ:20660001-20680000	0.897066	2.2332	8.06468	-1.76443	6.89218	6.28358	3.03233	4.1884	3.5113	1.67442	2.80955
Chr01_Occ:20680001-20700000	1.50895	0.68848	4.95941	2.06136	5.21396	3.26971	2.6937	-0.385033	-0.981524	0.804092	-0.182605
Chr01_Occ:20700001-20720000	0.64358	2.70163	1.83684	1.3621	0.897507	1.68276	-0.700875	0.00776743	0.201601	1.67594	2.15595
Chr01_Occ:20720001-20740000	3.87459	3.13699	0.111508	3.28072	0.810573	3.58095	-1.77172	-1.99639	0.720771	-0.0853324	0.139273
Chr01_Occ:20740001-20760000	8.51295	4.6935	6.261	2.76115	4.43398	3.72039	1.2803	0.334846	1.48563	-2.74362	-0.0716697
Chr01_Occ:20760001-20780000	0.572014	3.23095	1.47433	0.319868	4.16227	1.0475	0.754896	-0.055106	-2.11965	0.812673	-1.19385
Chr01_Occ:20780001-20800000	-6.61303	-1.41964	-5.13675	-7.49871	-11.4533	-0.386662	-2.70741	-0.121392	-3.6701	-4.51018	-1.75654
Chr01_Occ:20800001-20820000	5.52719	5.46447	8.30999	5.81704	8.61009	2.31689	1.70923	-1.06309	-0.179218	1.9514	-1.54652
Chr01_Occ:2080001-2100000	5.26298	-0.325526	3.97269	1.52783	2.74931	1.19718	-0.142791	1.20884	2.74278	-0.1397	0.164679
Chr01_Occ:20820001-20840000	0.849016	0.503146	2.11873	-2.0516	1.10979	1.7179	-2.37771	-1.98355	-1.83917	-0.135478	0.543795
Chr01_Occ:20840001-20860000	6.16131	0.0444462	5.01729	3.50158	4.08594	2.75913	-1.38093	3.7563	0.99613	-3.47797	-2.12234
Chr01_Occ:20860001-20880000	-1.68576	-4.41608	-0.646816	-2.27585	5.42641	2.21178	-3.13359	-3.32212	-0.377338	-3.43138	1.01284
Chr01_Occ:20880001-20900000	3.8283	0.712689	6.04298	3.27824	-0.125283	0.125666	-0.844643	-1.93685	-2.10202	1.13909	1.15185
Chr01_Occ:20900001-20920000	18.5482	7.68937	17.5355	2.30678	-3.28736	6.05847	-0.489579	-0.6112	3.25915	1.8618	-2.36242
Chr01_Occ:20920001-20940000	10.9794	6.4858	17.9922	-1.99117	-3.2583	-2.25504	-2.37414	-1.41369	-0.630291	3.70614	-0.858526
Chr01_Occ:20980001-2.1e+07	0.646962	0.0452099	3.88909	-2.98012	2.49204	-0.855389	-0.044615	-1.75005	-1.99011	1.30617	1.46424
Chr01_Occ:21000001-21020000	2.52142	2.20657	6.37783	1.06788	2.21166	-0.341987	-0.959501	2.3417	0.525333	-0.936976	1.3596
Chr01_Occ:2100001-2120000	3.27012	0.684107	2.35856	1.99516	1.48889	-0.479299	-2.85362	-1.25281	0.17384	-3.67963	-0.263156
Chr01_Occ:21020001-21040000	8.09976	4.85739	7.78304	0.779362	3.20622	2.85614	1.02828	2.37392	-0.0148521	1.00181	1.38623
Chr01_Occ:21040001-21060000	8.95479	3.72582	8.24547	5.76679	5.25382	1.83078	-2.35519	-0.847837	-1.24628	-3.131	-0.624416
Chr01_Occ:21060001-21080000	6.97719	4.08712	6.46014	3.55135	5.73133	5.48864	-0.571945	1.63205	-0.833632	-1.82689	-1.2097
Chr01_Occ:21080001-21100000	2.99947	0.841753	2.36701	2.69758	3.54741	2.14009	1.28527	-0.563755	0.237577	-0.23282	-1.87183
Chr01_Occ:21100001-21120000	6.90948	-1.48367	2.61973	2.85651	1.95483	3.9111	-1.93621	-3.99181	4.60966	1.91517	1.00746
Chr01_Occ:21120001-21140000	-1.45502	-2.45528	4.95036	2.13363	2.29759	5.02983	9.38159	10.8257	2.99589	10.7532	-0.261538
Chr01_Occ:21140001-21160000	2.49051	2.85075	1.20971	-0.253059	4.63133	2.29234	2.86216	2.17016	1.6958	2.18474	2.23481
Chr01_Occ:21160001-21180000	3.35108	0.276398	4.02276	-1.19902	4.51823	2.15063	2.54609	2.1754	0.704996	1.26744	0.0676517
Chr01_Occ:21180001-21200000	-3.32072	-1.66783	0.144152	2.60491	2.38845	1.1211	-0.813657	0.915668	-1.9701	0.83599	2.67053
Chr01_Occ:21200001-21220000	0.570492	1.43096	0.983961	2.70455	-0.38804	0.302655	4.06247	2.68512	0.742712	4.22581	2.34555
Chr01_Occ:2120001-2140000	0.481849	0.105148	2.82113	1.81752	3.24474	-1.61367	1.49226	1.50943	-0.829579	-0.437094	-2.70217
Chr01_Occ:21220001-21240000	1.36161	4.71797	4.64854	2.70272	2.46651	3.28743	1.50348	4.50931	-0.761288	0.748421	1.72817
Chr01_Occ:21240001-21260000	0.80241	2.53794	1.75246	2.07415	4.96578	1.75197	4.01435	3.6301	-1.17397	0.0290564	3.15033
Chr01_Occ:21260001-21280000	-0.63902	4.37031	1.94257	-0.519618	4.84297	0.884985	-0.746996	-1.3238	-1.10268	-0.540523	-2.86666
Chr01_Occ:21280001-21300000	3.35964	5.01817	5.405	3.45543	2.64471	2.50062	2.51977	-1.71577	0.721035	-0.219498	-2.19802
Chr01_Occ:21320001-21340000	0.254958	0.50065	0.998269	0.713102	3.364	1.85025	-3.65168	0.185685	1.60501	-0.868267	0.0659361
Chr01_Occ:21340001-21360000	-3.79038	-0.970221	-1.31751	-3.33435	1.80224	6.44809	-2.65479	0.244912	1.15762	5.36434	-1.3844
Chr01_Occ:21360001-21380000	1.57502	0.585753	2.20348	-0.336962	1.03898	2.77021	0.958322	2.24429	-0.544021	-1.11374	-0.164077
Chr01_Occ:21380001-21400000	1.39103	0.428547	4.19586	2.54246	6.48991	5.65929	2.805	1.55708	1.2595	-0.91913	-1.12807
Chr01_Occ:21400001-21420000	3.5877	2.48008	3.15827	4.05895	6.14343	3.39131	2.78024	1.77342	1.33461	3.73637	-0.693866
Chr01_Occ:2140001-2160000	4.73876	-0.730961	4.75171	1.36547	1.40414	0.649302	-0.717458	0.611619	1.00109	-2.03967	-1.09925
Chr01_Occ:21420001-21440000	1.82463	0.771093	1.57802	2.06369	6.56881	3.25497	-0.891588	-1.25192	0.546114	2.15644	-2.40678
Chr01_Occ:21440001-21460000	3.23745	7.36045	2.50181	1.52741	2.89544	2.83366	-0.376672	2.24289	1.76479	-1.52413	-2.01179
Chr01_Occ:21460001-21480000	4.52822	3.41714	1.90011	0.0955002	4.03854	3.01619	2.01605	4.33214	2.38013	3.00105	1.74681
Chr01_Occ:21480001-21500000	1.13591	1.2763	3.58086	3.29277	2.61473	-1.78307	1.52584	1.2667	-0.243153	0.814006	-1.1583
Chr01_Occ:21500001-21520000	2.4865	0.380851	2.33493	4.07823	2.30649	4.93844	2.47461	-0.381032	-1.60839	1.85734	-0.322394
Chr01_Occ:21520001-21540000	-2.14914	2.69656	-1.53338	-1.7757	0.680291	2.1145	-0.517804	0.382301	-1.05517	-0.703565	0.150543
Chr01_Occ:21540001-21560000	-8.03459	-7.54014	-7.55551	-1.35345	-1.83175	0.257884	0.341905	0.118685	-0.87916	-2.30208	-0.249903
Chr01_Occ:21560001-21580000	2.04646	0.00319252	3.35377	2.23158	2.39499	4.56024	2.82426	1.69657	-2.42098	2.16564	-2.97342
Chr01_Occ:21580001-21600000	3.71932	4.13532	-0.0620269	0.0447671	2.90586	1.84279	2.42097	-0.497549	2.26967	0.0572456	0.553173
Chr01_Occ:21600001-21620000	1.56884	5.78194	7.87032	0.788	3.36849	5.84467	0.139222	0.0921039	0.788964	0.636181	2.16139
Chr01_Occ:2160001-2180000	3.21391	0.309112	-3.86005	0.401128	2.64461	3.34769	-1.22522	-1.41482	0.0788657	-1.64622	-3.54844
Chr01_Occ:21620001-21640000	2.29891	1.37499	2.55939	-0.463033	-0.491028	2.00306	1.6651	-1.01858	-0.555996	-0.857749	-1.10015
Chr01_Occ:21640001-21660000	-1.00322	-0.272382	-0.473548	-0.331027	2.41688	4.80703	-1.52813	-0.528036	-0.466167	-0.19951	-1.19252
Chr01_Occ:21660001-21680000	1.63657	3.04206	4.12914	3.64591	4.75735	8.12662	5.59719	1.14508	-0.897386	0.191776	-0.247925
Chr01_Occ:21760001-21780000	4.55468	-0.290592	5.26682	3.08813	7.9158	2.42359	2.35408	-0.126652	-1.43732	3.65123	1.72143
Chr01_Occ:21780001-21800000	5.36112	0.396499	4.85632	1.45995	2.92648	0.823662	0.814339	1.87134	1.34367	-2.01319	-0.47825
Chr01_Occ:21800001-21820000	1.92667	5.98387	8.64885	3.09341	2.55617	3.08836	0.53313	1.56825	-1.01634	-1.58269	0.804563
Chr01_Occ:2180001-2200000	0.757789	-0.374866	-2.0445	-0.76173	2.35891	0.827313	1.9389	2.57717	2.21022	1.54402	1.85403
Chr01_Occ:21820001-21840000	6.86623	0.622156	4.86864	-0.555482	6.36457	6.86524	0.423825	2.24393	-0.540226	0.0772985	-2.17421
Chr01_Occ:21840001-21860000	0.257709	4.0091	5.06091	1.89936	1.14309	3.32321	1.54882	0.997351	-1.17139	-0.370447	-1.20502
Chr01_Occ:21860001-21880000	5.03808	-0.34817	4.26792	1.75062	5.14734	3.32168	1.05858	0.916709	-0.187598	-2.95731	0.210446
Chr01_Occ:21880001-21900000	5.37011	1.57584	4.77729	3.13831	0.813495	3.05034	1.4497	0.80875	0.21083	0.697716	-0.946067
Chr01_Occ:21900001-21920000	6.36161	5.79155	5.11845	1.95336	3.11785	3.69315	0.317826	1.59073	NA	1.96206	0.266463
Chr01_Occ:21920001-21940000	3.53894	0.0716936	7.36749	2.35694	2.54221	6.27175	2.14001	1.15749	1.35004	1.07562	-0.205079
Chr01_Occ:21940001-21960000	2.71343	0.784342	3.64063	-0.0846752	1.44984	1.8648	-0.422424	-0.188888	2.26788	0.728634	-2.74124
Chr01_Occ:21980001-2.2e+07	-6.29255	-0.692483	-1.36252	0.210082	0.827921	4.02488	-0.651537	-1.69756	-0.546592	4.09303	-1.48914
Chr01_Occ:22000001-22020000	0.6956	-0.234971	-3.25798	-1.32569	4.15963	0.747098	-2.64619	0.090905	-0.0752158	0.258685	-1.80689
Chr01_Occ:220001-240000	-0.521494	-3.41107	0.106376	0.309042	-0.0366694	-2.37213	-0.701957	-0.588465	0.515882	-0.860191	-0.774035
Chr01_Occ:22020001-22040000	-8.5277	-9.34633	-4.91194	-3.39363	0.418492	1.66819	-4.7236	-2.84546	-2.45362	-2.64047	2.73885
Chr01_Occ:22040001-22060000	2.19791	3.65873	6.02645	2.24187	1.85628	5.26093	2.08815	0.0818548	-1.6665	0.173387	0.579887
Chr01_Occ:22060001-22080000	6.06133	3.9121	5.61139	1.90448	3.77019	4.26234	-0.559924	-0.6339	-0.450939	0.868877	0.837384
Chr01_Occ:22080001-22100000	4.87099	1.84332	4.46097	3.20241	5.19839	6.69268	1.66273	-0.010842	2.1898	1.80203	-3.01791
Chr01_Occ:22100001-22120000	0.772218	4.24803	2.97933	3.91019	4.20692	2.96538	1.81307	-0.448496	-0.443781	-2.38096	-0.527495
Chr01_Occ:22120001-22140000	0.677493	0.570492	2.05204	3.22345	5.28884	2.04312	-0.609338	-1.3978	0.487707	-0.959564	-2.19594
Chr01_Occ:22140001-22160000	4.79809	1.77202	16.0057	-0.401386	5.57468	8.74318	1.59367	1.2441	-1.33531	-0.100117	-6.1641
Chr01_Occ:22160001-22180000	2.53369	2.55189	2.28637	0.473005	-1.05008	-0.186852	3.48985	1.481	-0.816184	0.268261	-0.848392
Chr01_Occ:22180001-22200000	-0.993106	2.03562	0.087649	1.63888	-3.60293	2.86904	-1.47625	-0.692032	-0.519879	-0.589111	0.278059
Chr01_Occ:2220001-2240000	3.20834	-2.57245	-1.26271	-0.631156	4.00458	1.75285	-1.53837	-0.324846	-0.36772	-1.5109	-0.400365
Chr01_Occ:22220001-22240000	0.112269	1.19695	-0.0430031	-0.517928	1.32751	0.224273	-0.648128	0.405127	-0.725408	0.286964	-2.11704
Chr01_Occ:22240001-22260000	2.47953	1.55903	-0.523362	2.25383	2.58242	2.96414	0.357197	0.973326	-0.343795	-0.24906	-0.992374
Chr01_Occ:22280001-22300000	2.67454	-4.32005	2.15781	-0.134926	5.32919	-0.121758	0.577545	-2.14829	-0.64139	-0.441932	-1.72743
Chr01_Occ:22300001-22320000	-1.04439	0.842766	2.64852	2.62154	-0.580406	1.32776	2.1377	1.44155	-0.0523621	0.764278	-0.15698
Chr01_Occ:22320001-22340000	4.7556	2.43408	5.32336	1.94027	2.55028	3.23033	-1.63458	1.0527	-0.2273	-0.416637	-1.18332
Chr01_Occ:22340001-22360000	1.01801	2.91233	4.16715	0.274164	5.82339	2.87341	-0.0361099	0.643118	-0.79474	-1.89259	-0.611185
Chr01_Occ:22360001-22380000	3.45467	0.668491	-1.26732	3.06914	0.715011	3.31698	0.620872	0.212463	1.60627	0.890213	0.827206
Chr01_Occ:22380001-22400000	-3.5413	-2.8655	-2.03614	0.649032	0.983869	0.278147	0.0771074	0.130427	1.43597	2.11426	-2.37986
Chr01_Occ:22400001-22420000	4.32349	3.48902	6.01453	1.08135	3.58305	2.87461	1.70835	1.69545	-1.89854	4.95919	-1.37467
Chr01_Occ:2240001-2260000	-1.22407	-2.68048	-0.769326	-3.31453	0.245807	-0.696438	-1.09493	1.5074	0.827784	-0.964817	-1.67316
Chr01_Occ:22420001-22440000	-0.621672	4.43931	5.25525	0.910561	1.04043	-0.116423	5.36712	2.97087	6.29688	5.94754	0.27461
Chr01_Occ:22440001-22460000	4.95243	-0.000266892	4.17623	1.33606	3.86427	2.41145	2.47426	0.338304	-0.949763	-2.03727	1.13629
Chr01_Occ:22460001-22480000	4.47506	3.05794	0.835247	2.1165	1.73151	1.6993	2.77984	-0.958127	1.57419	0.382926	0.217876
Chr01_Occ:22480001-22500000	4.99768	4.46865	4.78805	0.849127	5.79599	2.2389	0.604152	0.830999	-0.523774	0.693402	-0.528641
Chr01_Occ:22500001-22520000	1.05419	1.92522	6.92935	1.74216	6.68522	-0.489103	0.561454	1.49639	0.563186	1.91314	-1.1549
Chr01_Occ:22540001-22560000	1.62069	3.77812	5.18048	2.35455	4.31439	5.35149	3.31243	0.474705	-0.455001	0.00704134	-1.46101
Chr01_Occ:22560001-22580000	1.73659	0.964868	1.28676	1.07375	1.43257	0.959416	2.26168	2.38883	0.262046	1.99603	0.227402
Chr01_Occ:22580001-22600000	-5.05086	0.309844	-0.971419	-1.78816	1.67275	1.66065	-0.00776323	-0.235144	-1.44641	-1.76862	-1.22053
Chr01_Occ:22600001-22620000	0.794356	3.66153	7.06874	1.53784	-0.21085	0.302435	2.23092	6.44825	1.64221	4.79601	0.577765
Chr01_Occ:2260001-2280000	4.95976	-0.069004	4.22989	-0.575135	2.52895	1.39709	2.78009	3.91405	2.42271	1.01502	-1.51498
Chr01_Occ:22620001-22640000	1.34069	1.80875	2.83723	2.40525	2.82246	4.59965	-0.38883	-0.543048	-0.139151	1.75852	-0.602869
Chr01_Occ:22640001-22660000	-4.9193	0.934008	4.5203	1.10623	4.14627	2.8611	-1.63475	-3.95938	-2.39354	-1.87383	0.124455
Chr01_Occ:22660001-22680000	6.75299	5.58893	4.09543	2.19212	5.29599	7.69791	-1.62388	-0.515372	-0.738904	0.711825	-1.84545
Chr01_Occ:22680001-22700000	2.86459	1.20198	4.12782	-0.0720159	3.24037	-0.000338176	0.741827	-1.46023	-1.06714	-0.0872786	0.23238
Chr01_Occ:22700001-22720000	-0.142249	4.20248	10.0957	-0.781571	3.52232	2.59716	3.92351	-0.573965	0.536932	-3.18471	0.515917
Chr01_Occ:22720001-22740000	0.454655	3.28318	1.53257	1.09896	1.67643	1.82224	-0.867602	-0.00929382	-0.696399	0.154327	0.759675
Chr01_Occ:22740001-22760000	0.457327	5.01022	2.83295	1.58797	3.14374	1.59836	-1.22521	1.42632	-0.633189	0.462033	-0.338988
Chr01_Occ:22760001-22780000	-7.56118	-2.1169	-2.01195	1.55715	-0.706258	-1.57601	1.06754	2.69695	-1.18175	-0.189129	-1.21634
Chr01_Occ:22780001-22800000	7.27828	3.68118	2.40983	-0.225301	5.7509	3.04204	5.09258	10.6613	-0.217901	-2.00485	-0.6081
Chr01_Occ:22800001-22820000	1.94061	3.46664	2.40677	2.72025	2.23415	2.67358	0.876206	0.42104	0.548092	-2.09803	-1.35449
Chr01_Occ:2280001-2300000	1.44443	1.22855	0.879393	1.83806	0.26484	1.42648	-0.994197	-1.65305	-0.620314	-1.47677	-1.4985
Chr01_Occ:22820001-22840000	4.82898	6.37671	4.90555	3.00032	4.46344	5.9833	1.50343	0.356281	-0.790686	-0.701759	-1.43938
Chr01_Occ:22860001-22880000	2.26937	-1.49316	2.93536	1.1035	2.39133	3.34813	1.06632	0.611965	-0.546213	-0.928257	0.160543
Chr01_Occ:22880001-22900000	3.77701	7.59543	3.25999	0.318267	4.12012	1.78816	3.61905	1.07288	1.76008	0.400642	2.33772
Chr01_Occ:22900001-22920000	-0.589318	0.668895	-1.227	0.349988	-2.88178	-1.95236	-0.544585	-0.0347439	1.15947	1.98525	-1.92125
Chr01_Occ:22920001-22940000	0.0328536	1.43585	7.18332	0.574901	10.9941	5.66063	7.08416	2.24342	0.737045	0.215238	-0.44605
Chr01_Occ:22940001-22960000	1.68679	-1.19046	6.13282	0.791635	1.36586	1.92618	-0.887672	-2.79906	0.132789	-1.15809	0.539585
Chr01_Occ:22960001-22980000	-25.9721	-10.7244	-6.27571	-11.5832	-10.1063	2.70327	-3.19526	-0.501184	-3.7172	-8.01575	-1.7346
Chr01_Occ:22980001-2.3e+07	0.269888	2.42046	3.09074	2.60305	-1.30943	4.74273	0.160875	-0.390975	-0.191406	-0.793764	0.515508
Chr01_Occ:23000001-23020000	-5.81123	-8.33581	-4.7698	-5.39788	-3.09932	-1.23645	-3.4216	-2.48968	0.104086	-0.117794	-1.86309
Chr01_Occ:2300001-2320000	-1.93219	-1.95473	-1.40069	-1.62888	0.371354	1.4583	0.810694	-0.477876	-0.376072	-3.46813	-0.561009
Chr01_Occ:23020001-23040000	3.48438	3.19963	7.864	2.3632	4.2037	2.25872	0.361874	-1.15736	-1.43621	1.28285	-3.26696
Chr01_Occ:23040001-23060000	0.659673	2.79995	4.86769	2.5105	-0.270493	2.70362	-1.6324	-2.60472	-2.69926	-2.50486	-1.76173
Chr01_Occ:23060001-23080000	4.48539	1.88167	6.34212	0.697221	6.82376	0.482846	-0.718874	1.74201	1.97368	2.56985	-2.70851
Chr01_Occ:23080001-23100000	2.9969	-1.97015	5.6131	2.58783	1.95119	5.57272	-0.302801	2.67129	-0.205214	-0.1813	1.01967
Chr01_Occ:23100001-23120000	0.0926849	-3.35204	-0.095464	-0.615813	5.21466	0.868366	-2.37409	1.10342	0.652282	-1.23756	0.512856
Chr01_Occ:23120001-23140000	2.32187	4.03067	6.77099	2.10147	4.89359	3.65554	-0.208554	0.486771	2.20877	1.69561	1.31439
Chr01_Occ:23140001-23160000	5.07288	3.5072	8.85535	1.54397	2.86946	3.69393	4.88902	1.93438	-0.439042	1.13747	0.946653
Chr01_Occ:23160001-23180000	5.85139	0.900193	1.1602	4.95485	4.53482	6.40644	1.38679	0.96141	-1.28857	0.990445	1.01542
Chr01_Occ:23180001-23200000	-12.2712	-3.43032	-9.72241	-4.47923	-0.0888816	-3.90421	-4.74155	-2.4832	-1.89739	-2.11764	-0.741608
Chr01_Occ:23200001-23220000	1.69212	3.50743	4.33027	1.97405	6.42712	4.64557	6.99418	4.3494	3.12394	5.48542	-0.48382
Chr01_Occ:2320001-2340000	4.61979	-1.17274	1.63254	3.03937	1.8835	-1.85212	2.49083	2.93383	-0.0195718	-0.32779	-1.28333
Chr01_Occ:23240001-23260000	1.31119	2.82632	7.85226	1.36469	2.02981	6.2918	1.96964	-2.43023	-0.733704	1.46856	-0.556889
Chr01_Occ:23260001-23280000	-5.45945	3.80261	0.622825	1.77019	8.43567	-1.07936	-1.63036	-1.18269	-1.22387	-0.550156	0.0289522
Chr01_Occ:23280001-23300000	1.43802	2.45711	4.58456	4.12153	2.36986	2.90809	1.56947	1.11051	1.97175	1.45739	1.55256
Chr01_Occ:23300001-23320000	0.215061	5.13062	3.89164	0.396628	2.60551	1.56236	0.0139768	-1.72173	0.623968	0.0329106	-1.77084
Chr01_Occ:23320001-23340000	0.151304	1.82103	2.09634	2.12457	3.27486	3.578	-0.626612	-0.656731	-0.424661	0.611553	-0.878817
Chr01_Occ:23360001-23380000	0.819422	1.22198	6.98457	3.82635	2.22732	-2.44201	0.262746	3.70632	-0.836817	-3.17463	0.606596
Chr01_Occ:23380001-23400000	3.6938	-0.285347	7.35919	0.870856	3.9999	2.36924	0.552464	-0.0704719	0.115338	0.766003	-0.983696
Chr01_Occ:23400001-23420000	2.79116	1.35272	5.9811	2.43346	7.3263	0.959574	-0.976175	0.969209	-1.12665	-1.01756	-1.20196
Chr01_Occ:2340001-2360000	-1.47505	2.16395	1.36853	1.71125	3.3134	1.80237	-2.29328	-0.91776	-2.61723	2.14921	1.16754
Chr01_Occ:23420001-23440000	1.1823	1.9532	0.725429	0.264955	3.44459	4.15482	0.362069	0.929225	3.08692	2.62917	1.98091
Chr01_Occ:23440001-23460000	0.214291	1.13973	3.60559	1.41568	1.42969	1.06994	-1.55977	3.33342	1.91167	1.07086	-2.79897
Chr01_Occ:23500001-23520000	0.79605	2.87226	3.24412	1.10472	2.90694	1.19869	-0.453781	1.21867	0.380068	0.225481	3.27132
Chr01_Occ:23520001-23540000	4.67305	2.63825	4.70213	1.83542	3.80415	4.37047	-1.06869	-0.476096	-0.570534	-0.815502	1.72657
Chr01_Occ:23540001-23560000	4.5223	4.5088	4.19307	2.38324	0.330139	2.64664	1.58923	3.36743	1.94913	2.58531	1.1765
Chr01_Occ:23560001-23580000	5.60473	5.7843	6.50593	2.21044	6.10226	4.1918	-0.221811	3.41182	-1.19053	0.727491	0.660506
Chr01_Occ:23600001-23620000	4.21871	4.61001	6.36263	2.70499	7.66175	3.00841	-0.00139899	1.31878	1.05721	-1.68242	1.06196
Chr01_Occ:2360001-2380000	-1.60361	2.89132	3.42177	1.53224	-1.75333	5.72731	-1.19225	-0.321936	0.499226	-2.77716	-1.66372
Chr01_Occ:23620001-23640000	-8.24978	-5.1649	-4.94884	-0.821169	-0.972067	1.25444	-5.3645	-2.25248	1.63979	1.3543	0.0743385
Chr01_Occ:23640001-23660000	-0.487516	-3.15175	2.10897	1.83558	5.42438	5.24163	-2.02815	2.40406	-0.925741	-1.31216	3.86317
Chr01_Occ:23660001-23680000	2.36292	0.414019	0.696785	1.1928	0.855093	2.35047	-0.750587	-1.39266	-1.44748	-3.04918	1.67848
Chr01_Occ:23680001-23700000	-0.263384	-2.28326	5.27296	3.96157	5.77198	2.28097	0.569669	-0.22469	-3.30657	-0.905989	0.271993
Chr01_Occ:23700001-23720000	0.573202	-0.372399	4.71883	0.827617	4.25085	-1.13357	-0.768034	-1.9204	1.0323	1.8679	2.31686
Chr01_Occ:23720001-23740000	2.13497	5.91328	5.52414	1.87911	2.20804	0.984784	0.525173	-0.775787	-0.858393	0.270964	1.47474
Chr01_Occ:23740001-23760000	0.161499	-0.323219	6.57525	-1.17059	3.09886	3.7594	1.57415	0.699574	0.278406	1.67708	0.503305
Chr01_Occ:23760001-23780000	1.46516	8.48625	4.93553	1.20648	8.23713	3.48257	0.101238	0.183497	3.02788	3.82926	2.58992
Chr01_Occ:23780001-23800000	-0.20516	0.414884	3.48027	1.62626	-0.294352	-0.763336	-0.312996	-0.547461	-0.509672	-0.824791	1.4159
Chr01_Occ:2380001-2400000	-1.02684	-4.3627	-0.523298	-1.61807	-1.25493	2.00556	1.75518	3.62655	-0.608066	0.673706	-1.15202
Chr01_Occ:23820001-23840000	0.0847953	2.6525	0.837128	1.82761	3.11513	2.88829	-0.566046	2.0074	0.896562	-0.458026	-2.52425
Chr01_Occ:23840001-23860000	-0.693103	-0.8831	2.90128	1.01236	2.74426	-0.205807	0.525125	-0.18665	1.91976	-1.2767	-0.278766
Chr01_Occ:23860001-23880000	-1.53307	2.98904	-1.65211	-0.656225	6.05535	1.28387	-3.14392	-2.679	-1.92323	-1.13348	-0.154628
Chr01_Occ:23880001-23900000	5.27363	4.86581	5.89166	0.797523	4.9368	4.48635	1.161	0.257008	-0.290066	0.614474	1.22693
Chr01_Occ:23900001-23920000	4.62252	3.50998	4.88771	2.44616	5.64672	2.51449	0.000188917	-0.124391	2.28185	-0.910959	-0.670391
Chr01_Occ:23920001-23940000	1.8028	7.93185	7.38898	1.66313	5.63677	2.89467	-2.84419	-2.47963	-0.0800943	-2.61512	-4.11495
Chr01_Occ:23940001-23960000	1.29799	5.15097	4.25847	-3.63718	5.24582	4.12174	1.28914	0.651843	0.417427	2.53424	-2.19259
Chr01_Occ:23960001-23980000	-3.32542	-1.76717	-1.68489	0.835821	3.08722	-1.10202	-1.26726	-1.89481	1.45729	-0.112804	2.66225
Chr01_Occ:23980001-2.4e+07	2.34067	1.71416	2.81029	-0.281608	2.98374	2.94424	5.19063	0.0761135	1.90272	1.31184	-2.78866
Chr01_Occ:24000001-24020000	-8.35948	-8.64153	-6.15839	-0.855933	1.84358	-0.646981	-1.2934	-1.84624	-2.11686	-2.20445	2.09589
Chr01_Occ:2400001-2420000	-10.3962	-9.42992	-5.93388	-6.2318	-2.12744	-0.795596	-2.82703	0.128512	-2.59827	0.591608	0.623397
Chr01_Occ:240001-260000	-3.65725	-4.53455	-2.13996	-1.9239	0.852558	0.838188	3.0703	1.19859	1.51884	2.1754	0.914109
Chr01_Occ:24020001-24040000	6.9416	5.05515	3.72025	3.82755	2.03272	3.48614	-0.0181247	0.280717	0.909726	0.534042	1.46384
Chr01_Occ:24040001-24060000	4.2722	3.04117	1.96304	1.16013	0.0924988	2.72029	0.42558	-0.506084	0.875924	2.88652	-0.947389
Chr01_Occ:24060001-24080000	4.91188	6.0251	3.76989	2.9628	3.95115	4.56584	0.701973	-1.2125	0.138918	3.70072	-0.580221
Chr01_Occ:24080001-24100000	-1.633	0.530974	3.97782	2.70953	2.21946	2.98646	-0.998206	0.591929	0.511361	0.467169	0.871424
Chr01_Occ:24100001-24120000	1.19202	-1.61947	3.10471	-1.68332	-1.92932	1.62591	2.95243	0.958465	3.48894	2.6037	-1.70854
Chr01_Occ:24120001-24140000	-1.75906	4.70625	1.23948	-1.64798	0.283555	1.45259	0.46486	-3.09097	-2.27695	0.122109	1.52842
Chr01_Occ:24160001-24180000	-5.35383	-0.444771	-3.58325	-2.61221	-0.874585	0.574473	4.85867	-2.07104	4.62193	3.28817	0.463494
Chr01_Occ:24180001-24200000	-7.93172	-1.14601	-0.618568	0.20838	-4.05446	0.328436	5.88042	-1.36642	1.98143	2.19935	-2.03381
Chr01_Occ:24200001-24220000	7.61828	4.07772	3.91789	1.68391	6.26995	2.48434	4.00081	4.08434	3.78897	5.90465	-2.56474
Chr01_Occ:2420001-2440000	-3.61977	-2.02751	-3.37428	-1.31301	1.04241	5.22135	-0.764006	1.15762	0.0381275	-2.16838	0.645813
Chr01_Occ:24220001-24240000	5.20781	-0.244493	5.52234	1.60754	1.72403	2.08743	4.51204	-0.241808	1.76325	4.54231	-1.202
Chr01_Occ:24240001-24260000	4.76103	2.65532	4.68299	2.86658	6.2194	3.25503	0.0336339	-1.67695	0.194528	0.700529	0.631012
Chr01_Occ:24280001-24300000	2.88456	2.81644	8.27212	4.27329	3.91057	3.08438	-0.127283	-0.395689	-0.219581	-2.35914	0.812597
Chr01_Occ:24320001-24340000	5.56066	1.7473	7.34939	0.636777	4.91725	1.93189	0.369741	0.883813	-1.62767	-0.499037	1.0628
Chr01_Occ:24340001-24360000	9.55935	4.7385	2.13143	2.15319	4.88953	4.85931	1.0497	2.00925	1.31826	3.4949	-1.92506
Chr01_Occ:24360001-24380000	-2.78691	2.14664	-2.1891	0.456534	5.48317	1.17239	1.47848	0.06172	0.0975944	2.15238	-1.93285
Chr01_Occ:2440001-2460000	-4.36573	-2.19453	-1.48917	-3.03842	-1.97972	-1.71635	-0.926385	-1.9605	0.960078	0.0260211	-0.825384
Chr01_Occ:24440001-24460000	2.53634	7.66798	-0.373351	3.308	1.51991	4.28812	-0.876758	-2.01425	-1.66323	2.99155	-1.57776
Chr01_Occ:24480001-24500000	0.982215	1.9699	0.874631	1.19315	-1.03667	-0.309055	-0.754107	-0.611045	0.606813	-0.19831	-2.44208
Chr01_Occ:24500001-24520000	-0.22737	3.7815	4.1688	0.169897	2.08042	1.43356	0.730966	0.485024	2.04016	4.13178	3.93632
Chr01_Occ:24520001-24540000	3.16247	2.22664	1.68539	1.65349	2.01654	0.728505	-0.486459	0.563706	-0.327237	0.054667	-1.20418
Chr01_Occ:24540001-24560000	2.09968	-1.98843	2.16486	0.252413	0.84633	-1.48652	2.61189	1.6742	3.49651	1.78008	1.5344
Chr01_Occ:24560001-24580000	3.28905	1.31419	3.20786	2.70119	-0.488767	2.07615	1.17022	0.446512	1.44183	0.721945	0.384002
Chr01_Occ:24580001-24600000	2.12315	1.74784	5.17142	3.27114	-0.935165	3.7653	-1.12214	0.000579919	2.41331	0.0546766	-0.987873
Chr01_Occ:24600001-24620000	-0.231886	-0.173228	2.72987	-0.695196	0.0167383	4.13399	-0.836007	-3.04894	-0.18639	-2.34026	1.95841
Chr01_Occ:2460001-2480000	1.17394	2.73706	1.99374	-0.236643	3.1466	7.23711	1.6547	2.02143	0.224144	-2.08636	-0.0611627
Chr01_Occ:24620001-24640000	-0.0839574	2.14983	3.90234	1.22637	1.03541	2.81687	-0.339317	4.08574	0.953405	1.98843	1.41101
Chr01_Occ:24640001-24660000	-3.36239	-1.84436	3.09281	2.49733	5.56122	3.26056	-1.21211	1.3129	-0.419749	-3.40269	-2.08482
Chr01_Occ:24660001-24680000	5.2162	10.4678	6.11553	1.98738	1.80026	5.48258	2.64551	1.6651	1.25202	-0.73561	-0.814849
Chr01_Occ:24680001-24700000	2.16891	5.50468	4.78689	-0.0029004	5.206	3.0136	1.90054	-0.00699929	2.61431	-0.455212	-0.793265
Chr01_Occ:24700001-24720000	2.64713	7.67255	3.84824	1.12843	4.62095	3.10117	-0.96303	-2.30566	0.825375	1.46795	1.69669
Chr01_Occ:24720001-24740000	3.20779	3.70711	6.29013	0.470501	5.28939	3.7691	0.880191	-2.55366	-1.89499	-2.34788	0.22496
Chr01_Occ:24740001-24760000	-1.11433	2.78405	1.86485	1.73858	3.50925	-1.53133	1.88792	-1.68526	-1.0404	1.05964	-0.775485
Chr01_Occ:24760001-24780000	-15.2808	-7.69289	-8.51706	-4.43821	-6.5141	-0.410225	-6.17436	-3.71986	-1.94091	-5.46212	-2.20553
Chr01_Occ:24780001-24800000	0.0865481	0.867147	2.30816	0.187828	4.87205	4.53795	-3.07734	-2.4051	-0.776874	0.906819	0.136427
Chr01_Occ:24800001-24820000	4.21376	4.30091	5.57692	1.2474	5.83376	5.02331	-1.16054	1.49613	-2.18378	2.83052	-3.5653
Chr01_Occ:2480001-2500000	7.10117	4.00661	3.27217	2.07157	5.23038	6.67727	3.56492	1.62517	2.89012	2.67875	2.42153
Chr01_Occ:24820001-24840000	4.33842	5.02208	2.09775	4.0168	5.68783	5.53126	3.99278	6.15224	3.78908	2.87873	-1.07934
Chr01_Occ:24840001-24860000	-2.76326	0.061968	-4.401	-3.88295	3.18022	-0.668114	-0.204623	1.28875	-0.804063	-0.150739	0.450602
Chr01_Occ:24860001-24880000	-1.16806	2.88836	2.82625	0.72317	5.59859	4.99044	2.52947	1.97675	1.5484	0.0508228	-1.56009
Chr01_Occ:24880001-24900000	2.36735	2.3266	4.39391	1.83575	2.46052	2.96588	-2.3206	1.30982	-1.99652	-1.33814	-3.23038
Chr01_Occ:24900001-24920000	0.981356	2.35817	3.36265	0.98878	-1.16473	1.84399	1.0636	1.41156	1.29278	0.0676479	0.595172
Chr01_Occ:24920001-24940000	3.23734	4.09434	1.78889	1.12421	1.31108	5.08771	1.85682	2.92024	0.00440004	1.05151	-1.05368
Chr01_Occ:24940001-24960000	0.968151	2.64057	2.27588	3.0037	1.43493	3.23755	1.60115	1.9941	-1.8354	-1.16579	0.834455
Chr01_Occ:24960001-24980000	1.54322	4.02983	2.40621	2.42733	3.13509	3.55383	2.72367	0.346388	1.83543	1.44716	0.338848
Chr01_Occ:24980001-2.5e+07	1.83111	-0.794045	4.77508	0.371371	9.3136	3.41782	3.71849	4.1552	2.9173	1.85547	0.853337
Chr01_Occ:25000001-25020000	0.819319	-4.57243	-5.76748	2.36894	1.99334	5.53769	5.7649	-2.64104	0.430874	-0.165241	-0.0728936
Chr01_Occ:2500001-2520000	-1.01867	-0.681294	2.54284	-0.0153756	1.51634	2.79853	0.976447	-0.307587	-1.90579	-2.20319	0.923982
Chr01_Occ:25020001-25040000	4.77983	4.23563	1.71194	1.47365	4.5994	4.03054	0.706694	0.323477	0.886886	-0.336165	-0.343959
Chr01_Occ:25040001-25060000	3.80111	3.76733	6.34444	3.48493	3.8532	3.76894	0.199994	-0.265529	0.883197	-0.0176719	-0.0460938
Chr01_Occ:25060001-25080000	4.0015	4.96307	3.0343	2.79038	3.05909	7.29386	-0.440604	1.38922	1.66564	-0.350421	0.0727188
Chr01_Occ:25080001-25100000	2.7648	3.02761	6.95965	3.64282	7.41505	6.43586	-4.08379	1.33095	-2.86577	-1.38698	-1.67913
Chr01_Occ:25100001-25120000	4.69336	2.99698	1.07071	-2.31797	1.44078	5.0311	0.0484406	0.692278	1.28447	-0.753657	-0.775292
Chr01_Occ:25120001-25140000	0.811485	1.02276	0.0873205	0.574224	0.869114	1.50921	-0.437181	0.819221	-2.10791	-2.82541	1.95037
Chr01_Occ:25160001-25180000	2.55649	2.03147	4.46857	2.28835	8.03136	5.16098	1.30621	2.2492	1.06796	-1.06852	0.989809
Chr01_Occ:25180001-25200000	3.31427	3.86504	2.86553	5.88739	7.15427	0.940508	-1.13893	0.705721	-1.81483	-4.09672	-2.22426
Chr01_Occ:25200001-25220000	8.72326	4.41793	7.35155	2.84088	5.56485	1.85633	7.33792	3.36283	3.07949	4.66251	-2.84245
Chr01_Occ:2520001-2540000	0.456313	-2.69101	0.329615	-1.50964	-1.27135	0.482997	-1.77148	-0.349047	-0.182094	-0.569548	-2.45318
Chr01_Occ:25220001-25240000	5.04655	1.35165	5.78288	3.44125	4.34733	2.46709	-0.208961	-1.60954	1.25178	-0.701931	-1.41139
Chr01_Occ:25240001-25260000	4.31358	1.24463	3.96245	2.91152	4.4065	9.75706	-1.31821	1.76325	1.74818	-0.677696	-1.3333
Chr01_Occ:25260001-25280000	2.56367	0.945373	-0.946428	3.35875	4.96822	1.76143	1.51693	-0.707446	-1.55968	0.753661	2.43891
Chr01_Occ:25280001-25300000	2.48084	2.65471	3.76196	0.130874	1.74202	5.98527	0.18433	-0.425531	-1.33214	-2.00941	-1.26612
Chr01_Occ:25300001-25320000	-4.84981	-3.48205	-4.51744	-4.27437	-8.26838	0.364243	-4.9934	2.06711	-3.0392	-2.59074	-1.18006
Chr01_Occ:25320001-25340000	-0.26002	3.46642	-2.02433	1.28604	4.06952	1.3538	-1.57517	-1.13989	-1.4363	-2.72552	-0.575473
Chr01_Occ:25340001-25360000	0.419894	1.41581	1.52738	0.168839	4.01035	2.72776	-1.46275	-2.19082	-1.68099	-1.69094	0.497514
Chr01_Occ:25360001-25380000	-5.7238	0.502301	1.19344	3.49687	3.30304	2.62648	-2.52149	2.02368	1.45996	-0.689702	-0.259919
Chr01_Occ:25380001-25400000	-5.83427	2.45975	-0.667086	-1.85788	2.66926	0.929051	-1.17394	-1.4319	-3.18946	-3.76811	-1.20532
Chr01_Occ:25400001-25420000	5.19654	5.2086	1.11741	5.87784	2.19517	5.50372	-0.749323	0.389123	-1.26064	-2.75679	-0.528679
Chr01_Occ:2540001-2560000	-0.777072	-1.01369	3.46063	3.14765	3.54904	-0.154459	0.0272654	2.20247	2.00826	1.57417	-2.15924
Chr01_Occ:25420001-25440000	6.65168	3.9925	2.68394	-1.5081	0.210495	5.87353	0.121013	1.52964	0.986739	-0.351285	-0.55079
Chr01_Occ:25440001-25460000	2.91332	2.18103	5.11745	-0.684792	3.78931	3.18953	2.05658	0.104673	0.484303	1.3451	0.0517717
Chr01_Occ:25460001-25480000	-2.01437	2.44974	0.736181	-3.25845	5.05937	0.971288	-0.799762	0.0612383	0.26149	-2.81275	0.403152
Chr01_Occ:25480001-25500000	-0.114883	1.15229	3.2004	0.248848	0.825974	1.33605	-0.606959	-0.364047	-0.329378	-0.741067	-1.08145
Chr01_Occ:25500001-25520000	-2.63491	-1.293	0.0721479	1.15881	2.64657	1.33468	-3.13057	-4.99072	-0.853987	-3.0197	-0.633512
Chr01_Occ:25520001-25540000	0.256654	3.28245	-0.700697	2.81908	2.15107	5.06707	-1.68963	2.53437	0.241111	2.0871	1.12815
Chr01_Occ:25540001-25560000	1.13857	0.788643	-1.15141	1.44337	3.31956	1.81425	-0.463677	0.47075	-1.85056	0.696471	-1.55104
Chr01_Occ:25560001-25580000	1.36123	3.67879	-0.249456	1.08989	3.29412	0.0981233	-1.83203	1.6833	1.0523	1.49604	0.702155
Chr01_Occ:25580001-25600000	-1.00609	4.16952	-1.14057	-0.354909	2.1105	1.2995	1.87071	2.96297	0.862867	1.69946	0.514262
Chr01_Occ:25600001-25620000	-2.11793	-1.97846	-1.72104	0.779531	-0.291781	3.90112	-1.55252	-0.618431	-0.868913	-1.1275	-1.52584
Chr01_Occ:2560001-2580000	1.02001	1.33711	1.88694	1.07006	4.87883	4.00772	1.53052	2.0579	0.92954	1.07906	-0.821584
Chr01_Occ:25620001-25640000	-5.32558	-0.719334	-2.99174	-1.51249	0.511461	0.745729	-3.91171	-1.62116	-1.09492	-2.31543	-3.57288
Chr01_Occ:25640001-25660000	6.23476	2.24485	3.86684	4.74906	1.64427	4.72763	-0.000843152	0.649683	-0.251632	1.1986	2.05462
Chr01_Occ:25660001-25680000	-1.94094	-0.204677	-0.322489	1.49304	1.81945	1.85559	-0.415673	-1.59477	0.20118	1.14048	0.813339
Chr01_Occ:25680001-25700000	-6.14175	-5.09672	-4.92376	-2.57911	2.58192	-0.303582	-1.11592	0.192324	-0.111913	0.0957049	-2.69408
Chr01_Occ:25700001-25720000	-0.393998	0.749162	1.38011	2.18995	2.36579	0.810666	-2.23043	0.366264	-1.32284	-0.799562	1.69039
Chr01_Occ:25720001-25740000	-2.83543	-1.73172	-1.89265	2.10296	2.30506	1.11773	-1.75452	-1.30433	-0.0701597	1.52618	0.123836
Chr01_Occ:25760001-25780000	-0.160002	-0.718251	-1.00015	-0.980128	3.54171	-1.28573	0.100809	-1.17797	1.42588	-1.29261	-1.03361
Chr01_Occ:25780001-25800000	4.34741	2.93727	1.55568	0.798568	1.44549	4.28568	2.6274	0.538411	-1.46453	1.34142	0.725577
Chr01_Occ:25800001-25820000	-2.10784	-1.04042	-0.322158	-1.03278	-0.415461	1.796	-1.54391	1.23617	-2.10592	-0.205214	-1.76603
Chr01_Occ:2580001-2600000	-1.71199	0.185507	-0.424895	0.880426	3.05254	2.38266	-1.83486	-0.0350558	-0.312573	-1.98468	-0.10263
Chr01_Occ:25820001-25840000	-11.7454	-7.36188	-6.53918	-4.88784	-1.43578	-2.24484	-0.675968	-3.13742	-1.86295	-4.65798	-1.14791
Chr01_Occ:25840001-25860000	-1.99407	-3.40018	-5.82893	-2.79887	5.69077	4.19042	-1.22389	-3.74391	-1.91185	-3.11148	-1.73004
Chr01_Occ:25860001-25880000	-0.911945	-0.982571	-0.0687617	-0.821373	0.897266	-0.857461	0.216451	0.194356	1.52134	-1.64508	2.11394
Chr01_Occ:25880001-25900000	0.516491	5.45315	2.36125	1.06357	3.57911	3.1536	-0.845604	0.578607	-0.6588	1.80518	-0.69879
Chr01_Occ:25900001-25920000	4.94115	1.86476	0.373823	2.27584	1.82538	2.73984	2.92692	1.33251	0.677191	0.483308	-1.1844
Chr01_Occ:25920001-25940000	0.807248	4.32771	9.11001	3.54584	1.18197	1.94078	-1.52322	4.54334	-1.7151	-0.10778	-0.885654
Chr01_Occ:25940001-25960000	-1.87517	2.34592	1.84669	0.140058	1.10189	1.11674	-2.42208	0.106028	-2.06232	-0.387449	-1.4972
Chr01_Occ:25960001-25980000	0.372156	4.39993	0.224933	2.19165	2.75035	1.04275	-0.658994	0.873557	0.341851	-1.4671	-2.23628
Chr01_Occ:25980001-2.6e+07	2.71383	4.57249	3.01034	6.93258	7.29191	5.3593	3.86979	7.46173	1.64988	2.60078	-0.76616
Chr01_Occ:26000001-26020000	-4.08794	-3.31932	-7.39442	-2.48897	1.07436	-0.966774	0.251599	2.758	0.539556	0.377255	2.00804
Chr01_Occ:2600001-2620000	-0.0649314	1.03242	1.76577	0.28812	3.16875	0.250969	-0.81936	0.529183	-1.21591	-0.478821	-0.0587767
Chr01_Occ:260001-280000	1.16854	0.551776	1.57448	2.51459	3.70059	1.10327	2.21474	1.70747	-0.288422	0.830086	0.264781
Chr01_Occ:26020001-26040000	-0.923556	0.308844	2.64549	2.31565	7.74941	4.25856	0.155805	-1.6525	2.46073	-1.41258	-1.098
Chr01_Occ:26040001-26060000	8.16699	5.577	5.59099	-0.660098	3.38862	4.59479	2.14337	-0.765334	2.7767	-0.414739	1.41741
Chr01_Occ:26060001-26080000	0.802811	1.00625	-2.76203	-1.28736	0.412765	4.46618	1.33256	1.01405	-0.424017	-3.10529	-1.13658
Chr01_Occ:26080001-26100000	6.99726	6.66439	6.4818	1.40327	5.97175	2.06443	1.36405	-0.776842	0.0715901	-0.341594	0.23538
Chr01_Occ:26100001-26120000	2.14274	4.58832	5.62819	0.317097	6.07124	0.931414	0.144058	1.36343	0.937013	1.53349	1.65848
Chr01_Occ:26120001-26140000	0.802818	1.98429	1.44657	0.298753	2.43095	3.01381	0.557898	-0.325459	-1.59654	0.158298	0.827568
Chr01_Occ:26140001-26160000	3.69083	6.0114	4.1728	0.625607	5.76741	4.61269	1.34066	1.9858	-1.70354	1.16851	-1.68816
Chr01_Occ:26160001-26180000	3.16004	2.43549	5.15743	3.81329	5.09356	2.55484	2.88882	-1.97551	2.37905	0.597109	-1.0638
Chr01_Occ:26180001-26200000	7.09928	2.05875	4.74217	0.407765	4.93256	4.57978	0.057478	3.8399	2.09746	0.168167	0.0814573
Chr01_Occ:26200001-26220000	9.06757	2.18133	4.47361	-0.652481	2.42243	4.07843	1.73579	-0.326182	2.30283	0.664778	-1.48751
Chr01_Occ:2620001-2640000	-0.361124	2.33725	1.00682	0.103146	1.408	2.03625	1.20997	0.74191	-0.0730781	-0.250442	2.3468
Chr01_Occ:26260001-26280000	3.88998	5.39358	4.44843	3.95654	5.05519	4.51379	0.480115	0.55444	2.70626	2.01996	2.8306
Chr01_Occ:26280001-26300000	0.929332	3.61778	3.03923	3.29826	1.09053	3.97361	-0.41498	-1.21756	0.432116	2.28978	-1.25373
Chr01_Occ:26300001-26320000	-2.01918	-2.97321	-0.283413	0.731335	4.92439	3.59968	-2.99798	-2.52599	-0.606929	0.64286	0.265044
Chr01_Occ:26320001-26340000	-7.52942	-4.81921	-6.12787	-5.07882	-1.19294	-3.86603	-2.5745	-0.456966	-1.15705	-0.394971	-1.73608
Chr01_Occ:26340001-26360000	-2.69602	0.11973	4.75317	-0.171631	8.31653	3.27526	-1.3082	-1.89642	0.0415209	-0.858634	-1.37518
Chr01_Occ:26360001-26380000	3.41205	3.97876	7.20988	6.20182	6.77373	5.11233	0.927153	2.79232	0.252359	-1.20235	0.933364
Chr01_Occ:26380001-26400000	4.36089	0.724592	3.03444	1.55506	6.83429	3.65362	3.31615	1.79046	2.23426	1.60945	1.38902
Chr01_Occ:26400001-26420000	3.4254	2.65329	2.15125	-0.435397	2.5721	3.10336	0.065567	-0.256573	-0.745884	-0.307592	-0.436114
Chr01_Occ:2640001-2660000	-0.915839	-1.86409	0.86413	1.02565	2.00894	-0.221295	2.87155	3.39726	2.53326	-2.95524	-0.468755
Chr01_Occ:26420001-26440000	-4.40369	0.819418	-6.83082	0.450488	6.17913	2.29209	0.582449	0.801785	1.36469	0.327779	0.388661
Chr01_Occ:26440001-26460000	2.90401	0.438574	2.39588	3.01204	5.03078	-0.0361956	0.0779258	1.23367	-0.410136	1.02593	-1.28003
Chr01_Occ:26460001-26480000	1.09989	1.49901	3.3819	3.18068	-0.0156254	-0.950506	-2.88781	-2.53315	-0.77	-2.9778	-1.92759
Chr01_Occ:26480001-26500000	1.76607	4.23344	3.89246	5.07036	1.97038	2.70341	-0.557364	1.40602	1.68563	0.892675	-0.622059
Chr01_Occ:26500001-26520000	-2.92899	5.50894	2.55512	3.12609	5.8208	4.53392	-0.19485	-2.08069	-1.23125	-0.068263	-0.196881
Chr01_Occ:26520001-26540000	-0.718635	4.50726	2.80636	4.17328	5.72476	2.54577	-0.623641	-1.97469	0.101884	-0.0292996	-1.69184
Chr01_Occ:26540001-26560000	-2.1061	2.90556	-0.651344	1.77529	1.10371	0.238533	0.136071	0.0399137	2.53395	-0.493207	-2.19341
Chr01_Occ:26560001-26580000	-0.246327	-0.656975	-2.229	-4.16197	3.8388	-0.4926	-1.68841	-1.38799	-3.37308	-1.80226	2.85408
Chr01_Occ:26600001-26620000	3.50043	0.76747	2.77578	2.95767	2.70025	2.93522	-1.82216	-1.52703	-0.689893	-1.65822	1.7844
Chr01_Occ:26620001-26640000	2.11684	-0.0846765	2.53778	2.84547	4.14024	3.85257	-0.563835	-1.26693	-0.731405	-2.24371	-0.248248
Chr01_Occ:26640001-26660000	-1.8871	-2.80192	-3.6924	-2.27403	3.38719	1.00165	-2.83273	-4.61723	0.568146	-0.916344	2.40723
Chr01_Occ:26660001-26680000	-11.1912	-7.38383	-6.24509	-7.63766	-1.12364	-4.08999	-4.80744	-3.77707	-0.44399	-1.10556	0.624577
Chr01_Occ:26680001-26700000	2.22699	6.04219	4.42386	2.44214	5.2148	3.86923	1.41837	1.22515	0.534374	2.17137	4.13311
Chr01_Occ:26700001-26720000	1.16897	2.39312	3.38841	2.83329	4.10077	4.10933	-0.056594	-0.720807	0.574236	-0.872574	1.46274
Chr01_Occ:26720001-26740000	-1.86389	4.55086	0.736267	1.25703	3.25049	1.70144	-0.605677	0.0124366	-0.352097	-1.14973	0.0817779
Chr01_Occ:26740001-26760000	-0.00455977	0.547009	4.28974	1.71734	4.84114	0.616518	0.798877	-1.50723	-0.0367195	-0.973033	-0.529445
Chr01_Occ:26760001-26780000	7.15565	2.76727	2.07209	0.99102	3.38215	0.944478	-0.378037	-0.789496	-0.576979	0.593188	0.720238
Chr01_Occ:26780001-26800000	3.66108	3.21257	1.43413	-0.174912	2.20141	2.04438	-0.374899	-0.439888	2.40576	-3.46419	2.33721
Chr01_Occ:26800001-26820000	4.543	-2.00028	4.29598	0.700704	0.950997	1.27813	0.761508	1.55106	0.401099	1.57482	0.237783
Chr01_Occ:2680001-2700000	7.5639	5.5898	5.08631	3.63258	4.11765	2.0046	2.49567	6.33917	1.16448	2.18609	-1.53967
Chr01_Occ:26820001-26840000	3.67243	1.01641	-0.0305651	1.33164	2.42246	-1.68551	-0.68429	0.39189	0.0667211	2.62171	-2.45473
Chr01_Occ:26860001-26880000	2.20337	1.4875	1.83783	-0.434641	2.86688	1.0216	-0.502113	-0.198119	0.348426	0.385497	1.19958
Chr01_Occ:26880001-26900000	-2.87825	0.309364	0.879128	2.41388	3.95257	2.08497	-1.22095	0.470493	0.790961	-0.194638	1.2729
Chr01_Occ:26900001-26920000	1.9307	3.82865	2.26123	1.25419	4.22519	6.35464	-0.508511	-0.73474	0.308908	-1.26869	2.44134
Chr01_Occ:26920001-26940000	-1.12916	7.51958	6.96337	4.05257	5.67714	10.1749	2.90893	-0.132388	0.0393545	2.27582	-0.777439
Chr01_Occ:26940001-26960000	-1.52281	1.86348	3.69134	0.819079	3.91197	0.693365	-0.0537913	2.19194	0.19875	-0.741118	1.63029
Chr01_Occ:26960001-26980000	2.27483	3.40747	3.68063	-0.212673	2.73024	3.29427	0.131104	0.4851	-0.742093	-1.45269	-0.802166
Chr01_Occ:26980001-2.7e+07	3.69592	5.04738	5.80925	1.87513	4.77173	2.84432	-0.371023	-0.712707	-1.57057	1.08272	-0.912043
Chr01_Occ:2700001-2720000	1.11043	3.73676	3.72425	0.685174	5.72348	3.11188	1.737	2.23986	1.02176	-1.1267	-1.80414
Chr01_Occ:27020001-27040000	1.58942	-0.167052	0.276665	-0.86105	-0.635304	2.99266	-1.95339	2.06109	-0.998438	0.812142	-0.542551
Chr01_Occ:27060001-27080000	0.911042	-3.06022	2.34067	0.597284	0.858676	1.9466	-0.601394	-0.771389	1.41981	-1.1365	-2.39725
Chr01_Occ:27080001-27100000	-13.1781	-4.00096	-8.91319	-7.7693	0.0125142	-6.29878	-2.51204	4.79844	4.12545	6.70411	-0.746104
Chr01_Occ:27100001-27120000	-2.62315	1.18414	-4.10815	-2.6751	-1.40866	-0.276225	-1.6282	0.917836	2.00328	0.356145	-0.411529
Chr01_Occ:27140001-27160000	-4.43366	-3.06179	-6.29062	-0.117192	0.0171033	-4.11109	-1.17355	-0.582297	-2.25827	-0.965447	-0.751348
Chr01_Occ:27160001-27180000	0.386148	1.83991	1.187	-0.540051	3.23691	2.01344	-1.20574	-0.401102	0.253549	-1.06601	-1.58932
Chr01_Occ:27180001-27200000	3.40818	0.860345	1.16838	0.857039	0.654166	0.537435	-6.99446e-05	0.58047	-0.81826	-1.06257	-0.522841
Chr01_Occ:27200001-27220000	1.19973	1.34625	6.37768	1.74737	2.73581	3.53745	-0.963136	-0.434904	0.65485	-0.41162	-0.421124
Chr01_Occ:2720001-2740000	-0.546763	1.95573	2.65621	-2.30798	0.965636	1.7282	1.20746	1.24653	-0.564149	0.859898	-0.948288
Chr01_Occ:27240001-27260000	-4.1082	1.64849	-1.17935	-0.0582246	0.662821	-0.0851119	-0.444018	1.51369	0.657541	3.4024	0.900398
Chr01_Occ:27260001-27280000	2.20965	-0.244043	4.69575	-3.75458	3.17497	2.39059	3.0548	0.986204	1.9607	1.15282	-0.289302
Chr01_Occ:27280001-27300000	4.46109	3.0302	3.87393	0.385887	2.68221	2.30647	-1.77399	-1.33681	-0.169766	-0.921735	-3.10514
Chr01_Occ:27300001-27320000	2.93928	4.0555	4.90299	1.83208	0.854648	2.28196	-0.180779	-2.22475	-0.972384	-1.23841	-0.528543
Chr01_Occ:27320001-27340000	7.09983	4.04231	3.49965	0.932201	0.787711	1.49357	-1.87279	0.715587	0.922824	1.89366	-1.00423
Chr01_Occ:27340001-27360000	0.900657	0.246002	-1.54662	-2.7569	-0.932206	1.888	0.09079	-0.531404	-0.132906	-2.17952	-0.305734
Chr01_Occ:27360001-27380000	2.32014	2.7115	0.665582	1.65059	2.26421	4.29222	-1.48045	-1.67561	0.502297	-1.23357	1.49601
Chr01_Occ:27400001-27420000	5.93288	5.16302	5.35571	7.07124	5.12527	4.02397	-2.33807	-1.07352	-2.26205	-1.50299	-0.37793
Chr01_Occ:2740001-2760000	-1.98698	-1.15513	2.49429	1.33915	6.9392	-3.59851	4.15091	3.4097	0.84313	2.77241	-1.41618
Chr01_Occ:27420001-27440000	4.13724	0.517063	3.44161	0.697201	2.11225	1.06558	0.736549	0.443214	0.798384	-1.18886	-1.69162
Chr01_Occ:27480001-27500000	1.58581	2.99487	5.32495	3.1443	1.05298	3.713	-1.36224	1.0885	0.430743	-2.04697	0.677037
Chr01_Occ:27500001-27520000	6.09355	3.6446	2.41213	1.78249	2.93089	3.54559	1.25766	-0.375803	-0.548151	1.26566	-0.409525
Chr01_Occ:27540001-27560000	5.10024	2.76777	6.22656	2.52866	4.19569	7.47479	-0.219472	-0.365976	-0.0587942	0.563203	-1.18541
Chr01_Occ:27560001-27580000	7.00853	1.0826	7.14145	2.45351	8.05712	2.89019	-1.48099	-1.10559	0.310938	0.64784	0.817244
Chr01_Occ:27580001-27600000	-1.84158	1.94564	-0.432059	0.0933081	1.60053	0.91079	-1.98083	-0.747843	-1.1667	-0.514262	2.34634
Chr01_Occ:27600001-27620000	4.13965	3.86954	2.73581	2.78441	2.12853	2.88272	0.163415	0.0198668	-0.190637	-0.805588	-1.08618
Chr01_Occ:2760001-2780000	1.54902	4.55393	0.842432	1.88169	2.69822	0.280727	1.93757	1.5973	3.40184	-0.44639	1.45305
Chr01_Occ:27620001-27640000	8.58681	7.23567	7.3698	4.05244	7.3965	8.9089	3.03377	3.1937	1.48686	1.89811	-0.318914
Chr01_Occ:27640001-27660000	9.68264	5.76344	5.76298	2.1028	4.78228	4.0977	2.95731	3.41212	3.89602	3.92035	-0.423675
Chr01_Occ:27660001-27680000	12.4073	5.63279	2.8749	2.5114	2.07599	3.60074	0.889999	-0.125309	1.85221	1.65535	-0.362709
Chr01_Occ:27680001-27700000	11.5151	7.40421	2.02514	-1.85102	0.936861	6.80771	1.07594	1.82125	0.817565	-0.394387	-0.943962
Chr01_Occ:27700001-27720000	0.156259	9.76725	0.20515	-1.11049	2.58118	4.63785	1.56678	-0.067406	-1.45949	4.45352	0.500374
Chr01_Occ:27720001-27740000	9.29591	11.6721	3.80725	3.44455	1.1835	8.93537	-1.64052	0.502799	2.18539	0.00936375	1.07838
Chr01_Occ:27760001-27780000	-2.29913	0.711363	0.263093	3.08946	7.92668	11.2893	3.01215	2.51445	2.3328	4.89282	-0.560276
Chr01_Occ:27780001-27800000	3.22868	5.02162	5.86747	2.55555	2.83529	8.6378	4.36619	7.11441	1.44721	-0.0452072	0.273366
Chr01_Occ:27800001-27820000	3.8261	3.16284	-1.20432	1.22503	3.14954	1.71613	1.56868	1.33414	0.814897	1.82018	-0.213542
Chr01_Occ:2780001-2800000	1.7296	0.237191	0.0375274	4.80198	2.34017	2.20753	0.952098	2.09431	0.111289	4.30756	-0.872006
Chr01_Occ:27820001-27840000	-1.85549	-3.45939	-4.33759	-1.51152	-0.189403	3.5238	-1.67982	-2.07379	-0.288636	2.57869	1.35435
Chr01_Occ:27840001-27860000	-7.92845	-7.35908	-8.37362	-4.97335	-3.83996	1.14537	-4.67124	-1.08152	-0.739236	0.270371	-1.64532
Chr01_Occ:27860001-27880000	8.07146	4.85617	4.9668	3.20569	5.65575	4.36243	3.91835	1.2362	-1.88618	0.280957	1.69639
Chr01_Occ:27880001-27900000	11.525	5.45387	3.92534	1.69393	-1.2417	2.43918	5.92877	-1.23908	-0.655934	-3.38046	1.64339
Chr01_Occ:27900001-27920000	3.9004	1.90518	2.98539	3.64644	1.75938	2.79875	1.88798	-1.52108	3.39717	1.66924	-2.80415
Chr01_Occ:27940001-27960000	4.08136	8.32806	2.60077	1.33594	3.89632	1.62651	-0.518936	-0.00876395	-1.28398	-0.181586	-0.0903241
Chr01_Occ:27960001-27980000	2.83573	2.20817	2.97888	1.61347	4.62874	1.58682	4.15656	0.916827	-0.47909	-1.95829	1.12726
Chr01_Occ:27980001-2.8e+07	-1.07639	1.89687	5.67866	-1.12712	3.51004	1.15539	-1.06612	1.35986	0.0555152	0.947901	4.203
Chr01_Occ:28000001-28020000	1.49753	0.82039	4.33081	0.649984	6.35323	3.33571	1.02484	2.5696	1.24816	1.42277	2.48344
Chr01_Occ:2800001-2820000	-11.6387	-11.3298	-12.8729	-4.87506	-3.51871	1.47791	-4.7441	-3.60496	-2.61184	-1.66809	0.302401
Chr01_Occ:280001-3e+05	2.76285	1.56921	3.27235	1.53015	3.64318	0.564296	5.48449	4.63608	0.775572	1.79982	-2.09865
Chr01_Occ:28020001-28040000	10.0132	5.76303	3.88573	6.15481	2.33989	7.20781	4.41658	5.34972	3.55346	2.57208	0.964012
Chr01_Occ:28040001-28060000	4.69831	5.76765	5.10267	0.452818	4.22721	1.02631	3.16901	3.87394	0.883722	-0.416786	-2.20639
Chr01_Occ:28060001-28080000	3.21975	-0.0917586	6.33646	0.18077	2.1596	6.41212	-0.924049	-1.18539	-2.39267	-0.976195	-1.61792
Chr01_Occ:28120001-28140000	4.7923	2.73223	3.78685	0.567217	1.72546	6.01081	2.63474	-1.74579	0.116095	-0.492488	2.00759
Chr01_Occ:28140001-28160000	-3.63385	-2.94873	-2.75447	-2.88972	-2.5813	-2.28117	0.275549	-1.13872	1.22638	1.16468	1.4518
Chr01_Occ:28160001-28180000	4.78147	2.95958	3.89717	3.66285	2.72107	7.25088	-0.612756	-1.95723	-4.01494	-1.922	1.03163
Chr01_Occ:28180001-28200000	1.20484	-0.259237	0.331857	0.301608	0.530294	0.561709	-0.343268	-1.21848	0.381064	-0.802505	-0.744606
Chr01_Occ:28200001-28220000	1.43759	1.9581	4.34254	2.15881	1.53287	7.4575	-1.98569	1.19208	-1.16258	1.98417	0.471976
Chr01_Occ:2820001-2840000	1.32394	2.04092	-0.113573	3.23775	2.92055	4.03829	-1.03507	0.370993	-0.493153	-0.0808755	0.823845
Chr01_Occ:28220001-28240000	4.02085	0.557103	1.86932	1.75092	8.30023	7.17661	-3.48888	-2.24632	-1.26358	-1.56459	-0.700201
Chr01_Occ:28240001-28260000	-0.211884	4.66682	4.18141	0.99017	7.39334	6.15545	0.914976	-1.35642	1.34523	3.17198	-1.66418
Chr01_Occ:28260001-28280000	-0.580796	-0.947609	-0.232374	0.182982	4.56535	2.94177	-3.15023	-1.11243	-0.687045	0.371556	3.5837
Chr01_Occ:28300001-28320000	-1.76858	3.46472	-0.884522	-1.6152	2.12125	0.251528	-2.74322	-2.00071	-0.835034	-0.178612	-0.700803
Chr01_Occ:28320001-28340000	-13.6112	-2.26959	-9.06611	-3.67674	1.86087	-1.96817	-8.6617	-3.77357	-2.89013	-0.973368	-1.62374
Chr01_Occ:28340001-28360000	-3.89008	-2.82143	-2.51049	-2.02929	5.78772	-1.54834	1.84185	4.44029	0.733838	4.05724	-1.71246
Chr01_Occ:28360001-28380000	2.81619	-0.962704	1.28925	-0.689911	1.61337	0.188363	-0.0876179	-0.144455	-1.57879	0.114666	-0.365777
Chr01_Occ:28380001-28400000	1.96746	0.0388353	3.66385	0.186146	2.69644	2.30929	0.538425	1.53304	-2.328	1.36156	-0.456547
Chr01_Occ:28400001-28420000	-0.363144	-0.335596	-1.16834	-1.98542	4.28528	0.980261	-1.33585	-1.05072	-1.39786	-2.27586	-0.986844
Chr01_Occ:2840001-2860000	-2.02738	0.531473	3.22275	0.453881	5.78051	2.06778	-0.253899	-1.58384	-1.64672	0.167209	-0.00604826
Chr01_Occ:28420001-28440000	4.69443	-0.130619	-0.25979	0.537824	0.352405	1.31907	-1.43487	-0.665407	1.18376	-1.32884	-1.40788
Chr01_Occ:28460001-28480000	-2.88487	0.561694	0.793884	-0.487753	3.06378	2.00235	0.444504	-0.161967	-0.348969	0.404377	-0.977628
Chr01_Occ:28500001-28520000	-1.08442	4.13773	3.74607	-1.62005	3.96123	5.62622	-0.318387	0.283687	-2.87487	-0.405989	-1.48109
Chr01_Occ:28520001-28540000	-6.8203	-2.87652	0.576072	1.50734	3.17415	-1.22078	0.468236	3.18807	-0.282586	1.66292	-3.85876
Chr01_Occ:28540001-28560000	-0.612947	1.98071	-0.200938	0.890299	1.20172	1.43871	-2.21904	-1.74698	-1.82582	0.211013	-0.398677
Chr01_Occ:28560001-28580000	-0.615952	-0.810307	1.77914	3.92743	5.6987	1.63854	-2.73009	-1.09124	-0.50362	1.3471	-0.659778
Chr01_Occ:28580001-28600000	-0.617076	1.42665	1.47577	1.89716	-1.1997	-1.54353	-0.667231	-0.0952815	0.127449	-1.14887	1.60847
Chr01_Occ:28600001-28620000	3.63262	3.47041	-0.756778	1.29836	5.82785	2.78289	0.294078	1.02445	-0.827218	-0.907017	1.84212
Chr01_Occ:2860001-2880000	0.214949	1.19594	5.32841	3.98867	3.50652	4.05516	1.30509	-0.645241	-0.209292	0.154441	-1.43619
Chr01_Occ:28620001-28640000	-5.82358	-4.59812	-6.36066	-3.16003	-0.322136	-1.52292	-0.591868	0.325144	-0.44614	1.47682	1.08939
Chr01_Occ:28640001-28660000	-1.55087	1.56451	1.61195	-0.296453	3.95283	0.872188	2.17936	0.529321	0.128541	3.03509	-3.08132
Chr01_Occ:28660001-28680000	-0.450301	1.5956	2.27056	2.10456	7.24033	3.84916	1.1544	-0.949461	1.221	0.500694	-0.198715
Chr01_Occ:28680001-28700000	10.4562	3.65094	2.36163	4.22772	3.0493	1.23304	-0.0405083	-2.97878	0.400642	-1.31373	2.25936
Chr01_Occ:28700001-28720000	1.67684	0.969986	2.59973	-0.0413407	1.85579	1.20688	-0.942998	-1.51085	-0.524483	-1.14756	-1.06111
Chr01_Occ:28720001-28740000	-1.56338	2.55729	0.196259	-0.811701	0.0051558	-0.0685008	-0.597056	-0.286926	-0.362225	-1.71508	0.736604
Chr01_Occ:28740001-28760000	-2.04514	0.0158528	3.01666	-4.21588	1.7772	4.35806	1.66159	-0.342411	2.24287	-1.13773	-0.532165
Chr01_Occ:28760001-28780000	0.787763	2.44775	2.38337	1.12543	4.16734	5.02421	-1.62443	-0.811164	NA	-1.87274	2.79747
Chr01_Occ:28800001-28820000	7.58545	6.15774	3.70876	-0.583671	5.84939	1.03981	0.479926	1.7414	0.636091	1.7912	0.536656
Chr01_Occ:2880001-2900000	5.93586	6.66414	1.84336	2.71848	4.14191	5.0923	-0.772232	3.94547	2.73327	-0.580467	-1.45177
Chr01_Occ:28820001-28840000	24.1999	6.01655	13.898	4.5492	14.3071	7.10094	6.20161	0.576034	1.08322	8.57158	2.54767
Chr01_Occ:28840001-28860000	3.81034	3.21388	1.65663	1.044	2.21915	1.01391	-0.409794	0.0135569	-0.424158	-0.418143	0.108395
Chr01_Occ:28880001-28900000	2.45304	1.09104	1.6456	1.25615	3.4554	3.24416	2.04003	3.98694	-0.309934	2.5994	0.0395182
Chr01_Occ:28900001-28920000	12.2195	4.88056	6.32461	-0.121944	10.1428	6.38963	2.80926	-0.185473	-0.497141	14.4021	-0.264294
Chr01_Occ:28960001-28980000	12.5743	4.06897	5.61628	-1.12867	5.86422	4.8881	2.67376	0.0577657	0.357842	7.50873	-2.35847
Chr01_Occ:28980001-2.9e+07	3.13623	2.30036	2.23396	0.422997	4.04029	2.22424	4.46756	0.285505	-1.99495	-0.712938	0.626646
Chr01_Occ:29000001-29020000	4.2398	3.61934	5.38632	3.63491	3.42383	4.1756	2.69288	1.72018	0.0153916	0.332951	-0.276209
Chr01_Occ:2900001-2920000	2.36496	-2.24757	2.18629	1.68775	2.26476	3.2441	1.21283	3.32433	4.13594	0.431858	0.301761
Chr01_Occ:29020001-29040000	-3.8983	-4.42824	2.45169	0.704415	3.35024	2.9336	5.02127	-1.25244	-1.92443	0.464189	0.0635851
Chr01_Occ:29040001-29060000	2.7508	1.16825	-0.154903	-0.108304	-0.378456	1.98713	-0.649728	-0.819011	-0.500463	-1.32126	0.0222922
Chr01_Occ:29060001-29080000	6.73171	-0.61316	1.41478	2.59843	2.3908	3.84009	0.754212	4.6908	0.325154	1.50917	-0.798122
Chr01_Occ:29080001-29100000	4.80511	-2.21159	2.68586	-0.74032	1.435	5.61096	0.89288	1.89692	0.649108	1.05845	-0.633709
Chr01_Occ:29100001-29120000	1.44216	0.0123467	3.32504	1.90524	3.04125	9.84235	-0.236708	1.94515	0.0899009	-0.652131	-1.02062
Chr01_Occ:29140001-29160000	1.81722	-0.387694	2.26135	-0.236613	0.393576	-0.0117467	-0.355882	0.00553741	-0.780058	-0.530557	0.986924
Chr01_Occ:29160001-29180000	-4.76312	0.0803875	-1.61626	-3.53905	2.26369	0.686616	-1.24076	-1.00455	-0.575143	-1.28289	-1.94967
Chr01_Occ:29180001-29200000	-1.9017	-1.32459	0.948281	0.874071	4.95257	4.72136	2.18438	1.21725	-1.3037	0.480477	0.133071
Chr01_Occ:29200001-29220000	2.07717	2.58565	3.14891	2.51964	3.47741	4.26845	-0.694795	0.933229	-0.0444475	0.402622	0.732345
Chr01_Occ:2920001-2940000	5.09029	4.06449	3.17243	0.545608	3.20912	1.47077	3.99387	1.198	0.984031	1.14467	-0.354126
Chr01_Occ:29220001-29240000	-12.5314	-4.71555	-4.25161	-2.32754	2.772	2.66942	-1.15973	1.97189	2.49415	0.707616	0.363195
Chr01_Occ:29240001-29260000	-12.2615	-8.67201	-8.37008	-3.24936	-2.34227	0.341955	-3.36196	-2.37487	-1.50082	-2.40869	0.314524
Chr01_Occ:29260001-29280000	-0.662462	-3.85584	7.60116	3.09076	4.81109	3.46754	-5.19086	-1.15576	-1.31567	-0.601084	-1.88161
Chr01_Occ:29280001-29300000	0.340259	0.727357	-1.32949	-0.600589	4.08587	0.610449	4.18842	1.97357	-1.42683	3.22381	-1.17122
Chr01_Occ:29300001-29320000	4.25266	5.24428	5.59968	2.82033	7.00662	1.85003	0.757804	0.738325	0.129141	0.0300805	0.628426
Chr01_Occ:29320001-29340000	2.48731	2.86384	5.30795	1.26637	3.85617	5.1126	-1.48984	0.199923	-0.88043	0.103147	1.03013
Chr01_Occ:29340001-29360000	3.56386	0.425725	4.68761	0.891852	6.64073	0.881281	-1.2728	0.954812	-0.349175	-2.10572	-0.276861
Chr01_Occ:29360001-29380000	-0.785843	-0.339446	-0.226316	-1.42029	1.07562	-0.349061	0.623161	-0.206576	-2.53541	1.16718	-2.8094
Chr01_Occ:29380001-29400000	4.03211	0.15583	1.32684	-1.72245	1.62558	1.23285	0.973773	0.848143	0.278465	0.171548	1.42552
Chr01_Occ:29400001-29420000	3.84662	0.326934	4.5629	-0.557386	5.90389	4.2912	2.18691	-2.38586	-1.24644	-2.29326	1.02238
Chr01_Occ:2940001-2960000	2.22817	2.01329	1.98312	-3.27642	5.25526	1.46395	1.12687	-0.413379	-2.35496	-1.12676	0.893061
Chr01_Occ:29420001-29440000	-6.57283	-11.1181	-8.02208	-6.43446	-4.58695	-6.27374	-3.14647	-3.91535	-4.06822	-5.55186	-1.59663
Chr01_Occ:29440001-29460000	1.06788	1.38169	3.04497	1.36741	7.95983	0.901218	1.43286	2.2286	-2.9379	-0.493738	0.532307
Chr01_Occ:29460001-29480000	2.16752	1.72374	0.326812	1.43717	1.09636	0.811018	0.747006	NA	-1.23183	-0.225708	-1.39773
Chr01_Occ:29480001-29500000	4.75438	6.28577	4.44412	2.7526	2.97398	2.40394	-0.43685	1.14023	-0.509447	-1.02981	0.139503
Chr01_Occ:29540001-29560000	0.48333	1.69244	2.87987	3.29114	5.33115	3.17621	1.9077	3.26146	-1.94042	-0.92041	-1.30406
Chr01_Occ:29560001-29580000	10.5169	4.10257	3.61048	-0.139471	3.11561	3.87748	4.31085	0.340968	-0.662914	2.88545	0.0829172
Chr01_Occ:29600001-29620000	6.39828	6.52435	7.69509	2.28914	5.8823	4.04307	1.61557	-2.92871	-0.996114	0.00856605	-2.61745
Chr01_Occ:2960001-2980000	0.0832588	2.44506	1.99075	0.484177	4.25036	1.99832	-0.306787	-0.548025	-0.834643	0.617532	0.968956
Chr01_Occ:29620001-29640000	-3.82234	-2.09958	-4.80037	2.49393	0.505962	3.23707	2.41337	-1.9029	-1.5484	4.01509	0.536151
Chr01_Occ:29640001-29660000	-23.9172	-13.7645	-2.77366	-2.15596	2.26351	8.12917	-7.6201	-2.3342	0.386995	1.92475	-2.95868
Chr01_Occ:29660001-29680000	1.27314	1.44779	4.59968	1.29045	-0.183743	3.48454	0.728794	0.901401	-0.814756	0.0521838	0.406246
Chr01_Occ:29680001-29700000	4.43178	1.81344	1.00235	0.0616799	2.24194	1.90775	2.41963	2.7064	1.08933	-1.24635	1.19859
Chr01_Occ:29700001-29720000	5.68358	5.11874	7.89035	2.3043	5.83666	4.844	4.26728	6.24812	3.42963	5.06231	-0.732608
Chr01_Occ:29720001-29740000	3.57143	2.248	4.19314	1.70668	5.82715	3.76472	0.874236	0.953418	1.46592	0.113175	0.435428
Chr01_Occ:29740001-29760000	9.07732	3.43847	2.5891	2.27832	7.91936	4.71256	0.943893	-1.85981	-0.554265	5.23051	-2.40342
Chr01_Occ:29760001-29780000	9.68415	2.52974	1.75835	-0.950563	5.36083	3.68172	-0.453467	-0.180975	1.56103	3.28826	-3.59705
Chr01_Occ:29780001-29800000	1.20971	-0.847696	0.315718	1.31424	3.97256	4.17641	0.580582	-0.227106	1.74347	1.46143	1.10116
Chr01_Occ:29800001-29820000	-1.10779	1.52691	-0.346418	0.265567	2.05954	0.558867	0.566588	-0.435627	-0.29047	-0.682595	-0.613395
Chr01_Occ:29820001-29840000	0.728443	1.76977	1.17851	-0.55679	3.32852	2.22658	1.72847	0.68967	-0.974665	-1.27573	-0.888477
Chr01_Occ:29840001-29860000	5.15081	4.49896	3.9187	1.7731	5.57267	4.04185	0.0198919	0.82355	2.00348	-0.491701	-0.447209
Chr01_Occ:29860001-29880000	2.02022	4.01447	3.73224	2.39905	2.50622	2.69123	0.591722	-0.39064	0.29992	0.0213795	-1.66249
Chr01_Occ:29880001-29900000	4.95239	2.10036	4.22198	2.24003	2.04279	3.47375	-0.482377	1.81079	-0.642816	0.636074	-0.210732
Chr01_Occ:29900001-29920000	-10.9509	-5.68107	-6.20524	-2.70785	4.67127	-0.556973	-3.38845	3.91347	2.46796	2.54825	-2.40158
Chr01_Occ:29920001-29940000	-3.8024	-0.922927	-1.57142	1.19463	5.0112	-0.699878	-0.97432	2.19669	1.49222	3.25985	-0.331753
Chr01_Occ:29940001-29960000	-0.541613	-0.705891	-1.19339	3.12926	6.89093	1.15058	-2.92987	-1.12097	-2.56231	-0.746267	-1.14326
Chr01_Occ:29960001-29980000	-0.286288	0.657961	1.09657	1.67566	5.64819	2.41781	0.711747	0.175483	-2.13998	-1.01664	-0.914679
Chr01_Occ:29980001-3e+07	-6.35171	-1.52666	-2.22714	-4.27832	3.62399	-0.657954	1.63726	6.30649	3.24167	3.9795	1.43163
Chr01_Occ:30000001-30020000	2.89206	2.80983	3.19156	1.12558	3.2828	0.573037	0.00073061	0.836366	-0.36636	0.998526	1.27623
Chr01_Occ:3000001-3020000	9.56756	3.16549	5.69713	2.52267	2.35325	2.82832	-1.00573	0.938313	0.369227	-0.292404	0.204199
Chr01_Occ:300001-320000	-1.69398	-0.251602	1.37538	1.78379	2.46281	0.185219	-0.896514	1.90985	0.335463	-1.97299	-1.61632
Chr01_Occ:30020001-30040000	6.31461	4.30548	5.00531	5.84497	4.39014	3.23952	4.0525	0.582873	1.01661	-1.39054	1.81387
Chr01_Occ:30040001-30060000	2.58512	0.149562	4.73967	1.08601	7.02459	2.77528	-0.645215	0.3817	1.99279	-0.69568	1.76437
Chr01_Occ:30060001-30080000	-0.644641	-2.65088	1.19786	-0.317818	0.318073	2.06102	-5.97132	-4.34381	-0.800339	-3.68225	0.875357
Chr01_Occ:30080001-30100000	-5.03253	-5.53806	2.88992	-3.14772	2.60178	-0.21966	-1.42889	-0.119887	-2.03075	-2.04252	-0.186541
Chr01_Occ:30100001-30120000	1.51531	1.73204	7.18072	4.42885	6.50623	6.52753	1.41229	0.873931	4.67042	0.936237	-1.71373
Chr01_Occ:30120001-30140000	6.10381	3.11633	5.68477	1.31518	8.21744	6.00856	-0.476268	3.49944	0.217225	-0.769018	-3.74659
Chr01_Occ:30140001-30160000	10.7601	3.01258	7.34737	1.35724	2.02867	3.10461	3.00524	0.33952	0.13379	2.73799	-0.3049
Chr01_Occ:30160001-30180000	-0.60974	4.81732	-1.68572	0.433656	3.91372	4.8937	-2.35807	-2.0615	-3.08765	-6.38977	-0.327923
Chr01_Occ:30180001-30200000	-1.44339	3.69341	1.14695	0.656404	2.60133	-0.778932	-0.241285	3.9377	2.28638	1.84783	-0.468531
Chr01_Occ:30200001-30220000	-2.61718	-3.13113	-1.56521	-0.199767	-1.59554	-1.26992	-1.43446	3.92943	-0.586254	-0.967522	-2.01162
Chr01_Occ:3020001-3040000	2.39429	0.397216	4.07796	0.495603	1.78077	1.14516	-0.473743	-1.18495	0.176975	-1.74189	-0.58874
Chr01_Occ:30220001-30240000	-0.585343	1.91817	1.45192	0.259254	3.02214	2.10033	-1.20507	-0.0421041	-2.40385	-0.454586	0.0409714
Chr01_Occ:30260001-30280000	-4.24727	0.729204	1.93079	-2.67659	0.00955509	5.31242	-0.306005	-0.127223	-1.07328	-1.31319	1.26073
Chr01_Occ:30320001-30340000	1.92205	-0.798183	5.08406	5.91823	8.50031	4.23179	6.38308	-0.619749	0.438346	1.90882	-1.00159
Chr01_Occ:30360001-30380000	2.38548	3.53012	3.66159	0.218025	4.38847	2.39396	-0.021312	-1.8324	-1.01496	-0.854049	2.26344
Chr01_Occ:30380001-30400000	-2.55665	1.49796	0.809762	0.861267	3.82438	1.55583	1.4562	-0.422536	-0.58395	-0.242421	-0.527323
Chr01_Occ:30400001-30420000	2.33896	0.243981	4.07281	3.85315	6.79017	2.64617	-0.258057	-2.78811	-2.25742	-3.34744	1.66738
Chr01_Occ:3040001-3060000	1.77251	1.07085	4.98744	2.95599	1.98582	1.9446	0.734221	-1.14131	0.184848	-0.176305	-1.86838
Chr01_Occ:30420001-30440000	6.64049	3.94291	7.59281	1.63329	5.8333	6.28578	0.45912	-0.780286	-0.388716	0.133872	0.276844
Chr01_Occ:30440001-30460000	6.98591	0.245659	1.6919	0.273588	6.83506	2.85889	-0.97863	-0.44455	1.02603	-0.182432	0.887548
Chr01_Occ:30460001-30480000	4.06964	0.329111	2.02604	1.15244	3.86462	3.16735	0.0786571	0.0505665	-0.472537	1.28602	0.116546
Chr01_Occ:30480001-30500000	-7.22872	-6.53412	-8.61931	-4.58749	0.696371	-3.39856	-4.11211	1.19857	0.109131	-1.09018	0.794771
Chr01_Occ:30500001-30520000	-15.681	-15.2366	-17.2617	-1.35624	0.588111	-4.00703	-7.27404	-4.34292	-0.185883	-1.48465	-2.04779
Chr01_Occ:30520001-30540000	1.59858	2.95836	2.23244	4.91845	6.00374	9.05895	-1.11649	1.55679	3.70301	3.35184	-1.04123
Chr01_Occ:30540001-30560000	6.91374	5.69976	5.25184	2.1082	1.74489	6.3665	0.613677	-1.03294	0.129428	-1.67477	-0.893462
Chr01_Occ:30560001-30580000	1.63688	2.99965	2.77614	1.65211	0.433206	3.28601	-1.63949	-1.75607	-0.577442	-0.891624	-0.611179
Chr01_Occ:30580001-30600000	0.251682	3.04725	4.53886	1.34692	8.9754	6.9953	-0.852881	-0.60026	-1.04049	0.550523	-0.63067
Chr01_Occ:30600001-30620000	-0.160583	3.23846	2.53026	2.25232	4.48709	1.62202	-1.985	-2.0122	-1.04908	-0.615588	1.03088
Chr01_Occ:3060001-3080000	-0.601712	3.7043	1.81753	1.83696	0.864236	1.96975	-0.463628	2.38068	0.642837	-0.584738	-1.97548
Chr01_Occ:30620001-30640000	9.75836	5.54617	0.0463248	2.28572	2.18602	3.70224	1.45762	-1.4232	-0.798808	0.680922	-1.07358
Chr01_Occ:30640001-30660000	16.1733	6.38864	5.40932	2.40145	4.0528	5.9965	1.38125	0.541275	-0.440466	-1.73767	0.176101
Chr01_Occ:30660001-30680000	-2.42832	-0.787139	-0.152705	0.428618	1.02132	2.73406	-0.392039	1.14031	1.44164	0.344979	2.00962
Chr01_Occ:30680001-30700000	10.0298	3.95884	6.24464	3.22205	3.63154	4.12832	2.69572	0.950358	0.439135	-0.392158	1.63949
Chr01_Occ:30700001-30720000	2.22397	4.37236	6.15474	3.27788	3.45505	5.93286	1.25884	0.389408	0.631886	1.59093	-0.882909
Chr01_Occ:30720001-30740000	3.93311	2.65294	4.92003	2.83375	2.32127	5.18189	0.296208	-2.43409	2.34944	4.23562	-0.733763
Chr01_Occ:30740001-30760000	9.65206	9.17535	12.9534	5.5319	6.57716	6.01543	0.615931	-0.397983	-0.749001	3.53205	0.377265
Chr01_Occ:30760001-30780000	5.96458	1.9331	3.52162	2.29721	2.55257	4.18971	0.202474	-1.14777	2.70872	0.0933231	-1.05788
Chr01_Occ:30780001-30800000	3.59748	3.00016	-4.92769	3.97209	7.88942	1.02224	-1.48272	-3.5761	-0.812897	-1.58921	-0.566464
Chr01_Occ:30800001-30820000	-3.77726	-2.00589	-7.42296	-1.76933	2.17319	-1.0969	-0.401146	-3.99163	1.37996	0.0100633	-2.26935
Chr01_Occ:3080001-3100000	0.437536	5.07438	3.6546	-0.80592	1.61367	0.913718	0.0546955	-1.34839	-0.390554	0.130847	1.15477
Chr01_Occ:30820001-30840000	-5.81647	-1.75903	-3.43569	-1.69325	1.86159	2.1541	-0.961749	-2.94418	0.591635	-0.754754	0.153267
Chr01_Occ:30840001-30860000	6.36254	3.62854	3.21999	-0.0998089	1.89977	3.18489	0.791844	0.111488	0.295699	-0.404426	1.03178
Chr01_Occ:30860001-30880000	-1.87698	0.0125649	2.72298	-0.0347717	3.44553	3.60525	-0.863641	-4.34454	-1.5777	-2.53264	1.72506
Chr01_Occ:30880001-30900000	12.9612	7.10051	13.0163	6.25453	5.39736	4.92664	6.73057	0.310869	1.48065	0.126173	-0.966314
Chr01_Occ:30900001-30920000	-0.879127	-1.08825	2.69018	3.00126	5.25236	3.93118	1.80488	1.46769	1.62931	0.937417	1.52047
Chr01_Occ:30920001-30940000	-0.988068	1.48624	3.61638	3.5358	3.76159	2.36992	-0.3949	2.75829	-2.68653	-2.11505	0.0113104
Chr01_Occ:30940001-30960000	-3.00507	-0.979762	0.818811	-1.54331	-0.000921464	2.64286	-2.50241	1.19615	-0.462473	-0.988081	-2.08257
Chr01_Occ:30960001-30980000	0.0743814	-0.673216	3.86006	-1.4569	3.68447	1.24325	-0.749369	0.0983685	-0.632794	0.744296	0.362625
Chr01_Occ:31000001-31020000	2.55769	2.75583	1.18755	2.88443	2.09513	1.90934	-1.11375	-0.355668	0.698622	0.251063	0.344766
Chr01_Occ:3100001-3120000	-0.513785	2.96923	0.0443144	-0.859964	-1.32049	0.171867	-0.767485	2.58864	2.30299	2.21525	-1.74529
Chr01_Occ:31020001-31040000	5.10295	1.11837	2.20408	1.26157	4.87461	4.11331	1.76781	0.57464	2.88381	4.3837	-0.703244
Chr01_Occ:31040001-31060000	7.22221	5.17844	7.46883	0.810815	3.36583	3.61264	-1.19089	-3.29167	-0.0597447	-3.51572	1.06329
Chr01_Occ:31080001-31100000	-10.8314	-9.41182	-7.02275	-4.67405	-7.21776	0.00725472	-4.29004	-0.30741	3.1331	1.75315	-2.9866
Chr01_Occ:31100001-31120000	-7.43157	-6.27588	-5.40966	-6.17161	-2.75986	0.134736	-1.48307	0.55782	0.786214	1.63048	-4.11377
Chr01_Occ:31120001-31140000	4.86186	2.64806	4.34274	2.85874	6.44213	1.65188	-2.89327	-2.60234	1.05351	-3.02026	2.95297
Chr01_Occ:31160001-31180000	5.86148	6.68308	4.51649	5.37568	2.45792	2.90485	-1.65605	-1.77135	1.49037	0.327263	0.381635
Chr01_Occ:31180001-31200000	4.64996	2.35546	1.91073	2.29963	0.641587	3.35555	1.94994	3.54424	1.80694	1.34755	-3.11558
Chr01_Occ:31200001-31220000	0.456646	-0.375273	NA	0.0910777	1.43794	1.58406	0.572144	0.444094	0.644035	-0.27193	1.11637
Chr01_Occ:3120001-3140000	-5.61038	-1.66464	-4.66847	-1.09513	-0.164986	-1.01246	-1.80413	-0.782115	-1.48253	0.21773	-0.996913
Chr01_Occ:31220001-31240000	-4.47682	1.55768	-1.42414	-0.128035	3.53752	4.72264	-0.190656	-2.50679	-1.65264	-3.52775	-2.68639
Chr01_Occ:31240001-31260000	12.415	3.49053	9.95024	0.315608	8.92546	7.37457	1.56639	-0.510415	1.29813	2.38253	-0.246534
Chr01_Occ:31260001-31280000	3.51932	5.12509	0.235671	2.18104	4.38601	2.23417	-3.24023	-0.838598	0.880206	0.126365	0.244408
Chr01_Occ:31280001-31300000	0.700523	-0.374882	2.40468	1.67261	3.55856	1.63821	-3.24382	1.6733	-1.33955	-0.329657	-0.932079
Chr01_Occ:31320001-31340000	0.231242	0.432449	-0.209671	-2.34445	0.337293	0.538947	-0.563513	0.279614	-1.06374	-0.641981	-0.121779
Chr01_Occ:31340001-31360000	5.97002	4.19204	5.2219	2.36583	7.28107	4.97722	0.227775	-0.557142	-2.65008	-1.56955	-1.48567
Chr01_Occ:31360001-31380000	9.15276	2.98278	5.68608	1.98214	9.22334	2.81214	0.396567	-0.0161395	-0.756071	0.626079	-1.90271
Chr01_Occ:31380001-31400000	4.08188	0.751911	7.5465	1.5982	2.13704	2.10252	-2.97975	2.05972	-0.745174	0.606323	-2.28318
Chr01_Occ:31400001-31420000	2.93272	1.64959	1.02595	1.72263	0.99723	0.376024	-1.09322	-1.48044	0.424463	-1.76424	1.35976
Chr01_Occ:31420001-31440000	3.35253	1.86017	1.5143	4.05921	1.41553	1.49241	-0.0441055	0.788302	-2.7104	-0.25983	0.201807
Chr01_Occ:31440001-31460000	6.1857	4.84335	7.65293	0.644272	4.3095	2.96432	3.16899	0.87884	1.31107	0.0617911	0.377054
Chr01_Occ:31460001-31480000	3.10779	4.09013	2.90658	1.17783	4.25889	2.37561	0.619978	0.50553	0.494621	-0.418683	0.325696
Chr01_Occ:31520001-31540000	0.562386	4.80719	3.88834	2.42303	3.69526	0.741219	-0.87065	0.995815	1.02318	0.623203	-1.57467
Chr01_Occ:31540001-31560000	1.31511	5.87941	3.9015	1.52269	4.74922	5.35686	-1.45232	-0.499746	1.04622	0.815407	-0.163984
Chr01_Occ:31560001-31580000	3.97932	11.6781	5.95884	4.6835	1.92102	2.58548	8.50561	4.12216	5.92301	-0.522085	0.111419
Chr01_Occ:31580001-31600000	2.79647	1.59192	4.06719	1.34774	3.76663	4.1591	-0.445902	-0.0238887	0.534839	1.27912	-1.18684
Chr01_Occ:31600001-31620000	4.38177	2.04994	4.71486	3.76199	4.82407	3.51757	0.525405	3.56108	3.62682	3.53378	1.23112
Chr01_Occ:3160001-3180000	1.13786	0.24399	0.459203	3.25307	3.45365	1.11159	1.02813	1.06457	3.09253	0.468013	2.38934
Chr01_Occ:31620001-31640000	1.29558	2.01055	2.79482	0.760464	3.6848	2.86553	0.825808	1.5819	0.816359	-0.967787	-1.55488
Chr01_Occ:31660001-31680000	2.1443	0.911826	0.909136	1.53176	2.4767	0.0904644	-1.22877	1.31652	-0.731349	-1.96761	-1.12574
Chr01_Occ:31680001-31700000	0.444261	-1.66499	-2.7277	-0.967175	0.241682	-0.295037	0.393081	-1.38265	0.447193	0.361195	-0.287646
Chr01_Occ:31700001-31720000	1.11096	6.30857	2.84879	0.390717	5.01353	2.79825	-0.543124	0.105835	-0.0998626	0.176735	-1.41991
Chr01_Occ:31720001-31740000	1.81405	4.06013	4.45631	1.75835	3.37365	4.74451	-0.561487	-0.465612	-0.516937	-2.37992	1.85201
Chr01_Occ:31740001-31760000	1.38494	6.53738	2.6526	0.00161736	0.340705	3.5946	3.35823	-1.13688	1.28739	1.93733	-0.210354
Chr01_Occ:31760001-31780000	3.14559	3.15264	1.19249	2.80908	4.25071	1.26164	2.24492	0.89844	0.567612	2.47002	-0.481854
Chr01_Occ:31780001-31800000	-0.22543	1.47343	0.773185	0.935389	1.29511	-1.0786	-0.854026	-2.46653	-0.619892	-1.35254	-0.832642
Chr01_Occ:31800001-31820000	-3.03517	2.25221	0.226044	-1.51918	1.80681	-1.03543	1.65826	1.6737	-1.57832	0.854301	0.336869
Chr01_Occ:31820001-31840000	-0.656025	1.9432	4.89236	1.38866	0.255402	0.176762	1.76743	-1.60632	0.289735	-1.08249	1.11072
Chr01_Occ:31840001-31860000	-4.76054	1.28539	0.484103	0.843523	1.51741	3.55019	4.58902	2.84536	0.124842	4.42512	-0.910337
Chr01_Occ:31860001-31880000	0.281853	1.74413	0.203867	1.82614	1.93329	-0.710339	-1.26606	1.05775	-2.24815	0.25296	-0.470963
Chr01_Occ:31880001-31900000	-5.84154	0.219362	-1.66507	0.100792	0.841004	0.358631	-1.35295	-0.388123	-2.36165	-2.83344	0.0315256
Chr01_Occ:31900001-31920000	-1.48026	3.72139	3.12322	-0.387257	3.56803	-0.107366	-0.627727	-0.97363	0.723849	-2.46714	-2.34574
Chr01_Occ:31920001-31940000	-0.1233	-1.43569	-0.246992	1.18393	4.74536	-3.67662	-0.941974	0.0869819	1.53047	0.304295	-1.16642
Chr01_Occ:31940001-31960000	-1.11779	2.01412	-0.100972	0.876655	1.39766	2.26835	0.560677	-1.44899	-0.614677	-0.57891	-2.83742
Chr01_Occ:31960001-31980000	-3.41416	-1.39395	0.803989	0.263542	-0.734908	0.638757	0.365584	0.243732	0.905919	-0.0233161	-2.43626
Chr01_Occ:31980001-3.2e+07	4.26566	2.51153	1.76948	2.4924	3.29995	3.599	1.1635	-1.46296	1.76922	0.499759	-3.40679
Chr01_Occ:32000001-32020000	2.98158	6.16522	5.19119	5.94059	5.64867	4.8349	8.17749	3.68778	3.55255	5.34238	-0.418347
Chr01_Occ:320001-340000	2.34471	3.66812	3.82396	2.24581	3.99748	1.63951	-1.09861	-1.84296	-0.71564	-1.03667	-0.0353081
Chr01_Occ:32040001-32060000	3.58512	2.92609	2.92915	0.624783	6.11385	-0.23242	-0.405678	0.681461	-0.531094	0.0303375	-1.47737
Chr01_Occ:32060001-32080000	2.39574	7.65355	4.74468	0.858525	4.07432	5.82639	-0.125223	2.92667	1.20328	-1.60629	4.68709
Chr01_Occ:32080001-32100000	1.41645	0.973562	4.07697	1.10213	2.05793	0.575105	-0.920288	0.843686	1.72809	2.66527	-0.774571
Chr01_Occ:32100001-32120000	-11.556	-5.24527	-12.2453	-4.98205	0.67807	-2.40158	-4.50208	-4.10609	-3.12682	-2.26923	-2.03052
Chr01_Occ:32120001-32140000	-1.61017	-0.738119	0.25206	0.288437	0.728402	3.51483	-1.88159	-1.7037	1.56643	-0.664027	-0.536052
Chr01_Occ:32140001-32160000	3.03397	0.076866	1.0779	1.67131	2.0254	0.672286	0.301048	0.498869	-0.0562986	3.65141	1.76714
Chr01_Occ:32160001-32180000	5.25296	1.32636	3.68129	1.27836	6.3357	2.39739	1.70301	2.40237	0.328156	0.299697	1.31938
Chr01_Occ:32180001-32200000	4.78027	4.25514	3.92225	0.488266	5.46067	0.813002	1.39447	1.29523	2.45794	2.57133	0.975264
Chr01_Occ:32200001-32220000	-13.3684	-5.204	-6.72911	-2.626	-0.230659	-5.79731	-1.5635	-1.95179	0.53293	-0.272428	-2.81191
Chr01_Occ:32220001-32240000	0.493817	1.46118	1.75141	1.68741	2.07141	0.0646313	-0.701323	-0.913647	2.16487	-1.81306	3.30795
Chr01_Occ:32240001-32260000	-1.79474	0.337568	-3.51552	-0.938553	0.849756	1.21901	-1.41014	-0.521128	-0.294437	-0.255132	-1.59544
Chr01_Occ:32260001-32280000	2.31986	2.58311	5.0225	1.23302	5.22483	1.8639	0.952105	0.969814	1.09256	1.10878	0.493763
Chr01_Occ:32280001-32300000	1.8408	2.17585	3.66243	-0.681354	4.08538	0.591072	-0.608786	-0.642443	0.127509	-1.80623	-0.409914
Chr01_Occ:32300001-32320000	0.249616	1.84382	0.811744	2.10803	-0.254066	1.1282	1.53004	-1.3797	1.31161	-2.89281	3.08627
Chr01_Occ:32320001-32340000	-2.90475	-1.39646	-0.430734	0.848541	1.50859	0.53975	-1.25357	-3.1997	0.161881	-1.00604	2.52534
Chr01_Occ:32340001-32360000	-1.37648	3.24248	4.37489	-0.41651	1.67912	1.22655	3.27301	0.556483	3.49945	1.41184	-1.30258
Chr01_Occ:32360001-32380000	-0.941353	0.791972	2.84335	0.194786	1.68133	3.23879	0.128804	-0.041901	NA	1.05273	-0.100606
Chr01_Occ:32380001-32400000	1.17031	0.637562	-0.662378	1.81038	-0.471851	0.10456	2.48097	1.46925	1.22715	-1.38204	-2.42665
Chr01_Occ:32400001-32420000	-0.967667	0.626815	0.307956	1.00218	0.555503	-0.551586	-2.00473	0.848054	1.15543	0.735996	-0.313011
Chr01_Occ:3240001-3260000	-1.34308	-0.114952	4.36103	0.328474	0.0363025	0.369085	-0.056275	0.396392	0.190913	-0.866629	-0.59743
Chr01_Occ:32420001-32440000	3.97665	-0.0633797	3.0131	1.68102	3.68834	1.3188	0.24893	1.29945	-1.27013	0.0781837	0.812069
Chr01_Occ:32440001-32460000	4.46827	4.19155	3.14268	1.7066	1.7369	2.01187	1.05186	0.872429	-1.78036	0.270055	0.543942
Chr01_Occ:32460001-32480000	0.550885	1.62337	3.80369	-0.48764	-0.457659	4.86812	-1.0681	-2.25573	-1.89561	1.9237	0.0625178
Chr01_Occ:32480001-32500000	3.17663	4.09673	4.03324	0.228597	2.4362	3.55144	2.71221	-1.75423	1.37084	1.07874	-0.722954
Chr01_Occ:32500001-32520000	0.348835	2.78814	6.14855	1.34291	6.73004	6.92743	0.171232	1.09054	0.70907	-2.016	-0.213448
Chr01_Occ:32520001-32540000	1.97881	3.28839	5.53059	1.96706	1.23947	2.20993	-1.54413	-2.45961	-0.986432	-1.51361	0.0927485
Chr01_Occ:32540001-32560000	1.73525	8.49233	6.34575	3.67145	-0.361249	4.05431	-2.2528	-1.18737	-2.03133	-3.28373	1.82041
Chr01_Occ:32580001-32600000	0.326771	0.58854	0.0044872	0.0412837	2.68757	0.364993	-1.52366	0.518495	2.58839	-1.78163	-0.0251603
Chr01_Occ:32600001-32620000	1.33619	1.08414	0.747796	0.923544	1.42318	2.7289	-1.64321	3.68508	-0.855935	-2.52665	-1.60504
Chr01_Occ:3260001-3280000	3.25064	0.810235	2.55395	3.72753	5.36275	2.91525	2.23843	4.2146	0.661635	2.03214	1.09367
Chr01_Occ:32620001-32640000	-1.4992	-1.44755	2.56719	1.15562	2.26605	1.02044	-1.41632	1.60145	0.74172	0.152419	0.324633
Chr01_Occ:32640001-32660000	-14.7071	-12.0343	-10.5555	-5.28011	-8.72266	-4.17956	-3.20366	-0.325552	1.47268	-0.289208	0.928995
Chr01_Occ:32660001-32680000	0.656408	0.994293	-0.195606	-0.692788	3.23681	1.33785	-1.60093	-0.0636084	-0.269708	-0.285388	-0.230439
Chr01_Occ:32700001-32720000	2.41584	7.15697	3.26061	-0.458415	4.56724	3.96488	-1.06346	-1.88041	-0.385655	0.84348	-1.32624
Chr01_Occ:32720001-32740000	4.14471	6.37261	3.24275	4.16537	3.5021	5.131	1.36917	-1.88231	1.90584	-0.613832	0.070481
Chr01_Occ:32740001-32760000	5.03628	3.76372	6.90617	2.91579	3.7874	5.65564	0.0439363	-2.18189	-1.40963	-1.32587	-2.89821
Chr01_Occ:32760001-32780000	-3.52331	-3.38162	1.04319	2.03953	0.22035	3.24299	-4.85842	-2.44089	1.52246	0.742856	2.01239
Chr01_Occ:32780001-32800000	0.735438	-0.0560815	4.08773	3.25245	3.9235	3.5264	-2.3642	0.71214	-0.0841751	0.146926	1.60028
Chr01_Occ:32800001-32820000	-3.27169	-3.00009	-2.67842	-2.34674	-0.440432	1.71776	-1.45613	-0.498288	-2.56727	0.199573	-0.139782
Chr01_Occ:3280001-3300000	1.9706	2.42339	8.5619	1.66667	5.48113	3.09048	-0.577914	1.43211	0.237977	-0.471287	-0.935761
Chr01_Occ:32840001-32860000	3.63623	1.96641	0.495182	-2.58683	3.26721	0.142988	0.94747	-3.1327	-1.50844	0.25122	0.214903
Chr01_Occ:32860001-32880000	7.62908	2.41546	5.86813	3.8411	10.6578	7.1197	-1.50161	-0.584937	-1.11356	-2.99623	-1.23225
Chr01_Occ:32880001-32900000	2.97819	-0.132407	-1.43031	-2.10048	0.258003	2.23756	0.339908	-0.192361	-0.320489	0.758527	-2.15835
Chr01_Occ:32900001-32920000	5.97821	3.01676	5.29393	3.81262	5.91655	5.8437	1.9886	1.55604	-0.157027	-0.395489	0.501255
Chr01_Occ:32920001-32940000	6.71077	4.46107	4.72215	3.1743	9.19019	5.36177	-1.5337	-0.0963343	0.94975	1.55619	-0.150138
Chr01_Occ:32940001-32960000	3.05209	1.38838	-1.26901	0.138658	3.93765	0.387471	-1.14106	-1.75764	1.84472	2.96768	-1.32192
Chr01_Occ:32960001-32980000	2.87116	3.02506	2.37508	-0.835935	2.57287	0.898504	-0.649247	0.553274	0.301569	2.042	1.52431
Chr01_Occ:32980001-3.3e+07	10.0451	5.87941	3.7083	-0.54055	3.79467	2.58821	0.965095	2.15696	-1.20902	1.16867	4.43437
Chr01_Occ:33000001-33020000	5.64098	6.90442	4.3816	3.6483	4.42483	0.126944	-1.31491	-3.4352	-1.21082	2.63357	-2.41123
Chr01_Occ:3300001-3320000	-3.38708	0.973428	-1.48695	-0.0174219	4.00403	3.74817	-0.655409	-0.857414	1.50019	-0.726439	0.0448988
Chr01_Occ:33020001-33040000	-3.88993	-2.25163	-1.54652	-2.60243	-0.796374	-2.90627	-1.16456	0.183497	1.29006	2.48431	-1.71427
Chr01_Occ:33040001-33060000	1.15661	1.25262	0.758838	0.82288	1.35893	0.741021	-0.748276	0.384467	-2.78622	1.0572	2.31022
Chr01_Occ:33060001-33080000	1.72203	2.71223	-3.02751	3.21778	0.328382	0.320973	0.340316	2.45506	0.477104	0.989256	1.90057
Chr01_Occ:33120001-33140000	-3.15365	-2.62813	-3.0321	-3.59109	-0.619292	1.08768	-1.21694	-1.49585	-1.80131	-2.59398	2.18992
Chr01_Occ:33160001-33180000	1.00894	1.66855	2.64074	2.93546	0.911059	1.44149	-0.680667	-0.668882	-1.80297	-0.45277	-1.28922
Chr01_Occ:33180001-33200000	-3.48547	2.09927	-0.867473	2.07712	0.23413	-0.955375	0.0786154	0.716356	0.0408	0.47616	0.993544
Chr01_Occ:33200001-33220000	-1.13532	-0.756325	-1.32687	-1.02247	-0.23784	0.944146	-0.506655	-1.97233	-0.887291	-1.81382	-1.53514
Chr01_Occ:33220001-33240000	0.319149	1.66558	2.87079	2.2685	0.985055	0.87949	-0.257936	0.774221	1.66834	-0.21011	-0.622352
Chr01_Occ:33240001-33260000	-6.11892	-3.95977	-8.42413	-5.10012	1.37904	1.44961	-1.09166	-2.14679	-2.4637	-1.22446	1.48951
Chr01_Occ:33260001-33280000	6.50957	6.07604	3.51191	2.04567	-0.590701	2.46623	-0.64966	0.725209	-0.161127	-0.143089	-1.03263
Chr01_Occ:33280001-33300000	-2.52264	-0.839303	-0.664553	-2.31744	2.00957	2.34986	-1.50549	-0.0201007	1.75579	1.16602	0.267254
Chr01_Occ:33300001-33320000	6.62179	2.42769	8.94889	4.87548	7.26791	7.75027	-1.50826	-0.507489	1.82213	1.17338	-1.51946
Chr01_Occ:33320001-33340000	3.13787	4.65483	6.82064	4.37768	3.28201	1.72645	1.07865	2.59907	3.34841	1.31664	-2.85044
Chr01_Occ:33340001-33360000	-0.281727	2.68757	4.91676	2.30353	6.70352	3.66013	1.35755	2.47957	-1.97135	0.876827	-2.74399
Chr01_Occ:33360001-33380000	5.21359	2.72403	3.41408	3.82142	4.7901	2.29873	0.969013	1.85304	0.476834	3.21122	-1.71729
Chr01_Occ:33380001-33400000	1.97517	0.270043	1.81274	1.51211	1.74304	2.82533	-0.809526	0.022381	0.26744	-1.85109	0.780278
Chr01_Occ:3340001-3360000	5.20225	-0.240185	0.500674	2.47307	0.132546	1.58842	0.14306	2.18167	0.0924328	0.556186	-0.517203
Chr01_Occ:33420001-33440000	-0.678232	0.0875686	2.0908	2.24508	4.467	2.79657	1.14893	-0.228572	0.863811	0.674188	-0.443784
Chr01_Occ:33440001-33460000	2.22823	3.83403	2.59956	1.36722	5.03038	4.2028	-0.521698	-2.44235	-1.59992	0.619645	-1.62409
Chr01_Occ:33460001-33480000	-1.07765	3.62247	0.300877	4.10349	5.12848	2.46328	-1.27912	-0.679522	-2.78092	-1.19328	-0.326015
Chr01_Occ:33480001-33500000	-2.84146	5.67353	-0.0112034	2.41539	6.02008	2.13001	1.40161	0.611063	1.99394	2.09643	-1.22813
Chr01_Occ:33500001-33520000	5.20511	3.22933	2.14699	1.54299	4.53358	2.89519	-0.252916	-1.4677	0.921344	0.934966	0.527694
Chr01_Occ:33520001-33540000	1.01242	4.53175	1.86713	1.1537	4.94768	4.5844	-0.688232	3.28386	-0.0144205	-0.568533	-0.90679
Chr01_Occ:33540001-33560000	2.61698	2.70367	2.75043	1.06031	0.662541	2.28508	0.0495192	1.92175	1.87759	-0.427795	0.557384
Chr01_Occ:33560001-33580000	7.0706	11.4965	5.17521	2.11065	5.48276	6.92806	4.74748	2.4832	0.360791	-0.434507	-0.232255
Chr01_Occ:33580001-33600000	0.287155	1.28732	0.979526	1.32418	1.77365	-0.752085	-1.00942	-1.01526	-0.135006	1.70268	-0.0169998
Chr01_Occ:33600001-33620000	1.89072	8.23744	-1.16118	4.39466	-0.566957	3.00208	2.23189	-0.143756	0.997943	-0.327324	-0.45414
Chr01_Occ:3360001-3380000	-1.94909	0.969005	-1.0442	2.68203	4.51602	0.177047	2.51412	1.17735	-0.0369327	-0.556673	0.328432
Chr01_Occ:33620001-33640000	-3.79353	0.139147	-2.81777	-0.223487	2.32095	-1.06832	-1.23376	-2.46287	-1.34231	-1.30328	1.03011
Chr01_Occ:33640001-33660000	2.63816	2.39666	1.39926	-0.0925255	0.550704	0.712744	0.347547	1.27025	2.5094	-0.524109	-2.02692
Chr01_Occ:33660001-33680000	-1.42537	-2.68718	-2.89758	-1.25055	0.0841191	1.55495	4.93029	-0.549339	2.38909	2.56104	-2.201
Chr01_Occ:33680001-33700000	4.30627	4.49995	4.82046	0.685891	0.742724	5.52763	0.204261	-0.516388	-0.600987	0.827748	-1.59568
Chr01_Occ:33700001-33720000	-1.45342	0.907537	-3.68439	-0.555798	4.81645	4.50415	-0.256347	2.10505	1.39609	2.76637	1.1479
Chr01_Occ:33720001-33740000	4.92795	4.43918	10.2895	2.22908	3.6877	1.24976	-0.687163	1.089	2.48125	-0.464154	2.58042
Chr01_Occ:33740001-33760000	1.25772	-1.50862	-1.3756	3.50933	2.02639	2.63266	-1.67102	1.32587	0.304237	-0.577705	1.55192
Chr01_Occ:33800001-33820000	6.58093	1.01455	3.50399	-0.930662	3.26809	0.0143	-3.11652	0.26215	-3.20032	0.420463	-0.774546
Chr01_Occ:3380001-3400000	-0.0989418	-0.362957	1.14083	2.74548	0.998978	2.60105	1.51789	1.4713	2.71986	0.590623	0.645533
Chr01_Occ:33820001-33840000	3.33357	2.48739	1.87874	3.21447	1.09079	4.1078	0.546008	-1.11647	-0.456707	-1.01407	-0.73076
Chr01_Occ:33840001-33860000	-3.55436	-2.45589	-1.90555	-5.00437	3.56907	4.2081	-2.31355	0.861273	-1.20504	3.69887	3.07151
Chr01_Occ:33860001-33880000	5.03276	4.40055	0.751957	1.22069	4.24254	6.0516	-0.8358	2.52326	2.96492	6.05042	-2.15563
Chr01_Occ:33900001-33920000	1.16683	-1.90869	-1.38819	1.24063	1.49239	2.4529	0.403523	1.68003	1.36039	0.842692	-0.00403942
Chr01_Occ:33960001-33980000	-9.22539	-5.96921	-4.63482	0.254976	-2.90241	2.41587	-3.90029	-0.134822	1.95126	2.51577	2.24312
Chr01_Occ:33980001-3.4e+07	2.42846	2.66915	2.00131	-0.45907	2.83178	4.16415	-1.311	1.58205	1.11404	-0.554759	1.55754
Chr01_Occ:34000001-34020000	-2.40622	-0.500265	-1.56589	-1.86785	1.20783	4.54102	-0.189672	-1.4972	-1.72009	-0.366625	-1.82369
Chr01_Occ:3400001-3420000	3.06411	-0.085144	0.0296045	-0.785147	1.76825	0.477476	0.897136	-0.840467	0.632218	2.86558	0.4326
Chr01_Occ:34020001-34040000	-0.417314	1.27216	0.628025	0.725302	2.80613	3.55627	-0.31393	0.186847	4.22208	5.0682	-1.80034
Chr01_Occ:34040001-34060000	2.0879	1.7051	-2.51418	1.03913	2.99994	2.23043	2.18986	-1.42877	0.0879991	0.32047	0.581041
Chr01_Occ:34060001-34080000	-6.31364	-3.97279	-1.81805	-4.06732	1.01549	1.09999	-3.38531	-1.97596	-6.45764	-2.58966	0.685209
Chr01_Occ:34080001-34100000	2.31445	4.74072	3.73964	1.37012	6.21561	4.96391	1.38178	0.672067	0.444483	1.89942	0.240604
Chr01_Occ:34100001-34120000	-0.421399	-3.56347	2.94111	-0.378953	1.0926	2.91097	2.81542	-2.21942	-0.574607	-1.59573	-4.56013
Chr01_Occ:34120001-34140000	1.77312	1.48459	4.00857	1.45127	4.34045	2.60812	0.570747	1.3509	-1.09507	-0.075428	-1.11618
Chr01_Occ:34160001-34180000	-0.0398637	1.27414	2.85588	0.979012	3.91414	2.06768	3.455	1.1611	1.70381	-1.26444	-0.309139
Chr01_Occ:34180001-34200000	1.19871	0.329464	-0.496248	0.357051	4.54665	3.75082	2.70472	2.27965	0.277614	1.85588	1.67013
Chr01_Occ:34200001-34220000	-0.630681	3.14955	2.53945	-0.525366	7.08753	6.97757	-1.23073	-0.961565	-1.57391	-1.53679	-1.26776
Chr01_Occ:3420001-3440000	0.343593	0.789286	1.94085	-2.37395	-2.15557	4.84227	-0.215104	-0.227141	1.14055	1.55448	0.162981
Chr01_Occ:34220001-34240000	-0.218441	1.77124	4.37813	2.59983	5.97503	4.21221	0.67937	0.634123	0.708778	1.09381	-2.21948
Chr01_Occ:34240001-34260000	-3.36034	0.433916	1.31921	-0.0628091	3.84125	3.93047	-0.259334	-0.209718	0.122805	0.80281	-0.452318
Chr01_Occ:34260001-34280000	2.73551	3.73729	7.17664	2.20197	6.90688	6.34423	3.01858	2.12532	2.23041	1.03714	2.16971
Chr01_Occ:34280001-34300000	-0.528795	-2.1698	3.16493	1.09147	1.40343	3.58152	-0.568121	-0.56356	1.34687	0.253128	1.34802
Chr01_Occ:34320001-34340000	1.80098	0.381269	1.01098	1.42775	3.34208	2.45966	1.7945	-1.87827	-0.731255	1.9913	-0.784839
Chr01_Occ:34340001-34360000	2.05533	-0.0883672	3.42337	1.2577	4.89073	5.41003	-1.45865	-0.230642	3.34499	1.69928	0.691603
Chr01_Occ:34360001-34380000	3.26476	4.37806	6.61328	0.814826	2.28952	3.66409	1.48712	2.40141	-1.96244	0.416884	-0.767471
Chr01_Occ:34380001-34400000	0.480768	0.0796597	1.8615	1.06967	6.28117	5.82691	0.108768	-1.11322	0.904002	-0.139455	-2.24645
Chr01_Occ:3440001-3460000	-1.22299	1.04525	1.01011	-0.773223	0.359882	0.11309	0.487468	-2.75879	-0.886628	1.41748	0.0747074
Chr01_Occ:34440001-34460000	3.59075	6.1306	6.82351	1.57334	3.5416	6.22511	-1.3494	-4.133	0.561718	-0.221064	-0.662629
Chr01_Occ:34460001-34480000	0.355155	2.75513	2.06635	-1.5588	1.56845	0.127571	-0.143274	NA	1.53922	0.745722	0.0654184
Chr01_Occ:34480001-34500000	1.28099	6.70053	2.87472	5.44239	3.33309	-0.965394	-1.01147	-0.125092	0.872	0.264369	-0.163186
Chr01_Occ:34540001-34560000	4.08142	5.34098	1.35027	-0.59894	3.8647	6.20159	-0.263961	0.160515	1.46391	1.04415	-0.696487
Chr01_Occ:34560001-34580000	3.81941	4.35741	6.23438	2.59441	-0.278134	5.99351	1.92637	1.02019	-2.06677	-0.104642	-0.0736628
Chr01_Occ:34580001-34600000	-0.265964	-0.801541	1.26361	3.00517	0.90442	3.34681	-2.38307	-2.67733	0.392178	-1.95909	-1.33417
Chr01_Occ:3460001-3480000	-1.31703	0.360499	-0.181031	0.785935	3.41397	-0.814844	0.739797	1.51776	0.680156	-0.06234	-1.39769
Chr01_Occ:34640001-34660000	6.48412	2.23385	-1.00231	-0.147819	6.26939	6.28077	0.737378	0.835676	-0.0978793	-1.68216	3.84983
Chr01_Occ:34660001-34680000	-0.913205	2.91892	2.0701	0.268493	3.49909	1.26995	-0.130631	0.0938614	-1.40835	-1.00538	0.247054
Chr01_Occ:34800001-34820000	-2.4287	-0.817623	-2.56109	0.149242	-1.55489	0.211381	1.26459	0.536223	-1.1239	1.337	-0.744418
Chr01_Occ:3480001-3500000	0.797234	4.12962	3.94213	1.31918	2.34072	0.476746	0.144341	-2.22801	0.935462	-1.22554	-0.435862
Chr01_Occ:34820001-34840000	2.55526	0.0697185	6.4407	0.829199	-1.11146	-0.582196	2.02113	0.392456	0.109218	0.549832	0.456546
Chr01_Occ:3500001-3520000	0.733558	0.317462	0.814771	0.819644	2.94299	2.5083	0.255921	1.11785	-1.44746	-0.960943	-2.12167
Chr01_Occ:35020001-35040000	0.411584	3.72743	1.61738	-0.19003	-3.80238	2.76827	2.96889	2.43602	1.82596	2.75118	-1.11968
Chr01_Occ:35060001-35080000	-3.17053	0.0964969	0.466591	-0.50572	3.05289	1.20092	0.37422	-1.22621	-0.803836	-1.57469	-0.640674
Chr01_Occ:35180001-35200000	1.19712	6.1921	1.62242	2.28546	2.44365	4.56764	-0.379015	-0.938629	0.414592	1.38506	-1.59841
Chr01_Occ:3520001-3540000	2.64573	0.558835	1.3877	2.65756	3.23466	2.41115	2.87589	1.10118	1.46228	1.13622	-1.47376
Chr01_Occ:35240001-35260000	0.906166	3.05573	-1.41114	2.13928	2.11529	1.42801	-0.639213	-1.38857	-0.541889	0.278045	-3.87856
Chr01_Occ:35260001-35280000	-6.04584	-5.74996	-4.37339	-6.37223	-0.511437	-2.77786	-1.84749	-3.36268	-1.65914	0.928091	0.733264
Chr01_Occ:35280001-35300000	-7.3022	-3.78216	4.14705	-4.21188	-1.15985	0.926487	-3.13741	1.43159	-0.792303	1.80986	-2.13302
Chr01_Occ:35300001-35320000	3.26972	1.98084	4.18164	3.62688	4.65712	5.57897	1.63227	0.889576	0.794731	-0.920855	-0.993578
Chr01_Occ:35320001-35340000	2.80313	1.08551	3.10589	1.99674	1.17736	1.56922	0.204977	0.730099	0.597507	-1.10458	-0.589467
Chr01_Occ:35340001-35360000	2.3409	4.12605	2.02544	-1.32076	1.30349	-0.770547	-2.14764	-0.924593	-1.92579	-1.60556	-0.123673
Chr01_Occ:35360001-35380000	0.0108265	0.752776	0.250774	-0.760032	2.62935	2.40383	-1.94816	-1.03891	-0.640858	2.27775	-2.15958
Chr01_Occ:35380001-35400000	2.90824	-0.686344	-0.717339	-0.133534	4.93064	1.02389	0.256019	0.48619	-1.1761	2.85408	0.00538041
Chr01_Occ:35400001-35420000	-5.8805	-5.65681	-5.93661	-1.48705	-1.8674	0.277559	-1.4651	-2.78293	-2.70132	-1.7129	-1.00236
Chr01_Occ:3540001-3560000	0.734219	0.00963551	2.6536	-0.214008	5.4925	0.184142	-0.133072	0.0473065	-0.00102938	-1.18727	-1.43427
Chr01_Occ:35420001-35440000	-6.71335	-4.846	-5.29178	-0.808569	0.978454	2.57618	-1.4223	-2.66166	-0.177194	0.479002	1.82776
Chr01_Occ:35440001-35460000	0.834443	0.694993	1.04446	2.2574	3.64694	1.07353	1.34761	-1.51758	-0.899759	0.612097	0.0372518
Chr01_Occ:35460001-35480000	-2.1125	-6.92842	-6.10246	-6.1402	-1.2514	-3.74354	-4.19456	-2.60067	-2.3906	-2.81429	-0.445108
Chr01_Occ:35480001-35500000	1.63089	4.11193	4.48628	0.167532	2.14771	2.83872	-1.21837	1.07018	-1.17587	-0.275214	-0.0660638
Chr01_Occ:35500001-35520000	2.00849	1.52958	2.81024	0.307303	1.39987	-1.07069	0.377669	1.91477	2.67728	2.27175	0.57675
Chr01_Occ:35520001-35540000	-10.2544	-4.164	-1.68377	-3.3945	-0.601011	3.20844	-1.83401	3.63035	-0.986358	1.05983	-0.733084
Chr01_Occ:35540001-35560000	0.942691	6.08911	2.55864	-0.994056	3.8087	1.79052	-0.762431	-2.13634	0.955913	-1.75535	-0.474449
Chr01_Occ:35560001-35580000	1.06594	1.85652	4.02249	1.35131	2.76406	2.04444	-0.456969	0.410154	-0.806393	2.52789	-0.097962
Chr01_Occ:35580001-35600000	-5.66551	0.331132	-3.43245	1.9083	9.33231	6.27796	9.13924	3.68516	3.12438	6.13925	-1.82588
Chr01_Occ:35600001-35620000	4.33968	3.84072	3.96364	0.96948	7.18945	7.66244	3.1927	2.75842	-0.104024	3.68075	-1.46837
Chr01_Occ:3560001-3580000	0.260517	1.32307	2.98992	4.22957	6.12779	0.856356	0.792627	-0.219274	-2.8171	-0.547708	1.0318
Chr01_Occ:35620001-35640000	1.51807	1.03633	0.83907	3.73851	2.81277	3.99492	-0.758929	-1.3803	-0.0404461	1.40744	0.168962
Chr01_Occ:35640001-35660000	3.09077	3.14059	5.24451	1.66431	5.28493	4.29801	-1.01874	1.02086	0.640059	2.38119	1.5177
Chr01_Occ:35660001-35680000	-2.40674	0.810722	2.66049	6.05871	6.99617	2.95291	-0.946203	-1.87461	-0.418493	-0.0260374	2.86718
Chr01_Occ:35680001-35700000	0.432386	3.95206	0.598348	0.104713	4.02864	2.91693	1.02322	2.01764	0.751408	0.0673923	0.113971
Chr01_Occ:35700001-35720000	2.21313	3.72045	6.0628	1.2875	3.39817	4.43737	2.78543	2.76018	-0.205257	2.46095	0.780191
Chr01_Occ:35720001-35740000	-0.255521	5.84937	1.39484	-1.38852	3.69151	1.22147	0.753657	0.389849	-0.370664	-1.0329	0.345726
Chr01_Occ:35740001-35760000	-4.31947	-3.76779	-2.91747	-2.60281	-1.69404	1.86321	3.34512	2.00783	0.704716	3.76951	0.864471
Chr01_Occ:35760001-35780000	-0.929947	-1.55704	-1.29921	-2.93759	-2.26343	2.13174	-1.99173	0.102645	1.39487	-1.36153	1.91142
Chr01_Occ:35780001-35800000	1.82882	4.04011	0.141843	-0.154144	2.07266	0.456337	1.62691	-1.0555	-2.37882	0.919807	0.0205463
Chr01_Occ:35800001-35820000	0.707516	-0.0591527	-0.0913568	1.19446	4.50114	2.99415	1.5858	-0.0449449	-1.39677	1.23214	-0.372784
Chr01_Occ:3580001-3600000	4.17735	2.08391	3.23374	1.34955	-1.3081	0.31053	2.47188	2.77592	0.966568	-0.0135724	-0.705443
Chr01_Occ:35820001-35840000	2.14006	4.04598	2.19143	-1.00311	8.45164	4.85239	2.85277	1.05996	NA	1.80186	0.624624
Chr01_Occ:35840001-35860000	-3.45623	1.83262	-1.4244	-0.865777	4.88064	3.16733	-3.78046	-0.429002	0.11611	-2.2234	2.44559
Chr01_Occ:35860001-35880000	1.49766	3.48113	3.18047	3.60358	2.72262	1.24426	-0.0219101	-0.127577	0.747974	-1.04097	-0.66483
Chr01_Occ:35880001-35900000	1.19992	3.26548	-1.23729	1.68876	1.43021	2.6836	1.02121	-1.377	0.973021	0.0609606	-1.3746
Chr01_Occ:35900001-35920000	5.5044	5.68935	4.964	0.642586	0.714998	1.73864	1.8495	2.31378	0.385194	0.356476	-1.32375
Chr01_Occ:35920001-35940000	2.29496	2.08748	1.57895	1.69277	2.79491	-0.303248	-0.352062	-1.13365	-2.18281	-1.19529	1.43959
Chr01_Occ:35960001-35980000	1.87836	2.04007	2.78892	2.09923	3.06076	2.86883	-1.96877	-0.690825	-0.412066	-2.59694	-0.254133
Chr01_Occ:35980001-3.6e+07	7.45493	2.76209	5.41395	5.59894	6.83485	3.58342	-0.411697	2.41392	-0.296592	2.18433	0.936486
Chr01_Occ:36000001-36020000	-4.3584	-2.77888	-3.38928	-3.91887	3.89723	0.0433202	-3.33131	-2.38958	-1.88752	-1.56975	0.0354545
Chr01_Occ:3600001-3620000	3.96661	1.04587	6.05289	3.99272	7.50118	9.68995	0.819646	1.58659	2.9311	3.75192	0.0115697
Chr01_Occ:360001-380000	5.7035	1.51244	2.57572	0.510981	1.22663	1.13743	-0.262623	-3.41855	-0.30963	-0.898015	0.0943963
Chr01_Occ:36020001-36040000	-0.563123	-0.268792	1.02723	0.285887	5.63868	4.87434	-1.47154	-1.12888	0.188556	-0.125222	1.11158
Chr01_Occ:36040001-36060000	-2.64235	-1.25857	4.13798	-1.70894	4.78857	5.33173	-1.63824	-0.95108	-2.50018	-4.07611	1.57334
Chr01_Occ:36060001-36080000	-1.72622	4.08537	2.96222	0.0899101	-1.85858	3.22058	-0.525775	-2.38184	-1.47101	-2.96954	1.48746
Chr01_Occ:36080001-36100000	0.728987	2.26937	6.69319	-0.997629	3.34777	3.8216	-0.282099	0.476046	-1.01846	-0.501756	1.56774
Chr01_Occ:36100001-36120000	-6.69029	-2.53835	1.86834	-0.795511	3.55827	3.69054	-0.430085	0.775215	-1.05032	-2.06245	1.89147
Chr01_Occ:36120001-36140000	-1.75068	1.55417	-1.12635	-1.21903	5.14874	1.00486	2.01161	-1.72163	-2.03118	-0.36931	0.405446
Chr01_Occ:36140001-36160000	-0.455221	-1.21651	3.39813	-1.04602	3.72551	2.77279	0.571324	0.758966	0.0140912	-1.80525	-0.585239
Chr01_Occ:36160001-36180000	4.44486	2.81761	0.370502	0.857412	2.3661	0.122393	2.34066	3.62268	-1.98771	1.19336	1.25526
Chr01_Occ:36200001-36220000	-0.839167	2.30049	0.919782	3.71176	3.51159	5.07095	-0.079259	-1.59873	-0.715574	0.540908	0.35986
Chr01_Occ:3620001-3640000	0.325468	2.25965	5.34241	2.2034	6.6495	4.28369	1.58873	0.274451	0.383065	0.696008	-1.11728
Chr01_Occ:36220001-36240000	-0.0897285	2.36111	3.68437	2.03411	5.49136	2.96423	6.15647	-0.279487	-0.131081	-0.714496	0.214808
Chr01_Occ:36260001-36280000	4.71132	5.08701	3.64737	1.30243	3.12327	1.76682	3.49223	3.09179	-0.563101	1.13273	1.84398
Chr01_Occ:36280001-36300000	0.123743	0.706035	2.35218	-2.3294	0.971718	1.39545	0.0974435	0.175682	-0.930326	-0.583259	1.09808
Chr01_Occ:36300001-36320000	1.59995	-0.298534	3.31905	1.82901	0.914143	0.0775637	1.48802	1.50924	0.60316	2.05941	-0.355702
Chr01_Occ:36320001-36340000	0.402795	1.25652	2.11411	1.5212	3.5426	0.333573	2.80339	1.32642	-0.425262	1.13608	-0.890424
Chr01_Occ:36340001-36360000	5.58362	4.19431	3.68887	1.95144	2.97288	0.211381	2.99377	1.68809	0.317502	3.58307	-0.821014
Chr01_Occ:36360001-36380000	6.68274	5.10771	4.81998	4.19861	10.1123	3.74119	6.45384	4.01006	1.58818	2.82433	1.58037
Chr01_Occ:36380001-36400000	8.33496	3.59944	3.44496	1.38837	5.37845	4.19401	0.176515	1.32161	-0.833555	-0.126875	1.29405
Chr01_Occ:36400001-36420000	5.50161	0.988231	6.31731	3.96425	9.4166	1.35541	4.01653	-0.695597	0.239218	1.00758	-0.496582
Chr01_Occ:3640001-3660000	3.14133	-0.440135	2.35786	1.77647	1.99536	1.71555	-0.272103	0.568594	2.52772	-0.537301	-1.13001
Chr01_Occ:36420001-36440000	4.01411	1.06093	4.13823	-1.17135	5.49833	-0.118137	0.577344	-1.03517	1.77289	0.409688	0.516193
Chr01_Occ:36440001-36460000	1.65954	1.81558	2.65092	2.74013	2.30204	1.73169	0.939961	-1.32074	1.74448	-0.900175	0.861212
Chr01_Occ:36460001-36480000	1.24499	1.56419	2.81205	-0.823374	4.10678	1.34606	1.4816	1.7388	0.887027	0.180168	0.471784
Chr01_Occ:36480001-36500000	-0.467984	-0.515492	-2.86557	-2.80055	-1.02756	-0.23937	2.15561	-0.414043	0.144981	0.449032	-0.708068
Chr01_Occ:36500001-36520000	-4.88151	0.112859	-3.11156	0.619864	-1.47284	-0.571508	-1.12615	-1.24453	-0.135867	-1.5896	0.760034
Chr01_Occ:36520001-36540000	2.8365	1.32857	0.782801	1.56356	1.12056	2.55471	-0.172101	0.324098	1.10691	-0.487793	-1.03402
Chr01_Occ:36540001-36560000	-25.3535	-18.7079	-19.271	-11.4163	-13.9744	-1.66266	-4.52445	-0.804969	-1.63547	4.38852	-2.70916
Chr01_Occ:36560001-36580000	-3.49311	0.220229	2.79286	2.56431	5.30038	1.43063	3.05323	3.79549	2.80527	1.92474	-1.29571
Chr01_Occ:36580001-36600000	-5.31856	-0.615769	0.997628	0.00885925	3.72675	6.24731	0.469092	-0.670979	0.0249523	-1.43039	0.653152
Chr01_Occ:36600001-36620000	-3.08103	0.970354	-1.71626	-3.69052	1.29405	-3.27423	-1.08947	-3.92465	0.703881	2.20994	-0.778931
Chr01_Occ:3660001-3680000	0.44364	2.3375	-1.4567	1.69143	2.38546	0.918974	0.327525	-0.612153	-1.44791	-0.246037	-0.115731
Chr01_Occ:36620001-36640000	-5.46036	-2.7696	-3.49231	-0.974859	0.270512	1.83158	-2.94417	-3.81136	-1.10629	-0.415755	-1.83422
Chr01_Occ:36640001-36660000	0.386195	2.15539	0.706409	-1.24243	3.90289	2.69714	-1.79631	-0.657873	-1.15551	0.0621629	-1.70523
Chr01_Occ:36660001-36680000	-2.13495	0.942168	1.12624	0.141853	2.91294	-0.00652066	-1.37451	1.55258	2.9912	1.86477	-3.16711
Chr01_Occ:36680001-36700000	5.57189	1.34863	2.27585	3.03234	6.38637	0.39867	2.12248	3.17615	1.42322	3.63848	-2.87975
Chr01_Occ:36700001-36720000	4.51401	3.96079	5.48603	1.02012	6.39367	1.67039	2.30604	2.60023	1.37255	0.915482	-1.53003
Chr01_Occ:36720001-36740000	5.12384	2.61699	3.00823	0.376846	3.40224	1.88941	2.2703	3.21226	2.1024	-0.556109	-1.32463
Chr01_Occ:36740001-36760000	2.77701	3.26799	3.77163	-0.0396479	2.88557	2.13038	5.21592	2.32933	0.919835	1.77422	-2.05035
Chr01_Occ:36780001-36800000	1.01021	2.44417	-0.293257	2.07499	2.16559	0.86026	0.223534	1.74113	1.06118	2.61166	-0.22087
Chr01_Occ:3680001-3700000	1.45903	-0.150089	1.98216	1.69201	3.2478	2.53928	-0.241386	1.98384	-1.00708	-1.51066	0.0758025
Chr01_Occ:36820001-36840000	3.10136	7.5946	5.89726	5.82173	7.99791	1.6664	6.49748	5.11743	8.38577	6.43985	-1.93226
Chr01_Occ:36840001-36860000	-5.75605	-3.16175	-1.1509	-4.02594	-1.17427	-4.26058	0.426328	1.57781	3.69916	-1.23012	-3.50375
Chr01_Occ:36860001-36880000	3.55821	2.50279	2.77255	1.10879	7.72782	3.70607	3.88536	2.72859	2.04017	0.849508	-1.47939
Chr01_Occ:36880001-36900000	-1.38919	-0.740421	-1.9527	-1.03025	2.56725	0.487572	-0.126226	-1.40811	-0.823611	-1.08272	0.126907
Chr01_Occ:36900001-36920000	3.03749	1.38652	1.45037	3.03864	3.5135	2.48872	1.02925	1.89565	2.25436	1.22954	1.15708
Chr01_Occ:36920001-36940000	-0.493008	0.802006	-1.4547	0.109656	0.750392	1.9381	0.982423	0.446904	1.33539	1.9786	-1.20469
Chr01_Occ:36980001-3.7e+07	4.45717	2.76106	2.90887	3.26533	4.25893	2.44261	0.969639	-0.0431282	1.65832	0.252405	1.15722
Chr01_Occ:37000001-37020000	-0.112108	4.06155	0.623037	0.797694	2.35714	0.799195	-1.86402	-0.656361	-2.2207	-1.5355	-2.11521
Chr01_Occ:3700001-3720000	-2.06379	-0.682711	-2.8215	-0.816204	1.4517	1.26808	0.161568	-0.666755	-0.981677	-0.0849897	-0.507202
Chr01_Occ:37040001-37060000	8.35557	4.2902	6.54045	3.18897	4.39254	4.58547	6.78537	1.58041	2.19528	3.64165	0.395191
Chr01_Occ:37080001-37100000	0.578085	1.75051	6.99363	-3.01259	3.76599	1.59627	4.16567	2.63452	2.83206	-0.098045	0.238173
Chr01_Occ:37100001-37120000	5.90084	3.11389	5.02395	1.9917	3.99785	2.41836	1.02311	3.25458	1.43907	-0.890292	1.13795
Chr01_Occ:37120001-37140000	-0.4518	0.211297	-0.900284	-0.08329	0.578213	-1.82861	-1.65102	-0.549978	0.563096	0.141137	0.491389
Chr01_Occ:37140001-37160000	9.15827	1.70079	4.80263	0.554391	7.22615	2.78506	4.27727	7.94085	1.62261	1.51333	-0.0476359
Chr01_Occ:37160001-37180000	5.91611	-5.07333	4.61337	0.975339	4.86997	-0.52266	-0.891228	4.61471	1.81439	1.59091	-2.24383
Chr01_Occ:37180001-37200000	0.172314	-0.201869	4.74051	-1.48881	5.55993	2.75023	1.36552	2.61529	-0.151311	0.299225	0.0768575
Chr01_Occ:37200001-37220000	-0.669611	0.781144	0.42857	-2.48134	1.1861	-0.523083	-2.05863	0.173532	-0.885086	-0.713071	-1.07112
Chr01_Occ:37220001-37240000	4.47939	3.8962	5.79387	-2.56285	0.245152	1.35817	-0.218451	-0.881783	1.6588	0.708795	3.27514
Chr01_Occ:37240001-37260000	2.57894	-2.1154	-0.724733	-2.81811	0.279944	1.40912	3.33133	3.26987	3.64306	5.25953	2.07151
Chr01_Occ:37260001-37280000	4.63554	-4.53536	3.26982	0.303377	7.03852	3.02421	3.08368	2.2083	3.53064	2.27191	-0.669488
Chr01_Occ:37280001-37300000	3.26562	-0.530243	10.6472	-1.18962	6.82989	6.53808	4.22145	6.42585	5.37921	-0.646735	0.807733
Chr01_Occ:37300001-37320000	3.35212	0.118285	4.04061	0.1613	3.8294	1.61204	0.4005	0.897154	0.751041	0.13317	-1.75633
Chr01_Occ:37320001-37340000	1.03843	0.405583	4.77138	-0.118721	7.65335	5.35067	-0.77256	-0.532867	-0.434376	0.306073	-2.76849
Chr01_Occ:37340001-37360000	-5.16321	-0.401487	2.1286	-2.82783	9.28516	3.1185	-0.078686	2.23622	3.69974	1.70691	-5.46423
Chr01_Occ:37360001-37380000	7.46372	1.05933	6.27885	-0.158181	6.30516	3.9449	2.26377	2.55967	0.384724	-0.314049	-0.933616
Chr01_Occ:37400001-37420000	3.69963	3.14876	4.92609	1.52822	2.32634	2.59258	7.7796	6.20675	5.54008	6.96215	-1.39019
Chr01_Occ:3740001-3760000	4.98682	5.0396	2.23797	-0.421413	-1.71489	-0.224646	3.11634	-0.445975	1.31532	-1.14111	-2.22503
Chr01_Occ:37420001-37440000	9.97524	-0.934292	3.76148	1.12055	6.16127	4.57444	0.87186	4.59559	0.525884	0.804041	0.308408
Chr01_Occ:37440001-37460000	8.61676	2.29517	3.30801	2.1318	5.94704	0.100699	1.92857	3.10523	2.44574	2.47347	-0.102558
Chr01_Occ:37460001-37480000	2.04475	3.36029	0.239326	1.16061	-0.694058	0.972281	0.92397	2.69707	2.68889	2.09277	1.39626
Chr01_Occ:37480001-37500000	6.4392	1.41411	2.29665	-1.15577	5.01661	0.177076	2.03042	2.11288	3.14554	2.434	-2.75427
Chr01_Occ:37500001-37520000	4.10325	1.97657	2.30217	-0.917175	4.44205	0.860517	2.20062	2.50183	0.835952	-0.041294	1.68135
Chr01_Occ:37520001-37540000	5.75866	2.54461	4.11856	0.0493464	-1.97633	1.81005	1.21874	4.28717	1.34951	2.12898	0.228031
Chr01_Occ:37540001-37560000	-5.55124	-2.74119	-6.54881	-1.4304	2.19626	2.35937	-0.254682	2.72497	0.616401	-1.23726	-4.94862
Chr01_Occ:37560001-37580000	4.50961	1.68988	3.29879	1.03203	4.70007	3.55827	4.29123	2.24318	5.23388	2.37686	-1.68925
Chr01_Occ:37580001-37600000	0.89139	1.9131	3.32202	-0.489728	-0.640542	3.94128	-1.00908	0.317461	1.92725	-0.658819	-1.85989
Chr01_Occ:37600001-37620000	-1.16138	-0.570533	-3.46078	-5.56926	1.24523	0.468258	-1.23993	-1.48708	-1.10095	-2.1422	-2.96656
Chr01_Occ:3760001-3780000	4.35809	-2.54589	5.01795	3.32335	1.39626	3.7093	-0.0336562	2.56145	3.20894	1.02832	1.76499
Chr01_Occ:37620001-37640000	12.6096	2.31289	10.6598	0.920445	10.6555	1.75552	4.70871	3.37248	3.51171	1.23545	0.745901
Chr01_Occ:37640001-37660000	3.67626	1.43652	2.69706	0.585553	2.47671	0.135268	2.15243	1.13496	1.99145	0.408364	-0.956566
Chr01_Occ:37660001-37680000	5.53312	1.90114	2.99698	1.46168	5.1042	1.45324	2.4098	0.514086	1.04957	-0.0762428	-0.727291
Chr01_Occ:37680001-37700000	2.38767	3.19717	-0.971643	1.38436	0.546583	1.08797	0.895943	-0.249167	0.136823	-0.20356	-1.94698
Chr01_Occ:37700001-37720000	-1.73932	0.392945	-0.658045	2.83702	6.878	-5.45308	-1.29714	3.09165	-3.65582	-2.61851	2.28372
Chr01_Occ:37720001-37740000	3.18622	11.2195	7.0748	2.24169	3.29147	3.18776	-0.00286346	-1.59949	0.131621	-1.66676	-0.220588
Chr01_Occ:3780001-3800000	5.30119	3.11285	3.16236	1.50395	4.7528	1.28226	-2.19313	-0.318816	-2.75767	0.697038	-0.103865
Chr01_Occ:37900001-37920000	1.67753	1.84158	2.11669	0.0618545	1.02164	1.70249	-1.67802	-0.530796	-0.748133	-2.5834	-0.517172
Chr01_Occ:37940001-37960000	0.883745	0.281496	-0.851253	-0.275594	-0.568079	1.35923	0.953533	0.154326	1.34196	-2.15348	0.398618
Chr01_Occ:3800001-3820000	5.06456	6.27544	3.12627	0.992532	1.94743	4.39441	-0.00723587	-2.44581	-1.93313	-1.0764	-1.45461
Chr01_Occ:3820001-3840000	1.03723	-1.4917	-0.377547	2.79633	4.31186	1.33256	1.28735	1.02753	1.67191	0.351168	1.07578
Chr01_Occ:3840001-3860000	2.61296	0.057969	2.48656	2.07867	1.81392	4.36317	-0.237322	1.8613	1.59349	-2.02773	-1.72812
Chr01_Occ:3860001-3880000	3.3955	3.63085	4.10464	4.75396	2.74451	5.22916	-1.0331	0.948735	0.832528	-0.0223619	0.0153295
Chr01_Occ:3880001-3900000	2.35212	0.226859	4.85936	0.233402	3.0793	1.87283	-0.799128	0.144286	-1.07503	0.418493	0.34183
Chr01_Occ:3900001-3920000	1.69059	1.26364	0.161364	-0.812729	3.73429	1.34249	-0.488982	0.123485	-0.119174	-1.22183	0.12222
Chr01_Occ:39080001-39100000	-0.447781	-1.40059	-1.59457	-1.39841	-1.3371	-0.0774639	-0.388493	0.532417	-1.27886	-0.650774	-0.886654
Chr01_Occ:3920001-3940000	0.27707	1.24629	3.57497	1.86544	1.60806	3.58701	-0.591018	-0.646013	0.203461	-2.64496	-1.01202
Chr01_Occ:3960001-3980000	1.97176	3.23021	3.11876	0.820851	2.78784	6.15864	-0.239588	-1.12323	0.528628	-1.58857	-0.847999
Chr01_Occ:3980001-4e+06	-1.32843	2.52903	-0.466168	0.425111	1.76795	2.99746	-1.82999	-0.718498	-0.124072	-1.68373	1.67504
Chr01_Occ:4000001-4020000	1.58314	5.34304	2.57612	6.4346	4.49216	0.40804	4.10117	0.408902	3.78721	0.22217	-0.115551
Chr01_Occ:400001-420000	1.18102	-1.46278	3.68933	2.02385	3.71016	1.02113	2.07649	-2.18071	-0.515395	-1.96346	-3.26831
Chr01_Occ:40001-60000	1.3512	-1.30625	1.6045	3.97552	-1.30538	1.559	1.69066	3.22186	0.998754	1.38301	-0.801144
Chr01_Occ:4020001-4040000	4.48392	3.04413	2.80339	-2.43898	3.30503	2.96607	1.5668	0.237965	-0.863143	2.58896	0.299604
Chr01_Occ:40220001-40240000	-0.649187	3.5324	-1.58366	-0.241786	0.502775	0.0754903	0.713839	0.445994	-0.0820141	0.253181	0.329026
Chr01_Occ:40260001-40280000	-1.26691	-0.138085	2.31737	0.82292	2.76739	0.608961	0.194011	-0.269885	-0.577086	-0.858101	-0.0559932
Chr01_Occ:40340001-40360000	-0.152956	-3.82942	-3.98187	-3.46989	-0.56035	1.62144	-3.01235	-2.35153	0.247818	-1.43399	0.27009
Chr01_Occ:40380001-40400000	0.657626	5.95871	-4.75729	-2.09598	-2.66124	1.11006	1.46029	-2.94811	-0.799871	-3.67548	1.73229
Chr01_Occ:4040001-4060000	5.08231	0.430094	3.69814	4.97181	1.09174	0.90125	5.16141	-0.0720636	-3.14628	-1.34706	3.22788
Chr01_Occ:40420001-40440000	0.210491	-0.496129	2.57928	-1.18369	-3.53123	0.0123723	1.2873	-0.435063	-0.664397	-1.82617	-0.451298
Chr01_Occ:40480001-40500000	-9.68419	-5.88843	-4.99422	-5.48639	-3.14498	-4.05469	-2.95449	0.375082	-2.25149	-0.676401	1.1346
Chr01_Occ:40520001-40540000	-3.55244	-3.46256	-1.90702	-2.86507	2.22725	-2.19964	-1.36994	-1.77184	-0.811999	-1.49533	-0.515152
Chr01_Occ:40540001-40560000	-8.88104	-10.5122	-9.88633	-9.20242	-4.82889	-4.81921	-4.03081	-3.19542	-2.34715	-3.1382	2.14452
Chr01_Occ:40560001-40580000	5.84667	2.37639	2.16273	0.0091006	1.19646	-0.0793773	-1.20692	-1.14881	1.26503	0.553072	0.843457
Chr01_Occ:40600001-40620000	-5.03911	-5.12614	-3.33125	-3.49831	2.16705	-0.0224303	0.519063	0.382122	0.264073	0.794134	2.32187
Chr01_Occ:4060001-4080000	3.3433	4.56021	6.29405	2.06718	2.28763	3.95163	1.57843	0.152786	1.30255	-1.31166	-0.142953
Chr01_Occ:4080001-4100000	2.208	1.87548	5.03715	0.17378	4.18946	2.679	-1.00638	-0.0908683	1.34237	-0.662554	2.2135
Chr01_Occ:4100001-4120000	8.40251	1.68928	5.77514	1.6403	7.54737	5.08819	-0.521365	0.911901	0.139699	0.977191	-2.235
Chr01_Occ:41040001-41060000	0.983411	-1.22801	-2.59115	-0.438748	1.52998	-0.873673	-1.74709	-0.958416	-1.7803	0.421845	0.232256
Chr01_Occ:4120001-4140000	3.53248	1.17794	6.49157	3.54049	3.16163	3.45174	-2.12085	-1.77483	-0.817072	-0.306594	0.375699
Chr01_Occ:41220001-41240000	-4.06962	-1.36613	-0.0194192	-3.39095	1.76853	0.763232	-0.828791	-2.41101	-2.10665	-0.93465	2.98668
Chr01_Occ:4140001-4160000	1.47684	1.371	0.350956	7.65222	3.00876	2.51613	-0.768963	-1.44703	0.55852	-1.24375	-1.63217
Chr01_Occ:4160001-4180000	7.19728	0.696486	5.7	0.123488	5.74143	3.59029	0.0778528	-0.190976	0.802366	0.405998	-0.6458
Chr01_Occ:41760001-41780000	0.590827	0.51245	-1.68011	0.639693	0.971464	-1.92526	-1.96628	1.673	0.693871	0.575158	-0.832472
Chr01_Occ:41780001-41800000	-0.623666	-1.42783	0.599847	-0.147506	2.30185	0.169254	-1.97275	-2.17683	0.046119	-0.662931	-2.55834
Chr01_Occ:41800001-41820000	4.34709	1.35528	4.8428	1.98116	6.04446	1.51838	2.83359	2.07231	-1.96414	-2.91552	0.261459
Chr01_Occ:4180001-4200000	-0.726758	-0.1166	-1.71006	-1.25644	2.21555	-1.46514	-1.82836	-3.60296	-0.540532	-3.29613	-0.733959
Chr01_Occ:41820001-41840000	-3.02158	1.00964	3.95145	-0.26139	0.260752	1.02296	-0.474733	0.545976	1.75257	-1.49267	-1.83732
Chr01_Occ:41920001-41940000	10.4806	3.65102	7.3394	2.3704	6.46921	3.15499	2.91112	4.16215	-0.613852	0.0034897	1.01156
Chr01_Occ:41940001-41960000	-0.0772676	-0.317074	2.63351	-1.85378	1.13428	2.09102	-1.3128	1.93647	-0.991253	-1.73676	-1.41334
Chr01_Occ:41960001-41980000	7.03786	1.96518	4.23529	0.0756885	6.46839	0.23056	-0.267817	-0.466661	2.8304	-0.816368	1.31735
Chr01_Occ:41980001-4.2e+07	6.15143	1.24845	3.04704	2.58758	3.6788	1.23428	0.614054	1.34354	1.87047	0.624559	0.231822
Chr01_Occ:42000001-42020000	7.57716	0.724263	4.64214	-2.54918	7.02502	0.70686	1.87334	2.01391	-0.279154	-0.0539012	3.87741
Chr01_Occ:4200001-4220000	7.41337	4.0494	4.11441	1.76877	2.85899	2.7855	1.0731	-2.13379	-0.420584	0.976953	-0.674946
Chr01_Occ:420001-440000	0.717487	1.12402	2.84283	2.92077	2.74977	0.444039	-1.16148	-1.83166	-0.442903	-1.1069	-1.87054
Chr01_Occ:42020001-42040000	10.4235	1.13324	6.01973	0.236242	7.72686	-0.00684843	1.87799	1.24098	-0.0209316	-1.14536	-1.15155
Chr01_Occ:42040001-42060000	-1.80237	-12.3631	-3.11377	-7.95342	6.57625	-2.66689	4.99262	2.12319	3.99229	0.289118	-3.13569
Chr01_Occ:42060001-42080000	1.75795	1.37571	4.59013	0.899633	1.66685	0.195229	3.43305	1.41337	1.56498	2.10077	-0.0778405
Chr01_Occ:42080001-42100000	4.13579	1.59908	2.78579	-0.78982	9.28482	1.22472	3.35687	4.09858	5.77344	0.333417	0.900277
Chr01_Occ:42100001-42120000	3.7222	2.90683	4.98069	1.81743	2.93202	-0.0128389	-0.515541	2.59265	1.73577	0.32546	-0.428881
Chr01_Occ:42120001-42140000	6.76675	2.24369	2.45041	0.910173	4.81998	3.26096	3.00628	2.69923	1.64694	1.07715	-2.32678
Chr01_Occ:42140001-42160000	9.73908	-0.432812	8.62789	0.147388	7.54777	0.733523	6.25431	4.91333	3.15131	1.51556	-1.26606
Chr01_Occ:42160001-42180000	6.38552	1.60245	7.68698	-0.670943	2.8227	2.60136	3.45014	2.81999	-1.92367	0.801332	0.0427584
Chr01_Occ:42180001-42200000	1.3039	1.99326	1.34421	-0.603914	1.34477	2.51846	0.114899	1.85808	0.722905	0.824542	-0.305186
Chr01_Occ:42200001-42220000	1.76972	0.98396	0.382058	0.269915	3.6378	1.33809	0.402642	-1.36002	-0.350848	-1.17775	1.48655
Chr01_Occ:42220001-42240000	4.03557	3.7185	3.36012	-3.98384	4.77858	1.9999	-2.85488	-1.97276	0.409839	-3.81306	-2.75717
Chr01_Occ:42240001-42260000	-3.0352	-9.32296	-8.98776	-5.13777	4.71456	0.409085	-4.97536	1.59996	-0.842818	-7.48191	-1.61293
Chr01_Occ:42260001-42280000	-0.158042	0.296646	-1.48862	-0.360322	0.052463	-1.10235	0.144092	0.550745	0.897994	-0.30822	-1.0715
Chr01_Occ:42280001-42300000	10.9149	5.42945	2.71922	-0.00977043	10.6218	2.28903	1.24325	4.47108	1.19298	1.00422	-1.21921
Chr01_Occ:42300001-42320000	2.38267	4.02954	2.99662	0.58349	3.03819	0.159317	-1.63403	0.918542	-1.96675	1.25305	0.277946
Chr01_Occ:42340001-42360000	-9.96954	-11.7248	-16.9244	-6.77318	1.39915	-6.41745	-4.69763	-0.0812319	0.609286	-3.20173	5.30502
Chr01_Occ:42360001-42380000	3.72589	5.20682	5.65901	-0.163487	8.71897	5.98752	1.24643	1.64685	0.886529	-1.22552	-0.842932
Chr01_Occ:42380001-42400000	3.77096	3.24618	0.787341	-5.94974	9.39058	0.223415	-0.867081	2.49986	-0.864382	-4.04111	1.58743
Chr01_Occ:42400001-42420000	4.72732	1.05891	2.22653	-1.9524	5.25043	1.71068	0.576735	2.88555	3.3787	-2.1504	-3.57648
Chr01_Occ:4240001-4260000	3.32232	2.58894	3.09667	2.04458	-0.167335	1.17402	-0.0238622	-0.0267948	-1.33725	-0.181392	0.501041
Chr01_Occ:42420001-42440000	7.07274	1.93917	3.27631	-0.235426	4.334	2.4489	2.39014	0.116087	0.6426	0.321954	-2.40206
Chr01_Occ:42440001-42460000	8.30641	6.77872	12.1453	1.47166	5.0937	5.13861	5.4173	5.38333	3.40507	4.04373	-1.12888
Chr01_Occ:42460001-42480000	2.23896	0.228618	4.24523	-0.34361	3.10913	4.5959	1.43395	-4.00489	-1.46785	0.947523	-0.692254
Chr01_Occ:42480001-42500000	1.91847	0.705816	2.96472	1.33793	1.58316	3.77904	-0.500766	0.302508	0.757549	0.452733	1.43422
Chr01_Occ:42520001-42540000	1.07983	2.10195	4.05407	1.48528	0.585851	1.18265	-0.022124	1.77324	-0.796309	-0.058615	-0.430059
Chr01_Occ:42540001-42560000	-0.629147	0.939769	0.748024	2.68316	3.53638	0.60325	-0.772402	0.661243	1.32585	0.819864	0.264846
Chr01_Occ:42560001-42580000	4.01248	-0.268461	-0.473776	1.49789	1.00736	2.64549	0.471951	0.146766	-1.30793	0.677993	-2.2009
Chr01_Occ:42600001-42620000	2.34525	0.644865	3.60589	0.555356	-1.33907	4.08478	0.0455786	2.69831	1.69863	0.482049	0.474531
Chr01_Occ:4260001-4280000	3.506	0.638449	1.53389	1.36727	5.71163	2.37748	-0.0772516	-1.79707	-0.889586	-1.62958	0.441784
Chr01_Occ:42620001-42640000	10.1666	1.55833	8.17155	2.13106	4.45097	5.67319	4.98826	-0.473001	2.43712	2.05077	3.32271
Chr01_Occ:42640001-42660000	1.46515	0.526073	0.587483	NA	-0.420724	0.683544	1.82164	2.33531	NA	1.31253	-0.0540771
Chr01_Occ:42680001-42700000	10.3323	4.65045	3.20444	-4.7049	11.0796	4.53835	5.0173	4.87025	0.787901	4.86239	-2.11927
Chr01_Occ:42700001-42720000	13.7041	9.71789	9.64756	-0.0444055	7.72317	2.4169	0.954641	2.70566	-1.36159	-1.4754	1.84386
Chr01_Occ:42780001-42800000	-0.0234743	2.82622	1.67253	0.329505	1.36761	1.73091	0.542794	0.68335	0.251245	-1.05238	2.45568
Chr01_Occ:42800001-42820000	4.15723	2.72338	5.29456	1.79983	4.39271	3.62692	-0.780768	2.61179	0.621303	0.942989	-0.318615
Chr01_Occ:4280001-4300000	2.39837	-0.105375	3.71846	-0.0841121	4.36721	3.43114	-0.179631	-1.19683	0.338977	4.12616	2.92256
Chr01_Occ:42820001-42840000	1.27917	-2.68111	4.98266	1.40866	8.41521	9.31704	1.89337	8.77563	0.80913	5.29944	0.594836
Chr01_Occ:42840001-42860000	3.07441	3.00456	3.63256	0.325885	1.01383	2.18714	-1.94198	0.989996	-0.334854	-3.40064	-1.83878
Chr01_Occ:42860001-42880000	1.3169	3.03321	1.52999	-0.569872	4.53573	1.19461	1.0413	2.1763	0.710087	-1.62637	-2.06618
Chr01_Occ:42880001-42900000	2.05739	2.98987	2.56512	1.36646	2.49544	2.68459	0.292293	2.56916	0.265302	1.07153	-1.29847
Chr01_Occ:42900001-42920000	0.649323	2.15232	5.37901	0.31775	4.97753	2.1107	0.388251	0.0509834	-0.300865	0.811652	-1.80857
Chr01_Occ:42920001-42940000	1.76419	5.71972	6.51344	0.754039	5.29276	5.96329	2.33132	2.22475	-0.450251	0.111131	-1.17198
Chr01_Occ:42940001-42960000	2.84581	3.18834	4.29189	3.08161	1.59636	6.1029	-1.24915	-0.985843	0.454583	-0.931031	-2.05521
Chr01_Occ:42960001-42980000	1.77017	4.19711	5.94714	0.992961	3.83586	0.532065	0.199573	-0.122581	-0.0343581	-0.637646	-2.28537
Chr01_Occ:42980001-4.3e+07	-1.75529	0.13761	5.35532	-1.37489	-1.11527	2.14256	0.684653	0.0792284	-0.493039	-0.219766	-2.2312
Chr01_Occ:43000001-43020000	2.36891	2.86428	6.51797	-0.519919	2.93564	2.54863	0.0648242	-2.19987	-1.37231	-0.18379	-2.39547
Chr01_Occ:4300001-4320000	-1.75011	0.63946	0.146117	-0.50377	-1.73538	-1.55401	-0.545813	-0.775097	-1.90819	-0.978077	1.0543
Chr01_Occ:43040001-43060000	1.24752	1.27298	2.74107	2.08216	-1.57041	2.04657	-0.514076	-2.2889	0.135543	-0.789948	-1.74954
Chr01_Occ:43060001-43080000	-2.65541	1.54242	1.79923	0.013774	1.46588	3.08021	-0.328045	0.223104	0.490798	-0.457584	-1.74704
Chr01_Occ:43080001-43100000	-11.1688	-3.45123	-3.76297	-4.12173	-3.95998	-2.38306	-3.45246	-1.46608	-0.376803	-1.46713	0.737578
Chr01_Occ:43100001-43120000	4.13216	2.83406	3.5044	2.4866	0.212181	4.17359	1.44615	-0.170659	1.05497	2.05484	0.277874
Chr01_Occ:43120001-43140000	1.1417	0.702204	4.37046	1.40039	0.831341	1.86483	0.0213955	0.0568097	1.51194	0.405616	-0.307299
Chr01_Occ:43140001-43160000	-1.80184	-2.81613	-1.02354	-0.945796	3.47136	5.22066	-0.654438	0.929007	0.762014	0.455754	0.085829
Chr01_Occ:43160001-43180000	-0.168898	-1.20046	3.728	2.1392	3.81533	5.96889	-1.32869	-0.508141	-1.24724	1.64147	-0.463935
Chr01_Occ:43180001-43200000	4.0748	2.95147	2.7701	0.754858	2.24492	3.33374	3.48961	-0.327635	1.40765	1.45022	0.768017
Chr01_Occ:43200001-43220000	-3.70604	-6.83264	-2.14544	2.55751	2.49744	3.99584	0.574214	3.89506	1.85966	2.03668	-0.93716
Chr01_Occ:43220001-43240000	-2.0478	-3.16012	-0.979776	0.0139165	3.01948	3.21058	-3.20603	-0.660937	-2.1683	-2.84417	2.3488
Chr01_Occ:43240001-43260000	3.59338	1.7929	3.77046	0.779267	3.14767	3.17385	1.82759	0.0815428	1.34326	3.84778	-1.53337
Chr01_Occ:43260001-43280000	0.906534	0.729072	2.47676	1.40797	1.86472	1.65199	-1.42463	0.560104	0.914683	-1.21166	0.231639
Chr01_Occ:43280001-43300000	1.76629	2.88948	4.07246	1.67848	2.48196	1.31865	-0.502001	0.544727	2.42536	3.11589	-1.98069
Chr01_Occ:43300001-43320000	5.00542	-0.500566	6.99883	3.19437	0.5483	5.25911	-0.480621	2.27662	0.318343	0.407347	-2.17982
Chr01_Occ:43320001-43340000	1.61831	-0.159711	3.29965	1.25415	6.49359	1.23554	2.12193	0.714116	3.65664	5.63049	0.424287
Chr01_Occ:43340001-43360000	3.00483	4.02368	3.53163	1.58889	3.93883	3.91546	1.4176	-1.56682	-1.81	0.867058	-0.363448
Chr01_Occ:43360001-43380000	7.16775	6.49284	5.1713	2.83024	4.09273	2.10539	1.87907	2.11858	1.50567	4.6067	0.774189
Chr01_Occ:43380001-43400000	2.63301	3.47754	3.69223	1.39155	2.69555	1.59675	-0.384218	-0.0490317	-0.160685	1.29173	-0.359734
Chr01_Occ:43400001-43420000	4.7235	1.42051	3.10674	-0.0997121	1.97165	0.97438	1.16956	-0.0848958	-0.898408	0.141486	-0.219016
Chr01_Occ:4340001-4360000	2.91218	7.42511	2.64166	2.3921	4.93025	4.09322	-1.64148	1.41001	-0.502731	-1.63891	-0.490127
Chr01_Occ:43420001-43440000	3.28415	3.95103	5.74739	1.70911	5.2984	4.34985	-1.52421	0.8043	-0.851771	0.878359	0.23626
Chr01_Occ:43440001-43460000	-9.64157	-4.17469	-6.68309	-1.27532	-5.16303	3.27111	-4.82594	0.293979	-3.29165	-3.93347	-2.9163
Chr01_Occ:43460001-43480000	6.18996	6.45997	5.82058	5.21482	5.8747	3.41684	2.72921	1.29288	1.83494	1.85347	0.398297
Chr01_Occ:43480001-43500000	10.1557	2.29626	5.64628	2.5527	7.50875	0.550681	0.954203	0.964182	1.29568	0.173548	-0.0159418
Chr01_Occ:43500001-43520000	10.5899	3.95745	9.95894	5.01874	6.45829	3.17588	2.28835	1.36927	-1.1816	1.40633	-0.756966
Chr01_Occ:43560001-43580000	3.46463	0.235388	2.05176	1.29099	1.1023	1.00415	0.761181	1.15411	0.490813	1.06726	-0.074478
Chr01_Occ:43600001-43620000	6.0998	4.07261	9.67483	-0.0817011	0.894342	1.74155	0.301757	8.1057	-1.10797	1.29023	-1.94823
Chr01_Occ:4360001-4380000	3.86651	-0.758985	-1.48023	2.10338	3.31594	-0.71458	-0.782388	0.388804	0.884757	-1.19083	-1.51097
Chr01_Occ:43620001-43640000	2.18062	0.552351	7.5051	-1.26003	2.71805	2.09832	-1.38695	9.31748	-0.243258	-1.3978	-2.83719
Chr01_Occ:43640001-43660000	-0.602748	-9.45858	-6.36075	-1.15785	3.72392	-0.569905	1.85735	0.4589	0.0792642	-1.94069	1.16853
Chr01_Occ:43660001-43680000	3.20537	-14.6133	-13.1983	-3.58034	4.04027	0.786778	-4.86494	-7.64441	-0.382663	-8.30128	-0.334838
Chr01_Occ:43680001-43700000	5.83972	-6.52433	-1.2007	1.61734	-1.30388	-0.676318	-1.65968	-2.62587	2.74939	-0.34708	1.61372
Chr01_Occ:43700001-43720000	2.97192	3.9605	0.556176	-2.50424	2.06249	-0.32877	0.736917	0.745313	-1.32098	-0.794657	-0.514168
Chr01_Occ:43720001-43740000	2.54573	1.11332	2.9169	-0.469276	2.45951	1.72539	-0.163664	-0.160472	0.752818	-1.11566	1.56967
Chr01_Occ:43740001-43760000	2.49	2.20278	2.79574	0.569398	-0.144217	0.0584245	-0.525451	-1.24365	-1.40761	-0.33719	-0.355126
Chr01_Occ:43760001-43780000	2.48631	5.0399	-0.277396	0.208108	2.43394	2.05679	-0.262392	1.23794	2.46386	-0.841566	-3.11159
Chr01_Occ:43780001-43800000	6.60611	2.99777	3.7173	0.174424	3.22121	-0.242414	1.76252	-0.679115	-0.473774	-0.674953	-1.08515
Chr01_Occ:43800001-43820000	-13.1793	-9.84702	-7.60758	-2.70106	1.5454	-4.10619	-5.55521	2.48567	-0.760174	0.564516	-2.95501
Chr01_Occ:4380001-4400000	0.529331	5.70234	3.25504	4.23973	2.5952	1.8077	0.865134	-0.279176	2.2164	0.399974	1.81489
Chr01_Occ:43820001-43840000	3.03995	0.105814	2.00878	-2.03103	1.70226	-0.0104396	2.02439	1.80201	0.417106	0.844169	-0.292801
Chr01_Occ:43840001-43860000	9.48416	5.40876	2.31237	-0.0596618	2.93133	0.507705	2.75293	4.54472	3.82641	3.47402	-1.77955
Chr01_Occ:43860001-43880000	4.03499	2.42927	0.967269	2.1033	-0.211061	-0.527514	0.890309	3.20039	-0.33727	-0.379394	1.93287
Chr01_Occ:43880001-43900000	-0.73484	0.940139	2.27099	0.918606	0.920405	3.90281	1.32582	5.23197	1.38982	5.13755	3.56586
Chr01_Occ:43900001-43920000	3.21017	-0.17432	1.36077	-0.286807	-0.0779517	2.23211	1.99082	3.78452	0.378822	2.19417	0.493997
Chr01_Occ:43920001-43940000	-1.61518	-1.65083	-5.77823	-1.47436	0.638245	4.4568	7.08072	-1.64147	-1.13911	0.768124	-4.48203
Chr01_Occ:43940001-43960000	1.79309	0.31809	-0.564799	-0.275916	-1.12205	1.79693	-1.21088	2.43815	1.27118	1.89114	0.525646
Chr01_Occ:43960001-43980000	0.994926	5.81766	1.25041	2.16538	1.8617	1.85802	2.1009	2.08913	1.30678	0.389761	2.90644
Chr01_Occ:43980001-4.4e+07	-0.535188	-1.44947	-3.36631	0.0823452	0.260306	1.81563	-2.3845	-1.10136	-1.70961	1.55285	1.3837
Chr01_Occ:44000001-44020000	-0.829963	0.45665	-0.153039	-3.47483	0.055307	0.664982	-0.415198	-1.49713	0.514249	-0.846262	2.77423
Chr01_Occ:4400001-4420000	0.788947	1.15466	2.43811	4.67125	-0.396941	2.88019	-0.553456	-0.861239	0.678336	-0.333903	-0.396399
Chr01_Occ:440001-460000	1.27447	-3.12288	-1.58726	1.18908	6.02344	-0.151333	-0.387788	-0.00710368	-0.0208619	-2.20989	0.225188
Chr01_Occ:44020001-44040000	-2.97276	-3.86584	-6.20226	-3.5596	-4.77567	-3.61746	-1.81991	2.88437	0.0546518	-0.501604	-1.55077
Chr01_Occ:44040001-44060000	-0.862364	-2.93374	-0.853684	0.777052	-1.95863	3.0363	0.823957	4.32942	3.43913	1.47868	-0.641452
Chr01_Occ:44060001-44080000	1.60698	2.16678	1.69149	1.17168	1.64035	0.764367	1.14632	-0.854553	0.77352	-1.11527	-0.960684
Chr01_Occ:44080001-44100000	2.06961	2.17054	0.346448	-0.668789	-0.0789567	1.35182	1.064	0.231373	-0.683184	0.806712	-1.60314
Chr01_Occ:44100001-44120000	0.874952	1.55131	-0.0256286	-0.0671377	-0.16012	2.22645	0.1906	-0.463986	0.718714	0.324101	-1.04332
Chr01_Occ:44120001-44140000	0.819759	0.595143	-2.55203	0.0214797	1.94023	-0.526699	1.01428	1.35851	0.35169	1.00986	1.51024
Chr01_Occ:44140001-44160000	-2.60161	1.47925	-1.81857	0.220968	-0.0976892	0.926294	-1.98694	1.87458	-1.0927	2.01918	1.00376
Chr01_Occ:44160001-44180000	-1.89399	-2.01552	1.13489	1.15691	-0.0702146	1.93874	-1.19808	-0.203463	1.4908	-2.31177	5.69873
Chr01_Occ:44180001-44200000	-3.53365	-0.963704	-1.88418	-4.70705	0.233714	0.935853	-1.5286	-1.86105	-2.60359	-2.32705	5.86157
Chr01_Occ:44200001-44220000	-2.09212	-0.80306	0.412679	-0.0223885	-0.376837	0.300142	0.271101	2.67988	0.207245	2.0714	1.51311
Chr01_Occ:4420001-4440000	3.99214	3.02767	3.87275	3.51121	2.24814	3.8588	1.02928	-0.0415538	1.82169	2.24845	-1.211
Chr01_Occ:44220001-44240000	-4.93205	-3.62122	-6.87372	-6.24475	-1.60777	-1.52964	0.206451	3.25103	0.0702967	1.1673	4.09522
Chr01_Occ:44240001-44260000	1.42554	0.742965	-2.02031	-1.69854	1.37253	3.22473	0.628276	-0.163184	0.765821	0.546602	5.17142
Chr01_Occ:44260001-44280000	3.9449	0.285914	2.47771	-1.49268	3.0721	2.0778	-3.15958	3.03739	-1.56172	-3.15826	-1.30501
Chr01_Occ:44300001-44320000	3.02867	1.60485	0.202348	1.82531	1.29778	-0.139405	-1.09461	3.77413	1.91481	0.734252	-0.83659
Chr01_Occ:44320001-44340000	0.802797	2.72534	0.836171	-0.125331	-0.456974	1.30291	-0.238339	-0.789576	1.67046	-1.17583	0.943629
Chr01_Occ:44340001-44360000	0.0202915	2.31632	-2.73204	1.57885	-2.5488	1.60535	-0.282974	3.23465	-0.811173	0.37608	-1.60835
Chr01_Occ:44360001-44380000	-3.49106	-1.11082	-4.06304	-0.371329	-1.14992	0.00906975	-2.81573	0.0881566	-0.455625	2.2374	2.29807
Chr01_Occ:44380001-44400000	-3.93978	-0.933219	-0.384504	-0.164765	5.88438	2.19476	-2.89259	-3.44123	0.757309	-3.94155	-0.839803
Chr01_Occ:44400001-44420000	6.46145	0.831921	0.455228	2.28489	1.82539	4.95782	1.72892	2.01036	2.98944	2.81018	-0.678937
Chr01_Occ:4440001-4460000	2.17703	6.31691	-0.816821	-0.381576	2.80899	5.88334	0.937806	-2.38947	-1.43075	0.503112	2.46518
Chr01_Occ:44420001-44440000	11.4068	0.181309	7.23514	1.57465	3.58513	2.15771	-0.932469	3.66254	-0.117627	1.66759	-3.38717
Chr01_Occ:44440001-44460000	4.0253	-0.847126	3.01653	1.15113	0.245313	3.63866	-0.0460244	2.00483	0.812819	1.50549	-0.651691
Chr01_Occ:44460001-44480000	4.9007	1.16459	1.87352	1.44823	2.51875	4.20337	1.27086	3.25177	-1.65905	2.52122	4.52142
Chr01_Occ:44480001-44500000	2.34807	-0.018939	-0.253853	0.220636	0.339673	1.11434	-1.60344	-0.2458	-0.0778085	-0.618759	0.0340002
Chr01_Occ:44500001-44520000	5.67876	0.196423	2.59764	5.76722	3.05402	3.61747	0.6897	2.74106	1.11917	1.92507	1.0955
Chr01_Occ:44520001-44540000	13.0946	-0.0374664	2.3811	0.701069	0.851672	4.86997	3.5264	2.87112	0.285228	1.55478	-0.898466
Chr01_Occ:44540001-44560000	1.632	0.985978	-1.30658	-1.41424	-1.73218	1.88212	0.124641	2.10663	1.28529	1.46928	2.49118
Chr01_Occ:44560001-44580000	2.4231	-2.91863	-1.12726	-0.064261	1.50688	2.3588	0.497598	1.45304	0.793881	2.36425	1.28548
Chr01_Occ:44580001-44600000	4.29299	2.38897	0.517564	2.60887	1.46356	1.1036	1.75963	2.66335	-1.83013	1.16645	0.1425
Chr01_Occ:44600001-44620000	5.25723	2.8959	1.54375	3.20458	-1.41989	2.02957	-0.0434378	2.80987	0.499716	-1.27461	1.43605
Chr01_Occ:4460001-4480000	2.34878	1.50151	3.94778	3.22503	0.600388	4.94132	-0.522678	0.436306	-0.0650805	-0.799242	-0.646484
Chr01_Occ:44620001-44640000	-4.8286	-2.09567	-2.23986	0.341828	-0.118984	-0.633641	-1.23478	-2.24056	1.36808	0.347535	0.170529
Chr01_Occ:44640001-44660000	-11.3537	-5.47024	-8.26966	-3.38735	-3.15725	-3.76919	-3.97033	3.08782	1.57302	2.15015	-1.9193
Chr01_Occ:44660001-44680000	-2.5416	-8.4577	-2.48782	-2.826	-2.30245	-2.45915	-0.616567	3.93851	1.13144	-4.65856	0.447848
Chr01_Occ:44680001-44700000	0.224104	-0.0801233	-1.38151	0.388621	-1.08511	0.431843	0.337701	4.69276	1.4823	1.50769	1.58999
Chr01_Occ:44700001-44720000	-2.60586	-1.74517	-2.1124	-1.11831	3.64129	-1.07885	-1.41938	-1.17974	0.0241933	-1.39843	-0.765101
Chr01_Occ:44720001-44740000	-2.30874	-2.563	0.328331	1.14599	0.224585	2.24647	2.80136	-0.268572	-0.177067	-1.53563	0.844323
Chr01_Occ:44740001-44760000	-7.97546	-3.48471	-5.2682	-1.76244	0.235827	-1.5913	-3.88969	-3.74753	-3.41315	-3.54183	0.600922
Chr01_Occ:44760001-44780000	-4.01954	-0.464469	-2.42316	-0.706778	-1.4794	-0.496129	-2.3762	-3.94041	0.569407	-1.00768	3.21654
Chr01_Occ:44780001-44800000	-4.39552	-10.4458	0.666806	-6.3966	-4.78819	-0.0334865	0.260717	-0.573193	-2.71678	-1.61461	6.49958
Chr01_Occ:44800001-44820000	-0.0263671	-3.67327	-0.715978	1.03794	-0.893676	-0.721127	-0.152981	0.335371	1.28143	0.912979	-0.873153
Chr01_Occ:4480001-4500000	2.2627	4.12705	2.1829	0.962228	0.0962613	3.41787	1.30461	-0.81748	0.0116808	1.75925	-1.62596
Chr01_Occ:44840001-44860000	4.60317	-0.797792	-1.98865	-0.319874	1.76873	-1.72296	0.506608	-0.323622	0.960831	-0.619697	2.87904
Chr01_Occ:44860001-44880000	2.19687	1.1122	-1.3742	1.42753	-0.494705	0.435736	-0.954911	-3.48121	1.4251	-2.19832	1.01136
Chr01_Occ:44880001-44900000	-0.514022	2.40555	2.94294	-0.700578	8.47485	7.39945	0.263346	-2.71539	-0.499477	-0.892387	3.11276
Chr01_Occ:44900001-44920000	2.97355	7.38178	5.92138	1.28143	7.52287	8.60297	0.0683645	-2.52212	0.705507	-5.17874	-0.360881
Chr01_Occ:44920001-44940000	1.47004	1.21773	1.79995	3.20426	0.156611	2.4055	0.869914	-1.20134	-1.12969	-2.90526	-1.26957
Chr01_Occ:44940001-44960000	6.33693	5.51068	12.1536	3.44332	7.50401	6.22094	-2.90117	2.08255	2.70163	0.648484	0.623462
Chr01_Occ:44960001-44980000	9.04171	5.83569	13.6575	3.99878	7.3017	3.90628	1.97813	-2.45628	-0.414532	-1.55478	3.57883
Chr01_Occ:44980001-4.5e+07	2.75615	6.27173	6.77489	2.07584	4.12321	6.6586	-1.79332	-0.668934	0.214635	-1.82448	2.37064
Chr01_Occ:45000001-45020000	4.24753	4.86745	4.91293	3.18336	10.0827	5.23915	1.12064	-0.391093	0.403017	4.65606	3.17245
Chr01_Occ:4500001-4520000	1.31181	3.62425	1.03814	2.06754	1.65194	3.71242	1.45236	4.6263	0.496122	4.72823	3.54008
Chr01_Occ:45020001-45040000	0.830691	11.0441	8.38448	2.78518	5.00099	5.85195	0.174498	1.09713	0.901968	-0.0529621	-0.142611
Chr01_Occ:45040001-45060000	-1.53058	2.57864	3.77204	1.49891	9.44561	7.62491	4.73618	9.22793	2.23587	-0.663285	1.84462
Chr01_Occ:45060001-45080000	-2.95835	1.9336	2.03153	0.885644	-0.489897	3.75963	-0.100748	-0.721558	1.51039	-1.16412	-1.95022
Chr01_Occ:45120001-45140000	-3.26459	-1.25904	1.49724	2.56092	0.849169	0.389356	0.121878	1.70935	-0.839446	1.52458	-0.499162
Chr01_Occ:45180001-45200000	-0.499107	2.75738	-0.199542	3.07099	1.83762	0.766944	-0.755532	0.350181	2.67268	-2.09776	0.795943
Chr01_Occ:45200001-45220000	-1.32209	1.31386	1.83314	1.19286	1.67242	0.31953	-0.141512	2.73034	3.53816	3.82063	-0.826875
Chr01_Occ:4520001-4540000	2.09278	0.269394	-2.25298	3.36605	4.41074	-1.62588	2.74194	1.50443	-1.16227	-0.161699	1.1735
Chr01_Occ:45220001-45240000	-2.42447	6.53816	4.21023	-0.705472	2.2852	4.10817	4.12725	3.69911	7.25989	1.42656	-0.251453
Chr01_Occ:45240001-45260000	0.337275	3.21218	1.99085	2.24912	3.10049	2.14691	2.59673	0.950623	-0.180658	1.54944	1.27518
Chr01_Occ:45260001-45280000	1.65341	5.10761	3.75277	2.59781	2.46642	3.20023	2.45287	6.50794	4.65015	4.58621	-1.25011
Chr01_Occ:45280001-45300000	5.15804	3.8467	6.98664	1.11616	0.614204	6.28544	3.93299	4.30136	3.83886	4.80042	1.08956
Chr01_Occ:45300001-45320000	0.283185	0.410861	-0.704001	1.86571	0.640728	4.51975	2.69944	5.04054	2.89	8.56944	-2.43756
Chr01_Occ:45320001-45340000	-2.34401	6.52458	3.49332	2.70065	2.39821	6.17956	3.32565	0.676271	-0.776757	0.823189	1.21579
Chr01_Occ:45340001-45360000	5.57592	7.25625	7.73623	2.49935	2.27825	5.00004	1.06151	5.08568	2.58987	4.87056	2.86439
Chr01_Occ:45400001-45420000	-5.78657	1.92293	1.51852	-2.18894	4.2155	1.97965	-3.50503	-1.01025	-2.61624	-0.512506	4.23538
Chr01_Occ:4540001-4560000	2.69569	-2.39879	-0.761387	0.432949	3.32627	0.76473	-2.44787	-0.410859	3.66318	-0.811329	-1.18807
Chr01_Occ:45460001-45480000	6.35417	2.60486	6.38757	1.30666	6.34593	2.52492	0.795502	4.49761	1.07617	3.70271	-1.11241
Chr01_Occ:45480001-45500000	4.56621	1.56733	4.44516	0.973338	-2.44232	1.35495	-0.719094	7.13702	3.79131	3.91876	0.938865
Chr01_Occ:45500001-45520000	-1.90283	1.72821	3.109	2.20501	5.27543	1.42767	4.09246	5.70725	-0.357609	1.3963	0.49638
Chr01_Occ:45520001-45540000	-9.74777	-1.4196	-7.67095	-1.43853	1.80171	0.628208	-0.0257801	4.79578	1.94836	1.93473	1.77168
Chr01_Occ:45540001-45560000	-9.71193	-2.37403	-3.10955	-4.19541	-1.23387	0.390618	-0.36788	1.50563	-1.39661	0.461712	-0.109243
Chr01_Occ:45560001-45580000	-3.02415	2.54747	-1.21885	2.28173	0.0252998	-1.09505	-2.01896	-0.095882	-0.680817	-1.7492	-0.0711465
Chr01_Occ:45580001-45600000	-6.61306	-1.21923	0.525584	-1.15214	-0.630499	-1.44995	2.40947	2.39648	2.05759	0.495039	-0.183926
Chr01_Occ:45600001-45620000	-0.405385	0.863909	2.68082	3.73783	0.94967	1.02985	0.136051	2.17938	1.13743	-0.0497791	1.33001
Chr01_Occ:4560001-4580000	-0.362065	1.00746	4.78567	0.742518	1.46262	0.285723	-0.437528	0.0338156	1.54749	1.28326	-0.483876
Chr01_Occ:45620001-45640000	-3.30963	1.86148	-2.08324	-0.545418	0.615605	-1.34553	1.8933	8.14174	4.70179	5.02427	3.11032
Chr01_Occ:45640001-45660000	-0.0949999	2.12923	0.742237	1.07335	1.45853	1.39482	0.317758	2.57229	3.46807	1.07176	-1.68172
Chr01_Occ:45680001-45700000	-0.607017	5.14802	0.990926	1.42769	3.80558	-1.6932	2.38468	1.94707	1.25275	2.19109	0.855755
Chr01_Occ:45700001-45720000	-3.18679	0.30815	2.45815	1.26928	1.71819	-0.277998	5.73533	2.50147	4.39907	4.19242	-1.98846
Chr01_Occ:45720001-45740000	-0.771071	2.0694	-0.643435	2.76884	2.07895	0.403068	0.0157985	0.115307	0.474144	0.561665	2.11948
Chr01_Occ:45740001-45760000	-6.64234	-0.279863	2.24404	-0.920799	5.24878	4.43435	3.08354	5.89481	1.18014	3.00669	-0.717068
Chr01_Occ:45780001-45800000	1.71081	1.93601	6.31058	1.46069	2.44239	2.40018	1.83013	5.56096	2.08953	4.20621	1.02645
Chr01_Occ:45800001-45820000	-6.05139	-5.19059	-2.9292	-2.67268	0.561676	-1.20197	-3.62657	2.28874	1.68644	-2.38539	4.02496
Chr01_Occ:45820001-45840000	-0.232326	-0.734042	3.2943	-0.232902	2.60047	1.54087	-2.17913	1.4277	0.233672	0.69423	0.94607
Chr01_Occ:45840001-45860000	2.30506	4.04934	3.36977	1.81502	2.6645	-0.968401	3.70688	7.83155	7.88491	4.41752	0.193849
Chr01_Occ:45860001-45880000	-6.21047	0.979548	3.87366	1.7382	6.02644	-4.10635	0.899017	-0.654381	-0.947646	1.74932	-0.754157
Chr01_Occ:45880001-45900000	2.12534	5.92452	4.69895	3.35135	0.391066	1.18348	2.11798	9.89648	2.24868	6.67415	3.28306
Chr01_Occ:45900001-45920000	0.36635	-3.3069	-0.140899	-0.0413339	1.88324	-0.00506259	1.10395	5.01438	4.66474	5.22816	1.73247
Chr01_Occ:45920001-45940000	2.41458	-0.468441	2.37248	4.07023	-0.0626763	-0.0136473	4.64568	12.0677	4.57365	8.90115	-1.14592
Chr01_Occ:45940001-45960000	-0.966671	5.82275	4.82536	0.579538	-0.71417	1.83803	0.302844	6.80834	-2.47843	0.674179	1.82255
Chr01_Occ:45960001-45980000	3.00614	4.70989	9.63806	3.31219	4.6805	8.02795	1.8384	2.01188	2.20846	2.3079	-0.460059
Chr01_Occ:45980001-4.6e+07	-0.0171567	0.541156	0.565498	-0.202673	0.328201	0.0691898	-1.3391	1.44265	1.82738	-0.244187	0.390485
Chr01_Occ:4600001-4620000	-2.05859	0.340251	1.16812	1.048	2.99889	3.06774	-1.05667	-4.04408	-1.094	-2.61796	0.541588
Chr01_Occ:460001-480000	-6.89161	-2.27844	-5.03506	1.95464	0.289938	-0.108528	-1.9521	-1.47597	1.46843	1.09221	-1.53323
Chr01_Occ:46020001-46040000	1.6621	2.34439	2.37207	-1.01266	5.11965	2.58221	3.14595	-0.256367	-1.351	1.49476	2.55546
Chr01_Occ:46040001-46060000	-0.925282	-0.697265	3.83838	0.0252936	1.9279	0.801848	0.128147	0.427476	0.604899	-1.65699	-1.2301
Chr01_Occ:46060001-46080000	-4.73967	0.550935	1.21786	1.10565	-0.497635	1.22163	-1.17617	-0.78377	-3.12033	-0.313852	2.40443
Chr01_Occ:46080001-46100000	-0.0805172	0.904983	0.94377	1.24264	3.01102	3.3345	1.52414	-0.767941	-1.72151	2.27445	0.754222
Chr01_Occ:46100001-46120000	3.49169	5.51274	6.0332	2.81501	7.96761	0.70992	3.95784	5.60087	2.0518	3.92192	-0.796189
Chr01_Occ:46140001-46160000	-1.21198	2.90616	-1.03788	0.886491	-1.26752	0.399274	3.58746	5.05554	2.23692	2.81552	-1.11029
Chr01_Occ:46180001-46200000	-11.8252	-4.85221	-5.88397	-4.8035	0.64307	-3.47511	-1.70085	5.0203	0.133483	-0.104349	-1.60868
Chr01_Occ:46200001-46220000	2.58633	3.34528	0.713639	-0.0567221	2.64655	0.756228	1.80363	-1.12812	1.00817	1.16247	0.887401
Chr01_Occ:4620001-4640000	0.353792	-0.585846	-1.3733	0.758059	0.841428	0.429335	-0.756416	0.244125	-1.60539	0.709158	-1.62772
Chr01_Occ:46220001-46240000	-23.5792	-13.7404	-23.0455	-9.60972	-3.55774	-6.80261	-1.37437	4.84778	4.01022	-2.00581	-0.877961
Chr01_Occ:46240001-46260000	2.70474	5.22626	1.54424	0.475512	1.47247	1.46479	3.14241	7.22511	2.66792	4.11129	1.66851
Chr01_Occ:46260001-46280000	1.06072	4.04905	1.59512	1.03474	1.83294	2.37707	-0.199181	5.33529	2.43659	1.3343	0.875256
Chr01_Occ:46280001-46300000	1.28743	5.38493	6.00954	2.01457	3.68657	0.44773	1.84404	2.80862	1.47715	2.65259	-1.48796
Chr01_Occ:46300001-46320000	-9.02408	0.776535	-0.511838	1.48825	0.56076	2.325	0.503583	-1.56376	0.585073	1.96697	2.27516
Chr01_Occ:46320001-46340000	0.814596	2.78979	1.15157	-0.175109	1.38568	1.66364	2.11365	3.24601	1.17479	0.488204	-0.027775
Chr01_Occ:46340001-46360000	2.78011	5.13078	2.16594	3.38797	3.26957	1.8853	4.76758	6.85559	3.39575	2.9928	-4.39912
Chr01_Occ:46360001-46380000	-5.68469	-2.13822	-4.01649	0.864851	2.16487	1.185	-2.33649	2.41714	-0.313952	1.64018	-0.118004
Chr01_Occ:46380001-46400000	-2.78715	-0.116365	-0.940455	-4.30414	2.5658	2.88284	2.9753	2.90524	1.91715	3.55764	-0.466827
Chr01_Occ:46400001-46420000	0.608984	4.8373	4.69274	1.06173	1.59113	3.66282	2.9537	1.71553	0.82915	1.84649	-2.24563
Chr01_Occ:4640001-4660000	2.6372	3.12674	1.76417	2.5432	0.861591	2.29513	2.28562	2.95708	1.45378	-0.156151	1.17002
Chr01_Occ:46420001-46440000	-0.209292	3.41254	4.22809	1.98631	1.48564	1.45805	2.51177	2.58636	0.272311	2.62515	0.526173
Chr01_Occ:46440001-46460000	-6.03486	4.97492	-1.91579	3.38557	-0.956044	1.01829	-0.640452	0.478486	2.68827	-1.01537	0.57912
Chr01_Occ:46460001-46480000	-0.614244	2.71421	1.96692	3.55562	5.05191	3.68213	1.52088	3.74558	0.885627	1.58465	1.30597
Chr01_Occ:46480001-46500000	2.33975	5.43425	5.86516	5.95298	2.07516	3.47407	2.42802	2.75292	2.48568	0.564174	-1.20872
Chr01_Occ:46500001-46520000	1.73591	11.3783	7.17405	3.53569	9.35135	6.72957	-0.456568	7.37087	2.70171	1.71293	-3.40461
Chr01_Occ:46540001-46560000	2.59158	4.41249	2.72296	1.03775	2.55679	3.98935	1.21764	5.0617	-1.44785	1.36252	-0.77837
Chr01_Occ:46560001-46580000	-1.79177	1.52415	2.80745	0.926663	6.60805	2.29724	3.933	2.97057	1.77158	4.89572	-2.9076
Chr01_Occ:46600001-46620000	3.79399	7.55419	4.5577	0.981723	-1.6117	3.98708	2.43287	1.69252	2.64881	1.44589	-0.121407
Chr01_Occ:46620001-46640000	1.69194	4.42899	5.28384	1.42207	6.66645	4.60064	3.96049	2.74885	1.35693	0.0368479	-0.56152
Chr01_Occ:46660001-46680000	-0.60967	4.6539	-1.48479	4.90021	1.8305	0.468399	1.28938	2.72927	-1.0601	0.521449	0.2864
Chr01_Occ:46680001-46700000	0.760678	8.52506	8.75126	1.75031	6.21067	9.11365	2.4892	3.17645	1.16479	2.50653	2.52541
Chr01_Occ:46740001-46760000	6.46132	3.65956	12.9896	2.62946	18.9819	11.4781	2.05106	4.8122	1.41491	4.97242	-2.36975
Chr01_Occ:46760001-46780000	1.45889	0.492877	1.34452	-1.67245	2.12006	-0.404804	-1.37864	1.25353	0.119031	-2.06875	-1.74093
Chr01_Occ:4680001-4700000	2.14438	-1.61665	1.06131	2.40245	-0.0519725	1.50889	-0.490617	-0.710399	0.768084	1.57785	0.284889
Chr01_Occ:46900001-46920000	-0.314675	2.50906	-0.00745707	0.478303	1.03485	2.39526	-1.38243	0.833975	0.664627	-0.482758	-2.52572
Chr01_Occ:46920001-46940000	1.40148	2.8283	1.83077	-0.984084	3.11346	2.72663	-0.995087	0.0937326	-0.694537	1.45087	-0.545206
Chr01_Occ:46940001-46960000	1.07139	1.71964	3.54135	-0.945681	5.69716	1.47504	-0.456968	3.43513	2.04605	1.9104	1.14942
Chr01_Occ:46980001-4.7e+07	5.26445	4.78914	5.09444	2.7161	3.35348	4.53565	0.543864	7.95491	5.3936	2.35966	-0.715652
Chr01_Occ:47000001-47020000	-3.37671	-1.76815	0.0908164	2.00207	-5.17371	-1.6416	0.598752	4.941	5.19265	1.77569	1.86827
Chr01_Occ:4700001-4720000	7.81554	3.39904	6.92161	0.156531	2.16738	5.77537	1.43993	1.00291	-0.778353	0.716678	-1.99214
Chr01_Occ:47020001-47040000	-6.48914	-6.8363	-4.82436	-3.66114	-1.02308	5.24387	0.0352518	2.25217	-0.577044	-0.559111	0.831071
Chr01_Occ:47040001-47060000	4.11791	5.37432	7.12865	5.79414	3.62227	2.47377	1.45442	1.97138	1.01869	0.129861	-0.558777
Chr01_Occ:47060001-47080000	-0.131195	0.581151	2.08214	0.192167	1.72496	-0.1055	0.505092	-0.153707	-1.99481	-0.666278	-1.21824
Chr01_Occ:47100001-47120000	4.50448	7.8635	5.21648	0.36503	1.66277	2.8807	-0.0901658	-1.60109	0.245671	-0.959851	-2.62218
Chr01_Occ:47120001-47140000	7.41514	7.74856	2.07819	2.57948	2.08475	3.59127	0.786231	3.90799	5.0495	0.854317	-2.54016
Chr01_Occ:47140001-47160000	2.2583	4.34846	4.94036	5.11535	6.78425	8.3443	0.600484	-0.877287	2.33259	1.88858	1.17876
Chr01_Occ:47160001-47180000	1.50944	1.65192	3.01445	-1.73143	5.69227	5.78594	1.60387	1.48219	0.424507	0.0272173	-0.577182
Chr01_Occ:47180001-47200000	-5.97968	-1.31292	-3.42486	-1.07496	1.11381	2.04833	-4.87425	-1.2232	-0.399279	-0.449023	3.75768
Chr01_Occ:47200001-47220000	6.63074	8.13773	4.67051	3.59495	6.58533	7.02594	-0.273715	2.12878	3.19067	1.64354	-0.703067
Chr01_Occ:4720001-4740000	2.13561	2.11459	-1.93801	1.87623	2.33567	6.20211	-0.999296	0.055062	-1.67735	-0.826844	-0.927819
Chr01_Occ:47260001-47280000	-6.75283	-1.87317	-3.93333	-2.09718	-0.501042	0.58846	0.115382	4.23337	4.48505	1.90157	2.7471
Chr01_Occ:47280001-47300000	-0.941525	0.475809	0.511282	-0.61545	2.66797	2.13393	0.0280354	0.43132	0.699375	-0.0886119	0.0507467
Chr01_Occ:47360001-47380000	6.18398	5.2515	1.02	2.66906	4.53589	4.34287	4.46704	6.03761	3.62165	2.99197	0.974808
Chr01_Occ:47380001-47400000	4.24842	0.706229	3.27897	3.40877	3.68107	0.385193	0.0945898	5.91984	2.7036	1.54828	0.958377
Chr01_Occ:47400001-47420000	-1.82417	4.86469	2.09717	-2.22059	0.999374	3.74688	2.0465	1.70343	0.154334	0.457137	-0.960301
Chr01_Occ:4740001-4760000	3.37456	2.79219	3.62916	-0.167485	3.00995	6.46527	2.93516	-0.88387	-0.521982	1.1907	-1.88847
Chr01_Occ:47420001-47440000	-2.87137	3.59184	-2.15834	0.280162	-0.994381	-1.22844	0.0558769	-0.511333	-0.874929	-2.47806	1.17297
Chr01_Occ:47460001-47480000	-3.29242	-0.895182	-0.425615	-3.20922	4.738	3.01281	1.01257	3.36791	1.1149	-1.74563	-2.05785
Chr01_Occ:47480001-47500000	0.377447	4.92891	0.789029	1.08149	3.46482	1.9523	-0.783507	0.925944	0.00324027	0.787039	-0.249762
Chr01_Occ:47500001-47520000	-7.47065	2.02255	-1.26199	-2.00242	-0.487691	0.691078	-3.24316	-0.226259	-0.830928	-3.67497	-1.05446
Chr01_Occ:47520001-47540000	1.83311	7.56582	3.79967	2.96099	4.41047	2.91314	0.324219	0.311972	1.57693	-0.0479279	0.684027
Chr01_Occ:47540001-47560000	1.61629	5.08673	3.73845	0.200791	3.15575	5.33329	-1.32107	1.33981	-0.212746	0.650093	-0.563964
Chr01_Occ:47560001-47580000	1.20433	6.18863	8.71392	0.797971	4.31124	0.786055	-5.96425	2.31597	-1.77967	2.1739	-0.520288
Chr01_Occ:47580001-47600000	2.45363	6.82628	1.67371	1.15829	0.811365	7.9846	0.960034	1.20652	0.818246	-1.33614	0.74469
Chr01_Occ:47600001-47620000	5.80489	6.71627	2.88881	5.08493	6.1439	5.96071	-0.0495654	0.957022	1.42875	0.474065	-1.91946
Chr01_Occ:4760001-4780000	0.837518	1.97193	5.40279	3.08097	1.23951	6.00811	0.442009	-0.386783	0.527274	1.09523	-2.05861
Chr01_Occ:47640001-47660000	1.42819	5.41469	2.00979	2.62596	1.85808	2.75655	-0.191479	-1.02827	-0.417179	0.549276	-0.146068
Chr01_Occ:47660001-47680000	0.601981	5.47071	0.618831	2.42711	4.264	4.03251	-0.78492	3.05257	1.15535	2.48988	0.735578
Chr01_Occ:47700001-47720000	3.89779	3.5728	0.923006	0.324395	2.06024	2.57323	1.12296	-0.384751	-0.603547	0.884865	0.928491
Chr01_Occ:47720001-47740000	1.98687	1.79518	0.248474	0.708745	2.81967	3.44129	0.391541	-1.81771	-1.72901	-1.49764	-1.00907
Chr01_Occ:47740001-47760000	1.93852	3.57742	2.00196	2.57977	1.89782	1.74521	0.030168	-0.0315548	-0.024818	-0.343578	-0.970492
Chr01_Occ:47800001-47820000	-15.5329	-7.6288	-14.2913	-6.51432	-4.29578	-2.92554	-3.8962	-5.50162	-1.71811	-4.97168	5.35354
Chr01_Occ:47820001-47840000	-4.35955	3.89327	-1.65423	2.6505	6.00573	5.54792	-0.0265928	-1.94314	0.27092	-3.06101	-0.745927
Chr01_Occ:47840001-47860000	0.920428	0.87289	-1.32018	4.44646	4.88292	6.80849	2.22889	0.70029	2.64134	2.06123	0.0373633
Chr01_Occ:47860001-47880000	2.66762	1.15177	2.48212	1.50613	1.78284	2.87765	1.83699	-2.36501	-0.392037	-2.69655	0.71583
Chr01_Occ:47880001-47900000	0.961364	-2.98768	-2.54093	0.190429	1.70532	3.24928	-2.86133	-2.41902	-2.67006	-3.62797	-0.860889
Chr01_Occ:47900001-47920000	-0.0716341	4.58662	1.59933	0.285142	1.46155	4.95575	-1.19121	-1.33099	-1.71698	-0.766987	0.86207
Chr01_Occ:47920001-47940000	0.0383046	2.91197	2.60036	2.43125	4.89569	4.78073	0.580485	2.39739	2.63595	1.4836	-0.758796
Chr01_Occ:47940001-47960000	3.84786	5.7102	4.8331	3.73702	6.55915	2.43193	1.14365	-0.704074	0.133953	-0.968232	-1.82889
Chr01_Occ:47960001-47980000	1.16733	4.96073	4.44258	1.65334	2.43631	0.0596113	0.541819	0.908836	-0.325787	0.784011	-0.620807
Chr01_Occ:47980001-4.8e+07	0.716112	9.07005	3.44847	5.82736	9.44491	4.58241	-1.66461	-2.83034	-0.234062	-1.34442	-2.0126
Chr01_Occ:48000001-48020000	-0.1009	0.848102	2.28834	1.66338	2.91575	0.808522	-1.72467	1.74462	-1.73724	-2.02721	1.44829
Chr01_Occ:4800001-4820000	2.40172	-0.0204613	4.37616	2.26548	2.02937	3.09851	1.34766	-1.03143	-2.10397	-0.295828	-2.03531
Chr01_Occ:480001-5e+05	1.65568	0.827225	3.2087	1.27712	2.96594	1.60762	-1.78751	-2.44943	-2.16021	-2.1288	1.52135
Chr01_Occ:48040001-48060000	1.67885	3.42573	5.50329	2.07738	3.82415	4.47889	-1.65781	-1.07155	-1.80033	0.828187	1.984
Chr01_Occ:48060001-48080000	7.27145	5.15199	4.46674	4.64889	5.80049	2.42386	-1.22319	-0.738904	3.36435	1.77601	3.1634
Chr01_Occ:48080001-48100000	6.39038	2.52618	2.68778	1.51175	5.99363	2.97021	2.4299	1.36162	0.315922	1.94707	2.54881
Chr01_Occ:48100001-48120000	1.3059	1.42387	4.62455	1.16143	-0.0427659	1.0219	1.00878	0.881428	0.656801	0.42921	-0.0739152
Chr01_Occ:48120001-48140000	0.690053	-1.14682	-0.610008	2.89218	-0.189743	2.27433	-1.10935	-0.469708	-2.53517	-2.79973	-1.33767
Chr01_Occ:48140001-48160000	4.55545	3.05569	4.97139	-1.26881	6.52501	2.78925	1.11784	1.18997	-0.836633	2.9887	0.0645457
Chr01_Occ:48160001-48180000	5.93332	1.07777	1.88302	2.95515	0.936598	2.34471	2.76777	3.16273	-0.742261	1.26628	-0.549714
Chr01_Occ:48180001-48200000	1.41749	3.58474	4.09574	3.36834	4.83531	3.04683	-1.1743	0.622664	0.962482	-0.307829	-2.57782
Chr01_Occ:48200001-48220000	-2.69395	3.70179	0.303129	0.618324	0.99278	-1.55777	-0.664914	-1.1578	-1.4565	0.359602	-2.27724
Chr01_Occ:4820001-4840000	0.0471706	3.44872	5.44927	0.131725	2.49637	2.09697	0.781599	-0.755706	-0.492981	2.77944	-0.379461
Chr01_Occ:48240001-48260000	-10.2931	-7.98912	-3.94888	4.6993	1.7737	4.96994	-2.42908	1.52916	4.18962	2.07711	-4.10713
Chr01_Occ:48260001-48280000	-10.4398	-6.95483	0.634591	1.16792	5.28759	3.1735	0.537528	-0.330462	2.81361	-0.870544	2.01939
Chr01_Occ:48280001-48300000	-2.16195	2.04951	2.27213	2.01785	-0.0368706	4.16618	0.270348	-0.208091	-0.574149	-0.285337	2.13263
Chr01_Occ:48300001-48320000	-3.09947	-1.25856	2.48373	0.243387	-1.29578	-0.478927	0.830901	1.72221	-0.860053	1.09389	-1.05557
Chr01_Occ:48320001-48340000	-0.30262	-0.403256	-1.33132	-2.10498	0.574659	0.250762	0.105436	-1.6816	-1.48296	-1.20346	-0.322687
Chr01_Occ:48360001-48380000	1.89907	1.92884	3.34559	0.675644	4.19128	1.72776	0.780079	0.81716	-1.95757	1.59211	-0.771507
Chr01_Occ:48380001-48400000	2.98504	1.46277	4.32441	-0.456549	6.53707	3.20681	-0.24068	0.899691	0.725735	1.88683	5.45208
Chr01_Occ:48400001-48420000	-1.86182	-0.791429	2.12283	-0.0349788	0.613575	0.654153	0.360161	-0.500821	-2.89412	-0.952266	4.27867
Chr01_Occ:4840001-4860000	-0.19432	4.07484	5.41917	-0.530713	2.94069	2.91349	-2.70383	0.667952	-0.772842	-2.01742	-1.74908
Chr01_Occ:48420001-48440000	2.28936	1.80205	3.92685	0.421909	1.37211	5.0719	-0.217056	1.57815	0.609907	2.16549	3.9172
Chr01_Occ:48440001-48460000	1.4138	-0.979453	5.93704	2.08521	2.49773	-1.08642	12.6938	3.82619	8.02942	7.03543	-0.345442
Chr01_Occ:48460001-48480000	2.92487	2.86709	6.81027	4.95369	0.952659	2.81651	12.0458	9.29971	6.37479	4.79532	-0.155451
Chr01_Occ:48480001-48500000	9.37005	0.930012	4.82733	2.43829	2.27183	4.78435	9.61639	9.57248	5.46071	7.6888	1.34007
Chr01_Occ:48500001-48520000	6.91119	5.04758	10.6719	3.55667	7.01517	6.0399	0.630375	-0.409707	-3.20627	2.20502	4.14351
Chr01_Occ:48520001-48540000	-2.81244	-2.08273	0.183236	-0.132225	1.27946	1.60564	-0.560874	0.977108	-0.767392	1.34565	3.66421
Chr01_Occ:48540001-48560000	5.26505	2.46069	4.02849	1.26882	0.727292	6.75031	1.10797	0.183167	-0.34988	0.944495	9.86161
Chr01_Occ:48560001-48580000	5.51774	5.37802	5.21264	1.81701	1.33298	4.99621	2.35705	2.74325	-0.999821	1.11495	-0.697363
Chr01_Occ:48580001-48600000	4.40104	8.93179	10.1649	2.1204	4.51795	7.20706	1.19388	-1.27621	1.62109	-0.447787	-0.254057
Chr01_Occ:48600001-48620000	3.95424	7.10566	4.20282	3.27426	2.02521	4.52056	0.494417	1.67888	0.890583	1.70611	0.743183
Chr01_Occ:4860001-4880000	3.26227	3.19889	5.81815	1.8049	2.10289	5.93229	-0.666544	-1.52432	-0.431535	0.837436	-2.01192
Chr01_Occ:48620001-48640000	-1.17758	5.30971	0.435804	0.659583	2.56726	2.63317	0.461174	-1.96392	0.912255	-1.43143	-2.30317
Chr01_Occ:48640001-48660000	0.541347	-0.0127853	0.607949	0.414042	-0.234422	4.40532	-0.183156	-0.492396	-0.697186	-1.21206	0.324415
Chr01_Occ:48660001-48680000	4.87774	-0.331032	3.08716	2.09079	1.32074	3.06488	2.66332	2.38476	2.07191	0.809403	3.50018
Chr01_Occ:48680001-48700000	0.764362	3.96502	3.01757	1.33978	2.30163	3.81476	0.65372	0.660408	-0.120789	0.918415	3.79612
Chr01_Occ:48700001-48720000	-16.0256	-8.84769	-7.51758	-6.71768	-4.01224	1.65356	-3.07936	-1.51642	-1.85363	-2.13162	1.96452
Chr01_Occ:48720001-48740000	-4.05003	-0.605844	-2.52045	-2.49905	1.6761	0.959623	-2.29829	-2.80249	0.516006	0.469147	-0.162494
Chr01_Occ:48740001-48760000	1.1553	0.875	2.35597	0.726668	0.205318	3.16472	-0.236296	-1.6033	0.342825	0.491576	0.306574
Chr01_Occ:48760001-48780000	5.90164	2.55457	4.07825	0.524451	2.0758	5.2297	3.83384	3.73815	1.80794	4.19733	0.615369
Chr01_Occ:48780001-48800000	-2.64599	-0.473118	5.62562	1.35183	5.299	3.3687	0.192061	0.0868664	1.74412	-1.90876	1.29815
Chr01_Occ:48800001-48820000	1.30265	2.09344	0.624078	5.22611	1.58513	0.632963	0.583582	-1.48383	-1.14692	0.307379	-0.377256
Chr01_Occ:4880001-4900000	6.7984	2.90581	5.49567	3.50638	3.86354	6.26183	0.38821	0.957272	-0.03895	2.00485	-2.39762
Chr01_Occ:48820001-48840000	8.65069	5.58154	2.60311	3.30424	1.81024	2.32332	3.85581	5.05378	3.17199	4.24	0.169451
Chr01_Occ:48840001-48860000	-1.78212	-2.0786	1.20253	1.91566	3.44179	6.11392	3.98947	2.87956	1.74662	2.46369	7.06841
Chr01_Occ:48860001-48880000	-4.11753	-2.76681	-0.695684	1.07598	3.41586	1.74041	0.572493	-0.244641	-1.535	-2.9979	4.61357
Chr01_Occ:48880001-48900000	1.97271	3.38062	2.0833	3.09201	3.90979	5.44902	3.99563	4.10608	1.89492	0.380773	-1.10834
Chr01_Occ:48900001-48920000	-7.66017	-1.20143	-3.82696	-0.59378	-3.13518	0.405093	-0.860555	0.417528	0.823565	-0.564907	-0.0205868
Chr01_Occ:48920001-48940000	8.09808	3.54301	5.99571	5.33834	4.17614	2.43299	2.0761	3.38884	2.02749	-0.0993189	-1.24217
Chr01_Occ:48940001-48960000	6.97243	0.055362	4.40097	3.34859	2.82118	1.39932	4.81037	5.04837	0.393775	1.00225	-2.14056
Chr01_Occ:48980001-4.9e+07	3.47877	2.28202	2.42501	3.58372	3.35292	-1.08648	2.23358	5.16271	-1.04473	3.01882	0.063096
Chr01_Occ:49000001-49020000	0.630805	1.25891	0.473801	-0.725181	2.80392	4.26042	-0.601396	0.34475	-1.64919	-0.115489	0.368146
Chr01_Occ:4900001-4920000	6.15049	2.56766	3.94794	1.06213	4.874	2.37162	0.204326	-1.78904	-0.439448	-1.93393	-2.69711
Chr01_Occ:49020001-49040000	1.71384	1.77154	2.60371	1.37729	2.07745	1.37318	0.595086	1.62305	2.72909	1.77985	-2.7451
Chr01_Occ:49040001-49060000	-2.24372	-0.278407	-0.355703	1.59913	1.77598	0.263532	-0.105231	1.04619	2.04394	0.422152	-0.915805
Chr01_Occ:49080001-49100000	6.5089	-1.0079	2.22853	3.85712	0.692136	2.62006	2.14672	5.74199	3.05652	2.53163	0.103325
Chr01_Occ:49100001-49120000	17.2771	5.23289	3.71232	1.58643	-0.0346051	4.59365	8.41432	10.0852	1.71789	6.33719	2.88178
Chr01_Occ:49120001-49140000	10.7307	1.84708	3.04079	5.76528	1.65797	5.5157	7.58725	7.91863	0.768485	4.27889	-1.45612
Chr01_Occ:49140001-49160000	-3.748	3.06088	-1.15532	2.45639	-0.0194461	5.32981	-2.61111	0.276677	0.384174	1.74833	-2.39609
Chr01_Occ:49160001-49180000	13.8836	4.99726	2.07899	6.10133	0.152309	4.23528	3.9777	7.49392	4.34667	5.06811	0.614144
Chr01_Occ:49180001-49200000	16.7583	3.37258	3.62951	-0.368189	4.39678	3.93414	10.2341	11.2967	8.28557	8.93969	-0.363126
Chr01_Occ:49200001-49220000	1.21202	3.85224	0.609466	0.352569	3.25351	3.93135	-0.24793	-0.619889	1.51306	1.8595	0.687047
Chr01_Occ:4920001-4940000	4.19593	1.63167	4.77744	-1.82519	2.46502	0.987329	-0.0351773	2.0763	1.48762	4.61032	-0.67804
Chr01_Occ:49220001-49240000	-1.69437	-0.574447	-4.58569	0.917729	3.19186	1.99135	0.0706069	2.24737	0.851182	1.01272	1.74766
Chr01_Occ:49240001-49260000	14.6954	3.37578	1.99329	2.65422	7.57494	1.84366	2.84891	8.81234	0.243308	4.85697	4.80221
Chr01_Occ:49260001-49280000	3.23528	2.67234	-4.74596	-0.131594	-1.78244	1.68886	2.33986	3.85584	3.88336	3.88272	4.23498
Chr01_Occ:49280001-49300000	-2.96224	3.53628	-1.07205	3.77266	-0.930942	5.25924	-0.638771	0.593363	0.0615873	0.698194	5.23698
Chr01_Occ:49300001-49320000	10.1939	3.94733	0.488037	3.48139	2.41959	4.52006	-2.95802	3.45604	-0.747712	-1.68918	2.23037
Chr01_Occ:49320001-49340000	8.87524	5.69821	3.01426	5.58141	4.26012	3.09432	0.585652	1.40919	1.56097	0.418443	-4.03105
Chr01_Occ:49340001-49360000	1.13365	-2.90026	1.32729	2.49457	0.765602	1.55498	1.44044	4.31484	-1.36969	3.26746	-4.00866
Chr01_Occ:49360001-49380000	12.0705	7.47912	2.41513	2.89674	3.06911	3.82449	1.56124	4.56303	1.50439	0.904396	-2.25251
Chr01_Occ:49380001-49400000	19.5882	6.13878	2.80571	2.05701	5.1197	3.47356	6.42039	7.16963	5.47188	9.31405	-3.48556
Chr01_Occ:49400001-49420000	5.06259	0.733946	1.22127	-3.11633	-2.03835	-0.912421	-1.63732	-0.614885	-1.04405	0.897562	-0.982323
Chr01_Occ:4940001-4960000	2.45938	3.14305	3.60691	4.39292	3.77859	1.63045	0.288461	-1.13485	2.40854	-0.162535	0.0546775
Chr01_Occ:49420001-49440000	-2.72787	-3.96829	-1.95396	-0.888954	-0.788441	2.36066	-3.76615	-1.27452	-1.07966	-0.484567	-4.40847
Chr01_Occ:49440001-49460000	8.25874	1.17569	2.67752	2.7025	2.89679	2.81944	2.90038	6.10915	2.74989	4.98871	-4.48493
Chr01_Occ:49460001-49480000	5.47572	-0.19263	5.75146	4.58872	1.57921	4.05257	2.61905	2.15051	-0.378352	0.928967	-2.45259
Chr01_Occ:49480001-49500000	3.44483	2.05087	-2.46418	1.72791	3.92085	2.03932	0.0951617	0.13997	-0.0930437	0.70864	0.351884
Chr01_Occ:49500001-49520000	6.22077	5.69362	1.8328	4.12659	1.62292	4.79119	1.67925	3.92357	1.72123	0.285568	0.132029
Chr01_Occ:49520001-49540000	1.90383	-0.217037	0.427924	-1.38618	0.258228	1.8274	-0.273678	2.82704	0.992631	1.72064	-0.553952
Chr01_Occ:49540001-49560000	5.47263	1.30829	2.38775	-0.658017	3.25966	2.4794	3.20412	0.553982	1.08812	3.41338	1.38156
Chr01_Occ:49560001-49580000	5.62289	2.1453	1.79394	2.89784	3.64929	3.13472	2.62971	0.36162	-0.214544	0.938654	2.18372
Chr01_Occ:49580001-49600000	3.83485	9.02618	0.156013	-0.226051	0.261233	4.89675	-0.040128	-0.345523	1.72896	-0.625747	-2.52221
Chr01_Occ:49600001-49620000	8.43065	2.89311	3.92757	3.86391	1.72302	2.94361	3.14424	3.22058	3.49211	2.99597	0.157009
Chr01_Occ:4960001-4980000	-1.48164	2.73538	2.42614	2.41722	2.8494	2.23154	-1.4447	1.24213	-0.853068	2.16932	-1.25834
Chr01_Occ:49620001-49640000	1.22891	3.36126	4.57811	4.16479	1.70245	5.08446	0.539851	-0.45036	-1.1171	0.69108	0.40444
Chr01_Occ:49680001-49700000	-2.6036	-0.798623	-0.62469	-2.15198	1.78371	1.43789	-2.29794	-0.433176	-0.752365	-1.58244	5.32575
Chr01_Occ:49700001-49720000	-2.70477	-2.7858	-6.70008	0.931388	-3.81777	-1.88329	-2.04749	-2.16192	0.615404	-1.8921	0.387245
Chr01_Occ:49720001-49740000	3.21399	0.042544	0.687452	1.95944	1.91965	2.4111	-1.79426	-0.748307	-0.602918	-1.34025	-0.267168
Chr01_Occ:49740001-49760000	-2.37456	0.829379	1.00872	-0.183286	1.12833	3.16216	-0.597541	0.155677	2.27919	-0.529713	1.05882
Chr01_Occ:49760001-49780000	-1.3343	-2.62348	-4.30861	-0.740176	5.07272	-3.27802	-3.16248	0.0137123	-1.06675	-1.82606	3.7733
Chr01_Occ:49800001-49820000	-3.86692	-6.34694	-12.1761	-1.83672	-2.30992	-0.663488	5.37001	4.13422	1.30253	-1.33209	3.21349
Chr01_Occ:4980001-5e+06	0.497457	-2.33656	-0.597311	4.03582	0.567772	1.19231	-1.92469	-2.59854	0.262323	-0.920155	0.713644
Chr01_Occ:49820001-49840000	0.806577	3.28976	6.39547	NA	2.84708	2.33994	1.53531	0.0186798	NA	-2.53579	-1.0572
Chr01_Occ:49840001-49860000	9.56751	2.80094	5.08322	1.08677	5.60269	2.72343	3.38271	6.74889	0.96204	3.38949	-0.972987
Chr01_Occ:49860001-49880000	-6.35848	-4.48781	-2.27505	0.858526	-2.70428	-0.18568	-1.00804	-1.40756	-0.513742	-2.96415	-0.83154
Chr01_Occ:49880001-49900000	8.68032	2.56958	3.06749	4.0501	1.19361	2.40541	1.80657	1.73628	-1.05351	1.21114	-1.51213
Chr01_Occ:49900001-49920000	0.303157	1.11757	3.44228	6.60225	4.69731	3.05079	-0.0396437	1.76843	1.13235	2.69445	-0.485331
Chr01_Occ:49920001-49940000	-1.23647	-3.83385	0.729463	0.949983	2.66162	1.34041	0.572448	-0.616752	0.9336	1.51669	-2.66119
Chr01_Occ:49940001-49960000	8.26242	0.930505	1.2882	5.47182	7.06923	1.13464	0.499106	5.71161	2.89237	2.14842	-0.949289
Chr01_Occ:49960001-49980000	-0.458249	-0.239741	-1.18561	-0.912699	1.56089	-0.39668	1.11099	-0.199622	0.864548	-0.480712	-1.72355
Chr01_Occ:49980001-5e+07	7.25594	3.78304	0.99308	2.62692	0.576382	0.0499561	-0.676131	0.615719	2.39419	3.93902	-0.951289
Chr01_Occ:50000001-50020000	2.03545	-0.703938	1.81465	2.92709	1.01936	1.84671	-1.07111	1.77452	-0.414403	0.785593	2.26569
Chr01_Occ:5000001-5020000	8.86614	1.32436	3.56693	3.53405	3.47878	0.76477	3.2338	-0.845897	1.52465	1.83529	0.639465
Chr01_Occ:500001-520000	0.160004	0.710965	3.98677	4.54431	4.4187	1.30621	-0.0806589	-1.17532	1.9778	0.230759	1.65287
Chr01_Occ:50040001-50060000	8.71739	-0.542507	0.834058	1.63973	0.136922	1.63752	4.10069	5.65728	0.901523	4.55898	0.221103
Chr01_Occ:50060001-50080000	9.32981	2.36664	2.8823	1.57226	2.22417	1.80376	3.19857	3.0493	1.59926	-0.127203	3.62567
Chr01_Occ:50080001-50100000	5.92304	0.238532	-1.36425	-0.287906	0.173729	1.27493	0.66729	1.43636	-0.522149	2.74119	1.41592
Chr01_Occ:50100001-50120000	3.26082	2.90714	2.0294	-0.507039	1.28278	2.19678	-1.14513	-0.574902	-1.17723	0.295334	-0.530595
Chr01_Occ:50120001-50140000	2.32419	1.26575	0.61963	0.926143	1.55702	0.453604	0.40899	-0.22973	-0.310094	1.05346	-0.465217
Chr01_Occ:50140001-50160000	9.24732	0.00680484	0.0747416	3.79056	0.165206	0.897275	4.56328	2.97612	2.67928	3.11968	-3.69194
Chr01_Occ:50180001-50200000	6.15061	1.12712	2.855	3.52426	2.72681	3.806	-0.470271	0.775848	1.72508	1.01842	0.0825376
Chr01_Occ:50200001-50220000	9.98697	1.84799	3.73331	3.26107	5.15002	5.70879	2.64162	0.937204	1.99652	5.11357	0.127673
Chr01_Occ:5020001-5040000	1.76666	-0.863881	1.13925	0.671556	1.99975	3.14304	1.35528	2.22719	-0.13737	0.775096	-0.153399
Chr01_Occ:50220001-50240000	5.0061	6.01086	5.27348	5.71963	2.75121	5.68039	0.459144	1.54442	1.34224	0.718206	3.70531
Chr01_Occ:50240001-50260000	5.23442	-1.34501	3.0737	0.593733	1.30791	3.41795	3.00942	0.741504	0.392121	1.34976	-0.449332
Chr01_Occ:50260001-50280000	10.5395	4.69415	3.85606	4.2092	9.4678	8.42102	5.34829	4.17478	4.75213	3.03035	0.168186
Chr01_Occ:50280001-50300000	11.7677	9.50968	6.3312	2.53025	3.24701	6.41499	4.80246	7.99678	2.03228	4.45987	-0.508451
Chr01_Occ:50300001-50320000	-30.5593	-29.5527	-33.0818	-20.307	-19.6337	-15.6299	-8.05999	-8.42982	-7.61966	-9.83285	-0.359668
Chr01_Occ:50320001-50340000	-4.9654	-3.72575	-3.2101	0.404176	-0.312687	-2.08159	2.90106	7.94502	1.34366	3.28877	-2.98577
Chr01_Occ:50340001-50360000	-6.23998	-3.7817	-8.74184	-0.310507	-0.822637	-2.33013	4.39988	2.14029	0.459653	2.02346	-0.996476
Chr01_Occ:50360001-50380000	5.18471	2.5282	0.0894388	2.44212	0.870442	-0.764243	0.296491	3.97649	1.92038	0.46806	-1.02569
Chr01_Occ:50380001-50400000	-1.26822	-1.87718	-1.13593	-0.0252623	3.83057	-2.22264	-1.80869	0.544043	-0.353426	1.02342	-0.630952
Chr01_Occ:50400001-50420000	2.98317	0.667793	2.50547	2.37056	1.58849	1.10354	-0.376852	3.78137	3.63916	0.806631	0.05872
Chr01_Occ:5040001-5060000	-1.90153	-1.62506	1.31591	-1.02897	1.47032	2.83563	-1.58985	-0.0651474	0.370114	-1.3168	3.16627
Chr01_Occ:50420001-50440000	-0.794871	3.97833	3.18909	0.628494	5.22326	-1.74613	0.148395	1.78283	-0.413141	6.59059	0.00758091
Chr01_Occ:50440001-50460000	7.2534	-0.641506	0.825467	1.07749	4.4907	0.77244	-1.24595	4.47359	0.32574	1.448	1.48438
Chr01_Occ:50460001-50480000	2.12869	2.01977	2.11898	2.21229	1.6815	3.76478	-0.132666	-0.359168	2.32223	3.71139	-0.776882
Chr01_Occ:50480001-50500000	3.24873	1.77644	3.27231	1.76549	2.05042	0.94663	-1.03897	-1.61989	-1.27233	0.788133	-0.398613
Chr01_Occ:50500001-50520000	-8.32383	-6.88219	-4.55561	-3.3835	-1.36242	-1.84426	-1.87778	0.0458404	0.871621	0.77451	-2.46268
Chr01_Occ:50520001-50540000	-7.96656	-5.22377	-8.37924	-0.01635	-0.784787	-5.68796	-2.91151	-2.15541	-1.31092	-0.595419	2.0788
Chr01_Occ:50540001-50560000	-11.9763	-9.95691	-7.37905	-2.93031	0.430484	-1.61844	-1.49568	-4.50339	-2.17036	-6.13108	-1.18573
Chr01_Occ:50560001-50580000	-1.86047	-1.81167	1.75688	0.772168	8.04832	3.58858	0.266995	4.74757	0.198327	4.1854	3.28132
Chr01_Occ:50580001-50600000	-8.59123	-5.94221	-6.71573	1.14552	2.11282	0.769342	-0.238995	0.0548108	-1.55233	-0.600762	2.29127
Chr01_Occ:50600001-50620000	0.904146	3.27877	4.43301	2.7315	3.88886	2.69055	-1.32795	-0.156046	1.36215	-2.27506	4.20912
Chr01_Occ:5060001-5080000	-0.791784	0.66111	-0.0579775	2.15777	0.573281	3.33564	1.97075	-0.468777	0.717095	0.91374	1.85615
Chr01_Occ:50620001-50640000	-2.45432	0.335986	-3.06996	0.136777	3.23302	5.31733	0.795877	-0.100337	0.231908	-0.0143742	5.63321
Chr01_Occ:50640001-50660000	-6.08213	-3.34946	-4.92717	-2.42703	3.17171	-3.0598	-4.05012	-1.36367	0.192316	-3.16136	1.20799
Chr01_Occ:50660001-50680000	2.30146	2.15261	1.845	2.20287	5.44263	6.92119	2.70059	-1.0224	1.11588	-0.937744	-1.8622
Chr01_Occ:50680001-50700000	0.948618	-1.05957	2.24452	1.58994	2.24332	3.92834	-0.518891	-1.28828	-0.0716829	0.474014	-0.370382
Chr01_Occ:50700001-50720000	-1.78337	6.2044	6.07763	2.29627	4.67048	5.73885	2.69686	0.697719	1.65686	-1.08374	-0.451439
Chr01_Occ:50720001-50740000	0.183151	3.19178	0.568554	3.02267	4.12091	0.532904	1.70549	0.824572	0.755982	-1.46295	0.315322
Chr01_Occ:50740001-50760000	5.19363	1.85717	4.89888	3.93543	3.48346	4.62999	-0.482083	-2.06248	-0.264596	-2.33369	-1.26137
Chr01_Occ:50780001-50800000	5.90447	3.94448	7.81514	1.28535	1.6163	3.42575	2.24904	-0.321797	-0.1331	-1.48515	-0.374984
Chr01_Occ:50800001-50820000	2.67355	2.54218	6.19301	0.38188	2.5019	5.61637	0.403652	-3.81259	2.70867	0.801423	0.697797
Chr01_Occ:5080001-5100000	3.45493	2.808	2.72907	0.826953	1.9459	1.48943	0.539316	-0.197554	1.90038	2.32054	1.95964
Chr01_Occ:50820001-50840000	-0.982675	1.49364	5.0672	1.40644	2.55715	0.423116	-0.821436	-0.889633	2.24758	2.33889	-1.00685
Chr01_Occ:50840001-50860000	1.06077	0.0584489	5.79617	-0.987107	6.78538	3.49539	4.60637	2.61083	3.53886	1.25071	0.819851
Chr01_Occ:50860001-50880000	1.62222	-0.098492	3.70075	2.95238	6.72681	3.66943	5.32119	-0.115785	7.49829	0.79309	-1.46861
Chr01_Occ:50880001-50900000	-7.95907	-7.37394	0.772137	-3.39063	-2.81024	-2.279	-4.18828	-1.20547	0.1262	-1.38751	0.296305
Chr01_Occ:50900001-50920000	3.30209	2.84699	5.32449	3.85859	4.14684	2.20158	-0.743568	-1.67969	1.89759	0.735141	-0.229669
Chr01_Occ:50940001-50960000	-13.0294	-11.7415	-7.559	-6.41845	-1.9826	-4.41067	-1.1148	0.66272	0.824582	3.28637	-0.349879
Chr01_Occ:50960001-50980000	-0.671159	-0.263451	2.75624	0.8353	2.89685	1.42046	-0.572134	-1.01416	-1.66204	-1.00024	2.04244
Chr01_Occ:50980001-5.1e+07	1.17566	-0.261609	0.0260498	1.01775	1.15883	1.19527	-1.7655	1.01018	0.522474	-0.0227721	-1.45989
Chr01_Occ:51000001-51020000	-2.12143	1.17038	3.22907	3.72753	3.04183	6.7192	-1.85819	-0.946656	-1.90163	-0.223916	-0.794858
Chr01_Occ:5100001-5120000	1.08328	-2.96323	1.4618	1.84816	3.40788	2.69446	0.267352	3.41981	-0.956386	-3.39012	-0.989081
Chr01_Occ:51020001-51040000	-5.59587	-1.71909	-1.89093	3.97804	1.05123	3.14185	-5.08727	-3.59021	-0.350205	-5.30832	-2.10749
Chr01_Occ:51040001-51060000	1.49119	5.62122	5.69668	-0.000808062	8.19698	2.1077	-0.108806	3.86241	-0.0796043	1.13186	-1.25371
Chr01_Occ:51060001-51080000	3.52394	0.806042	6.59912	1.21198	3.85458	2.09124	2.04643	2.80087	2.37457	-1.65418	1.20668
Chr01_Occ:51080001-51100000	-2.06452	-1.79119	-1.34041	-0.456982	1.69628	2.83778	0.818946	-0.985639	0.180949	0.374451	3.44122
Chr01_Occ:51100001-51120000	2.75507	1.29425	2.12969	4.01002	1.04503	3.59425	-0.686414	-1.13277	0.209672	-1.84288	0.539561
Chr01_Occ:51120001-51140000	2.00104	3.14778	7.57778	3.2855	3.14533	-0.133001	0.223018	-1.81118	2.39686	2.15719	5.55013
Chr01_Occ:51140001-51160000	0.316062	5.08994	3.33901	2.07266	0.716948	2.76066	1.05692	-0.837347	1.59791	0.492909	3.05956
Chr01_Occ:51160001-51180000	2.67155	3.16165	2.24512	5.46204	5.84902	6.92561	-0.843393	0.00788281	-0.767395	-1.35561	0.0400576
Chr01_Occ:51180001-51200000	4.22719	6.00072	4.43381	4.02188	4.02088	5.07593	0.612581	-1.43393	0.462467	-3.08482	2.63657
Chr01_Occ:51200001-51220000	-3.27146	-1.43955	-0.944046	-3.0847	-0.113039	0.868856	0.181998	5.4561	1.26562	0.667171	-0.415611
Chr01_Occ:51220001-51240000	-4.78575	0.34752	-0.422404	2.94382	7.95059	1.6383	1.16232	-0.447048	-0.228178	2.94686	2.34567
Chr01_Occ:51240001-51260000	-6.419	-2.3412	-0.880477	-2.36352	-1.18263	1.22671	-1.51588	-1.92436	0.738417	-2.503	2.03151
Chr01_Occ:51260001-51280000	-1.11484	1.74964	-1.33254	0.371502	4.05922	2.14413	-1.42554	0.243205	0.98875	-1.52193	-1.8359
Chr01_Occ:51300001-51320000	-0.173801	0.494781	2.86294	1.44979	-2.18274	-0.277484	0.308373	-1.60786	-2.22526	3.79709	0.651411
Chr01_Occ:51320001-51340000	-3.03548	3.34642	1.753	0.519807	2.86428	5.92733	-1.81434	0.0942159	0.672102	-1.37906	-2.09817
Chr01_Occ:51340001-51360000	-1.06544	4.63088	-0.470754	-3.28199	3.99695	2.93284	-0.487755	0.791101	-0.888534	3.94914	-0.0910247
Chr01_Occ:51360001-51380000	0.517511	1.52717	1.04853	1.33512	2.84195	1.24471	0.203906	-0.00664477	-1.07731	0.65094	-3.45374
Chr01_Occ:51380001-51400000	1.21499	3.45764	2.30118	2.67429	7.44639	4.01186	-1.25683	-0.259641	0.81398	-0.219019	-0.253937
Chr01_Occ:51400001-51420000	13.2345	8.2873	10.4639	4.44188	14.0168	3.45984	8.06481	1.43083	1.15388	7.32255	-3.04667
Chr01_Occ:5140001-5160000	-1.42084	1.30475	0.0958255	1.06436	2.57099	1.44546	1.21052	-1.25492	-0.373226	-1.97354	0.951283
Chr01_Occ:51420001-51440000	0.886201	7.06733	2.55095	5.11685	3.05222	3.35078	-1.13806	-2.21018	-1.29798	-3.17744	-2.16244
Chr01_Occ:51440001-51460000	3.39343	6.45728	3.99439	2.64205	5.72476	4.5174	2.76014	0.877435	0.464721	1.7487	-1.40538
Chr01_Occ:51460001-51480000	4.29	0.0329832	1.81288	6.08648	4.2357	4.1768	-1.3009	-3.43863	-1.07149	-1.17684	-0.347304
Chr01_Occ:51480001-51500000	0.623349	2.45037	1.40677	4.62148	6.15999	2.18831	-0.864161	-0.485661	-1.54289	1.37452	-1.36474
Chr01_Occ:51520001-51540000	2.41806	-0.0727494	0.754403	5.11385	5.12323	3.53886	-1.07162	-0.489253	-0.507907	2.07747	1.52853
Chr01_Occ:51540001-51560000	1.51412	-0.315217	0.731457	5.86716	3.37637	3.87582	-2.28695	-0.79927	-0.904749	-2.20834	-1.62997
Chr01_Occ:51560001-51580000	-11.5953	-7.44288	-8.63302	-6.02829	-3.49683	-5.15938	-1.1302	-1.90256	0.977943	2.38497	-0.061879
Chr01_Occ:51580001-51600000	1.54534	5.88022	3.99992	7.75282	8.12812	2.88279	0.0881076	-2.78375	0.23687	-0.555675	-0.488297
Chr01_Occ:51600001-51620000	3.10778	5.19099	4.90341	6.84991	4.88135	8.12104	-0.204576	0.477554	4.76097	-0.201664	-2.29639
Chr01_Occ:5160001-5180000	2.24704	1.08334	1.77004	0.248958	1.41352	2.88494	0.626138	0.0780685	0.884974	0.730995	2.58539
Chr01_Occ:51620001-51640000	3.93847	3.28496	4.45272	4.03429	5.29972	6.75656	0.745098	1.41606	0.771605	3.66217	2.54329
Chr01_Occ:51640001-51660000	2.73747	5.94974	5.25238	4.28738	1.87514	2.5789	0.0539569	0.485492	1.43207	-0.172017	-1.22594
Chr01_Occ:51660001-51680000	3.53816	4.26315	8.16888	4.55365	1.49459	3.0636	-1.85601	-0.205893	-0.259199	0.558551	0.0384344
Chr01_Occ:51700001-51720000	-7.23226	-2.9708	-2.68632	0.195148	-0.263848	2.33955	-1.43852	0.39197	0.817793	0.862917	-0.0322511
Chr01_Occ:51720001-51740000	4.7309	4.70414	4.67504	0.163074	3.30459	4.96966	0.558031	0.793526	1.23326	2.55579	-0.645537
Chr01_Occ:51740001-51760000	3.86562	2.26096	6.45838	0.216476	2.03228	5.34108	1.003	-1.94977	1.91691	0.567606	-0.32665
Chr01_Occ:51760001-51780000	4.24619	4.25984	6.29904	1.15587	7.96424	2.20081	0.33707	0.0458111	-0.161462	-2.34059	-2.28016
Chr01_Occ:51780001-51800000	5.93461	6.01806	1.81437	1.04398	8.63048	12.8097	-1.68545	2.88769	0.759862	2.82788	0.193444
Chr01_Occ:51800001-51820000	2.91276	2.57194	2.25717	2.93548	5.29983	4.21601	0.126776	-1.58353	0.014181	-1.1536	-1.64027
Chr01_Occ:5180001-5200000	-4.69239	-4.51061	-1.58276	-3.70322	0.523199	-0.453999	-0.658877	-3.33233	-1.69575	-3.03709	-1.86058
Chr01_Occ:51820001-51840000	2.9658	3.87335	5.49851	3.11697	2.82117	4.14536	3.51531	-0.467498	-1.03957	0.40369	0.172109
Chr01_Occ:51840001-51860000	5.08245	4.05644	7.0137	-0.226232	7.07858	6.15576	-0.549339	-0.0579914	-2.32818	-1.38236	-2.28908
Chr01_Occ:51860001-51880000	2.78822	1.12019	2.6425	5.37311	4.13083	2.94781	4.1444	3.4279	2.83807	4.73532	-1.71789
Chr01_Occ:51880001-51900000	-0.0711405	-1.24905	3.56827	3.29965	5.16751	2.13566	0.814952	1.38456	0.550692	1.06753	1.31561
Chr01_Occ:51900001-51920000	4.91316	7.13051	6.75803	4.5503	3.99132	8.53105	3.17433	1.06309	-0.96095	3.24068	3.4883
Chr01_Occ:51920001-51940000	-4.12549	-2.36874	-3.15654	2.24024	3.34094	0.550169	-3.07242	0.912919	-1.61916	-0.821674	-0.35518
Chr01_Occ:51940001-51960000	6.21067	7.57464	5.83201	3.4401	-0.397804	6.44517	-1.57704	0.0254356	-2.18049	-1.72733	-1.87646
Chr01_Occ:51960001-51980000	-0.715477	2.48427	5.22857	3.50949	-1.92151	1.52433	-0.0552781	-1.52721	-2.60197	-1.60262	-1.08579
Chr01_Occ:51980001-5.2e+07	4.27651	6.27616	3.62935	1.13711	2.29243	2.0953	0.883798	-0.562687	-0.0704909	1.15536	2.53167
Chr01_Occ:52000001-52020000	-0.639156	1.34788	6.968	5.67195	2.98901	4.25418	-0.144753	-1.6246	1.79881	-1.03617	-1.40952
Chr01_Occ:5200001-5220000	2.23557	1.71123	4.29298	1.56272	1.13205	2.68429	4.84304	1.65909	-0.590525	-0.110605	0.100292
Chr01_Occ:520001-540000	1.64669	0.157708	4.13416	3.90117	4.40266	6.55813	0.856422	-1.6483	-0.0159917	-1.45124	-1.66794
Chr01_Occ:52020001-52040000	7.02042	8.99266	9.69706	9.62705	14.8765	5.03288	9.36015	0.12328	4.58691	14.7868	-1.3207
Chr01_Occ:52040001-52060000	-3.25636	-1.2367	1.40333	-1.1888	3.04618	3.95585	-0.294223	-0.751939	0.558624	6.28199	3.21392
Chr01_Occ:52060001-52080000	3.01391	1.65407	3.86441	1.50365	5.80068	3.51844	-0.88382	-0.833464	-1.2339	0.432503	-2.59976
Chr01_Occ:52080001-52100000	7.65169	5.91175	6.58335	0.0490883	6.31434	7.05391	2.03253	0.651119	-0.580359	0.513291	-1.23343
Chr01_Occ:52100001-52120000	6.50343	2.68772	2.26828	2.5578	0.181317	6.71989	-0.0204429	0.582768	0.0851197	-0.68107	-1.3342
Chr01_Occ:52120001-52140000	1.35036	-1.74292	-0.773384	2.94774	8.20006	1.5813	-3.43566	-7.51627	2.26976	-3.07568	2.46357
Chr01_Occ:52140001-52160000	1.01998	3.18631	1.23094	5.80001	5.04364	2.86996	1.42526	0.756385	-1.3287	0.699611	1.45364
Chr01_Occ:52160001-52180000	0.680633	2.4439	2.09821	-0.139902	-0.103254	1.81237	0.550242	0.612319	NA	-0.335884	2.66353
Chr01_Occ:52180001-52200000	1.08468	-2.05965	0.672209	2.57721	0.980574	1.17499	-1.30287	3.03127	0.81913	-0.128134	0.734215
Chr01_Occ:52200001-52220000	-0.138514	3.62549	-1.6476	1.93469	1.71247	3.78137	0.495872	-2.08919	-0.196258	-0.689542	0.905029
Chr01_Occ:5220001-5240000	-0.236933	0.133068	-1.72851	1.71716	2.54786	3.35887	3.09186	-0.0772947	1.88517	-1.42954	-0.23162
Chr01_Occ:52240001-52260000	1.57332	3.34477	5.27758	2.96679	3.72646	5.06834	2.03048	-0.766728	0.0185453	1.78844	-1.15557
Chr01_Occ:52260001-52280000	0.527603	0.628383	3.14883	3.86311	4.04178	4.24069	1.09325	-0.534043	-0.820526	-0.275979	0.0110797
Chr01_Occ:52280001-52300000	-4.72916	-1.01405	-4.79947	1.22885	4.67926	3.07704	-2.13913	-1.42267	-1.74029	-1.08059	2.7378
Chr01_Occ:52300001-52320000	-4.34007	3.90998	6.91736	3.8321	10.3508	3.37266	-1.22631	-3.86959	-1.12243	-3.10803	-0.942977
Chr01_Occ:52320001-52340000	0.281464	4.38602	2.17878	2.00729	4.96288	0.823829	-0.170298	1.07756	1.64124	-0.790934	0.313372
Chr01_Occ:52340001-52360000	1.57287	1.5254	2.49153	1.59157	6.75073	1.0944	1.45284	-2.56714	-1.39975	0.482015	-2.42565
Chr01_Occ:52360001-52380000	-0.118522	3.03098	4.33904	3.34324	2.90523	-1.06495	2.25133	0.409653	0.75663	3.94324	-1.11406
Chr01_Occ:52380001-52400000	1.5687	1.46621	1.82398	2.34932	2.1963	0.846808	-0.277021	0.387817	-0.522785	-0.869028	0.106902
Chr01_Occ:52400001-52420000	-1.02082	-1.7431	1.55925	3.46042	2.55828	2.62234	2.1674	-0.653804	2.36027	-0.0502941	0.692661
Chr01_Occ:5240001-5260000	2.34677	1.07021	3.37926	3.08918	2.55231	2.62662	1.13354	1.35759	-0.0672442	-1.57188	-0.458475
Chr01_Occ:52420001-52440000	5.1327	5.2514	3.52929	2.3884	3.24049	0.216834	3.52104	3.70451	2.03088	1.24985	0.61198
Chr01_Occ:52440001-52460000	6.39889	1.97407	6.84915	3.85442	4.23938	4.65686	2.50575	3.1073	-0.0575508	-2.71751	-1.77042
Chr01_Occ:52460001-52480000	3.71307	5.76033	3.17037	5.62725	7.14676	5.04379	0.211067	1.21768	2.60193	-4.80865	-1.38941
Chr01_Occ:52480001-52500000	2.93077	2.87955	6.67387	2.45103	3.53697	3.63999	1.19732	-0.455828	-1.10196	-0.524325	-0.322038
Chr01_Occ:52500001-52520000	-5.22147	-2.01708	4.16941	1.21317	9.09263	5.6967	-0.352915	2.37785	-3.22159	1.99669	-2.87452
Chr01_Occ:52520001-52540000	3.93219	2.7904	10.1993	1.0973	5.33014	6.39008	1.29769	2.16754	0.948123	1.49175	0.0874189
Chr01_Occ:52540001-52560000	2.52913	0.394703	5.15455	4.0554	3.85386	1.35157	0.648388	-0.0891547	-2.02888	1.84966	-0.0866956
Chr01_Occ:52560001-52580000	0.955607	-0.667959	3.97294	0.711929	1.34862	1.93163	-0.041333	-0.817921	-1.65427	-0.00795281	-0.867653
Chr01_Occ:52580001-52600000	-4.26078	7.65083	13.504	4.01695	2.34686	1.30125	0.629168	-1.29516	1.37839	5.14295	-2.0127
Chr01_Occ:52600001-52620000	-0.269719	1.22547	5.16182	-2.79393	-0.72457	2.6343	0.0660154	0.57738	-0.94716	1.49842	1.05151
Chr01_Occ:5260001-5280000	-3.63785	-2.87569	-1.94467	0.407476	-1.36311	-0.460929	-0.000904095	-1.36694	-0.190484	-1.58166	2.11193
Chr01_Occ:52620001-52640000	-0.331582	1.5177	3.55112	0.601007	3.69304	0.0708996	0.390081	-2.78605	-0.99993	0.653289	-0.357749
Chr01_Occ:52640001-52660000	3.88858	6.02088	7.72889	2.51038	4.72625	5.64637	2.49657	0.89004	-0.309002	1.44096	-1.48239
Chr01_Occ:52660001-52680000	3.67697	4.72287	1.07937	1.88648	3.95391	4.0148	0.885395	-1.62047	1.41307	0.457395	-0.783166
Chr01_Occ:52680001-52700000	3.31013	1.76309	2.90955	1.75973	4.29801	3.06181	0.965984	-0.474035	5.11777	2.82457	1.47975
Chr01_Occ:52700001-52720000	-0.280741	2.74335	2.44726	1.10082	2.16836	6.29897	1.33022	-0.950383	-0.499449	0.213032	-1.82854
Chr01_Occ:52720001-52740000	0.228618	2.59249	-0.654295	-0.568363	3.3778	4.42871	-2.11857	-3.21404	-1.55025	1.41868	-0.359876
Chr01_Occ:52740001-52760000	8.84265	2.70894	3.74608	0.359285	6.66562	5.94266	-1.12832	0.796257	0.0684785	0.62358	1.34046
Chr01_Occ:52780001-52800000	0.801228	6.1348	7.9075	5.50814	7.99916	9.1472	2.0316	1.77078	0.656602	-0.303868	-0.986052
Chr01_Occ:52800001-52820000	1.15877	2.90174	4.21442	6.13858	7.39431	8.74939	0.0103049	0.24476	2.05298	0.0830637	-0.588503
Chr01_Occ:52820001-52840000	4.24958	5.65268	7.34053	2.49462	10.4799	9.45447	1.37854	0.808113	2.25297	1.55147	-1.721
Chr01_Occ:52840001-52860000	-0.123229	7.40937	4.09678	5.329	2.50216	4.53959	-1.33316	2.82615	1.28157	1.44691	2.02031
Chr01_Occ:52860001-52880000	3.26871	1.67594	5.68352	3.06112	5.32335	5.45434	-1.04741	4.98325	1.5614	2.13019	0.355391
Chr01_Occ:52880001-52900000	1.6762	-1.28761	3.95643	2.09115	4.94925	3.23929	1.04071	0.460354	0.40244	0.618583	1.43533
Chr01_Occ:52900001-52920000	-1.03099	0.44929	3.78074	3.81713	-2.083	0.902984	-1.25272	0.251462	0.387543	0.110958	-1.3295
Chr01_Occ:52920001-52940000	-0.376516	1.89949	1.60183	3.63322	-0.0538229	1.88882	-0.887529	-0.810069	-1.47671	0.362763	-0.437434
Chr01_Occ:52940001-52960000	-1.77696	4.17958	4.1362	4.09734	4.35737	2.83593	2.48678	2.29267	0.579166	-1.71524	-0.603148
Chr01_Occ:52980001-5.3e+07	2.64243	-0.176208	2.75533	1.40296	0.333361	3.16175	1.05455	0.425014	-0.0744044	-2.1934	-1.23109
Chr01_Occ:53000001-53020000	4.30495	6.43262	4.35219	4.15796	5.17211	1.16096	0.493627	2.18787	0.0267529	-0.291268	0.332093
Chr01_Occ:5300001-5320000	3.61203	6.43127	2.78918	3.16737	0.93077	1.02863	-0.647854	-2.06722	-0.661144	0.212573	0.237746
Chr01_Occ:53020001-53040000	2.16673	-1.30424	1.50792	-2.76135	3.97533	-1.05716	0.171545	0.34896	3.94139	-0.0927908	-1.94403
Chr01_Occ:53040001-53060000	-0.760444	-0.404748	6.36108	0.847633	2.92654	2.30758	-0.590522	2.10263	-0.450658	0.686668	-2.13479
Chr01_Occ:53060001-53080000	5.87242	1.7499	5.82329	1.74038	1.59481	4.4738	-0.729914	-0.387003	0.171293	1.49298	-0.397229
Chr01_Occ:53080001-53100000	3.58784	2.19762	2.09745	2.83441	2.09189	4.52569	1.66729	1.11209	-1.38131	-0.408452	-0.324292
Chr01_Occ:53100001-53120000	3.46978	1.3419	4.26384	1.36326	5.32618	0.930588	1.68621	2.13528	-0.141471	1.21108	-4.13771
Chr01_Occ:53160001-53180000	-0.723226	-0.872271	0.338035	1.39658	1.39433	3.76906	1.45542	-0.329355	-0.552146	0.685451	-2.60415
Chr01_Occ:53180001-53200000	1.64605	0.12745	3.68193	-1.30194	3.44878	0.564631	0.881107	-0.592121	-1.842	-0.710636	-4.50793
Chr01_Occ:53200001-53220000	1.24183	5.80694	3.3501	3.87069	4.51949	4.20963	2.67634	-1.54955	1.43077	1.10313	-1.74203
Chr01_Occ:5320001-5340000	-1.87754	3.05429	-0.605867	-2.00385	2.73536	3.6491	-1.33921	-2.39076	0.287778	2.36287	0.127558
Chr01_Occ:53220001-53240000	0.885246	0.125126	2.75758	1.59477	0.861555	2.66425	-0.239456	-0.404233	-0.83354	0.366684	0.49571
Chr01_Occ:53260001-53280000	0.1418	2.74825	4.83622	4.74816	8.46649	4.97586	1.39883	-1.62198	1.43813	-0.727975	-1.69987
Chr01_Occ:53280001-53300000	0.870596	3.18249	5.87931	4.63813	4.36501	5.80406	6.37894	4.44117	3.09556	2.97767	-2.15799
Chr01_Occ:53300001-53320000	-0.551132	1.81909	3.84562	-1.323	2.44194	1.88399	-0.612436	1.2999	-0.806977	-0.0307526	-1.69117
Chr01_Occ:53320001-53340000	3.43683	1.60839	5.3078	2.69756	2.55178	2.5525	1.73009	1.71308	-0.0354278	-1.08039	0.561627
Chr01_Occ:53340001-53360000	1.75263	0.898074	2.27339	1.34703	0.157787	0.746506	-0.570078	2.24807	-0.122852	1.11838	-2.25481
Chr01_Occ:53360001-53380000	1.16827	0.734189	4.54362	2.916	5.35934	0.256153	1.74279	-1.30632	3.20135	1.3863	1.56708
Chr01_Occ:53380001-53400000	2.90074	3.40067	4.58469	0.0413021	0.633639	2.00662	3.30197	-0.156726	0.367481	1.25556	-1.08987
Chr01_Occ:53400001-53420000	0.727773	3.26881	2.30375	-1.86918	2.51617	2.93725	2.20878	-0.889492	2.50861	-0.242613	-0.380739
Chr01_Occ:5340001-5360000	0.139885	0.995776	6.55271	2.26355	1.23083	2.11087	0.873463	-0.356413	0.011759	0.318047	-0.285556
Chr01_Occ:53420001-53440000	4.30784	10.9849	5.98651	2.66677	5.09989	7.19315	3.12871	-1.20081	-2.24665	-0.0966621	0.514949
Chr01_Occ:53440001-53460000	2.85409	3.0516	2.89873	-0.528938	3.53653	4.14574	2.28571	2.17861	-1.1619	1.61692	-0.632822
Chr01_Occ:53460001-53480000	-2.58347	2.51654	0.0250697	-0.775629	0.588427	1.80669	0.314415	0.340667	-1.14258	0.146454	2.02615
Chr01_Occ:53500001-53520000	2.55152	1.10973	-0.581194	1.87872	2.63681	2.78776	2.12254	-2.21639	-0.385826	-0.77986	4.87591
Chr01_Occ:53520001-53540000	-1.17063	-0.44685	2.69022	0.730969	2.33036	2.45093	-0.0649445	3.02278	0.48299	1.23637	2.10709
Chr01_Occ:53540001-53560000	6.51991	3.18109	3.51608	2.70734	0.503021	3.01093	0.877655	1.15329	0.17796	2.11273	0.12923
Chr01_Occ:53560001-53580000	4.41655	6.44937	4.25007	0.389975	3.36351	3.13136	-1.23076	-0.849507	-0.289283	0.618919	-1.73076
Chr01_Occ:53580001-53600000	3.77523	3.92557	-0.330443	0.921778	4.81402	2.32352	2.21003	-0.898712	-3.25404	0.205086	1.1183
Chr01_Occ:53600001-53620000	0.545641	0.0535615	0.385458	1.6249	2.488	1.01513	-0.734947	0.799167	-0.61861	-0.642011	1.16053
Chr01_Occ:5360001-5380000	7.29959	6.65871	8.02889	4.88893	2.87883	1.39813	0.873151	1.17796	1.14051	2.27043	-1.11538
Chr01_Occ:53620001-53640000	-0.302023	-1.77941	-1.97185	1.18131	1.28358	3.489	6.08305	4.43512	4.05973	2.43789	-0.143696
Chr01_Occ:53660001-53680000	1.93129	0.173643	0.221701	1.21423	1.93626	2.6722	2.53998	0.308488	-0.203562	0.321696	-0.285354
Chr01_Occ:53700001-53720000	2.70397	1.6668	2.52809	3.14169	2.18342	2.99646	1.27846	1.25151	-0.675774	1.92167	-0.799486
Chr01_Occ:53720001-53740000	-1.20384	2.5171	4.41763	4.01509	2.20626	0.225722	-0.492937	-0.770735	-0.327888	-0.625527	-1.46903
Chr01_Occ:53760001-53780000	3.50552	0.772912	2.66529	0.779963	2.35397	3.45819	-0.540601	-1.05295	1.16403	-3.07178	1.07504
Chr01_Occ:53780001-53800000	-0.287996	-4.26663	2.16896	9.84349	8.62735	2.27384	-0.250272	1.88855	0.783386	-0.921834	-2.4347
Chr01_Occ:53800001-53820000	-1.30174	-2.70044	-3.38762	-0.628607	2.21568	1.85502	-3.43843	0.444797	-2.90798	-1.21987	0.0548657
Chr01_Occ:5380001-5400000	14.9592	3.96999	6.38627	2.17151	-0.337691	0.876291	7.34783	-4.67291	6.1912	5.75852	1.86322
Chr01_Occ:53820001-53840000	4.07627	3.46164	4.78733	-0.011311	1.42951	3.08417	0.794664	0.417339	0.962992	1.63787	-0.249557
Chr01_Occ:53840001-53860000	0.671914	0.736702	4.90427	2.37701	7.51651	2.33881	0.0669081	-2.25002	1.06958	0.861631	-0.536646
Chr01_Occ:53860001-53880000	1.85511	2.35896	11.57	4.34454	1.00569	1.36251	3.64751	-0.554574	0.864618	-1.79558	3.20305
Chr01_Occ:53880001-53900000	6.3307	6.37951	5.73054	2.23037	1.01101	10.1999	2.19832	3.02278	-0.575599	1.38049	-0.243588
Chr01_Occ:53900001-53920000	2.25757	0.161515	1.52802	0.159514	2.32257	3.35965	1.05562	2.29856	1.86471	-0.881983	1.88655
Chr01_Occ:53940001-53960000	3.64012	1.03193	1.35837	1.72348	6.28259	2.21641	-1.21833	0.689498	-2.05503	-0.379875	-2.12655
Chr01_Occ:53980001-5.4e+07	4.43977	2.3673	5.14908	3.70223	3.82608	5.26525	-0.939205	-2.21043	-1.77172	-1.59906	1.92799
Chr01_Occ:54000001-54020000	1.21891	0.63689	1.70705	0.0847433	7.46595	5.94445	1.54616	-0.565647	0.287272	0.814963	-1.94932
Chr01_Occ:5400001-5420000	2.52727	1.95782	4.73446	2.187	2.81115	-0.646489	2.75785	2.363	1.95212	1.46477	0.433468
Chr01_Occ:540001-560000	-1.19388	-2.57087	2.34716	1.88279	0.79856	0.872282	-1.83154	0.0478634	1.13693	-0.0344462	0.179119
Chr01_Occ:54020001-54040000	0.212474	1.8318	1.97975	2.37743	1.68481	3.37666	0.766217	-0.613447	0.691081	-0.581383	-0.398063
Chr01_Occ:54040001-54060000	-1.35464	3.44758	0.889857	4.89624	4.78913	6.84583	-2.75728	-1.1074	1.92534	-0.961518	-1.08477
Chr01_Occ:54060001-54080000	-24.3107	-15.7764	-22.2826	-3.83744	-4.49313	-1.60719	-7.90902	-5.47343	-1.257	-0.683729	2.16736
Chr01_Occ:54100001-54120000	8.20453	9.98614	-1.42691	4.9056	-1.77693	5.81097	-3.10563	-0.730997	-0.394367	-0.0131684	0.67362
Chr01_Occ:54120001-54140000	-11.1589	-12.6452	-10.4817	-0.972831	-3.18181	0.028819	-4.80243	-2.03412	0.770074	-3.60294	-2.87227
Chr01_Occ:54140001-54160000	-0.25677	2.34707	-0.0180948	1.96282	0.649292	0.72379	0.931497	2.19869	0.137643	0.315726	3.42508
Chr01_Occ:54160001-54180000	0.522617	1.10825	0.371559	-1.2694	1.28324	-0.814784	-3.86361	-1.19852	-0.130947	-1.79321	0.312503
Chr01_Occ:54180001-54200000	-4.70749	-5.22006	-1.86763	1.88666	3.14169	-1.4834	-2.88188	-3.72362	-1.82341	-6.57703	-2.84746
Chr01_Occ:5420001-5440000	-2.80716	5.03964	3.29317	1.6625	8.33115	4.65418	1.86262	4.62166	2.53124	-1.66359	2.2861
Chr01_Occ:54220001-54240000	2.97051	1.90175	1.7908	2.59917	-0.903758	1.65771	3.12375	-0.832718	0.238717	0.3304	-0.90856
Chr01_Occ:54260001-54280000	-1.83765	1.88762	-1.67838	1.04583	-0.94616	1.0652	0.929279	0.889098	0.618416	-2.04917	-0.376799
Chr01_Occ:54300001-54320000	0.634109	3.08133	-0.646067	0.20286	1.7465	-0.280934	-0.0427744	0.222774	0.508297	-0.646832	-0.956625
Chr01_Occ:54320001-54340000	-4.38023	-1.22843	-0.641972	0.447114	2.38577	-0.530691	-0.562324	-2.23665	-2.12689	-1.9632	0.212307
Chr01_Occ:5440001-5460000	4.18592	2.26937	1.31651	-1.22103	2.1848	3.00861	1.78501	0.293206	-0.866414	1.16376	1.29783
Chr01_Occ:54440001-54460000	2.16085	6.36694	3.40768	1.04816	5.30588	2.24217	1.88566	-2.40763	-1.04668	0.49391	-1.61644
Chr01_Occ:54460001-54480000	5.60549	0.176302	4.74869	2.68169	6.60146	2.96699	0.787648	-2.80424	-2.00453	0.894177	-1.93607
Chr01_Occ:54480001-54500000	9.36132	5.44096	5.06285	0.862621	2.64528	2.47872	0.0848344	-0.993753	-2.60028	0.442471	-2.50994
Chr01_Occ:54520001-54540000	2.73079	1.28888	3.55154	0.627556	2.47001	2.02657	0.0862454	-0.960371	1.17027	-0.563808	-0.0154724
Chr01_Occ:54540001-54560000	3.3504	2.56288	3.72407	2.28575	2.4588	4.25401	0.330249	-0.706557	-0.87921	-0.0411188	-2.1567
Chr01_Occ:54580001-54600000	3.35375	2.48673	4.23331	0.750044	5.89171	3.10232	0.609761	-1.50778	1.9216	-0.43395	-0.308782
Chr01_Occ:54600001-54620000	2.89626	1.2864	5.33203	5.01781	1.39371	2.91771	-0.476873	-1.63774	1.13016	-0.376133	2.55397
Chr01_Occ:5460001-5480000	-0.413629	2.31416	3.32281	0.769829	-0.38764	7.85104	0.333873	-1.07425	0.947182	-1.87357	1.78447
Chr01_Occ:54620001-54640000	0.120662	2.16068	3.59489	1.5835	2.89684	-0.146566	-1.6392	1.10523	-0.137562	1.23506	0.923404
Chr01_Occ:54640001-54660000	3.10081	4.49854	2.74937	3.94469	4.5357	3.70407	0.833384	-0.478907	-0.0458472	3.32908	-2.03699
Chr01_Occ:54660001-54680000	5.22031	5.31781	5.5438	4.10927	2.98891	3.78765	3.11638	0.960845	2.22489	-1.64026	0.0967
Chr01_Occ:54680001-54700000	1.72796	-0.570652	-1.25313	1.48073	2.31018	2.43031	-0.377622	-0.53795	-0.436173	0.0194382	0.275051
Chr01_Occ:54700001-54720000	-1.27592	1.83682	2.16681	3.87498	2.98995	-0.485773	-1.52304	-2.82417	1.89652	3.79479	1.78346
Chr01_Occ:54720001-54740000	4.15725	2.27198	2.8234	4.06921	2.64254	3.1806	4.40318	-0.231943	-0.926821	0.605185	-0.469357
Chr01_Occ:54740001-54760000	-1.27666	0.0882574	-1.30715	0.440239	1.13255	0.142403	3.42633	1.22558	0.629286	4.97127	0.271937
Chr01_Occ:54760001-54780000	3.56152	6.42211	-1.11831	3.16103	2.75364	4.2889	2.44087	3.90879	4.05916	5.65959	-1.55415
Chr01_Occ:54780001-54800000	0.00705972	-2.02593	-1.29698	0.5553	0.801054	6.82166	-1.13992	-0.894631	1.10621	-0.982438	-0.878816
Chr01_Occ:54800001-54820000	2.38363	-0.105431	2.17749	4.2621	1.90943	2.97299	-0.205222	-0.116885	0.939499	0.795266	0.136414
Chr01_Occ:5480001-5500000	-1.44754	-3.42813	1.61075	1.23268	0.831173	3.3041	2.07284	4.84839	-1.3665	2.30993	1.53944
Chr01_Occ:54820001-54840000	-1.8314	-3.55001	-0.0245331	1.16442	2.74288	1.95118	-1.00983	-1.35359	-2.95838	1.29877	-1.36166
Chr01_Occ:54840001-54860000	6.58787	3.58443	2.29438	3.0868	3.25256	4.00254	1.36845	-0.251018	-0.0573157	-1.14753	0.675424
Chr01_Occ:54860001-54880000	2.26743	8.66699	11.487	4.06793	4.85108	5.23359	-1.35442	-2.81295	-1.06768	-1.29241	2.31548
Chr01_Occ:54900001-54920000	3.73783	3.05196	6.03605	2.76747	2.13226	2.51778	0.714318	2.13682	1.71889	0.656804	-0.813176
Chr01_Occ:54920001-54940000	3.58353	-0.374228	4.0763	5.03603	3.58037	3.43267	2.439	1.3549	0.0397907	0.432472	0.98705
Chr01_Occ:54940001-54960000	8.98241	2.11644	7.18604	6.05912	6.62231	6.7741	-0.410836	1.59714	-1.49183	-0.312262	1.76372
Chr01_Occ:54960001-54980000	6.15994	0.339465	2.34767	3.88134	0.0966914	8.63562	-0.665299	-1.79	-0.829298	-3.28334	0.437458
Chr01_Occ:55000001-55020000	2.69685	-2.6154	-1.11058	-0.307647	1.63037	1.04266	-0.644111	-0.0927859	0.296392	1.73404	3.6167
Chr01_Occ:5500001-5520000	2.67319	0.263118	0.0776593	1.36372	2.82002	2.78473	0.854587	0.50946	0.0596167	0.31769	-2.49373
Chr01_Occ:55040001-55060000	-0.197688	-1.80504	-0.356823	2.23182	1.8263	0.738645	-0.23643	0.429324	1.01999	-0.783638	2.70189
Chr01_Occ:55060001-55080000	2.50287	1.69478	4.966	2.5826	2.36451	4.93611	0.725663	-1.41528	2.18437	-0.00607807	-0.225113
Chr01_Occ:55080001-55100000	5.97576	0.34622	2.94159	2.93555	3.2042	4.39135	-1.62517	1.78193	1.34156	-0.659461	1.83389
Chr01_Occ:55100001-55120000	4.79123	1.51701	4.34564	1.18346	4.02034	2.27106	1.68029	-0.781416	-1.5627	-0.167151	-0.260889
[truncated: 37,707 more rows]
