# Supplementary material for: Haploblocks contribute to parallel climate adaptation following global invasion of a cosmopolitan plant
Source: Nat Ecol Evol. 2025 Jul 8;9(8):1441–55. doi: 10.1038/s41559-025-02751-2 (PMC12328208; doi:10.1038/s41559-025-02751-2)
Supplement: Supplementary file 17 — Individual-scale common garden dataset. [file 41559_2025_2751_MOESM17_ESM.xlsx]

## Sheet: IndvidualData
Garden	Continent	File	Population	Latitude	Longitude	Rep	hb7a1	hb7a2	hb7b	hb9	hb13	Survived1st	GrowthRate	FloweredFull	FlowerHeadNumberFull	SeedSetMassFull
Toronto	NAM	mis_13_4_NAM.bam	13	33.0952	-87.6894	4	0	0	0	0	0	1	0.00917678	1	0	0
Toronto	NAM	mis_14_3_NAM.bam	14	33.4524	-87.1517	3	0	0	0	0	0	0	0.00927013	1	0	0
Toronto	NAM	mis_50_2_NAM.bam	50	51.2856	-80.6235	2	1	0	0	0	0.5	0	0.0112079	0	0	0
Toronto	EUR	mis_138_1_EUR.bam	138	47.851	3.60583	1	0	0	0	0	0	0	0.0114529	0	0	0
Toronto	EUR	mis_65_4_EUR.bam	65	46.1584	-1.15838	4	0	0	0	0	1	0	0.0120948	0	0	0
Toronto	NAM	mis_18_3_NAM.bam	18	35.3573	-86.8427	3	0.5	0	0	0	0	1	0.0127064	1	0	0
Uppsala	NAM	sw_30_5_NAM.bam	30	40.1884	-81.8946	5	0	0	0	0	0	1	0.014576	0	0	0
Toronto	NAM	mis_31_5_NAM.bam	31	40.5928	-81.5239	5	0	0	0	0	0	0	0.0156632	1	0	0
Toronto	NAM	mis_48_2_NAM.bam	48	51.2694	-80.6443	2	0.5	0	0	0	0	0	0.0172917	0	0	0
Toronto	NAM	mis_15_3_NAM.bam	15	33.8143	-86.8094	3	0	0	0	0	0.5	1	0.0182242	1	0	0
Uppsala	EUR	sw_156_2_EUR.bam	156	41.3886	2.18889	2	0	0	0	0	1	1	0.0204481	0	0	0
Toronto	EUR	mis_124_2_EUR.bam	124	50.1263	8.66226	2	0	0	0	0	0	1	0.0205647	1	0	0
Montpellier	NAM	fr_45_2_NAM.bam	45	47.7124	-79.8282	2	0	0.5	0.5	0	0	1	0.0206121	0	0	0
Toronto	NAM	mis_37_5_NAM.bam	37	42.8762	-79.1791	5	0	0	0	0.5	0	1	0.0206397	0	0	0
Uppsala	NAM	sw_33_1_NAM.bam	33	41.4741	-81.1473	1	0	0	0	0.5	0	1	0.0208269	1	1	0
Lafayette	EUR	cg_135_1_EUR.bam	135	48.4108	4.14433	1	0	1	0	0	0.5	0	0.021177	0	0	0
Toronto	NAM	mis_11_3_NAM.bam	11	32.4189	-88.5031	3	0	0.5	0	1	0.5	1	0.0212975	1	0	0
Toronto	NAM	mis_32_1_NAM.bam	32	41.0211	-81.3529	1	0	0.5	0	1	0	1	0.0215733	1	0	0
Toronto	NAM	mis_22_2_NAM.bam	22	37.3819	-85.9015	2	0	0	0	0	0	1	0.0217085	1	0	0
Toronto	EUR	mis_124_4_EUR.bam	124	50.1263	8.66226	4	0	0	0	0	0	1	0.0218159	1	0	0
Uppsala	NAM	sw_35_7_NAM.bam	35	42.192	-79.8373	7	0.5	0	0.5	0	0	0	0.0228179	0	0	0
Toronto	NAM	mis_6_3_NAM.bam	6	30.3939	-89.7609	3	0	0	0	0	0	1	0.023077	1	1	0
Toronto	NAM	mis_11_5_NAM.bam	11	32.4189	-88.5031	5	0	0.5	0	0	0	0	0.0230823	0	0	0
Lafayette	NAM	cg_43_1_NAM.bam	43	46.2237	-79.3592	1	0	0.5	0	0	0	1	0.0231614	0	0	0
Toronto	NAM	mis_1_2_NAM.bam	1	30.3052	-92.01	2	0	0.5	0	0	1	1	0.0263666	1	0	0
Uppsala	NAM	sw_20_2_NAM.bam	20	36.4756	-86.7026	2	0.5	0	0	0	0	0	0.0266115	0	0	0
Toronto	NAM	mis_17_5_NAM.bam	17	34.9204	-86.9224	5	0.5	0	0	0.5	0	1	0.0266374	1	2	0
Uppsala	EUR	sw_130_2_EUR.bam	130	50.656	5.71249	2	0.5	0	0	0	1	1	0.0271357	0	0	0
Uppsala	NAM	sw_39_1_NAM.bam	39	43.6438	-80.0314	1	0	0	0	0.5	0.5	1	0.0271527	0	0	0
Uppsala	NAM	sw_33_4_NAM.bam	33	41.4741	-81.1473	4	0	0	0	0.5	0	1	0.0271861	1	14	0
Lafayette	NAM	cg_50_4_NAM.bam	50	51.2856	-80.6235	4	0	0	0	0	0.5	0	0.027357	0	0	0
Toronto	EUR	mis_140_4_EUR.bam	140	47.0887	3.08742	4	0	0	0	0.5	0	0	0.0274225	0	0	0
Toronto	EUR	mis_133_3_EUR.bam	133	49.2689	4.07032	3	0	0	0	0	0	1	0.0274433	1	0	0
Toronto	NAM	mis_47_1_NAM.bam	47	49.0748	-81.0208	1	0	1	0.5	0	0	1	0.0274574	0	0	0
Uppsala	EUR	sw_150_4_EUR.bam	150	45.9027	4.72856	4	0	0	0	0.5	0	1	0.0274634	0	0	0
Uppsala	EUR	sw_108_7_EUR.bam	108	46.1432	13.0505	7	0	0.5	0	1	0	0	0.0281882	0	0	0
Toronto	EUR	mis_127_2_EUR.bam	127	50.9518	7.31839	2	0	0	0	0	1	0	0.0282679	0	0	0
Toronto	NAM	mis_28_5_NAM.bam	28	39.8272	-83.0465	5	0	0	0.5	0.5	0	1	0.0283746	1	0	0
Uppsala	NAM	sw_47_7_NAM.bam	47	49.0748	-81.0208	7	0	0.5	0	0	0.5	1	0.0288973	1	12	0
Lafayette	EUR	cg_66_4_EUR.bam	66	47.9951	-4.0554	4	0	0.5	0.5	0	0	0	0.0307599	0	0	0
Lafayette	EUR	cg_82_3_EUR.bam	82	51.5687	4.76064	3	0	0	0.5	0	0.5	1	0.0309767	0	0	0
Uppsala	EUR	sw_80_3_EUR.bam	80	50.8143	4.37293	3	0	0	0	0	0	0	0.0316765	0	0	0
Uppsala	NAM	sw_30_1_NAM.bam	30	40.1884	-81.8946	1	0	0	0	0	0.5	0	0.0323278	0	0	0
Uppsala	NAM	sw_22_5_NAM.bam	22	37.3819	-85.9015	5	0	0	0	0.5	0	1	0.0323936	1	0	0
Uppsala	NAM	sw_12_5_NAM.bam	12	32.7537	-88.0293	5	0	0	0	0	0	0	0.0334344	0	0	0
Uppsala	NAM	sw_45_5_NAM.bam	45	47.7124	-79.8282	5	0	0.5	0.5	0.5	0.5	0	0.0334544	0	0	0
Toronto	NAM	mis_6_1_NAM.bam	6	30.3939	-89.7609	1	0	0	0	0	0	1	0.0343555	1	0	0
Uppsala	EUR	sw_119_7_EUR.bam	119	47.2121	9.5634	7	0	0	0	0	0	1	0.0343923	1	1	0
Toronto	NAM	mis_30_5_NAM.bam	30	40.1884	-81.8946	5	0	0	0.5	0	0	1	0.0346495	1	0	0
Uppsala	NAM	sw_21_1_NAM.bam	21	36.8782	-86.3511	1	0	0	0	0	0.5	1	0.0348359	0	0	0
Toronto	EUR	mis_129_3_EUR.bam	129	50.9328	6.92958	3	0	0	0	0	0	1	0.0352544	0	0	0
Lafayette	EUR	cg_102_3_EUR.bam	102	48.133	15.2762	3	0	0	0	0	0.5	0	0.0353908	0	0	0
Lafayette	NAM	cg_36_5_NAM.bam	36	42.4643	-79.18	5	0	0	0	0	0	0	0.0357342	0	0	0
Uppsala	EUR	sw_144_8_EUR.bam	144	46.9404	4.30969	8	0	0	0	0.5	0	1	0.0362342	0	0	0
Toronto	EUR	mis_135_1_EUR.bam	135	48.4108	4.14433	1	0	0	0	0.5	0	1	0.036293	1	0	0
Uppsala	EUR	sw_80_4_EUR.bam	80	50.8143	4.37293	4	0	0	0	0.5	0	1	0.0364482	1	3	0
Toronto	EUR	mis_138_4_EUR.bam	138	47.851	3.60583	4	0	0	0	0	0	1	0.0365239	1	0	0
Lafayette	EUR	cg_154_2_EUR.bam	154	45.6604	3.15217	2	0	0	0	0	1	1	0.0369268	0	0	0
Uppsala	NAM	sw_47_8_NAM.bam	47	49.0748	-81.0208	8	0	1	0	0	0.5	0	0.0373985	0	0	0
Montpellier	NAM	fr_46_1_NAM.bam	46	48.431	-80.3267	1	0	0.5	0.5	0	0.5		0.0376373	0	0	0
Toronto	EUR	mis_69_1_EUR.bam	69	48.3106	-3.15612	1	0.5	0	0	0	0.5	1	0.038023	1	0	0
Uppsala	NAM	sw_23_4_NAM.bam	23	37.7624	-85.3421	4	0	0	0	0.5	0	1	0.0385105	0	0	0
Lafayette	NAM	cg_40_1_NAM.bam	40	44.0261	-79.5453	1	0	0	0	1	0.5	0	0.0387288	0	0	0
Uppsala	NAM	sw_17_6_NAM.bam	17	34.9204	-86.9224	6	0.5	0	0	0	0.5	1	0.0390669	1	0	0
Toronto	EUR	mis_127_3_EUR.bam	127	50.9518	7.31839	3	0	0	0	0	0.5	1	0.0399535	1	0	0
Lafayette	NAM	cg_15_2_NAM.bam	15	33.8143	-86.8094	2	0	0	0	0	1	0	0.0399697	0	0	0
Uppsala	NAM	sw_27_6_NAM.bam	27	39.5811	-83.7225	6	0	0	0.5	0.5	0	0	0.0400951	0	0	0
Uppsala	EUR	sw_72_6_EUR.bam	72	49.497	-1.46699	6	0	0	0	0	0	1	0.0403582	1	1	0
Toronto	EUR	mis_93_3_EUR.bam	93	56.9516	9.86449	3	0	1	0	0	1	1	0.0407531	1	0	0
Lafayette	EUR	cg_98_2_EUR.bam	98	50.081	14.4822	2	0	0	0	0.5	1	0	0.0410872	0	0	0
Toronto	EUR	mis_150_5_EUR.bam	150	45.9027	4.72856	5	0	0	0	0.5	0.5	1	0.0413918	1	0	0
Uppsala	NAM	sw_24_3_NAM.bam	24	38.1507	-84.6777	3	0	0	0	0	0.5	1	0.0415697	0	0	0
Uppsala	EUR	sw_126_1_EUR.bam	126	50.5894	8.68313	1	0	0	0.5	0	0.5	1	0.0415876	1	4	0
Toronto	NAM	mis_32_2_NAM.bam	32	41.0211	-81.3529	2	0	0	0.5	0	0.5	0	0.0417477	0	0	0
Lafayette	NAM	cg_10_5_NAM.bam	10	32.0426	-88.8808	5	0	0	0	0	0	1	0.0421443	1	4	0
Toronto	NAM	mis_2_1_NAM.bam	2	30.12	-92.0722	1	0	0	0.5	0.5	0	1	0.0422159	1	0	0
Uppsala	NAM	sw_21_4_NAM.bam	21	36.8782	-86.3511	4	0	0	0	0	0.5	0	0.0426966	0	0	0
Toronto	EUR	mis_122_2_EUR.bam	122	48.726	9.21202	2	0	0	0.5	0.5	0.5	1	0.0433332	1	0	0
Toronto	EUR	mis_135_2_EUR.bam	135	48.4108	4.14433	2	0	0	0	0.5	0.5	1	0.0433781	1	0	0
Uppsala	NAM	sw_13_6_NAM.bam	13	33.0952	-87.6894	6	0	0	0	0	0	1	0.0433993	1	23	0
Lafayette	NAM	cg_40_3_NAM.bam	40	44.0261	-79.5453	3	0	0	0	0	0.5	0	0.0439571	0	0	0
Lafayette	EUR	cg_68_1_EUR.bam	68	48.1612	-4.04052	1	0	0.5	0	0	0.5	0	0.0441088	0	0	0
Uppsala	NAM	sw_50_6_NAM.bam	50	51.2856	-80.6235	6	0.5	0.5	0	0	0.5	1	0.0444329	0	0	0
Toronto	EUR	mis_150_4_EUR.bam	150	45.9027	4.72856	4	0	0	0	0.5	1	1	0.0444655	1	0	0
Uppsala	NAM	sw_39_5_NAM.bam	39	43.6438	-80.0314	5	0	0	0	0.5	0.5	0	0.0444814	0	0	0
Toronto	NAM	mis_46_5_NAM.bam	46	48.431	-80.3267	5	0	0	0	0	0.5	1	0.0447385	1	0	0
Uppsala	EUR	sw_95_8_EUR.bam	95	52.0934	16.6425	8	0.5	0	0	0.5	1	1	0.0450217	1	0	0
Montpellier	EUR	fr_93_3_EUR.bam	93	56.9516	9.86449	3	0	0	0	0	1		0.0457358	0	0	0
Lafayette	EUR	cg_124_5_EUR.bam	124	50.1263	8.66226	5	0	0	0	0	0.5	1	0.0461685	0	0	0
Uppsala	NAM	sw_44_2_NAM.bam	44	47.0678	-79.7895	2	0	0.5	0.5	0	0.5	1	0.0466558	1	0	0
Uppsala	EUR	sw_135_3_EUR.bam	135	48.4108	4.14433	3	0	0	0.5	0.5	0	1	0.0467614	0	0	0
Lafayette	NAM	cg_26_5_NAM.bam	26	39.1398	-84.3411	5	0	0	0.5	0.5	0	0	0.0470766	0	0	0
Lafayette	NAM	cg_42_5_NAM.bam	42	45.5271	-79.3145	5	0	1	1	0	0	0	0.0471603	0	0	0
Lafayette	NAM	cg_33_4_NAM.bam	33	41.4741	-81.1473	4	0.5	0	0	0	0	1	0.0472928	0	0	0
Lafayette	EUR	cg_66_7_EUR.bam	66	47.9951	-4.0554	7	0	0	0	0	0.5	0	0.0476154	0	0	0
Toronto	EUR	mis_130_4_EUR.bam	130	50.656	5.71249	4	0	0	0	0.5	0.5	1	0.0476972	1	0	0
Toronto	NAM	mis_20_3_NAM.bam	20	36.4756	-86.7026	3	0.5	0	0	0.5	0	1	0.0477367	1	0	0
Lafayette	EUR	cg_150_4_EUR.bam	150	45.9027	4.72856	4	0	0	0	0	0	1	0.0485448	1	1	0
Lafayette	EUR	cg_84_8_EUR.bam	84	53.0303	6.02198	8	0	0	0	0	0	0	0.0510128	0	0	0
Montpellier	NAM	fr_43_5_NAM.bam	43	46.2237	-79.3592	5	0	0.5	0.5	0	0.5		0.0510154	0	0	0
Toronto	NAM	mis_35_1_NAM.bam	35	42.192	-79.8373	1	0.5	0	0.5	0	0.5	0	0.0511847	0	0	0
Uppsala	NAM	sw_22_1_NAM.bam	22	37.3819	-85.9015	1	0	0	0	0.5	0	1	0.0525369	1	13	0
Toronto	NAM	mis_13_1_NAM.bam	13	33.0952	-87.6894	1	0	0	0	0	0.5	1	0.0533933	0	0	0
Uppsala	NAM	sw_19_4_NAM.bam	19	35.8104	-86.7785	4	0	0	0	0	0	1	0.0555826	1	2	0
Lafayette	EUR	cg_122_4_EUR.bam	122	48.726	9.21202	4	0	0	0	1	1	1	0.0596693	0	0	0
Lafayette	EUR	cg_84_6_EUR.bam	84	53.0303	6.02198	6	0	0	0	0	0.5	0	0.0596787	0	0	0
Lafayette	EUR	cg_66_6_EUR.bam	66	47.9951	-4.0554	6	0	0	0	0	0.5	1	0.0603875	0	0	0
Toronto	EUR	mis_68_4_EUR.bam	68	48.1612	-4.04052	4	0	0	0	0	0	1	0.0603953	1	0	0
Uppsala	EUR	sw_154_6_EUR.bam	154	45.6604	3.15217	6	0	0	0	0.5	0.5	0	0.060853	0	0	0
Lafayette	EUR	cg_156_3_EUR.bam	156	41.3886	2.18889	3	0	0	0	0	0.5	0	0.060905	0	0	0
Toronto	EUR	mis_66_2_EUR.bam	66	47.9951	-4.0554	2	0	0	0	0	0	1	0.0631401	0	0	0
Lafayette	NAM	cg_28_1_NAM.bam	28	39.8272	-83.0465	1	0	0	0	0	0.5	0	0.0640121	0	0	0
Lafayette	NAM	cg_46_4_NAM.bam	46	48.431	-80.3267	4	0.5	0	0.5	0	0	1	0.0650216	1	4	0
Lafayette	EUR	cg_138_4_EUR.bam	138	47.851	3.60583	4	0	0	0	0	0	0	0.0663857	0	0	0
Lafayette	NAM	cg_40_5_NAM.bam	40	44.0261	-79.5453	5	0	0	0	0	0.5	0	0.0684409	0	0	0
Toronto	NAM	mis_23_3_NAM.bam	23	37.7624	-85.3421	3	0	0	0.5	0.5	0	1	0.0703068	1	0	0
Toronto	NAM	mis_46_4_NAM.bam	46	48.431	-80.3267	4	0	0	0.5	0	0.5	1	0.070407	1	0	0
Uppsala	EUR	sw_157_2_EUR.bam	157	59.3536	18.0717	2	0	0	0	0	0.5	1	0.0709435	0	0	0
Lafayette	EUR	cg_112_1_EUR.bam	112	46.5051	6.71143	1	0	0	0	0.5	0	0	0.0720725	0	0	0
Lafayette	EUR	cg_154_3_EUR.bam	154	45.6604	3.15217	3	0	0	0	0.5	1	0	0.0722043	0	0	0
Toronto	EUR	mis_146_1_EUR.bam	146	47.0735	4.89223	1	0.5	0	0	0	0	1	0.0752305	1	0	0
Lafayette	NAM	cg_42_2_NAM.bam	42	45.5271	-79.3145	2	0	0	0.5	0	0.5	0	0.0790501	0	0	0
Montpellier	EUR	fr_150_1_EUR.bam	150	45.9027	4.72856	1	0	0.5	0	0.5	0		0.0851562	0	0	0
Lafayette	EUR	cg_77_4_EUR.bam	77	49.055	2.54941	4	0	0	0	0.5	0	0	0.0870405	0	0	0
Lafayette	NAM	cg_37_8_NAM.bam	37	42.8762	-79.1791	8	0	0	0	0	0	0	0.0922732	0	0	0
Lafayette	NAM	cg_25_2_NAM.bam	25	38.6658	-84.5785	2	0	0	0	0	0.5	0	0.108341	0	0	0
Lafayette	NAM	cg_27_4_NAM.bam	27	39.5811	-83.7225	4	0	0	0	0	0	0	0.109993	0	0	0
Lafayette	NAM	cg_41_2_NAM.bam	41	44.6934	-79.3936	2	0	0.5	0.5	0.5	0	0	0.110623	0	0	0
Lafayette	NAM	cg_14_1_NAM.bam	14	33.4524	-87.1517	1	0	0	0	0	0	0	0.124388	0	0	0
Lafayette	EUR	cg_102_1_EUR.bam	102	48.133	15.2762	1	0	0	0	1	0	0	0.129652	0	0	0
Toronto	NAM	mis_1_3_NAM.bam	1	30.3052	-92.01	3	0	0	0	0.5	0	0	999	0	0	0
Toronto	NAM	mis_10_4_NAM.bam	10	32.0426	-88.8808	4	0	0	0	1	0	0	999	0	0	0
Lafayette	NAM	cg_10_6_NAM.bam	10	32.0426	-88.8808	6	0	0	0	0	0	0	999	0	0	0
Toronto	EUR	mis_104_5_EUR.bam	104	47.851	17.2674	5	0	0	0	0.5	1	0	999	0	0	0
Montpellier	EUR	fr_106_1_EUR.bam	106	48.2189	15.3483	1	0.5	0	0	0	0	0	999	0	0	0
Uppsala	EUR	sw_106_1_EUR.bam	106	48.2189	15.3483	1	0	0	0	1	0.5	1	999	1	7	0
Montpellier	EUR	fr_106_2_EUR.bam	106	48.2189	15.3483	2	0.5	0	0.5	0	0	0	999	0	0	0
Toronto	EUR	mis_106_4_EUR.bam	106	48.2189	15.3483	4	0	0	0	0	0	0	999	0	0	0
Montpellier	EUR	fr_106_5_EUR.bam	106	48.2189	15.3483	5	0.5	0	0	0	0	0	999	0	0	0
Toronto	NAM	mis_11_1_NAM.bam	11	32.4189	-88.5031	1	0	0	0	0	0.5	0	999	0	0	0
Uppsala	NAM	sw_11_2_NAM.bam	11	32.4189	-88.5031	2	0	0.5	0	1	0	0	999	0	0	0
Toronto	EUR	mis_112_2_EUR.bam	112	46.5051	6.71143	2	0	0	0	0	0	0	999	0	0	0
Toronto	EUR	mis_112_3_EUR.bam	112	46.5051	6.71143	3	0	0	0	0	0	0	999	0	0	0
Toronto	EUR	mis_112_4_EUR.bam	112	46.5051	6.71143	4	0	0.5	0	0.5	0	0	999	0	0	0
Lafayette	NAM	cg_12_5_NAM.bam	12	32.7537	-88.0293	5	0	0	0	0	1	0	999	0	0	0
Toronto	NAM	mis_12_5_NAM.bam	12	32.7537	-88.0293	5	0	0	0	1	0.5	0	999	0	0	0
Toronto	EUR	mis_122_1_EUR.bam	122	48.726	9.21202	1	0	0	0	1	1	0	999	0	0	0
Toronto	EUR	mis_124_5_EUR.bam	124	50.1263	8.66226	5	0	0	0.5	1	0	0	999	0	0	0
Montpellier	EUR	fr_126_1_EUR.bam	126	50.5894	8.68313	1	0	0	0	1	0.5	0	999	0	0	0
Toronto	EUR	mis_126_1_EUR.bam	126	50.5894	8.68313	1	0	0	0	1	0.5	0	999	0	0	0
Toronto	EUR	mis_126_3_EUR.bam	126	50.5894	8.68313	3	0	0	0	0.5	0.5	0	999	0	0	0
Toronto	EUR	mis_126_4_EUR.bam	126	50.5894	8.68313	4	0	0	0	0	0	0	999	0	0	0
Lafayette	NAM	cg_13_1_NAM.bam	13	33.0952	-87.6894	1	0	0	0	0	0	0	999	0	0	0
Toronto	NAM	mis_13_2_NAM.bam	13	33.0952	-87.6894	2	0	0	0	0.5	0.5	0	999	0	0	0
Toronto	NAM	mis_13_5_NAM.bam	13	33.0952	-87.6894	5	0	0	0	0	0	0	999	0	0	0
Toronto	EUR	mis_130_1_EUR.bam	130	50.656	5.71249	1	0	0	0	0	0.5	0	999	0	0	0
Toronto	EUR	mis_130_2_EUR.bam	130	50.656	5.71249	2	0	0.5	0	0	0.5	0	999	0	0	0
Toronto	EUR	mis_130_3_EUR.bam	130	50.656	5.71249	3	0	0	0	0	1	0	999	0	0	0
Toronto	EUR	mis_135_5_EUR.bam	135	48.4108	4.14433	5	0	0	0	0	0	0	999	0	0	0
Toronto	EUR	mis_138_5_EUR.bam	138	47.851	3.60583	5	0	0	0	0.5	0	0	999	0	0	0
Toronto	NAM	mis_14_2_NAM.bam	14	33.4524	-87.1517	2	0	0	0	0	0.5	0	999	0	0	0
Lafayette	NAM	cg_14_4_NAM.bam	14	33.4524	-87.1517	4	0	0	0	0	0	0	999	0	0	0
Toronto	NAM	mis_14_4_NAM.bam	14	33.4524	-87.1517	4	0	0	0	0	0	0	999	1	3	0
Toronto	EUR	mis_144_1_EUR.bam	144	46.9404	4.30969	1	0	0	0.5	0.5	0	0	999	0	0	0
Toronto	EUR	mis_144_2_EUR.bam	144	46.9404	4.30969	2	0	0	0	0	0	0	999	0	0	0
Toronto	EUR	mis_144_3_EUR.bam	144	46.9404	4.30969	3	0	0	0	0	0	0	999	0	0	0
Toronto	EUR	mis_146_2_EUR.bam	146	47.0735	4.89223	2	0	0	0	0.5	0	0	999	0	0	0
Uppsala	EUR	sw_146_2_EUR.bam	146	47.0735	4.89223	2	0	0	0	0	0	0	999	0	0	0
Lafayette	EUR	cg_146_4_EUR.bam	146	47.0735	4.89223	4	0	0	0	0	0.5	0	999	0	0	0
Toronto	EUR	mis_149_5_EUR.bam	149	47.2365	4.72856	5	0.5	0	0	0	0	0	999	0	0	0
Montpellier	NAM	fr_15_2_NAM.bam	15	33.8143	-86.8094	2	0	0.5	0	0	1	0	999	0	0	0
Lafayette	NAM	cg_15_4_NAM.bam	15	33.8143	-86.8094	4	0	0	0	0	1	0	999	0	0	0
Toronto	NAM	mis_15_5_NAM.bam	15	33.8143	-86.8094	5	0	0	0	0.5	0	0	999	0	0	0
Toronto	EUR	mis_150_1_EUR.bam	150	45.9027	4.72856	1	0.5	0	0	0.5	0	0	999	0	0	0
Uppsala	EUR	sw_150_1_EUR.bam	150	45.9027	4.72856	1	0	0	0	0.5	0	1	999	0	0	0
Toronto	EUR	mis_150_2_EUR.bam	150	45.9027	4.72856	2	0	0	0	0.5	0	0	999	0	0	0
Toronto	EUR	mis_154_2_EUR.bam	154	45.6604	3.15217	2	0.5	0	0	0.5	1	0	999	0	0	0
Toronto	EUR	mis_154_4_EUR.bam	154	45.6604	3.15217	4	0.5	0	0	0	0.5	0	999	0	0	0
Uppsala	EUR	sw_154_8_EUR.bam	154	45.6604	3.15217	8	0	0	0	0.5	0.5	0	999	0	0	0
Uppsala	EUR	sw_155_1_EUR.bam	155	41.9895	2.82265	1	0	0.5	0	0	0.5	0	999	0	0	0
Lafayette	EUR	cg_155_4_EUR.bam	155	41.9895	2.82265	4	0	0	0.5	0.5	0	0	999	0	0	0
Toronto	EUR	mis_156_2_EUR.bam	156	41.3886	2.18889	2	0	0.5	0	0	0.5	0	999	0	0	0
Toronto	NAM	mis_16_2_NAM.bam	16	34.3652	-86.9133	2	0.5	0	0	0	0	0	999	0	0	0
Toronto	NAM	mis_16_3_NAM.bam	16	34.3652	-86.9133	3	0	0	0	0	0	0	999	0	0	0
Toronto	NAM	mis_16_4_NAM.bam	16	34.3652	-86.9133	4	0	0	0	0	0.5	0	999	1	0	0
Toronto	NAM	mis_16_5_NAM.bam	16	34.3652	-86.9133	5	0	0	0	0.5	0.5	0	999	0	0	0
Toronto	NAM	mis_18_1_NAM.bam	18	35.3573	-86.8427	1	0	0.5	0	0.5	0	0	999	0	0	0
Toronto	NAM	mis_18_5_NAM.bam	18	35.3573	-86.8427	5	0	0.5	0	1	0	0	999	0	0	0
Toronto	NAM	mis_19_2_NAM.bam	19	35.8104	-86.7785	2	0	0	0	0	0	0	999	0	0	0
Toronto	NAM	mis_19_4_NAM.bam	19	35.8104	-86.7785	4	0.5	0	0	0	0	0	999	0	0	0
Toronto	NAM	mis_19_5_NAM.bam	19	35.8104	-86.7785	5	0	0	0	0	0.5	0	999	0	0	0
Lafayette	NAM	cg_2_5_NAM.bam	2	30.12	-92.0722	5	0	0	0	0	0	0	999	0	0	0
Toronto	NAM	mis_20_1_NAM.bam	20	36.4756	-86.7026	1	0	0	0	0.5	0	0	999	0	0	0
Lafayette	NAM	cg_20_3_NAM.bam	20	36.4756	-86.7026	3	1	0	0	0	0	0	999	0	0	0
Lafayette	NAM	cg_20_4_NAM.bam	20	36.4756	-86.7026	4	0	0	0.5	0.5	0	0	999	0	0	0
Montpellier	NAM	fr_21_1_NAM.bam	21	36.8782	-86.3511	1	0	0	0	0.5	0	0	999	0	0	0
Uppsala	NAM	sw_21_3_NAM.bam	21	36.8782	-86.3511	3	0	0	0	0	0.5	1	999	0	0	0
Lafayette	NAM	cg_21_5_NAM.bam	21	36.8782	-86.3511	5	0	0	0	0	0.5	0	999	0	0	0
Toronto	NAM	mis_22_1_NAM.bam	22	37.3819	-85.9015	1	0	0	0.5	0	0	0	999	0	0	0
Toronto	NAM	mis_22_4_NAM.bam	22	37.3819	-85.9015	4	0	0	0	0	0.5	0	999	0	0	0
Toronto	NAM	mis_23_4_NAM.bam	23	37.7624	-85.3421	4	0	0	0	0	0.5	0	999	0	0	0
Toronto	NAM	mis_24_2_NAM.bam	24	38.1507	-84.6777	2	0	0	0	0.5	0	0	999	0	0	0
Uppsala	NAM	sw_24_2_NAM.bam	24	38.1507	-84.6777	2	0.5	0	0.5	0.5	0.5	0	999	0	0	0
Montpellier	NAM	fr_24_4_NAM.bam	24	38.1507	-84.6777	4	0.5	0	0	0.5	0.5		999	0	0	0
Toronto	NAM	mis_25_1_NAM.bam	25	38.6658	-84.5785	1	0	0	0	0	0	0	999	0	0	0
Toronto	NAM	mis_25_3_NAM.bam	25	38.6658	-84.5785	3	0	0	0	0	0.5	0	999	0	0	0
Uppsala	NAM	sw_25_3_NAM.bam	25	38.6658	-84.5785	3	0	0	0	0	0.5	1	999	1	0	0
Montpellier	NAM	fr_26_1_NAM.bam	26	39.1398	-84.3411	1	0	0	0	0.5	0	0	999	0	0	0
Toronto	NAM	mis_26_1_NAM.bam	26	39.1398	-84.3411	1	0.5	0	0.5	0	0	0	999	1	0	0
Toronto	NAM	mis_26_4_NAM.bam	26	39.1398	-84.3411	4	0	0	0	0	0	0	999	0	0	0
Toronto	NAM	mis_27_1_NAM.bam	27	39.5811	-83.7225	1	0	0	0	0.5	0.5	0	999	0	0	0
Toronto	NAM	mis_27_4_NAM.bam	27	39.5811	-83.7225	4	0.5	0	0	0	0	1	999	0	0	0
Toronto	NAM	mis_28_1_NAM.bam	28	39.8272	-83.0465	1	0	0	0.5	0.5	0	0	999	0	0	0
Toronto	NAM	mis_28_3_NAM.bam	28	39.8272	-83.0465	3	0	0	0	0	0	0	999	0	0	0
Toronto	NAM	mis_29_2_NAM.bam	29	39.9268	-82.4087	2	0	0	0.5	0	0	0	999	0	0	0
Lafayette	NAM	cg_29_3_NAM.bam	29	39.9268	-82.4087	3	0	0.5	0	0	0	0	999	0	0	0
Toronto	NAM	mis_29_4_NAM.bam	29	39.9268	-82.4087	4	0.5	0.5	0	0	0	0	999	0	0	0
Montpellier	NAM	fr_29_5_NAM.bam	29	39.9268	-82.4087	5	0	0	0	0.5	0	0	999	0	0	0
Lafayette	NAM	cg_3_2_NAM.bam	3	30.0799	-92.164	2	0	0	0	0.5	0	0	999	0	0	0
Toronto	NAM	mis_3_2_NAM.bam	3	30.0799	-92.164	2	0	0	0.5	0	0.5	0	999	0	0	0
Toronto	NAM	mis_30_3_NAM.bam	30	40.1884	-81.8946	3	0	0	0	0	0	0	999	0	0	0
Uppsala	NAM	sw_30_7_NAM.bam	30	40.1884	-81.8946	7	0	0	0	0	0	0	999	0	0	0
Toronto	NAM	mis_31_2_NAM.bam	31	40.5928	-81.5239	2	0	0	0	0	0	0	999	0	0	0
Toronto	NAM	mis_31_4_NAM.bam	31	40.5928	-81.5239	4	0	0	0.5	0.5	0	0	999	0	0	0
Montpellier	NAM	fr_32_5_NAM.bam	32	41.0211	-81.3529	5	0	0	0	0.5	0	0	999	0	0	0
Lafayette	NAM	cg_32_8_NAM.bam	32	41.0211	-81.3529	8	0	0	0	0.5	0	0	999	0	0	0
Toronto	NAM	mis_33_1_NAM.bam	33	41.4741	-81.1473	1	0	0	0	0.5	0	0	999	0	0	0
Toronto	NAM	mis_33_4_NAM.bam	33	41.4741	-81.1473	4	0	0	0	0	1	0	999	0	0	0
Toronto	NAM	mis_34_5_NAM.bam	34	41.8862	-80.6741	5	0	0	0	0	0.5	0	999	1	0	0
Toronto	NAM	mis_35_3_NAM.bam	35	42.192	-79.8373	3	0	0	0	0	0	0	999	1	0	0
Toronto	NAM	mis_36_3_NAM.bam	36	42.4643	-79.18	3	0	0	0.5	0	0	0	999	0	0	0
Lafayette	NAM	cg_38_5_NAM.bam	38	43.0615	-79.952	5	0	0	0	0	0	0	999	0	0	0
Toronto	NAM	mis_38_5_NAM.bam	38	43.0615	-79.952	5	0	0	0	0.5	0	0	999	0	0	0
Toronto	NAM	mis_39_1_NAM.bam	39	43.6438	-80.0314	1	0.5	0	0	0	0.5	0	999	0	0	0
Toronto	NAM	mis_4_1_NAM.bam	4	30.0908	-91.9037	1	0	0.5	0	0	0.5	0	999	0	0	0
Toronto	NAM	mis_4_3_NAM.bam	4	30.0908	-91.9037	3	0	0	0	0	0.5	0	999	0	0	0
Toronto	NAM	mis_4_4_NAM.bam	4	30.0908	-91.9037	4	0	0	0.5	0	0	0	999	0	0	0
Toronto	NAM	mis_40_1_NAM.bam	40	44.0261	-79.5453	1	0	0	0	0.5	0.5	0	999	0	0	0
Toronto	NAM	mis_40_2_NAM.bam	40	44.0261	-79.5453	2	0	0	0.5	0.5	0	0	999	0	0	0
Toronto	NAM	mis_42_1_NAM.bam	42	45.5271	-79.3145	1	0	0.5	0	0	0	0	999	0	0	0
Toronto	NAM	mis_42_2_NAM.bam	42	45.5271	-79.3145	2	0	0.5	0.5	0	0.5	0	999	0	0	0
Toronto	NAM	mis_42_3_NAM.bam	42	45.5271	-79.3145	3	0	0	0	0	0.5	0	999	0	0	0
Toronto	NAM	mis_42_5_NAM.bam	42	45.5271	-79.3145	5	0.5	0	0	0	0	0	999	0	0	0
Uppsala	NAM	sw_43_2_NAM.bam	43	46.2237	-79.3592	2	0	0.5	0	0	0	0	999	0	0	0
Toronto	NAM	mis_43_3_NAM.bam	43	46.2237	-79.3592	3	0	0.5	0.5	0	0	1	999	0	0	0
Montpellier	NAM	fr_44_4_NAM.bam	44	47.0678	-79.7895	4	0	0.5	0.5	0	0	0	999	0	0	0
Toronto	NAM	mis_44_4_NAM.bam	44	47.0678	-79.7895	4	0	0.5	0	0	0	0	999	0	0	0
Toronto	NAM	mis_45_2_NAM.bam	45	47.7124	-79.8282	2	0	0.5	0.5	0	0.5	0	999	0	0	0
Montpellier	NAM	fr_46_4_NAM.bam	46	48.431	-80.3267	4	0.5	0	0	0	0	0	999	0	0	0
Toronto	NAM	mis_47_3_NAM.bam	47	49.0748	-81.0208	3	0	0	0	0	0	0	999	0	0	0
Toronto	NAM	mis_47_5_NAM.bam	47	49.0748	-81.0208	5	0	0.5	0	0	0	0	999	0	0	0
Toronto	NAM	mis_48_3_NAM.bam	48	51.2694	-80.6443	3	0	0.5	0	0	0	0	999	0	0	0
Lafayette	NAM	cg_48_4_NAM.bam	48	51.2694	-80.6443	4	0	0.5	0	0	0	0	999	0	0	0
Toronto	NAM	mis_48_4_NAM.bam	48	51.2694	-80.6443	4	0.5	0	0	0	0	0	999	0	0	0
Lafayette	NAM	cg_50_2_NAM.bam	50	51.2856	-80.6235	2	0.5	0	0	0	1	0	999	0	0	0
Uppsala	EUR	sw_57_4_EUR.bam	57	37.1552	-3.60442	4	0	0	0.5	0.5	0.5	0	999	1	0	0
Lafayette	NAM	cg_6_3_NAM.bam	6	30.3939	-89.7609	3	0	0	0	0	0	0	999	0	0	0
Toronto	EUR	mis_65_5_EUR.bam	65	46.1584	-1.15838	5	0	0	0	0	0.5	0	999	0	0	0
Toronto	EUR	mis_66_1_EUR.bam	66	47.9951	-4.0554	1	0	0	0	0	1	0	999	0	0	0
Toronto	EUR	mis_68_3_EUR.bam	68	48.1612	-4.04052	3	0	0	0	0	0	0	999	0	0	0
Toronto	EUR	mis_68_5_EUR.bam	68	48.1612	-4.04052	5	0	0.5	0	0	0	0	999	0	0	0
Lafayette	EUR	cg_69_3_EUR.bam	69	48.3106	-3.15612	3	0	0.5	0	0	0	0	999	0	0	0
Montpellier	NAM	fr_7_2_NAM.bam	7	30.8464	-89.5448	2	0	0	0	0	0	0	999	0	0	0
Lafayette	NAM	cg_7_5_NAM.bam	7	30.8464	-89.5448	5	0	0	0.5	1	0	0	999	0	0	0
Toronto	NAM	mis_7_5_NAM.bam	7	30.8464	-89.5448	5	0	0	0	0	0.5	0	999	0	0	0
Uppsala	NAM	sw_7_5_NAM.bam	7	30.8464	-89.5448	5	1	0	0	0	0	0	999	0	0	0
Toronto	EUR	mis_72_2_EUR.bam	72	49.497	-1.46699	2	1	0	0.5	0	0	0	999	0	0	0
Toronto	NAM	mis_8_2_NAM.bam	8	31.2179	-89.3027	2	0.5	0	0	0	1	0	999	0	0	0
Uppsala	EUR	sw_82_8_EUR.bam	82	51.5687	4.76064	8	0	0	0	0	0	0	999	0	0	0
Lafayette	EUR	cg_85_4_EUR.bam	85	53.2133	6.53906	4	0	0	0	0	0.5	0	999	0	0	0
Montpellier	EUR	fr_88_1_EUR.bam	88	53.2068	9.53416	1	0.5	0	0.5	0	1	0	999	0	0	0
Lafayette	EUR	cg_95_4_EUR.bam	95	52.0934	16.6425	4	1	0	0	0.5	1	0	999	0	0	0
Lafayette	NAM	cg_2_2_NAM.bam	2	30.12	-92.0722	2	0.5	0	0	0.5	0.5	0	999	1	3	0.0003
Lafayette	NAM	cg_47_4_NAM.bam	47	49.0748	-81.0208	4	0	0.5	0	0	0.5	1	0.0301406	1	1	0.0024
Lafayette	EUR	cg_144_7_EUR.bam	144	46.9404	4.30969	7	0	0	0	0	0	0	0.0613011	1	3	0.0038
Toronto	NAM	mis_4_2_NAM.bam	4	30.0908	-91.9037	2	0.5	0	0	0	0.5	1	0.0132599	1	1	0.0073
Uppsala	NAM	sw_29_6_NAM.bam	29	39.9268	-82.4087	6	0	1	0	0	0	0	0.0366368	0	0	0.0079
Toronto	EUR	mis_138_3_EUR.bam	138	47.851	3.60583	3	0	0	0	0	0	1	0.0342267	1	1	0.0101
Uppsala	NAM	sw_4_8_NAM.bam	4	30.0908	-91.9037	8	0	0	0	0	0.5	1	0.0413572	0	0	0.0114
Toronto	NAM	mis_7_1_NAM.bam	7	30.8464	-89.5448	1	0	0	0	0	0	1	0.0339059	1	2	0.0116
Toronto	NAM	mis_39_4_NAM.bam	39	43.6438	-80.0314	4	0	0	0	0	0.5	1	0.0297193	1	1	0.0161
Toronto	NAM	mis_45_5_NAM.bam	45	47.7124	-79.8282	5	0	1	0.5	0	0	1	0.0244231	1	1	0.0214
Uppsala	EUR	sw_154_7_EUR.bam	154	45.6604	3.15217	7	0	0	0	0	1	1	0.0551659	0	0	0.0228
Toronto	EUR	mis_156_3_EUR.bam	156	41.3886	2.18889	3	0	0.5	0	0	0.5	1	0.0131703	1	1	0.0241
Toronto	NAM	mis_24_1_NAM.bam	24	38.1507	-84.6777	1	0	0	0	0.5	0	1	0.0462665	1	1	0.0252
Toronto	NAM	mis_8_1_NAM.bam	8	31.2179	-89.3027	1	0	0	0	0	0	1	0.0492171	1	9	0.028
Toronto	EUR	mis_154_3_EUR.bam	154	45.6604	3.15217	3	0	0.5	0	0	0.5	1	0.0616259	1	1	0.0298
Toronto	NAM	mis_30_4_NAM.bam	30	40.1884	-81.8946	4	0	0	0	0	0.5	1	0.0565307	1	2	0.0305
Toronto	EUR	mis_135_4_EUR.bam	135	48.4108	4.14433	4	0	0	0	0.5	0	1	0.0416203	1	1	0.0315
Toronto	NAM	mis_19_3_NAM.bam	19	35.8104	-86.7785	3	0.5	0.5	0	0	0	1	0.0173703	1	1	0.0324
Lafayette	NAM	cg_26_2_NAM.bam	26	39.1398	-84.3411	2	0.5	0.5	0	0	0.5	0	0.0638648	1	3	0.0339
Montpellier	NAM	fr_19_5_NAM.bam	19	35.8104	-86.7785	5	0.5	0.5	0	0	0	1	0.0463679	1	17	0.041
Uppsala	NAM	sw_2_2_NAM.bam	2	30.12	-92.0722	2	0	0	0	0.5	0.5	0	0.0533699	1	5	0.041
Toronto	EUR	mis_126_5_EUR.bam	126	50.5894	8.68313	5	0	0	0	0	1	1	0.0292675	1	2	0.0441
Toronto	NAM	mis_18_2_NAM.bam	18	35.3573	-86.8427	2	0	0	0	0	0	1	0.0245421	1	1	0.0459
Montpellier	NAM	fr_17_1_NAM.bam	17	34.9204	-86.9224	1	0	0	0	0	0	1	0.0550996	1	4	0.0509
Toronto	NAM	mis_12_2_NAM.bam	12	32.7537	-88.0293	2	0	0	0	0.5	0.5	1	0.079828	1	6	0.0513
Toronto	NAM	mis_21_4_NAM.bam	21	36.8782	-86.3511	4	0	0.5	0	1	0	1	0.0320478	1	1	0.0524
Toronto	EUR	mis_65_3_EUR.bam	65	46.1584	-1.15838	3	0	0	0	0	0	1	0.0240039	1	1	0.0552
Lafayette	NAM	cg_24_5_NAM.bam	24	38.1507	-84.6777	5	0.5	0	0	0	0	0	0.17667	1	7	0.0632
Uppsala	NAM	sw_16_2_NAM.bam	16	34.3652	-86.9133	2	0	0	0	0.5	0	1	0.05727	0	0	0.0664
Montpellier	EUR	fr_80_1_EUR.bam	80	50.8143	4.37293	1	0	0	0	0	0.5	1	0.0388747	1	5	0.0691
Toronto	NAM	mis_33_3_NAM.bam	33	41.4741	-81.1473	3	0	0	0	0	0	1	0.0426806	1	1	0.0761
Lafayette	EUR	cg_81_2_EUR.bam	81	51.0409	4.32943	2	0	0	0.5	0.5	0.5	1	0.0309086	1	4	0.0789
Montpellier	EUR	fr_81_2_EUR.bam	81	51.0409	4.32943	2	0	0	0	0	0	1	0.0233645	1	12	0.0812
Toronto	NAM	mis_12_1_NAM.bam	12	32.7537	-88.0293	1	0	0	0	1	0.5	1	0.051813	1	14	0.0825
Toronto	NAM	mis_37_1_NAM.bam	37	42.8762	-79.1791	1	0	0	0	0	0	0	0.0530733	1	1	0.0859
Lafayette	NAM	cg_28_4_NAM.bam	28	39.8272	-83.0465	4	0	0.5	0	0	0.5	1	0.0748447	1	123	0.1009
Uppsala	NAM	sw_22_6_NAM.bam	22	37.3819	-85.9015	6	0	0	0	0	0.5	1	0.0294302	1	1	0.1041
Uppsala	NAM	sw_46_2_NAM.bam	46	48.431	-80.3267	2	0	0.5	0.5	0	0.5	0	0.0421185	0	0	0.1069
Toronto	NAM	mis_25_4_NAM.bam	25	38.6658	-84.5785	4	0.5	0	0.5	0	0	1	0.0412634	1	2	0.1121
Toronto	EUR	mis_106_1_EUR.bam	106	48.2189	15.3483	1	0.5	0	0	0	0	1	0.0213444	1	3	0.1213
Toronto	NAM	mis_34_1_NAM.bam	34	41.8862	-80.6741	1	0.5	0	0	0	1	1	0.020467	1	9	0.1289
Toronto	EUR	mis_68_2_EUR.bam	68	48.1612	-4.04052	2	0	0	0	0	1	1	0.0426341	1	4	0.129
Toronto	EUR	mis_69_2_EUR.bam	69	48.3106	-3.15612	2	0	0.5	0	0	0.5	1	0.0342464	1	5	0.1388
Lafayette	NAM	cg_21_3_NAM.bam	21	36.8782	-86.3511	3	0	0.5	0	0	0.5	0	0.117426	1	21	0.1416
Lafayette	EUR	cg_130_6_EUR.bam	130	50.656	5.71249	6	0.5	0	0	0	0.5	1	0.0445098	1	15	0.1534
Montpellier	NAM	fr_50_1_NAM.bam	50	51.2856	-80.6235	1	0.5	0	0	0	0	1	0.0461854	1	27	0.1672
Montpellier	NAM	fr_10_4_NAM.bam	10	32.0426	-88.8808	4	0.5	0	0	0	0	1	0.0269507	1	19	0.1712
Montpellier	EUR	fr_84_2_EUR.bam	84	53.0303	6.02198	2	0	0.5	0	0	0	1	0.0507077	1	41	0.1767
Toronto	NAM	mis_11_2_NAM.bam	11	32.4189	-88.5031	2	0	0.5	0	0.5	0.5	1	0.0472467	1	13	0.1786
Montpellier	NAM	fr_1_2_NAM.bam	1	30.3052	-92.01	2	0	0	0	0	0	1	0.0442237	1	35	0.18
Toronto	NAM	mis_14_1_NAM.bam	14	33.4524	-87.1517	1	0	0	0	1	0	1	0.0302818	1	8	0.1824
Uppsala	NAM	sw_13_5_NAM.bam	13	33.0952	-87.6894	5	0	0	0	0	0	1	0.0409632	0	0	0.2035
Uppsala	EUR	sw_119_2_EUR.bam	119	47.2121	9.5634	2	0	0	0	1	0.5	1	0.01882	1	2	0.2051
Montpellier	NAM	fr_39_2_NAM.bam	39	43.6438	-80.0314	2	0	0	0	0.5	0	1	0.0280254	1	14	0.2079
Uppsala	NAM	sw_46_1_NAM.bam	46	48.431	-80.3267	1	0	0	0.5	0	0	1	0.013577	1	4	0.2099
Uppsala	NAM	sw_27_5_NAM.bam	27	39.5811	-83.7225	5	0	0	0	0.5	0.5	1	0.0553037	0	0	0.2099
Uppsala	NAM	sw_38_7_NAM.bam	38	43.0615	-79.952	7	0	0.5	0	0	0	1	0.0507934	0	0	0.2108
Toronto	NAM	mis_23_5_NAM.bam	23	37.7624	-85.3421	5	0	0	0	0.5	0	1	0.0317061	1	8	0.2134
Toronto	NAM	mis_27_5_NAM.bam	27	39.5811	-83.7225	5	0	0	1	0.5	0	1	0.0583739	1	9	0.2194
Toronto	EUR	mis_119_1_EUR.bam	119	47.2121	9.5634	1	0	0	0	0	0.5	1	0.065545	1	3	0.2288
Uppsala	NAM	sw_37_5_NAM.bam	37	42.8762	-79.1791	5	0	0	0.5	0	0	0	0.0337754	0	0	0.2348
Montpellier	NAM	fr_1_5_NAM.bam	1	30.3052	-92.01	5	0	0	0	1	0	1	0.0549144	1	142	0.2349
Uppsala	NAM	sw_21_5_NAM.bam	21	36.8782	-86.3511	5	0	0.5	0	0.5	0	1	0.0385894	0	0	0.2444
Toronto	NAM	mis_20_4_NAM.bam	20	36.4756	-86.7026	4	0.5	0	0	0	0	1	0.0567847	1	6	0.2482
Toronto	NAM	mis_21_5_NAM.bam	21	36.8782	-86.3511	5	0	0	0	0.5	0	1	0.00651157	1	4	0.2498
Toronto	NAM	mis_14_5_NAM.bam	14	33.4524	-87.1517	5	0	0	0	0	0.5	0	0.0227898	1	6	0.2553
Uppsala	NAM	sw_46_5_NAM.bam	46	48.431	-80.3267	5	0	0.5	0.5	0	0	0	0.032443	0	0	0.2654
Toronto	NAM	mis_39_3_NAM.bam	39	43.6438	-80.0314	3	0	0	0	0	0	1	0.0353634	1	6	0.2669
Montpellier	NAM	fr_45_1_NAM.bam	45	47.7124	-79.8282	1	0	0	0	0	0.5	0	0.0351536	1	98	0.2841
Montpellier	NAM	fr_16_2_NAM.bam	16	34.3652	-86.9133	2	0	0	0	0.5	0.5	1	0.0392725	1	88	0.324
Montpellier	NAM	fr_31_1_NAM.bam	31	40.5928	-81.5239	1	0.5	0	0.5	0	0	1	0.0442468	1	79	0.3299
Montpellier	NAM	fr_25_1_NAM.bam	25	38.6658	-84.5785	1	0	0	0	0.5	0	1	0.0489799	1	15	0.3426
Toronto	NAM	mis_37_4_NAM.bam	37	42.8762	-79.1791	4	0	0	0	0	0.5	1	999	1	10	0.3439
Toronto	NAM	mis_39_2_NAM.bam	39	43.6438	-80.0314	2	0	0	0	0	0	1	0.0351228	1	8	0.37
Toronto	NAM	mis_19_1_NAM.bam	19	35.8104	-86.7785	1	0	0	0	0	0	1	0.0536491	1	9	0.3782
Toronto	NAM	mis_50_1_NAM.bam	50	51.2856	-80.6235	1	0	0.5	0	0	0.5	1	0.0272716	1	25	0.3824
Toronto	NAM	mis_24_5_NAM.bam	24	38.1507	-84.6777	5	0	0	0	0	0.5	1	0.0624174	1	3	0.4083
Toronto	EUR	mis_150_3_EUR.bam	150	45.9027	4.72856	3	0	0	0	0	0.5	1	0.044517	1	13	0.4134
Montpellier	NAM	fr_31_3_NAM.bam	31	40.5928	-81.5239	3	0.5	0	0.5	0	0	1	0.0315236	1	124	0.4198
Toronto	EUR	mis_69_5_EUR.bam	69	48.3106	-3.15612	5	0	0.5	0	0	0.5	1	0.0410367	1	33	0.4288
Uppsala	NAM	sw_30_6_NAM.bam	30	40.1884	-81.8946	6	0	0	0	0	0.5	1	0.0274568	0	0	0.4346
Montpellier	NAM	fr_13_2_NAM.bam	13	33.0952	-87.6894	2	0	0	0	0	0	1	0.0511655	1	39	0.4376
Montpellier	NAM	fr_1_1_NAM.bam	1	30.3052	-92.01	1	0	0	0	1	0.5	1	0.0532516	1	153	0.4492
Toronto	NAM	mis_17_3_NAM.bam	17	34.9204	-86.9224	3	0	0	0	0	0	1	0.0366861	1	8	0.4502
Montpellier	EUR	fr_112_1_EUR.bam	112	46.5051	6.71143	1	0	0	0	1	0.5	1	0.0441587	1	17	0.4838
Montpellier	EUR	fr_80_4_EUR.bam	80	50.8143	4.37293	4	0	0	0	0.5	0	1	0.046635	1	21	0.504
Montpellier	EUR	fr_69_2_EUR.bam	69	48.3106	-3.15612	2	0	0	0	0	0.5	1	0.0627256	1	90	0.5124
Montpellier	EUR	fr_66_4_EUR.bam	66	47.9951	-4.0554	4	0	0.5	0	0	0	1	0.0633056	1	73	0.5275
Montpellier	NAM	fr_8_2_NAM.bam	8	31.2179	-89.3027	2	0	0	0	0	0.5	1	0.0523808	1	18	0.5517
Montpellier	NAM	fr_15_1_NAM.bam	15	33.8143	-86.8094	1	0	0.5	0	0.5	0.5	1	0.0501864	1	30	0.562
Lafayette	NAM	cg_38_4_NAM.bam	38	43.0615	-79.952	4	0	0	0	0	0	1	0.063395	1	8	0.564
Toronto	NAM	mis_29_5_NAM.bam	29	39.9268	-82.4087	5	0	0.5	0	0	0	1	0.0300584	1	12	0.5738
Uppsala	NAM	sw_38_8_NAM.bam	38	43.0615	-79.952	8	0	0	0.5	0	0	0	0.0622228	0	0	0.5755
Montpellier	EUR	fr_155_2_EUR.bam	155	41.9895	2.82265	2	0	0	0.5	0	0	1	0.0441588	1	99	0.5773
Lafayette	NAM	cg_13_3_NAM.bam	13	33.0952	-87.6894	3	0	0	0	0	0.5	1	0.0372667	1	44	0.5981
Uppsala	NAM	sw_19_3_NAM.bam	19	35.8104	-86.7785	3	0	0	0	0	0	1	0.0201145	0	0	0.6001
Lafayette	NAM	cg_17_1_NAM.bam	17	34.9204	-86.9224	1	0	0	0	0.5	1	0	999	1	11	0.6122
Toronto	NAM	mis_21_3_NAM.bam	21	36.8782	-86.3511	3	0	0	0	0.5	0	1	0.0622448	1	10	0.647
Toronto	NAM	mis_37_3_NAM.bam	37	42.8762	-79.1791	3	0.5	0	0	0	0	1	0.0253362	1	10	0.7026
Montpellier	EUR	fr_122_5_EUR.bam	122	48.726	9.21202	5	0	0	0	0	0	1	0.0496889	1	24	0.7056
Montpellier	EUR	fr_91_1_EUR.bam	91	56.311	10.1344	1	0.5	0	0	0	1	1	0.0406579	1	163	0.7503
Montpellier	EUR	fr_88_3_EUR.bam	88	53.2068	9.53416	3	0	0.5	0.5	0	0	1	0.0453074	1	182	0.7672
Montpellier	NAM	fr_23_4_NAM.bam	23	37.7624	-85.3421	4	0	0	0.5	0.5	0.5	0	0.0222966	1	78	0.7844
Uppsala	EUR	sw_149_8_EUR.bam	149	47.2365	4.72856	8	0	0	0	0	0.5	1	0.0340315	1	0	0.8008
Toronto	EUR	mis_69_3_EUR.bam	69	48.3106	-3.15612	3	0	0.5	0	0	0.5	1	0.0312561	1	46	0.8532
Montpellier	NAM	fr_41_4_NAM.bam	41	44.6934	-79.3936	4	0	0.5	0	0	0	1	0.0432424	1	26	0.873
Toronto	NAM	mis_15_2_NAM.bam	15	33.8143	-86.8094	2	0.5	0	0	0.5	0.5	1	0.0450232	1	42	0.8984
Toronto	NAM	mis_34_2_NAM.bam	34	41.8862	-80.6741	2	0	0	0	0	0.5	1	0.0400002	1	18	0.9652
Montpellier	EUR	fr_149_2_EUR.bam	149	47.2365	4.72856	2	0	0	0	0	0	1	0.0497554	1	52	0.9679
Toronto	NAM	mis_35_5_NAM.bam	35	42.192	-79.8373	5	0	0	0	0	1	1	0.0293507	1	32	0.9748
Uppsala	EUR	sw_155_4_EUR.bam	155	41.9895	2.82265	4	0	0	0	0.5	1	0	0.0398887	0	0	1.0175
Montpellier	EUR	fr_149_3_EUR.bam	149	47.2365	4.72856	3	0	0	0	0	0	1	0.0434563	1	31	1.0496
Montpellier	NAM	fr_34_5_NAM.bam	34	41.8862	-80.6741	5	0.5	0	0	0	1	1	0.0450094	1	392	1.1309
Uppsala	EUR	sw_155_2_EUR.bam	155	41.9895	2.82265	2	0	0.5	0	0.5	0.5	0	0.0263831	1	1	1.1442
Montpellier	NAM	fr_19_4_NAM.bam	19	35.8104	-86.7785	4	0.5	0	0	0	0	1	0.034998	1	310	1.1526
Toronto	NAM	mis_40_3_NAM.bam	40	44.0261	-79.5453	3	0	0	0	0	0	1	0.0427767	1	39	1.1526
Toronto	EUR	mis_140_1_EUR.bam	140	47.0887	3.08742	1	0	0	0	0	0	1	0.0503345	1	27	1.2345
Montpellier	EUR	fr_122_2_EUR.bam	122	48.726	9.21202	2	0	0	0	1	0.5	1	0.0471031	1	70	1.2428
Montpellier	EUR	fr_78_5_EUR.bam	78	49.2887	2.69308	5	0.5	0	0	0	0	1	0.0327918	1	221	1.2653
Montpellier	EUR	fr_85_1_EUR.bam	85	53.2133	6.53906	1	0	0	0	0	0.5	1	0.0530625	1	471	1.2794
Lafayette	EUR	cg_61_1_EUR.bam	61	43.3416	-8.40688	1	0.5	0	0	0.5	0.5	1	0.0511456	1	32	1.3015
Toronto	NAM	mis_6_4_NAM.bam	6	30.3939	-89.7609	4	0	0	0	0	0	1	0.0350505	1	49	1.3226
Toronto	NAM	mis_34_4_NAM.bam	34	41.8862	-80.6741	4	0	0	0.5	0	0	1	0.0293761	1	30	1.3755
Montpellier	EUR	fr_126_3_EUR.bam	126	50.5894	8.68313	3	0	0	0	0	0.5	1	0.0396804	1	73	1.4013
Uppsala	EUR	sw_98_6_EUR.bam	98	50.081	14.4822	6	0	0	0	1	1	1	0.0329459	1	1	1.411
Toronto	EUR	mis_126_2_EUR.bam	126	50.5894	8.68313	2	0	0	0	0.5	0.5	1	0.0424097	1	50	1.4666
Lafayette	NAM	cg_41_3_NAM.bam	41	44.6934	-79.3936	3	0	0	0	0	0.5	1	0.041065	1	38	1.4948
Toronto	NAM	mis_26_5_NAM.bam	26	39.1398	-84.3411	5	0.5	0	0	0	0.5	1	0.0320037	1	35	1.5072
Montpellier	NAM	fr_4_1_NAM.bam	4	30.0908	-91.9037	1	0	0.5	0.5	0	0.5	1	0.043352	1	590	1.5308
Montpellier	NAM	fr_14_4_NAM.bam	14	33.4524	-87.1517	4	0	0	0	0	0	1	0.0637674	1	128	1.5339
Montpellier	EUR	fr_58_1_EUR.bam	58	37.1644	-3.60014	1	0	0.5	0	0	0.5	1	0.0537844	1	80	1.5503
Montpellier	EUR	fr_156_3_EUR.bam	156	41.3886	2.18889	3	0	0	0	1	0	1	0.0428418	1	67	1.5664
Montpellier	EUR	fr_85_2_EUR.bam	85	53.2133	6.53906	2	0.5	0	0	0	0.5	1	0.0376177	1	189	1.5793
Montpellier	NAM	fr_16_1_NAM.bam	16	34.3652	-86.9133	1	0	0.5	0	0	0.5	1	0.0213356	1	82	1.5805
Montpellier	NAM	fr_46_2_NAM.bam	46	48.431	-80.3267	2	0	1	0.5	0	0	1	0.0562622	1	130	1.6332
Montpellier	EUR	fr_57_5_EUR.bam	57	37.1552	-3.60442	5	0	0	0.5	0.5	0.5	1	0.0594019	1	124	1.6858
Montpellier	NAM	fr_33_1_NAM.bam	33	41.4741	-81.1473	1	0	0	0	0.5	0	1	0.0334332	1	344	1.7983
Montpellier	NAM	fr_42_2_NAM.bam	42	45.5271	-79.3145	2	0	0	0	0.5	0	1	0.0414911	1	67	1.817
Montpellier	EUR	fr_72_3_EUR.bam	72	49.497	-1.46699	3	0	0	0	0	0	1	0.0402573	1	124	1.8775
Toronto	NAM	mis_39_5_NAM.bam	39	43.6438	-80.0314	5	0	0	0	0	0.5	1	0.0417092	1	49	1.8897
Montpellier	NAM	fr_10_1_NAM.bam	10	32.0426	-88.8808	1	0	0	0	0	1	1	0.0473014	1	302	1.9363
Montpellier	NAM	fr_13_1_NAM.bam	13	33.0952	-87.6894	1	0	0	0	0	0	1	0.0304164	1	109	1.9763
Montpellier	NAM	fr_29_3_NAM.bam	29	39.9268	-82.4087	3	0	0	0	0.5	0	1	0.0493557	1	278	2.0741
Montpellier	NAM	fr_46_3_NAM.bam	46	48.431	-80.3267	3	0	0.5	0	0	0	1	0.0347201	1	101	2.2519
Montpellier	NAM	fr_27_2_NAM.bam	27	39.5811	-83.7225	2	0	0	0	0.5	0.5	1	0.0530966	1	529	2.2662
Montpellier	EUR	fr_155_3_EUR.bam	155	41.9895	2.82265	3	0	0	0	0	0	1	0.0564801	1	246	2.2895
Toronto	NAM	mis_31_1_NAM.bam	31	40.5928	-81.5239	1	0	0	0.5	0	0	1	0.0357871	1	75	2.45
Toronto	EUR	mis_119_3_EUR.bam	119	47.2121	9.5634	3	0	0	0.5	0	0	1	0.0518804	1	35	2.4737
Montpellier	NAM	fr_27_4_NAM.bam	27	39.5811	-83.7225	4	0	0	0	0.5	0	1	0.0391633	1	162	2.5455
Montpellier	EUR	fr_133_3_EUR.bam	133	49.2689	4.07032	3	0	0	0	0	0	1	0.0538433	1	340	2.5689
Uppsala	EUR	sw_122_6_EUR.bam	122	48.726	9.21202	6	0	0.5	0.5	0	1	0	0.0325622	0	0	2.646
Montpellier	NAM	fr_23_3_NAM.bam	23	37.7624	-85.3421	3	0	0	0.5	0.5	0	1	0.046956	1	152	2.7867
Toronto	EUR	mis_140_2_EUR.bam	140	47.0887	3.08742	2	0	0	0	1	0	1	0.0405833	1	71	2.7996
Toronto	EUR	mis_106_2_EUR.bam	106	48.2189	15.3483	2	0.5	0	0.5	0	0	1	0.0468754	1	104	2.8491
Montpellier	EUR	fr_146_4_EUR.bam	146	47.0735	4.89223	4	0	0	0	0.5	0.5	1	0.0400332	1	95	3.0249
Toronto	NAM	mis_24_3_NAM.bam	24	38.1507	-84.6777	3	0	0	0	0.5	0	1	0.0682098	1	132	3.1193
Toronto	EUR	mis_155_2_EUR.bam	155	41.9895	2.82265	2	0.5	0	0	0	0	1	0.0385627	1	50	3.1945
Montpellier	EUR	fr_61_3_EUR.bam	61	43.3416	-8.40688	3	0	0	0	0.5	1	1	0.056881	1	106	3.196
Montpellier	EUR	fr_61_3_EUR.bam	61	43.3416	-8.40688	3	0	0	0	0	0	1	0.056881	1	106	3.196
Toronto	NAM	mis_10_3_NAM.bam	10	32.0426	-88.8808	3	0	0	0	0.5	1	1	0.0466285	1	70	3.4758
Montpellier	EUR	fr_146_3_EUR.bam	146	47.0735	4.89223	3	0	0	0	0	0.5	1	0.0369445	1	661	3.4955
Montpellier	NAM	fr_10_3_NAM.bam	10	32.0426	-88.8808	3	0	0	0	0	1	1	0.0393647	1	347	3.5796
Toronto	NAM	mis_32_5_NAM.bam	32	41.0211	-81.3529	5	0	0.5	0.5	0.5	0	1	0.0365033	1	101	3.5971
Montpellier	NAM	fr_22_5_NAM.bam	22	37.3819	-85.9015	5	0	0	0	0.5	0.5	1	0.0327662	1	412	3.8043
Toronto	NAM	mis_36_5_NAM.bam	36	42.4643	-79.18	5	0	0	0	1	0	1	0.0415858	1	70	3.9892
Toronto	EUR	mis_155_5_EUR.bam	155	41.9895	2.82265	5	0	0	0	0	0.5	1	0.0364783	1	93	4.0446
Montpellier	NAM	fr_29_2_NAM.bam	29	39.9268	-82.4087	2	0	0	0	0	0	1	0.0512297	1	331	4.1896
Montpellier	NAM	fr_10_2_NAM.bam	10	32.0426	-88.8808	2	0	0	0	0	1	1	0.0450594	1	639	4.2104
Montpellier	NAM	fr_21_2_NAM.bam	21	36.8782	-86.3511	2	0	0	0	1	0.5	1	0.0522857	1	408	4.5509
Toronto	EUR	mis_108_4_EUR.bam	108	46.1432	13.0505	4	0	0	0	0	0	1	0.0482166	1	68	5.0852
Montpellier	EUR	fr_56_2_EUR.bam	56	37.167	-3.59729	2	0	0	0	0	1	1	0.04854	1	284	5.19
Montpellier	EUR	fr_91_3_EUR.bam	91	56.311	10.1344	3	0.5	0	0	0	1	1	0.0293871	1	229	5.8276
Montpellier	EUR	fr_149_5_EUR.bam	149	47.2365	4.72856	5	0	0	0	0.5	1	1	0.0570236	1	378	6.2646
Montpellier	NAM	fr_10_5_NAM.bam	10	32.0426	-88.8808	5	0	0	0	0	0	1	0.0446963	1	290	6.3923
Lafayette	NAM	cg_16_8_NAM.bam	16	34.3652	-86.9133	8	0	0	0	0.5	0.5	1	0.0386732	1	75	6.4112
Toronto	NAM	mis_20_2_NAM.bam	20	36.4756	-86.7026	2	0.5	0	0	0.5	0	1	0.0410364	1	120	6.4898
Montpellier	EUR	fr_135_4_EUR.bam	135	48.4108	4.14433	4	0	0	0	0	0	1	0.0393987	1	423	6.7789
Montpellier	EUR	fr_95_3_EUR.bam	95	52.0934	16.6425	3	0	0	0	0.5	1	1	0.0668393	1	508	6.8305
Toronto	NAM	mis_13_3_NAM.bam	13	33.0952	-87.6894	3	0	0	0	0.5	0.5	1	0.0138428	1	223	6.8586
Toronto	NAM	mis_31_3_NAM.bam	31	40.5928	-81.5239	3	0.5	0	0.5	0	0	1	0.0347403	1	294	7.1653
Montpellier	EUR	fr_112_5_EUR.bam	112	46.5051	6.71143	5	0	0	0	0	0.5	1	0.0596019	1	286	7.4927
Toronto	NAM	mis_32_3_NAM.bam	32	41.0211	-81.3529	3	0	0	0	1	0	1	0.0615918	1	209	7.9848
Toronto	NAM	mis_26_3_NAM.bam	26	39.1398	-84.3411	3	0	0	0	0	0.5	1	0.0278798	1	189	8.0031
Montpellier	EUR	fr_154_1_EUR.bam	154	45.6604	3.15217	1	0	0	0	0	0.5	1	0.0411383	1	623	8.4705
Lafayette	NAM	cg_19_1_NAM.bam	19	35.8104	-86.7785	1	0	0	0	0.5	0	1	999	1	468	8.6084
Montpellier	EUR	fr_68_4_EUR.bam	68	48.1612	-4.04052	4	0	0	0	0	1	1	0.0556885	1	545	8.7225
Lafayette	EUR	cg_138_3_EUR.bam	138	47.851	3.60583	3	0	0	0	0	0	1	0.036679	1	302	9.5006
Montpellier	EUR	fr_56_5_EUR.bam	56	37.167	-3.59729	5	0	0	0	0	1	1	0.0621076	1	526	9.8254
Toronto	EUR	mis_124_1_EUR.bam	124	50.1263	8.66226	1	0	0	0	0	0.5	1	0.0192702	1	352	11.2428
Lafayette	NAM	cg_19_5_NAM.bam	19	35.8104	-86.7785	5	0	0	0	0	0	1	0.0544129	1	227	11.6872
Montpellier	EUR	fr_91_4_EUR.bam	91	56.311	10.1344	4	0	0	0	0	1	1	0.0367711	1	315	12.3342
Toronto	NAM	mis_27_2_NAM.bam	27	39.5811	-83.7225	2	0	0	0	0	0	1	0.041087	1	143	13.4835
Montpellier	EUR	fr_59_4_EUR.bam	59	40.9796	-5.6667	4	0	0	0	0.5	1	1	0.0452723	1	892	14.0957
Montpellier	EUR	fr_77_5_EUR.bam	77	49.055	2.54941	5	0	0	0	0	0	1	0.0431141	1	657	14.1811
Toronto	EUR	mis_133_1_EUR.bam	133	49.2689	4.07032	1	0	0	0	0	0	1	0.0382348	0	290	15.1428
Toronto	NAM	mis_33_2_NAM.bam	33	41.4741	-81.1473	2	0	0	0	1	0.5	1	0.0420133	1	138	16.0976
Montpellier	EUR	fr_59_3_EUR.bam	59	40.9796	-5.6667	3	0	0	0	0.5	0.5	1	0.0503566	1	992	18.0178
Lafayette	NAM	cg_24_2_NAM.bam	24	38.1507	-84.6777	2	0	0	0	0	0	1	0.0547617	1	592	23.7611
Toronto	EUR	mis_122_3_EUR.bam	122	48.726	9.21202	3	0	0	0	0	0	1	0.0475906	1	1022	31.6121
Montpellier	EUR	fr_56_3_EUR.bam	56	37.167	-3.59729	3	0	0	0	0	1	1	0.0366105	1	1483	58.5148
