# Supplementary material for: Haploblocks contribute to parallel climate adaptation following global invasion of a cosmopolitan plant
Source: Nat Ecol Evol. 2025 Jul 8;9(8):1441–55. doi: 10.1038/s41559-025-02751-2 (PMC12328208; doi:10.1038/s41559-025-02751-2)
Supplement: Supplementary file 18 — GWAS study dataset. [file 41559_2025_2751_MOESM18_ESM.csv]

RUN	Trait	CHR	Position	Major	Minor	Freq	N	LRT	Ratio	LRTem	beta	SE	emIter
Europe_FLOW_Eigen_Chr04_Hb13	FLOW	Chr07_Occ	35871	C	T	0.292327	174	0.291071	53/65/0	nan	nan	nan	0
Europe_FLOW_Eigen_Chr04_Hb13	FLOW	Chr07_Occ	47995	C	A	0.263082	174	0.319616	49/66/0	nan	nan	nan	0
Europe_FLOW_Eigen_Chr04_Hb13	FLOW	Chr07_Occ	47998	G	A	0.240515	174	0.129114	62/70/0	nan	nan	nan	0
Europe_FLOW_Eigen_Chr04_Hb13	FLOW	Chr07_Occ	48006	C	A	0.223052	174	1.132788	66/61/0	nan	nan	nan	0
Europe_FLOW_Eigen_Chr04_Hb13	FLOW	Chr07_Occ	48007	A	T	0.212542	174	0.636216	70/62/0	nan	nan	nan	0
Europe_FLOW_Eigen_Chr04_Hb13	FLOW	Chr07_Occ	48021	A	G	0.187408	174	0.025729	86/54/0	nan	nan	nan	0
Europe_FLOW_Eigen_Chr04_Hb13	FLOW	Chr07_Occ	48037	G	A	0.251461	174	0.56196	64/71/0	nan	nan	nan	0
Europe_FLOW_Eigen_Chr04_Hb13	FLOW	Chr07_Occ	48049	G	A	0.198255	174	0.706288	79/56/0	nan	nan	nan	0
Europe_FLOW_Eigen_Chr04_Hb13	FLOW	Chr07_Occ	48115	A	G	0.298612	174	0.946307	58/91/0	nan	nan	nan	0
Europe_FLOW_Eigen_Chr04_Hb13	FLOW	Chr07_Occ	48383	C	A	0.252166	174	1.980995	48/53/0	nan	nan	nan	0
Europe_FLOW_Eigen_Chr04_Hb13	FLOW	Chr07_Occ	62338	T	A	0.222127	174	1.913384	56/53/0	nan	nan	nan	0
Europe_FLOW_Eigen_Chr04_Hb13	FLOW	Chr07_Occ	65776	A	C	0.269619	174	0.024382	53/56/1	nan	nan	nan	0
Europe_FLOW_Eigen_Chr04_Hb13	FLOW	Chr07_Occ	67174	A	T	0.237462	174	7.52949	63/55/0	7.625497	-0.908471	0.338698	3
Europe_FLOW_Eigen_Chr04_Hb13	FLOW	Chr07_Occ	71511	C	T	0.206882	174	1.720995	79/55/0	nan	nan	nan	0
Europe_FLOW_Eigen_Chr04_Hb13	FLOW	Chr07_Occ	71533	T	C	0.235005	174	2.587727	66/65/0	nan	nan	nan	0
Europe_FLOW_Eigen_Chr04_Hb13	FLOW	Chr07_Occ	81869	T	G	0.277858	174	0.000067	46/54/1	nan	nan	nan	0
Europe_FLOW_Eigen_Chr04_Hb13	FLOW	Chr07_Occ	81888	G	A	0.26923	174	1.596131	52/51/0	nan	nan	nan	0
Europe_FLOW_Eigen_Chr04_Hb13	FLOW	Chr07_Occ	82052	A	G	0.220652	174	0.000112	46/46/0	nan	nan	nan	0
Europe_FLOW_Eigen_Chr04_Hb13	FLOW	Chr07_Occ	82263	G	C	0.202674	174	0.389193	49/45/0	nan	nan	nan	0
Europe_FLOW_Eigen_Chr04_Hb13	FLOW	Chr07_Occ	82497	T	C	0.198318	174	0.262655	70/48/0	nan	nan	nan	0
Europe_FLOW_Eigen_Chr04_Hb13	FLOW	Chr07_Occ	82500	T	C	0.204352	174	4.149882	72/48/0	4.059478	-0.642153	0.324937	2
Europe_FLOW_Eigen_Chr04_Hb13	FLOW	Chr07_Occ	82533	A	T	0.195096	174	0.452827	65/45/0	nan	nan	nan	0
Europe_FLOW_Eigen_Chr04_Hb13	FLOW	Chr07_Occ	82572	C	T	0.298428	174	1.055771	46/72/0	nan	nan	nan	0
Europe_FLOW_Eigen_Chr04_Hb13	FLOW	Chr07_Occ	82575	A	T	0.298605	174	0.669259	50/73/0	nan	nan	nan	0
Europe_FLOW_Eigen_Chr04_Hb13	FLOW	Chr07_Occ	82632	C	T	0.199782	174	2.48765	70/50/0	nan	nan	nan	0
Europe_FLOW_Eigen_Chr04_Hb13	FLOW	Chr07_Occ	82656	C	T	0.304891	174	2.20793	51/79/0	nan	nan	nan	0
Europe_FLOW_Eigen_Chr04_Hb13	FLOW	Chr07_Occ	82671	T	C	0.186881	174	1.339282	87/50/0	nan	nan	nan	0
Europe_FLOW_Eigen_Chr04_Hb13	FLOW	Chr07_Occ	82696	T	C	0.177396	174	3.58161	103/46/0	nan	nan	nan	0
Europe_FLOW_Eigen_Chr04_Hb13	FLOW	Chr07_Occ	82706	A	G	0.284802	174	1.203746	54/78/0	nan	nan	nan	0
Europe_FLOW_Eigen_Chr04_Hb13	FLOW	Chr07_Occ	82731	G	A	0.292798	174	1.305201	53/82/0	nan	nan	nan	0
Europe_FLOW_Eigen_Chr04_Hb13	FLOW	Chr07_Occ	82778	A	T	0.255232	174	1.255294	72/70/0	nan	nan	nan	0
Europe_FLOW_Eigen_Chr04_Hb13	FLOW	Chr07_Occ	82779	C	A	0.211915	174	1.937078	82/62/0	nan	nan	nan	0
Europe_FLOW_Eigen_Chr04_Hb13	FLOW	Chr07_Occ	82806	G	T	0.19989	174	4.467724	89/56/0	4.682524	0.757441	0.347865	3
Europe_FLOW_Eigen_Chr04_Hb13	FLOW	Chr07_Occ	82813	T	C	0.26031	174	2.562673	69/72/1	nan	nan	nan	0
Europe_FLOW_Eigen_Chr04_Hb13	FLOW	Chr07_Occ	82823	A	T	0.182165	174	3.424233	85/50/0	nan	nan	nan	0
Europe_FLOW_Eigen_Chr04_Hb13	FLOW	Chr07_Occ	82824	A	C	0.184979	174	3.076144	80/52/0	nan	nan	nan	0
Europe_FLOW_Eigen_Chr04_Hb13	FLOW	Chr07_Occ	82831	G	T	0.184379	174	2.443774	86/54/0	nan	nan	nan	0
Europe_FLOW_Eigen_Chr04_Hb13	FLOW	Chr07_Occ	82837	G	A	0.222213	174	12.074013	81/64/0	12.926747	1.278124	0.36795	4
Europe_FLOW_Eigen_Chr04_Hb13	FLOW	Chr07_Occ	82849	C	T	0.183404	174	1.525402	89/52/0	nan	nan	nan	0
Europe_FLOW_Eigen_Chr04_Hb13	FLOW	Chr07_Occ	82851	G	A	0.225144	174	10.554229	79/64/0	11.268678	1.193816	0.356599	4
Europe_FLOW_Eigen_Chr04_Hb13	FLOW	Chr07_Occ	82852	T	A	0.178718	174	1.785962	104/51/0	nan	nan	nan	0
Europe_FLOW_Eigen_Chr04_Hb13	FLOW	Chr07_Occ	82869	A	T	0.270101	174	1.911379	70/77/1	nan	nan	nan	0
Europe_FLOW_Eigen_Chr04_Hb13	FLOW	Chr07_Occ	82878	T	A	0.221902	174	5.376838	83/60/0	5.567579	0.80601	0.342897	3
Europe_FLOW_Eigen_Chr04_Hb13	FLOW	Chr07_Occ	82886	G	A	0.247696	174	6.817086	76/69/0	7.177609	0.912792	0.320958	3
Europe_FLOW_Eigen_Chr04_Hb13	FLOW	Chr07_Occ	82940	G	A	0.217944	174	3.699536	86/60/0	nan	nan	nan	0
Europe_FLOW_Eigen_Chr04_Hb13	FLOW	Chr07_Occ	82993	G	A	0.180476	174	0.000033	102/46/0	nan	nan	nan	0
Europe_FLOW_Eigen_Chr04_Hb13	FLOW	Chr07_Occ	83005	G	T	0.213697	174	2.612499	81/61/0	nan	nan	nan	0
Europe_FLOW_Eigen_Chr04_Hb13	FLOW	Chr07_Occ	83050	C	T	0.236351	174	0.162157	79/66/0	nan	nan	nan	0
Europe_FLOW_Eigen_Chr04_Hb13	FLOW	Chr07_Occ	83051	T	C	0.223747	174	0.04931	81/63/0	nan	nan	nan	0
Europe_FLOW_Eigen_Chr04_Hb13	FLOW	Chr07_Occ	83105	A	G	0.232306	174	3.992773	87/66/1	4.086719	0.651344	0.314371	2
Europe_FLOW_Eigen_Chr04_Hb13	FLOW	Chr07_Occ	83113	A	T	0.190131	174	0.365039	101/52/2	nan	nan	nan	0
Europe_FLOW_Eigen_Chr04_Hb13	FLOW	Chr07_Occ	83117	A	T	0.249817	174	1.2182	81/73/1	nan	nan	nan	0
Europe_FLOW_Eigen_Chr04_Hb13	FLOW	Chr07_Occ	83140	T	C	0.154797	174	0.01442	115/46/0	nan	nan	nan	0
Europe_FLOW_Eigen_Chr04_Hb13	FLOW	Chr07_Occ	83142	C	T	0.155844	174	0.096065	115/49/0	nan	nan	nan	0
Europe_FLOW_Eigen_Chr04_Hb13	FLOW	Chr07_Occ	83155	A	T	0.153914	174	0.000119	115/46/0	nan	nan	nan	0
Europe_FLOW_Eigen_Chr04_Hb13	FLOW	Chr07_Occ	83197	C	T	0.24049	174	0.043093	76/67/0	nan	nan	nan	0
Europe_FLOW_Eigen_Chr04_Hb13	FLOW	Chr07_Occ	83315	T	C	0.217494	174	1.548978	74/53/2	nan	nan	nan	0
Europe_FLOW_Eigen_Chr04_Hb13	FLOW	Chr07_Occ	83323	G	A	0.217491	174	2.511688	71/58/1	nan	nan	nan	0
Europe_FLOW_Eigen_Chr04_Hb13	FLOW	Chr07_Occ	83363	A	C	0.214331	174	1.361211	52/49/2	nan	nan	nan	0
Europe_FLOW_Eigen_Chr04_Hb13	FLOW	Chr07_Occ	96633	T	C	0.252916	174	6.176878	55/45/0	6.037004	-0.783854	0.333827	2
Europe_FLOW_Eigen_Chr04_Hb13	FLOW	Chr07_Occ	96651	T	A	0.256918	174	6.817055	51/45/0	6.741124	-0.83332	0.33715	3
Europe_FLOW_Eigen_Chr04_Hb13	FLOW	Chr07_Occ	96963	C	T	0.263706	174	0.277669	75/66/0	nan	nan	nan	0
Europe_FLOW_Eigen_Chr04_Hb13	FLOW	Chr07_Occ	96978	A	G	0.188912	174	0.04489	93/52/0	nan	nan	nan	0
Europe_FLOW_Eigen_Chr04_Hb13	FLOW	Chr07_Occ	97005	C	T	0.296378	174	0.024526	68/80/0	nan	nan	nan	0
Europe_FLOW_Eigen_Chr04_Hb13	FLOW	Chr07_Occ	97008	C	T	0.277148	174	0.002411	72/75/0	nan	nan	nan	0
Europe_FLOW_Eigen_Chr04_Hb13	FLOW	Chr07_Occ	97021	T	C	0.282229	174	0.007683	66/76/0	nan	nan	nan	0
Europe_FLOW_Eigen_Chr04_Hb13	FLOW	Chr07_Occ	97044	C	T	0.292761	174	0.051039	61/78/0	nan	nan	nan	0
Europe_FLOW_Eigen_Chr04_Hb13	FLOW	Chr07_Occ	97047	C	T	0.238819	174	4.999349	73/70/0	5.152572	-0.760687	0.338761	2
Europe_FLOW_Eigen_Chr04_Hb13	FLOW	Chr07_Occ	97142	G	A	0.305451	174	1.529723	54/77/0	nan	nan	nan	0
Europe_FLOW_Eigen_Chr04_Hb13	FLOW	Chr07_Occ	97164	C	T	0.306639	174	2.102278	50/73/0	nan	nan	nan	0
Europe_FLOW_Eigen_Chr04_Hb13	FLOW	Chr07_Occ	97206	G	A	0.234644	174	0.501819	66/55/0	nan	nan	nan	0
Europe_FLOW_Eigen_Chr04_Hb13	FLOW	Chr07_Occ	97290	G	T	0.210236	174	3.851971	68/47/0	3.904308	-0.652531	0.334297	2
Europe_FLOW_Eigen_Chr04_Hb13	FLOW	Chr07_Occ	97333	T	C	0.28306	174	2.895657	60/73/0	nan	nan	nan	0
Europe_FLOW_Eigen_Chr04_Hb13	FLOW	Chr07_Occ	97341	T	C	0.264626	174	2.972438	67/68/0	nan	nan	nan	0
Europe_FLOW_Eigen_Chr04_Hb13	FLOW	Chr07_Occ	97347	C	T	0.274674	174	0.457444	60/66/0	nan	nan	nan	0
Europe_FLOW_Eigen_Chr04_Hb13	FLOW	Chr07_Occ	97376	C	T	0.217342	174	3.123741	76/55/0	nan	nan	nan	0
Europe_FLOW_Eigen_Chr04_Hb13	FLOW	Chr07_Occ	97385	A	G	0.290829	174	2.329549	59/70/0	nan	nan	nan	0
Europe_FLOW_Eigen_Chr04_Hb13	FLOW	Chr07_Occ	97418	C	A	0.294126	174	1.649096	57/69/0	nan	nan	nan	0
Europe_FLOW_Eigen_Chr04_Hb13	FLOW	Chr07_Occ	134471	G	A	0.304681	174	0.597501	46/57/2	nan	nan	nan	0
Europe_FLOW_Eigen_Chr04_Hb13	FLOW	Chr07_Occ	134473	G	A	0.297711	174	0.581364	47/57/2	nan	nan	nan	0
Europe_FLOW_Eigen_Chr04_Hb13	FLOW	Chr07_Occ	134498	T	A	0.301337	174	0.914141	48/56/2	nan	nan	nan	0
Europe_FLOW_Eigen_Chr04_Hb13	FLOW	Chr07_Occ	134504	A	G	0.299498	174	0.857554	50/55/3	nan	nan	nan	0
Europe_FLOW_Eigen_Chr04_Hb13	FLOW	Chr07_Occ	134535	C	G	0.306337	174	0.911726	53/55/4	nan	nan	nan	0
Europe_FLOW_Eigen_Chr04_Hb13	FLOW	Chr07_Occ	134568	G	C	0.292485	174	1.029389	49/57/4	nan	nan	nan	0
Europe_FLOW_Eigen_Chr04_Hb13	FLOW	Chr07_Occ	134602	G	A	0.292717	174	0.000166	47/55/3	nan	nan	nan	0
Europe_FLOW_Eigen_Chr04_Hb13	FLOW	Chr07_Occ	134607	A	C	0.297972	174	0.044642	47/56/4	nan	nan	nan	0
Europe_FLOW_Eigen_Chr04_Hb13	FLOW	Chr07_Occ	134627	A	T	0.282397	174	0.248454	52/54/4	nan	nan	nan	0
Europe_FLOW_Eigen_Chr04_Hb13	FLOW	Chr07_Occ	134687	G	A	0.280699	174	0.006564	45/58/2	nan	nan	nan	0
Europe_FLOW_Eigen_Chr04_Hb13	FLOW	Chr07_Occ	134718	G	T	0.271498	174	0.004391	45/49/3	nan	nan	nan	0
Europe_FLOW_Eigen_Chr04_Hb13	FLOW	Chr07_Occ	134719	G	T	0.281892	174	0.038019	45/51/3	nan	nan	nan	0
Europe_FLOW_Eigen_Chr04_Hb13	FLOW	Chr07_Occ	135483	T	A	0.219943	174	3.66253	57/45/1	nan	nan	nan	0
Europe_FLOW_Eigen_Chr04_Hb13	FLOW	Chr07_Occ	135485	T	A	0.263456	174	0.316576	45/58/0	nan	nan	nan	0
Europe_FLOW_Eigen_Chr04_Hb13	FLOW	Chr07_Occ	135508	T	A	0.23294	174	1.82137	55/46/2	nan	nan	nan	0
Europe_FLOW_Eigen_Chr04_Hb13	FLOW	Chr07_Occ	135760	A	G	0.261439	174	0.898872	61/62/1	nan	nan	nan	0
Europe_FLOW_Eigen_Chr04_Hb13	FLOW	Chr07_Occ	135763	C	A	0.272098	174	0.212109	53/58/1	nan	nan	nan	0
Europe_FLOW_Eigen_Chr04_Hb13	FLOW	Chr07_Occ	135822	C	A	0.192334	174	0.066728	75/46/1	nan	nan	nan	0
Europe_FLOW_Eigen_Chr04_Hb13	FLOW	Chr07_Occ	135823	A	T	0.28318	174	0.046568	54/69/1	nan	nan	nan	0
Europe_FLOW_Eigen_Chr04_Hb13	FLOW	Chr07_Occ	135960	A	C	0.23896	174	0.316315	67/56/1	nan	nan	nan	0
Europe_FLOW_Eigen_Chr04_Hb13	FLOW	Chr07_Occ	136076	A	G	0.218612	174	4.409124	70/55/1	4.346333	-0.672815	0.329811	2
Europe_FLOW_Eigen_Chr04_Hb13	FLOW	Chr07_Occ	136114	A	G	0.240064	174	1.505	64/57/1	nan	nan	nan	0
Europe_FLOW_Eigen_Chr04_Hb13	FLOW	Chr07_Occ	136190	C	T	0.232192	174	0.220605	67/56/0	nan	nan	nan	0
Europe_FLOW_Eigen_Chr04_Hb13	FLOW	Chr07_Occ	136232	T	C	0.204194	174	3.282546	76/49/1	nan	nan	nan	0
Europe_FLOW_Eigen_Chr04_Hb13	FLOW	Chr07_Occ	136274	G	T	0.216344	174	3.20937	69/53/0	nan	nan	nan	0
Europe_FLOW_Eigen_Chr04_Hb13	FLOW	Chr07_Occ	136322	G	C	0.215999	174	0.169644	76/48/1	nan	nan	nan	0
Europe_FLOW_Eigen_Chr04_Hb13	FLOW	Chr07_Occ	136344	G	A	0.23008	174	0.33182	76/54/1	nan	nan	nan	0
Europe_FLOW_Eigen_Chr04_Hb13	FLOW	Chr07_Occ	136374	T	A	0.252044	174	0.652948	68/62/2	nan	nan	nan	0
Europe_FLOW_Eigen_Chr04_Hb13	FLOW	Chr07_Occ	136379	T	C	0.267291	174	0.644349	63/67/1	nan	nan	nan	0
Europe_FLOW_Eigen_Chr04_Hb13	FLOW	Chr07_Occ	136425	A	C	0.229669	174	2.289657	81/63/1	nan	nan	nan	0
Europe_FLOW_Eigen_Chr04_Hb13	FLOW	Chr07_Occ	136438	G	T	0.22098	174	0.164935	80/59/0	nan	nan	nan	0
Europe_FLOW_Eigen_Chr04_Hb13	FLOW	Chr07_Occ	136441	T	C	0.221243	174	2.574109	83/61/1	nan	nan	nan	0
Europe_FLOW_Eigen_Chr04_Hb13	FLOW	Chr07_Occ	136452	A	G	0.219659	174	1.955612	82/59/1	nan	nan	nan	0
Europe_FLOW_Eigen_Chr04_Hb13	FLOW	Chr07_Occ	136565	T	A	0.203178	174	0.609082	87/55/1	nan	nan	nan	0
Europe_FLOW_Eigen_Chr04_Hb13	FLOW	Chr07_Occ	136703	A	G	0.199773	174	0.04201	81/53/0	nan	nan	nan	0
Europe_FLOW_Eigen_Chr04_Hb13	FLOW	Chr07_Occ	136710	G	A	0.189789	174	0.020442	86/51/0	nan	nan	nan	0
Europe_FLOW_Eigen_Chr04_Hb13	FLOW	Chr07_Occ	136745	A	T	0.20373	174	0.130747	85/57/0	nan	nan	nan	0
Europe_FLOW_Eigen_Chr04_Hb13	FLOW	Chr07_Occ	136868	G	A	0.252022	174	0.000298	70/69/0	nan	nan	nan	0
Europe_FLOW_Eigen_Chr04_Hb13	FLOW	Chr07_Occ	136891	T	C	0.195779	174	0.124487	88/50/0	nan	nan	nan	0
Europe_FLOW_Eigen_Chr04_Hb13	FLOW	Chr07_Occ	137005	T	A	0.207	174	0.357512	65/48/0	nan	nan	nan	0
Europe_FLOW_Eigen_Chr04_Hb13	FLOW	Chr07_Occ	137007	A	T	0.216793	174	0.1171	62/51/0	nan	nan	nan	0
Europe_FLOW_Eigen_Chr04_Hb13	FLOW	Chr07_Occ	137035	C	A	0.302227	174	0.442585	48/62/1	nan	nan	nan	0
Europe_FLOW_Eigen_Chr04_Hb13	FLOW	Chr07_Occ	137058	A	C	0.286067	174	0.074052	45/50/1	nan	nan	nan	0
Europe_FLOW_Eigen_Chr04_Hb13	FLOW	Chr07_Occ	137093	C	G	0.234358	174	2.265004	72/51/1	nan	nan	nan	0
Europe_FLOW_Eigen_Chr04_Hb13	FLOW	Chr07_Occ	137101	A	C	0.246311	174	0.021182	63/64/1	nan	nan	nan	0
Europe_FLOW_Eigen_Chr04_Hb13	FLOW	Chr07_Occ	137112	C	A	0.260788	174	0.039126	61/68/1	nan	nan	nan	0
Europe_FLOW_Eigen_Chr04_Hb13	FLOW	Chr07_Occ	137122	C	A	0.251646	174	0.088853	67/65/1	nan	nan	nan	0
Europe_FLOW_Eigen_Chr04_Hb13	FLOW	Chr07_Occ	137169	A	G	0.215982	174	0.936597	74/54/1	nan	nan	nan	0
Europe_FLOW_Eigen_Chr04_Hb13	FLOW	Chr07_Occ	137217	C	T	0.259079	174	0.071958	65/67/1	nan	nan	nan	0
Europe_FLOW_Eigen_Chr04_Hb13	FLOW	Chr07_Occ	137248	C	A	0.233913	174	0.035993	66/60/0	nan	nan	nan	0
Europe_FLOW_Eigen_Chr04_Hb13	FLOW	Chr07_Occ	137249	T	C	0.277131	174	1.001847	60/66/0	nan	nan	nan	0
Europe_FLOW_Eigen_Chr04_Hb13	FLOW	Chr07_Occ	137304	C	G	0.225625	174	0.071805	73/63/0	nan	nan	nan	0
Europe_FLOW_Eigen_Chr04_Hb13	FLOW	Chr07_Occ	137306	C	A	0.297259	174	0.141941	57/78/1	nan	nan	nan	0
Europe_FLOW_Eigen_Chr04_Hb13	FLOW	Chr07_Occ	137338	T	C	0.219246	174	0.010484	68/61/0	nan	nan	nan	0
Europe_FLOW_Eigen_Chr04_Hb13	FLOW	Chr07_Occ	137341	A	G	0.21688	174	0.278759	69/58/0	nan	nan	nan	0
Europe_FLOW_Eigen_Chr04_Hb13	FLOW	Chr07_Occ	137343	C	A	0.275504	174	0.128609	55/72/0	nan	nan	nan	0
Europe_FLOW_Eigen_Chr04_Hb13	FLOW	Chr07_Occ	137360	A	G	0.196727	174	0.505319	78/57/0	nan	nan	nan	0
Europe_FLOW_Eigen_Chr04_Hb13	FLOW	Chr07_Occ	137380	G	C	0.205452	174	0.260301	74/57/0	nan	nan	nan	0
Europe_FLOW_Eigen_Chr04_Hb13	FLOW	Chr07_Occ	137382	G	C	0.195245	174	0.020005	76/54/0	nan	nan	nan	0
Europe_FLOW_Eigen_Chr04_Hb13	FLOW	Chr07_Occ	137398	A	T	0.218462	174	1.562847	68/52/0	nan	nan	nan	0
Europe_FLOW_Eigen_Chr04_Hb13	FLOW	Chr07_Occ	137399	A	T	0.214726	174	1.433488	71/54/0	nan	nan	nan	0
Europe_FLOW_Eigen_Chr04_Hb13	FLOW	Chr07_Occ	137400	A	T	0.20828	174	1.061234	71/52/0	nan	nan	nan	0
Europe_FLOW_Eigen_Chr04_Hb13	FLOW	Chr07_Occ	137402	A	T	0.209737	174	1.14747	71/52/0	nan	nan	nan	0
Europe_FLOW_Eigen_Chr04_Hb13	FLOW	Chr07_Occ	137428	T	A	0.262264	174	0.08971	65/69/1	nan	nan	nan	0
Europe_FLOW_Eigen_Chr04_Hb13	FLOW	Chr07_Occ	137437	C	A	0.26315	174	0.490184	66/69/0	nan	nan	nan	0
Europe_FLOW_Eigen_Chr04_Hb13	FLOW	Chr07_Occ	137443	A	T	0.251616	174	0.243474	67/68/0	nan	nan	nan	0
Europe_FLOW_Eigen_Chr04_Hb13	FLOW	Chr07_Occ	137448	A	T	0.201139	174	0.785004	71/49/0	nan	nan	nan	0
Europe_FLOW_Eigen_Chr04_Hb13	FLOW	Chr07_Occ	137477	C	T	0.260281	174	1.930141	62/64/0	nan	nan	nan	0
Europe_FLOW_Eigen_Chr04_Hb13	FLOW	Chr07_Occ	137594	A	C	0.21898	174	1.405828	82/53/1	nan	nan	nan	0
Europe_FLOW_Eigen_Chr04_Hb13	FLOW	Chr07_Occ	137649	T	C	0.276149	174	0.654585	45/57/2	nan	nan	nan	0
Europe_FLOW_Eigen_Chr04_Hb13	FLOW	Chr07_Occ	137668	T	C	0.2314	174	1.572936	66/56/1	nan	nan	nan	0
Europe_FLOW_Eigen_Chr04_Hb13	FLOW	Chr07_Occ	137829	T	A	0.205001	174	0.128575	67/48/0	nan	nan	nan	0
Europe_FLOW_Eigen_Chr04_Hb13	FLOW	Chr07_Occ	137846	T	A	0.20433	174	0.282896	70/47/0	nan	nan	nan	0
Europe_FLOW_Eigen_Chr04_Hb13	FLOW	Chr07_Occ	137854	T	C	0.205595	174	0.653345	69/48/1	nan	nan	nan	0
Europe_FLOW_Eigen_Chr04_Hb13	FLOW	Chr07_Occ	137888	C	G	0.269037	174	0.049237	47/51/3	nan	nan	nan	0
Europe_FLOW_Eigen_Chr04_Hb13	FLOW	Chr07_Occ	137894	C	A	0.253192	174	0.275072	61/52/3	nan	nan	nan	0
Europe_FLOW_Eigen_Chr04_Hb13	FLOW	Chr07_Occ	137958	T	C	0.286101	174	0.401201	45/58/1	nan	nan	nan	0
Europe_FLOW_Eigen_Chr04_Hb13	FLOW	Chr07_Occ	163011	G	C	0.250485	174	0.84818	83/45/3	nan	nan	nan	0
Europe_FLOW_Eigen_Chr04_Hb13	FLOW	Chr07_Occ	163055	C	T	0.295515	174	0.375178	80/48/3	nan	nan	nan	0
Europe_FLOW_Eigen_Chr04_Hb13	FLOW	Chr07_Occ	163365	T	C	0.300007	174	0.196677	70/45/4	nan	nan	nan	0
Europe_FLOW_Eigen_Chr04_Hb13	FLOW	Chr07_Occ	163399	C	T	0.277899	174	0.398711	74/46/3	nan	nan	nan	0
Europe_FLOW_Eigen_Chr04_Hb13	FLOW	Chr07_Occ	163428	T	A	0.30282	174	0.007892	73/46/2	nan	nan	nan	0
Europe_FLOW_Eigen_Chr04_Hb13	FLOW	Chr07_Occ	163456	G	A	0.312764	174	0.012014	61/46/7	nan	nan	nan	0
Europe_FLOW_Eigen_Chr04_Hb13	FLOW	Chr07_Occ	168653	T	C	0.398158	174	0.683334	46/49/17	nan	nan	nan	0
Europe_FLOW_Eigen_Chr04_Hb13	FLOW	Chr07_Occ	168828	T	G	0.343304	174	0.002974	49/52/7	nan	nan	nan	0
Europe_FLOW_Eigen_Chr04_Hb13	FLOW	Chr07_Occ	169483	A	T	0.241527	174	2.367083	51/58/0	nan	nan	nan	0
Europe_FLOW_Eigen_Chr04_Hb13	FLOW	Chr07_Occ	169758	C	G	0.283863	174	0.21907	55/76/0	nan	nan	nan	0
Europe_FLOW_Eigen_Chr04_Hb13	FLOW	Chr07_Occ	178169	G	A	0.208835	174	0.00079	81/49/0	nan	nan	nan	0
Europe_FLOW_Eigen_Chr04_Hb13	FLOW	Chr07_Occ	178172	A	T	0.206256	174	0.018661	80/48/0	nan	nan	nan	0
Europe_FLOW_Eigen_Chr04_Hb13	FLOW	Chr07_Occ	178174	T	C	0.220704	174	0.065664	74/49/1	nan	nan	nan	0
Europe_FLOW_Eigen_Chr04_Hb13	FLOW	Chr07_Occ	178206	G	C	0.250726	174	0.245355	77/47/2	nan	nan	nan	0
Europe_FLOW_Eigen_Chr04_Hb13	FLOW	Chr07_Occ	178237	A	G	0.243053	174	0.355634	54/48/0	nan	nan	nan	0
Europe_FLOW_Eigen_Chr04_Hb13	FLOW	Chr07_Occ	178317	T	A	0.29367	174	0.296423	70/63/1	nan	nan	nan	0
Europe_FLOW_Eigen_Chr04_Hb13	FLOW	Chr07_Occ	178370	A	G	0.32672	174	0.353936	55/61/5	nan	nan	nan	0
Europe_FLOW_Eigen_Chr04_Hb13	FLOW	Chr07_Occ	178431	G	T	0.235689	174	0.018489	72/50/0	nan	nan	nan	0
Europe_FLOW_Eigen_Chr04_Hb13	FLOW	Chr07_Occ	178433	G	A	0.228701	174	0.022636	74/45/0	nan	nan	nan	0
Europe_FLOW_Eigen_Chr04_Hb13	FLOW	Chr07_Occ	178440	T	C	0.239611	174	0.580125	76/49/2	nan	nan	nan	0
Europe_FLOW_Eigen_Chr04_Hb13	FLOW	Chr07_Occ	178585	T	G	0.247915	174	0.020122	79/45/0	nan	nan	nan	0
Europe_FLOW_Eigen_Chr04_Hb13	FLOW	Chr07_Occ	178596	G	C	0.246865	174	0.035766	78/55/0	nan	nan	nan	0
Europe_FLOW_Eigen_Chr04_Hb13	FLOW	Chr07_Occ	178604	A	G	0.242342	174	0.000096	77/55/1	nan	nan	nan	0
Europe_FLOW_Eigen_Chr04_Hb13	FLOW	Chr07_Occ	178638	C	G	0.261911	174	0.097247	75/54/1	nan	nan	nan	0
Europe_FLOW_Eigen_Chr04_Hb13	FLOW	Chr07_Occ	178802	G	T	0.256449	174	1.215796	83/56/4	nan	nan	nan	0
Europe_FLOW_Eigen_Chr04_Hb13	FLOW	Chr07_Occ	188387	C	T	0.227601	174	0.119524	53/53/0	nan	nan	nan	0
Europe_FLOW_Eigen_Chr04_Hb13	FLOW	Chr07_Occ	188613	A	C	0.232024	174	1.855059	61/54/0	nan	nan	nan	0
Europe_FLOW_Eigen_Chr04_Hb13	FLOW	Chr07_Occ	188944	A	G	0.270553	174	0.318601	45/64/0	nan	nan	nan	0
Europe_FLOW_Eigen_Chr04_Hb13	FLOW	Chr07_Occ	188957	G	A	0.279115	174	0.080013	46/64/0	nan	nan	nan	0
Europe_FLOW_Eigen_Chr04_Hb13	FLOW	Chr07_Occ	188963	T	A	0.250746	174	0.000028	50/60/0	nan	nan	nan	0
Europe_FLOW_Eigen_Chr04_Hb13	FLOW	Chr07_Occ	189229	A	G	0.240233	174	0.283627	51/46/0	nan	nan	nan	0
Europe_FLOW_Eigen_Chr04_Hb13	FLOW	Chr07_Occ	189256	C	T	0.260645	174	1.97951	49/60/0	nan	nan	nan	0
Europe_FLOW_Eigen_Chr04_Hb13	FLOW	Chr07_Occ	189267	G	C	0.257973	174	0.008949	62/52/0	nan	nan	nan	0
Europe_FLOW_Eigen_Chr04_Hb13	FLOW	Chr07_Occ	189273	C	T	0.242302	174	0.993565	63/59/0	nan	nan	nan	0
Europe_FLOW_Eigen_Chr04_Hb13	FLOW	Chr07_Occ	189281	C	T	0.211492	174	0.193034	72/49/0	nan	nan	nan	0
Europe_FLOW_Eigen_Chr04_Hb13	FLOW	Chr07_Occ	189293	T	A	0.252331	174	0.429303	65/49/1	nan	nan	nan	0
Europe_FLOW_Eigen_Chr04_Hb13	FLOW	Chr07_Occ	189294	T	C	0.242913	174	0.104102	57/59/0	nan	nan	nan	0
Europe_FLOW_Eigen_Chr04_Hb13	FLOW	Chr07_Occ	189295	T	G	0.252579	174	0.98615	57/58/0	nan	nan	nan	0
Europe_FLOW_Eigen_Chr04_Hb13	FLOW	Chr07_Occ	189300	C	T	0.299027	174	0.351668	51/77/0	nan	nan	nan	0
Europe_FLOW_Eigen_Chr04_Hb13	FLOW	Chr07_Occ	189310	C	T	0.2648	174	2.34747	55/67/0	nan	nan	nan	0
Europe_FLOW_Eigen_Chr04_Hb13	FLOW	Chr07_Occ	189311	G	A	0.24087	174	2.603582	63/60/0	nan	nan	nan	0
Europe_FLOW_Eigen_Chr04_Hb13	FLOW	Chr07_Occ	189316	A	G	0.197216	174	0.531706	69/48/0	nan	nan	nan	0
Europe_FLOW_Eigen_Chr04_Hb13	FLOW	Chr07_Occ	189326	A	G	0.20429	174	0.562481	68/45/0	nan	nan	nan	0
Europe_FLOW_Eigen_Chr04_Hb13	FLOW	Chr07_Occ	193994	G	A	0.291527	174	0.512737	70/45/3	nan	nan	nan	0
Europe_FLOW_Eigen_Chr04_Hb13	FLOW	Chr07_Occ	196820	A	G	0.239508	174	0.052853	75/66/0	nan	nan	nan	0
Europe_FLOW_Eigen_Chr04_Hb13	FLOW	Chr07_Occ	197211	C	T	0.197852	174	0.088142	66/45/0	nan	nan	nan	0
Europe_FLOW_Eigen_Chr04_Hb13	FLOW	Chr07_Occ	211280	C	T	0.185109	174	0.510739	82/45/0	nan	nan	nan	0
Europe_FLOW_Eigen_Chr04_Hb13	FLOW	Chr07_Occ	211281	C	T	0.193942	174	0.69343	74/46/0	nan	nan	nan	0
Europe_FLOW_Eigen_Chr04_Hb13	FLOW	Chr07_Occ	211295	C	A	0.188311	174	0.808813	80/46/0	nan	nan	nan	0
Europe_FLOW_Eigen_Chr04_Hb13	FLOW	Chr07_Occ	211325	C	T	0.182336	174	0.150079	81/45/0	nan	nan	nan	0
Europe_FLOW_Eigen_Chr04_Hb13	FLOW	Chr07_Occ	211334	T	C	0.181153	174	0.225381	101/48/0	nan	nan	nan	0
Europe_FLOW_Eigen_Chr04_Hb13	FLOW	Chr07_Occ	211355	A	T	0.23653	174	1.749129	74/45/1	nan	nan	nan	0
Europe_FLOW_Eigen_Chr04_Hb13	FLOW	Chr07_Occ	220199	T	A	0.223976	174	0.953536	59/50/0	nan	nan	nan	0
Europe_FLOW_Eigen_Chr04_Hb13	FLOW	Chr07_Occ	220359	C	T	0.198021	174	2.945034	50/45/0	nan	nan	nan	0
Europe_FLOW_Eigen_Chr04_Hb13	FLOW	Chr07_Occ	221466	T	C	0.400545	174	0.020493	47/55/12	nan	nan	nan	0
Europe_FLOW_Eigen_Chr04_Hb13	FLOW	Chr07_Occ	228376	A	G	0.285634	174	0.273429	76/46/6	nan	nan	nan	0
Europe_FLOW_Eigen_Chr04_Hb13	FLOW	Chr07_Occ	244198	T	C	0.304419	174	0.190697	63/45/5	nan	nan	nan	0
Europe_FLOW_Eigen_Chr04_Hb13	FLOW	Chr07_Occ	267420	G	A	0.227113	174	1.159828	64/45/1	nan	nan	nan	0
Europe_FLOW_Eigen_Chr04_Hb13	FLOW	Chr07_Occ	277315	C	A	0.220642	174	2.566938	58/47/0	nan	nan	nan	0
Europe_FLOW_Eigen_Chr04_Hb13	FLOW	Chr07_Occ	277659	C	T	0.236072	174	0.522831	53/56/0	nan	nan	nan	0
Europe_FLOW_Eigen_Chr04_Hb13	FLOW	Chr07_Occ	277672	A	G	0.223279	174	0.319391	54/51/0	nan	nan	nan	0
Europe_FLOW_Eigen_Chr04_Hb13	FLOW	Chr07_Occ	277729	G	A	0.220931	174	0.084709	49/45/0	nan	nan	nan	0
Europe_FLOW_Eigen_Chr04_Hb13	FLOW	Chr07_Occ	277845	C	T	0.195809	174	0.001218	78/51/0	nan	nan	nan	0
Europe_FLOW_Eigen_Chr04_Hb13	FLOW	Chr07_Occ	278035	C	T	0.208222	174	2.908319	67/51/0	nan	nan	nan	0
Europe_FLOW_Eigen_Chr04_Hb13	FLOW	Chr07_Occ	280043	G	A	0.287867	174	0.353543	54/49/2	nan	nan	nan	0
Europe_FLOW_Eigen_Chr04_Hb13	FLOW	Chr07_Occ	280044	C	G	0.281962	174	0.149875	55/47/2	nan	nan	nan	0
Europe_FLOW_Eigen_Chr04_Hb13	FLOW	Chr07_Occ	280113	C	T	0.258908	174	0.226331	49/48/0	nan	nan	nan	0
Europe_FLOW_Eigen_Chr04_Hb13	FLOW	Chr07_Occ	281890	T	A	0.277304	174	0.888219	48/70/0	nan	nan	nan	0
Europe_FLOW_Eigen_Chr04_Hb13	FLOW	Chr07_Occ	281925	T	C	0.25289	174	0.384971	52/60/0	nan	nan	nan	0
Europe_FLOW_Eigen_Chr04_Hb13	FLOW	Chr07_Occ	281946	G	A	0.290105	174	0.001562	51/76/0	nan	nan	nan	0
Europe_FLOW_Eigen_Chr04_Hb13	FLOW	Chr07_Occ	281950	T	C	0.295818	174	0.528834	49/78/0	nan	nan	nan	0
Europe_FLOW_Eigen_Chr04_Hb13	FLOW	Chr07_Occ	282008	G	T	0.191938	174	1.323659	86/53/0	nan	nan	nan	0
Europe_FLOW_Eigen_Chr04_Hb13	FLOW	Chr07_Occ	282016	G	A	0.313984	174	0.893288	51/90/0	nan	nan	nan	0
Europe_FLOW_Eigen_Chr04_Hb13	FLOW	Chr07_Occ	282068	G	A	0.226003	174	0.056284	93/62/1	nan	nan	nan	0
Europe_FLOW_Eigen_Chr04_Hb13	FLOW	Chr07_Occ	282136	G	A	0.280347	174	1.27763	50/75/0	nan	nan	nan	0
Europe_FLOW_Eigen_Chr04_Hb13	FLOW	Chr07_Occ	286833	G	A	0.201772	174	0.652151	53/46/0	nan	nan	nan	0
Europe_FLOW_Eigen_Chr04_Hb13	FLOW	Chr07_Occ	291356	C	T	0.205694	174	0.019375	63/48/0	nan	nan	nan	0
Europe_FLOW_Eigen_Chr04_Hb13	FLOW	Chr07_Occ	298776	G	T	0.275662	174	0.131616	69/45/2	nan	nan	nan	0
Europe_FLOW_Eigen_Chr04_Hb13	FLOW	Chr07_Occ	302966	A	G	0.233917	174	1.312833	58/53/1	nan	nan	nan	0
Europe_FLOW_Eigen_Chr04_Hb13	FLOW	Chr07_Occ	304843	A	G	0.263837	174	0.264679	49/65/0	nan	nan	nan	0
Europe_FLOW_Eigen_Chr04_Hb13	FLOW	Chr07_Occ	323610	A	G	0.302143	174	0.396764	53/45/6	nan	nan	nan	0
Europe_FLOW_Eigen_Chr04_Hb13	FLOW	Chr07_Occ	324331	T	C	0.284813	174	0.272618	69/45/1	nan	nan	nan	0
Europe_FLOW_Eigen_Chr04_Hb13	FLOW	Chr07_Occ	328872	T	C	0.316023	174	0.003117	54/47/8	nan	nan	nan	0
Europe_FLOW_Eigen_Chr04_Hb13	FLOW	Chr07_Occ	328922	T	C	0.3271	174	0.91191	53/53/7	nan	nan	nan	0
Europe_FLOW_Eigen_Chr04_Hb13	FLOW	Chr07_Occ	331784	T	C	0.239281	174	0.009288	51/46/0	nan	nan	nan	0
Europe_FLOW_Eigen_Chr04_Hb13	FLOW	Chr07_Occ	333415	A	T	0.192415	174	3.514486	66/47/0	nan	nan	nan	0
Europe_FLOW_Eigen_Chr04_Hb13	FLOW	Chr07_Occ	334348	C	G	0.270398	174	0.001097	79/45/5	nan	nan	nan	0
Europe_FLOW_Eigen_Chr04_Hb13	FLOW	Chr07_Occ	334569	T	C	0.309724	174	0.09862	53/50/3	nan	nan	nan	0
Europe_FLOW_Eigen_Chr04_Hb13	FLOW	Chr07_Occ	334637	A	T	0.255573	174	0.090421	61/45/5	nan	nan	nan	0
Europe_FLOW_Eigen_Chr04_Hb13	FLOW	Chr07_Occ	335787	T	C	0.264437	174	0.094812	47/63/0	nan	nan	nan	0
Europe_FLOW_Eigen_Chr04_Hb13	FLOW	Chr07_Occ	341164	G	A	0.244246	174	0.000286	74/73/0	nan	nan	nan	0
Europe_FLOW_Eigen_Chr04_Hb13	FLOW	Chr07_Occ	341260	T	C	0.201956	174	0.950503	81/53/0	nan	nan	nan	0
Europe_FLOW_Eigen_Chr04_Hb13	FLOW	Chr07_Occ	341264	A	T	0.252252	174	0.670587	58/67/0	nan	nan	nan	0
Europe_FLOW_Eigen_Chr04_Hb13	FLOW	Chr07_Occ	341266	C	G	0.176267	174	2.160341	97/45/0	nan	nan	nan	0
Europe_FLOW_Eigen_Chr04_Hb13	FLOW	Chr07_Occ	341845	T	C	0.216447	174	0.331189	85/56/0	nan	nan	nan	0
Europe_FLOW_Eigen_Chr04_Hb13	FLOW	Chr07_Occ	342118	T	G	0.274225	174	0.918717	60/48/1	nan	nan	nan	0
Europe_FLOW_Eigen_Chr04_Hb13	FLOW	Chr07_Occ	342222	C	T	0.18729	174	0.065914	91/54/0	nan	nan	nan	0
Europe_FLOW_Eigen_Chr04_Hb13	FLOW	Chr07_Occ	342227	T	C	0.206646	174	0.666829	80/60/0	nan	nan	nan	0
Europe_FLOW_Eigen_Chr04_Hb13	FLOW	Chr07_Occ	342567	A	G	0.254507	174	0.000337	46/52/0	nan	nan	nan	0
Europe_FLOW_Eigen_Chr04_Hb13	FLOW	Chr07_Occ	342681	A	T	0.258956	174	0.107002	47/59/0	nan	nan	nan	0
Europe_FLOW_Eigen_Chr04_Hb13	FLOW	Chr07_Occ	342739	C	A	0.259047	174	0.56013	47/67/0	nan	nan	nan	0
Europe_FLOW_Eigen_Chr04_Hb13	FLOW	Chr07_Occ	342769	T	G	0.266986	174	0.327481	61/75/0	nan	nan	nan	0
Europe_FLOW_Eigen_Chr04_Hb13	FLOW	Chr07_Occ	342782	A	C	0.278315	174	0.385824	75/46/0	nan	nan	nan	0
Europe_FLOW_Eigen_Chr04_Hb13	FLOW	Chr07_Occ	342963	A	T	0.298905	174	0.370114	73/54/5	nan	nan	nan	0
Europe_FLOW_Eigen_Chr04_Hb13	FLOW	Chr07_Occ	343020	T	C	0.264229	174	0.151581	85/52/5	nan	nan	nan	0
Europe_FLOW_Eigen_Chr04_Hb13	FLOW	Chr07_Occ	343068	T	A	0.228175	174	0.371218	73/65/0	nan	nan	nan	0
Europe_FLOW_Eigen_Chr04_Hb13	FLOW	Chr07_Occ	343089	A	G	0.312667	174	0.304833	59/54/1	nan	nan	nan	0
Europe_FLOW_Eigen_Chr04_Hb13	FLOW	Chr07_Occ	343099	C	T	0.202833	174	0.014228	77/56/0	nan	nan	nan	0
Europe_FLOW_Eigen_Chr04_Hb13	FLOW	Chr07_Occ	343213	C	T	0.222233	174	0.558228	69/47/0	nan	nan	nan	0
Europe_FLOW_Eigen_Chr04_Hb13	FLOW	Chr07_Occ	343249	C	G	0.205549	174	0.529816	65/45/1	nan	nan	nan	0
Europe_FLOW_Eigen_Chr04_Hb13	FLOW	Chr07_Occ	343662	T	A	0.318712	174	0.316441	45/45/5	nan	nan	nan	0
Europe_FLOW_Eigen_Chr04_Hb13	FLOW	Chr07_Occ	344036	C	G	0.219731	174	0.537479	73/47/1	nan	nan	nan	0
Europe_FLOW_Eigen_Chr04_Hb13	FLOW	Chr07_Occ	344042	G	A	0.20474	174	1.505457	71/49/0	nan	nan	nan	0
Europe_FLOW_Eigen_Chr04_Hb13	FLOW	Chr07_Occ	344052	C	A	0.2442	174	0.532772	64/48/1	nan	nan	nan	0
Europe_FLOW_Eigen_Chr04_Hb13	FLOW	Chr07_Occ	344064	C	A	0.208348	174	0.314509	72/47/0	nan	nan	nan	0
Europe_FLOW_Eigen_Chr04_Hb13	FLOW	Chr07_Occ	344069	T	C	0.226856	174	0.14409	61/49/0	nan	nan	nan	0
Europe_FLOW_Eigen_Chr04_Hb13	FLOW	Chr07_Occ	344082	T	C	0.205103	174	2.147311	59/53/0	nan	nan	nan	0
Europe_FLOW_Eigen_Chr04_Hb13	FLOW	Chr07_Occ	349350	T	A	0.274329	174	0.522028	54/72/0	nan	nan	nan	0
Europe_FLOW_Eigen_Chr04_Hb13	FLOW	Chr07_Occ	349373	C	G	0.275572	174	0.098363	50/67/1	nan	nan	nan	0
Europe_FLOW_Eigen_Chr04_Hb13	FLOW	Chr07_Occ	350127	G	A	0.264454	174	0.190383	46/56/0	nan	nan	nan	0
Europe_FLOW_Eigen_Chr04_Hb13	FLOW	Chr07_Occ	350227	C	T	0.289936	174	0.758142	52/45/0	nan	nan	nan	0
Europe_FLOW_Eigen_Chr04_Hb13	FLOW	Chr07_Occ	350291	G	T	0.233353	174	0.812767	45/51/0	nan	nan	nan	0
Europe_FLOW_Eigen_Chr04_Hb13	FLOW	Chr07_Occ	350387	T	C	0.226363	174	0.091216	55/57/0	nan	nan	nan	0
Europe_FLOW_Eigen_Chr04_Hb13	FLOW	Chr07_Occ	350465	A	G	0.247858	174	0.177166	55/61/0	nan	nan	nan	0
Europe_FLOW_Eigen_Chr04_Hb13	FLOW	Chr07_Occ	350485	A	C	0.229417	174	0.704577	79/48/1	nan	nan	nan	0
Europe_FLOW_Eigen_Chr04_Hb13	FLOW	Chr07_Occ	350610	C	T	0.260297	174	0.047273	75/69/1	nan	nan	nan	0
Europe_FLOW_Eigen_Chr04_Hb13	FLOW	Chr07_Occ	350630	T	C	0.26929	174	0.016813	72/69/2	nan	nan	nan	0
Europe_FLOW_Eigen_Chr04_Hb13	FLOW	Chr07_Occ	350708	T	A	0.262694	174	1.04009	57/66/0	nan	nan	nan	0
Europe_FLOW_Eigen_Chr04_Hb13	FLOW	Chr07_Occ	350725	G	A	0.207618	174	1.258897	83/62/0	nan	nan	nan	0
Europe_FLOW_Eigen_Chr04_Hb13	FLOW	Chr07_Occ	350763	A	G	0.271197	174	0.24122	63/83/0	nan	nan	nan	0
Europe_FLOW_Eigen_Chr04_Hb13	FLOW	Chr07_Occ	350780	C	T	0.277512	174	0.195362	67/86/0	nan	nan	nan	0
Europe_FLOW_Eigen_Chr04_Hb13	FLOW	Chr07_Occ	350784	T	C	0.277251	174	0.36094	65/82/0	nan	nan	nan	0
Europe_FLOW_Eigen_Chr04_Hb13	FLOW	Chr07_Occ	350800	A	T	0.250065	174	0.000042	74/75/0	nan	nan	nan	0
Europe_FLOW_Eigen_Chr04_Hb13	FLOW	Chr07_Occ	350813	G	A	0.319344	174	0.172233	48/104/0	nan	nan	nan	0
Europe_FLOW_Eigen_Chr04_Hb13	FLOW	Chr07_Occ	350820	A	C	0.325336	174	0.032128	46/105/0	nan	nan	nan	0
Europe_FLOW_Eigen_Chr04_Hb13	FLOW	Chr07_Occ	350865	A	G	0.288293	174	0.136185	62/85/0	nan	nan	nan	0
Europe_FLOW_Eigen_Chr04_Hb13	FLOW	Chr07_Occ	350866	C	T	0.289221	174	0.157239	61/86/0	nan	nan	nan	0
Europe_FLOW_Eigen_Chr04_Hb13	FLOW	Chr07_Occ	350867	A	G	0.294848	174	0.155633	60/87/0	nan	nan	nan	0
Europe_FLOW_Eigen_Chr04_Hb13	FLOW	Chr07_Occ	350870	G	T	0.297366	174	0.028462	61/85/0	nan	nan	nan	0
Europe_FLOW_Eigen_Chr04_Hb13	FLOW	Chr07_Occ	350883	C	T	0.287847	174	0.001552	62/84/0	nan	nan	nan	0
Europe_FLOW_Eigen_Chr04_Hb13	FLOW	Chr07_Occ	350902	T	C	0.2919	174	0.007017	64/90/0	nan	nan	nan	0
Europe_FLOW_Eigen_Chr04_Hb13	FLOW	Chr07_Occ	350973	G	T	0.216205	174	0.013351	88/66/0	nan	nan	nan	0
Europe_FLOW_Eigen_Chr04_Hb13	FLOW	Chr07_Occ	351015	G	A	0.223635	174	0.196445	75/57/1	nan	nan	nan	0
Europe_FLOW_Eigen_Chr04_Hb13	FLOW	Chr07_Occ	351028	T	C	0.22788	174	0.691468	66/60/0	nan	nan	nan	0
Europe_FLOW_Eigen_Chr04_Hb13	FLOW	Chr07_Occ	351311	G	T	0.238185	174	0.010467	60/60/0	nan	nan	nan	0
Europe_FLOW_Eigen_Chr04_Hb13	FLOW	Chr07_Occ	351715	C	T	0.292694	174	0.000688	55/61/0	nan	nan	nan	0
Europe_FLOW_Eigen_Chr04_Hb13	FLOW	Chr07_Occ	351746	C	A	0.249494	174	0.231633	74/70/0	nan	nan	nan	0
Europe_FLOW_Eigen_Chr04_Hb13	FLOW	Chr07_Occ	351770	A	G	0.15207	174	1.919097	111/45/0	nan	nan	nan	0
Europe_FLOW_Eigen_Chr04_Hb13	FLOW	Chr07_Occ	351776	G	C	0.185172	174	0.000053	92/56/0	nan	nan	nan	0
Europe_FLOW_Eigen_Chr04_Hb13	FLOW	Chr07_Occ	351807	T	A	0.179569	174	0.284762	97/48/0	nan	nan	nan	0
Europe_FLOW_Eigen_Chr04_Hb13	FLOW	Chr07_Occ	351814	G	T	0.247172	174	0.995565	71/68/0	nan	nan	nan	0
Europe_FLOW_Eigen_Chr04_Hb13	FLOW	Chr07_Occ	351818	T	C	0.189324	174	0.094	81/52/0	nan	nan	nan	0
Europe_FLOW_Eigen_Chr04_Hb13	FLOW	Chr07_Occ	351834	G	A	0.198668	174	0.01788	75/54/0	nan	nan	nan	0
Europe_FLOW_Eigen_Chr04_Hb13	FLOW	Chr07_Occ	351842	A	T	0.202351	174	0.059276	75/56/0	nan	nan	nan	0
Europe_FLOW_Eigen_Chr04_Hb13	FLOW	Chr07_Occ	352010	A	C	0.217599	174	1.482081	47/46/0	nan	nan	nan	0
Europe_FLOW_Eigen_Chr04_Hb13	FLOW	Chr07_Occ	355939	T	C	0.213706	174	0.0357	70/50/1	nan	nan	nan	0
Europe_FLOW_Eigen_Chr04_Hb13	FLOW	Chr07_Occ	356045	G	T	0.190157	174	3.638874	78/45/0	nan	nan	nan	0
Europe_FLOW_Eigen_Chr04_Hb13	FLOW	Chr07_Occ	356068	G	A	0.184084	174	1.216057	80/45/0	nan	nan	nan	0
Europe_FLOW_Eigen_Chr04_Hb13	FLOW	Chr07_Occ	356092	C	T	0.181828	174	0.563671	84/48/0	nan	nan	nan	0
Europe_FLOW_Eigen_Chr04_Hb13	FLOW	Chr07_Occ	356149	A	T	0.183938	174	0.040221	68/46/0	nan	nan	nan	0
Europe_FLOW_Eigen_Chr04_Hb13	FLOW	Chr07_Occ	356190	T	C	0.191414	174	1.243166	59/50/0	nan	nan	nan	0
Europe_FLOW_Eigen_Chr04_Hb13	FLOW	Chr07_Occ	357230	G	A	0.20668	174	0.542628	94/60/0	nan	nan	nan	0
Europe_FLOW_Eigen_Chr04_Hb13	FLOW	Chr07_Occ	357243	C	T	0.28561	174	0.362519	67/84/1	nan	nan	nan	0
Europe_FLOW_Eigen_Chr04_Hb13	FLOW	Chr07_Occ	357247	A	G	0.207483	174	0.02853	93/59/0	nan	nan	nan	0
Europe_FLOW_Eigen_Chr04_Hb13	FLOW	Chr07_Occ	357286	A	G	0.166624	174	0.169968	107/49/0	nan	nan	nan	0
Europe_FLOW_Eigen_Chr04_Hb13	FLOW	Chr07_Occ	357299	C	T	0.154204	174	0.36281	115/46/0	nan	nan	nan	0
Europe_FLOW_Eigen_Chr04_Hb13	FLOW	Chr07_Occ	357339	C	T	0.167023	174	0.091859	113/49/0	nan	nan	nan	0
Europe_FLOW_Eigen_Chr04_Hb13	FLOW	Chr07_Occ	357374	G	A	0.164614	174	1.409273	106/47/0	nan	nan	nan	0
Europe_FLOW_Eigen_Chr04_Hb13	FLOW	Chr07_Occ	357386	C	T	0.20284	174	1.287329	88/60/0	nan	nan	nan	0
Europe_FLOW_Eigen_Chr04_Hb13	FLOW	Chr07_Occ	357394	G	A	0.288125	174	0.018724	57/74/0	nan	nan	nan	0
Europe_FLOW_Eigen_Chr04_Hb13	FLOW	Chr07_Occ	358502	T	C	0.259572	174	1.383118	64/52/0	nan	nan	nan	0
Europe_FLOW_Eigen_Chr04_Hb13	FLOW	Chr07_Occ	358575	A	G	0.295197	174	0.087564	56/57/1	nan	nan	nan	0
Europe_FLOW_Eigen_Chr04_Hb13	FLOW	Chr07_Occ	358607	A	G	0.262017	174	1.860636	65/51/2	nan	nan	nan	0
Europe_FLOW_Eigen_Chr04_Hb13	FLOW	Chr07_Occ	386333	C	G	0.219667	174	0.173183	63/45/1	nan	nan	nan	0
Europe_FLOW_Eigen_Chr04_Hb13	FLOW	Chr07_Occ	386398	T	C	0.195021	174	1.171823	86/51/1	nan	nan	nan	0
Europe_FLOW_Eigen_Chr04_Hb13	FLOW	Chr07_Occ	386458	C	T	0.195237	174	2.354439	89/56/0	nan	nan	nan	0
Europe_FLOW_Eigen_Chr04_Hb13	FLOW	Chr07_Occ	386810	A	G	0.205392	174	0.403087	75/59/0	nan	nan	nan	0
Europe_FLOW_Eigen_Chr04_Hb13	FLOW	Chr07_Occ	386861	A	C	0.195879	174	0.328805	92/61/0	nan	nan	nan	0
Europe_FLOW_Eigen_Chr04_Hb13	FLOW	Chr07_Occ	386894	A	C	0.189816	174	0.373195	92/57/0	nan	nan	nan	0
Europe_FLOW_Eigen_Chr04_Hb13	FLOW	Chr07_Occ	386969	T	C	0.228639	174	0.703488	87/74/0	nan	nan	nan	0
Europe_FLOW_Eigen_Chr04_Hb13	FLOW	Chr07_Occ	386999	C	T	0.191406	174	3.319857	100/60/0	nan	nan	nan	0
Europe_FLOW_Eigen_Chr04_Hb13	FLOW	Chr07_Occ	387201	T	C	0.209625	174	1.496574	90/64/0	nan	nan	nan	0
Europe_FLOW_Eigen_Chr04_Hb13	FLOW	Chr07_Occ	387234	G	T	0.32783	174	1.454816	48/95/1	nan	nan	nan	0
Europe_FLOW_Eigen_Chr04_Hb13	FLOW	Chr07_Occ	387236	A	G	0.322738	174	1.345573	50/97/0	nan	nan	nan	0
Europe_FLOW_Eigen_Chr04_Hb13	FLOW	Chr07_Occ	387318	A	G	0.291068	174	0.402951	54/59/0	nan	nan	nan	0
Europe_FLOW_Eigen_Chr04_Hb13	FLOW	Chr07_Occ	387694	C	T	0.238149	174	1.077904	76/68/0	nan	nan	nan	0
Europe_FLOW_Eigen_Chr04_Hb13	FLOW	Chr07_Occ	387706	A	T	0.250759	174	0.992857	70/69/0	nan	nan	nan	0
Europe_FLOW_Eigen_Chr04_Hb13	FLOW	Chr07_Occ	387712	A	C	0.240931	174	0.851973	75/66/0	nan	nan	nan	0
Europe_FLOW_Eigen_Chr04_Hb13	FLOW	Chr07_Occ	387721	G	T	0.262116	174	0.219461	71/70/1	nan	nan	nan	0
Europe_FLOW_Eigen_Chr04_Hb13	FLOW	Chr07_Occ	387726	G	C	0.244621	174	0.135187	68/72/0	nan	nan	nan	0
Europe_FLOW_Eigen_Chr04_Hb13	FLOW	Chr07_Occ	387747	A	C	0.246212	174	4.333298	68/57/0	4.334575	-0.63955	0.311139	2
Europe_FLOW_Eigen_Chr04_Hb13	FLOW	Chr07_Occ	387749	G	A	0.25088	174	0.134198	56/63/1	nan	nan	nan	0
Europe_FLOW_Eigen_Chr04_Hb13	FLOW	Chr07_Occ	387760	G	A	0.258722	174	2.385518	59/49/0	nan	nan	nan	0
Europe_FLOW_Eigen_Chr04_Hb13	FLOW	Chr07_Occ	387812	A	C	0.338403	174	0.224413	46/70/4	nan	nan	nan	0
Europe_FLOW_Eigen_Chr04_Hb13	FLOW	Chr07_Occ	387819	G	A	0.331068	174	0.245474	46/69/2	nan	nan	nan	0
Europe_FLOW_Eigen_Chr04_Hb13	FLOW	Chr07_Occ	387820	T	C	0.333349	174	0.217262	48/70/2	nan	nan	nan	0
Europe_FLOW_Eigen_Chr04_Hb13	FLOW	Chr07_Occ	387843	G	C	0.194507	174	0.035541	82/56/0	nan	nan	nan	0
Europe_FLOW_Eigen_Chr04_Hb13	FLOW	Chr07_Occ	387939	G	A	0.206376	174	0.693245	79/58/0	nan	nan	nan	0
Europe_FLOW_Eigen_Chr04_Hb13	FLOW	Chr07_Occ	387956	G	A	0.307136	174	0.530052	56/78/1	nan	nan	nan	0
Europe_FLOW_Eigen_Chr04_Hb13	FLOW	Chr07_Occ	388020	T	G	0.33243	174	0.204035	45/74/3	nan	nan	nan	0
Europe_FLOW_Eigen_Chr04_Hb13	FLOW	Chr07_Occ	388047	T	C	0.269268	174	0.4826	62/68/0	nan	nan	nan	0
Europe_FLOW_Eigen_Chr04_Hb13	FLOW	Chr07_Occ	388083	G	A	0.277961	174	0.583922	61/63/0	nan	nan	nan	0
Europe_FLOW_Eigen_Chr04_Hb13	FLOW	Chr07_Occ	388152	A	T	0.260386	174	1.151724	62/61/0	nan	nan	nan	0
Europe_FLOW_Eigen_Chr04_Hb13	FLOW	Chr07_Occ	388430	G	A	0.23648	174	0.563854	69/57/0	nan	nan	nan	0
Europe_FLOW_Eigen_Chr04_Hb13	FLOW	Chr07_Occ	388471	A	T	0.29094	174	0.001526	62/73/1	nan	nan	nan	0
Europe_FLOW_Eigen_Chr04_Hb13	FLOW	Chr07_Occ	388483	A	G	0.274435	174	1.841821	66/78/1	nan	nan	nan	0
Europe_FLOW_Eigen_Chr04_Hb13	FLOW	Chr07_Occ	388497	T	G	0.232619	174	0.893854	80/68/0	nan	nan	nan	0
Europe_FLOW_Eigen_Chr04_Hb13	FLOW	Chr07_Occ	388598	C	A	0.246483	174	0.106884	76/67/0	nan	nan	nan	0
Europe_FLOW_Eigen_Chr04_Hb13	FLOW	Chr07_Occ	388681	T	A	0.190765	174	0.435457	93/55/0	nan	nan	nan	0
Europe_FLOW_Eigen_Chr04_Hb13	FLOW	Chr07_Occ	388725	A	G	0.236677	174	0.057631	74/67/1	nan	nan	nan	0
Europe_FLOW_Eigen_Chr04_Hb13	FLOW	Chr07_Occ	388828	T	A	0.194477	174	0.739048	77/54/0	nan	nan	nan	0
Europe_FLOW_Eigen_Chr04_Hb13	FLOW	Chr07_Occ	388875	A	G	0.162613	174	0.395911	100/45/0	nan	nan	nan	0
Europe_FLOW_Eigen_Chr04_Hb13	FLOW	Chr07_Occ	388889	A	T	0.234306	174	0.442554	67/66/0	nan	nan	nan	0
Europe_FLOW_Eigen_Chr04_Hb13	FLOW	Chr07_Occ	388970	C	T	0.23801	174	0.136272	70/69/0	nan	nan	nan	0
Europe_FLOW_Eigen_Chr04_Hb13	FLOW	Chr07_Occ	389157	C	T	0.201948	174	0.378406	81/55/0	nan	nan	nan	0
Europe_FLOW_Eigen_Chr04_Hb13	FLOW	Chr07_Occ	389322	G	C	0.191714	174	2.78731	81/54/0	nan	nan	nan	0
Europe_FLOW_Eigen_Chr04_Hb13	FLOW	Chr07_Occ	389481	G	A	0.212058	174	0.111638	89/65/0	nan	nan	nan	0
Europe_FLOW_Eigen_Chr04_Hb13	FLOW	Chr07_Occ	389497	A	C	0.328072	174	0.395939	49/102/0	nan	nan	nan	0
Europe_FLOW_Eigen_Chr04_Hb13	FLOW	Chr07_Occ	389544	G	A	0.306804	174	0.340876	60/93/0	nan	nan	nan	0
Europe_FLOW_Eigen_Chr04_Hb13	FLOW	Chr07_Occ	389629	A	G	0.198561	174	0.795502	99/61/0	nan	nan	nan	0
Europe_FLOW_Eigen_Chr04_Hb13	FLOW	Chr07_Occ	389652	A	G	0.191801	174	0.114824	99/61/0	nan	nan	nan	0
Europe_FLOW_Eigen_Chr04_Hb13	FLOW	Chr07_Occ	389748	A	G	0.183727	174	1.276903	103/56/0	nan	nan	nan	0
Europe_FLOW_Eigen_Chr04_Hb13	FLOW	Chr07_Occ	389797	C	T	0.174104	174	1.128585	110/47/0	nan	nan	nan	0
Europe_FLOW_Eigen_Chr04_Hb13	FLOW	Chr07_Occ	389799	T	C	0.219278	174	2.449612	88/67/0	nan	nan	nan	0
Europe_FLOW_Eigen_Chr04_Hb13	FLOW	Chr07_Occ	389832	T	C	0.177739	174	1.043177	110/50/0	nan	nan	nan	0
Europe_FLOW_Eigen_Chr04_Hb13	FLOW	Chr07_Occ	389838	G	A	0.183021	174	1.344646	102/51/0	nan	nan	nan	0
Europe_FLOW_Eigen_Chr04_Hb13	FLOW	Chr07_Occ	390081	A	G	0.183421	174	2.983482	85/49/0	nan	nan	nan	0
Europe_FLOW_Eigen_Chr04_Hb13	FLOW	Chr07_Occ	390150	A	G	0.291002	174	1.068889	48/48/0	nan	nan	nan	0
Europe_FLOW_Eigen_Chr04_Hb13	FLOW	Chr07_Occ	403014	A	G	0.283659	174	2.181425	45/65/0	nan	nan	nan	0
Europe_FLOW_Eigen_Chr04_Hb13	FLOW	Chr07_Occ	405333	C	T	0.302668	174	0.001127	65/46/6	nan	nan	nan	0
Europe_FLOW_Eigen_Chr04_Hb13	FLOW	Chr07_Occ	407275	G	A	0.363841	174	0.098361	46/53/9	nan	nan	nan	0
Europe_FLOW_Eigen_Chr04_Hb13	FLOW	Chr07_Occ	408799	T	C	0.262589	174	3.582678	55/50/3	nan	nan	nan	0
Europe_FLOW_Eigen_Chr04_Hb13	FLOW	Chr07_Occ	413880	A	C	0.270673	174	0.652275	67/45/6	nan	nan	nan	0
Europe_FLOW_Eigen_Chr04_Hb13	FLOW	Chr07_Occ	414030	G	A	0.331125	174	1.107857	58/47/11	nan	nan	nan	0
Europe_FLOW_Eigen_Chr04_Hb13	FLOW	Chr07_Occ	414118	A	G	0.40805	174	0.514935	52/45/17	nan	nan	nan	0
Europe_FLOW_Eigen_Chr04_Hb13	FLOW	Chr07_Occ	414232	T	C	0.240402	174	1.16925	74/50/5	nan	nan	nan	0
Europe_FLOW_Eigen_Chr04_Hb13	FLOW	Chr07_Occ	415030	A	C	0.263605	174	3.47534	70/49/1	nan	nan	nan	0
Europe_FLOW_Eigen_Chr04_Hb13	FLOW	Chr07_Occ	415190	T	C	0.259601	174	1.463854	66/76/0	nan	nan	nan	0
Europe_FLOW_Eigen_Chr04_Hb13	FLOW	Chr07_Occ	415193	G	A	0.262024	174	1.427289	65/77/0	nan	nan	nan	0
Europe_FLOW_Eigen_Chr04_Hb13	FLOW	Chr07_Occ	415279	T	A	0.25499	174	0.034114	79/51/4	nan	nan	nan	0
Europe_FLOW_Eigen_Chr04_Hb13	FLOW	Chr07_Occ	415334	T	C	0.220303	174	3.125143	67/54/0	nan	nan	nan	0
Europe_FLOW_Eigen_Chr04_Hb13	FLOW	Chr07_Occ	415384	A	G	0.264778	174	1.062759	63/73/0	nan	nan	nan	0
Europe_FLOW_Eigen_Chr04_Hb13	FLOW	Chr07_Occ	415391	C	G	0.255005	174	0.753706	61/72/0	nan	nan	nan	0
Europe_FLOW_Eigen_Chr04_Hb13	FLOW	Chr07_Occ	415409	T	C	0.281466	174	0.850866	60/78/0	nan	nan	nan	0
Europe_FLOW_Eigen_Chr04_Hb13	FLOW	Chr07_Occ	415482	C	A	0.270819	174	0.040488	69/56/1	nan	nan	nan	0
Europe_FLOW_Eigen_Chr04_Hb13	FLOW	Chr07_Occ	415518	T	A	0.1629	174	0.739042	98/47/0	nan	nan	nan	0
Europe_FLOW_Eigen_Chr04_Hb13	FLOW	Chr07_Occ	415572	A	T	0.19048	174	0.287017	75/45/1	nan	nan	nan	0
Europe_FLOW_Eigen_Chr04_Hb13	FLOW	Chr07_Occ	415733	A	G	0.224738	174	3.670573	65/50/0	nan	nan	nan	0
Europe_FLOW_Eigen_Chr04_Hb13	FLOW	Chr07_Occ	416123	C	T	0.236487	174	4.12738	57/45/0	4.292806	0.696535	0.333492	3
Europe_FLOW_Eigen_Chr04_Hb13	FLOW	Chr07_Occ	416176	A	T	0.204812	174	0.613357	56/47/0	nan	nan	nan	0
Europe_FLOW_Eigen_Chr04_Hb13	FLOW	Chr07_Occ	416228	A	T	0.232659	174	0.474128	54/56/0	nan	nan	nan	0
Europe_FLOW_Eigen_Chr04_Hb13	FLOW	Chr07_Occ	416309	C	A	0.237448	174	1.721264	50/48/0	nan	nan	nan	0
Europe_FLOW_Eigen_Chr04_Hb13	FLOW	Chr07_Occ	416355	A	G	0.21838	174	2.034347	51/49/0	nan	nan	nan	0
Europe_FLOW_Eigen_Chr04_Hb13	FLOW	Chr07_Occ	416377	C	T	0.235655	174	0.217295	50/52/0	nan	nan	nan	0
Europe_FLOW_Eigen_Chr04_Hb13	FLOW	Chr07_Occ	416640	C	A	0.277007	174	0.656189	49/70/0	nan	nan	nan	0
Europe_FLOW_Eigen_Chr04_Hb13	FLOW	Chr07_Occ	417996	A	G	0.173898	174	1.378116	109/50/0	nan	nan	nan	0
Europe_FLOW_Eigen_Chr04_Hb13	FLOW	Chr07_Occ	430490	C	G	0.192966	174	0.083989	51/45/0	nan	nan	nan	0
Europe_FLOW_Eigen_Chr04_Hb13	FLOW	Chr07_Occ	452003	G	A	0.19701	174	0.042855	68/46/0	nan	nan	nan	0
Europe_FLOW_Eigen_Chr04_Hb13	FLOW	Chr07_Occ	452058	T	A	0.235646	174	0.069254	60/55/0	nan	nan	nan	0
Europe_FLOW_Eigen_Chr04_Hb13	FLOW	Chr07_Occ	452064	T	C	0.296902	174	0.597419	46/65/2	nan	nan	nan	0
Europe_FLOW_Eigen_Chr04_Hb13	FLOW	Chr07_Occ	452079	T	G	0.274464	174	0.095806	53/67/0	nan	nan	nan	0
Europe_FLOW_Eigen_Chr04_Hb13	FLOW	Chr07_Occ	452081	A	G	0.274614	174	0.031692	53/66/0	nan	nan	nan	0
Europe_FLOW_Eigen_Chr04_Hb13	FLOW	Chr07_Occ	452113	G	A	0.259695	174	1.19247	62/72/0	nan	nan	nan	0
Europe_FLOW_Eigen_Chr04_Hb13	FLOW	Chr07_Occ	452146	A	G	0.229274	174	0.020056	74/58/0	nan	nan	nan	0
Europe_FLOW_Eigen_Chr04_Hb13	FLOW	Chr07_Occ	452194	G	A	0.202264	174	0.102387	73/52/0	nan	nan	nan	0
Europe_FLOW_Eigen_Chr04_Hb13	FLOW	Chr07_Occ	452219	C	T	0.199876	174	3.443559	80/49/0	nan	nan	nan	0
Europe_FLOW_Eigen_Chr04_Hb13	FLOW	Chr07_Occ	452242	A	T	0.233608	174	0.718323	77/62/0	nan	nan	nan	0
Europe_FLOW_Eigen_Chr04_Hb13	FLOW	Chr07_Occ	452244	G	A	0.22893	174	0.675502	80/65/0	nan	nan	nan	0
Europe_FLOW_Eigen_Chr04_Hb13	FLOW	Chr07_Occ	452321	C	T	0.148437	174	1.36602	115/45/0	nan	nan	nan	0
Europe_FLOW_Eigen_Chr04_Hb13	FLOW	Chr07_Occ	452331	T	C	0.265129	174	0.383148	74/81/0	nan	nan	nan	0
Europe_FLOW_Eigen_Chr04_Hb13	FLOW	Chr07_Occ	452362	G	A	0.189974	174	0.127488	100/58/0	nan	nan	nan	0
Europe_FLOW_Eigen_Chr04_Hb13	FLOW	Chr07_Occ	452365	T	C	0.222395	174	0.101965	89/66/1	nan	nan	nan	0
Europe_FLOW_Eigen_Chr04_Hb13	FLOW	Chr07_Occ	452367	T	A	0.267568	174	0.103493	75/78/0	nan	nan	nan	0
Europe_FLOW_Eigen_Chr04_Hb13	FLOW	Chr07_Occ	452401	T	C	0.178037	174	7.27287	108/47/0	7.148298	-0.870073	0.338235	1
Europe_FLOW_Eigen_Chr04_Hb13	FLOW	Chr07_Occ	452425	T	C	0.182723	174	0.091726	88/46/0	nan	nan	nan	0
Europe_FLOW_Eigen_Chr04_Hb13	FLOW	Chr07_Occ	452430	G	A	0.188236	174	9.226657	88/52/0	9.140399	-1.013988	0.34552	2
Europe_FLOW_Eigen_Chr04_Hb13	FLOW	Chr07_Occ	452446	A	C	0.19843	174	0.193279	78/47/0	nan	nan	nan	0
Europe_FLOW_Eigen_Chr04_Hb13	FLOW	Chr07_Occ	452460	C	T	0.218096	174	2.737577	88/56/0	nan	nan	nan	0
Europe_FLOW_Eigen_Chr04_Hb13	FLOW	Chr07_Occ	452479	T	C	0.227834	174	0.113823	81/64/0	nan	nan	nan	0
Europe_FLOW_Eigen_Chr04_Hb13	FLOW	Chr07_Occ	452482	C	T	0.334086	174	1.308055	45/99/0	nan	nan	nan	0
Europe_FLOW_Eigen_Chr04_Hb13	FLOW	Chr07_Occ	452488	G	A	0.161866	174	0.258729	106/47/0	nan	nan	nan	0
Europe_FLOW_Eigen_Chr04_Hb13	FLOW	Chr07_Occ	452542	T	A	0.290432	174	0.434063	61/77/0	nan	nan	nan	0
Europe_FLOW_Eigen_Chr04_Hb13	FLOW	Chr07_Occ	452563	T	C	0.302786	174	0.259384	62/88/0	nan	nan	nan	0
Europe_FLOW_Eigen_Chr04_Hb13	FLOW	Chr07_Occ	452572	T	G	0.289934	174	1.116309	65/83/0	nan	nan	nan	0
Europe_FLOW_Eigen_Chr04_Hb13	FLOW	Chr07_Occ	452605	C	T	0.193271	174	0.123447	86/58/0	nan	nan	nan	0
Europe_FLOW_Eigen_Chr04_Hb13	FLOW	Chr07_Occ	452620	C	T	0.200627	174	0.006305	81/56/0	nan	nan	nan	0
Europe_FLOW_Eigen_Chr04_Hb13	FLOW	Chr07_Occ	452650	C	T	0.207937	174	0.800836	74/51/0	nan	nan	nan	0
Europe_FLOW_Eigen_Chr04_Hb13	FLOW	Chr07_Occ	452668	G	T	0.277043	174	0.123539	57/72/0	nan	nan	nan	0
Europe_FLOW_Eigen_Chr04_Hb13	FLOW	Chr07_Occ	452692	A	T	0.297983	174	0.1228	54/80/0	nan	nan	nan	0
Europe_FLOW_Eigen_Chr04_Hb13	FLOW	Chr07_Occ	452710	A	T	0.221059	174	0.020922	76/58/0	nan	nan	nan	0
Europe_FLOW_Eigen_Chr04_Hb13	FLOW	Chr07_Occ	452716	C	T	0.303203	174	0.06454	57/82/0	nan	nan	nan	0
Europe_FLOW_Eigen_Chr04_Hb13	FLOW	Chr07_Occ	452729	C	T	0.197483	174	0.080296	86/48/0	nan	nan	nan	0
Europe_FLOW_Eigen_Chr04_Hb13	FLOW	Chr07_Occ	452737	T	A	0.259642	174	0.26667	71/66/0	nan	nan	nan	0
Europe_FLOW_Eigen_Chr04_Hb13	FLOW	Chr07_Occ	452746	G	A	0.257116	174	0.000113	70/66/0	nan	nan	nan	0
Europe_FLOW_Eigen_Chr04_Hb13	FLOW	Chr07_Occ	452763	A	G	0.197616	174	0.091782	84/46/0	nan	nan	nan	0
Europe_FLOW_Eigen_Chr04_Hb13	FLOW	Chr07_Occ	452766	G	C	0.204861	174	0.001233	86/52/0	nan	nan	nan	0
Europe_FLOW_Eigen_Chr04_Hb13	FLOW	Chr07_Occ	452823	G	T	0.190633	174	0.005754	90/48/0	nan	nan	nan	0
Europe_FLOW_Eigen_Chr04_Hb13	FLOW	Chr07_Occ	452843	A	T	0.268859	174	0.505487	58/75/0	nan	nan	nan	0
Europe_FLOW_Eigen_Chr04_Hb13	FLOW	Chr07_Occ	452872	T	C	0.216817	174	0.652986	80/59/0	nan	nan	nan	0
Europe_FLOW_Eigen_Chr04_Hb13	FLOW	Chr07_Occ	452881	T	C	0.188931	174	0.253286	85/48/0	nan	nan	nan	0
Europe_FLOW_Eigen_Chr04_Hb13	FLOW	Chr07_Occ	452899	A	T	0.183693	174	0.046128	86/45/0	nan	nan	nan	0
Europe_FLOW_Eigen_Chr04_Hb13	FLOW	Chr07_Occ	452900	G	A	0.192525	174	0.523961	89/53/0	nan	nan	nan	0
Europe_FLOW_Eigen_Chr04_Hb13	FLOW	Chr07_Occ	452950	T	C	0.206794	174	0.956955	75/47/1	nan	nan	nan	0
Europe_FLOW_Eigen_Chr04_Hb13	FLOW	Chr07_Occ	452966	G	A	0.184106	174	0.053218	81/49/0	nan	nan	nan	0
Europe_FLOW_Eigen_Chr04_Hb13	FLOW	Chr07_Occ	452986	G	A	0.219264	174	2.030739	74/58/0	nan	nan	nan	0
Europe_FLOW_Eigen_Chr04_Hb13	FLOW	Chr07_Occ	453004	A	C	0.201244	174	0.13676	79/52/1	nan	nan	nan	0
Europe_FLOW_Eigen_Chr04_Hb13	FLOW	Chr07_Occ	453022	T	C	0.193206	174	2.259543	83/47/0	nan	nan	nan	0
Europe_FLOW_Eigen_Chr04_Hb13	FLOW	Chr07_Occ	453058	C	T	0.267886	174	3.512828	56/62/0	nan	nan	nan	0
Europe_FLOW_Eigen_Chr04_Hb13	FLOW	Chr07_Occ	453073	T	C	0.198797	174	0.129944	66/45/0	nan	nan	nan	0
Europe_FLOW_Eigen_Chr04_Hb13	FLOW	Chr07_Occ	465793	A	G	0.303905	174	0.699485	63/51/6	nan	nan	nan	0
Europe_FLOW_Eigen_Chr04_Hb13	FLOW	Chr07_Occ	478088	G	T	0.232108	174	0.0367	57/52/0	nan	nan	nan	0
Europe_FLOW_Eigen_Chr04_Hb13	FLOW	Chr07_Occ	480482	A	C	0.194301	174	0.07763	77/46/0	nan	nan	nan	0
Europe_FLOW_Eigen_Chr04_Hb13	FLOW	Chr07_Occ	480596	C	A	0.216571	174	0.172324	73/46/0	nan	nan	nan	0
Europe_FLOW_Eigen_Chr04_Hb13	FLOW	Chr07_Occ	481935	C	T	0.293648	174	1.361594	75/58/3	nan	nan	nan	0
Europe_FLOW_Eigen_Chr04_Hb13	FLOW	Chr07_Occ	485874	G	A	0.203213	174	0.96637	57/52/0	nan	nan	nan	0
Europe_FLOW_Eigen_Chr04_Hb13	FLOW	Chr07_Occ	485882	A	G	0.200966	174	0.625348	61/50/0	nan	nan	nan	0
Europe_FLOW_Eigen_Chr04_Hb13	FLOW	Chr07_Occ	486028	T	G	0.174572	174	0.097935	109/45/0	nan	nan	nan	0
Europe_FLOW_Eigen_Chr04_Hb13	FLOW	Chr07_Occ	486030	A	T	0.211617	174	0.382576	86/54/0	nan	nan	nan	0
Europe_FLOW_Eigen_Chr04_Hb13	FLOW	Chr07_Occ	486094	C	T	0.19443	174	0.193569	94/49/0	nan	nan	nan	0
Europe_FLOW_Eigen_Chr04_Hb13	FLOW	Chr07_Occ	486117	G	A	0.211333	174	0.088787	78/51/1	nan	nan	nan	0
Europe_FLOW_Eigen_Chr04_Hb13	FLOW	Chr07_Occ	486146	G	A	0.23632	174	0.362711	61/61/0	nan	nan	nan	0
Europe_FLOW_Eigen_Chr04_Hb13	FLOW	Chr07_Occ	486156	G	A	0.204154	174	0.855293	65/53/0	nan	nan	nan	0
Europe_FLOW_Eigen_Chr04_Hb13	FLOW	Chr07_Occ	486420	T	G	0.201378	174	0.035733	87/51/0	nan	nan	nan	0
Europe_FLOW_Eigen_Chr04_Hb13	FLOW	Chr07_Occ	486502	G	T	0.222472	174	0.074791	68/45/0	nan	nan	nan	0
Europe_FLOW_Eigen_Chr04_Hb13	FLOW	Chr07_Occ	487351	G	A	0.20248	174	0.002322	81/59/0	nan	nan	nan	0
Europe_FLOW_Eigen_Chr04_Hb13	FLOW	Chr07_Occ	487354	G	A	0.20533	174	0.008792	84/56/0	nan	nan	nan	0
Europe_FLOW_Eigen_Chr04_Hb13	FLOW	Chr07_Occ	487365	C	A	0.212732	174	0.004758	79/60/0	nan	nan	nan	0
Europe_FLOW_Eigen_Chr04_Hb13	FLOW	Chr07_Occ	487390	C	G	0.201947	174	0.315851	84/57/0	nan	nan	nan	0
Europe_FLOW_Eigen_Chr04_Hb13	FLOW	Chr07_Occ	487417	T	A	0.205744	174	0.063052	90/62/0	nan	nan	nan	0
Europe_FLOW_Eigen_Chr04_Hb13	FLOW	Chr07_Occ	487465	T	A	0.187531	174	0.254046	93/49/0	nan	nan	nan	0
Europe_FLOW_Eigen_Chr04_Hb13	FLOW	Chr07_Occ	487484	C	T	0.216346	174	0.074752	82/61/0	nan	nan	nan	0
Europe_FLOW_Eigen_Chr04_Hb13	FLOW	Chr07_Occ	487485	A	G	0.214325	174	0.856497	76/60/0	nan	nan	nan	0
Europe_FLOW_Eigen_Chr04_Hb13	FLOW	Chr07_Occ	487510	A	C	0.20443	174	1.044883	77/57/0	nan	nan	nan	0
Europe_FLOW_Eigen_Chr04_Hb13	FLOW	Chr07_Occ	487512	A	T	0.209041	174	0.735964	72/56/0	nan	nan	nan	0
Europe_FLOW_Eigen_Chr04_Hb13	FLOW	Chr07_Occ	487542	T	A	0.20538	174	0.623825	86/52/0	nan	nan	nan	0
Europe_FLOW_Eigen_Chr04_Hb13	FLOW	Chr07_Occ	487605	G	C	0.206734	174	1.605173	90/50/1	nan	nan	nan	0
Europe_FLOW_Eigen_Chr04_Hb13	FLOW	Chr07_Occ	487733	G	C	0.191022	174	0.013224	92/50/1	nan	nan	nan	0
Europe_FLOW_Eigen_Chr04_Hb13	FLOW	Chr07_Occ	488017	G	T	0.272583	174	0.248548	46/50/1	nan	nan	nan	0
Europe_FLOW_Eigen_Chr04_Hb13	FLOW	Chr07_Occ	488083	A	G	0.287577	174	0.119519	58/61/1	nan	nan	nan	0
Europe_FLOW_Eigen_Chr04_Hb13	FLOW	Chr07_Occ	488169	C	G	0.270545	174	0.439712	61/80/0	nan	nan	nan	0
Europe_FLOW_Eigen_Chr04_Hb13	FLOW	Chr07_Occ	488325	G	C	0.153152	174	1.806533	117/49/0	nan	nan	nan	0
Europe_FLOW_Eigen_Chr04_Hb13	FLOW	Chr07_Occ	488397	G	C	0.221199	174	0.117964	98/62/2	nan	nan	nan	0
Europe_FLOW_Eigen_Chr04_Hb13	FLOW	Chr07_Occ	488411	G	T	0.244845	174	0.212134	80/75/0	nan	nan	nan	0
Europe_FLOW_Eigen_Chr04_Hb13	FLOW	Chr07_Occ	488761	G	T	0.288801	174	0.007483	65/72/0	nan	nan	nan	0
Europe_FLOW_Eigen_Chr04_Hb13	FLOW	Chr07_Occ	488890	G	A	0.153057	174	0.436425	116/46/0	nan	nan	nan	0
Europe_FLOW_Eigen_Chr04_Hb13	FLOW	Chr07_Occ	488892	A	G	0.199036	174	0.537833	93/58/0	nan	nan	nan	0
Europe_FLOW_Eigen_Chr04_Hb13	FLOW	Chr07_Occ	489169	T	A	0.189789	174	0.032628	96/54/0	nan	nan	nan	0
Europe_FLOW_Eigen_Chr04_Hb13	FLOW	Chr07_Occ	489180	A	G	0.199302	174	0.000424	93/57/0	nan	nan	nan	0
Europe_FLOW_Eigen_Chr04_Hb13	FLOW	Chr07_Occ	489193	G	A	0.208171	174	0.274348	89/60/0	nan	nan	nan	0
Europe_FLOW_Eigen_Chr04_Hb13	FLOW	Chr07_Occ	489226	G	A	0.217531	174	1.180374	86/58/0	nan	nan	nan	0
Europe_FLOW_Eigen_Chr04_Hb13	FLOW	Chr07_Occ	489263	A	G	0.222759	174	0.328342	86/64/0	nan	nan	nan	0
Europe_FLOW_Eigen_Chr04_Hb13	FLOW	Chr07_Occ	489290	A	G	0.210147	174	0.376069	86/57/0	nan	nan	nan	0
Europe_FLOW_Eigen_Chr04_Hb13	FLOW	Chr07_Occ	489307	G	C	0.205005	174	0.037737	90/61/0	nan	nan	nan	0
Europe_FLOW_Eigen_Chr04_Hb13	FLOW	Chr07_Occ	489342	T	A	0.185055	174	0.895949	97/48/0	nan	nan	nan	0
Europe_FLOW_Eigen_Chr04_Hb13	FLOW	Chr07_Occ	489390	T	G	0.199686	174	0.02408	89/59/0	nan	nan	nan	0
Europe_FLOW_Eigen_Chr04_Hb13	FLOW	Chr07_Occ	489413	A	G	0.182097	174	0.07694	93/47/0	nan	nan	nan	0
Europe_FLOW_Eigen_Chr04_Hb13	FLOW	Chr07_Occ	489420	G	A	0.189608	174	0.131027	95/53/0	nan	nan	nan	0
Europe_FLOW_Eigen_Chr04_Hb13	FLOW	Chr07_Occ	489438	A	G	0.205345	174	0.099824	88/57/0	nan	nan	nan	0
Europe_FLOW_Eigen_Chr04_Hb13	FLOW	Chr07_Occ	489458	T	C	0.203305	174	0.025712	88/56/0	nan	nan	nan	0
Europe_FLOW_Eigen_Chr04_Hb13	FLOW	Chr07_Occ	489507	T	C	0.175878	174	0.016634	106/46/0	nan	nan	nan	0
Europe_FLOW_Eigen_Chr04_Hb13	FLOW	Chr07_Occ	489508	G	A	0.179218	174	0.017218	105/47/0	nan	nan	nan	0
Europe_FLOW_Eigen_Chr04_Hb13	FLOW	Chr07_Occ	489514	G	A	0.179839	174	0.082817	107/47/0	nan	nan	nan	0
Europe_FLOW_Eigen_Chr04_Hb13	FLOW	Chr07_Occ	489532	A	T	0.183745	174	0.00671	100/48/0	nan	nan	nan	0
Europe_FLOW_Eigen_Chr04_Hb13	FLOW	Chr07_Occ	489536	T	C	0.188611	174	0.15347	97/53/0	nan	nan	nan	0
Europe_FLOW_Eigen_Chr04_Hb13	FLOW	Chr07_Occ	489543	T	C	0.182694	174	0.363611	101/50/0	nan	nan	nan	0
Europe_FLOW_Eigen_Chr04_Hb13	FLOW	Chr07_Occ	489552	A	G	0.18622	174	0.102088	99/52/0	nan	nan	nan	0
Europe_FLOW_Eigen_Chr04_Hb13	FLOW	Chr07_Occ	489578	T	C	0.174841	174	0.135635	111/47/0	nan	nan	nan	0
Europe_FLOW_Eigen_Chr04_Hb13	FLOW	Chr07_Occ	489639	T	C	0.294287	174	0.001572	66/81/1	nan	nan	nan	0
Europe_FLOW_Eigen_Chr04_Hb13	FLOW	Chr07_Occ	489651	C	G	0.211205	174	3.483532	91/66/0	nan	nan	nan	0
Europe_FLOW_Eigen_Chr04_Hb13	FLOW	Chr07_Occ	489672	C	T	0.174929	174	0.309879	108/50/1	nan	nan	nan	0
Europe_FLOW_Eigen_Chr04_Hb13	FLOW	Chr07_Occ	489676	T	G	0.175917	174	0.345128	108/47/1	nan	nan	nan	0
Europe_FLOW_Eigen_Chr04_Hb13	FLOW	Chr07_Occ	489684	G	T	0.177923	174	0.171429	109/48/0	nan	nan	nan	0
Europe_FLOW_Eigen_Chr04_Hb13	FLOW	Chr07_Occ	489704	A	T	0.166228	174	0.813562	110/48/0	nan	nan	nan	0
Europe_FLOW_Eigen_Chr04_Hb13	FLOW	Chr07_Occ	490060	C	A	0.284946	174	0.536105	60/73/1	nan	nan	nan	0
Europe_FLOW_Eigen_Chr04_Hb13	FLOW	Chr07_Occ	490190	T	C	0.212534	174	0.129079	92/53/2	nan	nan	nan	0
Europe_FLOW_Eigen_Chr04_Hb13	FLOW	Chr07_Occ	490232	T	G	0.193294	174	0.506453	96/51/0	nan	nan	nan	0
Europe_FLOW_Eigen_Chr04_Hb13	FLOW	Chr07_Occ	490251	T	C	0.183278	174	0.048847	97/48/0	nan	nan	nan	0
Europe_FLOW_Eigen_Chr04_Hb13	FLOW	Chr07_Occ	490262	G	A	0.194447	174	0.015873	94/50/0	nan	nan	nan	0
Europe_FLOW_Eigen_Chr04_Hb13	FLOW	Chr07_Occ	490310	A	C	0.20999	174	0.045301	88/53/0	nan	nan	nan	0
Europe_FLOW_Eigen_Chr04_Hb13	FLOW	Chr07_Occ	490322	C	T	0.200682	174	0.019535	87/49/0	nan	nan	nan	0
Europe_FLOW_Eigen_Chr04_Hb13	FLOW	Chr07_Occ	490323	A	G	0.208276	174	0.147787	84/51/0	nan	nan	nan	0
Europe_FLOW_Eigen_Chr04_Hb13	FLOW	Chr07_Occ	490366	T	C	0.260957	174	0.104746	72/69/1	nan	nan	nan	0
Europe_FLOW_Eigen_Chr04_Hb13	FLOW	Chr07_Occ	490415	C	T	0.23704	174	0.024646	80/67/0	nan	nan	nan	0
Europe_FLOW_Eigen_Chr04_Hb13	FLOW	Chr07_Occ	490452	T	C	0.192071	174	0.464352	92/56/0	nan	nan	nan	0
Europe_FLOW_Eigen_Chr04_Hb13	FLOW	Chr07_Occ	490453	G	A	0.188654	174	0.162158	95/56/0	nan	nan	nan	0
Europe_FLOW_Eigen_Chr04_Hb13	FLOW	Chr07_Occ	490458	G	A	0.17804	174	0.023051	106/47/0	nan	nan	nan	0
Europe_FLOW_Eigen_Chr04_Hb13	FLOW	Chr07_Occ	490467	G	A	0.270302	174	0.179872	71/73/0	nan	nan	nan	0
Europe_FLOW_Eigen_Chr04_Hb13	FLOW	Chr07_Occ	490825	G	A	0.270062	174	0.099257	66/66/2	nan	nan	nan	0
Europe_FLOW_Eigen_Chr04_Hb13	FLOW	Chr07_Occ	490860	G	C	0.185411	174	1.48647	98/57/0	nan	nan	nan	0
Europe_FLOW_Eigen_Chr04_Hb13	FLOW	Chr07_Occ	490887	A	C	0.207333	174	1.37994	95/57/1	nan	nan	nan	0
Europe_FLOW_Eigen_Chr04_Hb13	FLOW	Chr07_Occ	490903	A	G	0.197044	174	0.28938	98/55/0	nan	nan	nan	0
Europe_FLOW_Eigen_Chr04_Hb13	FLOW	Chr07_Occ	490973	C	T	0.18152	174	0.110417	108/47/0	nan	nan	nan	0
Europe_FLOW_Eigen_Chr04_Hb13	FLOW	Chr07_Occ	491095	T	G	0.196411	174	0.563811	103/57/0	nan	nan	nan	0
Europe_FLOW_Eigen_Chr04_Hb13	FLOW	Chr07_Occ	491210	G	T	0.206197	174	0.039912	100/61/0	nan	nan	nan	0
Europe_FLOW_Eigen_Chr04_Hb13	FLOW	Chr07_Occ	491250	T	C	0.199022	174	0.055939	101/54/0	nan	nan	nan	0
Europe_FLOW_Eigen_Chr04_Hb13	FLOW	Chr07_Occ	491336	C	T	0.200357	174	0.151435	89/57/0	nan	nan	nan	0
Europe_FLOW_Eigen_Chr04_Hb13	FLOW	Chr07_Occ	491488	T	C	0.190492	174	0.017843	92/52/1	nan	nan	nan	0
Europe_FLOW_Eigen_Chr04_Hb13	FLOW	Chr07_Occ	491493	G	A	0.199443	174	0.026656	89/55/1	nan	nan	nan	0
Europe_FLOW_Eigen_Chr04_Hb13	FLOW	Chr07_Occ	491515	G	A	0.163029	174	0.001649	109/47/0	nan	nan	nan	0
Europe_FLOW_Eigen_Chr04_Hb13	FLOW	Chr07_Occ	492779	A	G	0.279495	174	4.667123	55/52/0	4.661744	-0.64939	0.30867	1
Europe_FLOW_Eigen_Chr04_Hb13	FLOW	Chr07_Occ	492920	G	A	0.275768	174	0.00057	68/72/0	nan	nan	nan	0
Europe_FLOW_Eigen_Chr04_Hb13	FLOW	Chr07_Occ	492953	A	G	0.218938	174	6.039131	78/59/0	6.056376	-0.796893	0.329623	2
Europe_FLOW_Eigen_Chr04_Hb13	FLOW	Chr07_Occ	493168	G	A	0.248495	174	0.101082	67/56/0	nan	nan	nan	0
Europe_FLOW_Eigen_Chr04_Hb13	FLOW	Chr07_Occ	493225	C	T	0.280848	174	5.527521	52/77/0	5.562418	0.799084	0.347758	2
Europe_FLOW_Eigen_Chr04_Hb13	FLOW	Chr07_Occ	493233	A	C	0.243036	174	0.197362	71/51/1	nan	nan	nan	0
Europe_FLOW_Eigen_Chr04_Hb13	FLOW	Chr07_Occ	493258	C	T	0.200516	174	3.472793	75/52/0	nan	nan	nan	0
Europe_FLOW_Eigen_Chr04_Hb13	FLOW	Chr07_Occ	493260	A	G	0.236141	174	0.000394	81/49/2	nan	nan	nan	0
Europe_FLOW_Eigen_Chr04_Hb13	FLOW	Chr07_Occ	493263	C	A	0.235303	174	0.009764	83/51/2	nan	nan	nan	0
Europe_FLOW_Eigen_Chr04_Hb13	FLOW	Chr07_Occ	493302	A	G	0.209073	174	6.95317	77/55/0	7.055287	0.887406	0.352473	3
Europe_FLOW_Eigen_Chr04_Hb13	FLOW	Chr07_Occ	494624	G	A	0.287813	174	1.244757	61/50/5	nan	nan	nan	0
Europe_FLOW_Eigen_Chr04_Hb13	FLOW	Chr07_Occ	494651	T	G	0.282042	174	0.269773	56/48/6	nan	nan	nan	0
Europe_FLOW_Eigen_Chr04_Hb13	FLOW	Chr07_Occ	494711	T	G	0.275539	174	0.00213	58/46/3	nan	nan	nan	0
Europe_FLOW_Eigen_Chr04_Hb13	FLOW	Chr07_Occ	494724	T	G	0.282243	174	0.000656	57/46/2	nan	nan	nan	0
Europe_FLOW_Eigen_Chr04_Hb13	FLOW	Chr07_Occ	494988	C	T	0.342624	174	0.044489	47/45/2	nan	nan	nan	0
Europe_FLOW_Eigen_Chr04_Hb13	FLOW	Chr07_Occ	494996	C	T	0.342905	174	0.217368	46/49/3	nan	nan	nan	0
Europe_FLOW_Eigen_Chr04_Hb13	FLOW	Chr07_Occ	496564	A	G	0.236048	174	1.313432	70/50/1	nan	nan	nan	0
Europe_FLOW_Eigen_Chr04_Hb13	FLOW	Chr07_Occ	496598	T	C	0.24627	174	0.023379	71/47/1	nan	nan	nan	0
Europe_FLOW_Eigen_Chr04_Hb13	FLOW	Chr07_Occ	496609	A	T	0.204816	174	5.704935	74/46/0	5.608627	-0.759865	0.326383	2
Europe_FLOW_Eigen_Chr04_Hb13	FLOW	Chr07_Occ	496771	G	A	0.282215	174	0.704133	51/45/0	nan	nan	nan	0
Europe_FLOW_Eigen_Chr04_Hb13	FLOW	Chr07_Occ	496883	T	C	0.283369	174	0.138339	68/47/2	nan	nan	nan	0
Europe_FLOW_Eigen_Chr04_Hb13	FLOW	Chr07_Occ	496924	C	A	0.310531	174	0.854224	46/51/3	nan	nan	nan	0
Europe_FLOW_Eigen_Chr04_Hb13	FLOW	Chr07_Occ	497259	A	G	0.210484	174	4.780544	64/56/0	4.822897	0.743175	0.357215	2
Europe_FLOW_Eigen_Chr04_Hb13	FLOW	Chr07_Occ	497308	C	T	0.274316	174	5.233842	54/55/0	5.285921	0.71967	0.341499	3
Europe_FLOW_Eigen_Chr04_Hb13	FLOW	Chr07_Occ	497649	C	T	0.273319	174	0.830063	59/60/2	nan	nan	nan	0
Europe_FLOW_Eigen_Chr04_Hb13	FLOW	Chr07_Occ	497943	C	G	0.294226	174	2.141172	57/55/1	nan	nan	nan	0
Europe_FLOW_Eigen_Chr04_Hb13	FLOW	Chr07_Occ	497968	T	C	0.302581	174	2.737125	55/53/0	nan	nan	nan	0
Europe_FLOW_Eigen_Chr04_Hb13	FLOW	Chr07_Occ	498217	A	C	0.284594	174	0.692375	48/58/0	nan	nan	nan	0
Europe_FLOW_Eigen_Chr04_Hb13	FLOW	Chr07_Occ	502198	T	A	0.266768	174	3.226069	59/48/0	nan	nan	nan	0
Europe_FLOW_Eigen_Chr04_Hb13	FLOW	Chr07_Occ	502390	T	C	0.269753	174	2.297255	64/50/1	nan	nan	nan	0
Europe_FLOW_Eigen_Chr04_Hb13	FLOW	Chr07_Occ	510416	G	A	0.265637	174	0.167838	56/45/0	nan	nan	nan	0
Europe_FLOW_Eigen_Chr04_Hb13	FLOW	Chr07_Occ	510507	G	C	0.268424	174	0.005265	64/46/0	nan	nan	nan	0
Europe_FLOW_Eigen_Chr04_Hb13	FLOW	Chr07_Occ	510590	T	C	0.273863	174	0.711964	72/51/1	nan	nan	nan	0
Europe_FLOW_Eigen_Chr04_Hb13	FLOW	Chr07_Occ	510639	C	G	0.260381	174	0.062402	76/56/2	nan	nan	nan	0
Europe_FLOW_Eigen_Chr04_Hb13	FLOW	Chr07_Occ	510669	C	T	0.272911	174	0.08263	70/53/1	nan	nan	nan	0
Europe_FLOW_Eigen_Chr04_Hb13	FLOW	Chr07_Occ	510693	G	A	0.23657	174	0.269608	74/47/1	nan	nan	nan	0
Europe_FLOW_Eigen_Chr04_Hb13	FLOW	Chr07_Occ	510744	C	T	0.309711	174	0.230039	49/46/3	nan	nan	nan	0
Europe_FLOW_Eigen_Chr04_Hb13	FLOW	Chr07_Occ	510868	C	G	0.268514	174	0.054485	74/48/1	nan	nan	nan	0
Europe_FLOW_Eigen_Chr04_Hb13	FLOW	Chr07_Occ	510891	A	G	0.394671	174	0.503319	46/53/13	nan	nan	nan	0
Europe_FLOW_Eigen_Chr04_Hb13	FLOW	Chr07_Occ	510908	T	C	0.284292	174	0.358903	73/47/4	nan	nan	nan	0
Europe_FLOW_Eigen_Chr04_Hb13	FLOW	Chr07_Occ	510918	C	T	0.197166	174	0.131592	79/46/1	nan	nan	nan	0
Europe_FLOW_Eigen_Chr04_Hb13	FLOW	Chr07_Occ	515305	T	C	0.293123	174	0.04732	65/46/5	nan	nan	nan	0
Europe_FLOW_Eigen_Chr04_Hb13	FLOW	Chr07_Occ	519308	G	A	0.201736	174	0.71	67/48/0	nan	nan	nan	0
Europe_FLOW_Eigen_Chr04_Hb13	FLOW	Chr07_Occ	519530	A	T	0.206389	174	0.071852	65/50/0	nan	nan	nan	0
Europe_FLOW_Eigen_Chr04_Hb13	FLOW	Chr07_Occ	519545	C	T	0.192377	174	1.28105	74/47/0	nan	nan	nan	0
Europe_FLOW_Eigen_Chr04_Hb13	FLOW	Chr07_Occ	519583	G	C	0.20583	174	0.000591	64/52/0	nan	nan	nan	0
Europe_FLOW_Eigen_Chr04_Hb13	FLOW	Chr07_Occ	519592	G	A	0.214258	174	0.474849	54/50/0	nan	nan	nan	0
Europe_FLOW_Eigen_Chr04_Hb13	FLOW	Chr07_Occ	521094	A	G	0.219805	174	4.705486	66/59/1	4.797589	0.728709	0.349263	2
Europe_FLOW_Eigen_Chr04_Hb13	FLOW	Chr07_Occ	521120	A	T	0.220795	174	0.217357	76/53/0	nan	nan	nan	0
Europe_FLOW_Eigen_Chr04_Hb13	FLOW	Chr07_Occ	522229	G	A	0.216997	174	0.140344	65/51/0	nan	nan	nan	0
Europe_FLOW_Eigen_Chr04_Hb13	FLOW	Chr07_Occ	522485	C	T	0.20502	174	1.63669	72/53/0	nan	nan	nan	0
Europe_FLOW_Eigen_Chr04_Hb13	FLOW	Chr07_Occ	522520	G	A	0.183274	174	1.341673	79/49/0	nan	nan	nan	0
Europe_FLOW_Eigen_Chr04_Hb13	FLOW	Chr07_Occ	522547	C	A	0.177749	174	0.080679	89/46/0	nan	nan	nan	0
Europe_FLOW_Eigen_Chr04_Hb13	FLOW	Chr07_Occ	522576	T	G	0.247228	174	0.002153	47/49/0	nan	nan	nan	0
Europe_FLOW_Eigen_Chr04_Hb13	FLOW	Chr07_Occ	523266	C	T	0.233286	174	0.102438	67/60/1	nan	nan	nan	0
Europe_FLOW_Eigen_Chr04_Hb13	FLOW	Chr07_Occ	523271	C	T	0.260282	174	0.494487	68/64/2	nan	nan	nan	0
Europe_FLOW_Eigen_Chr04_Hb13	FLOW	Chr07_Occ	523432	T	C	0.227922	174	0.039308	56/49/0	nan	nan	nan	0
Europe_FLOW_Eigen_Chr04_Hb13	FLOW	Chr07_Occ	523555	G	T	0.166947	174	0.125208	104/45/0	nan	nan	nan	0
Europe_FLOW_Eigen_Chr04_Hb13	FLOW	Chr07_Occ	523673	G	T	0.19253	174	0.476815	65/49/0	nan	nan	nan	0
Europe_FLOW_Eigen_Chr04_Hb13	FLOW	Chr07_Occ	523694	C	G	0.199774	174	0.017414	74/51/0	nan	nan	nan	0
Europe_FLOW_Eigen_Chr04_Hb13	FLOW	Chr07_Occ	523701	A	G	0.205792	174	0.15461	76/52/0	nan	nan	nan	0
Europe_FLOW_Eigen_Chr04_Hb13	FLOW	Chr07_Occ	523707	T	A	0.22286	174	0.203154	73/58/0	nan	nan	nan	0
Europe_FLOW_Eigen_Chr04_Hb13	FLOW	Chr07_Occ	523713	C	T	0.231226	174	0.018997	74/60/1	nan	nan	nan	0
Europe_FLOW_Eigen_Chr04_Hb13	FLOW	Chr07_Occ	523733	T	A	0.247354	174	0.029239	69/65/1	nan	nan	nan	0
Europe_FLOW_Eigen_Chr04_Hb13	FLOW	Chr07_Occ	523743	C	T	0.244512	174	1.123026	76/68/0	nan	nan	nan	0
Europe_FLOW_Eigen_Chr04_Hb13	FLOW	Chr07_Occ	523749	C	T	0.184547	174	0.05052	93/52/0	nan	nan	nan	0
Europe_FLOW_Eigen_Chr04_Hb13	FLOW	Chr07_Occ	523765	G	C	0.24893	174	2.104614	74/69/1	nan	nan	nan	0
Europe_FLOW_Eigen_Chr04_Hb13	FLOW	Chr07_Occ	523776	A	T	0.251248	174	0.411844	75/71/1	nan	nan	nan	0
Europe_FLOW_Eigen_Chr04_Hb13	FLOW	Chr07_Occ	523800	A	T	0.247219	174	2.710451	68/70/0	nan	nan	nan	0
Europe_FLOW_Eigen_Chr04_Hb13	FLOW	Chr07_Occ	523803	T	C	0.240794	174	2.933299	70/70/0	nan	nan	nan	0
Europe_FLOW_Eigen_Chr04_Hb13	FLOW	Chr07_Occ	523809	G	T	0.241	174	3.25008	72/71/0	nan	nan	nan	0
Europe_FLOW_Eigen_Chr04_Hb13	FLOW	Chr07_Occ	523812	G	T	0.232933	174	1.489209	79/68/0	nan	nan	nan	0
Europe_FLOW_Eigen_Chr04_Hb13	FLOW	Chr07_Occ	523848	G	C	0.187622	174	1.725194	90/55/0	nan	nan	nan	0
Europe_FLOW_Eigen_Chr04_Hb13	FLOW	Chr07_Occ	523876	G	T	0.207178	174	0.646493	92/64/0	nan	nan	nan	0
Europe_FLOW_Eigen_Chr04_Hb13	FLOW	Chr07_Occ	523961	G	A	0.163057	174	0.008165	107/46/0	nan	nan	nan	0
Europe_FLOW_Eigen_Chr04_Hb13	FLOW	Chr07_Occ	524001	G	A	0.193484	174	0.138774	91/52/0	nan	nan	nan	0
Europe_FLOW_Eigen_Chr04_Hb13	FLOW	Chr07_Occ	524030	A	G	0.238457	174	0.665289	78/69/0	nan	nan	nan	0
Europe_FLOW_Eigen_Chr04_Hb13	FLOW	Chr07_Occ	524068	G	T	0.207611	174	2.487112	89/63/0	nan	nan	nan	0
Europe_FLOW_Eigen_Chr04_Hb13	FLOW	Chr07_Occ	524132	G	A	0.327864	174	0.994578	47/103/1	nan	nan	nan	0
Europe_FLOW_Eigen_Chr04_Hb13	FLOW	Chr07_Occ	524229	G	A	0.3138	174	0.011636	48/95/0	nan	nan	nan	0
Europe_FLOW_Eigen_Chr04_Hb13	FLOW	Chr07_Occ	524523	G	A	0.348884	174	0.227313	45/106/0	nan	nan	nan	0
Europe_FLOW_Eigen_Chr04_Hb13	FLOW	Chr07_Occ	524524	A	C	0.336628	174	0.624706	46/102/0	nan	nan	nan	0
Europe_FLOW_Eigen_Chr04_Hb13	FLOW	Chr07_Occ	524591	A	G	0.182009	174	1.580739	100/52/0	nan	nan	nan	0
Europe_FLOW_Eigen_Chr04_Hb13	FLOW	Chr07_Occ	524627	G	C	0.323827	174	0.528599	46/97/0	nan	nan	nan	0
Europe_FLOW_Eigen_Chr04_Hb13	FLOW	Chr07_Occ	524664	T	A	0.200434	174	0.178748	85/57/0	nan	nan	nan	0
Europe_FLOW_Eigen_Chr04_Hb13	FLOW	Chr07_Occ	524795	A	G	0.260062	174	0.422318	48/47/0	nan	nan	nan	0
Europe_FLOW_Eigen_Chr04_Hb13	FLOW	Chr07_Occ	524810	G	A	0.284855	174	0.12713	46/53/0	nan	nan	nan	0
Europe_FLOW_Eigen_Chr04_Hb13	FLOW	Chr07_Occ	525058	C	T	0.273422	174	0.057778	53/53/0	nan	nan	nan	0
Europe_FLOW_Eigen_Chr04_Hb13	FLOW	Chr07_Occ	528729	G	A	0.221744	174	0.098974	66/57/0	nan	nan	nan	0
Europe_FLOW_Eigen_Chr04_Hb13	FLOW	Chr07_Occ	528753	G	A	0.21666	174	0.141366	74/61/0	nan	nan	nan	0
Europe_FLOW_Eigen_Chr04_Hb13	FLOW	Chr07_Occ	528813	G	T	0.214275	174	0.427505	82/58/0	nan	nan	nan	0
Europe_FLOW_Eigen_Chr04_Hb13	FLOW	Chr07_Occ	528852	G	A	0.222127	174	0.060741	82/62/0	nan	nan	nan	0
Europe_FLOW_Eigen_Chr04_Hb13	FLOW	Chr07_Occ	528912	C	G	0.376622	174	0.627365	46/52/22	nan	nan	nan	0
Europe_FLOW_Eigen_Chr04_Hb13	FLOW	Chr07_Occ	528993	A	G	0.221905	174	2.207307	68/49/0	nan	nan	nan	0
Europe_FLOW_Eigen_Chr04_Hb13	FLOW	Chr07_Occ	529175	T	C	0.235214	174	0.002203	69/49/2	nan	nan	nan	0
Europe_FLOW_Eigen_Chr04_Hb13	FLOW	Chr07_Occ	529219	C	T	0.193994	174	0.029192	72/51/0	nan	nan	nan	0
Europe_FLOW_Eigen_Chr04_Hb13	FLOW	Chr07_Occ	529254	G	A	0.223427	174	0.130811	62/53/1	nan	nan	nan	0
Europe_FLOW_Eigen_Chr04_Hb13	FLOW	Chr07_Occ	529966	T	A	0.199047	174	1.883272	56/45/0	nan	nan	nan	0
Europe_FLOW_Eigen_Chr04_Hb13	FLOW	Chr07_Occ	529983	G	T	0.228336	174	0.000771	55/51/1	nan	nan	nan	0
Europe_FLOW_Eigen_Chr04_Hb13	FLOW	Chr07_Occ	530037	C	T	0.234074	174	1.541461	52/53/0	nan	nan	nan	0
Europe_FLOW_Eigen_Chr04_Hb13	FLOW	Chr07_Occ	530039	G	A	0.258917	174	0.276455	49/54/0	nan	nan	nan	0
Europe_FLOW_Eigen_Chr04_Hb13	FLOW	Chr07_Occ	530071	G	A	0.229688	174	0.192396	63/53/0	nan	nan	nan	0
Europe_FLOW_Eigen_Chr04_Hb13	FLOW	Chr07_Occ	530099	G	T	0.243614	174	0.000222	53/56/0	nan	nan	nan	0
Europe_FLOW_Eigen_Chr04_Hb13	FLOW	Chr07_Occ	530114	G	A	0.255518	174	0.292012	52/56/1	nan	nan	nan	0
Europe_FLOW_Eigen_Chr04_Hb13	FLOW	Chr07_Occ	530140	T	G	0.213565	174	0.048011	52/45/0	nan	nan	nan	0
Europe_FLOW_Eigen_Chr04_Hb13	FLOW	Chr07_Occ	530201	A	G	0.246702	174	1.047757	45/52/0	nan	nan	nan	0
Europe_FLOW_Eigen_Chr04_Hb13	FLOW	Chr07_Occ	530250	G	T	0.25264	174	1.798983	48/55/1	nan	nan	nan	0
Europe_FLOW_Eigen_Chr04_Hb13	FLOW	Chr07_Occ	530691	C	A	0.174048	174	1.115765	101/45/0	nan	nan	nan	0
Europe_FLOW_Eigen_Chr04_Hb13	FLOW	Chr07_Occ	530699	C	T	0.180676	174	1.060265	96/46/0	nan	nan	nan	0
Europe_FLOW_Eigen_Chr04_Hb13	FLOW	Chr07_Occ	530749	C	G	0.269063	174	0.297058	58/56/2	nan	nan	nan	0
Europe_FLOW_Eigen_Chr04_Hb13	FLOW	Chr07_Occ	530788	A	G	0.258204	174	0.215596	53/58/2	nan	nan	nan	0
Europe_FLOW_Eigen_Chr04_Hb13	FLOW	Chr07_Occ	531154	A	T	0.230681	174	0.874903	67/59/0	nan	nan	nan	0
Europe_FLOW_Eigen_Chr04_Hb13	FLOW	Chr07_Occ	531382	G	C	0.225596	174	3.038381	70/57/1	nan	nan	nan	0
Europe_FLOW_Eigen_Chr04_Hb13	FLOW	Chr07_Occ	532371	A	G	0.21846	174	0.555101	49/49/0	nan	nan	nan	0
Europe_FLOW_Eigen_Chr04_Hb13	FLOW	Chr07_Occ	532593	G	T	0.212708	174	1.67386	73/57/0	nan	nan	nan	0
Europe_FLOW_Eigen_Chr04_Hb13	FLOW	Chr07_Occ	532610	C	T	0.207771	174	1.558768	72/57/0	nan	nan	nan	0
Europe_FLOW_Eigen_Chr04_Hb13	FLOW	Chr07_Occ	532683	G	A	0.218777	174	0.694166	64/59/0	nan	nan	nan	0
Europe_FLOW_Eigen_Chr04_Hb13	FLOW	Chr07_Occ	532696	A	G	0.216123	174	1.886013	61/56/0	nan	nan	nan	0
Europe_FLOW_Eigen_Chr04_Hb13	FLOW	Chr07_Occ	532708	T	A	0.22687	174	0.565005	64/57/0	nan	nan	nan	0
Europe_FLOW_Eigen_Chr04_Hb13	FLOW	Chr07_Occ	532714	C	G	0.214632	174	0.253703	71/57/0	nan	nan	nan	0
Europe_FLOW_Eigen_Chr04_Hb13	FLOW	Chr07_Occ	532747	T	A	0.227336	174	0.856735	73/59/0	nan	nan	nan	0
Europe_FLOW_Eigen_Chr04_Hb13	FLOW	Chr07_Occ	532856	A	C	0.223177	174	1.113758	74/58/2	nan	nan	nan	0
Europe_FLOW_Eigen_Chr04_Hb13	FLOW	Chr07_Occ	532913	G	A	0.249216	174	1.107089	69/56/2	nan	nan	nan	0
Europe_FLOW_Eigen_Chr04_Hb13	FLOW	Chr07_Occ	532914	C	T	0.242048	174	0.566255	71/54/2	nan	nan	nan	0
Europe_FLOW_Eigen_Chr04_Hb13	FLOW	Chr07_Occ	532981	T	C	0.181313	174	0.948356	92/51/0	nan	nan	nan	0
Europe_FLOW_Eigen_Chr04_Hb13	FLOW	Chr07_Occ	533000	A	T	0.169272	174	1.87245	96/45/0	nan	nan	nan	0
Europe_FLOW_Eigen_Chr04_Hb13	FLOW	Chr07_Occ	533008	A	G	0.241722	174	0.17292	64/51/1	nan	nan	nan	0
Europe_FLOW_Eigen_Chr04_Hb13	FLOW	Chr07_Occ	533068	T	G	0.2953	174	0.280021	56/87/0	nan	nan	nan	0
Europe_FLOW_Eigen_Chr04_Hb13	FLOW	Chr07_Occ	533071	T	G	0.292452	174	0.393205	57/86/0	nan	nan	nan	0
Europe_FLOW_Eigen_Chr04_Hb13	FLOW	Chr07_Occ	533073	A	T	0.297944	174	0.459184	57/88/0	nan	nan	nan	0
Europe_FLOW_Eigen_Chr04_Hb13	FLOW	Chr07_Occ	533078	A	C	0.161055	174	0.002426	110/47/0	nan	nan	nan	0
Europe_FLOW_Eigen_Chr04_Hb13	FLOW	Chr07_Occ	533080	A	G	0.305932	174	0.52341	56/90/0	nan	nan	nan	0
Europe_FLOW_Eigen_Chr04_Hb13	FLOW	Chr07_Occ	533412	G	A	0.218835	174	0.281558	58/51/0	nan	nan	nan	0
Europe_FLOW_Eigen_Chr04_Hb13	FLOW	Chr07_Occ	533416	A	C	0.22056	174	0.093289	59/52/0	nan	nan	nan	0
Europe_FLOW_Eigen_Chr04_Hb13	FLOW	Chr07_Occ	533428	A	G	0.279937	174	0.384657	55/61/2	nan	nan	nan	0
Europe_FLOW_Eigen_Chr04_Hb13	FLOW	Chr07_Occ	533445	G	A	0.209528	174	0.132036	65/54/0	nan	nan	nan	0
Europe_FLOW_Eigen_Chr04_Hb13	FLOW	Chr07_Occ	533456	A	G	0.174032	174	0.269328	94/46/0	nan	nan	nan	0
Europe_FLOW_Eigen_Chr04_Hb13	FLOW	Chr07_Occ	533461	T	A	0.166972	174	0.658415	103/46/0	nan	nan	nan	0
Europe_FLOW_Eigen_Chr04_Hb13	FLOW	Chr07_Occ	533470	A	G	0.224067	174	1.214901	55/60/0	nan	nan	nan	0
Europe_FLOW_Eigen_Chr04_Hb13	FLOW	Chr07_Occ	533472	T	G	0.262321	174	1.687419	50/65/1	nan	nan	nan	0
Europe_FLOW_Eigen_Chr04_Hb13	FLOW	Chr07_Occ	533475	C	T	0.220851	174	1.073898	60/60/1	nan	nan	nan	0
Europe_FLOW_Eigen_Chr04_Hb13	FLOW	Chr07_Occ	533477	T	G	0.222933	174	1.045607	59/60/1	nan	nan	nan	0
Europe_FLOW_Eigen_Chr04_Hb13	FLOW	Chr07_Occ	533494	C	T	0.21592	174	0.704887	75/62/0	nan	nan	nan	0
Europe_FLOW_Eigen_Chr04_Hb13	FLOW	Chr07_Occ	533506	A	T	0.214735	174	0.521171	80/62/0	nan	nan	nan	0
Europe_FLOW_Eigen_Chr04_Hb13	FLOW	Chr07_Occ	533540	C	T	0.208036	174	1.989862	83/57/0	nan	nan	nan	0
Europe_FLOW_Eigen_Chr04_Hb13	FLOW	Chr07_Occ	533550	C	T	0.22875	174	0.120782	76/58/3	nan	nan	nan	0
Europe_FLOW_Eigen_Chr04_Hb13	FLOW	Chr07_Occ	534083	G	C	0.238403	174	0.015277	53/46/1	nan	nan	nan	0
Europe_FLOW_Eigen_Chr04_Hb13	FLOW	Chr07_Occ	534158	A	C	0.245448	174	0.000255	58/51/0	nan	nan	nan	0
Europe_FLOW_Eigen_Chr04_Hb13	FLOW	Chr07_Occ	534188	G	A	0.190757	174	0.008359	58/47/0	nan	nan	nan	0
Europe_FLOW_Eigen_Chr04_Hb13	FLOW	Chr07_Occ	534217	T	A	0.186472	174	0.642975	68/49/0	nan	nan	nan	0
Europe_FLOW_Eigen_Chr04_Hb13	FLOW	Chr07_Occ	534232	A	T	0.189716	174	1.904179	63/48/0	nan	nan	nan	0
Europe_FLOW_Eigen_Chr04_Hb13	FLOW	Chr07_Occ	534234	A	G	0.188554	174	1.94365	68/51/0	nan	nan	nan	0
Europe_FLOW_Eigen_Chr04_Hb13	FLOW	Chr07_Occ	534257	C	A	0.205145	174	1.565098	56/53/0	nan	nan	nan	0
Europe_FLOW_Eigen_Chr04_Hb13	FLOW	Chr07_Occ	534265	T	C	0.201184	174	0.834212	59/53/0	nan	nan	nan	0
Europe_FLOW_Eigen_Chr04_Hb13	FLOW	Chr07_Occ	534287	A	G	0.188976	174	0.147466	56/47/0	nan	nan	nan	0
Europe_FLOW_Eigen_Chr04_Hb13	FLOW	Chr07_Occ	534288	C	A	0.201116	174	1.853332	55/52/0	nan	nan	nan	0
Europe_FLOW_Eigen_Chr04_Hb13	FLOW	Chr07_Occ	534385	A	G	0.237544	174	0.010361	57/48/1	nan	nan	nan	0
Europe_FLOW_Eigen_Chr04_Hb13	FLOW	Chr07_Occ	534420	A	G	0.236763	174	0.012615	59/61/0	nan	nan	nan	0
Europe_FLOW_Eigen_Chr04_Hb13	FLOW	Chr07_Occ	534443	C	T	0.235131	174	0.104054	67/60/1	nan	nan	nan	0
Europe_FLOW_Eigen_Chr04_Hb13	FLOW	Chr07_Occ	534480	C	T	0.220548	174	0.007177	66/55/0	nan	nan	nan	0
Europe_FLOW_Eigen_Chr04_Hb13	FLOW	Chr07_Occ	534567	A	G	0.222783	174	0.057287	72/61/0	nan	nan	nan	0
Europe_FLOW_Eigen_Chr04_Hb13	FLOW	Chr07_Occ	534681	A	C	0.232057	174	0	62/55/0	nan	nan	nan	0
Europe_FLOW_Eigen_Chr04_Hb13	FLOW	Chr07_Occ	534753	T	C	0.253237	174	0.192498	61/49/1	nan	nan	nan	0
Europe_FLOW_Eigen_Chr04_Hb13	FLOW	Chr07_Occ	534919	G	C	0.236854	174	0.057373	54/49/0	nan	nan	nan	0
Europe_FLOW_Eigen_Chr04_Hb13	FLOW	Chr07_Occ	534958	G	C	0.233805	174	1.434066	59/55/1	nan	nan	nan	0
Europe_FLOW_Eigen_Chr04_Hb13	FLOW	Chr07_Occ	534966	C	A	0.238596	174	1.668497	59/56/1	nan	nan	nan	0
Europe_FLOW_Eigen_Chr04_Hb13	FLOW	Chr07_Occ	535051	A	G	0.183092	174	0.250648	82/49/0	nan	nan	nan	0
Europe_FLOW_Eigen_Chr04_Hb13	FLOW	Chr07_Occ	535190	T	A	0.230706	174	0.604867	72/59/2	nan	nan	nan	0
Europe_FLOW_Eigen_Chr04_Hb13	FLOW	Chr07_Occ	535447	G	T	0.238609	174	0.997563	70/60/1	nan	nan	nan	0
Europe_FLOW_Eigen_Chr04_Hb13	FLOW	Chr07_Occ	535456	T	G	0.2418	174	0.052955	67/55/0	nan	nan	nan	0
Europe_FLOW_Eigen_Chr04_Hb13	FLOW	Chr07_Occ	535458	A	G	0.219513	174	1.269972	70/55/1	nan	nan	nan	0
Europe_FLOW_Eigen_Chr04_Hb13	FLOW	Chr07_Occ	535463	G	A	0.213584	174	1.208363	72/53/0	nan	nan	nan	0
Europe_FLOW_Eigen_Chr04_Hb13	FLOW	Chr07_Occ	535477	G	A	0.222013	174	2.211653	74/57/1	nan	nan	nan	0
Europe_FLOW_Eigen_Chr04_Hb13	FLOW	Chr07_Occ	535486	G	T	0.222395	174	2.609196	72/58/1	nan	nan	nan	0
Europe_FLOW_Eigen_Chr04_Hb13	FLOW	Chr07_Occ	535552	A	G	0.237608	174	0.004784	58/57/0	nan	nan	nan	0
Europe_FLOW_Eigen_Chr04_Hb13	FLOW	Chr07_Occ	535587	T	C	0.245494	174	0.398265	51/57/1	nan	nan	nan	0
Europe_FLOW_Eigen_Chr04_Hb13	FLOW	Chr07_Occ	535623	C	T	0.232717	174	0.13924	45/52/0	nan	nan	nan	0
Europe_FLOW_Eigen_Chr04_Hb13	FLOW	Chr07_Occ	535803	A	T	0.23346	174	1.43685	55/52/2	nan	nan	nan	0
Europe_FLOW_Eigen_Chr04_Hb13	FLOW	Chr07_Occ	535852	C	T	0.210094	174	0.304138	69/55/0	nan	nan	nan	0
Europe_FLOW_Eigen_Chr04_Hb13	FLOW	Chr07_Occ	535886	G	A	0.224943	174	0.221839	65/62/0	nan	nan	nan	0
Europe_FLOW_Eigen_Chr04_Hb13	FLOW	Chr07_Occ	535898	C	T	0.228024	174	0.070097	69/62/0	nan	nan	nan	0
Europe_FLOW_Eigen_Chr04_Hb13	FLOW	Chr07_Occ	535903	T	C	0.223709	174	0.675795	69/65/0	nan	nan	nan	0
Europe_FLOW_Eigen_Chr04_Hb13	FLOW	Chr07_Occ	535920	T	A	0.237986	174	0.093653	65/66/0	nan	nan	nan	0
Europe_FLOW_Eigen_Chr04_Hb13	FLOW	Chr07_Occ	535922	C	A	0.228598	174	0.010533	67/63/1	nan	nan	nan	0
Europe_FLOW_Eigen_Chr04_Hb13	FLOW	Chr07_Occ	535924	C	T	0.232899	174	0.001197	69/65/1	nan	nan	nan	0
Europe_FLOW_Eigen_Chr04_Hb13	FLOW	Chr07_Occ	536116	T	C	0.209332	174	0.133923	58/55/0	nan	nan	nan	0
Europe_FLOW_Eigen_Chr04_Hb13	FLOW	Chr07_Occ	536132	G	C	0.206887	174	0.136378	56/53/0	nan	nan	nan	0
Europe_FLOW_Eigen_Chr04_Hb13	FLOW	Chr07_Occ	536139	T	C	0.205386	174	0.697062	56/53/0	nan	nan	nan	0
Europe_FLOW_Eigen_Chr04_Hb13	FLOW	Chr07_Occ	536145	T	C	0.214876	174	0.702563	53/54/0	nan	nan	nan	0
Europe_FLOW_Eigen_Chr04_Hb13	FLOW	Chr07_Occ	536167	A	C	0.211695	174	0.00161	55/51/0	nan	nan	nan	0
Europe_FLOW_Eigen_Chr04_Hb13	FLOW	Chr07_Occ	536170	C	A	0.203431	174	0.032636	58/50/0	nan	nan	nan	0
Europe_FLOW_Eigen_Chr04_Hb13	FLOW	Chr07_Occ	536184	G	T	0.210182	174	0.034762	45/46/0	nan	nan	nan	0
Europe_FLOW_Eigen_Chr04_Hb13	FLOW	Chr07_Occ	536217	A	C	0.207142	174	0.364634	51/48/0	nan	nan	nan	0
Europe_FLOW_Eigen_Chr04_Hb13	FLOW	Chr07_Occ	541706	A	T	0.197419	174	0.161409	68/46/0	nan	nan	nan	0
Europe_FLOW_Eigen_Chr04_Hb13	FLOW	Chr07_Occ	541811	T	C	0.171644	174	0.089483	101/47/0	nan	nan	nan	0
Europe_FLOW_Eigen_Chr04_Hb13	FLOW	Chr07_Occ	541922	A	G	0.224519	174	0.700997	75/62/0	nan	nan	nan	0
Europe_FLOW_Eigen_Chr04_Hb13	FLOW	Chr07_Occ	541950	A	C	0.379142	174	0.006942	48/63/10	nan	nan	nan	0
Europe_FLOW_Eigen_Chr04_Hb13	FLOW	Chr07_Occ	541998	A	G	0.223493	174	4.724101	58/51/0	4.799555	0.715895	0.347748	2
Europe_FLOW_Eigen_Chr04_Hb13	FLOW	Chr07_Occ	542023	A	T	0.240659	174	0.457722	56/55/0	nan	nan	nan	0
Europe_FLOW_Eigen_Chr04_Hb13	FLOW	Chr07_Occ	542127	G	C	0.260002	174	0.817315	51/57/0	nan	nan	nan	0
Europe_FLOW_Eigen_Chr04_Hb13	FLOW	Chr07_Occ	542648	C	T	0.253944	174	0.886883	46/54/0	nan	nan	nan	0
Europe_FLOW_Eigen_Chr04_Hb13	FLOW	Chr07_Occ	542700	A	G	0.219422	174	0.108686	63/48/0	nan	nan	nan	0
Europe_FLOW_Eigen_Chr04_Hb13	FLOW	Chr07_Occ	544069	G	C	0.212953	174	0.679114	60/48/0	nan	nan	nan	0
Europe_FLOW_Eigen_Chr04_Hb13	FLOW	Chr07_Occ	546944	C	T	0.2187	174	0.606319	59/45/1	nan	nan	nan	0
Europe_FLOW_Eigen_Chr04_Hb13	FLOW	Chr07_Occ	546997	C	T	0.266261	174	0.272959	47/46/1	nan	nan	nan	0
Europe_FLOW_Eigen_Chr04_Hb13	FLOW	Chr07_Occ	546999	G	A	0.252572	174	0.333523	50/45/1	nan	nan	nan	0
Europe_FLOW_Eigen_Chr04_Hb13	FLOW	Chr07_Occ	549610	T	C	0.193991	174	0.007151	72/45/0	nan	nan	nan	0
Europe_FLOW_Eigen_Chr04_Hb13	FLOW	Chr07_Occ	549613	C	T	0.205254	174	0.000017	60/47/0	nan	nan	nan	0
Europe_FLOW_Eigen_Chr04_Hb13	FLOW	Chr07_Occ	549623	G	A	0.23734	174	0.130264	57/49/0	nan	nan	nan	0
Europe_FLOW_Eigen_Chr04_Hb13	FLOW	Chr07_Occ	549631	A	G	0.205515	174	0.648242	61/46/0	nan	nan	nan	0
Europe_FLOW_Eigen_Chr04_Hb13	FLOW	Chr07_Occ	549643	G	T	0.235779	174	0.241212	55/51/1	nan	nan	nan	0
Europe_FLOW_Eigen_Chr04_Hb13	FLOW	Chr07_Occ	549649	T	G	0.231618	174	0.035134	53/50/1	nan	nan	nan	0
Europe_FLOW_Eigen_Chr04_Hb13	FLOW	Chr07_Occ	549679	G	T	0.20354	174	0.644835	53/45/0	nan	nan	nan	0
Europe_FLOW_Eigen_Chr04_Hb13	FLOW	Chr07_Occ	549808	A	T	0.208952	174	0.328135	53/53/0	nan	nan	nan	0
Europe_FLOW_Eigen_Chr04_Hb13	FLOW	Chr07_Occ	549832	T	A	0.218443	174	1.041728	48/50/1	nan	nan	nan	0
Europe_FLOW_Eigen_Chr04_Hb13	FLOW	Chr07_Occ	549840	A	G	0.224535	174	0.661351	54/52/0	nan	nan	nan	0
Europe_FLOW_Eigen_Chr04_Hb13	FLOW	Chr07_Occ	549857	T	A	0.228108	174	0.686231	53/51/0	nan	nan	nan	0
Europe_FLOW_Eigen_Chr04_Hb13	FLOW	Chr07_Occ	549872	G	A	0.220363	174	0.549925	54/50/0	nan	nan	nan	0
Europe_FLOW_Eigen_Chr04_Hb13	FLOW	Chr07_Occ	549879	G	A	0.22039	174	1.475409	54/50/0	nan	nan	nan	0
Europe_FLOW_Eigen_Chr04_Hb13	FLOW	Chr07_Occ	549907	G	A	0.207857	174	0.046695	52/49/0	nan	nan	nan	0
Europe_FLOW_Eigen_Chr04_Hb13	FLOW	Chr07_Occ	549922	C	T	0.216539	174	0.750518	58/50/0	nan	nan	nan	0
Europe_FLOW_Eigen_Chr04_Hb13	FLOW	Chr07_Occ	549928	C	T	0.210101	174	0.286314	57/49/0	nan	nan	nan	0
Europe_FLOW_Eigen_Chr04_Hb13	FLOW	Chr07_Occ	549931	G	A	0.21667	174	0.920521	57/51/0	nan	nan	nan	0
Europe_FLOW_Eigen_Chr04_Hb13	FLOW	Chr07_Occ	549939	A	G	0.217459	174	0.024545	59/51/0	nan	nan	nan	0
Europe_FLOW_Eigen_Chr04_Hb13	FLOW	Chr07_Occ	549950	A	T	0.226984	174	0.006233	51/54/0	nan	nan	nan	0
Europe_FLOW_Eigen_Chr04_Hb13	FLOW	Chr07_Occ	549957	G	A	0.218061	174	0.512672	58/58/0	nan	nan	nan	0
Europe_FLOW_Eigen_Chr04_Hb13	FLOW	Chr07_Occ	549961	C	T	0.220972	174	0.459193	69/60/0	nan	nan	nan	0
Europe_FLOW_Eigen_Chr04_Hb13	FLOW	Chr07_Occ	549982	G	A	0.215363	174	0.178179	71/62/1	nan	nan	nan	0
Europe_FLOW_Eigen_Chr04_Hb13	FLOW	Chr07_Occ	549989	C	T	0.218851	174	0.191001	74/64/0	nan	nan	nan	0
Europe_FLOW_Eigen_Chr04_Hb13	FLOW	Chr07_Occ	550005	C	G	0.220046	174	0.116905	75/63/1	nan	nan	nan	0
Europe_FLOW_Eigen_Chr04_Hb13	FLOW	Chr07_Occ	550014	G	A	0.20482	174	0.181482	80/57/0	nan	nan	nan	0
Europe_FLOW_Eigen_Chr04_Hb13	FLOW	Chr07_Occ	550026	G	A	0.201202	174	0.145089	78/55/0	nan	nan	nan	0
Europe_FLOW_Eigen_Chr04_Hb13	FLOW	Chr07_Occ	550045	A	G	0.200318	174	0.318526	83/56/0	nan	nan	nan	0
Europe_FLOW_Eigen_Chr04_Hb13	FLOW	Chr07_Occ	550061	C	T	0.235027	174	0.177235	71/59/1	nan	nan	nan	0
Europe_FLOW_Eigen_Chr04_Hb13	FLOW	Chr07_Occ	550067	T	C	0.224987	174	0.413341	74/55/1	nan	nan	nan	0
Europe_FLOW_Eigen_Chr04_Hb13	FLOW	Chr07_Occ	550070	G	A	0.241711	174	0.550223	70/65/1	nan	nan	nan	0
Europe_FLOW_Eigen_Chr04_Hb13	FLOW	Chr07_Occ	550080	A	G	0.225527	174	1.310523	76/51/1	nan	nan	nan	0
Europe_FLOW_Eigen_Chr04_Hb13	FLOW	Chr07_Occ	550088	A	C	0.181628	174	1.145045	99/46/0	nan	nan	nan	0
Europe_FLOW_Eigen_Chr04_Hb13	FLOW	Chr07_Occ	550106	G	T	0.174715	174	3.433953	101/47/0	nan	nan	nan	0
Europe_FLOW_Eigen_Chr04_Hb13	FLOW	Chr07_Occ	550119	A	G	0.210773	174	1.876963	68/58/0	nan	nan	nan	0
Europe_FLOW_Eigen_Chr04_Hb13	FLOW	Chr07_Occ	550136	C	T	0.256998	174	0.602549	55/57/1	nan	nan	nan	0
Europe_FLOW_Eigen_Chr04_Hb13	FLOW	Chr07_Occ	550138	C	T	0.183857	174	1.123532	67/49/0	nan	nan	nan	0
Europe_FLOW_Eigen_Chr04_Hb13	FLOW	Chr07_Occ	550151	G	A	0.181144	174	1.247702	96/49/0	nan	nan	nan	0
Europe_FLOW_Eigen_Chr04_Hb13	FLOW	Chr07_Occ	550155	T	C	0.187914	174	0.422705	68/48/0	nan	nan	nan	0
Europe_FLOW_Eigen_Chr04_Hb13	FLOW	Chr07_Occ	550157	G	T	0.192523	174	0.620424	67/52/0	nan	nan	nan	0
Europe_FLOW_Eigen_Chr04_Hb13	FLOW	Chr07_Occ	550185	A	G	0.190997	174	0.525584	70/49/0	nan	nan	nan	0
Europe_FLOW_Eigen_Chr04_Hb13	FLOW	Chr07_Occ	550186	G	T	0.193336	174	0.323862	70/49/0	nan	nan	nan	0
Europe_FLOW_Eigen_Chr04_Hb13	FLOW	Chr07_Occ	550187	C	A	0.24326	174	0.529603	58/59/1	nan	nan	nan	0
Europe_FLOW_Eigen_Chr04_Hb13	FLOW	Chr07_Occ	550192	C	T	0.191963	174	0.289631	69/48/0	nan	nan	nan	0
Europe_FLOW_Eigen_Chr04_Hb13	FLOW	Chr07_Occ	550220	C	A	0.228899	174	0.273919	63/55/1	nan	nan	nan	0
Europe_FLOW_Eigen_Chr04_Hb13	FLOW	Chr07_Occ	550272	C	T	0.263291	174	1.875645	56/50/2	nan	nan	nan	0
Europe_FLOW_Eigen_Chr04_Hb13	FLOW	Chr07_Occ	550281	G	T	0.258267	174	1.53838	47/48/0	nan	nan	nan	0
Europe_FLOW_Eigen_Chr04_Hb13	FLOW	Chr07_Occ	550295	C	T	0.240554	174	1.478277	50/48/0	nan	nan	nan	0
Europe_FLOW_Eigen_Chr04_Hb13	FLOW	Chr07_Occ	550298	C	T	0.238935	174	1.052356	49/47/0	nan	nan	nan	0
Europe_FLOW_Eigen_Chr04_Hb13	FLOW	Chr07_Occ	550310	T	C	0.244216	174	3.22808	49/45/0	nan	nan	nan	0
Europe_FLOW_Eigen_Chr04_Hb13	FLOW	Chr07_Occ	550330	C	T	0.237691	174	4.297273	46/46/0	4.40379	0.685188	0.350027	2
Europe_FLOW_Eigen_Chr04_Hb13	FLOW	Chr07_Occ	550332	A	G	0.234936	174	4.044245	49/46/0	4.154749	0.665234	0.348028	2
Europe_FLOW_Eigen_Chr04_Hb13	FLOW	Chr07_Occ	550333	G	A	0.234588	174	4.99449	47/46/0	5.124702	0.739714	0.351617	2
Europe_FLOW_Eigen_Chr04_Hb13	FLOW	Chr07_Occ	550334	G	A	0.233337	174	3.912929	52/51/0	3.963153	0.651736	0.34613	2
Europe_FLOW_Eigen_Chr04_Hb13	FLOW	Chr07_Occ	550361	G	A	0.262764	174	1.916414	58/57/1	nan	nan	nan	0
Europe_FLOW_Eigen_Chr04_Hb13	FLOW	Chr07_Occ	550365	G	A	0.179773	174	0.310674	95/45/0	nan	nan	nan	0
Europe_FLOW_Eigen_Chr04_Hb13	FLOW	Chr07_Occ	550384	G	A	0.254913	174	1.598272	60/53/1	nan	nan	nan	0
Europe_FLOW_Eigen_Chr04_Hb13	FLOW	Chr07_Occ	550421	G	A	0.22041	174	0.12247	57/47/0	nan	nan	nan	0
Europe_FLOW_Eigen_Chr04_Hb13	FLOW	Chr07_Occ	550430	C	A	0.246175	174	0.971114	55/51/1	nan	nan	nan	0
Europe_FLOW_Eigen_Chr04_Hb13	FLOW	Chr07_Occ	552544	G	A	0.219039	174	0.039445	54/45/0	nan	nan	nan	0
Europe_FLOW_Eigen_Chr04_Hb13	FLOW	Chr07_Occ	552718	G	T	0.209105	174	0.948505	48/46/0	nan	nan	nan	0
Europe_FLOW_Eigen_Chr04_Hb13	FLOW	Chr07_Occ	552726	A	G	0.212085	174	0.678911	56/48/0	nan	nan	nan	0
Europe_FLOW_Eigen_Chr04_Hb13	FLOW	Chr07_Occ	554702	G	A	0.213856	174	1.675232	59/49/0	nan	nan	nan	0
Europe_FLOW_Eigen_Chr04_Hb13	FLOW	Chr07_Occ	554757	C	A	0.225746	174	3.496946	66/49/0	nan	nan	nan	0
Europe_FLOW_Eigen_Chr04_Hb13	FLOW	Chr07_Occ	555008	T	G	0.193481	174	0.236014	89/56/0	nan	nan	nan	0
Europe_FLOW_Eigen_Chr04_Hb13	FLOW	Chr07_Occ	555015	C	A	0.183858	174	2.633179	89/50/0	nan	nan	nan	0
Europe_FLOW_Eigen_Chr04_Hb13	FLOW	Chr07_Occ	555022	G	C	0.190781	174	0.051745	89/54/0	nan	nan	nan	0
Europe_FLOW_Eigen_Chr04_Hb13	FLOW	Chr07_Occ	555027	C	G	0.185224	174	0.798072	90/54/0	nan	nan	nan	0
Europe_FLOW_Eigen_Chr04_Hb13	FLOW	Chr07_Occ	555050	T	A	0.177525	174	0.334899	105/49/0	nan	nan	nan	0
Europe_FLOW_Eigen_Chr04_Hb13	FLOW	Chr07_Occ	555051	G	A	0.189402	174	1.105072	85/50/0	nan	nan	nan	0
Europe_FLOW_Eigen_Chr04_Hb13	FLOW	Chr07_Occ	555084	G	A	0.299576	174	0.209139	50/77/0	nan	nan	nan	0
Europe_FLOW_Eigen_Chr04_Hb13	FLOW	Chr07_Occ	555206	T	C	0.219888	174	0.419499	81/64/0	nan	nan	nan	0
Europe_FLOW_Eigen_Chr04_Hb13	FLOW	Chr07_Occ	555225	T	C	0.232052	174	0.207233	76/65/0	nan	nan	nan	0
Europe_FLOW_Eigen_Chr04_Hb13	FLOW	Chr07_Occ	555233	A	T	0.216568	174	0.685422	77/59/0	nan	nan	nan	0
Europe_FLOW_Eigen_Chr04_Hb13	FLOW	Chr07_Occ	555241	T	C	0.211722	174	0.752022	84/64/0	nan	nan	nan	0
Europe_FLOW_Eigen_Chr04_Hb13	FLOW	Chr07_Occ	555251	G	T	0.214638	174	0.772829	83/65/0	nan	nan	nan	0
Europe_FLOW_Eigen_Chr04_Hb13	FLOW	Chr07_Occ	555253	A	T	0.182185	174	0.212465	84/48/0	nan	nan	nan	0
Europe_FLOW_Eigen_Chr04_Hb13	FLOW	Chr07_Occ	555254	A	T	0.215396	174	0.779432	82/62/0	nan	nan	nan	0
Europe_FLOW_Eigen_Chr04_Hb13	FLOW	Chr07_Occ	555276	G	A	0.222485	174	3.53787	77/61/0	nan	nan	nan	0
Europe_FLOW_Eigen_Chr04_Hb13	FLOW	Chr07_Occ	555301	G	A	0.202693	174	0.102207	79/60/0	nan	nan	nan	0
Europe_FLOW_Eigen_Chr04_Hb13	FLOW	Chr07_Occ	555375	C	T	0.221876	174	0.379933	77/58/1	nan	nan	nan	0
Europe_FLOW_Eigen_Chr04_Hb13	FLOW	Chr07_Occ	555472	G	A	0.20547	174	0.000962	77/60/0	nan	nan	nan	0
Europe_FLOW_Eigen_Chr04_Hb13	FLOW	Chr07_Occ	555478	C	T	0.339201	174	0.226613	51/46/16	nan	nan	nan	0
Europe_FLOW_Eigen_Chr04_Hb13	FLOW	Chr07_Occ	555490	A	T	0.218288	174	0.706166	75/55/1	nan	nan	nan	0
Europe_FLOW_Eigen_Chr04_Hb13	FLOW	Chr07_Occ	555508	A	T	0.219823	174	1.00003	76/64/0	nan	nan	nan	0
Europe_FLOW_Eigen_Chr04_Hb13	FLOW	Chr07_Occ	555511	G	A	0.226114	174	0.942292	71/64/0	nan	nan	nan	0
Europe_FLOW_Eigen_Chr04_Hb13	FLOW	Chr07_Occ	555546	C	T	0.224317	174	0.199804	73/64/0	nan	nan	nan	0
Europe_FLOW_Eigen_Chr04_Hb13	FLOW	Chr07_Occ	555554	C	T	0.235552	174	0.018366	76/63/1	nan	nan	nan	0
Europe_FLOW_Eigen_Chr04_Hb13	FLOW	Chr07_Occ	555587	A	T	0.231545	174	0.000874	65/62/0	nan	nan	nan	0
Europe_FLOW_Eigen_Chr04_Hb13	FLOW	Chr07_Occ	555594	A	C	0.230417	174	0.192865	72/57/0	nan	nan	nan	0
Europe_FLOW_Eigen_Chr04_Hb13	FLOW	Chr07_Occ	555641	C	T	0.255	174	0.159066	69/56/2	nan	nan	nan	0
Europe_FLOW_Eigen_Chr04_Hb13	FLOW	Chr07_Occ	555642	G	A	0.327957	174	0.549413	50/52/7	nan	nan	nan	0
Europe_FLOW_Eigen_Chr04_Hb13	FLOW	Chr07_Occ	555679	T	G	0.240971	174	0.470763	76/58/3	nan	nan	nan	0
Europe_FLOW_Eigen_Chr04_Hb13	FLOW	Chr07_Occ	555696	T	A	0.185225	174	0.823581	82/52/0	nan	nan	nan	0
Europe_FLOW_Eigen_Chr04_Hb13	FLOW	Chr07_Occ	555706	T	G	0.191652	174	1.409493	72/48/0	nan	nan	nan	0
Europe_FLOW_Eigen_Chr04_Hb13	FLOW	Chr07_Occ	555752	T	C	0.196227	174	0.695128	78/51/0	nan	nan	nan	0
Europe_FLOW_Eigen_Chr04_Hb13	FLOW	Chr07_Occ	555764	A	T	0.204029	174	0.823498	66/55/0	nan	nan	nan	0
Europe_FLOW_Eigen_Chr04_Hb13	FLOW	Chr07_Occ	555932	A	T	0.215571	174	0.00961	74/55/0	nan	nan	nan	0
Europe_FLOW_Eigen_Chr04_Hb13	FLOW	Chr07_Occ	555957	C	A	0.236088	174	0.025268	72/57/0	nan	nan	nan	0
Europe_FLOW_Eigen_Chr04_Hb13	FLOW	Chr07_Occ	556080	T	A	0.224261	174	0.147068	57/57/0	nan	nan	nan	0
Europe_FLOW_Eigen_Chr04_Hb13	FLOW	Chr07_Occ	556173	A	G	0.228046	174	0.033713	81/69/0	nan	nan	nan	0
Europe_FLOW_Eigen_Chr04_Hb13	FLOW	Chr07_Occ	556316	C	G	0.225222	174	0.078707	82/59/2	nan	nan	nan	0
Europe_FLOW_Eigen_Chr04_Hb13	FLOW	Chr07_Occ	556364	G	T	0.168209	174	0.941041	101/47/0	nan	nan	nan	0
Europe_FLOW_Eigen_Chr04_Hb13	FLOW	Chr07_Occ	556387	T	C	0.173209	174	1.809463	100/45/0	nan	nan	nan	0
Europe_FLOW_Eigen_Chr04_Hb13	FLOW	Chr07_Occ	556397	G	A	0.185705	174	0.530547	76/47/0	nan	nan	nan	0
Europe_FLOW_Eigen_Chr04_Hb13	FLOW	Chr07_Occ	556420	T	G	0.210862	174	0.014341	72/51/0	nan	nan	nan	0
Europe_FLOW_Eigen_Chr04_Hb13	FLOW	Chr07_Occ	556432	G	A	0.176159	174	0.407337	100/45/0	nan	nan	nan	0
Europe_FLOW_Eigen_Chr04_Hb13	FLOW	Chr07_Occ	556636	T	A	0.196298	174	0.145067	82/49/0	nan	nan	nan	0
Europe_FLOW_Eigen_Chr04_Hb13	FLOW	Chr07_Occ	556729	C	T	0.272657	174	0.484028	61/70/0	nan	nan	nan	0
Europe_FLOW_Eigen_Chr04_Hb13	FLOW	Chr07_Occ	556731	C	G	0.278931	174	0.11769	63/72/2	nan	nan	nan	0
Europe_FLOW_Eigen_Chr04_Hb13	FLOW	Chr07_Occ	556761	A	T	0.186685	174	0.178367	77/50/0	nan	nan	nan	0
Europe_FLOW_Eigen_Chr04_Hb13	FLOW	Chr07_Occ	556823	A	T	0.17859	174	0.001318	95/46/0	nan	nan	nan	0
Europe_FLOW_Eigen_Chr04_Hb13	FLOW	Chr07_Occ	557032	G	A	0.243664	174	0.082865	61/52/0	nan	nan	nan	0
Europe_FLOW_Eigen_Chr04_Hb13	FLOW	Chr07_Occ	557111	A	C	0.202969	174	0.029588	73/51/0	nan	nan	nan	0
Europe_FLOW_Eigen_Chr04_Hb13	FLOW	Chr07_Occ	557506	A	G	0.200717	174	0.036476	57/46/0	nan	nan	nan	0
Europe_FLOW_Eigen_Chr04_Hb13	FLOW	Chr07_Occ	557533	G	T	0.181432	174	0.131061	87/45/0	nan	nan	nan	0
Europe_FLOW_Eigen_Chr04_Hb13	FLOW	Chr07_Occ	557545	C	T	0.179607	174	0.004313	92/46/0	nan	nan	nan	0
Europe_FLOW_Eigen_Chr04_Hb13	FLOW	Chr07_Occ	557724	A	G	0.17348	174	0.001888	102/45/1	nan	nan	nan	0
Europe_FLOW_Eigen_Chr04_Hb13	FLOW	Chr07_Occ	557759	T	C	0.178155	174	0.266344	91/45/0	nan	nan	nan	0
Europe_FLOW_Eigen_Chr04_Hb13	FLOW	Chr07_Occ	557797	A	T	0.178339	174	0.639752	95/48/0	nan	nan	nan	0
Europe_FLOW_Eigen_Chr04_Hb13	FLOW	Chr07_Occ	557818	C	T	0.192494	174	0.095648	75/53/0	nan	nan	nan	0
Europe_FLOW_Eigen_Chr04_Hb13	FLOW	Chr07_Occ	557843	A	T	0.23801	174	1.358479	66/55/1	nan	nan	nan	0
Europe_FLOW_Eigen_Chr04_Hb13	FLOW	Chr07_Occ	557870	G	C	0.229329	174	1.147421	62/58/1	nan	nan	nan	0
Europe_FLOW_Eigen_Chr04_Hb13	FLOW	Chr07_Occ	558029	G	A	0.205652	174	0.00124	67/46/1	nan	nan	nan	0
Europe_FLOW_Eigen_Chr04_Hb13	FLOW	Chr07_Occ	558510	C	G	0.317426	174	0.381606	46/59/1	nan	nan	nan	0
Europe_FLOW_Eigen_Chr04_Hb13	FLOW	Chr07_Occ	558515	A	C	0.290002	174	0.175936	64/56/1	nan	nan	nan	0
Europe_FLOW_Eigen_Chr04_Hb13	FLOW	Chr07_Occ	558597	A	T	0.199999	174	0.689468	66/50/0	nan	nan	nan	0
Europe_FLOW_Eigen_Chr04_Hb13	FLOW	Chr07_Occ	558607	C	G	0.280741	174	0.569147	71/49/3	nan	nan	nan	0
Europe_FLOW_Eigen_Chr04_Hb13	FLOW	Chr07_Occ	558629	T	C	0.198413	174	0.105869	69/49/0	nan	nan	nan	0
Europe_FLOW_Eigen_Chr04_Hb13	FLOW	Chr07_Occ	558643	T	C	0.190646	174	0.590514	71/46/0	nan	nan	nan	0
Europe_FLOW_Eigen_Chr04_Hb13	FLOW	Chr07_Occ	559389	G	A	0.21299	174	0.255694	70/48/1	nan	nan	nan	0
Europe_FLOW_Eigen_Chr04_Hb13	FLOW	Chr07_Occ	559391	C	G	0.207005	174	1.351242	68/47/0	nan	nan	nan	0
Europe_FLOW_Eigen_Chr04_Hb13	FLOW	Chr07_Occ	560050	A	T	0.248144	174	1.642382	51/55/0	nan	nan	nan	0
Europe_FLOW_Eigen_Chr04_Hb13	FLOW	Chr07_Occ	561459	C	T	0.284988	174	1.510539	45/52/0	nan	nan	nan	0
Europe_FLOW_Eigen_Chr04_Hb13	FLOW	Chr07_Occ	564182	A	T	0.221898	174	0.017565	50/56/0	nan	nan	nan	0
Europe_FLOW_Eigen_Chr04_Hb13	FLOW	Chr07_Occ	564183	T	A	0.220888	174	0.063016	49/54/0	nan	nan	nan	0
Europe_FLOW_Eigen_Chr04_Hb13	FLOW	Chr07_Occ	565592	T	G	0.213341	174	0.146099	75/55/0	nan	nan	nan	0
Europe_FLOW_Eigen_Chr04_Hb13	FLOW	Chr07_Occ	565598	C	A	0.163809	174	0.33965	99/47/0	nan	nan	nan	0
Europe_FLOW_Eigen_Chr04_Hb13	FLOW	Chr07_Occ	569535	T	C	0.220239	174	0.538608	52/53/0	nan	nan	nan	0
Europe_FLOW_Eigen_Chr04_Hb13	FLOW	Chr07_Occ	569642	T	C	0.208998	174	0.050622	58/51/0	nan	nan	nan	0
Europe_FLOW_Eigen_Chr04_Hb13	FLOW	Chr07_Occ	569652	A	G	0.255836	174	0.622915	53/52/1	nan	nan	nan	0
Europe_FLOW_Eigen_Chr04_Hb13	FLOW	Chr07_Occ	569658	A	G	0.206468	174	0.003611	57/50/0	nan	nan	nan	0
Europe_FLOW_Eigen_Chr04_Hb13	FLOW	Chr07_Occ	569773	C	A	0.282055	174	0.184305	53/74/0	nan	nan	nan	0
Europe_FLOW_Eigen_Chr04_Hb13	FLOW	Chr07_Occ	569808	G	T	0.293469	174	0.252201	66/78/1	nan	nan	nan	0
Europe_FLOW_Eigen_Chr04_Hb13	FLOW	Chr07_Occ	569858	C	T	0.200517	174	0.745868	88/50/0	nan	nan	nan	0
Europe_FLOW_Eigen_Chr04_Hb13	FLOW	Chr07_Occ	569876	C	T	0.296298	174	0.033027	50/78/1	nan	nan	nan	0
Europe_FLOW_Eigen_Chr04_Hb13	FLOW	Chr07_Occ	570120	A	T	0.279979	174	0.73898	57/49/1	nan	nan	nan	0
Europe_FLOW_Eigen_Chr04_Hb13	FLOW	Chr07_Occ	570285	G	A	0.281903	174	2.274431	50/74/0	nan	nan	nan	0
Europe_FLOW_Eigen_Chr04_Hb13	FLOW	Chr07_Occ	571118	C	A	0.189163	174	0.001773	80/50/0	nan	nan	nan	0
Europe_FLOW_Eigen_Chr04_Hb13	FLOW	Chr07_Occ	571127	A	T	0.299773	174	3.147162	60/67/0	nan	nan	nan	0
Europe_FLOW_Eigen_Chr04_Hb13	FLOW	Chr07_Occ	571133	T	A	0.296103	174	1.474052	61/65/0	nan	nan	nan	0
Europe_FLOW_Eigen_Chr04_Hb13	FLOW	Chr07_Occ	571160	G	A	0.236844	174	0.901361	70/52/0	nan	nan	nan	0
Europe_FLOW_Eigen_Chr04_Hb13	FLOW	Chr07_Occ	571169	G	A	0.236823	174	1.379474	66/49/0	nan	nan	nan	0
Europe_FLOW_Eigen_Chr04_Hb13	FLOW	Chr07_Occ	571292	C	T	0.233009	174	0.185061	65/50/1	nan	nan	nan	0
Europe_FLOW_Eigen_Chr04_Hb13	FLOW	Chr07_Occ	571311	G	C	0.2021	174	0.075287	71/53/0	nan	nan	nan	0
Europe_FLOW_Eigen_Chr04_Hb13	FLOW	Chr07_Occ	571349	T	G	0.211581	174	0.027737	68/56/0	nan	nan	nan	0
Europe_FLOW_Eigen_Chr04_Hb13	FLOW	Chr07_Occ	571605	C	G	0.339099	174	0.056368	49/53/6	nan	nan	nan	0
Europe_FLOW_Eigen_Chr04_Hb13	FLOW	Chr07_Occ	571812	T	A	0.266408	174	2.715725	71/49/3	nan	nan	nan	0
Europe_FLOW_Eigen_Chr04_Hb13	FLOW	Chr07_Occ	573148	C	T	0.213574	174	0.933625	61/52/0	nan	nan	nan	0
Europe_FLOW_Eigen_Chr04_Hb13	FLOW	Chr07_Occ	573175	C	A	0.209688	174	0.805161	64/53/0	nan	nan	nan	0
Europe_FLOW_Eigen_Chr04_Hb13	FLOW	Chr07_Occ	573453	G	A	0.208165	174	0.461775	53/50/0	nan	nan	nan	0
Europe_FLOW_Eigen_Chr04_Hb13	FLOW	Chr07_Occ	573455	C	T	0.205516	174	0.831534	50/49/0	nan	nan	nan	0
Europe_FLOW_Eigen_Chr04_Hb13	FLOW	Chr07_Occ	573466	T	G	0.19718	174	1.215887	57/46/0	nan	nan	nan	0
Europe_FLOW_Eigen_Chr04_Hb13	FLOW	Chr07_Occ	573495	A	T	0.253512	174	0.001759	46/54/0	nan	nan	nan	0
Europe_FLOW_Eigen_Chr04_Hb13	FLOW	Chr07_Occ	573523	A	G	0.220916	174	0.015315	56/45/0	nan	nan	nan	0
Europe_FLOW_Eigen_Chr04_Hb13	FLOW	Chr07_Occ	573566	C	G	0.206203	174	0.069128	57/52/0	nan	nan	nan	0
Europe_FLOW_Eigen_Chr04_Hb13	FLOW	Chr07_Occ	573581	T	C	0.193306	174	0.006065	67/51/0	nan	nan	nan	0
Europe_FLOW_Eigen_Chr04_Hb13	FLOW	Chr07_Occ	573665	C	T	0.173553	174	0.075768	106/50/0	nan	nan	nan	0
Europe_FLOW_Eigen_Chr04_Hb13	FLOW	Chr07_Occ	573670	G	C	0.176506	174	0.14735	106/48/0	nan	nan	nan	0
Europe_FLOW_Eigen_Chr04_Hb13	FLOW	Chr07_Occ	573811	G	A	0.222477	174	0.06088	72/51/0	nan	nan	nan	0
Europe_FLOW_Eigen_Chr04_Hb13	FLOW	Chr07_Occ	573832	C	G	0.227763	174	0.014157	65/53/0	nan	nan	nan	0
Europe_FLOW_Eigen_Chr04_Hb13	FLOW	Chr07_Occ	574206	C	T	0.264686	174	1.187921	48/56/0	nan	nan	nan	0
Europe_FLOW_Eigen_Chr04_Hb13	FLOW	Chr07_Occ	574626	C	T	0.277101	174	0.398131	47/61/0	nan	nan	nan	0
Europe_FLOW_Eigen_Chr04_Hb13	FLOW	Chr07_Occ	574706	T	A	0.177068	174	0.004436	106/52/0	nan	nan	nan	0
Europe_FLOW_Eigen_Chr04_Hb13	FLOW	Chr07_Occ	574728	A	G	0.183082	174	0.004741	85/55/0	nan	nan	nan	0
Europe_FLOW_Eigen_Chr04_Hb13	FLOW	Chr07_Occ	574748	A	C	0.16273	174	0.173893	109/47/0	nan	nan	nan	0
Europe_FLOW_Eigen_Chr04_Hb13	FLOW	Chr07_Occ	574759	T	C	0.19119	174	0.485035	82/58/0	nan	nan	nan	0
Europe_FLOW_Eigen_Chr04_Hb13	FLOW	Chr07_Occ	576657	T	A	0.175422	174	0.053935	103/46/0	nan	nan	nan	0
Europe_FLOW_Eigen_Chr04_Hb13	FLOW	Chr07_Occ	576705	T	A	0.226538	174	1.026296	50/56/0	nan	nan	nan	0
Europe_FLOW_Eigen_Chr04_Hb13	FLOW	Chr07_Occ	577285	A	G	0.302984	174	1.192219	49/62/1	nan	nan	nan	0
Europe_FLOW_Eigen_Chr04_Hb13	FLOW	Chr07_Occ	577790	G	A	0.22315	174	0.02006	73/62/0	nan	nan	nan	0
Europe_FLOW_Eigen_Chr04_Hb13	FLOW	Chr07_Occ	578590	C	G	0.237058	174	0.058873	62/63/0	nan	nan	nan	0
Europe_FLOW_Eigen_Chr04_Hb13	FLOW	Chr07_Occ	578604	A	T	0.263575	174	0.236301	53/58/0	nan	nan	nan	0
Europe_FLOW_Eigen_Chr04_Hb13	FLOW	Chr07_Occ	578607	G	C	0.277149	174	0.014433	51/58/1	nan	nan	nan	0
Europe_FLOW_Eigen_Chr04_Hb13	FLOW	Chr07_Occ	578793	A	G	0.262784	174	0.037305	73/50/0	nan	nan	nan	0
Europe_FLOW_Eigen_Chr04_Hb13	FLOW	Chr07_Occ	578804	C	A	0.247024	174	0.014779	82/48/1	nan	nan	nan	0
Europe_FLOW_Eigen_Chr04_Hb13	FLOW	Chr07_Occ	578832	C	T	0.267848	174	0.010397	76/48/0	nan	nan	nan	0
Europe_FLOW_Eigen_Chr04_Hb13	FLOW	Chr07_Occ	578836	T	C	0.282749	174	0.001562	53/85/0	nan	nan	nan	0
Europe_FLOW_Eigen_Chr04_Hb13	FLOW	Chr07_Occ	578860	T	G	0.252985	174	0.00189	56/70/0	nan	nan	nan	0
Europe_FLOW_Eigen_Chr04_Hb13	FLOW	Chr07_Occ	578866	T	G	0.226796	174	0.432919	60/63/0	nan	nan	nan	0
Europe_FLOW_Eigen_Chr04_Hb13	FLOW	Chr07_Occ	578869	T	G	0.214003	174	0.450886	63/58/0	nan	nan	nan	0
Europe_FLOW_Eigen_Chr04_Hb13	FLOW	Chr07_Occ	579092	C	T	0.253263	174	0.533862	66/53/0	nan	nan	nan	0
Europe_FLOW_Eigen_Chr04_Hb13	FLOW	Chr07_Occ	579148	A	T	0.244971	174	0.003148	57/55/0	nan	nan	nan	0
Europe_FLOW_Eigen_Chr04_Hb13	FLOW	Chr07_Occ	579250	G	T	0.198497	174	2.273738	73/54/0	nan	nan	nan	0
Europe_FLOW_Eigen_Chr04_Hb13	FLOW	Chr07_Occ	579322	G	T	0.212033	174	2.198045	71/55/0	nan	nan	nan	0
Europe_FLOW_Eigen_Chr04_Hb13	FLOW	Chr07_Occ	579331	G	T	0.222431	174	1.416497	68/60/0	nan	nan	nan	0
Europe_FLOW_Eigen_Chr04_Hb13	FLOW	Chr07_Occ	579507	G	A	0.285092	174	3.731664	52/61/0	nan	nan	nan	0
Europe_FLOW_Eigen_Chr04_Hb13	FLOW	Chr07_Occ	579514	C	A	0.262652	174	0.039404	55/69/0	nan	nan	nan	0
Europe_FLOW_Eigen_Chr04_Hb13	FLOW	Chr07_Occ	579536	T	C	0.232994	174	0.082301	64/62/1	nan	nan	nan	0
Europe_FLOW_Eigen_Chr04_Hb13	FLOW	Chr07_Occ	579615	A	T	0.220293	174	0.358839	57/52/0	nan	nan	nan	0
Europe_FLOW_Eigen_Chr04_Hb13	FLOW	Chr07_Occ	585329	G	A	0.212087	174	1.51319	47/45/0	nan	nan	nan	0
Europe_FLOW_Eigen_Chr04_Hb13	FLOW	Chr07_Occ	585360	G	A	0.198198	174	0.101309	46/45/0	nan	nan	nan	0
Europe_FLOW_Eigen_Chr04_Hb13	FLOW	Chr07_Occ	585364	G	A	0.210584	174	0.265238	51/46/0	nan	nan	nan	0
Europe_FLOW_Eigen_Chr04_Hb13	FLOW	Chr07_Occ	585375	T	A	0.238897	174	1.209058	53/53/0	nan	nan	nan	0
Europe_FLOW_Eigen_Chr04_Hb13	FLOW	Chr07_Occ	585467	G	A	0.242775	174	0.190949	54/58/0	nan	nan	nan	0
Europe_FLOW_Eigen_Chr04_Hb13	FLOW	Chr07_Occ	587416	T	C	0.212049	174	1.224472	69/57/0	nan	nan	nan	0
Europe_FLOW_Eigen_Chr04_Hb13	FLOW	Chr07_Occ	587485	T	G	0.190527	174	0.9172	79/54/0	nan	nan	nan	0
Europe_FLOW_Eigen_Chr04_Hb13	FLOW	Chr07_Occ	587685	C	T	0.217546	174	1.328353	77/58/0	nan	nan	nan	0
Europe_FLOW_Eigen_Chr04_Hb13	FLOW	Chr07_Occ	587697	C	T	0.186672	174	1.105656	90/52/0	nan	nan	nan	0
Europe_FLOW_Eigen_Chr04_Hb13	FLOW	Chr07_Occ	587702	A	G	0.176053	174	2.112959	102/49/0	nan	nan	nan	0
Europe_FLOW_Eigen_Chr04_Hb13	FLOW	Chr07_Occ	587857	T	C	0.181275	174	0.993702	98/45/0	nan	nan	nan	0
Europe_FLOW_Eigen_Chr04_Hb13	FLOW	Chr07_Occ	587867	T	A	0.202126	174	2.552218	76/53/0	nan	nan	nan	0
Europe_FLOW_Eigen_Chr04_Hb13	FLOW	Chr07_Occ	587972	A	G	0.215302	174	0.460812	60/53/0	nan	nan	nan	0
Europe_FLOW_Eigen_Chr04_Hb13	FLOW	Chr07_Occ	587978	A	G	0.201871	174	0.002715	65/51/0	nan	nan	nan	0
Europe_FLOW_Eigen_Chr04_Hb13	FLOW	Chr07_Occ	587996	A	G	0.205856	174	0.051786	57/50/0	nan	nan	nan	0
Europe_FLOW_Eigen_Chr04_Hb13	FLOW	Chr07_Occ	588001	C	A	0.237573	174	0.048661	50/55/0	nan	nan	nan	0
Europe_FLOW_Eigen_Chr04_Hb13	FLOW	Chr07_Occ	588020	A	T	0.216745	174	0.991658	55/50/0	nan	nan	nan	0
Europe_FLOW_Eigen_Chr04_Hb13	FLOW	Chr07_Occ	588040	G	T	0.225336	174	0.903565	52/53/0	nan	nan	nan	0
Europe_FLOW_Eigen_Chr04_Hb13	FLOW	Chr07_Occ	595486	A	G	0.20887	174	0.904729	64/53/0	nan	nan	nan	0
Europe_FLOW_Eigen_Chr04_Hb13	FLOW	Chr07_Occ	595494	A	T	0.211199	174	1.81734	66/53/0	nan	nan	nan	0
Europe_FLOW_Eigen_Chr04_Hb13	FLOW	Chr07_Occ	595530	A	G	0.168559	174	0.709848	100/46/0	nan	nan	nan	0
Europe_FLOW_Eigen_Chr04_Hb13	FLOW	Chr07_Occ	595538	A	C	0.20623	174	0.059816	85/57/0	nan	nan	nan	0
Europe_FLOW_Eigen_Chr04_Hb13	FLOW	Chr07_Occ	595539	C	T	0.20174	174	0.003941	85/55/0	nan	nan	nan	0
Europe_FLOW_Eigen_Chr04_Hb13	FLOW	Chr07_Occ	595559	A	G	0.293313	174	1.247513	56/90/0	nan	nan	nan	0
Europe_FLOW_Eigen_Chr04_Hb13	FLOW	Chr07_Occ	595578	C	A	0.181834	174	1.234402	91/50/0	nan	nan	nan	0
Europe_FLOW_Eigen_Chr04_Hb13	FLOW	Chr07_Occ	595586	T	A	0.299825	174	0.128779	71/69/5	nan	nan	nan	0
Europe_FLOW_Eigen_Chr04_Hb13	FLOW	Chr07_Occ	595617	T	A	0.29036	174	0.224164	57/89/0	nan	nan	nan	0
Europe_FLOW_Eigen_Chr04_Hb13	FLOW	Chr07_Occ	595618	A	T	0.285445	174	0.246599	60/87/0	nan	nan	nan	0
Europe_FLOW_Eigen_Chr04_Hb13	FLOW	Chr07_Occ	595648	T	G	0.28891	174	0.189162	64/91/0	nan	nan	nan	0
Europe_FLOW_Eigen_Chr04_Hb13	FLOW	Chr07_Occ	595671	G	T	0.277339	174	0.108925	62/83/0	nan	nan	nan	0
Europe_FLOW_Eigen_Chr04_Hb13	FLOW	Chr07_Occ	595685	T	G	0.252009	174	0.006305	69/77/0	nan	nan	nan	0
Europe_FLOW_Eigen_Chr04_Hb13	FLOW	Chr07_Occ	595702	C	T	0.26113	174	0.65041	67/78/0	nan	nan	nan	0
Europe_FLOW_Eigen_Chr04_Hb13	FLOW	Chr07_Occ	595710	G	T	0.265269	174	0.508317	75/49/5	nan	nan	nan	0
Europe_FLOW_Eigen_Chr04_Hb13	FLOW	Chr07_Occ	595814	C	T	0.172167	174	2.67093	108/52/0	nan	nan	nan	0
Europe_FLOW_Eigen_Chr04_Hb13	FLOW	Chr07_Occ	595815	G	A	0.216247	174	0.084216	88/65/0	nan	nan	nan	0
Europe_FLOW_Eigen_Chr04_Hb13	FLOW	Chr07_Occ	595896	C	T	0.208859	174	1.322685	81/56/0	nan	nan	nan	0
Europe_FLOW_Eigen_Chr04_Hb13	FLOW	Chr07_Occ	595902	C	T	0.206566	174	0.829033	80/55/0	nan	nan	nan	0
Europe_FLOW_Eigen_Chr04_Hb13	FLOW	Chr07_Occ	595930	C	T	0.185322	174	0.003821	72/45/0	nan	nan	nan	0
Europe_FLOW_Eigen_Chr04_Hb13	FLOW	Chr07_Occ	595982	G	T	0.263894	174	0.332583	63/73/0	nan	nan	nan	0
Europe_FLOW_Eigen_Chr04_Hb13	FLOW	Chr07_Occ	595983	T	G	0.171069	174	0.031282	102/47/0	nan	nan	nan	0
Europe_FLOW_Eigen_Chr04_Hb13	FLOW	Chr07_Occ	596023	A	T	0.17177	174	0.530334	106/47/0	nan	nan	nan	0
Europe_FLOW_Eigen_Chr04_Hb13	FLOW	Chr07_Occ	596052	G	T	0.189356	174	0.146373	95/55/0	nan	nan	nan	0
Europe_FLOW_Eigen_Chr04_Hb13	FLOW	Chr07_Occ	596234	T	A	0.209418	174	0.104003	60/55/0	nan	nan	nan	0
Europe_FLOW_Eigen_Chr04_Hb13	FLOW	Chr07_Occ	596302	T	C	0.205448	174	0.02851	64/46/0	nan	nan	nan	0
Europe_FLOW_Eigen_Chr04_Hb13	FLOW	Chr07_Occ	597174	C	G	0.209412	174	0.09171	65/51/0	nan	nan	nan	0
Europe_FLOW_Eigen_Chr04_Hb13	FLOW	Chr07_Occ	597176	T	A	0.214585	174	0.09698	65/51/0	nan	nan	nan	0
Europe_FLOW_Eigen_Chr04_Hb13	FLOW	Chr07_Occ	597441	T	C	0.197302	174	1.159422	83/58/0	nan	nan	nan	0
Europe_FLOW_Eigen_Chr04_Hb13	FLOW	Chr07_Occ	597446	A	T	0.188958	174	2.036223	85/55/0	nan	nan	nan	0
Europe_FLOW_Eigen_Chr04_Hb13	FLOW	Chr07_Occ	598196	T	A	0.203602	174	1.02648	70/52/0	nan	nan	nan	0
Europe_FLOW_Eigen_Chr04_Hb13	FLOW	Chr07_Occ	598200	C	T	0.180201	174	0.000056	95/47/0	nan	nan	nan	0
Europe_FLOW_Eigen_Chr04_Hb13	FLOW	Chr07_Occ	598211	T	C	0.243493	174	0.085688	72/48/1	nan	nan	nan	0
Europe_FLOW_Eigen_Chr04_Hb13	FLOW	Chr07_Occ	598215	A	C	0.214646	174	1.630012	68/57/0	nan	nan	nan	0
Europe_FLOW_Eigen_Chr04_Hb13	FLOW	Chr07_Occ	598237	G	C	0.195823	174	1.933505	76/54/0	nan	nan	nan	0
Europe_FLOW_Eigen_Chr04_Hb13	FLOW	Chr07_Occ	598284	A	G	0.207855	174	0.351879	70/48/0	nan	nan	nan	0
Europe_FLOW_Eigen_Chr04_Hb13	FLOW	Chr07_Occ	598819	T	A	0.200829	174	0.456517	77/49/0	nan	nan	nan	0
Europe_FLOW_Eigen_Chr04_Hb13	FLOW	Chr07_Occ	598845	C	A	0.22095	174	0.469552	74/58/0	nan	nan	nan	0
Europe_FLOW_Eigen_Chr04_Hb13	FLOW	Chr07_Occ	598893	C	T	0.191556	174	0.312896	78/52/0	nan	nan	nan	0
Europe_FLOW_Eigen_Chr04_Hb13	FLOW	Chr07_Occ	599084	T	C	0.177576	174	0.060326	104/51/0	nan	nan	nan	0
Europe_FLOW_Eigen_Chr04_Hb13	FLOW	Chr07_Occ	599085	C	A	0.233505	174	3.033355	72/68/0	nan	nan	nan	0
Europe_FLOW_Eigen_Chr04_Hb13	FLOW	Chr07_Occ	599488	T	C	0.223422	174	0.026267	65/47/0	nan	nan	nan	0
Europe_FLOW_Eigen_Chr04_Hb13	FLOW	Chr07_Occ	599650	C	T	0.276582	174	0.520696	56/67/0	nan	nan	nan	0
Europe_FLOW_Eigen_Chr04_Hb13	FLOW	Chr07_Occ	599757	C	T	0.182801	174	0.480346	78/52/0	nan	nan	nan	0
Europe_FLOW_Eigen_Chr04_Hb13	FLOW	Chr07_Occ	600068	A	T	0.188456	174	0.160997	65/45/0	nan	nan	nan	0
Europe_FLOW_Eigen_Chr04_Hb13	FLOW	Chr07_Occ	600087	A	G	0.241421	174	0.700554	51/63/0	nan	nan	nan	0
Europe_FLOW_Eigen_Chr04_Hb13	FLOW	Chr07_Occ	600091	A	G	0.234372	174	1.339483	58/58/0	nan	nan	nan	0
Europe_FLOW_Eigen_Chr04_Hb13	FLOW	Chr07_Occ	600114	T	A	0.177171	174	0.084485	102/48/0	nan	nan	nan	0
Europe_FLOW_Eigen_Chr04_Hb13	FLOW	Chr07_Occ	600171	T	C	0.196265	174	0.330338	85/62/0	nan	nan	nan	0
Europe_FLOW_Eigen_Chr04_Hb13	FLOW	Chr07_Occ	600692	A	G	0.264557	174	3.751066	49/68/0	nan	nan	nan	0
Europe_FLOW_Eigen_Chr04_Hb13	FLOW	Chr07_Occ	600723	G	T	0.196897	174	0.114451	71/51/0	nan	nan	nan	0
Europe_FLOW_Eigen_Chr04_Hb13	FLOW	Chr07_Occ	600786	G	T	0.197648	174	0.576597	68/46/0	nan	nan	nan	0
Europe_FLOW_Eigen_Chr04_Hb13	FLOW	Chr07_Occ	600842	T	C	0.274524	174	0.002385	75/65/1	nan	nan	nan	0
Europe_FLOW_Eigen_Chr04_Hb13	FLOW	Chr07_Occ	600881	G	T	0.19085	174	0.124992	102/60/0	nan	nan	nan	0
Europe_FLOW_Eigen_Chr04_Hb13	FLOW	Chr07_Occ	600911	G	A	0.195878	174	0.356164	100/61/0	nan	nan	nan	0
Europe_FLOW_Eigen_Chr04_Hb13	FLOW	Chr07_Occ	600938	C	A	0.221918	174	0.021264	93/70/0	nan	nan	nan	0
Europe_FLOW_Eigen_Chr04_Hb13	FLOW	Chr07_Occ	601020	G	C	0.202009	174	1.886241	80/52/0	nan	nan	nan	0
Europe_FLOW_Eigen_Chr04_Hb13	FLOW	Chr07_Occ	601275	T	C	0.199361	174	1.0055	70/52/0	nan	nan	nan	0
Europe_FLOW_Eigen_Chr04_Hb13	FLOW	Chr07_Occ	601288	G	A	0.208674	174	0.201555	82/60/0	nan	nan	nan	0
Europe_FLOW_Eigen_Chr04_Hb13	FLOW	Chr07_Occ	601294	A	T	0.301005	174	0.014045	56/90/0	nan	nan	nan	0
Europe_FLOW_Eigen_Chr04_Hb13	FLOW	Chr07_Occ	601323	T	G	0.202337	174	0.08625	90/62/0	nan	nan	nan	0
Europe_FLOW_Eigen_Chr04_Hb13	FLOW	Chr07_Occ	603049	G	A	0.297725	174	0.800888	52/85/0	nan	nan	nan	0
Europe_FLOW_Eigen_Chr04_Hb13	FLOW	Chr07_Occ	603071	G	C	0.298641	174	0.487683	53/84/0	nan	nan	nan	0
Europe_FLOW_Eigen_Chr04_Hb13	FLOW	Chr07_Occ	603115	C	T	0.26666	174	1.024894	62/73/0	nan	nan	nan	0
Europe_FLOW_Eigen_Chr04_Hb13	FLOW	Chr07_Occ	603139	T	G	0.253882	174	3.053585	61/68/0	nan	nan	nan	0
Europe_FLOW_Eigen_Chr04_Hb13	FLOW	Chr07_Occ	603256	A	G	0.263229	174	5.742834	52/68/0	5.636419	-0.79275	0.344737	2
Europe_FLOW_Eigen_Chr04_Hb13	FLOW	Chr07_Occ	603312	G	A	0.229564	174	0.823973	59/56/0	nan	nan	nan	0
Europe_FLOW_Eigen_Chr04_Hb13	FLOW	Chr07_Occ	603344	T	G	0.190005	174	1.335539	58/47/0	nan	nan	nan	0
Europe_FLOW_Eigen_Chr04_Hb13	FLOW	Chr07_Occ	603963	A	G	0.200453	174	0.430078	77/53/0	nan	nan	nan	0
Europe_FLOW_Eigen_Chr04_Hb13	FLOW	Chr07_Occ	603975	T	C	0.245727	174	0.162776	76/68/0	nan	nan	nan	0
Europe_FLOW_Eigen_Chr04_Hb13	FLOW	Chr07_Occ	604030	T	A	0.185458	174	0.694173	89/53/0	nan	nan	nan	0
Europe_FLOW_Eigen_Chr04_Hb13	FLOW	Chr07_Occ	604039	G	T	0.212389	174	0.360429	82/64/0	nan	nan	nan	0
Europe_FLOW_Eigen_Chr04_Hb13	FLOW	Chr07_Occ	604176	A	G	0.192065	174	2.647956	81/53/0	nan	nan	nan	0
Europe_FLOW_Eigen_Chr04_Hb13	FLOW	Chr07_Occ	604219	C	T	0.169168	174	0.202986	115/45/1	nan	nan	nan	0
Europe_FLOW_Eigen_Chr04_Hb13	FLOW	Chr07_Occ	604314	C	T	0.258059	174	0.093668	53/69/0	nan	nan	nan	0
Europe_FLOW_Eigen_Chr04_Hb13	FLOW	Chr07_Occ	606287	T	A	0.250321	174	0.070537	71/57/1	nan	nan	nan	0
Europe_FLOW_Eigen_Chr04_Hb13	FLOW	Chr07_Occ	606323	C	T	0.195956	174	0.000291	78/51/0	nan	nan	nan	0
Europe_FLOW_Eigen_Chr04_Hb13	FLOW	Chr07_Occ	606368	G	C	0.198616	174	0.307003	87/59/0	nan	nan	nan	0
Europe_FLOW_Eigen_Chr04_Hb13	FLOW	Chr07_Occ	606379	G	T	0.18778	174	0.009232	95/59/0	nan	nan	nan	0
Europe_FLOW_Eigen_Chr04_Hb13	FLOW	Chr07_Occ	606395	A	T	0.18163	174	0.154488	102/57/0	nan	nan	nan	0
Europe_FLOW_Eigen_Chr04_Hb13	FLOW	Chr07_Occ	606444	C	A	0.18726	174	0.072515	96/59/0	nan	nan	nan	0
Europe_FLOW_Eigen_Chr04_Hb13	FLOW	Chr07_Occ	606445	G	A	0.318156	174	0.005923	48/100/0	nan	nan	nan	0
Europe_FLOW_Eigen_Chr04_Hb13	FLOW	Chr07_Occ	606447	C	A	0.228127	174	0.050831	86/69/0	nan	nan	nan	0
Europe_FLOW_Eigen_Chr04_Hb13	FLOW	Chr07_Occ	606467	C	T	0.201767	174	0.073471	90/62/0	nan	nan	nan	0
Europe_FLOW_Eigen_Chr04_Hb13	FLOW	Chr07_Occ	606483	T	A	0.325974	174	0.194982	47/100/0	nan	nan	nan	0
Europe_FLOW_Eigen_Chr04_Hb13	FLOW	Chr07_Occ	606590	G	A	0.217898	174	0.146063	76/61/0	nan	nan	nan	0
Europe_FLOW_Eigen_Chr04_Hb13	FLOW	Chr07_Occ	606608	A	G	0.19348	174	0.394821	79/56/0	nan	nan	nan	0
Europe_FLOW_Eigen_Chr04_Hb13	FLOW	Chr07_Occ	606687	A	C	0.216043	174	0.020186	70/60/0	nan	nan	nan	0
Europe_FLOW_Eigen_Chr04_Hb13	FLOW	Chr07_Occ	606720	A	T	0.292769	174	0.05024	55/82/0	nan	nan	nan	0
Europe_FLOW_Eigen_Chr04_Hb13	FLOW	Chr07_Occ	606762	G	A	0.301475	174	3.109663	56/90/0	nan	nan	nan	0
Europe_FLOW_Eigen_Chr04_Hb13	FLOW	Chr07_Occ	606776	T	G	0.224238	174	0.110049	84/66/0	nan	nan	nan	0
Europe_FLOW_Eigen_Chr04_Hb13	FLOW	Chr07_Occ	606781	T	A	0.311416	174	1.511305	47/91/0	nan	nan	nan	0
Europe_FLOW_Eigen_Chr04_Hb13	FLOW	Chr07_Occ	606921	G	C	0.265202	174	0.464406	56/67/0	nan	nan	nan	0
Europe_FLOW_Eigen_Chr04_Hb13	FLOW	Chr07_Occ	606935	T	C	0.199844	174	0.072355	69/51/0	nan	nan	nan	0
Europe_FLOW_Eigen_Chr04_Hb13	FLOW	Chr07_Occ	606961	G	C	0.287096	174	0.010704	53/72/0	nan	nan	nan	0
Europe_FLOW_Eigen_Chr04_Hb13	FLOW	Chr07_Occ	606965	G	A	0.282133	174	0.008443	53/73/0	nan	nan	nan	0
Europe_FLOW_Eigen_Chr04_Hb13	FLOW	Chr07_Occ	606987	T	C	0.282491	174	0.55597	58/74/0	nan	nan	nan	0
Europe_FLOW_Eigen_Chr04_Hb13	FLOW	Chr07_Occ	607001	C	G	0.268428	174	0.089857	53/69/0	nan	nan	nan	0
Europe_FLOW_Eigen_Chr04_Hb13	FLOW	Chr07_Occ	607036	G	C	0.28544	174	0.016073	46/57/0	nan	nan	nan	0
Europe_FLOW_Eigen_Chr04_Hb13	FLOW	Chr07_Occ	607193	T	C	0.208687	174	0.559889	76/54/0	nan	nan	nan	0
Europe_FLOW_Eigen_Chr04_Hb13	FLOW	Chr07_Occ	607633	G	T	0.17653	174	0.527172	104/48/0	nan	nan	nan	0
Europe_FLOW_Eigen_Chr04_Hb13	FLOW	Chr07_Occ	607717	G	T	0.19174	174	0.000434	59/45/0	nan	nan	nan	0
Europe_FLOW_Eigen_Chr04_Hb13	FLOW	Chr07_Occ	607734	G	A	0.261405	174	1.874971	45/53/0	nan	nan	nan	0
Europe_FLOW_Eigen_Chr04_Hb13	FLOW	Chr07_Occ	608203	T	A	0.178505	174	0.190009	99/50/0	nan	nan	nan	0
Europe_FLOW_Eigen_Chr04_Hb13	FLOW	Chr07_Occ	608213	G	A	0.18143	174	0.001844	98/51/0	nan	nan	nan	0
Europe_FLOW_Eigen_Chr04_Hb13	FLOW	Chr07_Occ	608256	G	A	0.222684	174	0.297641	68/59/0	nan	nan	nan	0
Europe_FLOW_Eigen_Chr04_Hb13	FLOW	Chr07_Occ	608542	A	T	0.255629	174	0.91825	76/51/4	nan	nan	nan	0
Europe_FLOW_Eigen_Chr04_Hb13	FLOW	Chr07_Occ	608814	G	A	0.188332	174	0.625219	74/54/0	nan	nan	nan	0
Europe_FLOW_Eigen_Chr04_Hb13	FLOW	Chr07_Occ	609359	G	T	0.203047	174	0.365583	74/46/0	nan	nan	nan	0
Europe_FLOW_Eigen_Chr04_Hb13	FLOW	Chr07_Occ	609411	A	C	0.202767	174	0.046648	65/45/0	nan	nan	nan	0
Europe_FLOW_Eigen_Chr04_Hb13	FLOW	Chr07_Occ	609641	T	A	0.194563	174	0.00555	66/46/0	nan	nan	nan	0
Europe_FLOW_Eigen_Chr04_Hb13	FLOW	Chr07_Occ	609643	T	C	0.181442	174	0.497455	90/47/0	nan	nan	nan	0
Europe_FLOW_Eigen_Chr04_Hb13	FLOW	Chr07_Occ	609708	G	C	0.284034	174	1.045856	61/74/0	nan	nan	nan	0
Europe_FLOW_Eigen_Chr04_Hb13	FLOW	Chr07_Occ	609720	T	C	0.193073	174	0.017911	87/55/0	nan	nan	nan	0
Europe_FLOW_Eigen_Chr04_Hb13	FLOW	Chr07_Occ	609727	C	T	0.190754	174	0.160364	87/51/0	nan	nan	nan	0
Europe_FLOW_Eigen_Chr04_Hb13	FLOW	Chr07_Occ	610197	C	T	0.174775	174	0.001848	106/48/0	nan	nan	nan	0
Europe_FLOW_Eigen_Chr04_Hb13	FLOW	Chr07_Occ	610500	A	T	0.207606	174	0.122994	62/46/1	nan	nan	nan	0
Europe_FLOW_Eigen_Chr04_Hb13	FLOW	Chr07_Occ	611234	A	G	0.211625	174	3.697671	52/47/0	nan	nan	nan	0
Europe_FLOW_Eigen_Chr04_Hb13	FLOW	Chr07_Occ	611391	T	A	0.17502	174	0.000002	102/49/0	nan	nan	nan	0
Europe_FLOW_Eigen_Chr04_Hb13	FLOW	Chr07_Occ	611399	A	T	0.198776	174	0.064915	80/57/0	nan	nan	nan	0
Europe_FLOW_Eigen_Chr04_Hb13	FLOW	Chr07_Occ	611412	C	A	0.174336	174	0.159637	101/47/0	nan	nan	nan	0
Europe_FLOW_Eigen_Chr04_Hb13	FLOW	Chr07_Occ	611461	G	T	0.271594	174	0.050078	56/74/0	nan	nan	nan	0
Europe_FLOW_Eigen_Chr04_Hb13	FLOW	Chr07_Occ	611468	G	T	0.175367	174	0.236711	100/48/0	nan	nan	nan	0
Europe_FLOW_Eigen_Chr04_Hb13	FLOW	Chr07_Occ	611470	A	T	0.179862	174	0.000462	99/48/0	nan	nan	nan	0
Europe_FLOW_Eigen_Chr04_Hb13	FLOW	Chr07_Occ	611481	T	C	0.186786	174	0.001301	85/52/0	nan	nan	nan	0
Europe_FLOW_Eigen_Chr04_Hb13	FLOW	Chr07_Occ	611487	A	C	0.274997	174	0.224191	61/77/0	nan	nan	nan	0
Europe_FLOW_Eigen_Chr04_Hb13	FLOW	Chr07_Occ	611597	A	T	0.184891	174	0.060994	92/51/0	nan	nan	nan	0
Europe_FLOW_Eigen_Chr04_Hb13	FLOW	Chr07_Occ	611613	G	A	0.181954	174	0.089516	93/53/0	nan	nan	nan	0
Europe_FLOW_Eigen_Chr04_Hb13	FLOW	Chr07_Occ	611614	C	A	0.184049	174	0.04382	91/53/0	nan	nan	nan	0
Europe_FLOW_Eigen_Chr04_Hb13	FLOW	Chr07_Occ	611695	C	T	0.183634	174	0.003387	84/51/0	nan	nan	nan	0
Europe_FLOW_Eigen_Chr04_Hb13	FLOW	Chr07_Occ	611730	C	A	0.173645	174	0.095941	103/53/0	nan	nan	nan	0
Europe_FLOW_Eigen_Chr04_Hb13	FLOW	Chr07_Occ	611759	C	T	0.186494	174	0.283707	87/55/0	nan	nan	nan	0
Europe_FLOW_Eigen_Chr04_Hb13	FLOW	Chr07_Occ	611760	A	C	0.176526	174	0.089788	105/51/0	nan	nan	nan	0
Europe_FLOW_Eigen_Chr04_Hb13	FLOW	Chr07_Occ	611771	T	C	0.305466	174	0.305645	49/91/0	nan	nan	nan	0
Europe_FLOW_Eigen_Chr04_Hb13	FLOW	Chr07_Occ	611849	T	C	0.293822	174	1.566315	52/79/0	nan	nan	nan	0
Europe_FLOW_Eigen_Chr04_Hb13	FLOW	Chr07_Occ	611857	A	G	0.277676	174	0.044112	52/66/0	nan	nan	nan	0
Europe_FLOW_Eigen_Chr04_Hb13	FLOW	Chr07_Occ	612308	A	G	0.237572	174	0.89232	52/57/0	nan	nan	nan	0
Europe_FLOW_Eigen_Chr04_Hb13	FLOW	Chr07_Occ	612960	T	C	0.255747	174	0.7183	55/46/0	nan	nan	nan	0
Europe_FLOW_Eigen_Chr04_Hb13	FLOW	Chr07_Occ	613453	T	A	0.274479	174	0.134432	59/46/3	nan	nan	nan	0
Europe_FLOW_Eigen_Chr04_Hb13	FLOW	Chr07_Occ	613462	G	A	0.268286	174	0.857876	53/67/0	nan	nan	nan	0
Europe_FLOW_Eigen_Chr04_Hb13	FLOW	Chr07_Occ	613466	T	C	0.264983	174	1.326491	50/63/0	nan	nan	nan	0
Europe_FLOW_Eigen_Chr04_Hb13	FLOW	Chr07_Occ	613497	G	A	0.27829	174	0.1265	48/60/0	nan	nan	nan	0
Europe_FLOW_Eigen_Chr04_Hb13	FLOW	Chr07_Occ	613808	A	G	0.20805	174	0.34101	57/50/0	nan	nan	nan	0
Europe_FLOW_Eigen_Chr04_Hb13	FLOW	Chr07_Occ	613889	T	C	0.264015	174	0.005891	47/58/0	nan	nan	nan	0
Europe_FLOW_Eigen_Chr04_Hb13	FLOW	Chr07_Occ	613924	A	G	0.239136	174	1.094157	57/61/0	nan	nan	nan	0
Europe_FLOW_Eigen_Chr04_Hb13	FLOW	Chr07_Occ	613984	A	T	0.164967	174	0.148334	104/46/0	nan	nan	nan	0
Europe_FLOW_Eigen_Chr04_Hb13	FLOW	Chr07_Occ	614019	T	C	0.285781	174	0.730331	74/47/4	nan	nan	nan	0
Europe_FLOW_Eigen_Chr04_Hb13	FLOW	Chr07_Occ	614042	G	T	0.196363	174	0.424044	66/47/0	nan	nan	nan	0
Europe_FLOW_Eigen_Chr04_Hb13	FLOW	Chr07_Occ	615489	G	T	0.245743	174	0.034831	72/54/0	nan	nan	nan	0
Europe_FLOW_Eigen_Chr04_Hb13	FLOW	Chr07_Occ	615511	C	T	0.302521	174	0.303598	48/84/0	nan	nan	nan	0
Europe_FLOW_Eigen_Chr04_Hb13	FLOW	Chr07_Occ	615512	T	G	0.188834	174	0.463179	83/52/0	nan	nan	nan	0
Europe_FLOW_Eigen_Chr04_Hb13	FLOW	Chr07_Occ	617129	T	A	0.241549	174	0.401391	63/55/0	nan	nan	nan	0
Europe_FLOW_Eigen_Chr04_Hb13	FLOW	Chr07_Occ	617267	G	A	0.177073	174	0.989159	92/46/0	nan	nan	nan	0
Europe_FLOW_Eigen_Chr04_Hb13	FLOW	Chr07_Occ	617441	C	G	0.187382	174	1.724509	71/48/0	nan	nan	nan	0
Europe_FLOW_Eigen_Chr04_Hb13	FLOW	Chr07_Occ	617516	T	C	0.188834	174	0.605835	80/52/0	nan	nan	nan	0
Europe_FLOW_Eigen_Chr04_Hb13	FLOW	Chr07_Occ	617584	G	A	0.218063	174	1.089627	76/62/0	nan	nan	nan	0
Europe_FLOW_Eigen_Chr04_Hb13	FLOW	Chr07_Occ	617605	T	G	0.174367	174	1.268818	101/48/0	nan	nan	nan	0
Europe_FLOW_Eigen_Chr04_Hb13	FLOW	Chr07_Occ	618058	C	T	0.210747	174	0.519923	73/50/0	nan	nan	nan	0
Europe_FLOW_Eigen_Chr04_Hb13	FLOW	Chr07_Occ	618081	G	A	0.200713	174	1.09495	78/54/0	nan	nan	nan	0
Europe_FLOW_Eigen_Chr04_Hb13	FLOW	Chr07_Occ	618164	G	T	0.220157	174	0.139249	72/64/0	nan	nan	nan	0
Europe_FLOW_Eigen_Chr04_Hb13	FLOW	Chr07_Occ	618205	G	A	0.235228	174	1.413086	71/64/0	nan	nan	nan	0
Europe_FLOW_Eigen_Chr04_Hb13	FLOW	Chr07_Occ	618378	C	T	0.260726	174	0.849781	50/55/0	nan	nan	nan	0
Europe_FLOW_Eigen_Chr04_Hb13	FLOW	Chr07_Occ	618442	A	T	0.191778	174	0.118974	90/53/0	nan	nan	nan	0
Europe_FLOW_Eigen_Chr04_Hb13	FLOW	Chr07_Occ	618445	G	A	0.204544	174	0.11312	80/59/0	nan	nan	nan	0
Europe_FLOW_Eigen_Chr04_Hb13	FLOW	Chr07_Occ	618511	T	A	0.184434	174	0.073323	96/56/0	nan	nan	nan	0
Europe_FLOW_Eigen_Chr04_Hb13	FLOW	Chr07_Occ	618543	A	G	0.204999	174	0.333513	87/63/0	nan	nan	nan	0
Europe_FLOW_Eigen_Chr04_Hb13	FLOW	Chr07_Occ	618548	G	T	0.197376	174	0.156171	90/59/0	nan	nan	nan	0
Europe_FLOW_Eigen_Chr04_Hb13	FLOW	Chr07_Occ	618569	T	G	0.267273	174	0.127916	78/65/5	nan	nan	nan	0
Europe_FLOW_Eigen_Chr04_Hb13	FLOW	Chr07_Occ	618596	T	A	0.319442	174	0.439469	45/97/0	nan	nan	nan	0
Europe_FLOW_Eigen_Chr04_Hb13	FLOW	Chr07_Occ	618662	G	A	0.312455	174	2.603932	45/92/0	nan	nan	nan	0
Europe_FLOW_Eigen_Chr04_Hb13	FLOW	Chr07_Occ	618670	A	C	0.301649	174	0.851683	57/88/0	nan	nan	nan	0
Europe_FLOW_Eigen_Chr04_Hb13	FLOW	Chr07_Occ	618741	G	A	0.180635	174	0.011228	105/57/0	nan	nan	nan	0
Europe_FLOW_Eigen_Chr04_Hb13	FLOW	Chr07_Occ	618742	A	T	0.188724	174	0.002774	93/60/0	nan	nan	nan	0
Europe_FLOW_Eigen_Chr04_Hb13	FLOW	Chr07_Occ	618746	A	T	0.209112	174	3.115448	92/63/0	nan	nan	nan	0
Europe_FLOW_Eigen_Chr04_Hb13	FLOW	Chr07_Occ	618848	T	C	0.323077	174	0.007641	46/104/0	nan	nan	nan	0
Europe_FLOW_Eigen_Chr04_Hb13	FLOW	Chr07_Occ	618851	T	C	0.323669	174	0.020037	45/104/0	nan	nan	nan	0
Europe_FLOW_Eigen_Chr04_Hb13	FLOW	Chr07_Occ	618876	G	A	0.185093	174	0.071397	93/57/0	nan	nan	nan	0
Europe_FLOW_Eigen_Chr04_Hb13	FLOW	Chr07_Occ	618938	G	T	0.18733	174	0.000099	87/50/1	nan	nan	nan	0
Europe_FLOW_Eigen_Chr04_Hb13	FLOW	Chr07_Occ	619015	G	A	0.213838	174	0.007482	77/60/0	nan	nan	nan	0
Europe_FLOW_Eigen_Chr04_Hb13	FLOW	Chr07_Occ	619025	G	A	0.20755	174	1.429266	80/56/0	nan	nan	nan	0
Europe_FLOW_Eigen_Chr04_Hb13	FLOW	Chr07_Occ	619046	A	G	0.206248	174	0.984783	79/57/0	nan	nan	nan	0
Europe_FLOW_Eigen_Chr04_Hb13	FLOW	Chr07_Occ	619206	G	C	0.215282	174	0.48992	76/65/0	nan	nan	nan	0
Europe_FLOW_Eigen_Chr04_Hb13	FLOW	Chr07_Occ	619425	G	A	0.286026	174	0.691706	65/85/0	nan	nan	nan	0
Europe_FLOW_Eigen_Chr04_Hb13	FLOW	Chr07_Occ	619481	G	C	0.194121	174	0.001066	89/56/0	nan	nan	nan	0
Europe_FLOW_Eigen_Chr04_Hb13	FLOW	Chr07_Occ	619497	G	A	0.192215	174	0.000047	94/57/0	nan	nan	nan	0
Europe_FLOW_Eigen_Chr04_Hb13	FLOW	Chr07_Occ	619531	G	A	0.195963	174	0.038967	99/64/0	nan	nan	nan	0
Europe_FLOW_Eigen_Chr04_Hb13	FLOW	Chr07_Occ	619604	A	T	0.181809	174	0.261749	108/56/0	nan	nan	nan	0
Europe_FLOW_Eigen_Chr04_Hb13	FLOW	Chr07_Occ	619631	G	T	0.202544	174	0.00611	98/66/0	nan	nan	nan	0
Europe_FLOW_Eigen_Chr04_Hb13	FLOW	Chr07_Occ	619643	A	G	0.192163	174	0.146208	97/59/0	nan	nan	nan	0
Europe_FLOW_Eigen_Chr04_Hb13	FLOW	Chr07_Occ	619655	T	C	0.208178	174	0.004677	90/65/0	nan	nan	nan	0
Europe_FLOW_Eigen_Chr04_Hb13	FLOW	Chr07_Occ	619690	G	C	0.205275	174	0.016585	94/66/0	nan	nan	nan	0
Europe_FLOW_Eigen_Chr04_Hb13	FLOW	Chr07_Occ	619799	C	G	0.211591	174	0.005351	89/64/0	nan	nan	nan	0
Europe_FLOW_Eigen_Chr04_Hb13	FLOW	Chr07_Occ	619824	C	T	0.334031	174	0.000084	45/103/1	nan	nan	nan	0
Europe_FLOW_Eigen_Chr04_Hb13	FLOW	Chr07_Occ	619880	T	C	0.212041	174	0.469016	91/68/0	nan	nan	nan	0
Europe_FLOW_Eigen_Chr04_Hb13	FLOW	Chr07_Occ	619893	G	A	0.20348	174	0.431485	90/65/0	nan	nan	nan	0
Europe_FLOW_Eigen_Chr04_Hb13	FLOW	Chr07_Occ	619912	T	C	0.20039	174	0.035674	96/63/0	nan	nan	nan	0
Europe_FLOW_Eigen_Chr04_Hb13	FLOW	Chr07_Occ	619948	G	T	0.304443	174	0.832954	59/93/0	nan	nan	nan	0
Europe_FLOW_Eigen_Chr04_Hb13	FLOW	Chr07_Occ	620001	T	G	0.301632	174	0.161841	62/87/0	nan	nan	nan	0
Europe_FLOW_Eigen_Chr04_Hb13	FLOW	Chr07_Occ	620036	G	A	0.280842	174	0.058108	66/85/0	nan	nan	nan	0
Europe_FLOW_Eigen_Chr04_Hb13	FLOW	Chr07_Occ	620282	T	G	0.204024	174	0.228376	82/58/0	nan	nan	nan	0
Europe_FLOW_Eigen_Chr04_Hb13	FLOW	Chr07_Occ	620336	A	G	0.184925	174	0.002881	88/50/0	nan	nan	nan	0
Europe_FLOW_Eigen_Chr04_Hb13	FLOW	Chr07_Occ	620433	T	C	0.226049	174	0.052062	66/59/1	nan	nan	nan	0
Europe_FLOW_Eigen_Chr04_Hb13	FLOW	Chr07_Occ	620455	G	T	0.198386	174	0.412364	71/56/0	nan	nan	nan	0
Europe_FLOW_Eigen_Chr04_Hb13	FLOW	Chr07_Occ	620524	T	G	0.200309	174	0.569294	50/46/0	nan	nan	nan	0
Europe_FLOW_Eigen_Chr04_Hb13	FLOW	Chr07_Occ	627550	A	G	0.195547	174	0.171365	65/48/0	nan	nan	nan	0
Europe_FLOW_Eigen_Chr04_Hb13	FLOW	Chr07_Occ	627576	A	C	0.180436	174	0.728201	96/48/0	nan	nan	nan	0
Europe_FLOW_Eigen_Chr04_Hb13	FLOW	Chr07_Occ	631022	T	A	0.205736	174	0.473513	56/56/0	nan	nan	nan	0
Europe_FLOW_Eigen_Chr04_Hb13	FLOW	Chr07_Occ	631049	T	A	0.231844	174	0.840534	54/56/0	nan	nan	nan	0
Europe_FLOW_Eigen_Chr04_Hb13	FLOW	Chr07_Occ	631082	C	T	0.184444	174	0.633197	71/48/0	nan	nan	nan	0
Europe_FLOW_Eigen_Chr04_Hb13	FLOW	Chr07_Occ	631128	A	T	0.243045	174	0.597705	57/54/1	nan	nan	nan	0
Europe_FLOW_Eigen_Chr04_Hb13	FLOW	Chr07_Occ	632895	C	T	0.206574	174	0.060177	50/45/0	nan	nan	nan	0
Europe_FLOW_Eigen_Chr04_Hb13	FLOW	Chr07_Occ	633108	C	T	0.221778	174	1.031513	60/54/0	nan	nan	nan	0
Europe_FLOW_Eigen_Chr04_Hb13	FLOW	Chr07_Occ	633185	C	T	0.223606	174	0.083059	52/53/0	nan	nan	nan	0
Europe_FLOW_Eigen_Chr04_Hb13	FLOW	Chr07_Occ	639974	G	A	0.199533	174	0.121157	67/50/0	nan	nan	nan	0
Europe_FLOW_Eigen_Chr04_Hb13	FLOW	Chr07_Occ	640061	T	A	0.232339	174	0.99716	83/52/4	nan	nan	nan	0
Europe_FLOW_Eigen_Chr04_Hb13	FLOW	Chr07_Occ	640064	G	T	0.19868	174	0.377384	86/51/1	nan	nan	nan	0
Europe_FLOW_Eigen_Chr04_Hb13	FLOW	Chr07_Occ	641377	C	T	0.211197	174	0.028492	48/46/0	nan	nan	nan	0
Europe_FLOW_Eigen_Chr04_Hb13	FLOW	Chr07_Occ	641387	G	C	0.213473	174	0.049246	52/46/0	nan	nan	nan	0
Europe_FLOW_Eigen_Chr04_Hb13	FLOW	Chr07_Occ	641481	T	C	0.198733	174	0.318261	49/45/0	nan	nan	nan	0
Europe_FLOW_Eigen_Chr04_Hb13	FLOW	Chr07_Occ	641714	C	T	0.215922	174	0.274102	69/54/0	nan	nan	nan	0
Europe_FLOW_Eigen_Chr04_Hb13	FLOW	Chr07_Occ	641771	A	T	0.200828	174	2.673065	83/53/0	nan	nan	nan	0
Europe_FLOW_Eigen_Chr04_Hb13	FLOW	Chr07_Occ	641775	T	A	0.204075	174	0.001331	83/54/1	nan	nan	nan	0
Europe_FLOW_Eigen_Chr04_Hb13	FLOW	Chr07_Occ	641812	G	T	0.22024	174	2.148921	74/57/0	nan	nan	nan	0
Europe_FLOW_Eigen_Chr04_Hb13	FLOW	Chr07_Occ	641815	A	G	0.225488	174	0.021982	75/59/2	nan	nan	nan	0
Europe_FLOW_Eigen_Chr04_Hb13	FLOW	Chr07_Occ	641817	A	G	0.227441	174	1.803298	73/58/0	nan	nan	nan	0
Europe_FLOW_Eigen_Chr04_Hb13	FLOW	Chr07_Occ	641851	A	G	0.232135	174	0.024244	69/59/1	nan	nan	nan	0
Europe_FLOW_Eigen_Chr04_Hb13	FLOW	Chr07_Occ	641857	C	T	0.205043	174	0.119939	79/46/0	nan	nan	nan	0
Europe_FLOW_Eigen_Chr04_Hb13	FLOW	Chr07_Occ	641861	A	G	0.250144	174	0.265685	55/60/1	nan	nan	nan	0
Europe_FLOW_Eigen_Chr04_Hb13	FLOW	Chr07_Occ	641864	T	C	0.243375	174	0.020568	58/58/1	nan	nan	nan	0
Europe_FLOW_Eigen_Chr04_Hb13	FLOW	Chr07_Occ	641875	C	G	0.217661	174	0.281794	59/51/1	nan	nan	nan	0
Europe_FLOW_Eigen_Chr04_Hb13	FLOW	Chr07_Occ	642899	A	T	0.190045	174	0.070043	64/47/0	nan	nan	nan	0
Europe_FLOW_Eigen_Chr04_Hb13	FLOW	Chr07_Occ	642941	A	T	0.302311	174	0.187672	45/57/2	nan	nan	nan	0
Europe_FLOW_Eigen_Chr04_Hb13	FLOW	Chr07_Occ	642971	C	T	0.286749	174	0.122963	48/57/2	nan	nan	nan	0
Europe_FLOW_Eigen_Chr04_Hb13	FLOW	Chr07_Occ	642977	C	T	0.286483	174	0.019337	52/58/2	nan	nan	nan	0
Europe_FLOW_Eigen_Chr04_Hb13	FLOW	Chr07_Occ	642978	C	T	0.289734	174	0.000697	50/58/1	nan	nan	nan	0
Europe_FLOW_Eigen_Chr04_Hb13	FLOW	Chr07_Occ	643000	G	A	0.195371	174	0.044665	82/45/0	nan	nan	nan	0
Europe_FLOW_Eigen_Chr04_Hb13	FLOW	Chr07_Occ	643098	C	A	0.209911	174	1.316756	56/55/0	nan	nan	nan	0
Europe_FLOW_Eigen_Chr04_Hb13	FLOW	Chr07_Occ	643399	A	C	0.240043	174	0.698716	55/59/0	nan	nan	nan	0
Europe_FLOW_Eigen_Chr04_Hb13	FLOW	Chr07_Occ	643434	T	C	0.245211	174	0.054772	59/61/0	nan	nan	nan	0
Europe_FLOW_Eigen_Chr04_Hb13	FLOW	Chr07_Occ	643436	G	A	0.302168	174	0.120062	46/78/0	nan	nan	nan	0
Europe_FLOW_Eigen_Chr04_Hb13	FLOW	Chr07_Occ	643440	G	T	0.303655	174	0.048474	47/76/0	nan	nan	nan	0
Europe_FLOW_Eigen_Chr04_Hb13	FLOW	Chr07_Occ	643494	C	A	0.254302	174	0.069202	47/62/0	nan	nan	nan	0
Europe_FLOW_Eigen_Chr04_Hb13	FLOW	Chr07_Occ	645978	G	A	0.208524	174	0.787953	48/45/0	nan	nan	nan	0
Europe_FLOW_Eigen_Chr04_Hb13	FLOW	Chr07_Occ	646079	G	A	0.257555	174	0.963216	46/46/2	nan	nan	nan	0
Europe_FLOW_Eigen_Chr04_Hb13	FLOW	Chr07_Occ	647034	T	C	0.25606	174	1.115091	46/50/0	nan	nan	nan	0
Europe_FLOW_Eigen_Chr04_Hb13	FLOW	Chr07_Occ	647045	C	T	0.253027	174	2.028292	47/50/0	nan	nan	nan	0
Europe_FLOW_Eigen_Chr04_Hb13	FLOW	Chr07_Occ	647052	C	T	0.257821	174	1.427137	48/53/0	nan	nan	nan	0
Europe_FLOW_Eigen_Chr04_Hb13	FLOW	Chr07_Occ	647063	A	G	0.243529	174	0.441132	54/48/0	nan	nan	nan	0
Europe_FLOW_Eigen_Chr04_Hb13	FLOW	Chr07_Occ	647073	G	A	0.253315	174	1.31959	50/51/0	nan	nan	nan	0
Europe_FLOW_Eigen_Chr04_Hb13	FLOW	Chr07_Occ	647088	G	T	0.243594	174	0.424772	54/54/1	nan	nan	nan	0
Europe_FLOW_Eigen_Chr04_Hb13	FLOW	Chr07_Occ	647100	C	T	0.243808	174	0.008361	59/53/0	nan	nan	nan	0
Europe_FLOW_Eigen_Chr04_Hb13	FLOW	Chr07_Occ	647118	C	A	0.235949	174	0.054054	56/51/0	nan	nan	nan	0
Europe_FLOW_Eigen_Chr04_Hb13	FLOW	Chr07_Occ	647119	G	A	0.241876	174	0.078833	54/51/0	nan	nan	nan	0
Europe_FLOW_Eigen_Chr04_Hb13	FLOW	Chr07_Occ	647146	G	T	0.229013	174	0.819371	56/51/0	nan	nan	nan	0
Europe_FLOW_Eigen_Chr04_Hb13	FLOW	Chr07_Occ	647148	G	A	0.229592	174	0.737696	55/51/0	nan	nan	nan	0
Europe_FLOW_Eigen_Chr04_Hb13	FLOW	Chr07_Occ	647149	G	A	0.226281	174	0.375448	56/50/0	nan	nan	nan	0
Europe_FLOW_Eigen_Chr04_Hb13	FLOW	Chr07_Occ	647214	C	T	0.228829	174	0.083263	47/45/0	nan	nan	nan	0
Europe_FLOW_Eigen_Chr04_Hb13	FLOW	Chr07_Occ	647226	T	G	0.237398	174	0.014864	48/49/1	nan	nan	nan	0
Europe_FLOW_Eigen_Chr04_Hb13	FLOW	Chr07_Occ	647324	G	A	0.230768	174	0.71258	56/53/0	nan	nan	nan	0
Europe_FLOW_Eigen_Chr04_Hb13	FLOW	Chr07_Occ	647382	C	T	0.272442	174	0.204199	45/62/0	nan	nan	nan	0
Europe_FLOW_Eigen_Chr04_Hb13	FLOW	Chr07_Occ	647450	T	A	0.261108	174	0.803671	50/59/1	nan	nan	nan	0
Europe_FLOW_Eigen_Chr04_Hb13	FLOW	Chr07_Occ	647457	T	C	0.2686	174	1.557814	46/51/3	nan	nan	nan	0
Europe_FLOW_Eigen_Chr04_Hb13	FLOW	Chr07_Occ	647506	G	A	0.299597	174	0.016723	45/59/2	nan	nan	nan	0
Europe_FLOW_Eigen_Chr04_Hb13	FLOW	Chr07_Occ	647808	A	G	0.277749	174	0.11517	48/68/2	nan	nan	nan	0
Europe_FLOW_Eigen_Chr04_Hb13	FLOW	Chr07_Occ	651326	A	T	0.196235	174	0.839381	61/53/0	nan	nan	nan	0
Europe_FLOW_Eigen_Chr04_Hb13	FLOW	Chr07_Occ	651469	G	A	0.202276	174	0.330393	62/47/0	nan	nan	nan	0
Europe_FLOW_Eigen_Chr04_Hb13	FLOW	Chr07_Occ	651504	G	T	0.229995	174	0.076404	53/49/0	nan	nan	nan	0
Europe_FLOW_Eigen_Chr04_Hb13	FLOW	Chr07_Occ	656579	G	T	0.341214	174	0.313184	53/55/7	nan	nan	nan	0
Europe_FLOW_Eigen_Chr04_Hb13	FLOW	Chr07_Occ	656583	T	C	0.366874	174	0.399091	50/50/14	nan	nan	nan	0
Europe_FLOW_Eigen_Chr04_Hb13	FLOW	Chr07_Occ	656655	T	A	0.290932	174	0.106834	72/49/3	nan	nan	nan	0
Europe_FLOW_Eigen_Chr04_Hb13	FLOW	Chr07_Occ	656677	C	T	0.294982	174	0.390037	69/52/2	nan	nan	nan	0
Europe_FLOW_Eigen_Chr04_Hb13	FLOW	Chr07_Occ	656680	G	A	0.300753	174	0.364996	69/51/2	nan	nan	nan	0
Europe_FLOW_Eigen_Chr04_Hb13	FLOW	Chr07_Occ	656682	C	T	0.267531	174	0.021342	73/51/2	nan	nan	nan	0
Europe_FLOW_Eigen_Chr04_Hb13	FLOW	Chr07_Occ	656701	C	T	0.272554	174	0.047412	70/48/1	nan	nan	nan	0
Europe_FLOW_Eigen_Chr04_Hb13	FLOW	Chr07_Occ	660104	A	T	0.203634	174	0.043827	66/50/0	nan	nan	nan	0
Europe_FLOW_Eigen_Chr04_Hb13	FLOW	Chr07_Occ	660173	T	G	0.313772	174	0.047611	55/57/7	nan	nan	nan	0
Europe_FLOW_Eigen_Chr04_Hb13	FLOW	Chr07_Occ	660218	G	C	0.207802	174	1.12756	77/56/0	nan	nan	nan	0
Europe_FLOW_Eigen_Chr04_Hb13	FLOW	Chr07_Occ	660269	A	T	0.209779	174	0.001344	82/59/0	nan	nan	nan	0
Europe_FLOW_Eigen_Chr04_Hb13	FLOW	Chr07_Occ	660318	C	T	0.216187	174	0.196452	82/64/0	nan	nan	nan	0
Europe_FLOW_Eigen_Chr04_Hb13	FLOW	Chr07_Occ	660338	G	C	0.219754	174	0.340444	84/61/1	nan	nan	nan	0
Europe_FLOW_Eigen_Chr04_Hb13	FLOW	Chr07_Occ	660396	T	C	0.22348	174	1.489547	80/67/0	nan	nan	nan	0
Europe_FLOW_Eigen_Chr04_Hb13	FLOW	Chr07_Occ	660414	T	A	0.222911	174	0.356535	77/61/0	nan	nan	nan	0
Europe_FLOW_Eigen_Chr04_Hb13	FLOW	Chr07_Occ	660431	T	A	0.224928	174	0.086057	77/67/0	nan	nan	nan	0
Europe_FLOW_Eigen_Chr04_Hb13	FLOW	Chr07_Occ	660432	C	T	0.241472	174	0.06014	71/69/1	nan	nan	nan	0
Europe_FLOW_Eigen_Chr04_Hb13	FLOW	Chr07_Occ	660443	A	G	0.222949	174	0.028994	77/67/0	nan	nan	nan	0
Europe_FLOW_Eigen_Chr04_Hb13	FLOW	Chr07_Occ	660445	T	C	0.224711	174	0.063659	74/60/2	nan	nan	nan	0
Europe_FLOW_Eigen_Chr04_Hb13	FLOW	Chr07_Occ	660454	A	G	0.215533	174	0.008955	79/66/0	nan	nan	nan	0
Europe_FLOW_Eigen_Chr04_Hb13	FLOW	Chr07_Occ	660499	C	T	0.263363	174	0.000027	67/73/0	nan	nan	nan	0
Europe_FLOW_Eigen_Chr04_Hb13	FLOW	Chr07_Occ	660518	G	C	0.217862	174	0.246913	84/66/0	nan	nan	nan	0
Europe_FLOW_Eigen_Chr04_Hb13	FLOW	Chr07_Occ	660542	A	T	0.221564	174	0.085269	69/64/1	nan	nan	nan	0
Europe_FLOW_Eigen_Chr04_Hb13	FLOW	Chr07_Occ	660614	A	G	0.198069	174	0.008834	86/57/0	nan	nan	nan	0
Europe_FLOW_Eigen_Chr04_Hb13	FLOW	Chr07_Occ	660618	C	T	0.209912	174	0.008785	82/59/1	nan	nan	nan	0
Europe_FLOW_Eigen_Chr04_Hb13	FLOW	Chr07_Occ	660623	C	T	0.223566	174	0.001808	82/59/0	nan	nan	nan	0
Europe_FLOW_Eigen_Chr04_Hb13	FLOW	Chr07_Occ	660626	G	A	0.227576	174	0.263754	73/64/0	nan	nan	nan	0
Europe_FLOW_Eigen_Chr04_Hb13	FLOW	Chr07_Occ	660634	G	A	0.205678	174	0.042429	79/57/0	nan	nan	nan	0
Europe_FLOW_Eigen_Chr04_Hb13	FLOW	Chr07_Occ	660649	G	A	0.187364	174	0.516721	77/50/1	nan	nan	nan	0
Europe_FLOW_Eigen_Chr04_Hb13	FLOW	Chr07_Occ	660653	C	T	0.181236	174	0.342689	97/45/0	nan	nan	nan	0
Europe_FLOW_Eigen_Chr04_Hb13	FLOW	Chr07_Occ	660658	A	G	0.184166	174	0.265431	67/50/0	nan	nan	nan	0
Europe_FLOW_Eigen_Chr04_Hb13	FLOW	Chr07_Occ	660662	G	A	0.228406	174	0.031192	64/50/1	nan	nan	nan	0
Europe_FLOW_Eigen_Chr04_Hb13	FLOW	Chr07_Occ	660678	T	C	0.19513	174	0.194808	64/49/0	nan	nan	nan	0
Europe_FLOW_Eigen_Chr04_Hb13	FLOW	Chr07_Occ	660697	G	T	0.198161	174	0.452862	63/45/0	nan	nan	nan	0
Europe_FLOW_Eigen_Chr04_Hb13	FLOW	Chr07_Occ	660704	G	T	0.20779	174	0.229192	65/46/0	nan	nan	nan	0
Europe_FLOW_Eigen_Chr04_Hb13	FLOW	Chr07_Occ	660737	C	T	0.20037	174	0.534448	77/51/0	nan	nan	nan	0
Europe_FLOW_Eigen_Chr04_Hb13	FLOW	Chr07_Occ	660739	G	A	0.285076	174	0.487769	51/68/0	nan	nan	nan	0
Europe_FLOW_Eigen_Chr04_Hb13	FLOW	Chr07_Occ	660740	T	A	0.205745	174	0.496274	71/51/0	nan	nan	nan	0
Europe_FLOW_Eigen_Chr04_Hb13	FLOW	Chr07_Occ	660746	T	C	0.186673	174	0.440185	78/48/0	nan	nan	nan	0
Europe_FLOW_Eigen_Chr04_Hb13	FLOW	Chr07_Occ	660750	G	C	0.194271	174	0.024449	74/49/0	nan	nan	nan	0
Europe_FLOW_Eigen_Chr04_Hb13	FLOW	Chr07_Occ	660768	A	T	0.255831	174	0.242016	61/60/1	nan	nan	nan	0
Europe_FLOW_Eigen_Chr04_Hb13	FLOW	Chr07_Occ	660798	A	G	0.186844	174	0.000997	86/46/0	nan	nan	nan	0
Europe_FLOW_Eigen_Chr04_Hb13	FLOW	Chr07_Occ	660799	A	G	0.191993	174	0.099665	83/48/0	nan	nan	nan	0
Europe_FLOW_Eigen_Chr04_Hb13	FLOW	Chr07_Occ	660810	A	G	0.287408	174	0.853985	60/74/1	nan	nan	nan	0
Europe_FLOW_Eigen_Chr04_Hb13	FLOW	Chr07_Occ	661261	G	A	0.262003	174	2.666683	47/55/1	nan	nan	nan	0
Europe_FLOW_Eigen_Chr04_Hb13	FLOW	Chr07_Occ	661273	G	A	0.242863	174	1.2784	52/60/1	nan	nan	nan	0
Europe_FLOW_Eigen_Chr04_Hb13	FLOW	Chr07_Occ	661302	G	A	0.182767	174	0.144915	72/49/0	nan	nan	nan	0
Europe_FLOW_Eigen_Chr04_Hb13	FLOW	Chr07_Occ	661393	G	T	0.224784	174	0.254823	80/60/0	nan	nan	nan	0
Europe_FLOW_Eigen_Chr04_Hb13	FLOW	Chr07_Occ	661411	G	T	0.204516	174	0.337424	84/58/0	nan	nan	nan	0
Europe_FLOW_Eigen_Chr04_Hb13	FLOW	Chr07_Occ	661436	T	C	0.229929	174	0.045741	80/56/2	nan	nan	nan	0
Europe_FLOW_Eigen_Chr04_Hb13	FLOW	Chr07_Occ	661485	A	T	0.265918	174	0	62/62/2	nan	nan	nan	0
Europe_FLOW_Eigen_Chr04_Hb13	FLOW	Chr07_Occ	661573	G	T	0.236958	174	0.165012	71/64/0	nan	nan	nan	0
Europe_FLOW_Eigen_Chr04_Hb13	FLOW	Chr07_Occ	661603	C	T	0.247355	174	1.712669	63/61/2	nan	nan	nan	0
Europe_FLOW_Eigen_Chr04_Hb13	FLOW	Chr07_Occ	699405	A	G	0.196693	174	0.802749	59/45/0	nan	nan	nan	0
Europe_FLOW_Eigen_Chr04_Hb13	FLOW	Chr07_Occ	699441	C	A	0.210362	174	0.074117	70/52/0	nan	nan	nan	0
Europe_FLOW_Eigen_Chr04_Hb13	FLOW	Chr07_Occ	699454	T	A	0.20547	174	0.005541	69/48/0	nan	nan	nan	0
Europe_FLOW_Eigen_Chr04_Hb13	FLOW	Chr07_Occ	699491	G	A	0.206325	174	0.00149	73/46/0	nan	nan	nan	0
Europe_FLOW_Eigen_Chr04_Hb13	FLOW	Chr07_Occ	699503	G	C	0.207263	174	0.001953	72/45/0	nan	nan	nan	0
Europe_FLOW_Eigen_Chr04_Hb13	FLOW	Chr07_Occ	699593	C	T	0.237789	174	0.03108	61/45/1	nan	nan	nan	0
Europe_FLOW_Eigen_Chr04_Hb13	FLOW	Chr07_Occ	699610	A	C	0.254363	174	0.420937	59/51/3	nan	nan	nan	0
Europe_FLOW_Eigen_Chr04_Hb13	FLOW	Chr07_Occ	699659	G	A	0.27899	174	1.945913	65/53/3	nan	nan	nan	0
Europe_FLOW_Eigen_Chr04_Hb13	FLOW	Chr07_Occ	699741	G	A	0.170124	174	1.737999	100/45/0	nan	nan	nan	0
Europe_FLOW_Eigen_Chr04_Hb13	FLOW	Chr07_Occ	699794	T	A	0.194479	174	1.574109	76/51/0	nan	nan	nan	0
Europe_FLOW_Eigen_Chr04_Hb13	FLOW	Chr07_Occ	699816	G	A	0.236544	174	1.777627	64/59/0	nan	nan	nan	0
Europe_FLOW_Eigen_Chr04_Hb13	FLOW	Chr07_Occ	699819	G	A	0.171715	174	0.138221	97/47/0	nan	nan	nan	0
Europe_FLOW_Eigen_Chr04_Hb13	FLOW	Chr07_Occ	699952	A	C	0.238435	174	1.085926	72/64/0	nan	nan	nan	0
Europe_FLOW_Eigen_Chr04_Hb13	FLOW	Chr07_Occ	699956	T	A	0.240733	174	1.910335	69/63/0	nan	nan	nan	0
Europe_FLOW_Eigen_Chr04_Hb13	FLOW	Chr07_Occ	699965	G	T	0.245136	174	0.719515	66/66/0	nan	nan	nan	0
Europe_FLOW_Eigen_Chr04_Hb13	FLOW	Chr07_Occ	700017	G	A	0.238451	174	1.189756	66/55/0	nan	nan	nan	0
Europe_FLOW_Eigen_Chr04_Hb13	FLOW	Chr07_Occ	700036	T	C	0.198784	174	0.002443	74/55/0	nan	nan	nan	0
Europe_FLOW_Eigen_Chr04_Hb13	FLOW	Chr07_Occ	700056	G	A	0.300187	174	0.53041	65/49/7	nan	nan	nan	0
Europe_FLOW_Eigen_Chr04_Hb13	FLOW	Chr07_Occ	700064	T	A	0.198881	174	0.000555	75/55/0	nan	nan	nan	0
Europe_FLOW_Eigen_Chr04_Hb13	FLOW	Chr07_Occ	700182	A	G	0.213405	174	2.074504	64/54/0	nan	nan	nan	0
Europe_FLOW_Eigen_Chr04_Hb13	FLOW	Chr07_Occ	700192	G	C	0.203213	174	0.709869	62/52/0	nan	nan	nan	0
Europe_FLOW_Eigen_Chr04_Hb13	FLOW	Chr07_Occ	700193	G	A	0.209481	174	0.093277	63/53/0	nan	nan	nan	0
Europe_FLOW_Eigen_Chr04_Hb13	FLOW	Chr07_Occ	700198	C	T	0.231627	174	0.263677	59/60/1	nan	nan	nan	0
Europe_FLOW_Eigen_Chr04_Hb13	FLOW	Chr07_Occ	700210	G	A	0.229397	174	0.042934	67/59/0	nan	nan	nan	0
Europe_FLOW_Eigen_Chr04_Hb13	FLOW	Chr07_Occ	700248	G	C	0.227096	174	0.737919	61/62/1	nan	nan	nan	0
Europe_FLOW_Eigen_Chr04_Hb13	FLOW	Chr07_Occ	700266	A	G	0.211278	174	0.197302	70/59/0	nan	nan	nan	0
Europe_FLOW_Eigen_Chr04_Hb13	FLOW	Chr07_Occ	700271	G	A	0.209785	174	0.777381	65/58/0	nan	nan	nan	0
Europe_FLOW_Eigen_Chr04_Hb13	FLOW	Chr07_Occ	700276	G	A	0.219021	174	0.810314	68/55/0	nan	nan	nan	0
Europe_FLOW_Eigen_Chr04_Hb13	FLOW	Chr07_Occ	700277	C	T	0.314792	174	0.186563	50/46/3	nan	nan	nan	0
Europe_FLOW_Eigen_Chr04_Hb13	FLOW	Chr07_Occ	700285	A	G	0.209289	174	0.341556	68/57/0	nan	nan	nan	0
Europe_FLOW_Eigen_Chr04_Hb13	FLOW	Chr07_Occ	700319	C	T	0.197953	174	0.02063	65/52/0	nan	nan	nan	0
Europe_FLOW_Eigen_Chr04_Hb13	FLOW	Chr07_Occ	700329	T	C	0.225891	174	0.445198	58/52/0	nan	nan	nan	0
Europe_FLOW_Eigen_Chr04_Hb13	FLOW	Chr07_Occ	700334	T	C	0.208604	174	0.070748	59/53/0	nan	nan	nan	0
Europe_FLOW_Eigen_Chr04_Hb13	FLOW	Chr07_Occ	700398	T	C	0.218231	174	0.674305	62/45/0	nan	nan	nan	0
Europe_FLOW_Eigen_Chr04_Hb13	FLOW	Chr07_Occ	703768	T	C	0.25566	174	0.181821	53/61/1	nan	nan	nan	0
Europe_FLOW_Eigen_Chr04_Hb13	FLOW	Chr07_Occ	703813	A	T	0.249996	174	0.054007	54/59/0	nan	nan	nan	0
Europe_FLOW_Eigen_Chr04_Hb13	FLOW	Chr07_Occ	703843	T	A	0.202757	174	1.504168	56/47/0	nan	nan	nan	0
Europe_FLOW_Eigen_Chr04_Hb13	FLOW	Chr07_Occ	703892	C	T	0.225082	174	0.069423	57/49/0	nan	nan	nan	0
Europe_FLOW_Eigen_Chr04_Hb13	FLOW	Chr07_Occ	704173	C	G	0.23802	174	0.199167	69/54/2	nan	nan	nan	0
Europe_FLOW_Eigen_Chr04_Hb13	FLOW	Chr07_Occ	704259	G	T	0.259153	174	0.095884	71/52/2	nan	nan	nan	0
Europe_FLOW_Eigen_Chr04_Hb13	FLOW	Chr07_Occ	704279	A	C	0.24706	174	0.00542	72/53/2	nan	nan	nan	0
Europe_FLOW_Eigen_Chr04_Hb13	FLOW	Chr07_Occ	704293	C	T	0.290435	174	0.902539	63/54/4	nan	nan	nan	0
Europe_FLOW_Eigen_Chr04_Hb13	FLOW	Chr07_Occ	704311	A	G	0.245018	174	0.384325	65/51/3	nan	nan	nan	0
Europe_FLOW_Eigen_Chr04_Hb13	FLOW	Chr07_Occ	705372	G	A	0.202685	174	0.061847	70/47/0	nan	nan	nan	0
Europe_FLOW_Eigen_Chr04_Hb13	FLOW	Chr07_Occ	705402	C	A	0.212116	174	0.28256	70/52/0	nan	nan	nan	0
Europe_FLOW_Eigen_Chr04_Hb13	FLOW	Chr07_Occ	705403	A	C	0.210693	174	0.227399	70/52/0	nan	nan	nan	0
Europe_FLOW_Eigen_Chr04_Hb13	FLOW	Chr07_Occ	705444	T	C	0.248447	174	0.575991	51/54/1	nan	nan	nan	0
Europe_FLOW_Eigen_Chr04_Hb13	FLOW	Chr07_Occ	705554	T	C	0.244507	174	0.004861	51/45/0	nan	nan	nan	0
Europe_FLOW_Eigen_Chr04_Hb13	FLOW	Chr07_Occ	705605	G	A	0.199341	174	0.143458	71/50/0	nan	nan	nan	0
Europe_FLOW_Eigen_Chr04_Hb13	FLOW	Chr07_Occ	705664	T	A	0.174522	174	3.769021	99/46/0	nan	nan	nan	0
Europe_FLOW_Eigen_Chr04_Hb13	FLOW	Chr07_Occ	705671	A	G	0.267602	174	0.490512	62/70/0	nan	nan	nan	0
Europe_FLOW_Eigen_Chr04_Hb13	FLOW	Chr07_Occ	705684	G	C	0.218663	174	1.824752	75/59/0	nan	nan	nan	0
Europe_FLOW_Eigen_Chr04_Hb13	FLOW	Chr07_Occ	705701	G	T	0.208495	174	1.418006	82/57/0	nan	nan	nan	0
Europe_FLOW_Eigen_Chr04_Hb13	FLOW	Chr07_Occ	705707	T	C	0.209904	174	2.74687	81/55/0	nan	nan	nan	0
Europe_FLOW_Eigen_Chr04_Hb13	FLOW	Chr07_Occ	705723	C	T	0.166146	174	1.280001	105/45/0	nan	nan	nan	0
Europe_FLOW_Eigen_Chr04_Hb13	FLOW	Chr07_Occ	705731	C	T	0.230172	174	2.453041	76/62/0	nan	nan	nan	0
Europe_FLOW_Eigen_Chr04_Hb13	FLOW	Chr07_Occ	705748	T	C	0.228307	174	1.451382	72/60/0	nan	nan	nan	0
Europe_FLOW_Eigen_Chr04_Hb13	FLOW	Chr07_Occ	705775	G	C	0.27291	174	1.716609	62/70/0	nan	nan	nan	0
Europe_FLOW_Eigen_Chr04_Hb13	FLOW	Chr07_Occ	705796	C	T	0.228064	174	4.042747	75/60/1	4.079324	0.640959	0.336503	2
Europe_FLOW_Eigen_Chr04_Hb13	FLOW	Chr07_Occ	705825	T	C	0.235482	174	1.15621	69/55/1	nan	nan	nan	0
Europe_FLOW_Eigen_Chr04_Hb13	FLOW	Chr07_Occ	705851	T	A	0.248331	174	2.851908	49/58/0	nan	nan	nan	0
Europe_FLOW_Eigen_Chr04_Hb13	FLOW	Chr07_Occ	706544	G	A	0.181528	174	0.591651	91/45/0	nan	nan	nan	0
Europe_FLOW_Eigen_Chr04_Hb13	FLOW	Chr07_Occ	706593	C	T	0.19581	174	2.31718	73/49/0	nan	nan	nan	0
Europe_FLOW_Eigen_Chr04_Hb13	FLOW	Chr07_Occ	706596	G	A	0.257393	174	1.654832	51/63/0	nan	nan	nan	0
Europe_FLOW_Eigen_Chr04_Hb13	FLOW	Chr07_Occ	706603	G	C	0.228285	174	0.062082	64/51/0	nan	nan	nan	0
Europe_FLOW_Eigen_Chr04_Hb13	FLOW	Chr07_Occ	706623	G	A	0.231712	174	1.167818	57/58/0	nan	nan	nan	0
Europe_FLOW_Eigen_Chr04_Hb13	FLOW	Chr07_Occ	706799	T	G	0.232923	174	0.000708	52/59/0	nan	nan	nan	0
Europe_FLOW_Eigen_Chr04_Hb13	FLOW	Chr07_Occ	706803	T	C	0.191069	174	1.282939	69/47/0	nan	nan	nan	0
Europe_FLOW_Eigen_Chr04_Hb13	FLOW	Chr07_Occ	706824	G	A	0.207043	174	0.049316	47/52/0	nan	nan	nan	0
Europe_FLOW_Eigen_Chr04_Hb13	FLOW	Chr07_Occ	706904	T	A	0.206409	174	1.164534	62/53/0	nan	nan	nan	0
Europe_FLOW_Eigen_Chr04_Hb13	FLOW	Chr07_Occ	706923	C	A	0.196343	174	1.509131	64/53/0	nan	nan	nan	0
Europe_FLOW_Eigen_Chr04_Hb13	FLOW	Chr07_Occ	706931	C	T	0.189473	174	0.165021	66/49/0	nan	nan	nan	0
Europe_FLOW_Eigen_Chr04_Hb13	FLOW	Chr07_Occ	706966	C	T	0.202258	174	0.341658	63/51/0	nan	nan	nan	0
Europe_FLOW_Eigen_Chr04_Hb13	FLOW	Chr07_Occ	707038	A	T	0.233767	174	0.007264	47/45/1	nan	nan	nan	0
Europe_FLOW_Eigen_Chr04_Hb13	FLOW	Chr07_Occ	707097	T	A	0.185983	174	0.50986	77/51/0	nan	nan	nan	0
Europe_FLOW_Eigen_Chr04_Hb13	FLOW	Chr07_Occ	707111	G	A	0.201958	174	0.030242	70/54/0	nan	nan	nan	0
Europe_FLOW_Eigen_Chr04_Hb13	FLOW	Chr07_Occ	707130	C	G	0.294257	174	0.068616	45/77/0	nan	nan	nan	0
Europe_FLOW_Eigen_Chr04_Hb13	FLOW	Chr07_Occ	728453	A	G	0.210762	174	0.817743	61/46/1	nan	nan	nan	0
Europe_FLOW_Eigen_Chr04_Hb13	FLOW	Chr07_Occ	728470	A	T	0.209622	174	0.649421	66/49/1	nan	nan	nan	0
Europe_FLOW_Eigen_Chr04_Hb13	FLOW	Chr07_Occ	728511	A	G	0.216104	174	0.161573	66/50/0	nan	nan	nan	0
Europe_FLOW_Eigen_Chr04_Hb13	FLOW	Chr07_Occ	728523	A	G	0.227692	174	0.753756	68/58/0	nan	nan	nan	0
Europe_FLOW_Eigen_Chr04_Hb13	FLOW	Chr07_Occ	728583	A	G	0.241684	174	0.215856	55/56/0	nan	nan	nan	0
Europe_FLOW_Eigen_Chr04_Hb13	FLOW	Chr07_Occ	728664	T	C	0.201324	174	0.113961	76/48/0	nan	nan	nan	0
Europe_FLOW_Eigen_Chr04_Hb13	FLOW	Chr07_Occ	728982	C	G	0.216834	174	0.01491	55/49/0	nan	nan	nan	0
Europe_FLOW_Eigen_Chr04_Hb13	FLOW	Chr07_Occ	728989	T	A	0.207783	174	0.016109	59/48/0	nan	nan	nan	0
Europe_FLOW_Eigen_Chr04_Hb13	FLOW	Chr07_Occ	729027	G	A	0.204163	174	0.000037	58/45/0	nan	nan	nan	0
Europe_FLOW_Eigen_Chr04_Hb13	FLOW	Chr07_Occ	729039	C	G	0.207459	174	0.00203	57/45/0	nan	nan	nan	0
Europe_FLOW_Eigen_Chr04_Hb13	FLOW	Chr07_Occ	729568	G	A	0.20582	174	0.803224	52/45/0	nan	nan	nan	0
Europe_FLOW_Eigen_Chr04_Hb13	FLOW	Chr07_Occ	729835	A	G	0.184701	174	0.181764	63/46/0	nan	nan	nan	0
Europe_FLOW_Eigen_Chr04_Hb13	FLOW	Chr07_Occ	729854	T	C	0.205362	174	0.065119	57/49/1	nan	nan	nan	0
Europe_FLOW_Eigen_Chr04_Hb13	FLOW	Chr07_Occ	729882	T	G	0.204171	174	0.295853	59/49/0	nan	nan	nan	0
Europe_FLOW_Eigen_Chr04_Hb13	FLOW	Chr07_Occ	729934	T	G	0.181278	174	0.000471	88/47/0	nan	nan	nan	0
Europe_FLOW_Eigen_Chr04_Hb13	FLOW	Chr07_Occ	733701	G	A	0.245479	174	2.123566	52/47/1	nan	nan	nan	0
Europe_FLOW_Eigen_Chr04_Hb13	FLOW	Chr07_Occ	734108	G	T	0.206056	174	0.362529	53/45/0	nan	nan	nan	0
Europe_FLOW_Eigen_Chr04_Hb13	FLOW	Chr07_Occ	734349	C	T	0.197869	174	0.253979	73/50/0	nan	nan	nan	0
Europe_FLOW_Eigen_Chr04_Hb13	FLOW	Chr07_Occ	734354	A	G	0.199888	174	0.095196	77/51/0	nan	nan	nan	0
Europe_FLOW_Eigen_Chr04_Hb13	FLOW	Chr07_Occ	734424	G	T	0.180115	174	0.010056	98/47/0	nan	nan	nan	0
Europe_FLOW_Eigen_Chr04_Hb13	FLOW	Chr07_Occ	734446	A	T	0.210154	174	3.775373	60/53/0	nan	nan	nan	0
Europe_FLOW_Eigen_Chr04_Hb13	FLOW	Chr07_Occ	742654	A	G	0.245726	174	0.102156	49/59/0	nan	nan	nan	0
Europe_FLOW_Eigen_Chr04_Hb13	FLOW	Chr07_Occ	742659	G	A	0.23447	174	0.053843	48/52/0	nan	nan	nan	0
Europe_FLOW_Eigen_Chr04_Hb13	FLOW	Chr07_Occ	742680	T	A	0.201876	174	0.074024	49/45/0	nan	nan	nan	0
Europe_FLOW_Eigen_Chr04_Hb13	FLOW	Chr07_Occ	742817	A	G	0.273807	174	0.007071	46/59/0	nan	nan	nan	0
Europe_FLOW_Eigen_Chr04_Hb13	FLOW	Chr07_Occ	742875	G	A	0.235147	174	1.11976	68/63/0	nan	nan	nan	0
Europe_FLOW_Eigen_Chr04_Hb13	FLOW	Chr07_Occ	746914	G	T	0.190015	174	0.473794	53/47/0	nan	nan	nan	0
Europe_FLOW_Eigen_Chr04_Hb13	FLOW	Chr07_Occ	746937	G	A	0.228237	174	0.977055	56/55/1	nan	nan	nan	0
Europe_FLOW_Eigen_Chr04_Hb13	FLOW	Chr07_Occ	746940	T	C	0.246933	174	1.000892	61/55/2	nan	nan	nan	0
Europe_FLOW_Eigen_Chr04_Hb13	FLOW	Chr07_Occ	746949	G	T	0.242322	174	0.987414	59/59/2	nan	nan	nan	0
Europe_FLOW_Eigen_Chr04_Hb13	FLOW	Chr07_Occ	746963	T	C	0.214227	174	0.739161	64/59/0	nan	nan	nan	0
Europe_FLOW_Eigen_Chr04_Hb13	FLOW	Chr07_Occ	746987	A	G	0.236193	174	0.385453	66/65/1	nan	nan	nan	0
Europe_FLOW_Eigen_Chr04_Hb13	FLOW	Chr07_Occ	747041	A	G	0.183549	174	1.500649	74/48/0	nan	nan	nan	0
Europe_FLOW_Eigen_Chr04_Hb13	FLOW	Chr07_Occ	747130	T	G	0.298892	174	1.18517	51/48/2	nan	nan	nan	0
Europe_FLOW_Eigen_Chr04_Hb13	FLOW	Chr07_Occ	747195	G	A	0.206007	174	1.169275	54/46/0	nan	nan	nan	0
Europe_FLOW_Eigen_Chr04_Hb13	FLOW	Chr07_Occ	748554	C	T	0.219743	174	2.13595	60/60/0	nan	nan	nan	0
Europe_FLOW_Eigen_Chr04_Hb13	FLOW	Chr07_Occ	748589	C	A	0.262576	174	2.682121	53/66/0	nan	nan	nan	0
Europe_FLOW_Eigen_Chr04_Hb13	FLOW	Chr07_Occ	749456	C	T	0.24698	174	0.402415	60/54/1	nan	nan	nan	0
Europe_FLOW_Eigen_Chr04_Hb13	FLOW	Chr07_Occ	749460	T	A	0.250778	174	0.647885	59/50/1	nan	nan	nan	0
Europe_FLOW_Eigen_Chr04_Hb13	FLOW	Chr07_Occ	749506	T	C	0.31874	174	1.571917	50/51/9	nan	nan	nan	0
Europe_FLOW_Eigen_Chr04_Hb13	FLOW	Chr07_Occ	749555	C	A	0.236694	174	0.051675	61/61/0	nan	nan	nan	0
Europe_FLOW_Eigen_Chr04_Hb13	FLOW	Chr07_Occ	749688	T	A	0.203215	174	0.360085	76/53/1	nan	nan	nan	0
Europe_FLOW_Eigen_Chr04_Hb13	FLOW	Chr07_Occ	749703	C	T	0.192995	174	0.634385	73/49/0	nan	nan	nan	0
Europe_FLOW_Eigen_Chr04_Hb13	FLOW	Chr07_Occ	749721	T	G	0.255024	174	0.081914	57/61/2	nan	nan	nan	0
Europe_FLOW_Eigen_Chr04_Hb13	FLOW	Chr07_Occ	749975	A	C	0.211141	174	0.419359	50/46/0	nan	nan	nan	0
Europe_FLOW_Eigen_Chr04_Hb13	FLOW	Chr07_Occ	750005	T	C	0.226031	174	0.265883	58/57/0	nan	nan	nan	0
Europe_FLOW_Eigen_Chr04_Hb13	FLOW	Chr07_Occ	750008	A	G	0.222835	174	0.141375	57/57/0	nan	nan	nan	0
Europe_FLOW_Eigen_Chr04_Hb13	FLOW	Chr07_Occ	750010	A	T	0.208845	174	0.264073	65/54/0	nan	nan	nan	0
Europe_FLOW_Eigen_Chr04_Hb13	FLOW	Chr07_Occ	750031	A	T	0.219842	174	0.101238	64/54/0	nan	nan	nan	0
Europe_FLOW_Eigen_Chr04_Hb13	FLOW	Chr07_Occ	750038	C	T	0.295946	174	0.443885	65/47/3	nan	nan	nan	0
Europe_FLOW_Eigen_Chr04_Hb13	FLOW	Chr07_Occ	750122	C	T	0.276994	174	1.213178	53/69/1	nan	nan	nan	0
Europe_FLOW_Eigen_Chr04_Hb13	FLOW	Chr07_Occ	750225	C	G	0.212373	174	0.797909	67/60/0	nan	nan	nan	0
Europe_FLOW_Eigen_Chr04_Hb13	FLOW	Chr07_Occ	750246	C	T	0.210688	174	0.015497	73/60/0	nan	nan	nan	0
Europe_FLOW_Eigen_Chr04_Hb13	FLOW	Chr07_Occ	750359	C	G	0.228236	174	0.341473	57/55/0	nan	nan	nan	0
Europe_FLOW_Eigen_Chr04_Hb13	FLOW	Chr07_Occ	750371	G	T	0.232732	174	0.484727	51/51/0	nan	nan	nan	0
Europe_FLOW_Eigen_Chr04_Hb13	FLOW	Chr07_Occ	750398	T	A	0.237395	174	0.013535	56/53/0	nan	nan	nan	0
Europe_FLOW_Eigen_Chr04_Hb13	FLOW	Chr07_Occ	750452	A	T	0.212506	174	0.39276	64/52/0	nan	nan	nan	0
Europe_FLOW_Eigen_Chr04_Hb13	FLOW	Chr07_Occ	750588	T	A	0.248493	174	0.093151	58/60/1	nan	nan	nan	0
Europe_FLOW_Eigen_Chr04_Hb13	FLOW	Chr07_Occ	750611	A	G	0.257699	174	0.502351	51/61/0	nan	nan	nan	0
Europe_FLOW_Eigen_Chr04_Hb13	FLOW	Chr07_Occ	750644	A	T	0.233635	174	0.219794	59/55/0	nan	nan	nan	0
Europe_FLOW_Eigen_Chr04_Hb13	FLOW	Chr07_Occ	750733	C	T	0.299346	174	0.011076	63/46/3	nan	nan	nan	0
Europe_FLOW_Eigen_Chr04_Hb13	FLOW	Chr07_Occ	750801	A	G	0.194804	174	0.007734	59/52/0	nan	nan	nan	0
Europe_FLOW_Eigen_Chr04_Hb13	FLOW	Chr07_Occ	750833	C	A	0.284699	174	0.194097	47/50/2	nan	nan	nan	0
Europe_FLOW_Eigen_Chr04_Hb13	FLOW	Chr07_Occ	750899	A	T	0.282541	174	0.219151	57/49/1	nan	nan	nan	0
Europe_FLOW_Eigen_Chr04_Hb13	FLOW	Chr07_Occ	751396	A	G	0.274263	174	0.005708	45/50/1	nan	nan	nan	0
Europe_FLOW_Eigen_Chr04_Hb13	FLOW	Chr07_Occ	752931	G	A	0.194304	174	0.057886	54/48/0	nan	nan	nan	0
Europe_FLOW_Eigen_Chr04_Hb13	FLOW	Chr07_Occ	752937	A	G	0.252429	174	1.833271	57/50/0	nan	nan	nan	0
Europe_FLOW_Eigen_Chr04_Hb13	FLOW	Chr07_Occ	752968	T	A	0.250436	174	0.239363	46/56/0	nan	nan	nan	0
Europe_FLOW_Eigen_Chr04_Hb13	FLOW	Chr07_Occ	752972	C	T	0.216357	174	2.285711	59/52/0	nan	nan	nan	0
Europe_FLOW_Eigen_Chr04_Hb13	FLOW	Chr07_Occ	753011	A	T	0.222258	174	0.095027	60/54/0	nan	nan	nan	0
Europe_FLOW_Eigen_Chr04_Hb13	FLOW	Chr07_Occ	753095	T	C	0.262464	174	0.444374	46/64/0	nan	nan	nan	0
Europe_FLOW_Eigen_Chr04_Hb13	FLOW	Chr07_Occ	753148	A	G	0.231372	174	1.701426	69/45/1	nan	nan	nan	0
Europe_FLOW_Eigen_Chr04_Hb13	FLOW	Chr07_Occ	753201	C	G	0.211981	174	0.256033	65/59/0	nan	nan	nan	0
Europe_FLOW_Eigen_Chr04_Hb13	FLOW	Chr07_Occ	753241	A	T	0.206237	174	0.139827	60/53/0	nan	nan	nan	0
Europe_FLOW_Eigen_Chr04_Hb13	FLOW	Chr07_Occ	753275	G	C	0.222646	174	0.257042	57/54/0	nan	nan	nan	0
Europe_FLOW_Eigen_Chr04_Hb13	FLOW	Chr07_Occ	753450	T	A	0.213169	174	3.361278	63/53/0	nan	nan	nan	0
Europe_FLOW_Eigen_Chr04_Hb13	FLOW	Chr07_Occ	753508	C	T	0.209146	174	1.583964	72/55/0	nan	nan	nan	0
Europe_FLOW_Eigen_Chr04_Hb13	FLOW	Chr07_Occ	753622	G	A	0.221603	174	0.796381	66/59/0	nan	nan	nan	0
Europe_FLOW_Eigen_Chr04_Hb13	FLOW	Chr07_Occ	753639	C	T	0.214853	174	0.752353	57/55/0	nan	nan	nan	0
Europe_FLOW_Eigen_Chr04_Hb13	FLOW	Chr07_Occ	753673	G	A	0.247525	174	0.317076	47/59/0	nan	nan	nan	0
Europe_FLOW_Eigen_Chr04_Hb13	FLOW	Chr07_Occ	754022	T	A	0.239759	174	2.614183	48/45/3	nan	nan	nan	0
Europe_FLOW_Eigen_Chr04_Hb13	FLOW	Chr07_Occ	754188	T	A	0.238065	174	0.087046	50/56/0	nan	nan	nan	0
Europe_FLOW_Eigen_Chr04_Hb13	FLOW	Chr07_Occ	754199	G	T	0.244939	174	0.75114	52/57/0	nan	nan	nan	0
Europe_FLOW_Eigen_Chr04_Hb13	FLOW	Chr07_Occ	754235	A	T	0.241341	174	2.654473	45/56/0	nan	nan	nan	0
Europe_FLOW_Eigen_Chr04_Hb13	FLOW	Chr07_Occ	754277	G	T	0.215808	174	0.00583	56/48/0	nan	nan	nan	0
Europe_FLOW_Eigen_Chr04_Hb13	FLOW	Chr07_Occ	754366	A	C	0.223697	174	0.004061	70/48/1	nan	nan	nan	0
Europe_FLOW_Eigen_Chr04_Hb13	FLOW	Chr07_Occ	754423	A	T	0.336648	174	2.923153	46/45/3	nan	nan	nan	0
Europe_FLOW_Eigen_Chr04_Hb13	FLOW	Chr07_Occ	754515	A	T	0.232146	174	0.111255	55/60/0	nan	nan	nan	0
Europe_FLOW_Eigen_Chr04_Hb13	FLOW	Chr07_Occ	754776	G	C	0.223258	174	0.190799	64/60/1	nan	nan	nan	0
Europe_FLOW_Eigen_Chr04_Hb13	FLOW	Chr07_Occ	754798	C	G	0.250787	174	1.947789	72/48/2	nan	nan	nan	0
Europe_FLOW_Eigen_Chr04_Hb13	FLOW	Chr07_Occ	754884	C	T	0.217439	174	0.153977	77/63/0	nan	nan	nan	0
Europe_FLOW_Eigen_Chr04_Hb13	FLOW	Chr07_Occ	754891	A	G	0.167799	174	0.587143	106/47/0	nan	nan	nan	0
Europe_FLOW_Eigen_Chr04_Hb13	FLOW	Chr07_Occ	754900	G	A	0.21419	174	0.104735	76/64/0	nan	nan	nan	0
Europe_FLOW_Eigen_Chr04_Hb13	FLOW	Chr07_Occ	754920	A	C	0.219823	174	0.106798	70/60/0	nan	nan	nan	0
Europe_FLOW_Eigen_Chr04_Hb13	FLOW	Chr07_Occ	754944	T	C	0.236045	174	0.124463	68/64/0	nan	nan	nan	0
Europe_FLOW_Eigen_Chr04_Hb13	FLOW	Chr07_Occ	754947	G	A	0.251525	174	3.441754	79/52/3	nan	nan	nan	0
Europe_FLOW_Eigen_Chr04_Hb13	FLOW	Chr07_Occ	754959	C	T	0.229889	174	0.182524	71/63/0	nan	nan	nan	0
Europe_FLOW_Eigen_Chr04_Hb13	FLOW	Chr07_Occ	754984	C	A	0.223898	174	0.002636	62/60/0	nan	nan	nan	0
Europe_FLOW_Eigen_Chr04_Hb13	FLOW	Chr07_Occ	754995	G	C	0.203894	174	0.872982	65/57/0	nan	nan	nan	0
Europe_FLOW_Eigen_Chr04_Hb13	FLOW	Chr07_Occ	755038	T	C	0.237205	174	0.086841	77/68/0	nan	nan	nan	0
Europe_FLOW_Eigen_Chr04_Hb13	FLOW	Chr07_Occ	755045	T	A	0.232825	174	0.015771	77/65/0	nan	nan	nan	0
Europe_FLOW_Eigen_Chr04_Hb13	FLOW	Chr07_Occ	755052	A	T	0.257018	174	1.667036	79/60/2	nan	nan	nan	0
Europe_FLOW_Eigen_Chr04_Hb13	FLOW	Chr07_Occ	755069	C	T	0.241273	174	0.07207	73/67/0	nan	nan	nan	0
Europe_FLOW_Eigen_Chr04_Hb13	FLOW	Chr07_Occ	755103	T	A	0.26185	174	0.620964	74/58/2	nan	nan	nan	0
Europe_FLOW_Eigen_Chr04_Hb13	FLOW	Chr07_Occ	755116	T	C	0.229527	174	0.369238	72/68/0	nan	nan	nan	0
Europe_FLOW_Eigen_Chr04_Hb13	FLOW	Chr07_Occ	755143	A	T	0.239236	174	1.865818	68/67/0	nan	nan	nan	0
Europe_FLOW_Eigen_Chr04_Hb13	FLOW	Chr07_Occ	755153	G	A	0.207769	174	0.878039	73/60/0	nan	nan	nan	0
Europe_FLOW_Eigen_Chr04_Hb13	FLOW	Chr07_Occ	755188	A	T	0.197433	174	0.000064	81/50/0	nan	nan	nan	0
Europe_FLOW_Eigen_Chr04_Hb13	FLOW	Chr07_Occ	755195	A	T	0.209908	174	0.33385	72/61/0	nan	nan	nan	0
Europe_FLOW_Eigen_Chr04_Hb13	FLOW	Chr07_Occ	755228	T	C	0.232448	174	2.749802	74/52/2	nan	nan	nan	0
Europe_FLOW_Eigen_Chr04_Hb13	FLOW	Chr07_Occ	755297	C	T	0.171472	174	0.301715	95/48/0	nan	nan	nan	0
Europe_FLOW_Eigen_Chr04_Hb13	FLOW	Chr07_Occ	755304	T	C	0.224645	174	0.059372	69/58/0	nan	nan	nan	0
Europe_FLOW_Eigen_Chr04_Hb13	FLOW	Chr07_Occ	755341	C	A	0.251155	174	0.161783	70/47/3	nan	nan	nan	0
Europe_FLOW_Eigen_Chr04_Hb13	FLOW	Chr07_Occ	755362	C	T	0.30179	174	0.411986	45/73/0	nan	nan	nan	0
Europe_FLOW_Eigen_Chr04_Hb13	FLOW	Chr07_Occ	755363	T	A	0.199012	174	0.093637	68/52/0	nan	nan	nan	0
Europe_FLOW_Eigen_Chr04_Hb13	FLOW	Chr07_Occ	755423	C	T	0.221091	174	1.129596	62/45/1	nan	nan	nan	0
Europe_FLOW_Eigen_Chr04_Hb13	FLOW	Chr07_Occ	756491	G	A	0.17788	174	0.743295	99/51/0	nan	nan	nan	0
Europe_FLOW_Eigen_Chr04_Hb13	FLOW	Chr07_Occ	756499	G	T	0.195376	174	0.059122	81/58/0	nan	nan	nan	0
Europe_FLOW_Eigen_Chr04_Hb13	FLOW	Chr07_Occ	756514	A	G	0.166864	174	0.448706	101/45/0	nan	nan	nan	0
Europe_FLOW_Eigen_Chr04_Hb13	FLOW	Chr07_Occ	756544	A	G	0.217172	174	0.206858	78/60/0	nan	nan	nan	0
Europe_FLOW_Eigen_Chr04_Hb13	FLOW	Chr07_Occ	756577	G	A	0.182052	174	0.164005	90/46/0	nan	nan	nan	0
Europe_FLOW_Eigen_Chr04_Hb13	FLOW	Chr07_Occ	756595	C	T	0.204489	174	0.54808	82/60/0	nan	nan	nan	0
Europe_FLOW_Eigen_Chr04_Hb13	FLOW	Chr07_Occ	756619	G	C	0.217008	174	0.949788	69/59/1	nan	nan	nan	0
Europe_FLOW_Eigen_Chr04_Hb13	FLOW	Chr07_Occ	756624	T	C	0.279047	174	0.634137	47/70/1	nan	nan	nan	0
Europe_FLOW_Eigen_Chr04_Hb13	FLOW	Chr07_Occ	756633	T	C	0.220161	174	0.01821	57/60/1	nan	nan	nan	0
Europe_FLOW_Eigen_Chr04_Hb13	FLOW	Chr07_Occ	756652	A	G	0.198786	174	1.049613	59/53/0	nan	nan	nan	0
Europe_FLOW_Eigen_Chr04_Hb13	FLOW	Chr07_Occ	756684	A	C	0.236015	174	0.17558	48/55/1	nan	nan	nan	0
Europe_FLOW_Eigen_Chr04_Hb13	FLOW	Chr07_Occ	756713	C	T	0.287282	174	2.336577	52/73/0	nan	nan	nan	0
Europe_FLOW_Eigen_Chr04_Hb13	FLOW	Chr07_Occ	756765	C	A	0.212936	174	1.385315	77/59/0	nan	nan	nan	0
Europe_FLOW_Eigen_Chr04_Hb13	FLOW	Chr07_Occ	756827	C	T	0.222197	174	0.432978	78/66/0	nan	nan	nan	0
Europe_FLOW_Eigen_Chr04_Hb13	FLOW	Chr07_Occ	756866	G	A	0.177092	174	0.00873	102/50/0	nan	nan	nan	0
Europe_FLOW_Eigen_Chr04_Hb13	FLOW	Chr07_Occ	757033	C	T	0.211512	174	0.380595	57/50/0	nan	nan	nan	0
Europe_FLOW_Eigen_Chr04_Hb13	FLOW	Chr07_Occ	757057	C	T	0.21227	174	1.17234	52/48/0	nan	nan	nan	0
Europe_FLOW_Eigen_Chr04_Hb13	FLOW	Chr07_Occ	763541	G	C	0.200329	174	0.357618	76/54/0	nan	nan	nan	0
Europe_FLOW_Eigen_Chr04_Hb13	FLOW	Chr07_Occ	763560	C	T	0.21145	174	0.990271	74/60/0	nan	nan	nan	0
Europe_FLOW_Eigen_Chr04_Hb13	FLOW	Chr07_Occ	763603	C	T	0.215912	174	1.153133	69/60/0	nan	nan	nan	0
Europe_FLOW_Eigen_Chr04_Hb13	FLOW	Chr07_Occ	763664	A	G	0.186405	174	0.27919	73/48/0	nan	nan	nan	0
Europe_FLOW_Eigen_Chr04_Hb13	FLOW	Chr07_Occ	765466	G	T	0.170914	174	0.322655	105/48/0	nan	nan	nan	0
Europe_FLOW_Eigen_Chr04_Hb13	FLOW	Chr07_Occ	765607	A	G	0.270466	174	0.000553	51/49/0	nan	nan	nan	0
Europe_FLOW_Eigen_Chr04_Hb13	FLOW	Chr07_Occ	765735	G	A	0.283435	174	0.298248	57/70/0	nan	nan	nan	0
Europe_FLOW_Eigen_Chr04_Hb13	FLOW	Chr07_Occ	765809	C	G	0.24522	174	0.021511	84/47/4	nan	nan	nan	0
Europe_FLOW_Eigen_Chr04_Hb13	FLOW	Chr07_Occ	765821	T	C	0.232118	174	0.089602	73/63/0	nan	nan	nan	0
Europe_FLOW_Eigen_Chr04_Hb13	FLOW	Chr07_Occ	765829	A	G	0.184941	174	0.187947	79/45/0	nan	nan	nan	0
Europe_FLOW_Eigen_Chr04_Hb13	FLOW	Chr07_Occ	766095	G	T	0.302843	174	4.696488	46/75/0	4.759401	-0.732229	0.349713	2
Europe_FLOW_Eigen_Chr04_Hb13	FLOW	Chr07_Occ	767188	T	G	0.25959	174	0.005299	47/46/0	nan	nan	nan	0
Europe_FLOW_Eigen_Chr04_Hb13	FLOW	Chr07_Occ	769187	G	A	0.24044	174	0.024243	52/45/0	nan	nan	nan	0
Europe_FLOW_Eigen_Chr04_Hb13	FLOW	Chr07_Occ	769201	C	T	0.248297	174	0.089172	48/48/0	nan	nan	nan	0
Europe_FLOW_Eigen_Chr04_Hb13	FLOW	Chr07_Occ	769202	G	A	0.226099	174	0.002803	47/45/0	nan	nan	nan	0
Europe_FLOW_Eigen_Chr04_Hb13	FLOW	Chr07_Occ	769206	C	G	0.24532	174	0.382622	49/49/0	nan	nan	nan	0
Europe_FLOW_Eigen_Chr04_Hb13	FLOW	Chr07_Occ	769207	A	G	0.217678	174	0.005423	50/45/0	nan	nan	nan	0
Europe_FLOW_Eigen_Chr04_Hb13	FLOW	Chr07_Occ	769711	G	A	0.243643	174	0.815033	45/52/0	nan	nan	nan	0
Europe_FLOW_Eigen_Chr04_Hb13	FLOW	Chr07_Occ	769753	T	C	0.205869	174	0.595761	62/52/0	nan	nan	nan	0
Europe_FLOW_Eigen_Chr04_Hb13	FLOW	Chr07_Occ	769757	C	T	0.222721	174	0.600274	55/56/0	nan	nan	nan	0
Europe_FLOW_Eigen_Chr04_Hb13	FLOW	Chr07_Occ	769762	C	T	0.217134	174	0.387498	56/51/0	nan	nan	nan	0
Europe_FLOW_Eigen_Chr04_Hb13	FLOW	Chr07_Occ	769770	A	C	0.217467	174	1.107877	60/53/0	nan	nan	nan	0
Europe_FLOW_Eigen_Chr04_Hb13	FLOW	Chr07_Occ	769906	G	A	0.212427	174	0.198437	52/48/0	nan	nan	nan	0
Europe_FLOW_Eigen_Chr04_Hb13	FLOW	Chr07_Occ	770751	A	G	0.218658	174	0.126191	64/50/0	nan	nan	nan	0
Europe_FLOW_Eigen_Chr04_Hb13	FLOW	Chr07_Occ	770940	T	C	0.245084	174	0.260466	78/61/0	nan	nan	nan	0
Europe_FLOW_Eigen_Chr04_Hb13	FLOW	Chr07_Occ	771013	T	C	0.246555	174	0.10629	74/60/2	nan	nan	nan	0
Europe_FLOW_Eigen_Chr04_Hb13	FLOW	Chr07_Occ	772028	T	A	0.187978	174	2.42266	66/50/0	nan	nan	nan	0
Europe_FLOW_Eigen_Chr04_Hb13	FLOW	Chr07_Occ	772104	G	T	0.235525	174	0.073604	65/60/1	nan	nan	nan	0
Europe_FLOW_Eigen_Chr04_Hb13	FLOW	Chr07_Occ	772105	C	T	0.18248	174	1.982172	74/49/0	nan	nan	nan	0
Europe_FLOW_Eigen_Chr04_Hb13	FLOW	Chr07_Occ	772146	G	T	0.180718	174	2.187403	103/47/0	nan	nan	nan	0
Europe_FLOW_Eigen_Chr04_Hb13	FLOW	Chr07_Occ	772173	T	C	0.187047	174	0.423025	64/47/0	nan	nan	nan	0
Europe_FLOW_Eigen_Chr04_Hb13	FLOW	Chr07_Occ	772202	T	G	0.210717	174	0.507832	58/52/0	nan	nan	nan	0
Europe_FLOW_Eigen_Chr04_Hb13	FLOW	Chr07_Occ	772269	T	A	0.219852	174	2.857561	66/61/0	nan	nan	nan	0
Europe_FLOW_Eigen_Chr04_Hb13	FLOW	Chr07_Occ	772761	T	C	0.192635	174	0.037583	70/45/1	nan	nan	nan	0
Europe_FLOW_Eigen_Chr04_Hb13	FLOW	Chr07_Occ	772764	T	A	0.22775	174	0.373027	68/56/0	nan	nan	nan	0
Europe_FLOW_Eigen_Chr04_Hb13	FLOW	Chr07_Occ	772919	T	G	0.352405	174	0.011157	46/50/3	nan	nan	nan	0
Europe_FLOW_Eigen_Chr04_Hb13	FLOW	Chr07_Occ	772949	C	A	0.226252	174	0.133655	54/52/0	nan	nan	nan	0
Europe_FLOW_Eigen_Chr04_Hb13	FLOW	Chr07_Occ	775543	G	A	0.173467	174	0.016282	92/45/0	nan	nan	nan	0
Europe_FLOW_Eigen_Chr04_Hb13	FLOW	Chr07_Occ	775554	A	G	0.17212	174	0.126657	95/46/0	nan	nan	nan	0
Europe_FLOW_Eigen_Chr04_Hb13	FLOW	Chr07_Occ	775586	C	T	0.186284	174	0.060553	72/48/0	nan	nan	nan	0
Europe_FLOW_Eigen_Chr04_Hb13	FLOW	Chr07_Occ	775588	A	G	0.182328	174	0.021074	75/48/0	nan	nan	nan	0
Europe_FLOW_Eigen_Chr04_Hb13	FLOW	Chr07_Occ	775589	T	C	0.180732	174	0.017467	98/48/0	nan	nan	nan	0
Europe_FLOW_Eigen_Chr04_Hb13	FLOW	Chr07_Occ	775596	C	T	0.181398	174	0.036902	100/51/0	nan	nan	nan	0
Europe_FLOW_Eigen_Chr04_Hb13	FLOW	Chr07_Occ	775619	C	G	0.188172	174	0.021893	81/51/0	nan	nan	nan	0
Europe_FLOW_Eigen_Chr04_Hb13	FLOW	Chr07_Occ	775623	G	T	0.242489	174	1.083577	69/55/0	nan	nan	nan	0
Europe_FLOW_Eigen_Chr04_Hb13	FLOW	Chr07_Occ	776046	A	G	0.248258	174	0.013838	47/56/0	nan	nan	nan	0
Europe_FLOW_Eigen_Chr04_Hb13	FLOW	Chr07_Occ	776132	A	G	0.2647	174	0.400655	52/49/0	nan	nan	nan	0
Europe_FLOW_Eigen_Chr04_Hb13	FLOW	Chr07_Occ	776452	T	A	0.200609	174	0.999669	74/55/0	nan	nan	nan	0
Europe_FLOW_Eigen_Chr04_Hb13	FLOW	Chr07_Occ	776510	A	T	0.191942	174	0.015337	79/55/0	nan	nan	nan	0
Europe_FLOW_Eigen_Chr04_Hb13	FLOW	Chr07_Occ	776541	A	G	0.205845	174	0.036203	75/55/0	nan	nan	nan	0
Europe_FLOW_Eigen_Chr04_Hb13	FLOW	Chr07_Occ	776546	G	A	0.238081	174	0.015345	66/62/0	nan	nan	nan	0
Europe_FLOW_Eigen_Chr04_Hb13	FLOW	Chr07_Occ	776565	G	C	0.230044	174	0.667367	65/65/0	nan	nan	nan	0
Europe_FLOW_Eigen_Chr04_Hb13	FLOW	Chr07_Occ	776598	T	G	0.239818	174	0.550692	73/58/2	nan	nan	nan	0
Europe_FLOW_Eigen_Chr04_Hb13	FLOW	Chr07_Occ	776614	T	G	0.218193	174	0.215671	79/51/1	nan	nan	nan	0
Europe_FLOW_Eigen_Chr04_Hb13	FLOW	Chr07_Occ	776787	T	G	0.181926	174	0.157562	72/46/0	nan	nan	nan	0
Europe_FLOW_Eigen_Chr04_Hb13	FLOW	Chr07_Occ	776799	C	G	0.188882	174	0.008874	80/46/0	nan	nan	nan	0
Europe_FLOW_Eigen_Chr04_Hb13	FLOW	Chr07_Occ	776806	A	T	0.184947	174	0.230624	76/45/0	nan	nan	nan	0
Europe_FLOW_Eigen_Chr04_Hb13	FLOW	Chr07_Occ	776940	G	A	0.265601	174	1.870609	64/72/0	nan	nan	nan	0
Europe_FLOW_Eigen_Chr04_Hb13	FLOW	Chr07_Occ	776960	C	A	0.306081	174	0.059369	60/64/4	nan	nan	nan	0
Europe_FLOW_Eigen_Chr04_Hb13	FLOW	Chr07_Occ	777245	A	G	0.189492	174	0.059357	72/46/0	nan	nan	nan	0
Europe_FLOW_Eigen_Chr04_Hb13	FLOW	Chr07_Occ	779182	C	T	0.183964	174	0.024295	84/50/0	nan	nan	nan	0
Europe_FLOW_Eigen_Chr04_Hb13	FLOW	Chr07_Occ	779617	G	A	0.34601	174	0.584783	57/45/8	nan	nan	nan	0
Europe_FLOW_Eigen_Chr04_Hb13	FLOW	Chr07_Occ	780216	A	G	0.374197	174	0.319818	52/49/10	nan	nan	nan	0
Europe_FLOW_Eigen_Chr04_Hb13	FLOW	Chr07_Occ	780227	G	A	0.369266	174	0.489347	53/47/8	nan	nan	nan	0
Europe_FLOW_Eigen_Chr04_Hb13	FLOW	Chr07_Occ	780230	T	C	0.382506	174	0.303559	48/48/9	nan	nan	nan	0
Europe_FLOW_Eigen_Chr04_Hb13	FLOW	Chr07_Occ	780242	C	T	0.340956	174	0.176499	50/51/8	nan	nan	nan	0
Europe_FLOW_Eigen_Chr04_Hb13	FLOW	Chr07_Occ	780258	G	A	0.388815	174	0.438796	46/48/11	nan	nan	nan	0
Europe_FLOW_Eigen_Chr04_Hb13	FLOW	Chr07_Occ	780259	C	T	0.302632	174	0.043537	73/46/2	nan	nan	nan	0
Europe_FLOW_Eigen_Chr04_Hb13	FLOW	Chr07_Occ	780260	T	C	0.366089	174	0.521923	51/46/11	nan	nan	nan	0
Europe_FLOW_Eigen_Chr04_Hb13	FLOW	Chr07_Occ	780268	T	C	0.189054	174	0.326789	91/57/0	nan	nan	nan	0
Europe_FLOW_Eigen_Chr04_Hb13	FLOW	Chr07_Occ	780271	C	T	0.17345	174	0.099664	108/51/0	nan	nan	nan	0
Europe_FLOW_Eigen_Chr04_Hb13	FLOW	Chr07_Occ	780273	T	C	0.30176	174	0.617257	62/74/1	nan	nan	nan	0
Europe_FLOW_Eigen_Chr04_Hb13	FLOW	Chr07_Occ	780286	T	G	0.220919	174	0.028377	78/61/0	nan	nan	nan	0
Europe_FLOW_Eigen_Chr04_Hb13	FLOW	Chr07_Occ	780292	G	A	0.291516	174	1.035241	60/73/1	nan	nan	nan	0
Europe_FLOW_Eigen_Chr04_Hb13	FLOW	Chr07_Occ	780293	A	G	0.210334	174	0.16638	79/56/1	nan	nan	nan	0
Europe_FLOW_Eigen_Chr04_Hb13	FLOW	Chr07_Occ	780302	T	C	0.21306	174	0.099109	80/56/1	nan	nan	nan	0
Europe_FLOW_Eigen_Chr04_Hb13	FLOW	Chr07_Occ	780309	G	A	0.233725	174	0.493916	76/62/1	nan	nan	nan	0
Europe_FLOW_Eigen_Chr04_Hb13	FLOW	Chr07_Occ	780331	C	T	0.204451	174	0.015333	69/51/0	nan	nan	nan	0
Europe_FLOW_Eigen_Chr04_Hb13	FLOW	Chr07_Occ	780335	T	C	0.193756	174	0.021637	78/50/0	nan	nan	nan	0
Europe_FLOW_Eigen_Chr04_Hb13	FLOW	Chr07_Occ	784222	A	G	0.339591	174	0.126907	50/49/7	nan	nan	nan	0
Europe_FLOW_Eigen_Chr04_Hb13	FLOW	Chr07_Occ	788575	G	C	0.301947	174	0.448393	53/56/0	nan	nan	nan	0
Europe_FLOW_Eigen_Chr04_Hb13	FLOW	Chr07_Occ	792476	T	C	0.191311	174	1.742377	73/53/0	nan	nan	nan	0
Europe_FLOW_Eigen_Chr04_Hb13	FLOW	Chr07_Occ	795671	A	C	0.396508	174	1.60881	45/50/15	nan	nan	nan	0
Europe_FLOW_Eigen_Chr04_Hb13	FLOW	Chr07_Occ	800888	G	A	0.244061	174	5.5986	69/62/2	5.576165	0.725624	0.337505	3
Europe_FLOW_Eigen_Chr04_Hb13	FLOW	Chr07_Occ	800962	T	C	0.201855	174	1.501979	60/50/0	nan	nan	nan	0
Europe_FLOW_Eigen_Chr04_Hb13	FLOW	Chr07_Occ	804000	G	A	0.27565	174	0.25817	52/45/0	nan	nan	nan	0
Europe_FLOW_Eigen_Chr04_Hb13	FLOW	Chr07_Occ	804053	C	T	0.277199	174	0.409945	58/45/2	nan	nan	nan	0
Europe_FLOW_Eigen_Chr04_Hb13	FLOW	Chr07_Occ	804085	A	T	0.259592	174	0.206404	62/46/3	nan	nan	nan	0
Europe_FLOW_Eigen_Chr04_Hb13	FLOW	Chr07_Occ	804815	G	A	0.298941	174	0.402511	58/61/0	nan	nan	nan	0
Europe_FLOW_Eigen_Chr04_Hb13	FLOW	Chr07_Occ	804890	T	A	0.283838	174	1.498415	58/52/1	nan	nan	nan	0
Europe_FLOW_Eigen_Chr04_Hb13	FLOW	Chr07_Occ	810867	T	A	0.273217	174	1.754102	50/61/1	nan	nan	nan	0
Europe_FLOW_Eigen_Chr04_Hb13	FLOW	Chr07_Occ	811401	T	A	0.299253	174	0.585718	45/66/1	nan	nan	nan	0
Europe_FLOW_Eigen_Chr04_Hb13	FLOW	Chr07_Occ	811438	C	G	0.250199	174	0.072663	67/49/1	nan	nan	nan	0
Europe_FLOW_Eigen_Chr04_Hb13	FLOW	Chr07_Occ	811444	C	T	0.211658	174	0.123277	73/46/1	nan	nan	nan	0
Europe_FLOW_Eigen_Chr04_Hb13	FLOW	Chr07_Occ	811646	G	A	0.29616	174	1.267614	50/59/0	nan	nan	nan	0
Europe_FLOW_Eigen_Chr04_Hb13	FLOW	Chr07_Occ	811679	C	T	0.300741	174	3.957583	45/59/0	3.905766	-0.613146	0.322675	2
Europe_FLOW_Eigen_Chr04_Hb13	FLOW	Chr07_Occ	811738	T	C	0.209854	174	0.250965	69/49/0	nan	nan	nan	0
Europe_FLOW_Eigen_Chr04_Hb13	FLOW	Chr07_Occ	811747	G	A	0.274671	174	2.3986	53/54/0	nan	nan	nan	0
Europe_FLOW_Eigen_Chr04_Hb13	FLOW	Chr07_Occ	811757	G	A	0.303681	174	0.022402	47/52/1	nan	nan	nan	0
Europe_FLOW_Eigen_Chr04_Hb13	FLOW	Chr07_Occ	815331	C	T	0.254027	174	0.041044	58/49/1	nan	nan	nan	0
Europe_FLOW_Eigen_Chr04_Hb13	FLOW	Chr07_Occ	820133	G	A	0.22363	174	0.061356	82/64/1	nan	nan	nan	0
Europe_FLOW_Eigen_Chr04_Hb13	FLOW	Chr07_Occ	820144	C	T	0.216707	174	0.056223	89/59/0	nan	nan	nan	0
Europe_FLOW_Eigen_Chr04_Hb13	FLOW	Chr07_Occ	820265	T	C	0.192702	174	5.093994	81/59/0	4.963625	-0.753221	0.345024	2
Europe_FLOW_Eigen_Chr04_Hb13	FLOW	Chr07_Occ	820353	G	A	0.295222	174	2.559147	67/83/1	nan	nan	nan	0
Europe_FLOW_Eigen_Chr04_Hb13	FLOW	Chr07_Occ	820418	A	T	0.207839	174	0.054715	99/60/0	nan	nan	nan	0
Europe_FLOW_Eigen_Chr04_Hb13	FLOW	Chr07_Occ	820430	C	A	0.274516	174	0.078157	77/73/2	nan	nan	nan	0
Europe_FLOW_Eigen_Chr04_Hb13	FLOW	Chr07_Occ	820461	G	A	0.195826	174	0.57932	100/56/0	nan	nan	nan	0
Europe_FLOW_Eigen_Chr04_Hb13	FLOW	Chr07_Occ	820562	C	T	0.209575	174	1.714411	91/60/0	nan	nan	nan	0
Europe_FLOW_Eigen_Chr04_Hb13	FLOW	Chr07_Occ	820619	A	C	0.209392	174	0.018259	88/61/0	nan	nan	nan	0
Europe_FLOW_Eigen_Chr04_Hb13	FLOW	Chr07_Occ	820645	C	A	0.222064	174	0.368932	86/66/0	nan	nan	nan	0
Europe_FLOW_Eigen_Chr04_Hb13	FLOW	Chr07_Occ	820673	C	T	0.190756	174	0.583043	92/57/0	nan	nan	nan	0
Europe_FLOW_Eigen_Chr04_Hb13	FLOW	Chr07_Occ	820690	A	G	0.223721	174	0.273485	81/70/0	nan	nan	nan	0
Europe_FLOW_Eigen_Chr04_Hb13	FLOW	Chr07_Occ	820844	T	C	0.197611	174	2.104843	95/61/0	nan	nan	nan	0
Europe_FLOW_Eigen_Chr04_Hb13	FLOW	Chr07_Occ	820845	T	G	0.214226	174	2.764077	89/68/0	nan	nan	nan	0
Europe_FLOW_Eigen_Chr04_Hb13	FLOW	Chr07_Occ	820855	C	G	0.201495	174	3.822604	92/60/0	nan	nan	nan	0
Europe_FLOW_Eigen_Chr04_Hb13	FLOW	Chr07_Occ	820880	G	A	0.202847	174	3.025153	93/63/0	nan	nan	nan	0
Europe_FLOW_Eigen_Chr04_Hb13	FLOW	Chr07_Occ	820934	C	A	0.218964	174	3.30629	86/61/0	nan	nan	nan	0
Europe_FLOW_Eigen_Chr04_Hb13	FLOW	Chr07_Occ	820940	T	C	0.207487	174	3.358986	93/67/0	nan	nan	nan	0
Europe_FLOW_Eigen_Chr04_Hb13	FLOW	Chr07_Occ	820950	G	C	0.206986	174	1.282213	93/59/0	nan	nan	nan	0
Europe_FLOW_Eigen_Chr04_Hb13	FLOW	Chr07_Occ	820962	A	T	0.211599	174	0.184741	88/61/0	nan	nan	nan	0
Europe_FLOW_Eigen_Chr04_Hb13	FLOW	Chr07_Occ	820985	C	G	0.216747	174	0.558449	92/63/0	nan	nan	nan	0
Europe_FLOW_Eigen_Chr04_Hb13	FLOW	Chr07_Occ	821020	G	A	0.336166	174	2.14462	48/101/0	nan	nan	nan	0
Europe_FLOW_Eigen_Chr04_Hb13	FLOW	Chr07_Occ	821022	A	G	0.208131	174	0.955155	94/64/0	nan	nan	nan	0
Europe_FLOW_Eigen_Chr04_Hb13	FLOW	Chr07_Occ	821041	T	C	0.241632	174	0.400047	86/73/2	nan	nan	nan	0
Europe_FLOW_Eigen_Chr04_Hb13	FLOW	Chr07_Occ	821049	A	G	0.242	174	0.185952	86/72/2	nan	nan	nan	0
Europe_FLOW_Eigen_Chr04_Hb13	FLOW	Chr07_Occ	821100	T	C	0.319693	174	0.480576	55/97/0	nan	nan	nan	0
Europe_FLOW_Eigen_Chr04_Hb13	FLOW	Chr07_Occ	821130	A	G	0.180684	174	0.634944	109/56/0	nan	nan	nan	0
Europe_FLOW_Eigen_Chr04_Hb13	FLOW	Chr07_Occ	821169	G	A	0.241424	174	0.084626	80/72/0	nan	nan	nan	0
Europe_FLOW_Eigen_Chr04_Hb13	FLOW	Chr07_Occ	821199	A	C	0.271617	174	0.58501	65/83/0	nan	nan	nan	0
Europe_FLOW_Eigen_Chr04_Hb13	FLOW	Chr07_Occ	821201	T	G	0.265962	174	0.795334	67/82/0	nan	nan	nan	0
Europe_FLOW_Eigen_Chr04_Hb13	FLOW	Chr07_Occ	821226	T	C	0.334471	174	0.198409	45/96/0	nan	nan	nan	0
Europe_FLOW_Eigen_Chr04_Hb13	FLOW	Chr07_Occ	821235	C	G	0.211889	174	1.758111	91/60/0	nan	nan	nan	0
Europe_FLOW_Eigen_Chr04_Hb13	FLOW	Chr07_Occ	821256	C	T	0.18701	174	1.675617	98/58/0	nan	nan	nan	0
Europe_FLOW_Eigen_Chr04_Hb13	FLOW	Chr07_Occ	821278	C	A	0.186752	174	1.372164	100/55/0	nan	nan	nan	0
Europe_FLOW_Eigen_Chr04_Hb13	FLOW	Chr07_Occ	821341	G	A	0.197905	174	0.78942	70/53/0	nan	nan	nan	0
Europe_FLOW_Eigen_Chr04_Hb13	FLOW	Chr07_Occ	821383	A	C	0.212069	174	0.857677	73/50/0	nan	nan	nan	0
Europe_FLOW_Eigen_Chr04_Hb13	FLOW	Chr07_Occ	821393	A	T	0.196838	174	0.376878	84/53/0	nan	nan	nan	0
Europe_FLOW_Eigen_Chr04_Hb13	FLOW	Chr07_Occ	821399	T	C	0.215596	174	3.961778	85/57/0	3.917416	-0.630401	0.324822	2
Europe_FLOW_Eigen_Chr04_Hb13	FLOW	Chr07_Occ	821427	C	T	0.235732	174	3.563143	75/65/0	nan	nan	nan	0
Europe_FLOW_Eigen_Chr04_Hb13	FLOW	Chr07_Occ	821452	C	T	0.1788	174	0.481341	107/49/0	nan	nan	nan	0
Europe_FLOW_Eigen_Chr04_Hb13	FLOW	Chr07_Occ	821476	A	T	0.293788	174	0.10217	61/88/0	nan	nan	nan	0
Europe_FLOW_Eigen_Chr04_Hb13	FLOW	Chr07_Occ	821477	C	T	0.284251	174	5.406759	74/77/1	5.403938	-0.70609	0.30532	1
Europe_FLOW_Eigen_Chr04_Hb13	FLOW	Chr07_Occ	821490	C	T	0.193944	174	8.389424	95/58/0	8.272122	-0.930403	0.331299	2
Europe_FLOW_Eigen_Chr04_Hb13	FLOW	Chr07_Occ	821491	G	C	0.192527	174	0.259054	91/54/0	nan	nan	nan	0
Europe_FLOW_Eigen_Chr04_Hb13	FLOW	Chr07_Occ	821500	C	A	0.189408	174	8.032899	101/55/0	7.872211	-0.887	0.323752	2
Europe_FLOW_Eigen_Chr04_Hb13	FLOW	Chr07_Occ	821523	C	T	0.300506	174	0.084962	61/92/1	nan	nan	nan	0
Europe_FLOW_Eigen_Chr04_Hb13	FLOW	Chr07_Occ	821564	C	T	0.209414	174	0.213617	81/51/0	nan	nan	nan	0
Europe_FLOW_Eigen_Chr04_Hb13	FLOW	Chr07_Occ	821571	C	T	0.20352	174	5.042364	91/56/0	5.013256	-0.692528	0.306863	1
Europe_FLOW_Eigen_Chr04_Hb13	FLOW	Chr07_Occ	821572	A	G	0.19852	174	2.842372	93/54/0	nan	nan	nan	0
Europe_FLOW_Eigen_Chr04_Hb13	FLOW	Chr07_Occ	821580	C	T	0.19198	174	0.160563	99/59/0	nan	nan	nan	0
Europe_FLOW_Eigen_Chr04_Hb13	FLOW	Chr07_Occ	821582	A	C	0.208386	174	2.272574	94/58/0	nan	nan	nan	0
Europe_FLOW_Eigen_Chr04_Hb13	FLOW	Chr07_Occ	821601	C	T	0.291445	174	0.306311	65/82/1	nan	nan	nan	0
Europe_FLOW_Eigen_Chr04_Hb13	FLOW	Chr07_Occ	821643	A	G	0.266949	174	1.058264	66/79/0	nan	nan	nan	0
Europe_FLOW_Eigen_Chr04_Hb13	FLOW	Chr07_Occ	821658	G	C	0.247094	174	3.61749	71/77/0	nan	nan	nan	0
Europe_FLOW_Eigen_Chr04_Hb13	FLOW	Chr07_Occ	821691	G	A	0.188343	174	0.171616	95/56/0	nan	nan	nan	0
Europe_FLOW_Eigen_Chr04_Hb13	FLOW	Chr07_Occ	821697	T	C	0.189401	174	0.570299	100/54/1	nan	nan	nan	0
Europe_FLOW_Eigen_Chr04_Hb13	FLOW	Chr07_Occ	821712	A	G	0.261824	174	0.935795	72/71/0	nan	nan	nan	0
Europe_FLOW_Eigen_Chr04_Hb13	FLOW	Chr07_Occ	821725	A	G	0.247125	174	1.31201	74/72/0	nan	nan	nan	0
Europe_FLOW_Eigen_Chr04_Hb13	FLOW	Chr07_Occ	821746	T	C	0.251507	174	0.434973	74/75/0	nan	nan	nan	0
Europe_FLOW_Eigen_Chr04_Hb13	FLOW	Chr07_Occ	821762	T	G	0.184167	174	0.14814	94/55/0	nan	nan	nan	0
Europe_FLOW_Eigen_Chr04_Hb13	FLOW	Chr07_Occ	821772	A	C	0.187532	174	0.085858	95/56/0	nan	nan	nan	0
Europe_FLOW_Eigen_Chr04_Hb13	FLOW	Chr07_Occ	821773	A	G	0.178369	174	0.298557	110/50/0	nan	nan	nan	0
Europe_FLOW_Eigen_Chr04_Hb13	FLOW	Chr07_Occ	821786	T	C	0.204109	174	0.586686	81/54/0	nan	nan	nan	0
Europe_FLOW_Eigen_Chr04_Hb13	FLOW	Chr07_Occ	821787	T	C	0.206541	174	0.585008	81/55/0	nan	nan	nan	0
Europe_FLOW_Eigen_Chr04_Hb13	FLOW	Chr07_Occ	821796	G	A	0.176784	174	0.047892	104/51/0	nan	nan	nan	0
Europe_FLOW_Eigen_Chr04_Hb13	FLOW	Chr07_Occ	821797	G	A	0.185047	174	0.733935	87/53/0	nan	nan	nan	0
Europe_FLOW_Eigen_Chr04_Hb13	FLOW	Chr07_Occ	821798	T	C	0.205279	174	0.296998	80/51/0	nan	nan	nan	0
Europe_FLOW_Eigen_Chr04_Hb13	FLOW	Chr07_Occ	821804	C	T	0.205525	174	0.063445	75/50/0	nan	nan	nan	0
Europe_FLOW_Eigen_Chr04_Hb13	FLOW	Chr07_Occ	821805	G	T	0.18017	174	0.068127	100/47/0	nan	nan	nan	0
Europe_FLOW_Eigen_Chr04_Hb13	FLOW	Chr07_Occ	821832	A	T	0.183156	174	0.501016	71/46/0	nan	nan	nan	0
Europe_FLOW_Eigen_Chr04_Hb13	FLOW	Chr07_Occ	821844	T	C	0.196969	174	0.023204	73/45/0	nan	nan	nan	0
Europe_FLOW_Eigen_Chr04_Hb13	FLOW	Chr07_Occ	822228	T	G	0.286199	174	2.397683	56/74/0	nan	nan	nan	0
Europe_FLOW_Eigen_Chr04_Hb13	FLOW	Chr07_Occ	822230	G	A	0.259276	174	0.426434	64/60/0	nan	nan	nan	0
Europe_FLOW_Eigen_Chr04_Hb13	FLOW	Chr07_Occ	822231	G	A	0.268639	174	0.900616	66/63/0	nan	nan	nan	0
Europe_FLOW_Eigen_Chr04_Hb13	FLOW	Chr07_Occ	822254	A	T	0.298571	174	0.52844	66/70/2	nan	nan	nan	0
Europe_FLOW_Eigen_Chr04_Hb13	FLOW	Chr07_Occ	822256	T	A	0.184527	174	0.14024	91/50/0	nan	nan	nan	0
Europe_FLOW_Eigen_Chr04_Hb13	FLOW	Chr07_Occ	822271	A	C	0.174411	174	3.70791	104/45/0	nan	nan	nan	0
Europe_FLOW_Eigen_Chr04_Hb13	FLOW	Chr07_Occ	822273	C	A	0.294381	174	0.52548	63/71/2	nan	nan	nan	0
Europe_FLOW_Eigen_Chr04_Hb13	FLOW	Chr07_Occ	823114	A	C	0.195508	174	0.0862	73/52/0	nan	nan	nan	0
Europe_FLOW_Eigen_Chr04_Hb13	FLOW	Chr07_Occ	823948	A	G	0.217375	174	0.216879	79/63/0	nan	nan	nan	0
Europe_FLOW_Eigen_Chr04_Hb13	FLOW	Chr07_Occ	823951	T	C	0.216208	174	0.596912	76/61/0	nan	nan	nan	0
Europe_FLOW_Eigen_Chr04_Hb13	FLOW	Chr07_Occ	825705	A	T	0.248858	174	0.887699	49/62/0	nan	nan	nan	0
Europe_FLOW_Eigen_Chr04_Hb13	FLOW	Chr07_Occ	825744	C	G	0.296896	174	1.787011	49/72/1	nan	nan	nan	0
Europe_FLOW_Eigen_Chr04_Hb13	FLOW	Chr07_Occ	825794	C	A	0.221507	174	2.244747	71/56/0	nan	nan	nan	0
Europe_FLOW_Eigen_Chr04_Hb13	FLOW	Chr07_Occ	825827	G	A	0.236971	174	0.415512	65/59/0	nan	nan	nan	0
Europe_FLOW_Eigen_Chr04_Hb13	FLOW	Chr07_Occ	825864	G	A	0.33009	174	0.314594	46/70/4	nan	nan	nan	0
Europe_FLOW_Eigen_Chr04_Hb13	FLOW	Chr07_Occ	825913	G	A	0.204319	174	0.452434	79/53/1	nan	nan	nan	0
Europe_FLOW_Eigen_Chr04_Hb13	FLOW	Chr07_Occ	825983	G	A	0.29321	174	0.501727	47/59/1	nan	nan	nan	0
Europe_FLOW_Eigen_Chr04_Hb13	FLOW	Chr07_Occ	826073	C	T	0.222373	174	3.885436	45/45/1	3.890605	0.643764	0.338205	3
Europe_FLOW_Eigen_Chr04_Hb13	FLOW	Chr07_Occ	826405	A	C	0.206124	174	0.093053	88/46/2	nan	nan	nan	0
Europe_FLOW_Eigen_Chr04_Hb13	FLOW	Chr07_Occ	826416	C	G	0.251151	174	0.04455	66/67/0	nan	nan	nan	0
Europe_FLOW_Eigen_Chr04_Hb13	FLOW	Chr07_Occ	826510	G	A	0.234305	174	0.828925	80/59/0	nan	nan	nan	0
Europe_FLOW_Eigen_Chr04_Hb13	FLOW	Chr07_Occ	826587	A	T	0.181938	174	0.386394	84/46/0	nan	nan	nan	0
Europe_FLOW_Eigen_Chr04_Hb13	FLOW	Chr07_Occ	826590	T	C	0.253777	174	0.812611	65/72/0	nan	nan	nan	0
Europe_FLOW_Eigen_Chr04_Hb13	FLOW	Chr07_Occ	826618	G	A	0.205797	174	2.146209	76/51/0	nan	nan	nan	0
Europe_FLOW_Eigen_Chr04_Hb13	FLOW	Chr07_Occ	826632	A	G	0.223529	174	0.853748	80/52/0	nan	nan	nan	0
Europe_FLOW_Eigen_Chr04_Hb13	FLOW	Chr07_Occ	829258	C	G	0.306911	174	0.145821	51/57/1	nan	nan	nan	0
Europe_FLOW_Eigen_Chr04_Hb13	FLOW	Chr07_Occ	829796	C	A	0.287828	174	0.812883	62/50/0	nan	nan	nan	0
Europe_FLOW_Eigen_Chr04_Hb13	FLOW	Chr07_Occ	829812	G	A	0.320805	174	1.469776	45/51/0	nan	nan	nan	0
Europe_FLOW_Eigen_Chr04_Hb13	FLOW	Chr07_Occ	830374	G	A	0.232698	174	0.059903	76/45/1	nan	nan	nan	0
Europe_FLOW_Eigen_Chr04_Hb13	FLOW	Chr07_Occ	830733	T	G	0.249866	174	0.262478	59/56/0	nan	nan	nan	0
Europe_FLOW_Eigen_Chr04_Hb13	FLOW	Chr07_Occ	830739	A	G	0.282442	174	9.81528	53/62/1	9.517345	-1.009791	0.347032	2
Europe_FLOW_Eigen_Chr04_Hb13	FLOW	Chr07_Occ	830740	G	A	0.23817	174	0.140428	60/51/0	nan	nan	nan	0
Europe_FLOW_Eigen_Chr04_Hb13	FLOW	Chr07_Occ	832403	C	T	0.277537	174	0.877356	58/45/1	nan	nan	nan	0
Europe_FLOW_Eigen_Chr04_Hb13	FLOW	Chr07_Occ	832405	C	T	0.17896	174	0.318891	91/46/0	nan	nan	nan	0
Europe_FLOW_Eigen_Chr04_Hb13	FLOW	Chr07_Occ	832684	G	A	0.254705	174	1.497292	70/56/3	nan	nan	nan	0
Europe_FLOW_Eigen_Chr04_Hb13	FLOW	Chr07_Occ	832692	C	A	0.231647	174	0.287683	75/46/1	nan	nan	nan	0
Europe_FLOW_Eigen_Chr04_Hb13	FLOW	Chr07_Occ	832851	T	A	0.24235	174	0.000122	75/52/1	nan	nan	nan	0
Europe_FLOW_Eigen_Chr04_Hb13	FLOW	Chr07_Occ	834640	C	T	0.275025	174	0.989113	76/45/1	nan	nan	nan	0
Europe_FLOW_Eigen_Chr04_Hb13	FLOW	Chr07_Occ	834659	A	G	0.272788	174	0.324668	77/46/1	nan	nan	nan	0
Europe_FLOW_Eigen_Chr04_Hb13	FLOW	Chr07_Occ	834680	C	T	0.211807	174	0.065809	87/47/2	nan	nan	nan	0
Europe_FLOW_Eigen_Chr04_Hb13	FLOW	Chr07_Occ	835080	A	C	0.24724	174	0.130434	77/46/2	nan	nan	nan	0
Europe_FLOW_Eigen_Chr04_Hb13	FLOW	Chr07_Occ	835100	G	A	0.235709	174	0.026989	81/47/2	nan	nan	nan	0
Europe_FLOW_Eigen_Chr04_Hb13	FLOW	Chr07_Occ	835192	C	T	0.231556	174	2.107522	84/56/2	nan	nan	nan	0
Europe_FLOW_Eigen_Chr04_Hb13	FLOW	Chr07_Occ	835349	C	T	0.320488	174	0.034535	48/47/7	nan	nan	nan	0
Europe_FLOW_Eigen_Chr04_Hb13	FLOW	Chr07_Occ	838013	T	G	0.307027	174	0.009156	59/46/6	nan	nan	nan	0
Europe_FLOW_Eigen_Chr04_Hb13	FLOW	Chr07_Occ	838133	T	G	0.277696	174	0.30041	46/45/1	nan	nan	nan	0
Europe_FLOW_Eigen_Chr04_Hb13	FLOW	Chr07_Occ	838339	T	C	0.348559	174	0.298132	48/109/2	nan	nan	nan	0
Europe_FLOW_Eigen_Chr04_Hb13	FLOW	Chr07_Occ	838377	A	C	0.229714	174	2.153439	89/70/0	nan	nan	nan	0
Europe_FLOW_Eigen_Chr04_Hb13	FLOW	Chr07_Occ	838455	C	A	0.233425	174	0.048674	87/70/0	nan	nan	nan	0
Europe_FLOW_Eigen_Chr04_Hb13	FLOW	Chr07_Occ	838477	T	A	0.230019	174	0.124989	91/68/0	nan	nan	nan	0
Europe_FLOW_Eigen_Chr04_Hb13	FLOW	Chr07_Occ	838498	C	T	0.316563	174	1.422372	56/94/1	nan	nan	nan	0
Europe_FLOW_Eigen_Chr04_Hb13	FLOW	Chr07_Occ	838520	C	T	0.342704	174	0.378595	47/108/2	nan	nan	nan	0
Europe_FLOW_Eigen_Chr04_Hb13	FLOW	Chr07_Occ	838532	C	T	0.200273	174	0.138876	98/62/0	nan	nan	nan	0
Europe_FLOW_Eigen_Chr04_Hb13	FLOW	Chr07_Occ	838549	C	T	0.211173	174	2.249009	93/64/0	nan	nan	nan	0
Europe_FLOW_Eigen_Chr04_Hb13	FLOW	Chr07_Occ	838610	G	A	0.343679	174	0.057195	55/85/4	nan	nan	nan	0
Europe_FLOW_Eigen_Chr04_Hb13	FLOW	Chr07_Occ	838612	C	G	0.242129	174	1.19218	87/66/1	nan	nan	nan	0
Europe_FLOW_Eigen_Chr04_Hb13	FLOW	Chr07_Occ	838628	C	A	0.258644	174	0.798438	80/77/0	nan	nan	nan	0
Europe_FLOW_Eigen_Chr04_Hb13	FLOW	Chr07_Occ	838629	T	C	0.224292	174	0.190508	87/68/0	nan	nan	nan	0
Europe_FLOW_Eigen_Chr04_Hb13	FLOW	Chr07_Occ	838683	G	A	0.233495	174	0.042935	84/70/0	nan	nan	nan	0
Europe_FLOW_Eigen_Chr04_Hb13	FLOW	Chr07_Occ	838687	T	C	0.190003	174	0.044053	93/57/0	nan	nan	nan	0
Europe_FLOW_Eigen_Chr04_Hb13	FLOW	Chr07_Occ	838752	C	T	0.251288	174	0.024997	80/61/0	nan	nan	nan	0
Europe_FLOW_Eigen_Chr04_Hb13	FLOW	Chr07_Occ	838839	G	A	0.224137	174	3.464155	83/56/2	nan	nan	nan	0
Europe_FLOW_Eigen_Chr04_Hb13	FLOW	Chr07_Occ	838888	G	T	0.241181	174	1.101343	76/54/0	nan	nan	nan	0
Europe_FLOW_Eigen_Chr04_Hb13	FLOW	Chr07_Occ	850371	T	A	0.288311	174	0.078702	52/47/1	nan	nan	nan	0
Europe_FLOW_Eigen_Chr04_Hb13	FLOW	Chr07_Occ	850397	A	C	0.213565	174	0.002426	65/60/0	nan	nan	nan	0
Europe_FLOW_Eigen_Chr04_Hb13	FLOW	Chr07_Occ	850421	A	G	0.257036	174	0.031688	72/56/0	nan	nan	nan	0
Europe_FLOW_Eigen_Chr04_Hb13	FLOW	Chr07_Occ	850432	A	T	0.247569	174	0.055867	71/52/0	nan	nan	nan	0
Europe_FLOW_Eigen_Chr04_Hb13	FLOW	Chr07_Occ	850440	T	C	0.264991	174	0.131097	71/54/0	nan	nan	nan	0
Europe_FLOW_Eigen_Chr04_Hb13	FLOW	Chr07_Occ	850556	A	G	0.239941	174	0.234568	72/65/0	nan	nan	nan	0
Europe_FLOW_Eigen_Chr04_Hb13	FLOW	Chr07_Occ	850575	T	A	0.253798	174	0.117281	76/55/2	nan	nan	nan	0
Europe_FLOW_Eigen_Chr04_Hb13	FLOW	Chr07_Occ	850613	T	C	0.275587	174	0.000108	76/67/2	nan	nan	nan	0
Europe_FLOW_Eigen_Chr04_Hb13	FLOW	Chr07_Occ	850685	C	A	0.275848	174	0.033346	69/72/1	nan	nan	nan	0
Europe_FLOW_Eigen_Chr04_Hb13	FLOW	Chr07_Occ	850758	G	A	0.26344	174	0.01515	63/66/0	nan	nan	nan	0
Europe_FLOW_Eigen_Chr04_Hb13	FLOW	Chr07_Occ	850807	G	T	0.260102	174	0.000506	74/65/0	nan	nan	nan	0
Europe_FLOW_Eigen_Chr04_Hb13	FLOW	Chr07_Occ	850865	T	A	0.266809	174	0.034302	71/72/1	nan	nan	nan	0
Europe_FLOW_Eigen_Chr04_Hb13	FLOW	Chr07_Occ	851030	T	C	0.240308	174	0.944955	90/56/2	nan	nan	nan	0
Europe_FLOW_Eigen_Chr04_Hb13	FLOW	Chr07_Occ	851035	C	A	0.253714	174	0.153295	80/70/0	nan	nan	nan	0
Europe_FLOW_Eigen_Chr04_Hb13	FLOW	Chr07_Occ	851108	G	C	0.1756	174	0.00035	110/47/1	nan	nan	nan	0
Europe_FLOW_Eigen_Chr04_Hb13	FLOW	Chr07_Occ	851133	G	A	0.245127	174	0.624156	86/54/1	nan	nan	nan	0
Europe_FLOW_Eigen_Chr04_Hb13	FLOW	Chr07_Occ	851733	A	T	0.247105	174	0.321499	59/67/0	nan	nan	nan	0
Europe_FLOW_Eigen_Chr04_Hb13	FLOW	Chr07_Occ	852074	G	T	0.269444	174	2.489788	52/64/0	nan	nan	nan	0
Europe_FLOW_Eigen_Chr04_Hb13	FLOW	Chr07_Occ	852798	A	G	0.196837	174	1.080626	59/45/0	nan	nan	nan	0
Europe_FLOW_Eigen_Chr04_Hb13	FLOW	Chr07_Occ	852822	T	C	0.28949	174	0.360576	51/59/2	nan	nan	nan	0
Europe_FLOW_Eigen_Chr04_Hb13	FLOW	Chr07_Occ	852825	G	T	0.205823	174	0.218377	64/49/0	nan	nan	nan	0
Europe_FLOW_Eigen_Chr04_Hb13	FLOW	Chr07_Occ	853975	G	A	0.298548	174	0.457694	76/51/13	nan	nan	nan	0
Europe_FLOW_Eigen_Chr04_Hb13	FLOW	Chr07_Occ	854048	G	T	0.173145	174	1.827289	100/47/0	nan	nan	nan	0
Europe_FLOW_Eigen_Chr04_Hb13	FLOW	Chr07_Occ	854054	C	T	0.383234	174	0.29578	45/54/16	nan	nan	nan	0
Europe_FLOW_Eigen_Chr04_Hb13	FLOW	Chr07_Occ	854077	T	G	0.327932	174	0.062594	53/49/7	nan	nan	nan	0
Europe_FLOW_Eigen_Chr04_Hb13	FLOW	Chr07_Occ	854090	C	T	0.307383	174	0.070214	72/49/4	nan	nan	nan	0
Europe_FLOW_Eigen_Chr04_Hb13	FLOW	Chr07_Occ	854096	G	A	0.382811	174	0.110091	48/53/14	nan	nan	nan	0
Europe_FLOW_Eigen_Chr04_Hb13	FLOW	Chr07_Occ	857035	T	C	0.305112	174	1.440013	58/46/2	nan	nan	nan	0
Europe_FLOW_Eigen_Chr04_Hb13	FLOW	Chr07_Occ	857204	G	C	0.173519	174	0.028197	109/50/0	nan	nan	nan	0
Europe_FLOW_Eigen_Chr04_Hb13	FLOW	Chr07_Occ	857210	A	G	0.176353	174	0.065689	108/50/0	nan	nan	nan	0
Europe_FLOW_Eigen_Chr04_Hb13	FLOW	Chr07_Occ	863454	G	A	0.258278	174	2.00028	76/52/5	nan	nan	nan	0
Europe_FLOW_Eigen_Chr04_Hb13	FLOW	Chr07_Occ	865546	G	T	0.230877	174	3.011351	54/49/1	nan	nan	nan	0
Europe_FLOW_Eigen_Chr04_Hb13	FLOW	Chr07_Occ	866633	A	G	0.238292	174	0.027189	52/49/0	nan	nan	nan	0
Europe_FLOW_Eigen_Chr04_Hb13	FLOW	Chr07_Occ	866634	A	G	0.239428	174	0.074801	51/49/0	nan	nan	nan	0
Europe_FLOW_Eigen_Chr04_Hb13	FLOW	Chr07_Occ	866636	G	T	0.235435	174	0.036852	54/50/0	nan	nan	nan	0
Europe_FLOW_Eigen_Chr04_Hb13	FLOW	Chr07_Occ	866638	C	T	0.288555	174	0.30409	47/61/0	nan	nan	nan	0
Europe_FLOW_Eigen_Chr04_Hb13	FLOW	Chr07_Occ	866656	C	T	0.256895	174	2.628304	50/46/3	nan	nan	nan	0
Europe_FLOW_Eigen_Chr04_Hb13	FLOW	Chr07_Occ	866664	C	A	0.262029	174	0.173676	57/64/0	nan	nan	nan	0
Europe_FLOW_Eigen_Chr04_Hb13	FLOW	Chr07_Occ	866696	G	A	0.249106	174	0.15862	66/64/0	nan	nan	nan	0
Europe_FLOW_Eigen_Chr04_Hb13	FLOW	Chr07_Occ	866701	G	C	0.175371	174	0.848773	97/47/0	nan	nan	nan	0
Europe_FLOW_Eigen_Chr04_Hb13	FLOW	Chr07_Occ	866720	A	G	0.252802	174	2.661756	71/70/1	nan	nan	nan	0
Europe_FLOW_Eigen_Chr04_Hb13	FLOW	Chr07_Occ	866747	C	T	0.275135	174	0.566423	69/74/0	nan	nan	nan	0
Europe_FLOW_Eigen_Chr04_Hb13	FLOW	Chr07_Occ	866782	A	T	0.181343	174	2.861531	106/50/0	nan	nan	nan	0
Europe_FLOW_Eigen_Chr04_Hb13	FLOW	Chr07_Occ	866786	C	A	0.249377	174	0.077155	67/75/0	nan	nan	nan	0
Europe_FLOW_Eigen_Chr04_Hb13	FLOW	Chr07_Occ	866792	T	C	0.26562	174	0.042611	61/74/0	nan	nan	nan	0
Europe_FLOW_Eigen_Chr04_Hb13	FLOW	Chr07_Occ	866801	G	C	0.257356	174	0.796985	67/79/0	nan	nan	nan	0
Europe_FLOW_Eigen_Chr04_Hb13	FLOW	Chr07_Occ	866832	A	G	0.185284	174	0.254303	83/49/0	nan	nan	nan	0
Europe_FLOW_Eigen_Chr04_Hb13	FLOW	Chr07_Occ	866906	C	T	0.24565	174	0.138299	56/51/0	nan	nan	nan	0
Europe_FLOW_Eigen_Chr04_Hb13	FLOW	Chr07_Occ	866912	T	A	0.252229	174	0.232227	56/49/0	nan	nan	nan	0
Europe_FLOW_Eigen_Chr04_Hb13	FLOW	Chr07_Occ	867233	G	C	0.298748	174	0.316612	45/56/1	nan	nan	nan	0
Europe_FLOW_Eigen_Chr04_Hb13	FLOW	Chr07_Occ	868205	A	T	0.197257	174	0.671441	72/52/0	nan	nan	nan	0
Europe_FLOW_Eigen_Chr04_Hb13	FLOW	Chr07_Occ	868526	T	C	0.299955	174	0.305838	45/82/0	nan	nan	nan	0
Europe_FLOW_Eigen_Chr04_Hb13	FLOW	Chr07_Occ	868556	T	C	0.295479	174	0.062603	49/77/0	nan	nan	nan	0
Europe_FLOW_Eigen_Chr04_Hb13	FLOW	Chr07_Occ	868573	T	C	0.271246	174	0.922805	45/63/0	nan	nan	nan	0
Europe_FLOW_Eigen_Chr04_Hb13	FLOW	Chr07_Occ	868618	G	A	0.1974	174	0.274876	59/50/0	nan	nan	nan	0
Europe_FLOW_Eigen_Chr04_Hb13	FLOW	Chr07_Occ	868750	A	G	0.24073	174	0.257354	68/46/2	nan	nan	nan	0
Europe_FLOW_Eigen_Chr04_Hb13	FLOW	Chr07_Occ	868756	C	T	0.308986	174	0.034744	45/52/3	nan	nan	nan	0
Europe_FLOW_Eigen_Chr04_Hb13	FLOW	Chr07_Occ	868794	T	G	0.212414	174	0.823677	60/56/0	nan	nan	nan	0
Europe_FLOW_Eigen_Chr04_Hb13	FLOW	Chr07_Occ	868822	G	A	0.18966	174	1.456359	68/49/0	nan	nan	nan	0
Europe_FLOW_Eigen_Chr04_Hb13	FLOW	Chr07_Occ	869000	C	T	0.303553	174	0.002053	50/50/1	nan	nan	nan	0
Europe_FLOW_Eigen_Chr04_Hb13	FLOW	Chr07_Occ	881342	G	T	0.335621	174	0.007598	51/46/7	nan	nan	nan	0
Europe_FLOW_Eigen_Chr04_Hb13	FLOW	Chr07_Occ	881480	A	G	0.306978	174	0.079534	54/45/3	nan	nan	nan	0
Europe_FLOW_Eigen_Chr04_Hb13	FLOW	Chr07_Occ	881675	A	G	0.253822	174	0.006287	54/61/0	nan	nan	nan	0
Europe_FLOW_Eigen_Chr04_Hb13	FLOW	Chr07_Occ	881706	T	C	0.280677	174	0.082079	68/55/3	nan	nan	nan	0
Europe_FLOW_Eigen_Chr04_Hb13	FLOW	Chr07_Occ	881783	C	G	0.255608	174	1.333412	72/68/1	nan	nan	nan	0
Europe_FLOW_Eigen_Chr04_Hb13	FLOW	Chr07_Occ	881794	C	T	0.250236	174	0.087555	77/53/2	nan	nan	nan	0
Europe_FLOW_Eigen_Chr04_Hb13	FLOW	Chr07_Occ	881800	G	A	0.313263	174	0.743246	57/62/6	nan	nan	nan	0
Europe_FLOW_Eigen_Chr04_Hb13	FLOW	Chr07_Occ	881864	G	T	0.291914	174	0.538132	50/70/0	nan	nan	nan	0
Europe_FLOW_Eigen_Chr04_Hb13	FLOW	Chr07_Occ	881892	T	A	0.27735	174	4.819438	46/69/0	4.81009	-0.754381	0.353581	3
Europe_FLOW_Eigen_Chr04_Hb13	FLOW	Chr07_Occ	882211	G	C	0.304963	174	0.175306	45/51/0	nan	nan	nan	0
Europe_FLOW_Eigen_Chr04_Hb13	FLOW	Chr07_Occ	882257	T	G	0.228103	174	0.104992	70/61/1	nan	nan	nan	0
Europe_FLOW_Eigen_Chr04_Hb13	FLOW	Chr07_Occ	882317	T	C	0.21329	174	0.50755	94/54/1	nan	nan	nan	0
Europe_FLOW_Eigen_Chr04_Hb13	FLOW	Chr07_Occ	882357	A	G	0.215537	174	0.161673	87/52/0	nan	nan	nan	0
Europe_FLOW_Eigen_Chr04_Hb13	FLOW	Chr07_Occ	882434	A	G	0.236027	174	0.11341	86/55/0	nan	nan	nan	0
Europe_FLOW_Eigen_Chr04_Hb13	FLOW	Chr07_Occ	882472	T	A	0.301509	174	0.535246	64/71/0	nan	nan	nan	0
Europe_FLOW_Eigen_Chr04_Hb13	FLOW	Chr07_Occ	882485	G	A	0.209068	174	0.094975	80/57/0	nan	nan	nan	0
Europe_FLOW_Eigen_Chr04_Hb13	FLOW	Chr07_Occ	882497	A	G	0.308975	174	0.629264	52/67/2	nan	nan	nan	0
Europe_FLOW_Eigen_Chr04_Hb13	FLOW	Chr07_Occ	882548	C	A	0.228383	174	0.093868	71/67/0	nan	nan	nan	0
Europe_FLOW_Eigen_Chr04_Hb13	FLOW	Chr07_Occ	882563	G	A	0.23374	174	0.001381	76/68/0	nan	nan	nan	0
Europe_FLOW_Eigen_Chr04_Hb13	FLOW	Chr07_Occ	882568	T	C	0.199208	174	0.185236	83/55/0	nan	nan	nan	0
Europe_FLOW_Eigen_Chr04_Hb13	FLOW	Chr07_Occ	882578	T	A	0.202966	174	0.053827	79/59/0	nan	nan	nan	0
Europe_FLOW_Eigen_Chr04_Hb13	FLOW	Chr07_Occ	882582	G	A	0.201138	174	0.120368	83/57/0	nan	nan	nan	0
Europe_FLOW_Eigen_Chr04_Hb13	FLOW	Chr07_Occ	882612	G	A	0.220395	174	0.473828	80/64/0	nan	nan	nan	0
Europe_FLOW_Eigen_Chr04_Hb13	FLOW	Chr07_Occ	882616	G	A	0.220598	174	0.022919	91/51/3	nan	nan	nan	0
Europe_FLOW_Eigen_Chr04_Hb13	FLOW	Chr07_Occ	882626	G	T	0.212986	174	0.047678	87/63/0	nan	nan	nan	0
Europe_FLOW_Eigen_Chr04_Hb13	FLOW	Chr07_Occ	882631	T	C	0.210372	174	0.048849	86/60/0	nan	nan	nan	0
Europe_FLOW_Eigen_Chr04_Hb13	FLOW	Chr07_Occ	882642	C	T	0.232424	174	0.234636	75/66/0	nan	nan	nan	0
Europe_FLOW_Eigen_Chr04_Hb13	FLOW	Chr07_Occ	882689	T	C	0.227975	174	1.753409	80/66/0	nan	nan	nan	0
Europe_FLOW_Eigen_Chr04_Hb13	FLOW	Chr07_Occ	882691	T	C	0.195238	174	0.004263	96/52/0	nan	nan	nan	0
Europe_FLOW_Eigen_Chr04_Hb13	FLOW	Chr07_Occ	882718	C	A	0.194007	174	0.935479	97/51/0	nan	nan	nan	0
Europe_FLOW_Eigen_Chr04_Hb13	FLOW	Chr07_Occ	882729	A	T	0.278647	174	0.80416	69/80/2	nan	nan	nan	0
Europe_FLOW_Eigen_Chr04_Hb13	FLOW	Chr07_Occ	882734	G	A	0.222732	174	0.070442	87/64/0	nan	nan	nan	0
Europe_FLOW_Eigen_Chr04_Hb13	FLOW	Chr07_Occ	882764	T	C	0.371156	174	0.847181	45/96/7	nan	nan	nan	0
Europe_FLOW_Eigen_Chr04_Hb13	FLOW	Chr07_Occ	882785	A	G	0.220228	174	1.48476	87/62/0	nan	nan	nan	0
Europe_FLOW_Eigen_Chr04_Hb13	FLOW	Chr07_Occ	882829	A	C	0.270105	174	0.821245	65/76/1	nan	nan	nan	0
Europe_FLOW_Eigen_Chr04_Hb13	FLOW	Chr07_Occ	882847	G	T	0.166837	174	2.14479	105/48/0	nan	nan	nan	0
Europe_FLOW_Eigen_Chr04_Hb13	FLOW	Chr07_Occ	882890	G	A	0.260532	174	1.479651	61/69/0	nan	nan	nan	0
Europe_FLOW_Eigen_Chr04_Hb13	FLOW	Chr07_Occ	882963	C	G	0.225087	174	0.004217	74/65/0	nan	nan	nan	0
Europe_FLOW_Eigen_Chr04_Hb13	FLOW	Chr07_Occ	882976	T	A	0.190875	174	0.243759	77/55/0	nan	nan	nan	0
Europe_FLOW_Eigen_Chr04_Hb13	FLOW	Chr07_Occ	883012	G	T	0.274427	174	0.039833	65/72/0	nan	nan	nan	0
Europe_FLOW_Eigen_Chr04_Hb13	FLOW	Chr07_Occ	883018	G	T	0.232187	174	0.007648	73/58/0	nan	nan	nan	0
Europe_FLOW_Eigen_Chr04_Hb13	FLOW	Chr07_Occ	883040	C	T	0.233325	174	0.855765	67/60/0	nan	nan	nan	0
Europe_FLOW_Eigen_Chr04_Hb13	FLOW	Chr07_Occ	883969	T	A	0.268143	174	0.565718	76/45/3	nan	nan	nan	0
Europe_FLOW_Eigen_Chr04_Hb13	FLOW	Chr07_Occ	885183	C	G	0.217787	174	0.419056	51/48/0	nan	nan	nan	0
Europe_FLOW_Eigen_Chr04_Hb13	FLOW	Chr07_Occ	886641	G	T	0.294781	174	0.052518	48/48/1	nan	nan	nan	0
Europe_FLOW_Eigen_Chr04_Hb13	FLOW	Chr07_Occ	890338	C	T	0.192739	174	3.467581	63/51/0	nan	nan	nan	0
Europe_FLOW_Eigen_Chr04_Hb13	FLOW	Chr07_Occ	890405	G	A	0.236787	174	0.328066	77/47/1	nan	nan	nan	0
Europe_FLOW_Eigen_Chr04_Hb13	FLOW	Chr07_Occ	890409	C	T	0.229123	174	0.36401	80/52/0	nan	nan	nan	0
Europe_FLOW_Eigen_Chr04_Hb13	FLOW	Chr07_Occ	890430	T	C	0.230908	174	0.297625	77/53/3	nan	nan	nan	0
Europe_FLOW_Eigen_Chr04_Hb13	FLOW	Chr07_Occ	890450	A	G	0.229093	174	0.156327	71/46/1	nan	nan	nan	0
Europe_FLOW_Eigen_Chr04_Hb13	FLOW	Chr07_Occ	890479	G	A	0.266974	174	1.527993	72/54/0	nan	nan	nan	0
Europe_FLOW_Eigen_Chr04_Hb13	FLOW	Chr07_Occ	890514	T	C	0.209851	174	1.012272	64/56/0	nan	nan	nan	0
Europe_FLOW_Eigen_Chr04_Hb13	FLOW	Chr07_Occ	890554	A	T	0.216034	174	0.574739	61/57/0	nan	nan	nan	0
Europe_FLOW_Eigen_Chr04_Hb13	FLOW	Chr07_Occ	890602	T	C	0.235634	174	0.092075	70/50/0	nan	nan	nan	0
Europe_FLOW_Eigen_Chr04_Hb13	FLOW	Chr07_Occ	890698	T	A	0.21119	174	1.195342	64/51/0	nan	nan	nan	0
Europe_FLOW_Eigen_Chr04_Hb13	FLOW	Chr07_Occ	890703	T	A	0.247257	174	1.740691	69/50/1	nan	nan	nan	0
Europe_FLOW_Eigen_Chr04_Hb13	FLOW	Chr07_Occ	890714	A	T	0.295249	174	2.022464	62/54/2	nan	nan	nan	0
Europe_FLOW_Eigen_Chr04_Hb13	FLOW	Chr07_Occ	890771	T	G	0.191185	174	0.228148	89/50/0	nan	nan	nan	0
Europe_FLOW_Eigen_Chr04_Hb13	FLOW	Chr07_Occ	891429	T	G	0.239057	174	0.006504	51/54/0	nan	nan	nan	0
Europe_FLOW_Eigen_Chr04_Hb13	FLOW	Chr07_Occ	891553	G	A	0.239696	174	1.08985	57/45/1	nan	nan	nan	0
Europe_FLOW_Eigen_Chr04_Hb13	FLOW	Chr07_Occ	891575	G	A	0.259551	174	0.034826	50/59/1	nan	nan	nan	0
Europe_FLOW_Eigen_Chr04_Hb13	FLOW	Chr07_Occ	897484	A	G	0.266676	174	0.000234	78/47/1	nan	nan	nan	0
Europe_FLOW_Eigen_Chr04_Hb13	FLOW	Chr07_Occ	897504	A	G	0.235616	174	0.56013	73/67/1	nan	nan	nan	0
Europe_FLOW_Eigen_Chr04_Hb13	FLOW	Chr07_Occ	897523	G	A	0.231594	174	0.054606	73/67/0	nan	nan	nan	0
Europe_FLOW_Eigen_Chr04_Hb13	FLOW	Chr07_Occ	897553	C	G	0.21788	174	1.885849	79/51/1	nan	nan	nan	0
Europe_FLOW_Eigen_Chr04_Hb13	FLOW	Chr07_Occ	897865	A	C	0.301781	174	2.017763	57/45/2	nan	nan	nan	0
Europe_FLOW_Eigen_Chr04_Hb13	FLOW	Chr07_Occ	900920	T	C	0.252788	174	0.003898	70/51/3	nan	nan	nan	0
Europe_FLOW_Eigen_Chr04_Hb13	FLOW	Chr07_Occ	904168	C	T	0.329877	174	0.00659	50/45/8	nan	nan	nan	0
Europe_FLOW_Eigen_Chr04_Hb13	FLOW	Chr07_Occ	904877	T	G	0.250851	174	0.638309	82/45/5	nan	nan	nan	0
Europe_FLOW_Eigen_Chr04_Hb13	FLOW	Chr07_Occ	905000	G	A	0.196423	174	0.783794	83/55/0	nan	nan	nan	0
Europe_FLOW_Eigen_Chr04_Hb13	FLOW	Chr07_Occ	905005	G	T	0.195783	174	0.233757	81/55/0	nan	nan	nan	0
Europe_FLOW_Eigen_Chr04_Hb13	FLOW	Chr07_Occ	905023	C	T	0.268869	174	0.007631	71/55/3	nan	nan	nan	0
Europe_FLOW_Eigen_Chr04_Hb13	FLOW	Chr07_Occ	905120	G	T	0.305508	174	0.022523	64/50/4	nan	nan	nan	0
Europe_FLOW_Eigen_Chr04_Hb13	FLOW	Chr07_Occ	905183	C	A	0.215715	174	0.881672	79/62/0	nan	nan	nan	0
Europe_FLOW_Eigen_Chr04_Hb13	FLOW	Chr07_Occ	906021	T	C	0.337211	174	1.189282	51/45/8	nan	nan	nan	0
Europe_FLOW_Eigen_Chr04_Hb13	FLOW	Chr07_Occ	909260	G	A	0.317447	174	2.227069	50/54/6	nan	nan	nan	0
Europe_FLOW_Eigen_Chr04_Hb13	FLOW	Chr07_Occ	909419	T	C	0.366542	174	2.410925	45/48/17	nan	nan	nan	0
Europe_FLOW_Eigen_Chr04_Hb13	FLOW	Chr07_Occ	909434	T	C	0.314613	174	0.909137	53/45/6	nan	nan	nan	0
Europe_FLOW_Eigen_Chr04_Hb13	FLOW	Chr07_Occ	909450	C	T	0.282953	174	0.894303	73/48/6	nan	nan	nan	0
Europe_FLOW_Eigen_Chr04_Hb13	FLOW	Chr07_Occ	909471	C	T	0.272933	174	0.116091	72/52/6	nan	nan	nan	0
Europe_FLOW_Eigen_Chr04_Hb13	FLOW	Chr07_Occ	911846	G	A	0.300713	174	1.302894	50/45/3	nan	nan	nan	0
Europe_FLOW_Eigen_Chr04_Hb13	FLOW	Chr07_Occ	912889	C	T	0.220868	174	0.001456	63/47/1	nan	nan	nan	0
Europe_FLOW_Eigen_Chr04_Hb13	FLOW	Chr07_Occ	913037	C	G	0.286666	174	1.146138	53/45/3	nan	nan	nan	0
Europe_FLOW_Eigen_Chr04_Hb13	FLOW	Chr07_Occ	913349	G	A	0.223467	174	0.529332	70/47/1	nan	nan	nan	0
Europe_FLOW_Eigen_Chr04_Hb13	FLOW	Chr07_Occ	913418	T	C	0.234988	174	0.134196	83/60/2	nan	nan	nan	0
Europe_FLOW_Eigen_Chr04_Hb13	FLOW	Chr07_Occ	913426	C	T	0.288074	174	0.044206	71/77/4	nan	nan	nan	0
Europe_FLOW_Eigen_Chr04_Hb13	FLOW	Chr07_Occ	913453	C	T	0.224477	174	0.659971	86/60/1	nan	nan	nan	0
Europe_FLOW_Eigen_Chr04_Hb13	FLOW	Chr07_Occ	913465	C	T	0.251511	174	0.127017	80/71/1	nan	nan	nan	0
Europe_FLOW_Eigen_Chr04_Hb13	FLOW	Chr07_Occ	913467	T	C	0.156547	174	4.781998	115/49/0	4.860762	0.777925	0.369396	2
Europe_FLOW_Eigen_Chr04_Hb13	FLOW	Chr07_Occ	913596	C	A	0.28875	174	2.232194	61/49/1	nan	nan	nan	0
Europe_FLOW_Eigen_Chr04_Hb13	FLOW	Chr07_Occ	913602	G	A	0.296076	174	0.044982	60/46/1	nan	nan	nan	0
Europe_FLOW_Eigen_Chr04_Hb13	FLOW	Chr07_Occ	916315	T	C	0.306796	174	0.273299	48/48/0	nan	nan	nan	0
Europe_FLOW_Eigen_Chr04_Hb13	FLOW	Chr07_Occ	916412	G	T	0.274817	174	0.37954	62/73/1	nan	nan	nan	0
Europe_FLOW_Eigen_Chr04_Hb13	FLOW	Chr07_Occ	916451	T	G	0.184289	174	0.147121	90/55/0	nan	nan	nan	0
Europe_FLOW_Eigen_Chr04_Hb13	FLOW	Chr07_Occ	916475	A	T	0.205914	174	0.146055	83/47/1	nan	nan	nan	0
Europe_FLOW_Eigen_Chr04_Hb13	FLOW	Chr07_Occ	916541	T	C	0.208195	174	0.521451	92/55/1	nan	nan	nan	0
Europe_FLOW_Eigen_Chr04_Hb13	FLOW	Chr07_Occ	916634	C	T	0.210369	174	0.142089	92/61/0	nan	nan	nan	0
Europe_FLOW_Eigen_Chr04_Hb13	FLOW	Chr07_Occ	916682	C	A	0.184509	174	0.00025	86/56/0	nan	nan	nan	0
Europe_FLOW_Eigen_Chr04_Hb13	FLOW	Chr07_Occ	916712	T	G	0.226356	174	0.804529	82/45/1	nan	nan	nan	0
Europe_FLOW_Eigen_Chr04_Hb13	FLOW	Chr07_Occ	916775	C	T	0.266451	174	4.770255	62/55/0	4.973005	-0.719608	0.324902	2
Europe_FLOW_Eigen_Chr04_Hb13	FLOW	Chr07_Occ	918017	C	T	0.305026	174	2.816267	61/82/2	nan	nan	nan	0
Europe_FLOW_Eigen_Chr04_Hb13	FLOW	Chr07_Occ	918047	T	C	0.289987	174	1.603435	67/80/3	nan	nan	nan	0
Europe_FLOW_Eigen_Chr04_Hb13	FLOW	Chr07_Occ	918062	T	C	0.280253	174	0.245997	64/87/0	nan	nan	nan	0
Europe_FLOW_Eigen_Chr04_Hb13	FLOW	Chr07_Occ	918064	G	A	0.296085	174	0.593553	65/81/2	nan	nan	nan	0
Europe_FLOW_Eigen_Chr04_Hb13	FLOW	Chr07_Occ	918087	G	A	0.282905	174	0.091171	66/82/1	nan	nan	nan	0
Europe_FLOW_Eigen_Chr04_Hb13	FLOW	Chr07_Occ	918108	T	C	0.289194	174	0.493402	58/83/1	nan	nan	nan	0
Europe_FLOW_Eigen_Chr04_Hb13	FLOW	Chr07_Occ	918180	G	C	0.214634	174	0.009617	86/58/0	nan	nan	nan	0
Europe_FLOW_Eigen_Chr04_Hb13	FLOW	Chr07_Occ	918229	G	A	0.237924	174	0.024913	82/62/1	nan	nan	nan	0
Europe_FLOW_Eigen_Chr04_Hb13	FLOW	Chr07_Occ	918239	A	C	0.252192	174	0.190372	83/61/1	nan	nan	nan	0
Europe_FLOW_Eigen_Chr04_Hb13	FLOW	Chr07_Occ	918242	T	A	0.184738	174	0.285992	95/54/0	nan	nan	nan	0
Europe_FLOW_Eigen_Chr04_Hb13	FLOW	Chr07_Occ	918265	A	G	0.233423	174	0.210028	86/68/0	nan	nan	nan	0
Europe_FLOW_Eigen_Chr04_Hb13	FLOW	Chr07_Occ	918268	G	T	0.242416	174	0.041353	80/68/0	nan	nan	nan	0
Europe_FLOW_Eigen_Chr04_Hb13	FLOW	Chr07_Occ	918292	G	T	0.189697	174	0.10758	97/58/0	nan	nan	nan	0
Europe_FLOW_Eigen_Chr04_Hb13	FLOW	Chr07_Occ	918369	T	C	0.256902	174	0.387008	78/60/4	nan	nan	nan	0
Europe_FLOW_Eigen_Chr04_Hb13	FLOW	Chr07_Occ	918652	G	T	0.294319	174	1.479487	49/75/0	nan	nan	nan	0
Europe_FLOW_Eigen_Chr04_Hb13	FLOW	Chr07_Occ	918739	T	G	0.203142	174	0.241751	75/52/0	nan	nan	nan	0
Europe_FLOW_Eigen_Chr04_Hb13	FLOW	Chr07_Occ	918867	C	T	0.268586	174	0.030563	71/57/0	nan	nan	nan	0
Europe_FLOW_Eigen_Chr04_Hb13	FLOW	Chr07_Occ	919146	G	A	0.243839	174	1.836367	52/56/0	nan	nan	nan	0
Europe_FLOW_Eigen_Chr04_Hb13	FLOW	Chr07_Occ	921475	A	T	0.215114	174	1.030072	52/46/0	nan	nan	nan	0
Europe_FLOW_Eigen_Chr04_Hb13	FLOW	Chr07_Occ	922557	C	T	0.232309	174	0.060923	84/50/0	nan	nan	nan	0
Europe_FLOW_Eigen_Chr04_Hb13	FLOW	Chr07_Occ	930122	A	T	0.283999	174	3.582101	61/53/3	nan	nan	nan	0
Europe_FLOW_Eigen_Chr04_Hb13	FLOW	Chr07_Occ	930141	C	G	0.286646	174	2.358394	55/60/0	nan	nan	nan	0
Europe_FLOW_Eigen_Chr04_Hb13	FLOW	Chr07_Occ	930180	C	T	0.270951	174	2.120238	54/51/0	nan	nan	nan	0
Europe_FLOW_Eigen_Chr04_Hb13	FLOW	Chr07_Occ	930190	A	T	0.281329	174	2.568476	53/50/0	nan	nan	nan	0
Europe_FLOW_Eigen_Chr04_Hb13	FLOW	Chr07_Occ	930225	T	C	0.305705	174	0.182584	46/51/0	nan	nan	nan	0
Europe_FLOW_Eigen_Chr04_Hb13	FLOW	Chr07_Occ	930499	T	G	0.243639	174	0.76152	57/45/2	nan	nan	nan	0
Europe_FLOW_Eigen_Chr04_Hb13	FLOW	Chr07_Occ	930677	G	A	0.274501	174	0.016886	46/66/0	nan	nan	nan	0
Europe_FLOW_Eigen_Chr04_Hb13	FLOW	Chr07_Occ	930685	C	T	0.235117	174	1.148865	70/49/0	nan	nan	nan	0
Europe_FLOW_Eigen_Chr04_Hb13	FLOW	Chr07_Occ	930693	G	A	0.21492	174	1.70554	75/53/0	nan	nan	nan	0
Europe_FLOW_Eigen_Chr04_Hb13	FLOW	Chr07_Occ	930697	C	G	0.252468	174	1.423567	70/53/2	nan	nan	nan	0
Europe_FLOW_Eigen_Chr04_Hb13	FLOW	Chr07_Occ	930724	T	C	0.23527	174	0.816379	72/49/2	nan	nan	nan	0
Europe_FLOW_Eigen_Chr04_Hb13	FLOW	Chr07_Occ	930758	G	A	0.234906	174	0.026699	55/61/0	nan	nan	nan	0
Europe_FLOW_Eigen_Chr04_Hb13	FLOW	Chr07_Occ	930764	C	T	0.197455	174	0.046404	61/51/0	nan	nan	nan	0
Europe_FLOW_Eigen_Chr04_Hb13	FLOW	Chr07_Occ	930767	C	T	0.201349	174	0.362178	55/50/0	nan	nan	nan	0
Europe_FLOW_Eigen_Chr04_Hb13	FLOW	Chr07_Occ	930770	T	A	0.196003	174	0.188026	52/50/0	nan	nan	nan	0
Europe_FLOW_Eigen_Chr04_Hb13	FLOW	Chr07_Occ	930772	T	C	0.19762	174	0.067687	50/49/0	nan	nan	nan	0
Europe_FLOW_Eigen_Chr04_Hb13	FLOW	Chr07_Occ	932763	C	T	0.241784	174	0.535889	49/49/0	nan	nan	nan	0
Europe_FLOW_Eigen_Chr04_Hb13	FLOW	Chr07_Occ	932770	T	G	0.253734	174	0.665084	51/55/0	nan	nan	nan	0
Europe_FLOW_Eigen_Chr04_Hb13	FLOW	Chr07_Occ	932776	C	T	0.26022	174	0.9423	53/56/0	nan	nan	nan	0
Europe_FLOW_Eigen_Chr04_Hb13	FLOW	Chr07_Occ	932802	C	T	0.23259	174	1.483464	62/46/0	nan	nan	nan	0
Europe_FLOW_Eigen_Chr04_Hb13	FLOW	Chr07_Occ	932818	T	G	0.214773	174	0.006278	71/46/0	nan	nan	nan	0
Europe_FLOW_Eigen_Chr04_Hb13	FLOW	Chr07_Occ	932826	C	G	0.225313	174	0.008042	70/51/0	nan	nan	nan	0
Europe_FLOW_Eigen_Chr04_Hb13	FLOW	Chr07_Occ	932831	T	C	0.215398	174	1.194199	67/50/0	nan	nan	nan	0
Europe_FLOW_Eigen_Chr04_Hb13	FLOW	Chr07_Occ	932832	T	G	0.222662	174	0.918589	63/52/0	nan	nan	nan	0
Europe_FLOW_Eigen_Chr04_Hb13	FLOW	Chr07_Occ	932856	A	G	0.301098	174	0.096588	54/70/0	nan	nan	nan	0
Europe_FLOW_Eigen_Chr04_Hb13	FLOW	Chr07_Occ	932903	G	T	0.247687	174	0.442137	71/62/0	nan	nan	nan	0
Europe_FLOW_Eigen_Chr04_Hb13	FLOW	Chr07_Occ	932962	T	C	0.250721	174	0.321784	65/64/1	nan	nan	nan	0
Europe_FLOW_Eigen_Chr04_Hb13	FLOW	Chr07_Occ	932999	C	A	0.198828	174	0.75368	83/49/0	nan	nan	nan	0
Europe_FLOW_Eigen_Chr04_Hb13	FLOW	Chr07_Occ	933039	T	G	0.199886	174	0.1966	80/56/0	nan	nan	nan	0
Europe_FLOW_Eigen_Chr04_Hb13	FLOW	Chr07_Occ	933060	C	T	0.204741	174	1.364817	77/51/0	nan	nan	nan	0
Europe_FLOW_Eigen_Chr04_Hb13	FLOW	Chr07_Occ	933098	G	T	0.210407	174	1.20085	65/57/0	nan	nan	nan	0
Europe_FLOW_Eigen_Chr04_Hb13	FLOW	Chr07_Occ	933101	A	T	0.300951	174	0.325836	45/77/0	nan	nan	nan	0
Europe_FLOW_Eigen_Chr04_Hb13	FLOW	Chr07_Occ	937268	G	C	0.168978	174	0.959748	95/46/0	nan	nan	nan	0
Europe_FLOW_Eigen_Chr04_Hb13	FLOW	Chr07_Occ	937320	G	T	0.194168	174	0.15799	76/52/0	nan	nan	nan	0
Europe_FLOW_Eigen_Chr04_Hb13	FLOW	Chr07_Occ	937433	C	T	0.190243	174	0.113364	72/52/0	nan	nan	nan	0
Europe_FLOW_Eigen_Chr04_Hb13	FLOW	Chr07_Occ	937452	G	C	0.251019	174	0.004687	73/45/1	nan	nan	nan	0
Europe_FLOW_Eigen_Chr04_Hb13	FLOW	Chr07_Occ	937596	A	T	0.213823	174	0.936744	76/51/0	nan	nan	nan	0
Europe_FLOW_Eigen_Chr04_Hb13	FLOW	Chr07_Occ	937649	T	C	0.258317	174	0.000978	52/46/1	nan	nan	nan	0
Europe_FLOW_Eigen_Chr04_Hb13	FLOW	Chr07_Occ	937673	G	T	0.274153	174	0.199314	47/47/1	nan	nan	nan	0
Europe_FLOW_Eigen_Chr04_Hb13	FLOW	Chr07_Occ	937816	A	G	0.22548	174	3.732378	64/58/0	nan	nan	nan	0
Europe_FLOW_Eigen_Chr04_Hb13	FLOW	Chr07_Occ	937828	C	T	0.26149	174	0.128219	62/50/2	nan	nan	nan	0
Europe_FLOW_Eigen_Chr04_Hb13	FLOW	Chr07_Occ	937844	G	A	0.218088	174	4.386157	61/54/0	4.44299	-0.699941	0.339654	3
Europe_FLOW_Eigen_Chr04_Hb13	FLOW	Chr07_Occ	937878	T	G	0.221875	174	9.068231	59/53/0	8.900468	-0.99304	0.352577	3
Europe_FLOW_Eigen_Chr04_Hb13	FLOW	Chr07_Occ	943727	A	G	0.246051	174	0.604502	46/47/0	nan	nan	nan	0
Europe_FLOW_Eigen_Chr04_Hb13	FLOW	Chr07_Occ	945268	C	T	0.268962	174	0.915699	54/56/2	nan	nan	nan	0
Europe_FLOW_Eigen_Chr04_Hb13	FLOW	Chr07_Occ	945288	T	C	0.268379	174	1.450517	48/58/1	nan	nan	nan	0
Europe_FLOW_Eigen_Chr04_Hb13	FLOW	Chr07_Occ	946073	A	G	0.230418	174	0.003158	66/48/1	nan	nan	nan	0
Europe_FLOW_Eigen_Chr04_Hb13	FLOW	Chr07_Occ	946827	C	T	0.291421	174	0.278441	56/72/1	nan	nan	nan	0
Europe_FLOW_Eigen_Chr04_Hb13	FLOW	Chr07_Occ	946845	C	T	0.220417	174	0.375182	79/47/0	nan	nan	nan	0
Europe_FLOW_Eigen_Chr04_Hb13	FLOW	Chr07_Occ	946869	C	T	0.226473	174	0.219834	78/47/0	nan	nan	nan	0
Europe_FLOW_Eigen_Chr04_Hb13	FLOW	Chr07_Occ	947300	A	G	0.290706	174	1.318273	51/49/1	nan	nan	nan	0
Europe_FLOW_Eigen_Chr04_Hb13	FLOW	Chr07_Occ	947309	G	A	0.281414	174	0.928115	52/46/3	nan	nan	nan	0
Europe_FLOW_Eigen_Chr04_Hb13	FLOW	Chr07_Occ	947327	G	A	0.289851	174	1.794055	53/51/2	nan	nan	nan	0
Europe_FLOW_Eigen_Chr04_Hb13	FLOW	Chr07_Occ	947356	A	G	0.278214	174	0.145948	53/57/2	nan	nan	nan	0
Europe_FLOW_Eigen_Chr04_Hb13	FLOW	Chr07_Occ	947385	C	T	0.27052	174	1.821668	58/50/1	nan	nan	nan	0
Europe_FLOW_Eigen_Chr04_Hb13	FLOW	Chr07_Occ	947387	G	A	0.27308	174	1.984788	57/51/1	nan	nan	nan	0
Europe_FLOW_Eigen_Chr04_Hb13	FLOW	Chr07_Occ	947437	C	A	0.292065	174	1.250293	48/49/3	nan	nan	nan	0
Europe_FLOW_Eigen_Chr04_Hb13	FLOW	Chr07_Occ	948262	G	A	0.23007	174	0.099467	72/47/1	nan	nan	nan	0
Europe_FLOW_Eigen_Chr04_Hb13	FLOW	Chr07_Occ	948276	C	T	0.262969	174	1.562438	67/52/1	nan	nan	nan	0
Europe_FLOW_Eigen_Chr04_Hb13	FLOW	Chr07_Occ	948279	C	T	0.265524	174	1.33746	65/56/1	nan	nan	nan	0
Europe_FLOW_Eigen_Chr04_Hb13	FLOW	Chr07_Occ	948284	G	C	0.198195	174	0.001085	81/45/0	nan	nan	nan	0
Europe_FLOW_Eigen_Chr04_Hb13	FLOW	Chr07_Occ	948297	G	A	0.281212	174	2.064078	70/63/2	nan	nan	nan	0
Europe_FLOW_Eigen_Chr04_Hb13	FLOW	Chr07_Occ	948301	G	A	0.271245	174	3.452605	71/62/1	nan	nan	nan	0
Europe_FLOW_Eigen_Chr04_Hb13	FLOW	Chr07_Occ	948304	G	A	0.274536	174	2.048288	71/62/1	nan	nan	nan	0
Europe_FLOW_Eigen_Chr04_Hb13	FLOW	Chr07_Occ	948306	C	T	0.274747	174	2.514721	70/61/1	nan	nan	nan	0
Europe_FLOW_Eigen_Chr04_Hb13	FLOW	Chr07_Occ	948309	G	A	0.213938	174	0.000055	84/46/0	nan	nan	nan	0
Europe_FLOW_Eigen_Chr04_Hb13	FLOW	Chr07_Occ	948318	A	C	0.23065	174	0.39896	87/51/2	nan	nan	nan	0
Europe_FLOW_Eigen_Chr04_Hb13	FLOW	Chr07_Occ	948329	G	T	0.324955	174	0.865689	56/66/4	nan	nan	nan	0
Europe_FLOW_Eigen_Chr04_Hb13	FLOW	Chr07_Occ	948330	G	A	0.27985	174	2.220416	67/64/2	nan	nan	nan	0
Europe_FLOW_Eigen_Chr04_Hb13	FLOW	Chr07_Occ	948341	G	A	0.267639	174	0.311142	77/49/3	nan	nan	nan	0
Europe_FLOW_Eigen_Chr04_Hb13	FLOW	Chr07_Occ	948355	A	G	0.284643	174	0.252103	63/68/3	nan	nan	nan	0
Europe_FLOW_Eigen_Chr04_Hb13	FLOW	Chr07_Occ	948364	C	T	0.333219	174	5.597483	45/72/2	5.550178	-0.653796	0.290379	2
Europe_FLOW_Eigen_Chr04_Hb13	FLOW	Chr07_Occ	948379	G	A	0.253542	174	0.389875	83/50/3	nan	nan	nan	0
Europe_FLOW_Eigen_Chr04_Hb13	FLOW	Chr07_Occ	948394	A	G	0.309815	174	0.321558	47/92/0	nan	nan	nan	0
Europe_FLOW_Eigen_Chr04_Hb13	FLOW	Chr07_Occ	948401	C	T	0.166056	174	0.829184	110/47/0	nan	nan	nan	0
Europe_FLOW_Eigen_Chr04_Hb13	FLOW	Chr07_Occ	948408	C	T	0.316898	174	0.788902	57/75/1	nan	nan	nan	0
Europe_FLOW_Eigen_Chr04_Hb13	FLOW	Chr07_Occ	948409	C	T	0.173507	174	0.375961	110/48/1	nan	nan	nan	0
Europe_FLOW_Eigen_Chr04_Hb13	FLOW	Chr07_Occ	948433	T	C	0.292072	174	0.65318	68/89/0	nan	nan	nan	0
[truncated: 132,582 more rows]
