# Supplementary material for: Haploblocks contribute to parallel climate adaptation following global invasion of a cosmopolitan plant
Source: Nat Ecol Evol. 2025 Jul 8;9(8):1441–55. doi: 10.1038/s41559-025-02751-2 (PMC12328208; doi:10.1038/s41559-025-02751-2)
Supplement: Supplementary file 19 — GWAS permutation analysis dataset. [file 41559_2025_2751_MOESM19_ESM.csv]

	start	type_test	test	end	CHR	NAMFLOW_HITS	NAMSEEDMASS	EUR_FLOW	EUR_SEEDMASS	NAM_FLOW_CORRECTED
1	38534246	Chr01_Occ_hb7a1	hb7a1	42254245	Chr01_Occ	0	0	0	0	0
2	26872475	Chr01_Occ_hb7a1	hb7a1	30592474	Chr01_Occ	0	0	0	0	9
3	10946469	Chr01_Occ_hb7a1	hb7a1	14666468	Chr01_Occ	1	0	0	0	5
4	47387775	Chr01_Occ_hb7a1	hb7a1	51107774	Chr01_Occ	1	0	0	0	7
5	58654007	Chr01_Occ_hb7a1	hb7a1	62374006	Chr01_Occ	1	0	0	0	11
6	20413456	Chr01_Occ_hb7a1	hb7a1	24133455	Chr01_Occ	1	0	0	0	8
7	51061932	Chr01_Occ_hb7a1	hb7a1	54781931	Chr01_Occ	0	0	0	0	4
8	60350834	Chr01_Occ_hb7a1	hb7a1	64070833	Chr01_Occ	1	0	0	0	9
9	1010601	Chr01_Occ_hb7a1	hb7a1	4730600	Chr01_Occ	1	0	0	0	1
10	46868905	Chr01_Occ_hb7a1	hb7a1	50588904	Chr01_Occ	1	0	0	0	5
11	27253934	Chr01_Occ_hb7a1	hb7a1	30973933	Chr01_Occ	0	0	0	0	9
12	19764645	Chr01_Occ_hb7a1	hb7a1	23484644	Chr01_Occ	1	0	0	0	8
13	33327968	Chr01_Occ_hb7a1	hb7a1	37047967	Chr01_Occ	1	0	0	0	3
14	9936623	Chr01_Occ_hb7a1	hb7a1	13656622	Chr01_Occ	1	0	0	0	4
15	38177383	Chr01_Occ_hb7a1	hb7a1	41897382	Chr01_Occ	0	0	0	0	0
16	38000599	Chr01_Occ_hb7a1	hb7a1	41720598	Chr01_Occ	0	0	0	0	0
17	52887078	Chr01_Occ_hb7a1	hb7a1	56607077	Chr01_Occ	0	0	0	0	4
18	1242504	Chr01_Occ_hb7a1	hb7a1	4962503	Chr01_Occ	1	0	0	0	1
19	9673481	Chr01_Occ_hb7a1	hb7a1	13393480	Chr01_Occ	1	0	0	0	5
20	52574106	Chr01_Occ_hb7a1	hb7a1	56294105	Chr01_Occ	0	0	0	0	3
21	60096298	Chr01_Occ_hb7a1	hb7a1	63816297	Chr01_Occ	1	0	0	0	9
22	60820898	Chr01_Occ_hb7a1	hb7a1	64540897	Chr01_Occ	1	0	0	0	8
23	8022538	Chr01_Occ_hb7a1	hb7a1	11742537	Chr01_Occ	1	0	0	0	8
24	42810561	Chr01_Occ_hb7a1	hb7a1	46530560	Chr01_Occ	0	0	0	0	7
25	3625275	Chr01_Occ_hb7a1	hb7a1	7345274	Chr01_Occ	0	0	0	0	3
26	53376660	Chr01_Occ_hb7a1	hb7a1	57096659	Chr01_Occ	0	0	0	0	4
27	50325801	Chr01_Occ_hb7a1	hb7a1	54045800	Chr01_Occ	0	0	0	0	3
28	43822894	Chr01_Occ_hb7a1	hb7a1	47542893	Chr01_Occ	0	0	0	0	2
29	51942059	Chr01_Occ_hb7a1	hb7a1	55662058	Chr01_Occ	0	0	0	0	3
30	20365148	Chr01_Occ_hb7a1	hb7a1	24085147	Chr01_Occ	1	0	0	0	8
31	7070814	Chr01_Occ_hb7a1	hb7a1	10790813	Chr01_Occ	0	0	0	0	6
32	17389889	Chr01_Occ_hb7a1	hb7a1	21109888	Chr01_Occ	1	0	0	0	3
33	28429276	Chr01_Occ_hb7a1	hb7a1	32149275	Chr01_Occ	0	0	0	0	8
34	5478984	Chr01_Occ_hb7a1	hb7a1	9198983	Chr01_Occ	0	0	0	0	5
35	47479216	Chr01_Occ_hb7a1	hb7a1	51199215	Chr01_Occ	1	0	0	0	7
36	58942972	Chr01_Occ_hb7a1	hb7a1	62662971	Chr01_Occ	1	0	0	0	11
37	61048629	Chr01_Occ_hb7a1	hb7a1	64768628	Chr01_Occ	1	0	0	0	9
38	20055172	Chr01_Occ_hb7a1	hb7a1	23775171	Chr01_Occ	1	0	0	0	8
39	28496033	Chr01_Occ_hb7a1	hb7a1	32216032	Chr01_Occ	0	0	0	0	8
40	7029880	Chr01_Occ_hb7a1	hb7a1	10749879	Chr01_Occ	0	0	0	0	6
41	57640798	Chr01_Occ_hb7a1	hb7a1	61360797	Chr01_Occ	0	0	0	0	6
42	12416013	Chr01_Occ_hb7a1	hb7a1	16136012	Chr01_Occ	0	0	0	0	4
43	6226655	Chr01_Occ_hb7a1	hb7a1	9946654	Chr01_Occ	0	0	0	0	7
44	30023654	Chr01_Occ_hb7a1	hb7a1	33743653	Chr01_Occ	0	0	0	0	2
45	29732478	Chr01_Occ_hb7a1	hb7a1	33452477	Chr01_Occ	0	0	0	0	6
46	7810881	Chr01_Occ_hb7a1	hb7a1	11530880	Chr01_Occ	1	0	0	0	8
47	48484120	Chr01_Occ_hb7a1	hb7a1	52204119	Chr01_Occ	1	0	0	0	8
48	23082667	Chr01_Occ_hb7a1	hb7a1	26802666	Chr01_Occ	2	0	0	0	12
49	10575326	Chr01_Occ_hb7a1	hb7a1	14295325	Chr01_Occ	1	0	0	0	5
50	14793466	Chr01_Occ_hb7a1	hb7a1	18513465	Chr01_Occ	0	0	0	0	5
51	13448508	Chr01_Occ_hb7a1	hb7a1	17168507	Chr01_Occ	0	0	0	0	4
52	53878430	Chr01_Occ_hb7a1	hb7a1	57598429	Chr01_Occ	0	0	0	0	4
53	39910050	Chr01_Occ_hb7a1	hb7a1	43630049	Chr01_Occ	0	0	0	0	3
54	57341877	Chr01_Occ_hb7a1	hb7a1	61061876	Chr01_Occ	0	0	0	0	6
55	7894392	Chr01_Occ_hb7a1	hb7a1	11614391	Chr01_Occ	1	0	0	0	8
56	52326192	Chr01_Occ_hb7a1	hb7a1	56046191	Chr01_Occ	0	0	0	0	3
57	16602862	Chr01_Occ_hb7a1	hb7a1	20322861	Chr01_Occ	1	0	0	0	4
58	42899709	Chr01_Occ_hb7a1	hb7a1	46619708	Chr01_Occ	0	0	0	0	7
59	53228082	Chr01_Occ_hb7a1	hb7a1	56948081	Chr01_Occ	0	0	0	0	4
60	40814539	Chr01_Occ_hb7a1	hb7a1	44534538	Chr01_Occ	0	0	0	0	5
61	28434895	Chr01_Occ_hb7a1	hb7a1	32154894	Chr01_Occ	0	0	0	0	8
62	48054669	Chr01_Occ_hb7a1	hb7a1	51774668	Chr01_Occ	1	0	0	0	7
63	57279507	Chr01_Occ_hb7a1	hb7a1	60999506	Chr01_Occ	0	0	0	0	6
64	61527059	Chr01_Occ_hb7a1	hb7a1	65247058	Chr01_Occ	1	0	0	0	9
65	48684371	Chr01_Occ_hb7a1	hb7a1	52404370	Chr01_Occ	1	0	0	0	8
66	19149774	Chr01_Occ_hb7a1	hb7a1	22869773	Chr01_Occ	2	0	0	0	6
67	48389749	Chr01_Occ_hb7a1	hb7a1	52109748	Chr01_Occ	1	0	0	0	8
68	59495465	Chr01_Occ_hb7a1	hb7a1	63215464	Chr01_Occ	1	0	0	0	11
69	36422382	Chr01_Occ_hb7a1	hb7a1	40142381	Chr01_Occ	1	0	0	0	1
70	26343086	Chr01_Occ_hb7a1	hb7a1	30063085	Chr01_Occ	0	0	0	0	9
71	22595210	Chr01_Occ_hb7a1	hb7a1	26315209	Chr01_Occ	2	0	0	0	13
72	18138322	Chr01_Occ_hb7a1	hb7a1	21858321	Chr01_Occ	2	0	0	0	3
73	7986446	Chr01_Occ_hb7a1	hb7a1	11706445	Chr01_Occ	1	0	0	0	8
74	19724327	Chr01_Occ_hb7a1	hb7a1	23444326	Chr01_Occ	1	0	0	0	8
75	59071676	Chr01_Occ_hb7a1	hb7a1	62791675	Chr01_Occ	1	0	0	0	11
76	16220729	Chr01_Occ_hb7a1	hb7a1	19940728	Chr01_Occ	1	0	0	0	4
77	53275848	Chr01_Occ_hb7a1	hb7a1	56995847	Chr01_Occ	0	0	0	0	4
78	51943211	Chr01_Occ_hb7a1	hb7a1	55663210	Chr01_Occ	0	0	0	0	3
79	41323699	Chr01_Occ_hb7a1	hb7a1	45043698	Chr01_Occ	0	0	0	0	5
80	36535263	Chr01_Occ_hb7a1	hb7a1	40255262	Chr01_Occ	1	0	0	0	1
81	47899608	Chr01_Occ_hb7a1	hb7a1	51619607	Chr01_Occ	1	0	0	0	7
82	60125634	Chr01_Occ_hb7a1	hb7a1	63845633	Chr01_Occ	1	0	0	0	9
83	56238518	Chr01_Occ_hb7a1	hb7a1	59958517	Chr01_Occ	0	0	0	0	6
84	48145874	Chr01_Occ_hb7a1	hb7a1	51865873	Chr01_Occ	1	0	0	0	7
85	40651868	Chr01_Occ_hb7a1	hb7a1	44371867	Chr01_Occ	0	0	0	0	5
86	49260027	Chr01_Occ_hb7a1	hb7a1	52980026	Chr01_Occ	0	0	0	0	7
87	27651654	Chr01_Occ_hb7a1	hb7a1	31371653	Chr01_Occ	0	0	0	0	9
88	49835823	Chr01_Occ_hb7a1	hb7a1	53555822	Chr01_Occ	0	0	0	0	3
89	39538697	Chr01_Occ_hb7a1	hb7a1	43258696	Chr01_Occ	0	0	0	0	3
90	63408533	Chr01_Occ_hb7a1	hb7a1	67128532	Chr01_Occ	0	0	0	0	2
91	52754511	Chr01_Occ_hb7a1	hb7a1	56474510	Chr01_Occ	0	0	0	0	4
92	28136215	Chr01_Occ_hb7a1	hb7a1	31856214	Chr01_Occ	0	0	0	0	8
93	20191892	Chr01_Occ_hb7a1	hb7a1	23911891	Chr01_Occ	1	0	0	0	8
94	19463194	Chr01_Occ_hb7a1	hb7a1	23183193	Chr01_Occ	2	0	0	0	8
95	7248720	Chr01_Occ_hb7a1	hb7a1	10968719	Chr01_Occ	0	0	0	0	6
96	26711034	Chr01_Occ_hb7a1	hb7a1	30431033	Chr01_Occ	0	0	0	0	8
97	48328515	Chr01_Occ_hb7a1	hb7a1	52048514	Chr01_Occ	1	0	0	0	8
98	18963259	Chr01_Occ_hb7a1	hb7a1	22683258	Chr01_Occ	2	0	0	0	6
99	21390160	Chr01_Occ_hb7a1	hb7a1	25110159	Chr01_Occ	1	0	0	0	8
100	44169752	Chr01_Occ_hb7a1	hb7a1	47889751	Chr01_Occ	0	0	0	0	2
101	49091267	Chr01_Occ_hb7a1	hb7a1	52811266	Chr01_Occ	0	0	0	0	7
102	34923998	Chr01_Occ_hb7a1	hb7a1	38643997	Chr01_Occ	1	0	0	0	2
103	13293433	Chr01_Occ_hb7a1	hb7a1	17013432	Chr01_Occ	0	0	0	0	3
104	29629278	Chr01_Occ_hb7a1	hb7a1	33349277	Chr01_Occ	0	0	0	0	6
105	30645946	Chr01_Occ_hb7a1	hb7a1	34365945	Chr01_Occ	0	0	0	0	1
106	6441089	Chr01_Occ_hb7a1	hb7a1	10161088	Chr01_Occ	0	0	0	0	6
107	4365601	Chr01_Occ_hb7a1	hb7a1	8085600	Chr01_Occ	0	0	0	0	4
108	50045792	Chr01_Occ_hb7a1	hb7a1	53765791	Chr01_Occ	0	0	0	0	3
109	44366973	Chr01_Occ_hb7a1	hb7a1	48086972	Chr01_Occ	0	0	0	0	2
110	27581066	Chr01_Occ_hb7a1	hb7a1	31301065	Chr01_Occ	0	0	0	0	9
111	18335642	Chr01_Occ_hb7a1	hb7a1	22055641	Chr01_Occ	2	0	0	0	3
112	40660034	Chr01_Occ_hb7a1	hb7a1	44380033	Chr01_Occ	0	0	0	0	5
113	87808	Chr01_Occ_hb7a1	hb7a1	3807807	Chr01_Occ	1	0	0	0	1
114	46225438	Chr01_Occ_hb7a1	hb7a1	49945437	Chr01_Occ	1	0	0	0	6
115	24320822	Chr01_Occ_hb7a1	hb7a1	28040821	Chr01_Occ	2	0	0	0	12
116	39990698	Chr01_Occ_hb7a1	hb7a1	43710697	Chr01_Occ	0	0	0	0	5
117	14266051	Chr01_Occ_hb7a1	hb7a1	17986050	Chr01_Occ	0	0	0	0	4
118	47672303	Chr01_Occ_hb7a1	hb7a1	51392302	Chr01_Occ	1	0	0	0	7
119	56985555	Chr01_Occ_hb7a1	hb7a1	60705554	Chr01_Occ	0	0	0	0	5
120	3412604	Chr01_Occ_hb7a1	hb7a1	7132603	Chr01_Occ	0	0	0	0	3
121	9088888	Chr01_Occ_hb7a1	hb7a1	12808887	Chr01_Occ	1	0	0	0	6
122	46575948	Chr01_Occ_hb7a1	hb7a1	50295947	Chr01_Occ	1	0	0	0	5
123	22289947	Chr01_Occ_hb7a1	hb7a1	26009946	Chr01_Occ	2	0	0	0	11
124	43311747	Chr01_Occ_hb7a1	hb7a1	47031746	Chr01_Occ	0	0	0	0	4
125	8093169	Chr01_Occ_hb7a1	hb7a1	11813168	Chr01_Occ	1	0	0	0	8
126	9245656	Chr01_Occ_hb7a1	hb7a1	12965655	Chr01_Occ	1	0	0	0	7
127	24885992	Chr01_Occ_hb7a1	hb7a1	28605991	Chr01_Occ	2	0	0	0	14
128	32160187	Chr01_Occ_hb7a1	hb7a1	35880186	Chr01_Occ	0	0	0	0	2
129	11342515	Chr01_Occ_hb7a1	hb7a1	15062514	Chr01_Occ	1	0	0	0	4
130	36243809	Chr01_Occ_hb7a1	hb7a1	39963808	Chr01_Occ	1	0	0	0	1
131	15427930	Chr01_Occ_hb7a1	hb7a1	19147929	Chr01_Occ	0	0	0	0	3
132	24869050	Chr01_Occ_hb7a1	hb7a1	28589049	Chr01_Occ	2	0	0	0	14
133	2609192	Chr01_Occ_hb7a1	hb7a1	6329191	Chr01_Occ	0	0	0	0	3
134	47695154	Chr01_Occ_hb7a1	hb7a1	51415153	Chr01_Occ	1	0	0	0	7
135	46929488	Chr01_Occ_hb7a1	hb7a1	50649487	Chr01_Occ	1	0	0	0	5
136	46793014	Chr01_Occ_hb7a1	hb7a1	50513013	Chr01_Occ	1	0	0	0	5
137	43780550	Chr01_Occ_hb7a1	hb7a1	47500549	Chr01_Occ	0	0	0	0	2
138	38977800	Chr01_Occ_hb7a1	hb7a1	42697799	Chr01_Occ	0	0	0	0	0
139	7898811	Chr01_Occ_hb7a1	hb7a1	11618810	Chr01_Occ	1	0	0	0	8
140	58042267	Chr01_Occ_hb7a1	hb7a1	61762266	Chr01_Occ	0	0	0	0	7
141	46139279	Chr01_Occ_hb7a1	hb7a1	49859278	Chr01_Occ	1	0	0	0	6
142	51697141	Chr01_Occ_hb7a1	hb7a1	55417140	Chr01_Occ	0	0	0	0	4
143	4110435	Chr01_Occ_hb7a1	hb7a1	7830434	Chr01_Occ	0	0	0	0	4
144	43880682	Chr01_Occ_hb7a1	hb7a1	47600681	Chr01_Occ	0	0	0	0	2
145	41123638	Chr01_Occ_hb7a1	hb7a1	44843637	Chr01_Occ	0	0	0	0	5
146	42517362	Chr01_Occ_hb7a1	hb7a1	46237361	Chr01_Occ	0	0	0	0	6
147	42189929	Chr01_Occ_hb7a1	hb7a1	45909928	Chr01_Occ	0	0	0	0	6
148	917375	Chr01_Occ_hb7a1	hb7a1	4637374	Chr01_Occ	1	0	0	0	1
149	59427694	Chr01_Occ_hb7a1	hb7a1	63147693	Chr01_Occ	1	0	0	0	10
150	59156465	Chr01_Occ_hb7a1	hb7a1	62876464	Chr01_Occ	1	0	0	0	11
151	43497410	Chr01_Occ_hb7a1	hb7a1	47217409	Chr01_Occ	0	0	0	0	4
152	49627001	Chr01_Occ_hb7a1	hb7a1	53347000	Chr01_Occ	0	0	0	0	6
153	5914989	Chr01_Occ_hb7a1	hb7a1	9634988	Chr01_Occ	0	0	0	0	6
154	12196638	Chr01_Occ_hb7a1	hb7a1	15916637	Chr01_Occ	0	0	0	0	4
155	11826533	Chr01_Occ_hb7a1	hb7a1	15546532	Chr01_Occ	0	0	0	0	4
156	41246185	Chr01_Occ_hb7a1	hb7a1	44966184	Chr01_Occ	0	0	0	0	5
157	37062001	Chr01_Occ_hb7a1	hb7a1	40782000	Chr01_Occ	0	0	0	0	0
158	60426220	Chr01_Occ_hb7a1	hb7a1	64146219	Chr01_Occ	1	0	0	0	9
159	20712825	Chr01_Occ_hb7a1	hb7a1	24432824	Chr01_Occ	1	0	0	0	8
160	49431135	Chr01_Occ_hb7a1	hb7a1	53151134	Chr01_Occ	0	0	0	0	6
161	56623274	Chr01_Occ_hb7a1	hb7a1	60343273	Chr01_Occ	0	0	0	0	5
162	59098116	Chr01_Occ_hb7a1	hb7a1	62818115	Chr01_Occ	1	0	0	0	11
163	48223253	Chr01_Occ_hb7a1	hb7a1	51943252	Chr01_Occ	1	0	0	0	8
164	41543124	Chr01_Occ_hb7a1	hb7a1	45263123	Chr01_Occ	0	0	0	0	5
165	30341603	Chr01_Occ_hb7a1	hb7a1	34061602	Chr01_Occ	0	0	0	0	2
166	37757518	Chr01_Occ_hb7a1	hb7a1	41477517	Chr01_Occ	0	0	0	0	0
167	8308515	Chr01_Occ_hb7a1	hb7a1	12028514	Chr01_Occ	1	0	0	0	8
168	48991104	Chr01_Occ_hb7a1	hb7a1	52711103	Chr01_Occ	0	0	0	0	7
169	23437037	Chr01_Occ_hb7a1	hb7a1	27157036	Chr01_Occ	2	0	0	0	11
170	39899930	Chr01_Occ_hb7a1	hb7a1	43619929	Chr01_Occ	0	0	0	0	3
171	32450592	Chr01_Occ_hb7a1	hb7a1	36170591	Chr01_Occ	0	0	0	0	2
172	37141842	Chr01_Occ_hb7a1	hb7a1	40861841	Chr01_Occ	0	0	0	0	0
173	31724721	Chr01_Occ_hb7a1	hb7a1	35444720	Chr01_Occ	0	0	0	0	2
174	4448405	Chr01_Occ_hb7a1	hb7a1	8168404	Chr01_Occ	0	0	0	0	4
175	28015350	Chr01_Occ_hb7a1	hb7a1	31735349	Chr01_Occ	0	0	0	0	8
176	18883291	Chr01_Occ_hb7a1	hb7a1	22603290	Chr01_Occ	2	0	0	0	6
177	35109552	Chr01_Occ_hb7a1	hb7a1	38829551	Chr01_Occ	1	0	0	0	2
178	60405931	Chr01_Occ_hb7a1	hb7a1	64125930	Chr01_Occ	1	0	0	0	9
179	30986720	Chr01_Occ_hb7a1	hb7a1	34706719	Chr01_Occ	0	0	0	0	1
180	1825414	Chr01_Occ_hb7a1	hb7a1	5545413	Chr01_Occ	0	0	0	0	2
181	16127157	Chr01_Occ_hb7a1	hb7a1	19847156	Chr01_Occ	1	0	0	0	4
182	54946249	Chr01_Occ_hb7a1	hb7a1	58666248	Chr01_Occ	0	0	0	0	2
183	34718939	Chr01_Occ_hb7a1	hb7a1	38438938	Chr01_Occ	1	0	0	0	2
184	6504968	Chr01_Occ_hb7a1	hb7a1	10224967	Chr01_Occ	0	0	0	0	6
185	58161445	Chr01_Occ_hb7a1	hb7a1	61881444	Chr01_Occ	0	0	0	0	7
186	36135445	Chr01_Occ_hb7a1	hb7a1	39855444	Chr01_Occ	1	0	0	0	1
187	42455700	Chr01_Occ_hb7a1	hb7a1	46175699	Chr01_Occ	0	0	0	0	6
188	2425037	Chr01_Occ_hb7a1	hb7a1	6145036	Chr01_Occ	0	0	0	0	2
189	59106225	Chr01_Occ_hb7a1	hb7a1	62826224	Chr01_Occ	1	0	0	0	11
190	29999899	Chr01_Occ_hb7a1	hb7a1	33719898	Chr01_Occ	0	0	0	0	2
191	52586375	Chr01_Occ_hb7a1	hb7a1	56306374	Chr01_Occ	0	0	0	0	3
192	62021929	Chr01_Occ_hb7a1	hb7a1	65741928	Chr01_Occ	0	0	0	0	5
193	61903570	Chr01_Occ_hb7a1	hb7a1	65623569	Chr01_Occ	1	0	0	0	8
194	8490937	Chr01_Occ_hb7a1	hb7a1	12210936	Chr01_Occ	1	0	0	0	8
195	6380283	Chr01_Occ_hb7a1	hb7a1	10100282	Chr01_Occ	0	0	0	0	6
196	61704532	Chr01_Occ_hb7a1	hb7a1	65424531	Chr01_Occ	1	0	0	0	8
197	11043365	Chr01_Occ_hb7a1	hb7a1	14763364	Chr01_Occ	1	0	0	0	4
198	53189814	Chr01_Occ_hb7a1	hb7a1	56909813	Chr01_Occ	0	0	0	0	4
199	37923761	Chr01_Occ_hb7a1	hb7a1	41643760	Chr01_Occ	0	0	0	0	0
200	46614077	Chr01_Occ_hb7a1	hb7a1	50334076	Chr01_Occ	1	0	0	0	5
201	8226330	Chr01_Occ_hb7a1	hb7a1	11946329	Chr01_Occ	1	0	0	0	8
202	2846164	Chr01_Occ_hb7a1	hb7a1	6566163	Chr01_Occ	0	0	0	0	3
203	30219906	Chr01_Occ_hb7a1	hb7a1	33939905	Chr01_Occ	0	0	0	0	2
204	11013414	Chr01_Occ_hb7a1	hb7a1	14733413	Chr01_Occ	1	0	0	0	5
205	2798465	Chr01_Occ_hb7a1	hb7a1	6518464	Chr01_Occ	0	0	0	0	3
206	26386055	Chr01_Occ_hb7a1	hb7a1	30106054	Chr01_Occ	0	0	0	0	9
207	56971962	Chr01_Occ_hb7a1	hb7a1	60691961	Chr01_Occ	0	0	0	0	5
208	20346154	Chr01_Occ_hb7a1	hb7a1	24066153	Chr01_Occ	1	0	0	0	8
209	19443907	Chr01_Occ_hb7a1	hb7a1	23163906	Chr01_Occ	2	0	0	0	8
210	53260206	Chr01_Occ_hb7a1	hb7a1	56980205	Chr01_Occ	0	0	0	0	4
211	11109480	Chr01_Occ_hb7a1	hb7a1	14829479	Chr01_Occ	1	0	0	0	4
212	50708395	Chr01_Occ_hb7a1	hb7a1	54428394	Chr01_Occ	0	0	0	0	4
213	19981485	Chr01_Occ_hb7a1	hb7a1	23701484	Chr01_Occ	1	0	0	0	8
214	43445524	Chr01_Occ_hb7a1	hb7a1	47165523	Chr01_Occ	0	0	0	0	4
215	33313811	Chr01_Occ_hb7a1	hb7a1	37033810	Chr01_Occ	1	0	0	0	3
216	4044890	Chr01_Occ_hb7a1	hb7a1	7764889	Chr01_Occ	0	0	0	0	4
217	29298657	Chr01_Occ_hb7a1	hb7a1	33018656	Chr01_Occ	0	0	0	0	6
218	27571887	Chr01_Occ_hb7a1	hb7a1	31291886	Chr01_Occ	0	0	0	0	9
219	5545766	Chr01_Occ_hb7a1	hb7a1	9265765	Chr01_Occ	0	0	0	0	4
220	28735659	Chr01_Occ_hb7a1	hb7a1	32455658	Chr01_Occ	0	0	0	0	6
221	57975086	Chr01_Occ_hb7a1	hb7a1	61695085	Chr01_Occ	0	0	0	0	7
222	10636024	Chr01_Occ_hb7a1	hb7a1	14356023	Chr01_Occ	1	0	0	0	5
223	33127217	Chr01_Occ_hb7a1	hb7a1	36847216	Chr01_Occ	1	0	0	0	3
224	8065590	Chr01_Occ_hb7a1	hb7a1	11785589	Chr01_Occ	1	0	0	0	8
225	41085920	Chr01_Occ_hb7a1	hb7a1	44805919	Chr01_Occ	0	0	0	0	5
226	48157134	Chr01_Occ_hb7a1	hb7a1	51877133	Chr01_Occ	1	0	0	0	7
227	46005938	Chr01_Occ_hb7a1	hb7a1	49725937	Chr01_Occ	1	0	0	0	3
228	41795711	Chr01_Occ_hb7a1	hb7a1	45515710	Chr01_Occ	0	0	0	0	5
229	57040960	Chr01_Occ_hb7a1	hb7a1	60760959	Chr01_Occ	0	0	0	0	5
230	23966610	Chr01_Occ_hb7a1	hb7a1	27686609	Chr01_Occ	2	0	0	0	11
231	47507836	Chr01_Occ_hb7a1	hb7a1	51227835	Chr01_Occ	1	0	0	0	7
232	8821728	Chr01_Occ_hb7a1	hb7a1	12541727	Chr01_Occ	1	0	0	0	7
233	52437373	Chr01_Occ_hb7a1	hb7a1	56157372	Chr01_Occ	0	0	0	0	3
234	8899156	Chr01_Occ_hb7a1	hb7a1	12619155	Chr01_Occ	1	0	0	0	6
235	5480536	Chr01_Occ_hb7a1	hb7a1	9200535	Chr01_Occ	0	0	0	0	5
236	6689108	Chr01_Occ_hb7a1	hb7a1	10409107	Chr01_Occ	0	0	0	0	6
237	42860263	Chr01_Occ_hb7a1	hb7a1	46580262	Chr01_Occ	0	0	0	0	7
238	2818502	Chr01_Occ_hb7a1	hb7a1	6538501	Chr01_Occ	0	0	0	0	3
239	34673767	Chr01_Occ_hb7a1	hb7a1	38393766	Chr01_Occ	1	0	0	0	2
240	34061529	Chr01_Occ_hb7a1	hb7a1	37781528	Chr01_Occ	1	0	0	0	2
241	38813140	Chr01_Occ_hb7a1	hb7a1	42533139	Chr01_Occ	0	0	0	0	0
242	21478897	Chr01_Occ_hb7a1	hb7a1	25198896	Chr01_Occ	1	0	0	0	8
243	10168134	Chr01_Occ_hb7a1	hb7a1	13888133	Chr01_Occ	1	0	0	0	4
244	51805302	Chr01_Occ_hb7a1	hb7a1	55525301	Chr01_Occ	0	0	0	0	4
245	57130065	Chr01_Occ_hb7a1	hb7a1	60850064	Chr01_Occ	0	0	0	0	6
246	6339569	Chr01_Occ_hb7a1	hb7a1	10059568	Chr01_Occ	0	0	0	0	6
247	53888709	Chr01_Occ_hb7a1	hb7a1	57608708	Chr01_Occ	0	0	0	0	4
248	48077356	Chr01_Occ_hb7a1	hb7a1	51797355	Chr01_Occ	1	0	0	0	7
249	57610273	Chr01_Occ_hb7a1	hb7a1	61330272	Chr01_Occ	0	0	0	0	6
250	52894725	Chr01_Occ_hb7a1	hb7a1	56614724	Chr01_Occ	0	0	0	0	4
251	8727822	Chr01_Occ_hb7a1	hb7a1	12447821	Chr01_Occ	1	0	0	0	8
252	41465677	Chr01_Occ_hb7a1	hb7a1	45185676	Chr01_Occ	0	0	0	0	5
253	26129129	Chr01_Occ_hb7a1	hb7a1	29849128	Chr01_Occ	0	0	0	0	7
254	15968754	Chr01_Occ_hb7a1	hb7a1	19688753	Chr01_Occ	1	0	0	0	4
255	5965416	Chr01_Occ_hb7a1	hb7a1	9685415	Chr01_Occ	0	0	0	0	6
256	7599054	Chr01_Occ_hb7a1	hb7a1	11319053	Chr01_Occ	0	0	0	0	6
257	34325770	Chr01_Occ_hb7a1	hb7a1	38045769	Chr01_Occ	1	0	0	0	2
258	60629183	Chr01_Occ_hb7a1	hb7a1	64349182	Chr01_Occ	1	0	0	0	9
259	35118377	Chr01_Occ_hb7a1	hb7a1	38838376	Chr01_Occ	1	0	0	0	2
260	18669943	Chr01_Occ_hb7a1	hb7a1	22389942	Chr01_Occ	2	0	0	0	5
261	15061215	Chr01_Occ_hb7a1	hb7a1	18781214	Chr01_Occ	0	0	0	0	5
262	4502711	Chr01_Occ_hb7a1	hb7a1	8222710	Chr01_Occ	0	0	0	0	4
263	13161682	Chr01_Occ_hb7a1	hb7a1	16881681	Chr01_Occ	0	0	0	0	3
264	36047867	Chr01_Occ_hb7a1	hb7a1	39767866	Chr01_Occ	1	0	0	0	1
265	55256734	Chr01_Occ_hb7a1	hb7a1	58976733	Chr01_Occ	0	0	0	0	2
266	45892355	Chr01_Occ_hb7a1	hb7a1	49612354	Chr01_Occ	1	0	0	0	3
267	7240522	Chr01_Occ_hb7a1	hb7a1	10960521	Chr01_Occ	0	0	0	0	6
268	10732763	Chr01_Occ_hb7a1	hb7a1	14452762	Chr01_Occ	1	0	0	0	5
269	10685940	Chr01_Occ_hb7a1	hb7a1	14405939	Chr01_Occ	1	0	0	0	5
270	28005794	Chr01_Occ_hb7a1	hb7a1	31725793	Chr01_Occ	0	0	0	0	8
271	28246731	Chr01_Occ_hb7a1	hb7a1	31966730	Chr01_Occ	0	0	0	0	8
272	59220707	Chr01_Occ_hb7a1	hb7a1	62940706	Chr01_Occ	1	0	0	0	11
273	44796508	Chr01_Occ_hb7a1	hb7a1	48516507	Chr01_Occ	0	0	0	0	2
274	34535453	Chr01_Occ_hb7a1	hb7a1	38255452	Chr01_Occ	1	0	0	0	2
275	56378315	Chr01_Occ_hb7a1	hb7a1	60098314	Chr01_Occ	0	0	0	0	5
276	45052217	Chr01_Occ_hb7a1	hb7a1	48772216	Chr01_Occ	1	0	0	0	3
277	7329811	Chr01_Occ_hb7a1	hb7a1	11049810	Chr01_Occ	0	0	0	0	7
278	54693640	Chr01_Occ_hb7a1	hb7a1	58413639	Chr01_Occ	0	0	0	0	2
279	52958773	Chr01_Occ_hb7a1	hb7a1	56678772	Chr01_Occ	0	0	0	0	4
280	17698681	Chr01_Occ_hb7a1	hb7a1	21418680	Chr01_Occ	1	0	0	0	3
281	20153886	Chr01_Occ_hb7a1	hb7a1	23873885	Chr01_Occ	1	0	0	0	8
282	49768432	Chr01_Occ_hb7a1	hb7a1	53488431	Chr01_Occ	0	0	0	0	6
283	57919870	Chr01_Occ_hb7a1	hb7a1	61639869	Chr01_Occ	0	0	0	0	7
284	36436025	Chr01_Occ_hb7a1	hb7a1	40156024	Chr01_Occ	1	0	0	0	1
285	23730070	Chr01_Occ_hb7a1	hb7a1	27450069	Chr01_Occ	2	0	0	0	11
286	37312680	Chr01_Occ_hb7a1	hb7a1	41032679	Chr01_Occ	0	0	0	0	0
287	27294814	Chr01_Occ_hb7a1	hb7a1	31014813	Chr01_Occ	0	0	0	0	9
288	51311067	Chr01_Occ_hb7a1	hb7a1	55031066	Chr01_Occ	0	0	0	0	4
289	7379611	Chr01_Occ_hb7a1	hb7a1	11099610	Chr01_Occ	0	0	0	0	7
290	56736572	Chr01_Occ_hb7a1	hb7a1	60456571	Chr01_Occ	0	0	0	0	5
291	63061899	Chr01_Occ_hb7a1	hb7a1	66781898	Chr01_Occ	0	0	0	0	3
292	26948985	Chr01_Occ_hb7a1	hb7a1	30668984	Chr01_Occ	0	0	0	0	9
293	32798853	Chr01_Occ_hb7a1	hb7a1	36518852	Chr01_Occ	0	0	0	0	2
294	33440821	Chr01_Occ_hb7a1	hb7a1	37160820	Chr01_Occ	1	0	0	0	3
295	14405801	Chr01_Occ_hb7a1	hb7a1	18125800	Chr01_Occ	0	0	0	0	4
296	8681647	Chr01_Occ_hb7a1	hb7a1	12401646	Chr01_Occ	1	0	0	0	8
297	8644685	Chr01_Occ_hb7a1	hb7a1	12364684	Chr01_Occ	1	0	0	0	8
298	59056999	Chr01_Occ_hb7a1	hb7a1	62776998	Chr01_Occ	1	0	0	0	11
299	50120781	Chr01_Occ_hb7a1	hb7a1	53840780	Chr01_Occ	0	0	0	0	3
300	2716113	Chr01_Occ_hb7a1	hb7a1	6436112	Chr01_Occ	0	0	0	0	3
301	61259618	Chr01_Occ_hb7a1	hb7a1	64979617	Chr01_Occ	1	0	0	0	9
302	9856489	Chr01_Occ_hb7a1	hb7a1	13576488	Chr01_Occ	1	0	0	0	4
303	40603527	Chr01_Occ_hb7a1	hb7a1	44323526	Chr01_Occ	0	0	0	0	5
304	9243582	Chr01_Occ_hb7a1	hb7a1	12963581	Chr01_Occ	1	0	0	0	7
305	62355799	Chr01_Occ_hb7a1	hb7a1	66075798	Chr01_Occ	0	0	0	0	3
306	22440084	Chr01_Occ_hb7a1	hb7a1	26160083	Chr01_Occ	2	0	0	0	14
307	57881645	Chr01_Occ_hb7a1	hb7a1	61601644	Chr01_Occ	0	0	0	0	7
308	60235971	Chr01_Occ_hb7a1	hb7a1	63955970	Chr01_Occ	1	0	0	0	9
309	58798218	Chr01_Occ_hb7a1	hb7a1	62518217	Chr01_Occ	1	0	0	0	11
310	38238024	Chr01_Occ_hb7a1	hb7a1	41958023	Chr01_Occ	0	0	0	0	0
311	45282016	Chr01_Occ_hb7a1	hb7a1	49002015	Chr01_Occ	1	0	0	0	3
312	12936269	Chr01_Occ_hb7a1	hb7a1	16656268	Chr01_Occ	0	0	0	0	3
313	16928477	Chr01_Occ_hb7a1	hb7a1	20648476	Chr01_Occ	1	0	0	0	4
314	32191625	Chr01_Occ_hb7a1	hb7a1	35911624	Chr01_Occ	0	0	0	0	2
315	63601447	Chr01_Occ_hb7a1	hb7a1	67321446	Chr01_Occ	0	0	0	0	2
316	60141128	Chr01_Occ_hb7a1	hb7a1	63861127	Chr01_Occ	1	0	0	0	9
317	49394363	Chr01_Occ_hb7a1	hb7a1	53114362	Chr01_Occ	0	0	0	0	6
318	16223893	Chr01_Occ_hb7a1	hb7a1	19943892	Chr01_Occ	1	0	0	0	4
319	50187646	Chr01_Occ_hb7a1	hb7a1	53907645	Chr01_Occ	0	0	0	0	3
320	21980442	Chr01_Occ_hb7a1	hb7a1	25700441	Chr01_Occ	2	0	0	0	14
321	37950967	Chr01_Occ_hb7a1	hb7a1	41670966	Chr01_Occ	0	0	0	0	0
322	41333543	Chr01_Occ_hb7a1	hb7a1	45053542	Chr01_Occ	0	0	0	0	5
323	31228835	Chr01_Occ_hb7a1	hb7a1	34948834	Chr01_Occ	0	0	0	0	1
324	35541275	Chr01_Occ_hb7a1	hb7a1	39261274	Chr01_Occ	1	0	0	0	1
325	26930901	Chr01_Occ_hb7a1	hb7a1	30650900	Chr01_Occ	0	0	0	0	9
326	38978656	Chr01_Occ_hb7a1	hb7a1	42698655	Chr01_Occ	0	0	0	0	0
327	60279254	Chr01_Occ_hb7a1	hb7a1	63999253	Chr01_Occ	1	0	0	0	9
328	56749242	Chr01_Occ_hb7a1	hb7a1	60469241	Chr01_Occ	0	0	0	0	5
329	12590570	Chr01_Occ_hb7a1	hb7a1	16310569	Chr01_Occ	0	0	0	0	4
330	10742472	Chr01_Occ_hb7a1	hb7a1	14462471	Chr01_Occ	1	0	0	0	5
331	63338892	Chr01_Occ_hb7a1	hb7a1	67058891	Chr01_Occ	0	0	0	0	2
332	49152872	Chr01_Occ_hb7a1	hb7a1	52872871	Chr01_Occ	0	0	0	0	7
333	52350750	Chr01_Occ_hb7a1	hb7a1	56070749	Chr01_Occ	0	0	0	0	3
334	5963052	Chr01_Occ_hb7a1	hb7a1	9683051	Chr01_Occ	0	0	0	0	6
335	6090476	Chr01_Occ_hb7a1	hb7a1	9810475	Chr01_Occ	0	0	0	0	6
336	11851587	Chr01_Occ_hb7a1	hb7a1	15571586	Chr01_Occ	0	0	0	0	4
337	61167707	Chr01_Occ_hb7a1	hb7a1	64887706	Chr01_Occ	1	0	0	0	9
338	43432232	Chr01_Occ_hb7a1	hb7a1	47152231	Chr01_Occ	0	0	0	0	4
339	49423460	Chr01_Occ_hb7a1	hb7a1	53143459	Chr01_Occ	0	0	0	0	6
340	24468491	Chr01_Occ_hb7a1	hb7a1	28188490	Chr01_Occ	2	0	0	0	12
341	15878524	Chr01_Occ_hb7a1	hb7a1	19598523	Chr01_Occ	0	0	0	0	3
342	554392	Chr01_Occ_hb7a1	hb7a1	4274391	Chr01_Occ	1	0	0	0	1
343	43043290	Chr01_Occ_hb7a1	hb7a1	46763289	Chr01_Occ	0	0	0	0	6
344	58556978	Chr01_Occ_hb7a1	hb7a1	62276977	Chr01_Occ	1	0	0	0	11
345	29247276	Chr01_Occ_hb7a1	hb7a1	32967275	Chr01_Occ	0	0	0	0	6
346	25441999	Chr01_Occ_hb7a1	hb7a1	29161998	Chr01_Occ	2	0	0	0	14
347	13283576	Chr01_Occ_hb7a1	hb7a1	17003575	Chr01_Occ	0	0	0	0	3
348	51711810	Chr01_Occ_hb7a1	hb7a1	55431809	Chr01_Occ	0	0	0	0	4
349	27616449	Chr01_Occ_hb7a1	hb7a1	31336448	Chr01_Occ	0	0	0	0	9
350	52587324	Chr01_Occ_hb7a1	hb7a1	56307323	Chr01_Occ	0	0	0	0	3
351	7489540	Chr01_Occ_hb7a1	hb7a1	11209539	Chr01_Occ	0	0	0	0	6
352	59623620	Chr01_Occ_hb7a1	hb7a1	63343619	Chr01_Occ	1	0	0	0	11
353	50832911	Chr01_Occ_hb7a1	hb7a1	54552910	Chr01_Occ	0	0	0	0	6
354	47819710	Chr01_Occ_hb7a1	hb7a1	51539709	Chr01_Occ	1	0	0	0	7
355	57221690	Chr01_Occ_hb7a1	hb7a1	60941689	Chr01_Occ	0	0	0	0	6
356	23678637	Chr01_Occ_hb7a1	hb7a1	27398636	Chr01_Occ	2	0	0	0	11
357	28592976	Chr01_Occ_hb7a1	hb7a1	32312975	Chr01_Occ	0	0	0	0	6
358	24409997	Chr01_Occ_hb7a1	hb7a1	28129996	Chr01_Occ	2	0	0	0	12
359	35581087	Chr01_Occ_hb7a1	hb7a1	39301086	Chr01_Occ	1	0	0	0	1
360	27103097	Chr01_Occ_hb7a1	hb7a1	30823096	Chr01_Occ	0	0	0	0	9
361	45535096	Chr01_Occ_hb7a1	hb7a1	49255095	Chr01_Occ	1	0	0	0	2
362	11416060	Chr01_Occ_hb7a1	hb7a1	15136059	Chr01_Occ	1	0	0	0	6
363	40323657	Chr01_Occ_hb7a1	hb7a1	44043656	Chr01_Occ	0	0	0	0	5
364	35634144	Chr01_Occ_hb7a1	hb7a1	39354143	Chr01_Occ	1	0	0	0	1
365	4071479	Chr01_Occ_hb7a1	hb7a1	7791478	Chr01_Occ	0	0	0	0	4
366	60851038	Chr01_Occ_hb7a1	hb7a1	64571037	Chr01_Occ	1	0	0	0	8
367	32497118	Chr01_Occ_hb7a1	hb7a1	36217117	Chr01_Occ	0	0	0	0	2
368	28648742	Chr01_Occ_hb7a1	hb7a1	32368741	Chr01_Occ	0	0	0	0	6
369	40589316	Chr01_Occ_hb7a1	hb7a1	44309315	Chr01_Occ	0	0	0	0	5
370	20722422	Chr01_Occ_hb7a1	hb7a1	24442421	Chr01_Occ	1	0	0	0	8
371	34406849	Chr01_Occ_hb7a1	hb7a1	38126848	Chr01_Occ	1	0	0	0	2
372	50720087	Chr01_Occ_hb7a1	hb7a1	54440086	Chr01_Occ	0	0	0	0	4
373	39871314	Chr01_Occ_hb7a1	hb7a1	43591313	Chr01_Occ	0	0	0	0	3
374	46009608	Chr01_Occ_hb7a1	hb7a1	49729607	Chr01_Occ	1	0	0	0	3
375	23637910	Chr01_Occ_hb7a1	hb7a1	27357909	Chr01_Occ	2	0	0	0	11
376	13348548	Chr01_Occ_hb7a1	hb7a1	17068547	Chr01_Occ	0	0	0	0	4
377	5367336	Chr01_Occ_hb7a1	hb7a1	9087335	Chr01_Occ	0	0	0	0	6
378	21652029	Chr01_Occ_hb7a1	hb7a1	25372028	Chr01_Occ	0	0	0	0	7
379	59258606	Chr01_Occ_hb7a1	hb7a1	62978605	Chr01_Occ	1	0	0	0	12
380	5733055	Chr01_Occ_hb7a1	hb7a1	9453054	Chr01_Occ	0	0	0	0	4
381	10190754	Chr01_Occ_hb7a1	hb7a1	13910753	Chr01_Occ	1	0	0	0	4
382	17749424	Chr01_Occ_hb7a1	hb7a1	21469423	Chr01_Occ	1	0	0	0	3
383	27802019	Chr01_Occ_hb7a1	hb7a1	31522018	Chr01_Occ	0	0	0	0	8
384	50473010	Chr01_Occ_hb7a1	hb7a1	54193009	Chr01_Occ	0	0	0	0	4
385	13861388	Chr01_Occ_hb7a1	hb7a1	17581387	Chr01_Occ	0	0	0	0	4
386	15146640	Chr01_Occ_hb7a1	hb7a1	18866639	Chr01_Occ	0	0	0	0	3
387	39249114	Chr01_Occ_hb7a1	hb7a1	42969113	Chr01_Occ	0	0	0	0	1
388	36246819	Chr01_Occ_hb7a1	hb7a1	39966818	Chr01_Occ	1	0	0	0	1
389	38846853	Chr01_Occ_hb7a1	hb7a1	42566852	Chr01_Occ	0	0	0	0	0
390	31197671	Chr01_Occ_hb7a1	hb7a1	34917670	Chr01_Occ	0	0	0	0	1
391	4036699	Chr01_Occ_hb7a1	hb7a1	7756698	Chr01_Occ	0	0	0	0	4
392	60916853	Chr01_Occ_hb7a1	hb7a1	64636852	Chr01_Occ	1	0	0	0	8
393	57686784	Chr01_Occ_hb7a1	hb7a1	61406783	Chr01_Occ	0	0	0	0	6
394	31569752	Chr01_Occ_hb7a1	hb7a1	35289751	Chr01_Occ	0	0	0	0	2
395	7880863	Chr01_Occ_hb7a1	hb7a1	11600862	Chr01_Occ	1	0	0	0	8
396	26124110	Chr01_Occ_hb7a1	hb7a1	29844109	Chr01_Occ	0	0	0	0	7
397	15036419	Chr01_Occ_hb7a1	hb7a1	18756418	Chr01_Occ	0	0	0	0	5
398	34635933	Chr01_Occ_hb7a1	hb7a1	38355932	Chr01_Occ	1	0	0	0	2
399	38387331	Chr01_Occ_hb7a1	hb7a1	42107330	Chr01_Occ	0	0	0	0	0
400	56695927	Chr01_Occ_hb7a1	hb7a1	60415926	Chr01_Occ	0	0	0	0	5
401	34216919	Chr01_Occ_hb7a1	hb7a1	37936918	Chr01_Occ	1	0	0	0	2
402	49052668	Chr01_Occ_hb7a1	hb7a1	52772667	Chr01_Occ	0	0	0	0	7
403	22694478	Chr01_Occ_hb7a1	hb7a1	26414477	Chr01_Occ	2	0	0	0	13
404	9994207	Chr01_Occ_hb7a1	hb7a1	13714206	Chr01_Occ	1	0	0	0	4
405	48822949	Chr01_Occ_hb7a1	hb7a1	52542948	Chr01_Occ	0	0	0	0	7
406	13671257	Chr01_Occ_hb7a1	hb7a1	17391256	Chr01_Occ	0	0	0	0	4
407	32073673	Chr01_Occ_hb7a1	hb7a1	35793672	Chr01_Occ	0	0	0	0	2
408	3804147	Chr01_Occ_hb7a1	hb7a1	7524146	Chr01_Occ	0	0	0	0	4
409	2046568	Chr01_Occ_hb7a1	hb7a1	5766567	Chr01_Occ	0	0	0	0	2
410	24983529	Chr01_Occ_hb7a1	hb7a1	28703528	Chr01_Occ	2	0	0	0	14
411	60738794	Chr01_Occ_hb7a1	hb7a1	64458793	Chr01_Occ	1	0	0	0	9
412	26772014	Chr01_Occ_hb7a1	hb7a1	30492013	Chr01_Occ	0	0	0	0	8
413	23111572	Chr01_Occ_hb7a1	hb7a1	26831571	Chr01_Occ	2	0	0	0	12
414	2550886	Chr01_Occ_hb7a1	hb7a1	6270885	Chr01_Occ	0	0	0	0	3
415	3054276	Chr01_Occ_hb7a1	hb7a1	6774275	Chr01_Occ	0	0	0	0	3
416	14717712	Chr01_Occ_hb7a1	hb7a1	18437711	Chr01_Occ	0	0	0	0	5
417	45824409	Chr01_Occ_hb7a1	hb7a1	49544408	Chr01_Occ	1	0	0	0	3
418	4687869	Chr01_Occ_hb7a1	hb7a1	8407868	Chr01_Occ	0	0	0	0	4
419	45888840	Chr01_Occ_hb7a1	hb7a1	49608839	Chr01_Occ	1	0	0	0	3
420	39019015	Chr01_Occ_hb7a1	hb7a1	42739014	Chr01_Occ	0	0	0	0	0
421	37566079	Chr01_Occ_hb7a1	hb7a1	41286078	Chr01_Occ	0	0	0	0	0
422	42045687	Chr01_Occ_hb7a1	hb7a1	45765686	Chr01_Occ	0	0	0	0	6
423	62115229	Chr01_Occ_hb7a1	hb7a1	65835228	Chr01_Occ	0	0	0	0	5
424	5983505	Chr01_Occ_hb7a1	hb7a1	9703504	Chr01_Occ	0	0	0	0	6
425	35167119	Chr01_Occ_hb7a1	hb7a1	38887118	Chr01_Occ	1	0	0	0	2
426	62878891	Chr01_Occ_hb7a1	hb7a1	66598890	Chr01_Occ	0	0	0	0	3
427	58690971	Chr01_Occ_hb7a1	hb7a1	62410970	Chr01_Occ	1	0	0	0	11
428	50463112	Chr01_Occ_hb7a1	hb7a1	54183111	Chr01_Occ	0	0	0	0	4
429	63057858	Chr01_Occ_hb7a1	hb7a1	66777857	Chr01_Occ	0	0	0	0	3
430	5499274	Chr01_Occ_hb7a1	hb7a1	9219273	Chr01_Occ	0	0	0	0	4
431	41766064	Chr01_Occ_hb7a1	hb7a1	45486063	Chr01_Occ	0	0	0	0	5
432	36349030	Chr01_Occ_hb7a1	hb7a1	40069029	Chr01_Occ	1	0	0	0	1
433	1277470	Chr01_Occ_hb7a1	hb7a1	4997469	Chr01_Occ	1	0	0	0	1
434	17049101	Chr01_Occ_hb7a1	hb7a1	20769100	Chr01_Occ	1	0	0	0	4
435	47678559	Chr01_Occ_hb7a1	hb7a1	51398558	Chr01_Occ	1	0	0	0	7
436	39855484	Chr01_Occ_hb7a1	hb7a1	43575483	Chr01_Occ	0	0	0	0	3
437	24109402	Chr01_Occ_hb7a1	hb7a1	27829401	Chr01_Occ	2	0	0	0	12
438	35584410	Chr01_Occ_hb7a1	hb7a1	39304409	Chr01_Occ	1	0	0	0	1
439	7105584	Chr01_Occ_hb7a1	hb7a1	10825583	Chr01_Occ	0	0	0	0	6
440	36827721	Chr01_Occ_hb7a1	hb7a1	40547720	Chr01_Occ	0	0	0	0	0
441	2375585	Chr01_Occ_hb7a1	hb7a1	6095584	Chr01_Occ	0	0	0	0	2
442	3665932	Chr01_Occ_hb7a1	hb7a1	7385931	Chr01_Occ	0	0	0	0	3
443	56645401	Chr01_Occ_hb7a1	hb7a1	60365400	Chr01_Occ	0	0	0	0	5
444	33938771	Chr01_Occ_hb7a1	hb7a1	37658770	Chr01_Occ	1	0	0	0	2
445	244165	Chr01_Occ_hb7a1	hb7a1	3964164	Chr01_Occ	1	0	0	0	1
446	44640174	Chr01_Occ_hb7a1	hb7a1	48360173	Chr01_Occ	0	0	0	0	2
447	60988907	Chr01_Occ_hb7a1	hb7a1	64708906	Chr01_Occ	1	0	0	0	9
448	10088286	Chr01_Occ_hb7a1	hb7a1	13808285	Chr01_Occ	1	0	0	0	4
449	19508152	Chr01_Occ_hb7a1	hb7a1	23228151	Chr01_Occ	2	0	0	0	9
450	4689162	Chr01_Occ_hb7a1	hb7a1	8409161	Chr01_Occ	0	0	0	0	4
451	43015617	Chr01_Occ_hb7a1	hb7a1	46735616	Chr01_Occ	0	0	0	0	6
452	51711024	Chr01_Occ_hb7a1	hb7a1	55431023	Chr01_Occ	0	0	0	0	4
453	21075334	Chr01_Occ_hb7a1	hb7a1	24795333	Chr01_Occ	1	0	0	0	8
454	55855076	Chr01_Occ_hb7a1	hb7a1	59575075	Chr01_Occ	0	0	0	0	4
455	46861635	Chr01_Occ_hb7a1	hb7a1	50581634	Chr01_Occ	1	0	0	0	5
456	51074871	Chr01_Occ_hb7a1	hb7a1	54794870	Chr01_Occ	0	0	0	0	4
457	42108730	Chr01_Occ_hb7a1	hb7a1	45828729	Chr01_Occ	0	0	0	0	6
458	57960387	Chr01_Occ_hb7a1	hb7a1	61680386	Chr01_Occ	0	0	0	0	7
459	54853749	Chr01_Occ_hb7a1	hb7a1	58573748	Chr01_Occ	0	0	0	0	2
460	23939061	Chr01_Occ_hb7a1	hb7a1	27659060	Chr01_Occ	2	0	0	0	11
461	35787668	Chr01_Occ_hb7a1	hb7a1	39507667	Chr01_Occ	1	0	0	0	1
462	13275957	Chr01_Occ_hb7a1	hb7a1	16995956	Chr01_Occ	0	0	0	0	3
463	15136428	Chr01_Occ_hb7a1	hb7a1	18856427	Chr01_Occ	0	0	0	0	3
464	29495625	Chr01_Occ_hb7a1	hb7a1	33215624	Chr01_Occ	0	0	0	0	6
465	15743047	Chr01_Occ_hb7a1	hb7a1	19463046	Chr01_Occ	0	0	0	0	3
466	12446797	Chr01_Occ_hb7a1	hb7a1	16166796	Chr01_Occ	0	0	0	0	4
467	51929932	Chr01_Occ_hb7a1	hb7a1	55649931	Chr01_Occ	0	0	0	0	3
468	13329903	Chr01_Occ_hb7a1	hb7a1	17049902	Chr01_Occ	0	0	0	0	3
469	63692233	Chr01_Occ_hb7a1	hb7a1	67412232	Chr01_Occ	1	0	0	0	3
470	45403516	Chr01_Occ_hb7a1	hb7a1	49123515	Chr01_Occ	1	0	0	0	3
471	18610372	Chr01_Occ_hb7a1	hb7a1	22330371	Chr01_Occ	2	0	0	0	5
472	13557976	Chr01_Occ_hb7a1	hb7a1	17277975	Chr01_Occ	0	0	0	0	4
473	55200083	Chr01_Occ_hb7a1	hb7a1	58920082	Chr01_Occ	0	0	0	0	2
474	20666173	Chr01_Occ_hb7a1	hb7a1	24386172	Chr01_Occ	1	0	0	0	8
475	23760674	Chr01_Occ_hb7a1	hb7a1	27480673	Chr01_Occ	2	0	0	0	11
476	7463379	Chr01_Occ_hb7a1	hb7a1	11183378	Chr01_Occ	0	0	0	0	7
477	63019623	Chr01_Occ_hb7a1	hb7a1	66739622	Chr01_Occ	0	0	0	0	2
478	8714152	Chr01_Occ_hb7a1	hb7a1	12434151	Chr01_Occ	1	0	0	0	8
479	20740650	Chr01_Occ_hb7a1	hb7a1	24460649	Chr01_Occ	1	0	0	0	8
480	36963222	Chr01_Occ_hb7a1	hb7a1	40683221	Chr01_Occ	0	0	0	0	0
481	29920080	Chr01_Occ_hb7a1	hb7a1	33640079	Chr01_Occ	0	0	0	0	4
482	39154714	Chr01_Occ_hb7a1	hb7a1	42874713	Chr01_Occ	0	0	0	0	0
483	22408421	Chr01_Occ_hb7a1	hb7a1	26128420	Chr01_Occ	2	0	0	0	11
484	47697858	Chr01_Occ_hb7a1	hb7a1	51417857	Chr01_Occ	1	0	0	0	7
485	32315674	Chr01_Occ_hb7a1	hb7a1	36035673	Chr01_Occ	0	0	0	0	2
486	49484509	Chr01_Occ_hb7a1	hb7a1	53204508	Chr01_Occ	0	0	0	0	6
487	13517444	Chr01_Occ_hb7a1	hb7a1	17237443	Chr01_Occ	0	0	0	0	4
488	34493856	Chr01_Occ_hb7a1	hb7a1	38213855	Chr01_Occ	1	0	0	0	2
489	51976003	Chr01_Occ_hb7a1	hb7a1	55696002	Chr01_Occ	0	0	0	0	3
490	55751163	Chr01_Occ_hb7a1	hb7a1	59471162	Chr01_Occ	0	0	0	0	4
491	7648790	Chr01_Occ_hb7a1	hb7a1	11368789	Chr01_Occ	0	0	0	0	6
492	35077060	Chr01_Occ_hb7a1	hb7a1	38797059	Chr01_Occ	1	0	0	0	2
493	6017622	Chr01_Occ_hb7a1	hb7a1	9737621	Chr01_Occ	0	0	0	0	6
494	49763175	Chr01_Occ_hb7a1	hb7a1	53483174	Chr01_Occ	0	0	0	0	6
495	35143986	Chr01_Occ_hb7a1	hb7a1	38863985	Chr01_Occ	1	0	0	0	2
496	45647142	Chr01_Occ_hb7a1	hb7a1	49367141	Chr01_Occ	1	0	0	0	3
497	12348302	Chr01_Occ_hb7a1	hb7a1	16068301	Chr01_Occ	0	0	0	0	4
498	29652011	Chr01_Occ_hb7a1	hb7a1	33372010	Chr01_Occ	0	0	0	0	6
499	12073271	Chr01_Occ_hb7a1	hb7a1	15793270	Chr01_Occ	0	0	0	0	4
500	13894839	Chr01_Occ_hb7a1	hb7a1	17614838	Chr01_Occ	0	0	0	0	4
501	12689552	Chr01_Occ_hb7a1	hb7a1	16409551	Chr01_Occ	0	0	0	0	4
502	43632890	Chr01_Occ_hb7a1	hb7a1	47352889	Chr01_Occ	0	0	0	0	4
503	61693247	Chr01_Occ_hb7a1	hb7a1	65413246	Chr01_Occ	1	0	0	0	8
504	12374268	Chr01_Occ_hb7a1	hb7a1	16094267	Chr01_Occ	0	0	0	0	4
505	59065763	Chr01_Occ_hb7a1	hb7a1	62785762	Chr01_Occ	1	0	0	0	11
506	26420089	Chr01_Occ_hb7a1	hb7a1	30140088	Chr01_Occ	0	0	0	0	9
507	58198286	Chr01_Occ_hb7a1	hb7a1	61918285	Chr01_Occ	1	0	0	0	8
508	27407489	Chr01_Occ_hb7a1	hb7a1	31127488	Chr01_Occ	0	0	0	0	9
509	48453329	Chr01_Occ_hb7a1	hb7a1	52173328	Chr01_Occ	1	0	0	0	8
510	49043047	Chr01_Occ_hb7a1	hb7a1	52763046	Chr01_Occ	0	0	0	0	7
511	60143527	Chr01_Occ_hb7a1	hb7a1	63863526	Chr01_Occ	1	0	0	0	9
512	26373237	Chr01_Occ_hb7a1	hb7a1	30093236	Chr01_Occ	0	0	0	0	9
513	59166871	Chr01_Occ_hb7a1	hb7a1	62886870	Chr01_Occ	1	0	0	0	11
514	12303974	Chr01_Occ_hb7a1	hb7a1	16023973	Chr01_Occ	0	0	0	0	4
515	44445307	Chr01_Occ_hb7a1	hb7a1	48165306	Chr01_Occ	0	0	0	0	2
516	35489168	Chr01_Occ_hb7a1	hb7a1	39209167	Chr01_Occ	1	0	0	0	1
517	27240377	Chr01_Occ_hb7a1	hb7a1	30960376	Chr01_Occ	0	0	0	0	9
518	40912680	Chr01_Occ_hb7a1	hb7a1	44632679	Chr01_Occ	0	0	0	0	5
519	47275730	Chr01_Occ_hb7a1	hb7a1	50995729	Chr01_Occ	1	0	0	0	7
520	11651183	Chr01_Occ_hb7a1	hb7a1	15371182	Chr01_Occ	0	0	0	0	4
521	55551746	Chr01_Occ_hb7a1	hb7a1	59271745	Chr01_Occ	0	0	0	0	2
522	2834116	Chr01_Occ_hb7a1	hb7a1	6554115	Chr01_Occ	0	0	0	0	3
523	13894752	Chr01_Occ_hb7a1	hb7a1	17614751	Chr01_Occ	0	0	0	0	4
524	59475826	Chr01_Occ_hb7a1	hb7a1	63195825	Chr01_Occ	1	0	0	0	10
525	10754363	Chr01_Occ_hb7a1	hb7a1	14474362	Chr01_Occ	1	0	0	0	5
526	52849554	Chr01_Occ_hb7a1	hb7a1	56569553	Chr01_Occ	0	0	0	0	4
527	1866640	Chr01_Occ_hb7a1	hb7a1	5586639	Chr01_Occ	0	0	0	0	2
528	31094762	Chr01_Occ_hb7a1	hb7a1	34814761	Chr01_Occ	0	0	0	0	1
529	36498033	Chr01_Occ_hb7a1	hb7a1	40218032	Chr01_Occ	1	0	0	0	1
530	29839163	Chr01_Occ_hb7a1	hb7a1	33559162	Chr01_Occ	0	0	0	0	7
531	35453106	Chr01_Occ_hb7a1	hb7a1	39173105	Chr01_Occ	1	0	0	0	1
532	60909125	Chr01_Occ_hb7a1	hb7a1	64629124	Chr01_Occ	1	0	0	0	8
533	40855910	Chr01_Occ_hb7a1	hb7a1	44575909	Chr01_Occ	0	0	0	0	5
534	8303013	Chr01_Occ_hb7a1	hb7a1	12023012	Chr01_Occ	1	0	0	0	8
535	8917870	Chr01_Occ_hb7a1	hb7a1	12637869	Chr01_Occ	1	0	0	0	6
536	37407829	Chr01_Occ_hb7a1	hb7a1	41127828	Chr01_Occ	0	0	0	0	0
537	25614484	Chr01_Occ_hb7a1	hb7a1	29334483	Chr01_Occ	1	0	0	0	12
538	37038929	Chr01_Occ_hb7a1	hb7a1	40758928	Chr01_Occ	0	0	0	0	0
539	19031940	Chr01_Occ_hb7a1	hb7a1	22751939	Chr01_Occ	2	0	0	0	6
540	55274535	Chr01_Occ_hb7a1	hb7a1	58994534	Chr01_Occ	0	0	0	0	2
541	40897214	Chr01_Occ_hb7a1	hb7a1	44617213	Chr01_Occ	0	0	0	0	5
542	27291298	Chr01_Occ_hb7a1	hb7a1	31011297	Chr01_Occ	0	0	0	0	9
543	11139409	Chr01_Occ_hb7a1	hb7a1	14859408	Chr01_Occ	1	0	0	0	4
544	39191878	Chr01_Occ_hb7a1	hb7a1	42911877	Chr01_Occ	0	0	0	0	0
545	45523356	Chr01_Occ_hb7a1	hb7a1	49243355	Chr01_Occ	1	0	0	0	3
546	57084161	Chr01_Occ_hb7a1	hb7a1	60804160	Chr01_Occ	0	0	0	0	5
547	47385780	Chr01_Occ_hb7a1	hb7a1	51105779	Chr01_Occ	1	0	0	0	7
548	19788106	Chr01_Occ_hb7a1	hb7a1	23508105	Chr01_Occ	1	0	0	0	8
549	20061352	Chr01_Occ_hb7a1	hb7a1	23781351	Chr01_Occ	1	0	0	0	8
550	5825501	Chr01_Occ_hb7a1	hb7a1	9545500	Chr01_Occ	0	0	0	0	6
551	687431	Chr01_Occ_hb7a1	hb7a1	4407430	Chr01_Occ	1	0	0	0	1
552	29328978	Chr01_Occ_hb7a1	hb7a1	33048977	Chr01_Occ	0	0	0	0	6
553	56507891	Chr01_Occ_hb7a1	hb7a1	60227890	Chr01_Occ	0	0	0	0	5
554	28119283	Chr01_Occ_hb7a1	hb7a1	31839282	Chr01_Occ	0	0	0	0	8
555	16082121	Chr01_Occ_hb7a1	hb7a1	19802120	Chr01_Occ	1	0	0	0	4
556	18909774	Chr01_Occ_hb7a1	hb7a1	22629773	Chr01_Occ	2	0	0	0	6
557	7881162	Chr01_Occ_hb7a1	hb7a1	11601161	Chr01_Occ	1	0	0	0	8
558	17363252	Chr01_Occ_hb7a1	hb7a1	21083251	Chr01_Occ	1	0	0	0	3
559	29239930	Chr01_Occ_hb7a1	hb7a1	32959929	Chr01_Occ	0	0	0	0	6
560	2097179	Chr01_Occ_hb7a1	hb7a1	5817178	Chr01_Occ	0	0	0	0	2
561	62297108	Chr01_Occ_hb7a1	hb7a1	66017107	Chr01_Occ	0	0	0	0	3
562	31532105	Chr01_Occ_hb7a1	hb7a1	35252104	Chr01_Occ	0	0	0	0	1
563	10517711	Chr01_Occ_hb7a1	hb7a1	14237710	Chr01_Occ	1	0	0	0	5
564	41867649	Chr01_Occ_hb7a1	hb7a1	45587648	Chr01_Occ	0	0	0	0	6
565	32345927	Chr01_Occ_hb7a1	hb7a1	36065926	Chr01_Occ	0	0	0	0	2
566	62288584	Chr01_Occ_hb7a1	hb7a1	66008583	Chr01_Occ	0	0	0	0	3
567	30001912	Chr01_Occ_hb7a1	hb7a1	33721911	Chr01_Occ	0	0	0	0	2
568	50148583	Chr01_Occ_hb7a1	hb7a1	53868582	Chr01_Occ	0	0	0	0	3
569	34006239	Chr01_Occ_hb7a1	hb7a1	37726238	Chr01_Occ	1	0	0	0	2
570	47786609	Chr01_Occ_hb7a1	hb7a1	51506608	Chr01_Occ	1	0	0	0	7
571	31607740	Chr01_Occ_hb7a1	hb7a1	35327739	Chr01_Occ	0	0	0	0	2
572	61012947	Chr01_Occ_hb7a1	hb7a1	64732946	Chr01_Occ	1	0	0	0	9
573	12376391	Chr01_Occ_hb7a1	hb7a1	16096390	Chr01_Occ	0	0	0	0	4
574	50476020	Chr01_Occ_hb7a1	hb7a1	54196019	Chr01_Occ	0	0	0	0	4
575	49002474	Chr01_Occ_hb7a1	hb7a1	52722473	Chr01_Occ	0	0	0	0	7
576	9642681	Chr01_Occ_hb7a1	hb7a1	13362680	Chr01_Occ	1	0	0	0	5
577	5725103	Chr01_Occ_hb7a1	hb7a1	9445102	Chr01_Occ	0	0	0	0	4
578	8608285	Chr01_Occ_hb7a1	hb7a1	12328284	Chr01_Occ	1	0	0	0	8
579	62100483	Chr01_Occ_hb7a1	hb7a1	65820482	Chr01_Occ	0	0	0	0	5
580	48039480	Chr01_Occ_hb7a1	hb7a1	51759479	Chr01_Occ	1	0	0	0	7
581	9438680	Chr01_Occ_hb7a1	hb7a1	13158679	Chr01_Occ	1	0	0	0	7
582	35932770	Chr01_Occ_hb7a1	hb7a1	39652769	Chr01_Occ	1	0	0	0	1
583	39833900	Chr01_Occ_hb7a1	hb7a1	43553899	Chr01_Occ	0	0	0	0	3
584	8799452	Chr01_Occ_hb7a1	hb7a1	12519451	Chr01_Occ	1	0	0	0	8
585	26568720	Chr01_Occ_hb7a1	hb7a1	30288719	Chr01_Occ	0	0	0	0	9
586	43857955	Chr01_Occ_hb7a1	hb7a1	47577954	Chr01_Occ	0	0	0	0	2
587	18450192	Chr01_Occ_hb7a1	hb7a1	22170191	Chr01_Occ	2	0	0	0	5
588	47259978	Chr01_Occ_hb7a1	hb7a1	50979977	Chr01_Occ	1	0	0	0	7
589	39701323	Chr01_Occ_hb7a1	hb7a1	43421322	Chr01_Occ	0	0	0	0	3
590	13784549	Chr01_Occ_hb7a1	hb7a1	17504548	Chr01_Occ	0	0	0	0	4
591	51258082	Chr01_Occ_hb7a1	hb7a1	54978081	Chr01_Occ	0	0	0	0	4
592	55746546	Chr01_Occ_hb7a1	hb7a1	59466545	Chr01_Occ	0	0	0	0	4
593	54926606	Chr01_Occ_hb7a1	hb7a1	58646605	Chr01_Occ	0	0	0	0	2
594	18131317	Chr01_Occ_hb7a1	hb7a1	21851316	Chr01_Occ	2	0	0	0	3
595	45880288	Chr01_Occ_hb7a1	hb7a1	49600287	Chr01_Occ	1	0	0	0	3
596	11364371	Chr01_Occ_hb7a1	hb7a1	15084370	Chr01_Occ	1	0	0	0	6
597	21091031	Chr01_Occ_hb7a1	hb7a1	24811030	Chr01_Occ	1	0	0	0	8
598	18080819	Chr01_Occ_hb7a1	hb7a1	21800818	Chr01_Occ	2	0	0	0	3
599	26739059	Chr01_Occ_hb7a1	hb7a1	30459058	Chr01_Occ	0	0	0	0	8
600	50067455	Chr01_Occ_hb7a1	hb7a1	53787454	Chr01_Occ	0	0	0	0	3
601	39333667	Chr01_Occ_hb7a1	hb7a1	43053666	Chr01_Occ	0	0	0	0	1
602	56131286	Chr01_Occ_hb7a1	hb7a1	59851285	Chr01_Occ	0	0	0	0	6
603	2150408	Chr01_Occ_hb7a1	hb7a1	5870407	Chr01_Occ	0	0	0	0	2
604	22359155	Chr01_Occ_hb7a1	hb7a1	26079154	Chr01_Occ	2	0	0	0	11
605	42865356	Chr01_Occ_hb7a1	hb7a1	46585355	Chr01_Occ	0	0	0	0	7
606	47199656	Chr01_Occ_hb7a1	hb7a1	50919655	Chr01_Occ	1	0	0	0	7
607	11279643	Chr01_Occ_hb7a1	hb7a1	14999642	Chr01_Occ	1	0	0	0	4
608	11846997	Chr01_Occ_hb7a1	hb7a1	15566996	Chr01_Occ	0	0	0	0	4
609	11155234	Chr01_Occ_hb7a1	hb7a1	14875233	Chr01_Occ	1	0	0	0	4
610	6193006	Chr01_Occ_hb7a1	hb7a1	9913005	Chr01_Occ	0	0	0	0	7
611	47098176	Chr01_Occ_hb7a1	hb7a1	50818175	Chr01_Occ	1	0	0	0	5
612	11518940	Chr01_Occ_hb7a1	hb7a1	15238939	Chr01_Occ	1	0	0	0	5
613	51144213	Chr01_Occ_hb7a1	hb7a1	54864212	Chr01_Occ	0	0	0	0	4
614	13283159	Chr01_Occ_hb7a1	hb7a1	17003158	Chr01_Occ	0	0	0	0	3
615	27721952	Chr01_Occ_hb7a1	hb7a1	31441951	Chr01_Occ	0	0	0	0	9
616	51571133	Chr01_Occ_hb7a1	hb7a1	55291132	Chr01_Occ	0	0	0	0	4
617	329023	Chr01_Occ_hb7a1	hb7a1	4049022	Chr01_Occ	1	0	0	0	1
618	1978120	Chr01_Occ_hb7a1	hb7a1	5698119	Chr01_Occ	0	0	0	0	2
619	22200323	Chr01_Occ_hb7a1	hb7a1	25920322	Chr01_Occ	2	0	0	0	11
620	32229162	Chr01_Occ_hb7a1	hb7a1	35949161	Chr01_Occ	0	0	0	0	2
621	20334309	Chr01_Occ_hb7a1	hb7a1	24054308	Chr01_Occ	1	0	0	0	8
622	39425426	Chr01_Occ_hb7a1	hb7a1	43145425	Chr01_Occ	0	0	0	0	2
623	20865622	Chr01_Occ_hb7a1	hb7a1	24585621	Chr01_Occ	1	0	0	0	8
624	22373423	Chr01_Occ_hb7a1	hb7a1	26093422	Chr01_Occ	2	0	0	0	11
625	30510506	Chr01_Occ_hb7a1	hb7a1	34230505	Chr01_Occ	0	0	0	0	1
626	57819276	Chr01_Occ_hb7a1	hb7a1	61539275	Chr01_Occ	0	0	0	0	6
627	24210101	Chr01_Occ_hb7a1	hb7a1	27930100	Chr01_Occ	2	0	0	0	12
628	57536787	Chr01_Occ_hb7a1	hb7a1	61256786	Chr01_Occ	0	0	0	0	6
629	20538583	Chr01_Occ_hb7a1	hb7a1	24258582	Chr01_Occ	1	0	0	0	8
630	42815239	Chr01_Occ_hb7a1	hb7a1	46535238	Chr01_Occ	0	0	0	0	7
631	23759335	Chr01_Occ_hb7a1	hb7a1	27479334	Chr01_Occ	2	0	0	0	11
632	49957722	Chr01_Occ_hb7a1	hb7a1	53677721	Chr01_Occ	0	0	0	0	3
633	17080366	Chr01_Occ_hb7a1	hb7a1	20800365	Chr01_Occ	1	0	0	0	3
634	23626182	Chr01_Occ_hb7a1	hb7a1	27346181	Chr01_Occ	2	0	0	0	11
635	19497163	Chr01_Occ_hb7a1	hb7a1	23217162	Chr01_Occ	2	0	0	0	9
636	43368343	Chr01_Occ_hb7a1	hb7a1	47088342	Chr01_Occ	0	0	0	0	4
637	57240173	Chr01_Occ_hb7a1	hb7a1	60960172	Chr01_Occ	0	0	0	0	6
638	4547203	Chr01_Occ_hb7a1	hb7a1	8267202	Chr01_Occ	0	0	0	0	4
639	52818782	Chr01_Occ_hb7a1	hb7a1	56538781	Chr01_Occ	0	0	0	0	4
640	13738401	Chr01_Occ_hb7a1	hb7a1	17458400	Chr01_Occ	0	0	0	0	4
641	40916964	Chr01_Occ_hb7a1	hb7a1	44636963	Chr01_Occ	0	0	0	0	5
642	42878660	Chr01_Occ_hb7a1	hb7a1	46598659	Chr01_Occ	0	0	0	0	7
643	41782535	Chr01_Occ_hb7a1	hb7a1	45502534	Chr01_Occ	0	0	0	0	5
644	43064065	Chr01_Occ_hb7a1	hb7a1	46784064	Chr01_Occ	0	0	0	0	5
645	61368363	Chr01_Occ_hb7a1	hb7a1	65088362	Chr01_Occ	1	0	0	0	9
646	4222265	Chr01_Occ_hb7a1	hb7a1	7942264	Chr01_Occ	0	0	0	0	4
647	45699727	Chr01_Occ_hb7a1	hb7a1	49419726	Chr01_Occ	1	0	0	0	3
648	9283516	Chr01_Occ_hb7a1	hb7a1	13003515	Chr01_Occ	1	0	0	0	7
649	43000083	Chr01_Occ_hb7a1	hb7a1	46720082	Chr01_Occ	0	0	0	0	6
650	47756876	Chr01_Occ_hb7a1	hb7a1	51476875	Chr01_Occ	1	0	0	0	7
651	37549937	Chr01_Occ_hb7a1	hb7a1	41269936	Chr01_Occ	0	0	0	0	0
652	17228365	Chr01_Occ_hb7a1	hb7a1	20948364	Chr01_Occ	1	0	0	0	3
653	5259764	Chr01_Occ_hb7a1	hb7a1	8979763	Chr01_Occ	0	0	0	0	6
654	12813816	Chr01_Occ_hb7a1	hb7a1	16533815	Chr01_Occ	0	0	0	0	4
655	54911484	Chr01_Occ_hb7a1	hb7a1	58631483	Chr01_Occ	0	0	0	0	2
656	44166076	Chr01_Occ_hb7a1	hb7a1	47886075	Chr01_Occ	0	0	0	0	2
657	56841852	Chr01_Occ_hb7a1	hb7a1	60561851	Chr01_Occ	0	0	0	0	5
658	45705600	Chr01_Occ_hb7a1	hb7a1	49425599	Chr01_Occ	1	0	0	0	3
659	49122376	Chr01_Occ_hb7a1	hb7a1	52842375	Chr01_Occ	0	0	0	0	7
660	49757994	Chr01_Occ_hb7a1	hb7a1	53477993	Chr01_Occ	0	0	0	0	6
661	52002141	Chr01_Occ_hb7a1	hb7a1	55722140	Chr01_Occ	0	0	0	0	3
662	27262096	Chr01_Occ_hb7a1	hb7a1	30982095	Chr01_Occ	0	0	0	0	9
663	2568174	Chr01_Occ_hb7a1	hb7a1	6288173	Chr01_Occ	0	0	0	0	3
664	23029053	Chr01_Occ_hb7a1	hb7a1	26749052	Chr01_Occ	2	0	0	0	12
665	13288076	Chr01_Occ_hb7a1	hb7a1	17008075	Chr01_Occ	0	0	0	0	3
666	26163482	Chr01_Occ_hb7a1	hb7a1	29883481	Chr01_Occ	0	0	0	0	4
667	35908684	Chr01_Occ_hb7a1	hb7a1	39628683	Chr01_Occ	1	0	0	0	1
668	49386398	Chr01_Occ_hb7a1	hb7a1	53106397	Chr01_Occ	0	0	0	0	6
669	4857831	Chr01_Occ_hb7a1	hb7a1	8577830	Chr01_Occ	0	0	0	0	4
670	7727637	Chr01_Occ_hb7a1	hb7a1	11447636	Chr01_Occ	0	0	0	0	7
671	57965821	Chr01_Occ_hb7a1	hb7a1	61685820	Chr01_Occ	0	0	0	0	7
672	10068024	Chr01_Occ_hb7a1	hb7a1	13788023	Chr01_Occ	1	0	0	0	4
673	12355080	Chr01_Occ_hb7a1	hb7a1	16075079	Chr01_Occ	0	0	0	0	4
674	61926773	Chr01_Occ_hb7a1	hb7a1	65646772	Chr01_Occ	0	0	0	0	6
675	20937158	Chr01_Occ_hb7a1	hb7a1	24657157	Chr01_Occ	1	0	0	0	8
676	32759313	Chr01_Occ_hb7a1	hb7a1	36479312	Chr01_Occ	0	0	0	0	2
677	47683436	Chr01_Occ_hb7a1	hb7a1	51403435	Chr01_Occ	1	0	0	0	7
678	49872165	Chr01_Occ_hb7a1	hb7a1	53592164	Chr01_Occ	0	0	0	0	3
679	10680269	Chr01_Occ_hb7a1	hb7a1	14400268	Chr01_Occ	1	0	0	0	5
680	21904270	Chr01_Occ_hb7a1	hb7a1	25624269	Chr01_Occ	1	0	0	0	9
681	1725751	Chr01_Occ_hb7a1	hb7a1	5445750	Chr01_Occ	0	0	0	0	1
682	29468972	Chr01_Occ_hb7a1	hb7a1	33188971	Chr01_Occ	0	0	0	0	6
683	41264888	Chr01_Occ_hb7a1	hb7a1	44984887	Chr01_Occ	0	0	0	0	5
684	10253849	Chr01_Occ_hb7a1	hb7a1	13973848	Chr01_Occ	1	0	0	0	4
685	6981324	Chr01_Occ_hb7a1	hb7a1	10701323	Chr01_Occ	0	0	0	0	6
686	26522962	Chr01_Occ_hb7a1	hb7a1	30242961	Chr01_Occ	0	0	0	0	9
687	19007920	Chr01_Occ_hb7a1	hb7a1	22727919	Chr01_Occ	2	0	0	0	6
688	24671839	Chr01_Occ_hb7a1	hb7a1	28391838	Chr01_Occ	2	0	0	0	12
689	54370714	Chr01_Occ_hb7a1	hb7a1	58090713	Chr01_Occ	0	0	0	0	3
690	17669832	Chr01_Occ_hb7a1	hb7a1	21389831	Chr01_Occ	1	0	0	0	3
691	45469068	Chr01_Occ_hb7a1	hb7a1	49189067	Chr01_Occ	1	0	0	0	3
692	18154090	Chr01_Occ_hb7a1	hb7a1	21874089	Chr01_Occ	2	0	0	0	2
693	23435499	Chr01_Occ_hb7a1	hb7a1	27155498	Chr01_Occ	2	0	0	0	11
694	59680577	Chr01_Occ_hb7a1	hb7a1	63400576	Chr01_Occ	1	0	0	0	11
695	33748144	Chr01_Occ_hb7a1	hb7a1	37468143	Chr01_Occ	1	0	0	0	2
696	26051225	Chr01_Occ_hb7a1	hb7a1	29771224	Chr01_Occ	0	0	0	0	7
697	34683536	Chr01_Occ_hb7a1	hb7a1	38403535	Chr01_Occ	1	0	0	0	2
698	45802431	Chr01_Occ_hb7a1	hb7a1	49522430	Chr01_Occ	1	0	0	0	3
699	57286533	Chr01_Occ_hb7a1	hb7a1	61006532	Chr01_Occ	0	0	0	0	6
700	247471	Chr01_Occ_hb7a1	hb7a1	3967470	Chr01_Occ	1	0	0	0	1
701	12236765	Chr01_Occ_hb7a1	hb7a1	15956764	Chr01_Occ	0	0	0	0	4
702	2033638	Chr01_Occ_hb7a1	hb7a1	5753637	Chr01_Occ	0	0	0	0	2
703	56422956	Chr01_Occ_hb7a1	hb7a1	60142955	Chr01_Occ	0	0	0	0	5
704	5240521	Chr01_Occ_hb7a1	hb7a1	8960520	Chr01_Occ	0	0	0	0	6
705	10311965	Chr01_Occ_hb7a1	hb7a1	14031964	Chr01_Occ	1	0	0	0	5
706	46820729	Chr01_Occ_hb7a1	hb7a1	50540728	Chr01_Occ	1	0	0	0	5
707	7803445	Chr01_Occ_hb7a1	hb7a1	11523444	Chr01_Occ	0	0	0	0	7
708	12366678	Chr01_Occ_hb7a1	hb7a1	16086677	Chr01_Occ	0	0	0	0	4
709	41958312	Chr01_Occ_hb7a1	hb7a1	45678311	Chr01_Occ	0	0	0	0	6
710	22393467	Chr01_Occ_hb7a1	hb7a1	26113466	Chr01_Occ	2	0	0	0	11
711	42690179	Chr01_Occ_hb7a1	hb7a1	46410178	Chr01_Occ	0	0	0	0	7
712	38319997	Chr01_Occ_hb7a1	hb7a1	42039996	Chr01_Occ	0	0	0	0	0
713	49541965	Chr01_Occ_hb7a1	hb7a1	53261964	Chr01_Occ	0	0	0	0	6
714	21019460	Chr01_Occ_hb7a1	hb7a1	24739459	Chr01_Occ	1	0	0	0	8
715	36604261	Chr01_Occ_hb7a1	hb7a1	40324260	Chr01_Occ	0	0	0	0	0
716	63479202	Chr01_Occ_hb7a1	hb7a1	67199201	Chr01_Occ	0	0	0	0	2
717	43279959	Chr01_Occ_hb7a1	hb7a1	46999958	Chr01_Occ	0	0	0	0	4
718	54110794	Chr01_Occ_hb7a1	hb7a1	57830793	Chr01_Occ	0	0	0	0	4
719	31679920	Chr01_Occ_hb7a1	hb7a1	35399919	Chr01_Occ	0	0	0	0	2
720	787716	Chr01_Occ_hb7a1	hb7a1	4507715	Chr01_Occ	1	0	0	0	1
721	28930128	Chr01_Occ_hb7a1	hb7a1	32650127	Chr01_Occ	0	0	0	0	6
722	34582174	Chr01_Occ_hb7a1	hb7a1	38302173	Chr01_Occ	1	0	0	0	2
723	27910340	Chr01_Occ_hb7a1	hb7a1	31630339	Chr01_Occ	0	0	0	0	8
724	39323253	Chr01_Occ_hb7a1	hb7a1	43043252	Chr01_Occ	0	0	0	0	1
725	50280985	Chr01_Occ_hb7a1	hb7a1	54000984	Chr01_Occ	0	0	0	0	3
726	40729288	Chr01_Occ_hb7a1	hb7a1	44449287	Chr01_Occ	0	0	0	0	5
727	42114697	Chr01_Occ_hb7a1	hb7a1	45834696	Chr01_Occ	0	0	0	0	6
728	62099874	Chr01_Occ_hb7a1	hb7a1	65819873	Chr01_Occ	0	0	0	0	5
729	21744284	Chr01_Occ_hb7a1	hb7a1	25464283	Chr01_Occ	0	0	0	0	7
730	13745643	Chr01_Occ_hb7a1	hb7a1	17465642	Chr01_Occ	0	0	0	0	4
731	20073235	Chr01_Occ_hb7a1	hb7a1	23793234	Chr01_Occ	1	0	0	0	8
732	7932797	Chr01_Occ_hb7a1	hb7a1	11652796	Chr01_Occ	1	0	0	0	8
733	16396017	Chr01_Occ_hb7a1	hb7a1	20116016	Chr01_Occ	1	0	0	0	4
734	19626334	Chr01_Occ_hb7a1	hb7a1	23346333	Chr01_Occ	2	0	0	0	9
735	6190059	Chr01_Occ_hb7a1	hb7a1	9910058	Chr01_Occ	0	0	0	0	7
736	9391485	Chr01_Occ_hb7a1	hb7a1	13111484	Chr01_Occ	1	0	0	0	7
737	25875073	Chr01_Occ_hb7a1	hb7a1	29595072	Chr01_Occ	0	0	0	0	7
738	52139718	Chr01_Occ_hb7a1	hb7a1	55859717	Chr01_Occ	0	0	0	0	3
739	14173592	Chr01_Occ_hb7a1	hb7a1	17893591	Chr01_Occ	0	0	0	0	3
740	45541205	Chr01_Occ_hb7a1	hb7a1	49261204	Chr01_Occ	1	0	0	0	2
741	34324786	Chr01_Occ_hb7a1	hb7a1	38044785	Chr01_Occ	1	0	0	0	2
742	15519852	Chr01_Occ_hb7a1	hb7a1	19239851	Chr01_Occ	0	0	0	0	3
743	31105859	Chr01_Occ_hb7a1	hb7a1	34825858	Chr01_Occ	0	0	0	0	1
744	34417674	Chr01_Occ_hb7a1	hb7a1	38137673	Chr01_Occ	1	0	0	0	2
745	60347672	Chr01_Occ_hb7a1	hb7a1	64067671	Chr01_Occ	1	0	0	0	9
746	13827450	Chr01_Occ_hb7a1	hb7a1	17547449	Chr01_Occ	0	0	0	0	4
747	14596666	Chr01_Occ_hb7a1	hb7a1	18316665	Chr01_Occ	0	0	0	0	5
748	28689949	Chr01_Occ_hb7a1	hb7a1	32409948	Chr01_Occ	0	0	0	0	6
749	29686702	Chr01_Occ_hb7a1	hb7a1	33406701	Chr01_Occ	0	0	0	0	6
750	18801420	Chr01_Occ_hb7a1	hb7a1	22521419	Chr01_Occ	2	0	0	0	6
751	1256658	Chr01_Occ_hb7a1	hb7a1	4976657	Chr01_Occ	1	0	0	0	1
752	7485227	Chr01_Occ_hb7a1	hb7a1	11205226	Chr01_Occ	0	0	0	0	6
753	4750336	Chr01_Occ_hb7a1	hb7a1	8470335	Chr01_Occ	0	0	0	0	4
754	38334830	Chr01_Occ_hb7a1	hb7a1	42054829	Chr01_Occ	0	0	0	0	0
755	56313605	Chr01_Occ_hb7a1	hb7a1	60033604	Chr01_Occ	0	0	0	0	6
756	41085103	Chr01_Occ_hb7a1	hb7a1	44805102	Chr01_Occ	0	0	0	0	5
757	53079433	Chr01_Occ_hb7a1	hb7a1	56799432	Chr01_Occ	0	0	0	0	4
758	26757683	Chr01_Occ_hb7a1	hb7a1	30477682	Chr01_Occ	0	0	0	0	8
759	23029708	Chr01_Occ_hb7a1	hb7a1	26749707	Chr01_Occ	2	0	0	0	12
760	45260910	Chr01_Occ_hb7a1	hb7a1	48980909	Chr01_Occ	1	0	0	0	3
761	28429591	Chr01_Occ_hb7a1	hb7a1	32149590	Chr01_Occ	0	0	0	0	8
762	30260103	Chr01_Occ_hb7a1	hb7a1	33980102	Chr01_Occ	0	0	0	0	2
763	55862775	Chr01_Occ_hb7a1	hb7a1	59582774	Chr01_Occ	0	0	0	0	4
764	5907062	Chr01_Occ_hb7a1	hb7a1	9627061	Chr01_Occ	0	0	0	0	6
765	29972680	Chr01_Occ_hb7a1	hb7a1	33692679	Chr01_Occ	0	0	0	0	4
766	13628791	Chr01_Occ_hb7a1	hb7a1	17348790	Chr01_Occ	0	0	0	0	4
767	9934703	Chr01_Occ_hb7a1	hb7a1	13654702	Chr01_Occ	1	0	0	0	4
768	58695873	Chr01_Occ_hb7a1	hb7a1	62415872	Chr01_Occ	1	0	0	0	11
769	55207957	Chr01_Occ_hb7a1	hb7a1	58927956	Chr01_Occ	0	0	0	0	2
770	38307608	Chr01_Occ_hb7a1	hb7a1	42027607	Chr01_Occ	0	0	0	0	0
771	59586885	Chr01_Occ_hb7a1	hb7a1	63306884	Chr01_Occ	1	0	0	0	11
772	2980420	Chr01_Occ_hb7a1	hb7a1	6700419	Chr01_Occ	0	0	0	0	3
773	40672028	Chr01_Occ_hb7a1	hb7a1	44392027	Chr01_Occ	0	0	0	0	5
774	46233705	Chr01_Occ_hb7a1	hb7a1	49953704	Chr01_Occ	1	0	0	0	6
775	41373167	Chr01_Occ_hb7a1	hb7a1	45093166	Chr01_Occ	0	0	0	0	5
776	33762051	Chr01_Occ_hb7a1	hb7a1	37482050	Chr01_Occ	1	0	0	0	2
777	10886318	Chr01_Occ_hb7a1	hb7a1	14606317	Chr01_Occ	1	0	0	0	5
778	23446938	Chr01_Occ_hb7a1	hb7a1	27166937	Chr01_Occ	2	0	0	0	11
779	48778163	Chr01_Occ_hb7a1	hb7a1	52498162	Chr01_Occ	0	0	0	0	7
780	12993862	Chr01_Occ_hb7a1	hb7a1	16713861	Chr01_Occ	0	0	0	0	3
781	31809807	Chr01_Occ_hb7a1	hb7a1	35529806	Chr01_Occ	0	0	0	0	2
782	34854272	Chr01_Occ_hb7a1	hb7a1	38574271	Chr01_Occ	1	0	0	0	2
783	11457163	Chr01_Occ_hb7a1	hb7a1	15177162	Chr01_Occ	1	0	0	0	5
784	53601757	Chr01_Occ_hb7a1	hb7a1	57321756	Chr01_Occ	0	0	0	0	4
785	37197191	Chr01_Occ_hb7a1	hb7a1	40917190	Chr01_Occ	0	0	0	0	0
786	42240082	Chr01_Occ_hb7a1	hb7a1	45960081	Chr01_Occ	0	0	0	0	6
787	20913962	Chr01_Occ_hb7a1	hb7a1	24633961	Chr01_Occ	1	0	0	0	8
788	49291618	Chr01_Occ_hb7a1	hb7a1	53011617	Chr01_Occ	0	0	0	0	6
789	59079102	Chr01_Occ_hb7a1	hb7a1	62799101	Chr01_Occ	1	0	0	0	11
790	13455683	Chr01_Occ_hb7a1	hb7a1	17175682	Chr01_Occ	0	0	0	0	4
791	17236625	Chr01_Occ_hb7a1	hb7a1	20956624	Chr01_Occ	1	0	0	0	3
792	36204132	Chr01_Occ_hb7a1	hb7a1	39924131	Chr01_Occ	1	0	0	0	1
793	958128	Chr01_Occ_hb7a1	hb7a1	4678127	Chr01_Occ	1	0	0	0	1
794	41236623	Chr01_Occ_hb7a1	hb7a1	44956622	Chr01_Occ	0	0	0	0	5
795	21883599	Chr01_Occ_hb7a1	hb7a1	25603598	Chr01_Occ	1	0	0	0	9
796	33441143	Chr01_Occ_hb7a1	hb7a1	37161142	Chr01_Occ	1	0	0	0	3
797	62027362	Chr01_Occ_hb7a1	hb7a1	65747361	Chr01_Occ	0	0	0	0	5
798	49616059	Chr01_Occ_hb7a1	hb7a1	53336058	Chr01_Occ	0	0	0	0	6
799	23845787	Chr01_Occ_hb7a1	hb7a1	27565786	Chr01_Occ	2	0	0	0	11
800	14396000	Chr01_Occ_hb7a1	hb7a1	18115999	Chr01_Occ	0	0	0	0	4
801	41693064	Chr01_Occ_hb7a1	hb7a1	45413063	Chr01_Occ	0	0	0	0	5
802	61581447	Chr01_Occ_hb7a1	hb7a1	65301446	Chr01_Occ	1	0	0	0	9
803	5641860	Chr01_Occ_hb7a1	hb7a1	9361859	Chr01_Occ	0	0	0	0	4
804	8399060	Chr01_Occ_hb7a1	hb7a1	12119059	Chr01_Occ	1	0	0	0	8
805	49869655	Chr01_Occ_hb7a1	hb7a1	53589654	Chr01_Occ	0	0	0	0	3
806	34192538	Chr01_Occ_hb7a1	hb7a1	37912537	Chr01_Occ	1	0	0	0	2
807	4437281	Chr01_Occ_hb7a1	hb7a1	8157280	Chr01_Occ	0	0	0	0	4
808	35242349	Chr01_Occ_hb7a1	hb7a1	38962348	Chr01_Occ	1	0	0	0	2
809	38495832	Chr01_Occ_hb7a1	hb7a1	42215831	Chr01_Occ	0	0	0	0	0
810	18338346	Chr01_Occ_hb7a1	hb7a1	22058345	Chr01_Occ	2	0	0	0	3
811	21349109	Chr01_Occ_hb7a1	hb7a1	25069108	Chr01_Occ	1	0	0	0	8
812	9866947	Chr01_Occ_hb7a1	hb7a1	13586946	Chr01_Occ	1	0	0	0	4
813	46706594	Chr01_Occ_hb7a1	hb7a1	50426593	Chr01_Occ	1	0	0	0	5
814	49866858	Chr01_Occ_hb7a1	hb7a1	53586857	Chr01_Occ	0	0	0	0	3
815	18124138	Chr01_Occ_hb7a1	hb7a1	21844137	Chr01_Occ	2	0	0	0	3
816	21787990	Chr01_Occ_hb7a1	hb7a1	25507989	Chr01_Occ	1	0	0	0	9
817	5921786	Chr01_Occ_hb7a1	hb7a1	9641785	Chr01_Occ	0	0	0	0	6
818	23768902	Chr01_Occ_hb7a1	hb7a1	27488901	Chr01_Occ	2	0	0	0	11
819	12780944	Chr01_Occ_hb7a1	hb7a1	16500943	Chr01_Occ	0	0	0	0	4
820	50004406	Chr01_Occ_hb7a1	hb7a1	53724405	Chr01_Occ	0	0	0	0	3
821	44614519	Chr01_Occ_hb7a1	hb7a1	48334518	Chr01_Occ	0	0	0	0	2
822	54839460	Chr01_Occ_hb7a1	hb7a1	58559459	Chr01_Occ	0	0	0	0	2
823	6053684	Chr01_Occ_hb7a1	hb7a1	9773683	Chr01_Occ	0	0	0	0	6
824	15991448	Chr01_Occ_hb7a1	hb7a1	19711447	Chr01_Occ	1	0	0	0	4
825	35121724	Chr01_Occ_hb7a1	hb7a1	38841723	Chr01_Occ	1	0	0	0	2
826	62049234	Chr01_Occ_hb7a1	hb7a1	65769233	Chr01_Occ	0	0	0	0	5
827	36189386	Chr01_Occ_hb7a1	hb7a1	39909385	Chr01_Occ	1	0	0	0	1
828	47441166	Chr01_Occ_hb7a1	hb7a1	51161165	Chr01_Occ	1	0	0	0	7
829	19772945	Chr01_Occ_hb7a1	hb7a1	23492944	Chr01_Occ	1	0	0	0	8
830	13846019	Chr01_Occ_hb7a1	hb7a1	17566018	Chr01_Occ	0	0	0	0	4
831	3008999	Chr01_Occ_hb7a1	hb7a1	6728998	Chr01_Occ	0	0	0	0	3
832	7742157	Chr01_Occ_hb7a1	hb7a1	11462156	Chr01_Occ	0	0	0	0	7
833	56514826	Chr01_Occ_hb7a1	hb7a1	60234825	Chr01_Occ	0	0	0	0	5
834	44858206	Chr01_Occ_hb7a1	hb7a1	48578205	Chr01_Occ	0	0	0	0	2
835	3090779	Chr01_Occ_hb7a1	hb7a1	6810778	Chr01_Occ	0	0	0	0	3
836	54550153	Chr01_Occ_hb7a1	hb7a1	58270152	Chr01_Occ	0	0	0	0	2
837	42441222	Chr01_Occ_hb7a1	hb7a1	46161221	Chr01_Occ	0	0	0	0	6
838	287280	Chr01_Occ_hb7a1	hb7a1	4007279	Chr01_Occ	1	0	0	0	1
839	58801066	Chr01_Occ_hb7a1	hb7a1	62521065	Chr01_Occ	1	0	0	0	11
840	3752193	Chr01_Occ_hb7a1	hb7a1	7472192	Chr01_Occ	0	0	0	0	4
841	38390743	Chr01_Occ_hb7a1	hb7a1	42110742	Chr01_Occ	0	0	0	0	0
842	48278323	Chr01_Occ_hb7a1	hb7a1	51998322	Chr01_Occ	1	0	0	0	8
843	58869398	Chr01_Occ_hb7a1	hb7a1	62589397	Chr01_Occ	1	0	0	0	11
844	53898300	Chr01_Occ_hb7a1	hb7a1	57618299	Chr01_Occ	0	0	0	0	4
845	12917456	Chr01_Occ_hb7a1	hb7a1	16637455	Chr01_Occ	0	0	0	0	3
846	31864107	Chr01_Occ_hb7a1	hb7a1	35584106	Chr01_Occ	0	0	0	0	2
847	15011225	Chr01_Occ_hb7a1	hb7a1	18731224	Chr01_Occ	0	0	0	0	5
848	329134	Chr01_Occ_hb7a1	hb7a1	4049133	Chr01_Occ	1	0	0	0	1
849	4086211	Chr01_Occ_hb7a1	hb7a1	7806210	Chr01_Occ	0	0	0	0	4
850	1018079	Chr01_Occ_hb7a1	hb7a1	4738078	Chr01_Occ	1	0	0	0	1
851	2499729	Chr01_Occ_hb7a1	hb7a1	6219728	Chr01_Occ	0	0	0	0	2
852	48935909	Chr01_Occ_hb7a1	hb7a1	52655908	Chr01_Occ	0	0	0	0	7
853	48034625	Chr01_Occ_hb7a1	hb7a1	51754624	Chr01_Occ	1	0	0	0	7
854	59004425	Chr01_Occ_hb7a1	hb7a1	62724424	Chr01_Occ	1	0	0	0	11
855	45516270	Chr01_Occ_hb7a1	hb7a1	49236269	Chr01_Occ	1	0	0	0	3
856	51469333	Chr01_Occ_hb7a1	hb7a1	55189332	Chr01_Occ	0	0	0	0	4
857	14481416	Chr01_Occ_hb7a1	hb7a1	18201415	Chr01_Occ	0	0	0	0	5
858	12184758	Chr01_Occ_hb7a1	hb7a1	15904757	Chr01_Occ	0	0	0	0	4
859	22112645	Chr01_Occ_hb7a1	hb7a1	25832644	Chr01_Occ	2	0	0	0	13
860	63445949	Chr01_Occ_hb7a1	hb7a1	67165948	Chr01_Occ	0	0	0	0	2
861	54772272	Chr01_Occ_hb7a1	hb7a1	58492271	Chr01_Occ	0	0	0	0	2
862	36690991	Chr01_Occ_hb7a1	hb7a1	40410990	Chr01_Occ	0	0	0	0	0
863	23221956	Chr01_Occ_hb7a1	hb7a1	26941955	Chr01_Occ	2	0	0	0	11
864	18408650	Chr01_Occ_hb7a1	hb7a1	22128649	Chr01_Occ	2	0	0	0	3
865	52593262	Chr01_Occ_hb7a1	hb7a1	56313261	Chr01_Occ	0	0	0	0	3
866	23069574	Chr01_Occ_hb7a1	hb7a1	26789573	Chr01_Occ	2	0	0	0	12
867	24028297	Chr01_Occ_hb7a1	hb7a1	27748296	Chr01_Occ	2	0	0	0	11
868	18771021	Chr01_Occ_hb7a1	hb7a1	22491020	Chr01_Occ	2	0	0	0	6
869	48743185	Chr01_Occ_hb7a1	hb7a1	52463184	Chr01_Occ	0	0	0	0	7
870	47384555	Chr01_Occ_hb7a1	hb7a1	51104554	Chr01_Occ	1	0	0	0	7
871	19318489	Chr01_Occ_hb7a1	hb7a1	23038488	Chr01_Occ	2	0	0	0	8
872	13871475	Chr01_Occ_hb7a1	hb7a1	17591474	Chr01_Occ	0	0	0	0	4
873	55075924	Chr01_Occ_hb7a1	hb7a1	58795923	Chr01_Occ	0	0	0	0	2
874	62340728	Chr01_Occ_hb7a1	hb7a1	66060727	Chr01_Occ	0	0	0	0	3
875	47781767	Chr01_Occ_hb7a1	hb7a1	51501766	Chr01_Occ	1	0	0	0	7
876	43833821	Chr01_Occ_hb7a1	hb7a1	47553820	Chr01_Occ	0	0	0	0	2
877	43255513	Chr01_Occ_hb7a1	hb7a1	46975512	Chr01_Occ	0	0	0	0	4
878	12617664	Chr01_Occ_hb7a1	hb7a1	16337663	Chr01_Occ	0	0	0	0	4
879	24463824	Chr01_Occ_hb7a1	hb7a1	28183823	Chr01_Occ	2	0	0	0	12
880	23696669	Chr01_Occ_hb7a1	hb7a1	27416668	Chr01_Occ	2	0	0	0	11
881	26611041	Chr01_Occ_hb7a1	hb7a1	30331040	Chr01_Occ	0	0	0	0	9
882	40831226	Chr01_Occ_hb7a1	hb7a1	44551225	Chr01_Occ	0	0	0	0	5
883	14240312	Chr01_Occ_hb7a1	hb7a1	17960311	Chr01_Occ	0	0	0	0	4
884	9141670	Chr01_Occ_hb7a1	hb7a1	12861669	Chr01_Occ	1	0	0	0	7
885	41732776	Chr01_Occ_hb7a1	hb7a1	45452775	Chr01_Occ	0	0	0	0	5
886	51878887	Chr01_Occ_hb7a1	hb7a1	55598886	Chr01_Occ	0	0	0	0	4
887	36120254	Chr01_Occ_hb7a1	hb7a1	39840253	Chr01_Occ	1	0	0	0	1
888	38533206	Chr01_Occ_hb7a1	hb7a1	42253205	Chr01_Occ	0	0	0	0	0
889	45637689	Chr01_Occ_hb7a1	hb7a1	49357688	Chr01_Occ	1	0	0	0	3
890	44235899	Chr01_Occ_hb7a1	hb7a1	47955898	Chr01_Occ	0	0	0	0	2
891	31411629	Chr01_Occ_hb7a1	hb7a1	35131628	Chr01_Occ	0	0	0	0	1
892	40130585	Chr01_Occ_hb7a1	hb7a1	43850584	Chr01_Occ	0	0	0	0	5
893	23541913	Chr01_Occ_hb7a1	hb7a1	27261912	Chr01_Occ	2	0	0	0	11
894	45123006	Chr01_Occ_hb7a1	hb7a1	48843005	Chr01_Occ	1	0	0	0	3
895	18156919	Chr01_Occ_hb7a1	hb7a1	21876918	Chr01_Occ	2	0	0	0	2
896	37676342	Chr01_Occ_hb7a1	hb7a1	41396341	Chr01_Occ	0	0	0	0	0
897	26857713	Chr01_Occ_hb7a1	hb7a1	30577712	Chr01_Occ	0	0	0	0	9
898	38810661	Chr01_Occ_hb7a1	hb7a1	42530660	Chr01_Occ	0	0	0	0	0
899	61822228	Chr01_Occ_hb7a1	hb7a1	65542227	Chr01_Occ	1	0	0	0	8
900	16807082	Chr01_Occ_hb7a1	hb7a1	20527081	Chr01_Occ	1	0	0	0	4
901	37577313	Chr01_Occ_hb7a1	hb7a1	41297312	Chr01_Occ	0	0	0	0	0
902	20329808	Chr01_Occ_hb7a1	hb7a1	24049807	Chr01_Occ	1	0	0	0	8
903	58722151	Chr01_Occ_hb7a1	hb7a1	62442150	Chr01_Occ	1	0	0	0	11
904	7259472	Chr01_Occ_hb7a1	hb7a1	10979471	Chr01_Occ	0	0	0	0	6
905	25329619	Chr01_Occ_hb7a1	hb7a1	29049618	Chr01_Occ	2	0	0	0	14
906	62182769	Chr01_Occ_hb7a1	hb7a1	65902768	Chr01_Occ	0	0	0	0	5
907	39481027	Chr01_Occ_hb7a1	hb7a1	43201026	Chr01_Occ	0	0	0	0	2
908	5325132	Chr01_Occ_hb7a1	hb7a1	9045131	Chr01_Occ	0	0	0	0	6
909	45145062	Chr01_Occ_hb7a1	hb7a1	48865061	Chr01_Occ	1	0	0	0	3
910	1222820	Chr01_Occ_hb7a1	hb7a1	4942819	Chr01_Occ	1	0	0	0	1
911	23351482	Chr01_Occ_hb7a1	hb7a1	27071481	Chr01_Occ	2	0	0	0	11
912	55677760	Chr01_Occ_hb7a1	hb7a1	59397759	Chr01_Occ	0	0	0	0	2
913	13746694	Chr01_Occ_hb7a1	hb7a1	17466693	Chr01_Occ	0	0	0	0	4
914	33568575	Chr01_Occ_hb7a1	hb7a1	37288574	Chr01_Occ	1	0	0	0	2
915	52267643	Chr01_Occ_hb7a1	hb7a1	55987642	Chr01_Occ	0	0	0	0	3
916	9437009	Chr01_Occ_hb7a1	hb7a1	13157008	Chr01_Occ	1	0	0	0	7
917	57254750	Chr01_Occ_hb7a1	hb7a1	60974749	Chr01_Occ	0	0	0	0	6
918	54499433	Chr01_Occ_hb7a1	hb7a1	58219432	Chr01_Occ	0	0	0	0	2
919	39541204	Chr01_Occ_hb7a1	hb7a1	43261203	Chr01_Occ	0	0	0	0	3
920	20552411	Chr01_Occ_hb7a1	hb7a1	24272410	Chr01_Occ	1	0	0	0	8
921	60646103	Chr01_Occ_hb7a1	hb7a1	64366102	Chr01_Occ	1	0	0	0	9
922	13913512	Chr01_Occ_hb7a1	hb7a1	17633511	Chr01_Occ	0	0	0	0	4
923	9335880	Chr01_Occ_hb7a1	hb7a1	13055879	Chr01_Occ	1	0	0	0	7
924	15220264	Chr01_Occ_hb7a1	hb7a1	18940263	Chr01_Occ	0	0	0	0	3
925	30495756	Chr01_Occ_hb7a1	hb7a1	34215755	Chr01_Occ	0	0	0	0	2
926	4372600	Chr01_Occ_hb7a1	hb7a1	8092599	Chr01_Occ	0	0	0	0	4
927	47231469	Chr01_Occ_hb7a1	hb7a1	50951468	Chr01_Occ	1	0	0	0	7
928	14449538	Chr01_Occ_hb7a1	hb7a1	18169537	Chr01_Occ	0	0	0	0	5
929	47783038	Chr01_Occ_hb7a1	hb7a1	51503037	Chr01_Occ	1	0	0	0	7
930	7913501	Chr01_Occ_hb7a1	hb7a1	11633500	Chr01_Occ	1	0	0	0	8
931	53603981	Chr01_Occ_hb7a1	hb7a1	57323980	Chr01_Occ	0	0	0	0	4
932	25657431	Chr01_Occ_hb7a1	hb7a1	29377430	Chr01_Occ	1	0	0	0	11
933	47059917	Chr01_Occ_hb7a1	hb7a1	50779916	Chr01_Occ	1	0	0	0	5
934	19515896	Chr01_Occ_hb7a1	hb7a1	23235895	Chr01_Occ	2	0	0	0	9
935	63122721	Chr01_Occ_hb7a1	hb7a1	66842720	Chr01_Occ	0	0	0	0	3
936	61090713	Chr01_Occ_hb7a1	hb7a1	64810712	Chr01_Occ	1	0	0	0	9
937	47140071	Chr01_Occ_hb7a1	hb7a1	50860070	Chr01_Occ	1	0	0	0	5
938	41922206	Chr01_Occ_hb7a1	hb7a1	45642205	Chr01_Occ	0	0	0	0	6
939	25822946	Chr01_Occ_hb7a1	hb7a1	29542945	Chr01_Occ	0	0	0	0	7
940	36129110	Chr01_Occ_hb7a1	hb7a1	39849109	Chr01_Occ	1	0	0	0	1
941	6197001	Chr01_Occ_hb7a1	hb7a1	9917000	Chr01_Occ	0	0	0	0	7
942	42989524	Chr01_Occ_hb7a1	hb7a1	46709523	Chr01_Occ	0	0	0	0	6
943	29036403	Chr01_Occ_hb7a1	hb7a1	32756402	Chr01_Occ	0	0	0	0	6
944	46341989	Chr01_Occ_hb7a1	hb7a1	50061988	Chr01_Occ	1	0	0	0	5
945	57175252	Chr01_Occ_hb7a1	hb7a1	60895251	Chr01_Occ	0	0	0	0	6
946	59614054	Chr01_Occ_hb7a1	hb7a1	63334053	Chr01_Occ	1	0	0	0	11
947	10368096	Chr01_Occ_hb7a1	hb7a1	14088095	Chr01_Occ	1	0	0	0	5
948	48313833	Chr01_Occ_hb7a1	hb7a1	52033832	Chr01_Occ	1	0	0	0	8
949	12331530	Chr01_Occ_hb7a1	hb7a1	16051529	Chr01_Occ	0	0	0	0	4
950	55771204	Chr01_Occ_hb7a1	hb7a1	59491203	Chr01_Occ	0	0	0	0	4
951	50312846	Chr01_Occ_hb7a1	hb7a1	54032845	Chr01_Occ	0	0	0	0	3
952	14327278	Chr01_Occ_hb7a1	hb7a1	18047277	Chr01_Occ	0	0	0	0	4
953	41825144	Chr01_Occ_hb7a1	hb7a1	45545143	Chr01_Occ	0	0	0	0	6
954	39503660	Chr01_Occ_hb7a1	hb7a1	43223659	Chr01_Occ	0	0	0	0	3
955	39141863	Chr01_Occ_hb7a1	hb7a1	42861862	Chr01_Occ	0	0	0	0	0
956	14687681	Chr01_Occ_hb7a1	hb7a1	18407680	Chr01_Occ	0	0	0	0	5
957	61209449	Chr01_Occ_hb7a1	hb7a1	64929448	Chr01_Occ	1	0	0	0	9
958	14846353	Chr01_Occ_hb7a1	hb7a1	18566352	Chr01_Occ	0	0	0	0	5
959	29942860	Chr01_Occ_hb7a1	hb7a1	33662859	Chr01_Occ	0	0	0	0	4
960	54752389	Chr01_Occ_hb7a1	hb7a1	58472388	Chr01_Occ	0	0	0	0	2
961	56237471	Chr01_Occ_hb7a1	hb7a1	59957470	Chr01_Occ	0	0	0	0	6
962	29971352	Chr01_Occ_hb7a1	hb7a1	33691351	Chr01_Occ	0	0	0	0	4
963	20637544	Chr01_Occ_hb7a1	hb7a1	24357543	Chr01_Occ	1	0	0	0	8
964	44279780	Chr01_Occ_hb7a1	hb7a1	47999779	Chr01_Occ	0	0	0	0	2
965	35195113	Chr01_Occ_hb7a1	hb7a1	38915112	Chr01_Occ	1	0	0	0	2
966	44723079	Chr01_Occ_hb7a1	hb7a1	48443078	Chr01_Occ	0	0	0	0	2
967	6564822	Chr01_Occ_hb7a1	hb7a1	10284821	Chr01_Occ	0	0	0	0	6
968	19100765	Chr01_Occ_hb7a1	hb7a1	22820764	Chr01_Occ	2	0	0	0	6
969	33724862	Chr01_Occ_hb7a1	hb7a1	37444861	Chr01_Occ	1	0	0	0	2
970	2580991	Chr01_Occ_hb7a1	hb7a1	6300990	Chr01_Occ	0	0	0	0	3
971	9058138	Chr01_Occ_hb7a1	hb7a1	12778137	Chr01_Occ	1	0	0	0	6
972	58032535	Chr01_Occ_hb7a1	hb7a1	61752534	Chr01_Occ	0	0	0	0	7
973	34296826	Chr01_Occ_hb7a1	hb7a1	38016825	Chr01_Occ	1	0	0	0	2
974	17318022	Chr01_Occ_hb7a1	hb7a1	21038021	Chr01_Occ	1	0	0	0	3
975	10081256	Chr01_Occ_hb7a1	hb7a1	13801255	Chr01_Occ	1	0	0	0	4
976	16013385	Chr01_Occ_hb7a1	hb7a1	19733384	Chr01_Occ	1	0	0	0	4
977	3369371	Chr01_Occ_hb7a1	hb7a1	7089370	Chr01_Occ	0	0	0	0	3
978	24394797	Chr01_Occ_hb7a1	hb7a1	28114796	Chr01_Occ	2	0	0	0	12
979	57960216	Chr01_Occ_hb7a1	hb7a1	61680215	Chr01_Occ	0	0	0	0	7
980	29050839	Chr01_Occ_hb7a1	hb7a1	32770838	Chr01_Occ	0	0	0	0	6
981	20494333	Chr01_Occ_hb7a1	hb7a1	24214332	Chr01_Occ	1	0	0	0	8
982	1790087	Chr01_Occ_hb7a1	hb7a1	5510086	Chr01_Occ	0	0	0	0	2
983	34085605	Chr01_Occ_hb7a1	hb7a1	37805604	Chr01_Occ	1	0	0	0	2
984	6265708	Chr01_Occ_hb7a1	hb7a1	9985707	Chr01_Occ	0	0	0	0	6
985	58048316	Chr01_Occ_hb7a1	hb7a1	61768315	Chr01_Occ	0	0	0	0	7
986	8250263	Chr01_Occ_hb7a1	hb7a1	11970262	Chr01_Occ	1	0	0	0	8
987	40066898	Chr01_Occ_hb7a1	hb7a1	43786897	Chr01_Occ	0	0	0	0	5
988	59599012	Chr01_Occ_hb7a1	hb7a1	63319011	Chr01_Occ	1	0	0	0	11
989	35601626	Chr01_Occ_hb7a1	hb7a1	39321625	Chr01_Occ	1	0	0	0	1
990	3251642	Chr01_Occ_hb7a1	hb7a1	6971641	Chr01_Occ	0	0	0	0	3
991	61734687	Chr01_Occ_hb7a1	hb7a1	65454686	Chr01_Occ	1	0	0	0	8
992	30936515	Chr01_Occ_hb7a1	hb7a1	34656514	Chr01_Occ	0	0	0	0	1
993	33170180	Chr01_Occ_hb7a1	hb7a1	36890179	Chr01_Occ	1	0	0	0	3
994	45099043	Chr01_Occ_hb7a1	hb7a1	48819042	Chr01_Occ	1	0	0	0	3
995	5039946	Chr01_Occ_hb7a1	hb7a1	8759945	Chr01_Occ	0	0	0	0	4
996	10782609	Chr01_Occ_hb7a1	hb7a1	14502608	Chr01_Occ	1	0	0	0	5
997	1310794	Chr01_Occ_hb7a1	hb7a1	5030793	Chr01_Occ	1	0	0	0	1
998	37721815	Chr01_Occ_hb7a1	hb7a1	41441814	Chr01_Occ	0	0	0	0	0
999	48004080	Chr01_Occ_hb7a1	hb7a1	51724079	Chr01_Occ	1	0	0	0	7
1000	17774679	Chr01_Occ_hb7a1	hb7a1	21494678	Chr01_Occ	1	0	0	0	3
1001	50850482	Chr01_Occ_hb7a1	hb7a1	54570481	Chr01_Occ	0	0	0	0	6
1002	7102714	Chr01_Occ_hb7a1	hb7a1	10822713	Chr01_Occ	0	0	0	0	6
1003	38175966	Chr01_Occ_hb7a1	hb7a1	41895965	Chr01_Occ	0	0	0	0	0
1004	47550313	Chr01_Occ_hb7a1	hb7a1	51270312	Chr01_Occ	1	0	0	0	7
1005	31623228	Chr01_Occ_hb7a1	hb7a1	35343227	Chr01_Occ	0	0	0	0	2
1006	30640507	Chr01_Occ_hb7a1	hb7a1	34360506	Chr01_Occ	0	0	0	0	1
1007	29321673	Chr01_Occ_hb7a1	hb7a1	33041672	Chr01_Occ	0	0	0	0	6
1008	13097781	Chr01_Occ_hb7a1	hb7a1	16817780	Chr01_Occ	0	0	0	0	3
1009	12920613	Chr01_Occ_hb7a1	hb7a1	16640612	Chr01_Occ	0	0	0	0	3
1010	23607503	Chr01_Occ_hb7a1	hb7a1	27327502	Chr01_Occ	2	0	0	0	11
1011	37681660	Chr01_Occ_hb7a1	hb7a1	41401659	Chr01_Occ	0	0	0	0	0
1012	27789571	Chr01_Occ_hb7a1	hb7a1	31509570	Chr01_Occ	0	0	0	0	8
1013	19069007	Chr01_Occ_hb7a1	hb7a1	22789006	Chr01_Occ	2	0	0	0	6
1014	18079223	Chr01_Occ_hb7a1	hb7a1	21799222	Chr01_Occ	2	0	0	0	3
1015	26628983	Chr01_Occ_hb7a1	hb7a1	30348982	Chr01_Occ	0	0	0	0	9
1016	55934427	Chr01_Occ_hb7a1	hb7a1	59654426	Chr01_Occ	0	0	0	0	4
1017	12588924	Chr01_Occ_hb7a1	hb7a1	16308923	Chr01_Occ	0	0	0	0	4
1018	62258076	Chr01_Occ_hb7a1	hb7a1	65978075	Chr01_Occ	0	0	0	0	3
1019	53877570	Chr01_Occ_hb7a1	hb7a1	57597569	Chr01_Occ	0	0	0	0	4
1020	3718345	Chr01_Occ_hb7a1	hb7a1	7438344	Chr01_Occ	0	0	0	0	3
1021	38194662	Chr01_Occ_hb7a1	hb7a1	41914661	Chr01_Occ	0	0	0	0	0
1022	3722004	Chr01_Occ_hb7a1	hb7a1	7442003	Chr01_Occ	0	0	0	0	3
1023	48137631	Chr01_Occ_hb7a1	hb7a1	51857630	Chr01_Occ	1	0	0	0	7
1024	38159701	Chr01_Occ_hb7a1	hb7a1	41879700	Chr01_Occ	0	0	0	0	0
1025	11003086	Chr01_Occ_hb7a1	hb7a1	14723085	Chr01_Occ	1	0	0	0	5
1026	61237565	Chr01_Occ_hb7a1	hb7a1	64957564	Chr01_Occ	1	0	0	0	9
1027	62867713	Chr01_Occ_hb7a1	hb7a1	66587712	Chr01_Occ	0	0	0	0	3
1028	42260809	Chr01_Occ_hb7a1	hb7a1	45980808	Chr01_Occ	0	0	0	0	6
1029	52790998	Chr01_Occ_hb7a1	hb7a1	56510997	Chr01_Occ	0	0	0	0	4
1030	11598673	Chr01_Occ_hb7a1	hb7a1	15318672	Chr01_Occ	0	0	0	0	4
1031	4631480	Chr01_Occ_hb7a1	hb7a1	8351479	Chr01_Occ	0	0	0	0	4
1032	58846207	Chr01_Occ_hb7a1	hb7a1	62566206	Chr01_Occ	1	0	0	0	11
1033	52593998	Chr01_Occ_hb7a1	hb7a1	56313997	Chr01_Occ	0	0	0	0	3
1034	37854833	Chr01_Occ_hb7a1	hb7a1	41574832	Chr01_Occ	0	0	0	0	0
1035	42588496	Chr01_Occ_hb7a1	hb7a1	46308495	Chr01_Occ	0	0	0	0	7
1036	11577695	Chr01_Occ_hb7a1	hb7a1	15297694	Chr01_Occ	0	0	0	0	4
1037	38312164	Chr01_Occ_hb7a1	hb7a1	42032163	Chr01_Occ	0	0	0	0	0
1038	6847558	Chr01_Occ_hb7a1	hb7a1	10567557	Chr01_Occ	0	0	0	0	6
1039	37755713	Chr01_Occ_hb7a1	hb7a1	41475712	Chr01_Occ	0	0	0	0	0
1040	63483737	Chr01_Occ_hb7a1	hb7a1	67203736	Chr01_Occ	0	0	0	0	2
1041	726937	Chr01_Occ_hb7a1	hb7a1	4446936	Chr01_Occ	1	0	0	0	1
1042	53606144	Chr01_Occ_hb7a1	hb7a1	57326143	Chr01_Occ	0	0	0	0	4
1043	39016994	Chr01_Occ_hb7a1	hb7a1	42736993	Chr01_Occ	0	0	0	0	0
1044	26352256	Chr01_Occ_hb7a1	hb7a1	30072255	Chr01_Occ	0	0	0	0	9
1045	59294792	Chr01_Occ_hb7a1	hb7a1	63014791	Chr01_Occ	1	0	0	0	12
1046	39231878	Chr01_Occ_hb7a1	hb7a1	42951877	Chr01_Occ	0	0	0	0	1
1047	30680534	Chr01_Occ_hb7a1	hb7a1	34400533	Chr01_Occ	0	0	0	0	1
1048	58366009	Chr01_Occ_hb7a1	hb7a1	62086008	Chr01_Occ	1	0	0	0	9
1049	58245064	Chr01_Occ_hb7a1	hb7a1	61965063	Chr01_Occ	1	0	0	0	8
1050	49404338	Chr01_Occ_hb7a1	hb7a1	53124337	Chr01_Occ	0	0	0	0	6
1051	20932714	Chr01_Occ_hb7a1	hb7a1	24652713	Chr01_Occ	1	0	0	0	8
1052	23941505	Chr01_Occ_hb7a1	hb7a1	27661504	Chr01_Occ	2	0	0	0	11
1053	15720922	Chr01_Occ_hb7a1	hb7a1	19440921	Chr01_Occ	0	0	0	0	3
1054	47431078	Chr01_Occ_hb7a1	hb7a1	51151077	Chr01_Occ	1	0	0	0	7
1055	9680520	Chr01_Occ_hb7a1	hb7a1	13400519	Chr01_Occ	1	0	0	0	5
1056	10068032	Chr01_Occ_hb7a1	hb7a1	13788031	Chr01_Occ	1	0	0	0	4
1057	6143501	Chr01_Occ_hb7a1	hb7a1	9863500	Chr01_Occ	0	0	0	0	7
1058	55429684	Chr01_Occ_hb7a1	hb7a1	59149683	Chr01_Occ	0	0	0	0	2
1059	12074092	Chr01_Occ_hb7a1	hb7a1	15794091	Chr01_Occ	0	0	0	0	4
1060	51499645	Chr01_Occ_hb7a1	hb7a1	55219644	Chr01_Occ	0	0	0	0	4
1061	36461375	Chr01_Occ_hb7a1	hb7a1	40181374	Chr01_Occ	1	0	0	0	1
1062	17728604	Chr01_Occ_hb7a1	hb7a1	21448603	Chr01_Occ	1	0	0	0	3
1063	42857148	Chr01_Occ_hb7a1	hb7a1	46577147	Chr01_Occ	0	0	0	0	7
1064	37548366	Chr01_Occ_hb7a1	hb7a1	41268365	Chr01_Occ	0	0	0	0	0
1065	14177810	Chr01_Occ_hb7a1	hb7a1	17897809	Chr01_Occ	0	0	0	0	4
1066	7063694	Chr01_Occ_hb7a1	hb7a1	10783693	Chr01_Occ	0	0	0	0	6
1067	45280366	Chr01_Occ_hb7a1	hb7a1	49000365	Chr01_Occ	1	0	0	0	3
1068	5047941	Chr01_Occ_hb7a1	hb7a1	8767940	Chr01_Occ	0	0	0	0	4
1069	61569026	Chr01_Occ_hb7a1	hb7a1	65289025	Chr01_Occ	1	0	0	0	9
1070	54550282	Chr01_Occ_hb7a1	hb7a1	58270281	Chr01_Occ	0	0	0	0	2
1071	51043262	Chr01_Occ_hb7a1	hb7a1	54763261	Chr01_Occ	0	0	0	0	4
1072	38334214	Chr01_Occ_hb7a1	hb7a1	42054213	Chr01_Occ	0	0	0	0	0
1073	12787623	Chr01_Occ_hb7a1	hb7a1	16507622	Chr01_Occ	0	0	0	0	4
1074	12145025	Chr01_Occ_hb7a1	hb7a1	15865024	Chr01_Occ	0	0	0	0	4
1075	2392949	Chr01_Occ_hb7a1	hb7a1	6112948	Chr01_Occ	0	0	0	0	2
1076	57710479	Chr01_Occ_hb7a1	hb7a1	61430478	Chr01_Occ	0	0	0	0	6
1077	9111515	Chr01_Occ_hb7a1	hb7a1	12831514	Chr01_Occ	1	0	0	0	6
1078	10191956	Chr01_Occ_hb7a1	hb7a1	13911955	Chr01_Occ	1	0	0	0	4
1079	9635082	Chr01_Occ_hb7a1	hb7a1	13355081	Chr01_Occ	1	0	0	0	5
1080	62954449	Chr01_Occ_hb7a1	hb7a1	66674448	Chr01_Occ	0	0	0	0	3
1081	31056116	Chr01_Occ_hb7a1	hb7a1	34776115	Chr01_Occ	0	0	0	0	1
1082	34197404	Chr01_Occ_hb7a1	hb7a1	37917403	Chr01_Occ	1	0	0	0	2
1083	31981829	Chr01_Occ_hb7a1	hb7a1	35701828	Chr01_Occ	0	0	0	0	2
1084	54128490	Chr01_Occ_hb7a1	hb7a1	57848489	Chr01_Occ	0	0	0	0	3
1085	2205681	Chr01_Occ_hb7a1	hb7a1	5925680	Chr01_Occ	0	0	0	0	2
1086	35519622	Chr01_Occ_hb7a1	hb7a1	39239621	Chr01_Occ	1	0	0	0	1
1087	26254182	Chr01_Occ_hb7a1	hb7a1	29974181	Chr01_Occ	0	0	0	0	7
1088	43436388	Chr01_Occ_hb7a1	hb7a1	47156387	Chr01_Occ	0	0	0	0	4
1089	1065157	Chr01_Occ_hb7a1	hb7a1	4785156	Chr01_Occ	1	0	0	0	1
1090	3405695	Chr01_Occ_hb7a1	hb7a1	7125694	Chr01_Occ	0	0	0	0	3
1091	4100992	Chr01_Occ_hb7a1	hb7a1	7820991	Chr01_Occ	0	0	0	0	4
1092	30778058	Chr01_Occ_hb7a1	hb7a1	34498057	Chr01_Occ	0	0	0	0	1
1093	45955649	Chr01_Occ_hb7a1	hb7a1	49675648	Chr01_Occ	1	0	0	0	3
1094	5204436	Chr01_Occ_hb7a1	hb7a1	8924435	Chr01_Occ	0	0	0	0	6
1095	24835490	Chr01_Occ_hb7a1	hb7a1	28555489	Chr01_Occ	2	0	0	0	12
1096	33447319	Chr01_Occ_hb7a1	hb7a1	37167318	Chr01_Occ	1	0	0	0	3
1097	52820002	Chr01_Occ_hb7a1	hb7a1	56540001	Chr01_Occ	0	0	0	0	4
1098	21082022	Chr01_Occ_hb7a1	hb7a1	24802021	Chr01_Occ	1	0	0	0	8
1099	59574308	Chr01_Occ_hb7a1	hb7a1	63294307	Chr01_Occ	1	0	0	0	11
1100	15383600	Chr01_Occ_hb7a1	hb7a1	19103599	Chr01_Occ	0	0	0	0	3
1101	26964419	Chr01_Occ_hb7a1	hb7a1	30684418	Chr01_Occ	0	0	0	0	9
1102	36544052	Chr01_Occ_hb7a1	hb7a1	40264051	Chr01_Occ	1	0	0	0	1
1103	15421238	Chr01_Occ_hb7a1	hb7a1	19141237	Chr01_Occ	0	0	0	0	3
1104	52859298	Chr01_Occ_hb7a1	hb7a1	56579297	Chr01_Occ	0	0	0	0	4
1105	60264535	Chr01_Occ_hb7a1	hb7a1	63984534	Chr01_Occ	1	0	0	0	9
1106	17634351	Chr01_Occ_hb7a1	hb7a1	21354350	Chr01_Occ	1	0	0	0	3
1107	25942104	Chr01_Occ_hb7a1	hb7a1	29662103	Chr01_Occ	0	0	0	0	7
1108	12585424	Chr01_Occ_hb7a1	hb7a1	16305423	Chr01_Occ	0	0	0	0	4
1109	6754334	Chr01_Occ_hb7a1	hb7a1	10474333	Chr01_Occ	0	0	0	0	6
1110	11589298	Chr01_Occ_hb7a1	hb7a1	15309297	Chr01_Occ	0	0	0	0	4
1111	12131248	Chr01_Occ_hb7a1	hb7a1	15851247	Chr01_Occ	0	0	0	0	4
1112	51931685	Chr01_Occ_hb7a1	hb7a1	55651684	Chr01_Occ	0	0	0	0	3
1113	6048248	Chr01_Occ_hb7a1	hb7a1	9768247	Chr01_Occ	0	0	0	0	6
1114	55929589	Chr01_Occ_hb7a1	hb7a1	59649588	Chr01_Occ	0	0	0	0	4
1115	63516492	Chr01_Occ_hb7a1	hb7a1	67236491	Chr01_Occ	0	0	0	0	2
1116	9073142	Chr01_Occ_hb7a1	hb7a1	12793141	Chr01_Occ	1	0	0	0	6
1117	43923757	Chr01_Occ_hb7a1	hb7a1	47643756	Chr01_Occ	0	0	0	0	2
1118	51092858	Chr01_Occ_hb7a1	hb7a1	54812857	Chr01_Occ	0	0	0	0	4
1119	47893906	Chr01_Occ_hb7a1	hb7a1	51613905	Chr01_Occ	1	0	0	0	7
1120	4150150	Chr01_Occ_hb7a1	hb7a1	7870149	Chr01_Occ	0	0	0	0	4
1121	29472073	Chr01_Occ_hb7a1	hb7a1	33192072	Chr01_Occ	0	0	0	0	6
1122	52355350	Chr01_Occ_hb7a1	hb7a1	56075349	Chr01_Occ	0	0	0	0	3
1123	51216832	Chr01_Occ_hb7a1	hb7a1	54936831	Chr01_Occ	0	0	0	0	4
1124	9316901	Chr01_Occ_hb7a1	hb7a1	13036900	Chr01_Occ	1	0	0	0	7
1125	17645702	Chr01_Occ_hb7a1	hb7a1	21365701	Chr01_Occ	1	0	0	0	3
1126	59146216	Chr01_Occ_hb7a1	hb7a1	62866215	Chr01_Occ	1	0	0	0	11
1127	25968078	Chr01_Occ_hb7a1	hb7a1	29688077	Chr01_Occ	0	0	0	0	7
1128	30535412	Chr01_Occ_hb7a1	hb7a1	34255411	Chr01_Occ	0	0	0	0	1
1129	41545585	Chr01_Occ_hb7a1	hb7a1	45265584	Chr01_Occ	0	0	0	0	5
1130	35076067	Chr01_Occ_hb7a1	hb7a1	38796066	Chr01_Occ	1	0	0	0	2
1131	15102718	Chr01_Occ_hb7a1	hb7a1	18822717	Chr01_Occ	0	0	0	0	3
1132	16884267	Chr01_Occ_hb7a1	hb7a1	20604266	Chr01_Occ	1	0	0	0	4
1133	4330877	Chr01_Occ_hb7a1	hb7a1	8050876	Chr01_Occ	0	0	0	0	4
1134	22699331	Chr01_Occ_hb7a1	hb7a1	26419330	Chr01_Occ	2	0	0	0	13
1135	50447997	Chr01_Occ_hb7a1	hb7a1	54167996	Chr01_Occ	0	0	0	0	4
1136	12758551	Chr01_Occ_hb7a1	hb7a1	16478550	Chr01_Occ	0	0	0	0	4
1137	19869190	Chr01_Occ_hb7a1	hb7a1	23589189	Chr01_Occ	1	0	0	0	8
1138	18332630	Chr01_Occ_hb7a1	hb7a1	22052629	Chr01_Occ	2	0	0	0	3
1139	29826442	Chr01_Occ_hb7a1	hb7a1	33546441	Chr01_Occ	0	0	0	0	7
1140	53150435	Chr01_Occ_hb7a1	hb7a1	56870434	Chr01_Occ	0	0	0	0	4
1141	59438743	Chr01_Occ_hb7a1	hb7a1	63158742	Chr01_Occ	1	0	0	0	10
1142	21052833	Chr01_Occ_hb7a1	hb7a1	24772832	Chr01_Occ	1	0	0	0	8
1143	5556614	Chr01_Occ_hb7a1	hb7a1	9276613	Chr01_Occ	0	0	0	0	4
1144	50525222	Chr01_Occ_hb7a1	hb7a1	54245221	Chr01_Occ	0	0	0	0	4
1145	45740503	Chr01_Occ_hb7a1	hb7a1	49460502	Chr01_Occ	1	0	0	0	3
1146	30935013	Chr01_Occ_hb7a1	hb7a1	34655012	Chr01_Occ	0	0	0	0	1
1147	51739860	Chr01_Occ_hb7a1	hb7a1	55459859	Chr01_Occ	0	0	0	0	4
1148	30807473	Chr01_Occ_hb7a1	hb7a1	34527472	Chr01_Occ	0	0	0	0	1
1149	55567129	Chr01_Occ_hb7a1	hb7a1	59287128	Chr01_Occ	0	0	0	0	2
1150	20382444	Chr01_Occ_hb7a1	hb7a1	24102443	Chr01_Occ	1	0	0	0	8
1151	38365156	Chr01_Occ_hb7a1	hb7a1	42085155	Chr01_Occ	0	0	0	0	0
1152	61263230	Chr01_Occ_hb7a1	hb7a1	64983229	Chr01_Occ	1	0	0	0	9
1153	38838846	Chr01_Occ_hb7a1	hb7a1	42558845	Chr01_Occ	0	0	0	0	0
1154	43071554	Chr01_Occ_hb7a1	hb7a1	46791553	Chr01_Occ	0	0	0	0	5
1155	62299064	Chr01_Occ_hb7a1	hb7a1	66019063	Chr01_Occ	0	0	0	0	3
1156	22172468	Chr01_Occ_hb7a1	hb7a1	25892467	Chr01_Occ	2	0	0	0	11
1157	21871810	Chr01_Occ_hb7a1	hb7a1	25591809	Chr01_Occ	1	0	0	0	9
1158	11528145	Chr01_Occ_hb7a1	hb7a1	15248144	Chr01_Occ	0	0	0	0	4
1159	30253250	Chr01_Occ_hb7a1	hb7a1	33973249	Chr01_Occ	0	0	0	0	2
1160	39806957	Chr01_Occ_hb7a1	hb7a1	43526956	Chr01_Occ	0	0	0	0	3
1161	19121197	Chr01_Occ_hb7a1	hb7a1	22841196	Chr01_Occ	2	0	0	0	6
1162	25983543	Chr01_Occ_hb7a1	hb7a1	29703542	Chr01_Occ	0	0	0	0	7
1163	44040287	Chr01_Occ_hb7a1	hb7a1	47760286	Chr01_Occ	0	0	0	0	2
1164	27440113	Chr01_Occ_hb7a1	hb7a1	31160112	Chr01_Occ	0	0	0	0	9
1165	50088412	Chr01_Occ_hb7a1	hb7a1	53808411	Chr01_Occ	0	0	0	0	3
1166	16191938	Chr01_Occ_hb7a1	hb7a1	19911937	Chr01_Occ	1	0	0	0	4
1167	47891892	Chr01_Occ_hb7a1	hb7a1	51611891	Chr01_Occ	1	0	0	0	7
1168	46973506	Chr01_Occ_hb7a1	hb7a1	50693505	Chr01_Occ	1	0	0	0	5
1169	8323343	Chr01_Occ_hb7a1	hb7a1	12043342	Chr01_Occ	1	0	0	0	8
1170	39211191	Chr01_Occ_hb7a1	hb7a1	42931190	Chr01_Occ	0	0	0	0	0
1171	17117866	Chr01_Occ_hb7a1	hb7a1	20837865	Chr01_Occ	1	0	0	0	3
1172	57476850	Chr01_Occ_hb7a1	hb7a1	61196849	Chr01_Occ	0	0	0	0	6
1173	59501583	Chr01_Occ_hb7a1	hb7a1	63221582	Chr01_Occ	1	0	0	0	11
1174	32288816	Chr01_Occ_hb7a1	hb7a1	36008815	Chr01_Occ	0	0	0	0	2
1175	17367773	Chr01_Occ_hb7a1	hb7a1	21087772	Chr01_Occ	1	0	0	0	3
1176	40345767	Chr01_Occ_hb7a1	hb7a1	44065766	Chr01_Occ	0	0	0	0	5
1177	35593108	Chr01_Occ_hb7a1	hb7a1	39313107	Chr01_Occ	1	0	0	0	1
1178	52459055	Chr01_Occ_hb7a1	hb7a1	56179054	Chr01_Occ	0	0	0	0	3
1179	13436229	Chr01_Occ_hb7a1	hb7a1	17156228	Chr01_Occ	0	0	0	0	4
1180	37177236	Chr01_Occ_hb7a1	hb7a1	40897235	Chr01_Occ	0	0	0	0	0
1181	40443325	Chr01_Occ_hb7a1	hb7a1	44163324	Chr01_Occ	0	0	0	0	5
1182	46858537	Chr01_Occ_hb7a1	hb7a1	50578536	Chr01_Occ	1	0	0	0	5
1183	63703092	Chr01_Occ_hb7a1	hb7a1	67423091	Chr01_Occ	1	0	0	0	3
1184	45969009	Chr01_Occ_hb7a1	hb7a1	49689008	Chr01_Occ	1	0	0	0	3
1185	5053533	Chr01_Occ_hb7a1	hb7a1	8773532	Chr01_Occ	0	0	0	0	4
1186	27599022	Chr01_Occ_hb7a1	hb7a1	31319021	Chr01_Occ	0	0	0	0	9
1187	22133167	Chr01_Occ_hb7a1	hb7a1	25853166	Chr01_Occ	2	0	0	0	11
1188	13036127	Chr01_Occ_hb7a1	hb7a1	16756126	Chr01_Occ	0	0	0	0	3
1189	49080591	Chr01_Occ_hb7a1	hb7a1	52800590	Chr01_Occ	0	0	0	0	7
1190	48109299	Chr01_Occ_hb7a1	hb7a1	51829298	Chr01_Occ	1	0	0	0	7
1191	34787451	Chr01_Occ_hb7a1	hb7a1	38507450	Chr01_Occ	1	0	0	0	2
1192	33020533	Chr01_Occ_hb7a1	hb7a1	36740532	Chr01_Occ	1	0	0	0	3
1193	14817133	Chr01_Occ_hb7a1	hb7a1	18537132	Chr01_Occ	0	0	0	0	5
1194	33861503	Chr01_Occ_hb7a1	hb7a1	37581502	Chr01_Occ	1	0	0	0	2
1195	63503262	Chr01_Occ_hb7a1	hb7a1	67223261	Chr01_Occ	0	0	0	0	2
1196	15536866	Chr01_Occ_hb7a1	hb7a1	19256865	Chr01_Occ	0	0	0	0	3
1197	21537152	Chr01_Occ_hb7a1	hb7a1	25257151	Chr01_Occ	1	0	0	0	8
1198	16675532	Chr01_Occ_hb7a1	hb7a1	20395531	Chr01_Occ	1	0	0	0	4
1199	47380528	Chr01_Occ_hb7a1	hb7a1	51100527	Chr01_Occ	1	0	0	0	7
1200	45767996	Chr01_Occ_hb7a1	hb7a1	49487995	Chr01_Occ	1	0	0	0	3
1201	17159124	Chr01_Occ_hb7a1	hb7a1	20879123	Chr01_Occ	1	0	0	0	3
1202	47672973	Chr01_Occ_hb7a1	hb7a1	51392972	Chr01_Occ	1	0	0	0	7
1203	30266685	Chr01_Occ_hb7a1	hb7a1	33986684	Chr01_Occ	0	0	0	0	2
1204	13555718	Chr01_Occ_hb7a1	hb7a1	17275717	Chr01_Occ	0	0	0	0	4
1205	5737005	Chr01_Occ_hb7a1	hb7a1	9457004	Chr01_Occ	0	0	0	0	4
1206	47167150	Chr01_Occ_hb7a1	hb7a1	50887149	Chr01_Occ	1	0	0	0	7
1207	15089389	Chr01_Occ_hb7a1	hb7a1	18809388	Chr01_Occ	0	0	0	0	3
1208	41776762	Chr01_Occ_hb7a1	hb7a1	45496761	Chr01_Occ	0	0	0	0	5
1209	2258789	Chr01_Occ_hb7a1	hb7a1	5978788	Chr01_Occ	0	0	0	0	2
1210	62970236	Chr01_Occ_hb7a1	hb7a1	66690235	Chr01_Occ	0	0	0	0	3
1211	59751633	Chr01_Occ_hb7a1	hb7a1	63471632	Chr01_Occ	1	0	0	0	11
1212	18941461	Chr01_Occ_hb7a1	hb7a1	22661460	Chr01_Occ	2	0	0	0	6
1213	2209248	Chr01_Occ_hb7a1	hb7a1	5929247	Chr01_Occ	0	0	0	0	2
1214	21700426	Chr01_Occ_hb7a1	hb7a1	25420425	Chr01_Occ	0	0	0	0	7
1215	11039941	Chr01_Occ_hb7a1	hb7a1	14759940	Chr01_Occ	1	0	0	0	5
1216	50482130	Chr01_Occ_hb7a1	hb7a1	54202129	Chr01_Occ	0	0	0	0	4
1217	59850609	Chr01_Occ_hb7a1	hb7a1	63570608	Chr01_Occ	1	0	0	0	9
1218	24198118	Chr01_Occ_hb7a1	hb7a1	27918117	Chr01_Occ	2	0	0	0	12
1219	46588148	Chr01_Occ_hb7a1	hb7a1	50308147	Chr01_Occ	1	0	0	0	5
1220	26825741	Chr01_Occ_hb7a1	hb7a1	30545740	Chr01_Occ	0	0	0	0	9
1221	17950553	Chr01_Occ_hb7a1	hb7a1	21670552	Chr01_Occ	2	0	0	0	3
1222	23654508	Chr01_Occ_hb7a1	hb7a1	27374507	Chr01_Occ	2	0	0	0	11
1223	59976714	Chr01_Occ_hb7a1	hb7a1	63696713	Chr01_Occ	1	0	0	0	9
1224	48836133	Chr01_Occ_hb7a1	hb7a1	52556132	Chr01_Occ	0	0	0	0	7
1225	48474379	Chr01_Occ_hb7a1	hb7a1	52194378	Chr01_Occ	1	0	0	0	8
1226	4873307	Chr01_Occ_hb7a1	hb7a1	8593306	Chr01_Occ	0	0	0	0	4
1227	55843534	Chr01_Occ_hb7a1	hb7a1	59563533	Chr01_Occ	0	0	0	0	4
1228	50074267	Chr01_Occ_hb7a1	hb7a1	53794266	Chr01_Occ	0	0	0	0	3
1229	30014024	Chr01_Occ_hb7a1	hb7a1	33734023	Chr01_Occ	0	0	0	0	2
1230	13683233	Chr01_Occ_hb7a1	hb7a1	17403232	Chr01_Occ	0	0	0	0	4
1231	20483228	Chr01_Occ_hb7a1	hb7a1	24203227	Chr01_Occ	1	0	0	0	8
1232	11392520	Chr01_Occ_hb7a1	hb7a1	15112519	Chr01_Occ	1	0	0	0	6
1233	13957232	Chr01_Occ_hb7a1	hb7a1	17677231	Chr01_Occ	0	0	0	0	4
1234	53944790	Chr01_Occ_hb7a1	hb7a1	57664789	Chr01_Occ	0	0	0	0	4
1235	52126355	Chr01_Occ_hb7a1	hb7a1	55846354	Chr01_Occ	0	0	0	0	3
1236	18748544	Chr01_Occ_hb7a1	hb7a1	22468543	Chr01_Occ	2	0	0	0	6
1237	842447	Chr01_Occ_hb7a1	hb7a1	4562446	Chr01_Occ	1	0	0	0	1
1238	62354608	Chr01_Occ_hb7a1	hb7a1	66074607	Chr01_Occ	0	0	0	0	3
1239	58851177	Chr01_Occ_hb7a1	hb7a1	62571176	Chr01_Occ	1	0	0	0	11
1240	50374971	Chr01_Occ_hb7a1	hb7a1	54094970	Chr01_Occ	0	0	0	0	3
1241	9615932	Chr01_Occ_hb7a1	hb7a1	13335931	Chr01_Occ	1	0	0	0	5
1242	16649500	Chr01_Occ_hb7a1	hb7a1	20369499	Chr01_Occ	1	0	0	0	4
1243	60163409	Chr01_Occ_hb7a1	hb7a1	63883408	Chr01_Occ	1	0	0	0	9
1244	11857873	Chr01_Occ_hb7a1	hb7a1	15577872	Chr01_Occ	0	0	0	0	4
1245	57549102	Chr01_Occ_hb7a1	hb7a1	61269101	Chr01_Occ	0	0	0	0	6
1246	42935202	Chr01_Occ_hb7a1	hb7a1	46655201	Chr01_Occ	0	0	0	0	7
1247	11271503	Chr01_Occ_hb7a1	hb7a1	14991502	Chr01_Occ	1	0	0	0	4
1248	21544510	Chr01_Occ_hb7a1	hb7a1	25264509	Chr01_Occ	1	0	0	0	8
1249	45957045	Chr01_Occ_hb7a1	hb7a1	49677044	Chr01_Occ	1	0	0	0	3
1250	12426285	Chr01_Occ_hb7a1	hb7a1	16146284	Chr01_Occ	0	0	0	0	4
1251	62034304	Chr01_Occ_hb7a1	hb7a1	65754303	Chr01_Occ	0	0	0	0	5
1252	61534641	Chr01_Occ_hb7a1	hb7a1	65254640	Chr01_Occ	1	0	0	0	9
1253	2385088	Chr01_Occ_hb7a1	hb7a1	6105087	Chr01_Occ	0	0	0	0	2
1254	40830933	Chr01_Occ_hb7a1	hb7a1	44550932	Chr01_Occ	0	0	0	0	5
1255	53905911	Chr01_Occ_hb7a1	hb7a1	57625910	Chr01_Occ	0	0	0	0	4
1256	22695130	Chr01_Occ_hb7a1	hb7a1	26415129	Chr01_Occ	2	0	0	0	13
1257	3257169	Chr01_Occ_hb7a1	hb7a1	6977168	Chr01_Occ	0	0	0	0	3
1258	1850425	Chr01_Occ_hb7a1	hb7a1	5570424	Chr01_Occ	0	0	0	0	2
1259	12908074	Chr01_Occ_hb7a1	hb7a1	16628073	Chr01_Occ	0	0	0	0	3
1260	22043244	Chr01_Occ_hb7a1	hb7a1	25763243	Chr01_Occ	2	0	0	0	13
1261	14732625	Chr01_Occ_hb7a1	hb7a1	18452624	Chr01_Occ	0	0	0	0	5
1262	31743150	Chr01_Occ_hb7a1	hb7a1	35463149	Chr01_Occ	0	0	0	0	2
1263	15985330	Chr01_Occ_hb7a1	hb7a1	19705329	Chr01_Occ	1	0	0	0	4
1264	25291263	Chr01_Occ_hb7a1	hb7a1	29011262	Chr01_Occ	2	0	0	0	14
1265	59551740	Chr01_Occ_hb7a1	hb7a1	63271739	Chr01_Occ	1	0	0	0	11
1266	15780522	Chr01_Occ_hb7a1	hb7a1	19500521	Chr01_Occ	0	0	0	0	3
1267	25832509	Chr01_Occ_hb7a1	hb7a1	29552508	Chr01_Occ	0	0	0	0	7
1268	49532682	Chr01_Occ_hb7a1	hb7a1	53252681	Chr01_Occ	0	0	0	0	6
1269	12878931	Chr01_Occ_hb7a1	hb7a1	16598930	Chr01_Occ	0	0	0	0	3
1270	47819915	Chr01_Occ_hb7a1	hb7a1	51539914	Chr01_Occ	1	0	0	0	7
1271	38240929	Chr01_Occ_hb7a1	hb7a1	41960928	Chr01_Occ	0	0	0	0	0
1272	61359227	Chr01_Occ_hb7a1	hb7a1	65079226	Chr01_Occ	1	0	0	0	9
1273	1211344	Chr01_Occ_hb7a1	hb7a1	4931343	Chr01_Occ	1	0	0	0	1
1274	49190033	Chr01_Occ_hb7a1	hb7a1	52910032	Chr01_Occ	0	0	0	0	7
1275	45859268	Chr01_Occ_hb7a1	hb7a1	49579267	Chr01_Occ	1	0	0	0	3
1276	36003761	Chr01_Occ_hb7a1	hb7a1	39723760	Chr01_Occ	1	0	0	0	1
1277	40465989	Chr01_Occ_hb7a1	hb7a1	44185988	Chr01_Occ	0	0	0	0	5
1278	51828985	Chr01_Occ_hb7a1	hb7a1	55548984	Chr01_Occ	0	0	0	0	4
1279	7632225	Chr01_Occ_hb7a1	hb7a1	11352224	Chr01_Occ	0	0	0	0	6
1280	62480108	Chr01_Occ_hb7a1	hb7a1	66200107	Chr01_Occ	0	0	0	0	3
1281	25761447	Chr01_Occ_hb7a1	hb7a1	29481446	Chr01_Occ	0	0	0	0	7
1282	34552242	Chr01_Occ_hb7a1	hb7a1	38272241	Chr01_Occ	1	0	0	0	2
1283	45401218	Chr01_Occ_hb7a1	hb7a1	49121217	Chr01_Occ	1	0	0	0	3
1284	58481169	Chr01_Occ_hb7a1	hb7a1	62201168	Chr01_Occ	1	0	0	0	9
1285	35063578	Chr01_Occ_hb7a1	hb7a1	38783577	Chr01_Occ	1	0	0	0	2
1286	48941082	Chr01_Occ_hb7a1	hb7a1	52661081	Chr01_Occ	0	0	0	0	7
1287	44112093	Chr01_Occ_hb7a1	hb7a1	47832092	Chr01_Occ	0	0	0	0	2
1288	13571386	Chr01_Occ_hb7a1	hb7a1	17291385	Chr01_Occ	0	0	0	0	4
1289	30938362	Chr01_Occ_hb7a1	hb7a1	34658361	Chr01_Occ	0	0	0	0	1
1290	50291553	Chr01_Occ_hb7a1	hb7a1	54011552	Chr01_Occ	0	0	0	0	3
1291	63470658	Chr01_Occ_hb7a1	hb7a1	67190657	Chr01_Occ	0	0	0	0	2
1292	9080043	Chr01_Occ_hb7a1	hb7a1	12800042	Chr01_Occ	1	0	0	0	6
1293	56311370	Chr01_Occ_hb7a1	hb7a1	60031369	Chr01_Occ	0	0	0	0	6
1294	30448656	Chr01_Occ_hb7a1	hb7a1	34168655	Chr01_Occ	0	0	0	0	2
1295	9296452	Chr01_Occ_hb7a1	hb7a1	13016451	Chr01_Occ	1	0	0	0	7
1296	61147241	Chr01_Occ_hb7a1	hb7a1	64867240	Chr01_Occ	1	0	0	0	9
1297	33629376	Chr01_Occ_hb7a1	hb7a1	37349375	Chr01_Occ	1	0	0	0	2
1298	43959043	Chr01_Occ_hb7a1	hb7a1	47679042	Chr01_Occ	0	0	0	0	2
1299	50849639	Chr01_Occ_hb7a1	hb7a1	54569638	Chr01_Occ	0	0	0	0	6
1300	33067776	Chr01_Occ_hb7a1	hb7a1	36787775	Chr01_Occ	1	0	0	0	3
1301	11731041	Chr01_Occ_hb7a1	hb7a1	15451040	Chr01_Occ	0	0	0	0	4
1302	33891906	Chr01_Occ_hb7a1	hb7a1	37611905	Chr01_Occ	1	0	0	0	2
1303	34996606	Chr01_Occ_hb7a1	hb7a1	38716605	Chr01_Occ	1	0	0	0	2
1304	6584894	Chr01_Occ_hb7a1	hb7a1	10304893	Chr01_Occ	0	0	0	0	6
1305	2227008	Chr01_Occ_hb7a1	hb7a1	5947007	Chr01_Occ	0	0	0	0	2
1306	43952221	Chr01_Occ_hb7a1	hb7a1	47672220	Chr01_Occ	0	0	0	0	2
1307	3412952	Chr01_Occ_hb7a1	hb7a1	7132951	Chr01_Occ	0	0	0	0	3
1308	8298746	Chr01_Occ_hb7a1	hb7a1	12018745	Chr01_Occ	1	0	0	0	8
1309	28811255	Chr01_Occ_hb7a1	hb7a1	32531254	Chr01_Occ	0	0	0	0	6
1310	4045763	Chr01_Occ_hb7a1	hb7a1	7765762	Chr01_Occ	0	0	0	0	4
1311	55852792	Chr01_Occ_hb7a1	hb7a1	59572791	Chr01_Occ	0	0	0	0	4
1312	32045562	Chr01_Occ_hb7a1	hb7a1	35765561	Chr01_Occ	0	0	0	0	2
1313	50675647	Chr01_Occ_hb7a1	hb7a1	54395646	Chr01_Occ	0	0	0	0	4
1314	59275408	Chr01_Occ_hb7a1	hb7a1	62995407	Chr01_Occ	1	0	0	0	12
1315	14798460	Chr01_Occ_hb7a1	hb7a1	18518459	Chr01_Occ	0	0	0	0	5
1316	55985282	Chr01_Occ_hb7a1	hb7a1	59705281	Chr01_Occ	0	0	0	0	4
1317	43983900	Chr01_Occ_hb7a1	hb7a1	47703899	Chr01_Occ	0	0	0	0	2
1318	31760976	Chr01_Occ_hb7a1	hb7a1	35480975	Chr01_Occ	0	0	0	0	2
1319	11361830	Chr01_Occ_hb7a1	hb7a1	15081829	Chr01_Occ	1	0	0	0	6
1320	20789441	Chr01_Occ_hb7a1	hb7a1	24509440	Chr01_Occ	1	0	0	0	8
1321	7880221	Chr01_Occ_hb7a1	hb7a1	11600220	Chr01_Occ	1	0	0	0	8
1322	18824244	Chr01_Occ_hb7a1	hb7a1	22544243	Chr01_Occ	2	0	0	0	6
1323	62280477	Chr01_Occ_hb7a1	hb7a1	66000476	Chr01_Occ	0	0	0	0	3
1324	40405803	Chr01_Occ_hb7a1	hb7a1	44125802	Chr01_Occ	0	0	0	0	5
1325	22743543	Chr01_Occ_hb7a1	hb7a1	26463542	Chr01_Occ	2	0	0	0	13
1326	1558659	Chr01_Occ_hb7a1	hb7a1	5278658	Chr01_Occ	1	0	0	0	1
1327	56365561	Chr01_Occ_hb7a1	hb7a1	60085560	Chr01_Occ	0	0	0	0	6
1328	24513326	Chr01_Occ_hb7a1	hb7a1	28233325	Chr01_Occ	2	0	0	0	12
1329	50735218	Chr01_Occ_hb7a1	hb7a1	54455217	Chr01_Occ	0	0	0	0	4
1330	3502018	Chr01_Occ_hb7a1	hb7a1	7222017	Chr01_Occ	0	0	0	0	3
1331	21587224	Chr01_Occ_hb7a1	hb7a1	25307223	Chr01_Occ	1	0	0	0	8
1332	4722190	Chr01_Occ_hb7a1	hb7a1	8442189	Chr01_Occ	0	0	0	0	4
1333	61068327	Chr01_Occ_hb7a1	hb7a1	64788326	Chr01_Occ	1	0	0	0	9
1334	41336549	Chr01_Occ_hb7a1	hb7a1	45056548	Chr01_Occ	0	0	0	0	5
1335	30312997	Chr01_Occ_hb7a1	hb7a1	34032996	Chr01_Occ	0	0	0	0	2
1336	52811933	Chr01_Occ_hb7a1	hb7a1	56531932	Chr01_Occ	0	0	0	0	4
1337	16098571	Chr01_Occ_hb7a1	hb7a1	19818570	Chr01_Occ	1	0	0	0	4
1338	18972655	Chr01_Occ_hb7a1	hb7a1	22692654	Chr01_Occ	2	0	0	0	6
1339	18104059	Chr01_Occ_hb7a1	hb7a1	21824058	Chr01_Occ	2	0	0	0	3
1340	6673405	Chr01_Occ_hb7a1	hb7a1	10393404	Chr01_Occ	0	0	0	0	6
1341	27323551	Chr01_Occ_hb7a1	hb7a1	31043550	Chr01_Occ	0	0	0	0	9
1342	62094904	Chr01_Occ_hb7a1	hb7a1	65814903	Chr01_Occ	0	0	0	0	5
1343	25715527	Chr01_Occ_hb7a1	hb7a1	29435526	Chr01_Occ	0	0	0	0	7
1344	31195069	Chr01_Occ_hb7a1	hb7a1	34915068	Chr01_Occ	0	0	0	0	1
1345	50575576	Chr01_Occ_hb7a1	hb7a1	54295575	Chr01_Occ	0	0	0	0	4
1346	35119781	Chr01_Occ_hb7a1	hb7a1	38839780	Chr01_Occ	1	0	0	0	2
1347	62899766	Chr01_Occ_hb7a1	hb7a1	66619765	Chr01_Occ	0	0	0	0	3
1348	21189885	Chr01_Occ_hb7a1	hb7a1	24909884	Chr01_Occ	1	0	0	0	8
1349	22921802	Chr01_Occ_hb7a1	hb7a1	26641801	Chr01_Occ	2	0	0	0	14
1350	30769461	Chr01_Occ_hb7a1	hb7a1	34489460	Chr01_Occ	0	0	0	0	1
1351	63157002	Chr01_Occ_hb7a1	hb7a1	66877001	Chr01_Occ	0	0	0	0	3
1352	3428187	Chr01_Occ_hb7a1	hb7a1	7148186	Chr01_Occ	0	0	0	0	3
1353	30550025	Chr01_Occ_hb7a1	hb7a1	34270024	Chr01_Occ	0	0	0	0	1
1354	47114617	Chr01_Occ_hb7a1	hb7a1	50834616	Chr01_Occ	1	0	0	0	5
1355	33844817	Chr01_Occ_hb7a1	hb7a1	37564816	Chr01_Occ	1	0	0	0	2
1356	61335202	Chr01_Occ_hb7a1	hb7a1	65055201	Chr01_Occ	1	0	0	0	9
1357	11341388	Chr01_Occ_hb7a1	hb7a1	15061387	Chr01_Occ	1	0	0	0	4
1358	48749326	Chr01_Occ_hb7a1	hb7a1	52469325	Chr01_Occ	0	0	0	0	7
1359	4059331	Chr01_Occ_hb7a1	hb7a1	7779330	Chr01_Occ	0	0	0	0	4
1360	52960794	Chr01_Occ_hb7a1	hb7a1	56680793	Chr01_Occ	0	0	0	0	4
1361	54245606	Chr01_Occ_hb7a1	hb7a1	57965605	Chr01_Occ	0	0	0	0	3
1362	45648620	Chr01_Occ_hb7a1	hb7a1	49368619	Chr01_Occ	1	0	0	0	3
1363	48090672	Chr01_Occ_hb7a1	hb7a1	51810671	Chr01_Occ	1	0	0	0	7
1364	57515675	Chr01_Occ_hb7a1	hb7a1	61235674	Chr01_Occ	0	0	0	0	6
1365	9340396	Chr01_Occ_hb7a1	hb7a1	13060395	Chr01_Occ	1	0	0	0	7
1366	48259073	Chr01_Occ_hb7a1	hb7a1	51979072	Chr01_Occ	1	0	0	0	8
1367	63482086	Chr01_Occ_hb7a1	hb7a1	67202085	Chr01_Occ	0	0	0	0	2
1368	20996125	Chr01_Occ_hb7a1	hb7a1	24716124	Chr01_Occ	1	0	0	0	8
1369	25172015	Chr01_Occ_hb7a1	hb7a1	28892014	Chr01_Occ	2	0	0	0	14
1370	14250506	Chr01_Occ_hb7a1	hb7a1	17970505	Chr01_Occ	0	0	0	0	4
1371	54441378	Chr01_Occ_hb7a1	hb7a1	58161377	Chr01_Occ	0	0	0	0	3
1372	48197051	Chr01_Occ_hb7a1	hb7a1	51917050	Chr01_Occ	1	0	0	0	8
1373	46488840	Chr01_Occ_hb7a1	hb7a1	50208839	Chr01_Occ	1	0	0	0	5
1374	32834930	Chr01_Occ_hb7a1	hb7a1	36554929	Chr01_Occ	0	0	0	0	2
1375	20486513	Chr01_Occ_hb7a1	hb7a1	24206512	Chr01_Occ	1	0	0	0	8
1376	58769111	Chr01_Occ_hb7a1	hb7a1	62489110	Chr01_Occ	1	0	0	0	11
1377	1673067	Chr01_Occ_hb7a1	hb7a1	5393066	Chr01_Occ	0	0	0	0	0
1378	17003903	Chr01_Occ_hb7a1	hb7a1	20723902	Chr01_Occ	1	0	0	0	4
1379	28343154	Chr01_Occ_hb7a1	hb7a1	32063153	Chr01_Occ	0	0	0	0	8
1380	22980941	Chr01_Occ_hb7a1	hb7a1	26700940	Chr01_Occ	2	0	0	0	12
1381	41988257	Chr01_Occ_hb7a1	hb7a1	45708256	Chr01_Occ	0	0	0	0	6
1382	49519605	Chr01_Occ_hb7a1	hb7a1	53239604	Chr01_Occ	0	0	0	0	6
1383	7740731	Chr01_Occ_hb7a1	hb7a1	11460730	Chr01_Occ	0	0	0	0	7
1384	35679499	Chr01_Occ_hb7a1	hb7a1	39399498	Chr01_Occ	1	0	0	0	1
1385	55946470	Chr01_Occ_hb7a1	hb7a1	59666469	Chr01_Occ	0	0	0	0	4
1386	16110997	Chr01_Occ_hb7a1	hb7a1	19830996	Chr01_Occ	1	0	0	0	4
1387	57979996	Chr01_Occ_hb7a1	hb7a1	61699995	Chr01_Occ	0	0	0	0	7
1388	39026398	Chr01_Occ_hb7a1	hb7a1	42746397	Chr01_Occ	0	0	0	0	0
1389	52551507	Chr01_Occ_hb7a1	hb7a1	56271506	Chr01_Occ	0	0	0	0	3
1390	38770025	Chr01_Occ_hb7a1	hb7a1	42490024	Chr01_Occ	0	0	0	0	0
1391	62693292	Chr01_Occ_hb7a1	hb7a1	66413291	Chr01_Occ	0	0	0	0	3
1392	47605303	Chr01_Occ_hb7a1	hb7a1	51325302	Chr01_Occ	1	0	0	0	7
1393	34378019	Chr01_Occ_hb7a1	hb7a1	38098018	Chr01_Occ	1	0	0	0	2
1394	29217154	Chr01_Occ_hb7a1	hb7a1	32937153	Chr01_Occ	0	0	0	0	6
1395	16066043	Chr01_Occ_hb7a1	hb7a1	19786042	Chr01_Occ	1	0	0	0	4
1396	30353824	Chr01_Occ_hb7a1	hb7a1	34073823	Chr01_Occ	0	0	0	0	2
1397	27338769	Chr01_Occ_hb7a1	hb7a1	31058768	Chr01_Occ	0	0	0	0	9
1398	11488895	Chr01_Occ_hb7a1	hb7a1	15208894	Chr01_Occ	1	0	0	0	5
1399	8728818	Chr01_Occ_hb7a1	hb7a1	12448817	Chr01_Occ	1	0	0	0	8
1400	55866161	Chr01_Occ_hb7a1	hb7a1	59586160	Chr01_Occ	0	0	0	0	4
1401	13439429	Chr01_Occ_hb7a1	hb7a1	17159428	Chr01_Occ	0	0	0	0	4
1402	26719249	Chr01_Occ_hb7a1	hb7a1	30439248	Chr01_Occ	0	0	0	0	8
1403	15156734	Chr01_Occ_hb7a1	hb7a1	18876733	Chr01_Occ	0	0	0	0	3
1404	61444374	Chr01_Occ_hb7a1	hb7a1	65164373	Chr01_Occ	1	0	0	0	9
1405	17285432	Chr01_Occ_hb7a1	hb7a1	21005431	Chr01_Occ	1	0	0	0	3
1406	40425581	Chr01_Occ_hb7a1	hb7a1	44145580	Chr01_Occ	0	0	0	0	5
1407	45225528	Chr01_Occ_hb7a1	hb7a1	48945527	Chr01_Occ	1	0	0	0	3
1408	25829047	Chr01_Occ_hb7a1	hb7a1	29549046	Chr01_Occ	0	0	0	0	7
1409	24351958	Chr01_Occ_hb7a1	hb7a1	28071957	Chr01_Occ	2	0	0	0	12
1410	34509241	Chr01_Occ_hb7a1	hb7a1	38229240	Chr01_Occ	1	0	0	0	2
1411	6636969	Chr01_Occ_hb7a1	hb7a1	10356968	Chr01_Occ	0	0	0	0	6
1412	165587	Chr01_Occ_hb7a1	hb7a1	3885586	Chr01_Occ	1	0	0	0	1
1413	43746863	Chr01_Occ_hb7a1	hb7a1	47466862	Chr01_Occ	0	0	0	0	2
1414	33152589	Chr01_Occ_hb7a1	hb7a1	36872588	Chr01_Occ	1	0	0	0	3
1415	46615329	Chr01_Occ_hb7a1	hb7a1	50335328	Chr01_Occ	1	0	0	0	5
1416	16314086	Chr01_Occ_hb7a1	hb7a1	20034085	Chr01_Occ	1	0	0	0	4
1417	15547732	Chr01_Occ_hb7a1	hb7a1	19267731	Chr01_Occ	0	0	0	0	3
1418	31449587	Chr01_Occ_hb7a1	hb7a1	35169586	Chr01_Occ	0	0	0	0	1
1419	50332018	Chr01_Occ_hb7a1	hb7a1	54052017	Chr01_Occ	0	0	0	0	3
1420	47570669	Chr01_Occ_hb7a1	hb7a1	51290668	Chr01_Occ	1	0	0	0	7
1421	44250859	Chr01_Occ_hb7a1	hb7a1	47970858	Chr01_Occ	0	0	0	0	2
1422	45608082	Chr01_Occ_hb7a1	hb7a1	49328081	Chr01_Occ	1	0	0	0	3
1423	20792667	Chr01_Occ_hb7a1	hb7a1	24512666	Chr01_Occ	1	0	0	0	8
1424	56936640	Chr01_Occ_hb7a1	hb7a1	60656639	Chr01_Occ	0	0	0	0	5
1425	49674005	Chr01_Occ_hb7a1	hb7a1	53394004	Chr01_Occ	0	0	0	0	6
1426	8293932	Chr01_Occ_hb7a1	hb7a1	12013931	Chr01_Occ	1	0	0	0	8
1427	19268428	Chr01_Occ_hb7a1	hb7a1	22988427	Chr01_Occ	2	0	0	0	8
1428	12060035	Chr01_Occ_hb7a1	hb7a1	15780034	Chr01_Occ	0	0	0	0	4
1429	11632180	Chr01_Occ_hb7a1	hb7a1	15352179	Chr01_Occ	0	0	0	0	4
1430	18954175	Chr01_Occ_hb7a1	hb7a1	22674174	Chr01_Occ	2	0	0	0	6
1431	48654655	Chr01_Occ_hb7a1	hb7a1	52374654	Chr01_Occ	1	0	0	0	8
1432	30968450	Chr01_Occ_hb7a1	hb7a1	34688449	Chr01_Occ	0	0	0	0	1
1433	50321619	Chr01_Occ_hb7a1	hb7a1	54041618	Chr01_Occ	0	0	0	0	3
1434	13150739	Chr01_Occ_hb7a1	hb7a1	16870738	Chr01_Occ	0	0	0	0	3
1435	44400051	Chr01_Occ_hb7a1	hb7a1	48120050	Chr01_Occ	0	0	0	0	2
1436	26061120	Chr01_Occ_hb7a1	hb7a1	29781119	Chr01_Occ	0	0	0	0	7
1437	56273086	Chr01_Occ_hb7a1	hb7a1	59993085	Chr01_Occ	0	0	0	0	6
1438	35229939	Chr01_Occ_hb7a1	hb7a1	38949938	Chr01_Occ	1	0	0	0	2
1439	31926443	Chr01_Occ_hb7a1	hb7a1	35646442	Chr01_Occ	0	0	0	0	2
1440	36957759	Chr01_Occ_hb7a1	hb7a1	40677758	Chr01_Occ	0	0	0	0	0
1441	19829658	Chr01_Occ_hb7a1	hb7a1	23549657	Chr01_Occ	1	0	0	0	8
1442	10466957	Chr01_Occ_hb7a1	hb7a1	14186956	Chr01_Occ	1	0	0	0	5
1443	15325752	Chr01_Occ_hb7a1	hb7a1	19045751	Chr01_Occ	0	0	0	0	3
1444	18958266	Chr01_Occ_hb7a1	hb7a1	22678265	Chr01_Occ	2	0	0	0	6
1445	20335718	Chr01_Occ_hb7a1	hb7a1	24055717	Chr01_Occ	1	0	0	0	8
1446	38468015	Chr01_Occ_hb7a1	hb7a1	42188014	Chr01_Occ	0	0	0	0	0
1447	58466770	Chr01_Occ_hb7a1	hb7a1	62186769	Chr01_Occ	1	0	0	0	9
1448	21043186	Chr01_Occ_hb7a1	hb7a1	24763185	Chr01_Occ	1	0	0	0	8
1449	44455805	Chr01_Occ_hb7a1	hb7a1	48175804	Chr01_Occ	0	0	0	0	2
1450	35774996	Chr01_Occ_hb7a1	hb7a1	39494995	Chr01_Occ	1	0	0	0	1
1451	40852599	Chr01_Occ_hb7a1	hb7a1	44572598	Chr01_Occ	0	0	0	0	5
1452	59772834	Chr01_Occ_hb7a1	hb7a1	63492833	Chr01_Occ	1	0	0	0	10
1453	37792916	Chr01_Occ_hb7a1	hb7a1	41512915	Chr01_Occ	0	0	0	0	0
1454	62398841	Chr01_Occ_hb7a1	hb7a1	66118840	Chr01_Occ	0	0	0	0	3
1455	21571405	Chr01_Occ_hb7a1	hb7a1	25291404	Chr01_Occ	1	0	0	0	8
1456	42569253	Chr01_Occ_hb7a1	hb7a1	46289252	Chr01_Occ	0	0	0	0	7
1457	19046856	Chr01_Occ_hb7a1	hb7a1	22766855	Chr01_Occ	2	0	0	0	6
1458	17419722	Chr01_Occ_hb7a1	hb7a1	21139721	Chr01_Occ	1	0	0	0	3
1459	42921600	Chr01_Occ_hb7a1	hb7a1	46641599	Chr01_Occ	0	0	0	0	7
1460	31891693	Chr01_Occ_hb7a1	hb7a1	35611692	Chr01_Occ	0	0	0	0	2
1461	60004972	Chr01_Occ_hb7a1	hb7a1	63724971	Chr01_Occ	1	0	0	0	9
1462	45735063	Chr01_Occ_hb7a1	hb7a1	49455062	Chr01_Occ	1	0	0	0	3
1463	43151638	Chr01_Occ_hb7a1	hb7a1	46871637	Chr01_Occ	0	0	0	0	5
1464	41100617	Chr01_Occ_hb7a1	hb7a1	44820616	Chr01_Occ	0	0	0	0	5
1465	7023501	Chr01_Occ_hb7a1	hb7a1	10743500	Chr01_Occ	0	0	0	0	6
1466	18219802	Chr01_Occ_hb7a1	hb7a1	21939801	Chr01_Occ	2	0	0	0	2
1467	7215305	Chr01_Occ_hb7a1	hb7a1	10935304	Chr01_Occ	0	0	0	0	6
1468	47309180	Chr01_Occ_hb7a1	hb7a1	51029179	Chr01_Occ	1	0	0	0	7
1469	6306662	Chr01_Occ_hb7a1	hb7a1	10026661	Chr01_Occ	0	0	0	0	6
1470	10502176	Chr01_Occ_hb7a1	hb7a1	14222175	Chr01_Occ	1	0	0	0	5
1471	18979967	Chr01_Occ_hb7a1	hb7a1	22699966	Chr01_Occ	2	0	0	0	6
1472	25816634	Chr01_Occ_hb7a1	hb7a1	29536633	Chr01_Occ	0	0	0	0	7
1473	25742408	Chr01_Occ_hb7a1	hb7a1	29462407	Chr01_Occ	0	0	0	0	7
1474	26526631	Chr01_Occ_hb7a1	hb7a1	30246630	Chr01_Occ	0	0	0	0	9
1475	60788392	Chr01_Occ_hb7a1	hb7a1	64508391	Chr01_Occ	1	0	0	0	9
1476	18043780	Chr01_Occ_hb7a1	hb7a1	21763779	Chr01_Occ	2	0	0	0	3
1477	36602192	Chr01_Occ_hb7a1	hb7a1	40322191	Chr01_Occ	0	0	0	0	0
1478	46495449	Chr01_Occ_hb7a1	hb7a1	50215448	Chr01_Occ	1	0	0	0	5
1479	63131539	Chr01_Occ_hb7a1	hb7a1	66851538	Chr01_Occ	0	0	0	0	3
1480	773454	Chr01_Occ_hb7a1	hb7a1	4493453	Chr01_Occ	1	0	0	0	1
1481	15775398	Chr01_Occ_hb7a1	hb7a1	19495397	Chr01_Occ	0	0	0	0	3
1482	57204698	Chr01_Occ_hb7a1	hb7a1	60924697	Chr01_Occ	0	0	0	0	6
1483	44238837	Chr01_Occ_hb7a1	hb7a1	47958836	Chr01_Occ	0	0	0	0	2
1484	46373959	Chr01_Occ_hb7a1	hb7a1	50093958	Chr01_Occ	1	0	0	0	5
1485	40151061	Chr01_Occ_hb7a1	hb7a1	43871060	Chr01_Occ	0	0	0	0	5
1486	57390955	Chr01_Occ_hb7a1	hb7a1	61110954	Chr01_Occ	0	0	0	0	6
1487	35482553	Chr01_Occ_hb7a1	hb7a1	39202552	Chr01_Occ	1	0	0	0	1
1488	3962064	Chr01_Occ_hb7a1	hb7a1	7682063	Chr01_Occ	0	0	0	0	4
1489	57899274	Chr01_Occ_hb7a1	hb7a1	61619273	Chr01_Occ	0	0	0	0	7
1490	28681847	Chr01_Occ_hb7a1	hb7a1	32401846	Chr01_Occ	0	0	0	0	6
1491	7263230	Chr01_Occ_hb7a1	hb7a1	10983229	Chr01_Occ	0	0	0	0	6
1492	27513001	Chr01_Occ_hb7a1	hb7a1	31233000	Chr01_Occ	0	0	0	0	9
1493	45285811	Chr01_Occ_hb7a1	hb7a1	49005810	Chr01_Occ	1	0	0	0	3
1494	49177036	Chr01_Occ_hb7a1	hb7a1	52897035	Chr01_Occ	0	0	0	0	7
1495	8709899	Chr01_Occ_hb7a1	hb7a1	12429898	Chr01_Occ	1	0	0	0	8
1496	7248975	Chr01_Occ_hb7a1	hb7a1	10968974	Chr01_Occ	0	0	0	0	6
1497	14285856	Chr01_Occ_hb7a1	hb7a1	18005855	Chr01_Occ	0	0	0	0	4
1498	54415728	Chr01_Occ_hb7a1	hb7a1	58135727	Chr01_Occ	0	0	0	0	3
1499	14845599	Chr01_Occ_hb7a1	hb7a1	18565598	Chr01_Occ	0	0	0	0	5
1500	17294871	Chr01_Occ_hb7a1	hb7a1	21014870	Chr01_Occ	1	0	0	0	3
1501	53586953	Chr01_Occ_hb7a1	hb7a1	57306952	Chr01_Occ	0	0	0	0	4
1502	993542	Chr01_Occ_hb7a1	hb7a1	4713541	Chr01_Occ	1	0	0	0	1
1503	57763463	Chr01_Occ_hb7a1	hb7a1	61483462	Chr01_Occ	0	0	0	0	6
1504	58312280	Chr01_Occ_hb7a1	hb7a1	62032279	Chr01_Occ	1	0	0	0	9
1505	61259555	Chr01_Occ_hb7a1	hb7a1	64979554	Chr01_Occ	1	0	0	0	9
1506	51290588	Chr01_Occ_hb7a1	hb7a1	55010587	Chr01_Occ	0	0	0	0	4
1507	39435266	Chr01_Occ_hb7a1	hb7a1	43155265	Chr01_Occ	0	0	0	0	2
1508	29484409	Chr01_Occ_hb7a1	hb7a1	33204408	Chr01_Occ	0	0	0	0	6
1509	21636124	Chr01_Occ_hb7a1	hb7a1	25356123	Chr01_Occ	0	0	0	0	7
1510	39429594	Chr01_Occ_hb7a1	hb7a1	43149593	Chr01_Occ	0	0	0	0	2
1511	37437624	Chr01_Occ_hb7a1	hb7a1	41157623	Chr01_Occ	0	0	0	0	0
1512	5217678	Chr01_Occ_hb7a1	hb7a1	8937677	Chr01_Occ	0	0	0	0	6
1513	12028626	Chr01_Occ_hb7a1	hb7a1	15748625	Chr01_Occ	0	0	0	0	4
1514	31583951	Chr01_Occ_hb7a1	hb7a1	35303950	Chr01_Occ	0	0	0	0	2
1515	39067786	Chr01_Occ_hb7a1	hb7a1	42787785	Chr01_Occ	0	0	0	0	0
1516	12650583	Chr01_Occ_hb7a1	hb7a1	16370582	Chr01_Occ	0	0	0	0	4
1517	21301684	Chr01_Occ_hb7a1	hb7a1	25021683	Chr01_Occ	1	0	0	0	8
1518	25991138	Chr01_Occ_hb7a1	hb7a1	29711137	Chr01_Occ	0	0	0	0	7
1519	61382596	Chr01_Occ_hb7a1	hb7a1	65102595	Chr01_Occ	1	0	0	0	9
1520	11720240	Chr01_Occ_hb7a1	hb7a1	15440239	Chr01_Occ	0	0	0	0	4
1521	6559720	Chr01_Occ_hb7a1	hb7a1	10279719	Chr01_Occ	0	0	0	0	6
1522	15955697	Chr01_Occ_hb7a1	hb7a1	19675696	Chr01_Occ	1	0	0	0	4
1523	52415421	Chr01_Occ_hb7a1	hb7a1	56135420	Chr01_Occ	0	0	0	0	3
1524	44831413	Chr01_Occ_hb7a1	hb7a1	48551412	Chr01_Occ	0	0	0	0	2
1525	10117389	Chr01_Occ_hb7a1	hb7a1	13837388	Chr01_Occ	1	0	0	0	4
1526	33596749	Chr01_Occ_hb7a1	hb7a1	37316748	Chr01_Occ	1	0	0	0	2
1527	12661596	Chr01_Occ_hb7a1	hb7a1	16381595	Chr01_Occ	0	0	0	0	4
1528	28311236	Chr01_Occ_hb7a1	hb7a1	32031235	Chr01_Occ	0	0	0	0	8
1529	36083341	Chr01_Occ_hb7a1	hb7a1	39803340	Chr01_Occ	1	0	0	0	1
1530	12208249	Chr01_Occ_hb7a1	hb7a1	15928248	Chr01_Occ	0	0	0	0	4
1531	29122769	Chr01_Occ_hb7a1	hb7a1	32842768	Chr01_Occ	0	0	0	0	6
1532	51923239	Chr01_Occ_hb7a1	hb7a1	55643238	Chr01_Occ	0	0	0	0	3
1533	21716556	Chr01_Occ_hb7a1	hb7a1	25436555	Chr01_Occ	0	0	0	0	7
1534	18432827	Chr01_Occ_hb7a1	hb7a1	22152826	Chr01_Occ	2	0	0	0	5
1535	5451054	Chr01_Occ_hb7a1	hb7a1	9171053	Chr01_Occ	0	0	0	0	5
1536	33443895	Chr01_Occ_hb7a1	hb7a1	37163894	Chr01_Occ	1	0	0	0	3
1537	61151396	Chr01_Occ_hb7a1	hb7a1	64871395	Chr01_Occ	1	0	0	0	9
1538	28377412	Chr01_Occ_hb7a1	hb7a1	32097411	Chr01_Occ	0	0	0	0	8
1539	37787904	Chr01_Occ_hb7a1	hb7a1	41507903	Chr01_Occ	0	0	0	0	0
1540	45625700	Chr01_Occ_hb7a1	hb7a1	49345699	Chr01_Occ	1	0	0	0	3
1541	21560643	Chr01_Occ_hb7a1	hb7a1	25280642	Chr01_Occ	1	0	0	0	8
1542	22450180	Chr01_Occ_hb7a1	hb7a1	26170179	Chr01_Occ	2	0	0	0	14
1543	6944003	Chr01_Occ_hb7a1	hb7a1	10664002	Chr01_Occ	0	0	0	0	6
1544	48059878	Chr01_Occ_hb7a1	hb7a1	51779877	Chr01_Occ	1	0	0	0	7
1545	48190728	Chr01_Occ_hb7a1	hb7a1	51910727	Chr01_Occ	1	0	0	0	8
1546	11902000	Chr01_Occ_hb7a1	hb7a1	15621999	Chr01_Occ	0	0	0	0	4
1547	46191811	Chr01_Occ_hb7a1	hb7a1	49911810	Chr01_Occ	1	0	0	0	6
1548	24562184	Chr01_Occ_hb7a1	hb7a1	28282183	Chr01_Occ	2	0	0	0	12
1549	53106279	Chr01_Occ_hb7a1	hb7a1	56826278	Chr01_Occ	0	0	0	0	4
1550	46705065	Chr01_Occ_hb7a1	hb7a1	50425064	Chr01_Occ	1	0	0	0	5
1551	29487894	Chr01_Occ_hb7a1	hb7a1	33207893	Chr01_Occ	0	0	0	0	6
1552	34130568	Chr01_Occ_hb7a1	hb7a1	37850567	Chr01_Occ	1	0	0	0	2
1553	20417712	Chr01_Occ_hb7a1	hb7a1	24137711	Chr01_Occ	1	0	0	0	8
1554	29599891	Chr01_Occ_hb7a1	hb7a1	33319890	Chr01_Occ	0	0	0	0	6
1555	12422217	Chr01_Occ_hb7a1	hb7a1	16142216	Chr01_Occ	0	0	0	0	4
1556	59492812	Chr01_Occ_hb7a1	hb7a1	63212811	Chr01_Occ	1	0	0	0	11
1557	44956066	Chr01_Occ_hb7a1	hb7a1	48676065	Chr01_Occ	0	0	0	0	2
1558	38990091	Chr01_Occ_hb7a1	hb7a1	42710090	Chr01_Occ	0	0	0	0	0
1559	25259441	Chr01_Occ_hb7a1	hb7a1	28979440	Chr01_Occ	2	0	0	0	14
1560	43092927	Chr01_Occ_hb7a1	hb7a1	46812926	Chr01_Occ	0	0	0	0	5
1561	35276786	Chr01_Occ_hb7a1	hb7a1	38996785	Chr01_Occ	1	0	0	0	2
1562	42619360	Chr01_Occ_hb7a1	hb7a1	46339359	Chr01_Occ	0	0	0	0	7
1563	54680401	Chr01_Occ_hb7a1	hb7a1	58400400	Chr01_Occ	0	0	0	0	2
1564	32960386	Chr01_Occ_hb7a1	hb7a1	36680385	Chr01_Occ	1	0	0	0	3
1565	44245094	Chr01_Occ_hb7a1	hb7a1	47965093	Chr01_Occ	0	0	0	0	2
1566	17234528	Chr01_Occ_hb7a1	hb7a1	20954527	Chr01_Occ	1	0	0	0	3
1567	9159587	Chr01_Occ_hb7a1	hb7a1	12879586	Chr01_Occ	1	0	0	0	7
1568	57996008	Chr01_Occ_hb7a1	hb7a1	61716007	Chr01_Occ	0	0	0	0	7
1569	53567112	Chr01_Occ_hb7a1	hb7a1	57287111	Chr01_Occ	0	0	0	0	4
1570	49076563	Chr01_Occ_hb7a1	hb7a1	52796562	Chr01_Occ	0	0	0	0	7
1571	4301018	Chr01_Occ_hb7a1	hb7a1	8021017	Chr01_Occ	0	0	0	0	4
1572	1800456	Chr01_Occ_hb7a1	hb7a1	5520455	Chr01_Occ	0	0	0	0	2
1573	34000470	Chr01_Occ_hb7a1	hb7a1	37720469	Chr01_Occ	1	0	0	0	2
1574	23043057	Chr01_Occ_hb7a1	hb7a1	26763056	Chr01_Occ	2	0	0	0	12
1575	63630441	Chr01_Occ_hb7a1	hb7a1	67350440	Chr01_Occ	0	0	0	0	2
1576	30031978	Chr01_Occ_hb7a1	hb7a1	33751977	Chr01_Occ	0	0	0	0	2
1577	57668296	Chr01_Occ_hb7a1	hb7a1	61388295	Chr01_Occ	0	0	0	0	6
1578	29412764	Chr01_Occ_hb7a1	hb7a1	33132763	Chr01_Occ	0	0	0	0	6
1579	16620328	Chr01_Occ_hb7a1	hb7a1	20340327	Chr01_Occ	1	0	0	0	4
1580	16203503	Chr01_Occ_hb7a1	hb7a1	19923502	Chr01_Occ	1	0	0	0	4
1581	17887326	Chr01_Occ_hb7a1	hb7a1	21607325	Chr01_Occ	1	0	0	0	3
1582	11438988	Chr01_Occ_hb7a1	hb7a1	15158987	Chr01_Occ	1	0	0	0	6
1583	62933134	Chr01_Occ_hb7a1	hb7a1	66653133	Chr01_Occ	0	0	0	0	3
1584	26837430	Chr01_Occ_hb7a1	hb7a1	30557429	Chr01_Occ	0	0	0	0	9
1585	10354195	Chr01_Occ_hb7a1	hb7a1	14074194	Chr01_Occ	1	0	0	0	5
1586	8504049	Chr01_Occ_hb7a1	hb7a1	12224048	Chr01_Occ	1	0	0	0	8
1587	25309897	Chr01_Occ_hb7a1	hb7a1	29029896	Chr01_Occ	2	0	0	0	14
1588	30715695	Chr01_Occ_hb7a1	hb7a1	34435694	Chr01_Occ	0	0	0	0	1
1589	11335498	Chr01_Occ_hb7a1	hb7a1	15055497	Chr01_Occ	1	0	0	0	4
1590	53444680	Chr01_Occ_hb7a1	hb7a1	57164679	Chr01_Occ	0	0	0	0	4
1591	15181750	Chr01_Occ_hb7a1	hb7a1	18901749	Chr01_Occ	0	0	0	0	3
1592	19627280	Chr01_Occ_hb7a1	hb7a1	23347279	Chr01_Occ	2	0	0	0	9
1593	33787836	Chr01_Occ_hb7a1	hb7a1	37507835	Chr01_Occ	1	0	0	0	2
1594	9239139	Chr01_Occ_hb7a1	hb7a1	12959138	Chr01_Occ	1	0	0	0	7
1595	9819976	Chr01_Occ_hb7a1	hb7a1	13539975	Chr01_Occ	1	0	0	0	5
1596	20037073	Chr01_Occ_hb7a1	hb7a1	23757072	Chr01_Occ	1	0	0	0	8
1597	51601622	Chr01_Occ_hb7a1	hb7a1	55321621	Chr01_Occ	0	0	0	0	4
1598	23411221	Chr01_Occ_hb7a1	hb7a1	27131220	Chr01_Occ	2	0	0	0	11
1599	17512814	Chr01_Occ_hb7a1	hb7a1	21232813	Chr01_Occ	1	0	0	0	3
1600	6285632	Chr01_Occ_hb7a1	hb7a1	10005631	Chr01_Occ	0	0	0	0	6
1601	37694526	Chr01_Occ_hb7a1	hb7a1	41414525	Chr01_Occ	0	0	0	0	0
1602	38361214	Chr01_Occ_hb7a1	hb7a1	42081213	Chr01_Occ	0	0	0	0	0
1603	52039919	Chr01_Occ_hb7a1	hb7a1	55759918	Chr01_Occ	0	0	0	0	3
1604	53000769	Chr01_Occ_hb7a1	hb7a1	56720768	Chr01_Occ	0	0	0	0	4
1605	7091019	Chr01_Occ_hb7a1	hb7a1	10811018	Chr01_Occ	0	0	0	0	6
1606	35774952	Chr01_Occ_hb7a1	hb7a1	39494951	Chr01_Occ	1	0	0	0	1
1607	1988285	Chr01_Occ_hb7a1	hb7a1	5708284	Chr01_Occ	0	0	0	0	2
1608	58435782	Chr01_Occ_hb7a1	hb7a1	62155781	Chr01_Occ	1	0	0	0	9
1609	21197318	Chr01_Occ_hb7a1	hb7a1	24917317	Chr01_Occ	1	0	0	0	8
1610	53214613	Chr01_Occ_hb7a1	hb7a1	56934612	Chr01_Occ	0	0	0	0	4
1611	46559177	Chr01_Occ_hb7a1	hb7a1	50279176	Chr01_Occ	1	0	0	0	5
1612	39005819	Chr01_Occ_hb7a1	hb7a1	42725818	Chr01_Occ	0	0	0	0	0
1613	59114873	Chr01_Occ_hb7a1	hb7a1	62834872	Chr01_Occ	1	0	0	0	11
1614	33768986	Chr01_Occ_hb7a1	hb7a1	37488985	Chr01_Occ	1	0	0	0	2
1615	26986731	Chr01_Occ_hb7a1	hb7a1	30706730	Chr01_Occ	0	0	0	0	9
1616	19910631	Chr01_Occ_hb7a1	hb7a1	23630630	Chr01_Occ	1	0	0	0	8
1617	4770117	Chr01_Occ_hb7a1	hb7a1	8490116	Chr01_Occ	0	0	0	0	4
1618	43568134	Chr01_Occ_hb7a1	hb7a1	47288133	Chr01_Occ	0	0	0	0	4
1619	19672123	Chr01_Occ_hb7a1	hb7a1	23392122	Chr01_Occ	1	0	0	0	8
1620	55576013	Chr01_Occ_hb7a1	hb7a1	59296012	Chr01_Occ	0	0	0	0	2
1621	15071518	Chr01_Occ_hb7a1	hb7a1	18791517	Chr01_Occ	0	0	0	0	3
1622	5882421	Chr01_Occ_hb7a1	hb7a1	9602420	Chr01_Occ	0	0	0	0	6
1623	15589006	Chr01_Occ_hb7a1	hb7a1	19309005	Chr01_Occ	0	0	0	0	3
1624	23710618	Chr01_Occ_hb7a1	hb7a1	27430617	Chr01_Occ	2	0	0	0	11
1625	7431745	Chr01_Occ_hb7a1	hb7a1	11151744	Chr01_Occ	0	0	0	0	7
1626	10795480	Chr01_Occ_hb7a1	hb7a1	14515479	Chr01_Occ	1	0	0	0	5
1627	36252528	Chr01_Occ_hb7a1	hb7a1	39972527	Chr01_Occ	1	0	0	0	1
1628	19958219	Chr01_Occ_hb7a1	hb7a1	23678218	Chr01_Occ	1	0	0	0	8
1629	48626081	Chr01_Occ_hb7a1	hb7a1	52346080	Chr01_Occ	1	0	0	0	8
1630	34384703	Chr01_Occ_hb7a1	hb7a1	38104702	Chr01_Occ	1	0	0	0	2
1631	17516568	Chr01_Occ_hb7a1	hb7a1	21236567	Chr01_Occ	1	0	0	0	3
1632	5259431	Chr01_Occ_hb7a1	hb7a1	8979430	Chr01_Occ	0	0	0	0	6
1633	20020207	Chr01_Occ_hb7a1	hb7a1	23740206	Chr01_Occ	1	0	0	0	8
1634	13198310	Chr01_Occ_hb7a1	hb7a1	16918309	Chr01_Occ	0	0	0	0	3
1635	57230137	Chr01_Occ_hb7a1	hb7a1	60950136	Chr01_Occ	0	0	0	0	6
1636	29904496	Chr01_Occ_hb7a1	hb7a1	33624495	Chr01_Occ	0	0	0	0	7
1637	36145501	Chr01_Occ_hb7a1	hb7a1	39865500	Chr01_Occ	1	0	0	0	1
1638	47133556	Chr01_Occ_hb7a1	hb7a1	50853555	Chr01_Occ	1	0	0	0	5
1639	43114894	Chr01_Occ_hb7a1	hb7a1	46834893	Chr01_Occ	0	0	0	0	5
1640	15214541	Chr01_Occ_hb7a1	hb7a1	18934540	Chr01_Occ	0	0	0	0	3
1641	59743987	Chr01_Occ_hb7a1	hb7a1	63463986	Chr01_Occ	1	0	0	0	11
1642	26611554	Chr01_Occ_hb7a1	hb7a1	30331553	Chr01_Occ	0	0	0	0	9
1643	55476188	Chr01_Occ_hb7a1	hb7a1	59196187	Chr01_Occ	0	0	0	0	2
1644	14078032	Chr01_Occ_hb7a1	hb7a1	17798031	Chr01_Occ	0	0	0	0	3
1645	2217834	Chr01_Occ_hb7a1	hb7a1	5937833	Chr01_Occ	0	0	0	0	2
1646	20663190	Chr01_Occ_hb7a1	hb7a1	24383189	Chr01_Occ	1	0	0	0	8
1647	29329519	Chr01_Occ_hb7a1	hb7a1	33049518	Chr01_Occ	0	0	0	0	6
1648	45315874	Chr01_Occ_hb7a1	hb7a1	49035873	Chr01_Occ	1	0	0	0	3
1649	7971431	Chr01_Occ_hb7a1	hb7a1	11691430	Chr01_Occ	1	0	0	0	8
1650	22443567	Chr01_Occ_hb7a1	hb7a1	26163566	Chr01_Occ	2	0	0	0	14
1651	56606487	Chr01_Occ_hb7a1	hb7a1	60326486	Chr01_Occ	0	0	0	0	5
1652	18417480	Chr01_Occ_hb7a1	hb7a1	22137479	Chr01_Occ	2	0	0	0	5
1653	48445172	Chr01_Occ_hb7a1	hb7a1	52165171	Chr01_Occ	1	0	0	0	8
1654	27090028	Chr01_Occ_hb7a1	hb7a1	30810027	Chr01_Occ	0	0	0	0	9
1655	32712974	Chr01_Occ_hb7a1	hb7a1	36432973	Chr01_Occ	0	0	0	0	2
1656	36970181	Chr01_Occ_hb7a1	hb7a1	40690180	Chr01_Occ	0	0	0	0	0
1657	23940349	Chr01_Occ_hb7a1	hb7a1	27660348	Chr01_Occ	2	0	0	0	11
1658	11620880	Chr01_Occ_hb7a1	hb7a1	15340879	Chr01_Occ	0	0	0	0	4
1659	55942478	Chr01_Occ_hb7a1	hb7a1	59662477	Chr01_Occ	0	0	0	0	4
1660	60695593	Chr01_Occ_hb7a1	hb7a1	64415592	Chr01_Occ	1	0	0	0	9
1661	60187411	Chr01_Occ_hb7a1	hb7a1	63907410	Chr01_Occ	1	0	0	0	9
1662	59897919	Chr01_Occ_hb7a1	hb7a1	63617918	Chr01_Occ	1	0	0	0	9
1663	27706749	Chr01_Occ_hb7a1	hb7a1	31426748	Chr01_Occ	0	0	0	0	9
1664	1366127	Chr01_Occ_hb7a1	hb7a1	5086126	Chr01_Occ	1	0	0	0	1
1665	44478304	Chr01_Occ_hb7a1	hb7a1	48198303	Chr01_Occ	0	0	0	0	2
1666	40579697	Chr01_Occ_hb7a1	hb7a1	44299696	Chr01_Occ	0	0	0	0	5
1667	50601372	Chr01_Occ_hb7a1	hb7a1	54321371	Chr01_Occ	0	0	0	0	4
1668	17668849	Chr01_Occ_hb7a1	hb7a1	21388848	Chr01_Occ	1	0	0	0	3
1669	11937428	Chr01_Occ_hb7a1	hb7a1	15657427	Chr01_Occ	0	0	0	0	4
1670	41584486	Chr01_Occ_hb7a1	hb7a1	45304485	Chr01_Occ	0	0	0	0	5
1671	52179880	Chr01_Occ_hb7a1	hb7a1	55899879	Chr01_Occ	0	0	0	0	3
1672	5710389	Chr01_Occ_hb7a1	hb7a1	9430388	Chr01_Occ	0	0	0	0	4
1673	11211243	Chr01_Occ_hb7a1	hb7a1	14931242	Chr01_Occ	1	0	0	0	4
1674	7377910	Chr01_Occ_hb7a1	hb7a1	11097909	Chr01_Occ	0	0	0	0	7
1675	14288265	Chr01_Occ_hb7a1	hb7a1	18008264	Chr01_Occ	0	0	0	0	4
1676	61669948	Chr01_Occ_hb7a1	hb7a1	65389947	Chr01_Occ	1	0	0	0	8
1677	58099871	Chr01_Occ_hb7a1	hb7a1	61819870	Chr01_Occ	0	0	0	0	7
1678	45829559	Chr01_Occ_hb7a1	hb7a1	49549558	Chr01_Occ	1	0	0	0	3
1679	22181447	Chr01_Occ_hb7a1	hb7a1	25901446	Chr01_Occ	2	0	0	0	11
1680	2842624	Chr01_Occ_hb7a1	hb7a1	6562623	Chr01_Occ	0	0	0	0	3
1681	7052494	Chr01_Occ_hb7a1	hb7a1	10772493	Chr01_Occ	0	0	0	0	6
1682	56289105	Chr01_Occ_hb7a1	hb7a1	60009104	Chr01_Occ	0	0	0	0	6
1683	61306248	Chr01_Occ_hb7a1	hb7a1	65026247	Chr01_Occ	1	0	0	0	9
1684	11926260	Chr01_Occ_hb7a1	hb7a1	15646259	Chr01_Occ	0	0	0	0	4
1685	20290343	Chr01_Occ_hb7a1	hb7a1	24010342	Chr01_Occ	1	0	0	0	8
1686	43281261	Chr01_Occ_hb7a1	hb7a1	47001260	Chr01_Occ	0	0	0	0	4
1687	45584567	Chr01_Occ_hb7a1	hb7a1	49304566	Chr01_Occ	1	0	0	0	3
1688	46896611	Chr01_Occ_hb7a1	hb7a1	50616610	Chr01_Occ	1	0	0	0	5
1689	57089815	Chr01_Occ_hb7a1	hb7a1	60809814	Chr01_Occ	0	0	0	0	6
1690	46896736	Chr01_Occ_hb7a1	hb7a1	50616735	Chr01_Occ	1	0	0	0	5
1691	19298062	Chr01_Occ_hb7a1	hb7a1	23018061	Chr01_Occ	2	0	0	0	8
1692	36268585	Chr01_Occ_hb7a1	hb7a1	39988584	Chr01_Occ	1	0	0	0	1
1693	13390790	Chr01_Occ_hb7a1	hb7a1	17110789	Chr01_Occ	0	0	0	0	4
1694	60406220	Chr01_Occ_hb7a1	hb7a1	64126219	Chr01_Occ	1	0	0	0	9
1695	55489859	Chr01_Occ_hb7a1	hb7a1	59209858	Chr01_Occ	0	0	0	0	2
1696	23699129	Chr01_Occ_hb7a1	hb7a1	27419128	Chr01_Occ	2	0	0	0	11
1697	47550508	Chr01_Occ_hb7a1	hb7a1	51270507	Chr01_Occ	1	0	0	0	7
1698	38209312	Chr01_Occ_hb7a1	hb7a1	41929311	Chr01_Occ	0	0	0	0	0
1699	23011685	Chr01_Occ_hb7a1	hb7a1	26731684	Chr01_Occ	2	0	0	0	12
1700	60620747	Chr01_Occ_hb7a1	hb7a1	64340746	Chr01_Occ	1	0	0	0	9
1701	20155422	Chr01_Occ_hb7a1	hb7a1	23875421	Chr01_Occ	1	0	0	0	8
1702	38961764	Chr01_Occ_hb7a1	hb7a1	42681763	Chr01_Occ	0	0	0	0	0
1703	10988984	Chr01_Occ_hb7a1	hb7a1	14708983	Chr01_Occ	1	0	0	0	5
1704	36929297	Chr01_Occ_hb7a1	hb7a1	40649296	Chr01_Occ	0	0	0	0	0
1705	32401325	Chr01_Occ_hb7a1	hb7a1	36121324	Chr01_Occ	0	0	0	0	2
1706	40457405	Chr01_Occ_hb7a1	hb7a1	44177404	Chr01_Occ	0	0	0	0	5
1707	59383268	Chr01_Occ_hb7a1	hb7a1	63103267	Chr01_Occ	1	0	0	0	12
1708	57926470	Chr01_Occ_hb7a1	hb7a1	61646469	Chr01_Occ	0	0	0	0	7
1709	51391613	Chr01_Occ_hb7a1	hb7a1	55111612	Chr01_Occ	0	0	0	0	4
1710	33757719	Chr01_Occ_hb7a1	hb7a1	37477718	Chr01_Occ	1	0	0	0	2
1711	21771934	Chr01_Occ_hb7a1	hb7a1	25491933	Chr01_Occ	1	0	0	0	9
1712	24546257	Chr01_Occ_hb7a1	hb7a1	28266256	Chr01_Occ	2	0	0	0	12
1713	343714	Chr01_Occ_hb7a1	hb7a1	4063713	Chr01_Occ	1	0	0	0	1
1714	12543866	Chr01_Occ_hb7a1	hb7a1	16263865	Chr01_Occ	0	0	0	0	4
1715	38729726	Chr01_Occ_hb7a1	hb7a1	42449725	Chr01_Occ	0	0	0	0	0
1716	12306849	Chr01_Occ_hb7a1	hb7a1	16026848	Chr01_Occ	0	0	0	0	4
1717	55580910	Chr01_Occ_hb7a1	hb7a1	59300909	Chr01_Occ	0	0	0	0	2
1718	36609886	Chr01_Occ_hb7a1	hb7a1	40329885	Chr01_Occ	0	0	0	0	0
1719	51127602	Chr01_Occ_hb7a1	hb7a1	54847601	Chr01_Occ	0	0	0	0	4
1720	62933582	Chr01_Occ_hb7a1	hb7a1	66653581	Chr01_Occ	0	0	0	0	3
1721	45500690	Chr01_Occ_hb7a1	hb7a1	49220689	Chr01_Occ	1	0	0	0	3
1722	30326344	Chr01_Occ_hb7a1	hb7a1	34046343	Chr01_Occ	0	0	0	0	2
1723	43070277	Chr01_Occ_hb7a1	hb7a1	46790276	Chr01_Occ	0	0	0	0	5
1724	35935178	Chr01_Occ_hb7a1	hb7a1	39655177	Chr01_Occ	1	0	0	0	1
1725	19947156	Chr01_Occ_hb7a1	hb7a1	23667155	Chr01_Occ	1	0	0	0	8
1726	40702223	Chr01_Occ_hb7a1	hb7a1	44422222	Chr01_Occ	0	0	0	0	5
1727	5408270	Chr01_Occ_hb7a1	hb7a1	9128269	Chr01_Occ	0	0	0	0	6
1728	42316522	Chr01_Occ_hb7a1	hb7a1	46036521	Chr01_Occ	0	0	0	0	6
1729	42406448	Chr01_Occ_hb7a1	hb7a1	46126447	Chr01_Occ	0	0	0	0	6
1730	60296754	Chr01_Occ_hb7a1	hb7a1	64016753	Chr01_Occ	1	0	0	0	9
1731	35063705	Chr01_Occ_hb7a1	hb7a1	38783704	Chr01_Occ	1	0	0	0	2
1732	10304755	Chr01_Occ_hb7a1	hb7a1	14024754	Chr01_Occ	1	0	0	0	5
1733	36735429	Chr01_Occ_hb7a1	hb7a1	40455428	Chr01_Occ	0	0	0	0	0
1734	182104	Chr01_Occ_hb7a1	hb7a1	3902103	Chr01_Occ	1	0	0	0	1
1735	5140367	Chr01_Occ_hb7a1	hb7a1	8860366	Chr01_Occ	0	0	0	0	6
1736	4937684	Chr01_Occ_hb7a1	hb7a1	8657683	Chr01_Occ	0	0	0	0	4
1737	13121009	Chr01_Occ_hb7a1	hb7a1	16841008	Chr01_Occ	0	0	0	0	3
1738	4246094	Chr01_Occ_hb7a1	hb7a1	7966093	Chr01_Occ	0	0	0	0	4
1739	32277820	Chr01_Occ_hb7a1	hb7a1	35997819	Chr01_Occ	0	0	0	0	2
1740	8067267	Chr01_Occ_hb7a1	hb7a1	11787266	Chr01_Occ	1	0	0	0	8
1741	39046209	Chr01_Occ_hb7a1	hb7a1	42766208	Chr01_Occ	0	0	0	0	0
1742	43873066	Chr01_Occ_hb7a1	hb7a1	47593065	Chr01_Occ	0	0	0	0	2
1743	59654947	Chr01_Occ_hb7a1	hb7a1	63374946	Chr01_Occ	1	0	0	0	11
1744	7056492	Chr01_Occ_hb7a1	hb7a1	10776491	Chr01_Occ	0	0	0	0	6
1745	34160092	Chr01_Occ_hb7a1	hb7a1	37880091	Chr01_Occ	1	0	0	0	2
1746	57665683	Chr01_Occ_hb7a1	hb7a1	61385682	Chr01_Occ	0	0	0	0	6
1747	42376455	Chr01_Occ_hb7a1	hb7a1	46096454	Chr01_Occ	0	0	0	0	6
1748	36876666	Chr01_Occ_hb7a1	hb7a1	40596665	Chr01_Occ	0	0	0	0	0
1749	47322960	Chr01_Occ_hb7a1	hb7a1	51042959	Chr01_Occ	1	0	0	0	7
1750	44848487	Chr01_Occ_hb7a1	hb7a1	48568486	Chr01_Occ	0	0	0	0	2
1751	1702973	Chr01_Occ_hb7a1	hb7a1	5422972	Chr01_Occ	0	0	0	0	0
1752	27819494	Chr01_Occ_hb7a1	hb7a1	31539493	Chr01_Occ	0	0	0	0	8
1753	5929101	Chr01_Occ_hb7a1	hb7a1	9649100	Chr01_Occ	0	0	0	0	6
1754	3792158	Chr01_Occ_hb7a1	hb7a1	7512157	Chr01_Occ	0	0	0	0	4
1755	51686517	Chr01_Occ_hb7a1	hb7a1	55406516	Chr01_Occ	0	0	0	0	4
1756	61017970	Chr01_Occ_hb7a1	hb7a1	64737969	Chr01_Occ	1	0	0	0	9
1757	17398700	Chr01_Occ_hb7a1	hb7a1	21118699	Chr01_Occ	1	0	0	0	3
1758	7706078	Chr01_Occ_hb7a1	hb7a1	11426077	Chr01_Occ	0	0	0	0	6
1759	32188047	Chr01_Occ_hb7a1	hb7a1	35908046	Chr01_Occ	0	0	0	0	2
1760	30512198	Chr01_Occ_hb7a1	hb7a1	34232197	Chr01_Occ	0	0	0	0	1
1761	4867941	Chr01_Occ_hb7a1	hb7a1	8587940	Chr01_Occ	0	0	0	0	4
1762	7733425	Chr01_Occ_hb7a1	hb7a1	11453424	Chr01_Occ	0	0	0	0	7
1763	56204821	Chr01_Occ_hb7a1	hb7a1	59924820	Chr01_Occ	0	0	0	0	6
1764	36246314	Chr01_Occ_hb7a1	hb7a1	39966313	Chr01_Occ	1	0	0	0	1
1765	7248835	Chr01_Occ_hb7a1	hb7a1	10968834	Chr01_Occ	0	0	0	0	6
1766	18519297	Chr01_Occ_hb7a1	hb7a1	22239296	Chr01_Occ	2	0	0	0	5
1767	21753252	Chr01_Occ_hb7a1	hb7a1	25473251	Chr01_Occ	1	0	0	0	9
1768	56472746	Chr01_Occ_hb7a1	hb7a1	60192745	Chr01_Occ	0	0	0	0	5
1769	21248961	Chr01_Occ_hb7a1	hb7a1	24968960	Chr01_Occ	1	0	0	0	8
1770	35673921	Chr01_Occ_hb7a1	hb7a1	39393920	Chr01_Occ	1	0	0	0	1
1771	33610159	Chr01_Occ_hb7a1	hb7a1	37330158	Chr01_Occ	1	0	0	0	2
1772	18413443	Chr01_Occ_hb7a1	hb7a1	22133442	Chr01_Occ	2	0	0	0	5
1773	35229476	Chr01_Occ_hb7a1	hb7a1	38949475	Chr01_Occ	1	0	0	0	2
1774	8876730	Chr01_Occ_hb7a1	hb7a1	12596729	Chr01_Occ	1	0	0	0	6
1775	26283676	Chr01_Occ_hb7a1	hb7a1	30003675	Chr01_Occ	0	0	0	0	9
1776	30700986	Chr01_Occ_hb7a1	hb7a1	34420985	Chr01_Occ	0	0	0	0	1
1777	39000209	Chr01_Occ_hb7a1	hb7a1	42720208	Chr01_Occ	0	0	0	0	0
1778	42826645	Chr01_Occ_hb7a1	hb7a1	46546644	Chr01_Occ	0	0	0	0	7
1779	31166908	Chr01_Occ_hb7a1	hb7a1	34886907	Chr01_Occ	0	0	0	0	1
1780	42278892	Chr01_Occ_hb7a1	hb7a1	45998891	Chr01_Occ	0	0	0	0	6
1781	57910919	Chr01_Occ_hb7a1	hb7a1	61630918	Chr01_Occ	0	0	0	0	7
1782	34683431	Chr01_Occ_hb7a1	hb7a1	38403430	Chr01_Occ	1	0	0	0	2
1783	24061305	Chr01_Occ_hb7a1	hb7a1	27781304	Chr01_Occ	2	0	0	0	12
1784	54227947	Chr01_Occ_hb7a1	hb7a1	57947946	Chr01_Occ	0	0	0	0	3
1785	33008463	Chr01_Occ_hb7a1	hb7a1	36728462	Chr01_Occ	1	0	0	0	3
1786	56536678	Chr01_Occ_hb7a1	hb7a1	60256677	Chr01_Occ	0	0	0	0	5
1787	6472611	Chr01_Occ_hb7a1	hb7a1	10192610	Chr01_Occ	0	0	0	0	6
1788	61752983	Chr01_Occ_hb7a1	hb7a1	65472982	Chr01_Occ	1	0	0	0	8
1789	45155259	Chr01_Occ_hb7a1	hb7a1	48875258	Chr01_Occ	1	0	0	0	3
1790	25882512	Chr01_Occ_hb7a1	hb7a1	29602511	Chr01_Occ	0	0	0	0	7
1791	5548508	Chr01_Occ_hb7a1	hb7a1	9268507	Chr01_Occ	0	0	0	0	4
1792	22723006	Chr01_Occ_hb7a1	hb7a1	26443005	Chr01_Occ	2	0	0	0	13
1793	58870763	Chr01_Occ_hb7a1	hb7a1	62590762	Chr01_Occ	1	0	0	0	11
1794	18682599	Chr01_Occ_hb7a1	hb7a1	22402598	Chr01_Occ	2	0	0	0	5
1795	60567147	Chr01_Occ_hb7a1	hb7a1	64287146	Chr01_Occ	1	0	0	0	9
1796	15636044	Chr01_Occ_hb7a1	hb7a1	19356043	Chr01_Occ	0	0	0	0	3
1797	24480731	Chr01_Occ_hb7a1	hb7a1	28200730	Chr01_Occ	2	0	0	0	12
1798	57350600	Chr01_Occ_hb7a1	hb7a1	61070599	Chr01_Occ	0	0	0	0	6
1799	13336928	Chr01_Occ_hb7a1	hb7a1	17056927	Chr01_Occ	0	0	0	0	3
1800	22922320	Chr01_Occ_hb7a1	hb7a1	26642319	Chr01_Occ	2	0	0	0	14
1801	42513169	Chr01_Occ_hb7a1	hb7a1	46233168	Chr01_Occ	0	0	0	0	6
1802	4622398	Chr01_Occ_hb7a1	hb7a1	8342397	Chr01_Occ	0	0	0	0	4
1803	44856540	Chr01_Occ_hb7a1	hb7a1	48576539	Chr01_Occ	0	0	0	0	2
1804	31883949	Chr01_Occ_hb7a1	hb7a1	35603948	Chr01_Occ	0	0	0	0	2
1805	17526274	Chr01_Occ_hb7a1	hb7a1	21246273	Chr01_Occ	1	0	0	0	3
1806	20047648	Chr01_Occ_hb7a1	hb7a1	23767647	Chr01_Occ	1	0	0	0	8
1807	59596356	Chr01_Occ_hb7a1	hb7a1	63316355	Chr01_Occ	1	0	0	0	11
1808	46791128	Chr01_Occ_hb7a1	hb7a1	50511127	Chr01_Occ	1	0	0	0	5
1809	6509254	Chr01_Occ_hb7a1	hb7a1	10229253	Chr01_Occ	0	0	0	0	6
1810	17944577	Chr01_Occ_hb7a1	hb7a1	21664576	Chr01_Occ	2	0	0	0	3
1811	13432838	Chr01_Occ_hb7a1	hb7a1	17152837	Chr01_Occ	0	0	0	0	4
1812	49993228	Chr01_Occ_hb7a1	hb7a1	53713227	Chr01_Occ	0	0	0	0	3
1813	59689819	Chr01_Occ_hb7a1	hb7a1	63409818	Chr01_Occ	1	0	0	0	11
1814	5492049	Chr01_Occ_hb7a1	hb7a1	9212048	Chr01_Occ	0	0	0	0	4
1815	33391335	Chr01_Occ_hb7a1	hb7a1	37111334	Chr01_Occ	1	0	0	0	3
1816	44104998	Chr01_Occ_hb7a1	hb7a1	47824997	Chr01_Occ	0	0	0	0	2
1817	6358807	Chr01_Occ_hb7a1	hb7a1	10078806	Chr01_Occ	0	0	0	0	6
1818	6586071	Chr01_Occ_hb7a1	hb7a1	10306070	Chr01_Occ	0	0	0	0	6
1819	18784927	Chr01_Occ_hb7a1	hb7a1	22504926	Chr01_Occ	2	0	0	0	6
1820	36598569	Chr01_Occ_hb7a1	hb7a1	40318568	Chr01_Occ	0	0	0	0	0
1821	51890224	Chr01_Occ_hb7a1	hb7a1	55610223	Chr01_Occ	0	0	0	0	4
1822	50663062	Chr01_Occ_hb7a1	hb7a1	54383061	Chr01_Occ	0	0	0	0	4
1823	19728843	Chr01_Occ_hb7a1	hb7a1	23448842	Chr01_Occ	1	0	0	0	8
1824	60471170	Chr01_Occ_hb7a1	hb7a1	64191169	Chr01_Occ	1	0	0	0	9
1825	23361684	Chr01_Occ_hb7a1	hb7a1	27081683	Chr01_Occ	2	0	0	0	11
1826	41501767	Chr01_Occ_hb7a1	hb7a1	45221766	Chr01_Occ	0	0	0	0	5
1827	30945378	Chr01_Occ_hb7a1	hb7a1	34665377	Chr01_Occ	0	0	0	0	1
1828	30876871	Chr01_Occ_hb7a1	hb7a1	34596870	Chr01_Occ	0	0	0	0	1
1829	49739221	Chr01_Occ_hb7a1	hb7a1	53459220	Chr01_Occ	0	0	0	0	6
1830	23542305	Chr01_Occ_hb7a1	hb7a1	27262304	Chr01_Occ	2	0	0	0	11
1831	38116146	Chr01_Occ_hb7a1	hb7a1	41836145	Chr01_Occ	0	0	0	0	0
1832	10493432	Chr01_Occ_hb7a1	hb7a1	14213431	Chr01_Occ	1	0	0	0	5
1833	5509352	Chr01_Occ_hb7a1	hb7a1	9229351	Chr01_Occ	0	0	0	0	4
1834	17153040	Chr01_Occ_hb7a1	hb7a1	20873039	Chr01_Occ	1	0	0	0	3
1835	53204932	Chr01_Occ_hb7a1	hb7a1	56924931	Chr01_Occ	0	0	0	0	4
1836	40008155	Chr01_Occ_hb7a1	hb7a1	43728154	Chr01_Occ	0	0	0	0	5
1837	56852901	Chr01_Occ_hb7a1	hb7a1	60572900	Chr01_Occ	0	0	0	0	5
1838	36369713	Chr01_Occ_hb7a1	hb7a1	40089712	Chr01_Occ	1	0	0	0	1
1839	8453722	Chr01_Occ_hb7a1	hb7a1	12173721	Chr01_Occ	1	0	0	0	8
1840	28908695	Chr01_Occ_hb7a1	hb7a1	32628694	Chr01_Occ	0	0	0	0	6
1841	22596639	Chr01_Occ_hb7a1	hb7a1	26316638	Chr01_Occ	2	0	0	0	13
1842	12254719	Chr01_Occ_hb7a1	hb7a1	15974718	Chr01_Occ	0	0	0	0	4
1843	44880896	Chr01_Occ_hb7a1	hb7a1	48600895	Chr01_Occ	0	0	0	0	2
1844	31655235	Chr01_Occ_hb7a1	hb7a1	35375234	Chr01_Occ	0	0	0	0	2
1845	25942838	Chr01_Occ_hb7a1	hb7a1	29662837	Chr01_Occ	0	0	0	0	7
1846	53019660	Chr01_Occ_hb7a1	hb7a1	56739659	Chr01_Occ	0	0	0	0	4
1847	25833090	Chr01_Occ_hb7a1	hb7a1	29553089	Chr01_Occ	0	0	0	0	7
1848	18474833	Chr01_Occ_hb7a1	hb7a1	22194832	Chr01_Occ	2	0	0	0	5
1849	543514	Chr01_Occ_hb7a1	hb7a1	4263513	Chr01_Occ	1	0	0	0	1
1850	8438751	Chr01_Occ_hb7a1	hb7a1	12158750	Chr01_Occ	1	0	0	0	8
1851	7241903	Chr01_Occ_hb7a1	hb7a1	10961902	Chr01_Occ	0	0	0	0	6
1852	38901723	Chr01_Occ_hb7a1	hb7a1	42621722	Chr01_Occ	0	0	0	0	0
1853	16551500	Chr01_Occ_hb7a1	hb7a1	20271499	Chr01_Occ	1	0	0	0	4
1854	17538607	Chr01_Occ_hb7a1	hb7a1	21258606	Chr01_Occ	1	0	0	0	3
1855	9896637	Chr01_Occ_hb7a1	hb7a1	13616636	Chr01_Occ	1	0	0	0	4
1856	39703220	Chr01_Occ_hb7a1	hb7a1	43423219	Chr01_Occ	0	0	0	0	3
1857	31876519	Chr01_Occ_hb7a1	hb7a1	35596518	Chr01_Occ	0	0	0	0	2
1858	46011999	Chr01_Occ_hb7a1	hb7a1	49731998	Chr01_Occ	1	0	0	0	3
1859	39282375	Chr01_Occ_hb7a1	hb7a1	43002374	Chr01_Occ	0	0	0	0	1
1860	14087856	Chr01_Occ_hb7a1	hb7a1	17807855	Chr01_Occ	0	0	0	0	3
1861	19973042	Chr01_Occ_hb7a1	hb7a1	23693041	Chr01_Occ	1	0	0	0	8
1862	40035006	Chr01_Occ_hb7a1	hb7a1	43755005	Chr01_Occ	0	0	0	0	5
1863	11130111	Chr01_Occ_hb7a1	hb7a1	14850110	Chr01_Occ	1	0	0	0	4
1864	17911625	Chr01_Occ_hb7a1	hb7a1	21631624	Chr01_Occ	2	0	0	0	3
1865	59272219	Chr01_Occ_hb7a1	hb7a1	62992218	Chr01_Occ	1	0	0	0	12
1866	21947181	Chr01_Occ_hb7a1	hb7a1	25667180	Chr01_Occ	1	0	0	0	10
1867	42994069	Chr01_Occ_hb7a1	hb7a1	46714068	Chr01_Occ	0	0	0	0	6
1868	15614287	Chr01_Occ_hb7a1	hb7a1	19334286	Chr01_Occ	0	0	0	0	3
1869	44302589	Chr01_Occ_hb7a1	hb7a1	48022588	Chr01_Occ	0	0	0	0	2
1870	58198270	Chr01_Occ_hb7a1	hb7a1	61918269	Chr01_Occ	1	0	0	0	8
1871	33037714	Chr01_Occ_hb7a1	hb7a1	36757713	Chr01_Occ	1	0	0	0	3
1872	39722351	Chr01_Occ_hb7a1	hb7a1	43442350	Chr01_Occ	0	0	0	0	3
1873	53095915	Chr01_Occ_hb7a1	hb7a1	56815914	Chr01_Occ	0	0	0	0	4
1874	9601206	Chr01_Occ_hb7a1	hb7a1	13321205	Chr01_Occ	1	0	0	0	5
1875	15925860	Chr01_Occ_hb7a1	hb7a1	19645859	Chr01_Occ	0	0	0	0	3
1876	55249246	Chr01_Occ_hb7a1	hb7a1	58969245	Chr01_Occ	0	0	0	0	2
1877	44756549	Chr01_Occ_hb7a1	hb7a1	48476548	Chr01_Occ	0	0	0	0	2
1878	49091741	Chr01_Occ_hb7a1	hb7a1	52811740	Chr01_Occ	0	0	0	0	7
1879	57716604	Chr01_Occ_hb7a1	hb7a1	61436603	Chr01_Occ	0	0	0	0	6
1880	40434823	Chr01_Occ_hb7a1	hb7a1	44154822	Chr01_Occ	0	0	0	0	5
1881	44318880	Chr01_Occ_hb7a1	hb7a1	48038879	Chr01_Occ	0	0	0	0	2
1882	42071061	Chr01_Occ_hb7a1	hb7a1	45791060	Chr01_Occ	0	0	0	0	6
1883	57854521	Chr01_Occ_hb7a1	hb7a1	61574520	Chr01_Occ	0	0	0	0	6
1884	10001798	Chr01_Occ_hb7a1	hb7a1	13721797	Chr01_Occ	1	0	0	0	4
1885	58324378	Chr01_Occ_hb7a1	hb7a1	62044377	Chr01_Occ	1	0	0	0	9
1886	17335046	Chr01_Occ_hb7a1	hb7a1	21055045	Chr01_Occ	1	0	0	0	3
1887	37671371	Chr01_Occ_hb7a1	hb7a1	41391370	Chr01_Occ	0	0	0	0	0
1888	41170451	Chr01_Occ_hb7a1	hb7a1	44890450	Chr01_Occ	0	0	0	0	5
1889	51155089	Chr01_Occ_hb7a1	hb7a1	54875088	Chr01_Occ	0	0	0	0	4
1890	999582	Chr01_Occ_hb7a1	hb7a1	4719581	Chr01_Occ	1	0	0	0	1
1891	55323140	Chr01_Occ_hb7a1	hb7a1	59043139	Chr01_Occ	0	0	0	0	2
1892	25669381	Chr01_Occ_hb7a1	hb7a1	29389380	Chr01_Occ	0	0	0	0	7
1893	15433389	Chr01_Occ_hb7a1	hb7a1	19153388	Chr01_Occ	0	0	0	0	3
1894	18958708	Chr01_Occ_hb7a1	hb7a1	22678707	Chr01_Occ	2	0	0	0	6
1895	30320438	Chr01_Occ_hb7a1	hb7a1	34040437	Chr01_Occ	0	0	0	0	2
1896	1955406	Chr01_Occ_hb7a1	hb7a1	5675405	Chr01_Occ	0	0	0	0	2
1897	60970834	Chr01_Occ_hb7a1	hb7a1	64690833	Chr01_Occ	1	0	0	0	8
1898	8432992	Chr01_Occ_hb7a1	hb7a1	12152991	Chr01_Occ	1	0	0	0	8
1899	15937780	Chr01_Occ_hb7a1	hb7a1	19657779	Chr01_Occ	0	0	0	0	3
1900	52650721	Chr01_Occ_hb7a1	hb7a1	56370720	Chr01_Occ	0	0	0	0	4
1901	1735994	Chr01_Occ_hb7a1	hb7a1	5455993	Chr01_Occ	0	0	0	0	1
1902	53235204	Chr01_Occ_hb7a1	hb7a1	56955203	Chr01_Occ	0	0	0	0	4
1903	26282271	Chr01_Occ_hb7a1	hb7a1	30002270	Chr01_Occ	0	0	0	0	9
1904	35828868	Chr01_Occ_hb7a1	hb7a1	39548867	Chr01_Occ	1	0	0	0	1
1905	1847643	Chr01_Occ_hb7a1	hb7a1	5567642	Chr01_Occ	0	0	0	0	2
1906	8471992	Chr01_Occ_hb7a1	hb7a1	12191991	Chr01_Occ	1	0	0	0	8
1907	61312288	Chr01_Occ_hb7a1	hb7a1	65032287	Chr01_Occ	1	0	0	0	9
1908	44099990	Chr01_Occ_hb7a1	hb7a1	47819989	Chr01_Occ	0	0	0	0	2
1909	11244984	Chr01_Occ_hb7a1	hb7a1	14964983	Chr01_Occ	1	0	0	0	4
1910	42479609	Chr01_Occ_hb7a1	hb7a1	46199608	Chr01_Occ	0	0	0	0	6
1911	14800275	Chr01_Occ_hb7a1	hb7a1	18520274	Chr01_Occ	0	0	0	0	5
1912	48001553	Chr01_Occ_hb7a1	hb7a1	51721552	Chr01_Occ	1	0	0	0	7
1913	3626201	Chr01_Occ_hb7a1	hb7a1	7346200	Chr01_Occ	0	0	0	0	3
1914	43967877	Chr01_Occ_hb7a1	hb7a1	47687876	Chr01_Occ	0	0	0	0	2
1915	2329797	Chr01_Occ_hb7a1	hb7a1	6049796	Chr01_Occ	0	0	0	0	2
1916	2010128	Chr01_Occ_hb7a1	hb7a1	5730127	Chr01_Occ	0	0	0	0	2
1917	41410648	Chr01_Occ_hb7a1	hb7a1	45130647	Chr01_Occ	0	0	0	0	5
1918	6401286	Chr01_Occ_hb7a1	hb7a1	10121285	Chr01_Occ	0	0	0	0	6
1919	38115138	Chr01_Occ_hb7a1	hb7a1	41835137	Chr01_Occ	0	0	0	0	0
1920	55157387	Chr01_Occ_hb7a1	hb7a1	58877386	Chr01_Occ	0	0	0	0	2
1921	20120848	Chr01_Occ_hb7a1	hb7a1	23840847	Chr01_Occ	1	0	0	0	8
1922	62759750	Chr01_Occ_hb7a1	hb7a1	66479749	Chr01_Occ	0	0	0	0	3
1923	51843984	Chr01_Occ_hb7a1	hb7a1	55563983	Chr01_Occ	0	0	0	0	4
1924	62680036	Chr01_Occ_hb7a1	hb7a1	66400035	Chr01_Occ	0	0	0	0	3
1925	51498084	Chr01_Occ_hb7a1	hb7a1	55218083	Chr01_Occ	0	0	0	0	4
1926	43501327	Chr01_Occ_hb7a1	hb7a1	47221326	Chr01_Occ	0	0	0	0	4
1927	14976372	Chr01_Occ_hb7a1	hb7a1	18696371	Chr01_Occ	0	0	0	0	5
1928	33493323	Chr01_Occ_hb7a1	hb7a1	37213322	Chr01_Occ	1	0	0	0	2
1929	26886846	Chr01_Occ_hb7a1	hb7a1	30606845	Chr01_Occ	0	0	0	0	9
1930	28563660	Chr01_Occ_hb7a1	hb7a1	32283659	Chr01_Occ	0	0	0	0	8
1931	14553013	Chr01_Occ_hb7a1	hb7a1	18273012	Chr01_Occ	0	0	0	0	5
1932	62722241	Chr01_Occ_hb7a1	hb7a1	66442240	Chr01_Occ	0	0	0	0	3
1933	35594263	Chr01_Occ_hb7a1	hb7a1	39314262	Chr01_Occ	1	0	0	0	1
1934	11996129	Chr01_Occ_hb7a1	hb7a1	15716128	Chr01_Occ	0	0	0	0	4
1935	44794314	Chr01_Occ_hb7a1	hb7a1	48514313	Chr01_Occ	0	0	0	0	2
1936	25024304	Chr01_Occ_hb7a1	hb7a1	28744303	Chr01_Occ	2	0	0	0	14
1937	61347444	Chr01_Occ_hb7a1	hb7a1	65067443	Chr01_Occ	1	0	0	0	9
1938	6196623	Chr01_Occ_hb7a1	hb7a1	9916622	Chr01_Occ	0	0	0	0	7
1939	6499924	Chr01_Occ_hb7a1	hb7a1	10219923	Chr01_Occ	0	0	0	0	6
1940	38729692	Chr01_Occ_hb7a1	hb7a1	42449691	Chr01_Occ	0	0	0	0	0
1941	2379941	Chr01_Occ_hb7a1	hb7a1	6099940	Chr01_Occ	0	0	0	0	2
1942	25108569	Chr01_Occ_hb7a1	hb7a1	28828568	Chr01_Occ	2	0	0	0	14
1943	47890642	Chr01_Occ_hb7a1	hb7a1	51610641	Chr01_Occ	1	0	0	0	7
1944	61196705	Chr01_Occ_hb7a1	hb7a1	64916704	Chr01_Occ	1	0	0	0	9
1945	14937440	Chr01_Occ_hb7a1	hb7a1	18657439	Chr01_Occ	0	0	0	0	5
1946	50380211	Chr01_Occ_hb7a1	hb7a1	54100210	Chr01_Occ	0	0	0	0	3
1947	26656603	Chr01_Occ_hb7a1	hb7a1	30376602	Chr01_Occ	0	0	0	0	8
1948	29294048	Chr01_Occ_hb7a1	hb7a1	33014047	Chr01_Occ	0	0	0	0	6
1949	30235791	Chr01_Occ_hb7a1	hb7a1	33955790	Chr01_Occ	0	0	0	0	2
1950	33992731	Chr01_Occ_hb7a1	hb7a1	37712730	Chr01_Occ	1	0	0	0	2
1951	38290769	Chr01_Occ_hb7a1	hb7a1	42010768	Chr01_Occ	0	0	0	0	0
1952	39514714	Chr01_Occ_hb7a1	hb7a1	43234713	Chr01_Occ	0	0	0	0	3
1953	37607570	Chr01_Occ_hb7a1	hb7a1	41327569	Chr01_Occ	0	0	0	0	0
1954	41348372	Chr01_Occ_hb7a1	hb7a1	45068371	Chr01_Occ	0	0	0	0	5
1955	17802658	Chr01_Occ_hb7a1	hb7a1	21522657	Chr01_Occ	1	0	0	0	3
1956	14655042	Chr01_Occ_hb7a1	hb7a1	18375041	Chr01_Occ	0	0	0	0	5
1957	41561994	Chr01_Occ_hb7a1	hb7a1	45281993	Chr01_Occ	0	0	0	0	5
1958	32172627	Chr01_Occ_hb7a1	hb7a1	35892626	Chr01_Occ	0	0	0	0	2
1959	30694819	Chr01_Occ_hb7a1	hb7a1	34414818	Chr01_Occ	0	0	0	0	1
1960	45415058	Chr01_Occ_hb7a1	hb7a1	49135057	Chr01_Occ	1	0	0	0	3
1961	44857944	Chr01_Occ_hb7a1	hb7a1	48577943	Chr01_Occ	0	0	0	0	2
1962	14647769	Chr01_Occ_hb7a1	hb7a1	18367768	Chr01_Occ	0	0	0	0	5
1963	37868039	Chr01_Occ_hb7a1	hb7a1	41588038	Chr01_Occ	0	0	0	0	0
1964	22749066	Chr01_Occ_hb7a1	hb7a1	26469065	Chr01_Occ	2	0	0	0	13
1965	42442684	Chr01_Occ_hb7a1	hb7a1	46162683	Chr01_Occ	0	0	0	0	6
1966	15267564	Chr01_Occ_hb7a1	hb7a1	18987563	Chr01_Occ	0	0	0	0	3
1967	44333254	Chr01_Occ_hb7a1	hb7a1	48053253	Chr01_Occ	0	0	0	0	2
1968	10102482	Chr01_Occ_hb7a1	hb7a1	13822481	Chr01_Occ	1	0	0	0	4
1969	53762028	Chr01_Occ_hb7a1	hb7a1	57482027	Chr01_Occ	0	0	0	0	4
1970	53150155	Chr01_Occ_hb7a1	hb7a1	56870154	Chr01_Occ	0	0	0	0	4
1971	32463742	Chr01_Occ_hb7a1	hb7a1	36183741	Chr01_Occ	0	0	0	0	2
1972	59132958	Chr01_Occ_hb7a1	hb7a1	62852957	Chr01_Occ	1	0	0	0	11
1973	33226830	Chr01_Occ_hb7a1	hb7a1	36946829	Chr01_Occ	1	0	0	0	3
1974	15844482	Chr01_Occ_hb7a1	hb7a1	19564481	Chr01_Occ	0	0	0	0	3
1975	19468984	Chr01_Occ_hb7a1	hb7a1	23188983	Chr01_Occ	2	0	0	0	8
1976	11005505	Chr01_Occ_hb7a1	hb7a1	14725504	Chr01_Occ	1	0	0	0	5
1977	30384859	Chr01_Occ_hb7a1	hb7a1	34104858	Chr01_Occ	0	0	0	0	2
1978	59908398	Chr01_Occ_hb7a1	hb7a1	63628397	Chr01_Occ	1	0	0	0	9
1979	2100219	Chr01_Occ_hb7a1	hb7a1	5820218	Chr01_Occ	0	0	0	0	2
1980	18745283	Chr01_Occ_hb7a1	hb7a1	22465282	Chr01_Occ	2	0	0	0	6
1981	57399934	Chr01_Occ_hb7a1	hb7a1	61119933	Chr01_Occ	0	0	0	0	6
1982	62072213	Chr01_Occ_hb7a1	hb7a1	65792212	Chr01_Occ	0	0	0	0	5
1983	57584363	Chr01_Occ_hb7a1	hb7a1	61304362	Chr01_Occ	0	0	0	0	6
1984	19357678	Chr01_Occ_hb7a1	hb7a1	23077677	Chr01_Occ	2	0	0	0	8
1985	53082577	Chr01_Occ_hb7a1	hb7a1	56802576	Chr01_Occ	0	0	0	0	4
1986	43497981	Chr01_Occ_hb7a1	hb7a1	47217980	Chr01_Occ	0	0	0	0	4
1987	52834114	Chr01_Occ_hb7a1	hb7a1	56554113	Chr01_Occ	0	0	0	0	4
1988	13379311	Chr01_Occ_hb7a1	hb7a1	17099310	Chr01_Occ	0	0	0	0	4
1989	27743709	Chr01_Occ_hb7a1	hb7a1	31463708	Chr01_Occ	0	0	0	0	9
1990	44129983	Chr01_Occ_hb7a1	hb7a1	47849982	Chr01_Occ	0	0	0	0	2
1991	42773242	Chr01_Occ_hb7a1	hb7a1	46493241	Chr01_Occ	0	0	0	0	7
1992	38305530	Chr01_Occ_hb7a1	hb7a1	42025529	Chr01_Occ	0	0	0	0	0
1993	8103456	Chr01_Occ_hb7a1	hb7a1	11823455	Chr01_Occ	1	0	0	0	8
1994	36924313	Chr01_Occ_hb7a1	hb7a1	40644312	Chr01_Occ	0	0	0	0	0
1995	10690992	Chr01_Occ_hb7a1	hb7a1	14410991	Chr01_Occ	1	0	0	0	5
1996	57374497	Chr01_Occ_hb7a1	hb7a1	61094496	Chr01_Occ	0	0	0	0	6
1997	48561269	Chr01_Occ_hb7a1	hb7a1	52281268	Chr01_Occ	1	0	0	0	8
1998	26820833	Chr01_Occ_hb7a1	hb7a1	30540832	Chr01_Occ	0	0	0	0	9
1999	58145737	Chr01_Occ_hb7a1	hb7a1	61865736	Chr01_Occ	0	0	0	0	7
[truncated: 798,001 more rows]
